# Supplementary material for: Comprehensive genetic analysis of the human lipidome identifies loci associated with lipid homeostasis with links to coronary artery disease
Source: Nat Commun. 2022 Jun 6;13:3124. doi: 10.1038/s41467-022-30875-7 (PMC9170690; doi:10.1038/s41467-022-30875-7)
Supplement: Supplementary file 3 — Supplementary Dataset 1 [file 41467_2022_30875_MOESM3_ESM.xlsx]

## Sheet: Supp Data 1
Supplementary Data 1: Details of lipidomic analyses in the Busselton Health Study
#	Class	Acronym	Number of species	Class concentration (pmol/mL)a	SwissLipid Identifier	Parent Ion	Fragmentationb	Internal standard	Internal standard (pmol)	Collision Energy (V)	Available cohortsc
1	Dihydroceramide	dhCer	6	719 (603, 863)	SLM:000000285	[M+H]+	PI, m/z sphingoid specific^	dhCer(d18:0/8:0)	50	31	BHS,ADNI,AIBL
2	Ceramide	Cer(d)	40	12430 (10611, 14489)	SLM:000000413	[M+H]+	PI, m/z sphingoid specific^	Cer(d18:1/17:0)	100	23-29	BHS,ADNI,AIBL
3	Monohexosylceramide	HexCer	14	14245 (12006, 16774)	SLM:000399707	[M+H]+	PI, m/z sphingoid specific^	Hex2Cer(d18:1/16:0) d3	50	33	BHS,ADNI,AIBL
4	Dihexosylceramide	Hex2Cer	10	8109 (6743, 9546)	SLM:000399708	[M+H]+	PI, m/z sphingoid specific^	Hex2Cer(d18:1/16:0) d3	50	53	BHS,ADNI,AIBL
5	Trihexosylcermide	Hex3Cer	6	1760 (1471, 2072)	SLM:000501063	[M+H]+	PI, m/z 264.3	Hex3Cer(d18:1/17:0)	50	57	BHS,ADNI,AIBL
6	GM3 ganglioside	GM3	7	2499 (2111, 2930)	SLM:000489935	[M+H]+	PI, m/z sphingoid specific^	Hex3Cer(d18:1/17:0)	50	57	BHS,ADNI,AIBL
7	GM1 ganglioside	GM1	1	44 (38, 52)	SLM:000489933	[M+2H]2+	PI, m/z 366.2	Hex3Cer(d18:1/17:0)	50	9	BHS,ADNI,AIBL
8	Sulfatide	SHexCer	6	614 (510, 723)	SLM:000399709	[M+H]+	PI, m/z 264.3	Sulfatide(d18:1/12:0)	50	56	BHS,ADNI,AIBL
9	Sphingomyelin	SM	36	318429 (273547, 371474)	SLM:000001000	[M+H]+	PI, m/z 184.1	SM(d18:1/12:0)	200	25	BHS,ADNI,AIBL
10	Phosphatidylcholine	PC	68	599674 (538839, 665829)	SLM:000000261	[M+H]+	PI, m/z 184.1	PC(13:0/13:0)	100	21	BHS,ADNI,AIBL
11	Alkylphosphatidylcholine	PC(O)	21	21737 (19026, 24719)	SLM:000000574	[M+H]+	PI, m/z 184.1	PC(13:0/13:0)	100	21	BHS,ADNI,AIBL
12	Alkenylphosphatidylcholine	PC(P)	24	13125 (11092, 15371)	SLM:000047888	[M+H]+	PI, m/z 184.1	PC(13:0/13:0)	100	21	BHS,ADNI,AIBL
13	Lysophosphatidylcholine	LPC	56	298615 (264345, 335582)	SLM:000055200	[M+H]+	PI, m/z 184.1 & m/z 104.1	LPC(13:0)	100	21	BHS,ADNI,AIBL
14	Lysoalkylphosphatidylcholine	LPC(O)	10	9302 (7680, 11077)	SLM:000000448	[M+H]+	PI, m/z 104.1	LPC(13:0)	100	21	BHS,ADNI,AIBL
15	Lysoalkenylphosphatidylcholine	LPC(P)	4	1431 (1164, 1743)	SLM:000049329	[M+H]+	PI, m/z 104.1	LPC(13:0)	100	21	BHS,ADNI,AIBL
16	Phosphatidylethanolamine	PE	36	13334 (10155, 17768)	SLM:000000239	[M+H]+	NL, 141.0 Da	PE(17:0/17:0)	100	17	BHS,ADNI,AIBL
17	Alkylphosphatidylethanolamine	PE(O)	14	1428 (1161, 1763)	SLM:000000456	[M+H]+	NL, 141.0 Da	PE(17:0/17:0)	100	17	BHS,ADNI,AIBL
18	Alkenylphosphatidylethanolamine	PE(P)	54	23183 (19277, 27798)	SLM:000049366	[M+H]+	Acyl specific	PE(17:0/17:0)	100	17	BHS,ADNI,AIBL
19	Lysophosphatidylethanolamine	LPE	14	9199 (7880, 10825)	SLM:000055202	[M+H]+	NL, 141.0 Da	PE(17:0/17:0)	100	17	BHS,ADNI,AIBL
20	Lysoalkenylphosphatidylethanolamine	LPE(P)	4	1315 (1050, 1632)	SLM:000000904	[M+H]+	NL, 171.9 Da	PE(17:0/17:0)	100	19	BHS,ADNI,AIBL
21	Phosphatidylinositol	PI	27	22865 (19464, 26923)	SLM:000000324	[M+NH4]+	NL, 277.0 Da	PE(17:0/17:0)	100	17	BHS,ADNI,AIBL
22	Lysophosphatidylinositol	LPI	8	7720 (6487, 9233)	SLM:000055205	[M+NH4]+	NL, 277.0 Da	LPI(13:0)	100	17	BHS,ADNI,AIBL
23	Phosphatidylserine	PS	7	347 (259, 499)	SLM:000000336	[M+H]+	NL, 185.0 Da	PS(17:0/17:0)	100	25	BHS,ADNI,AIBL
24	Phosphatidylglycerol	PG	4	152 (116, 196)	SLM:000000240	[M+NH4]+	NL, 189.0 Da	PG(17:0/17:0)	100	21	BHS,ADNI,AIBL
25	Free cholesterol	COH	1	818195 (703185, 947982)	SLM:000000287	[M+NH4]+	PI, m/z 369.3	COH d7	10000	23	BHS,ADNI,AIBL
26	Cholesteryl ester	CE	28	2368768 (2110001, 2653898)	SLM:000000470	[M+NH4]+	PI, m/z 369.3	CE(18:0) d6	1000	10	BHS,ADNI,AIBL
27	Dehydrocholesteryl ester	DE	6	6454 (5413, 7780)	* SLM:000399872	[M+NH4]+	PI, m/z 367.3	CE(18:0) d6	1000	12	BHS,ADNI,AIBL
28	Oxidized sterol ester	OxSpecies	2	440882 (350110, 560848)	* SLM:000000470	[M+NH4]+	PI, m/z 367.3	CE(18:0) d6	1000	12	BHS
29	Acylcarnitine	AC	14	7024 (4444, 8990)	** {SLM:000508867; SLM:000508868; SLM:000508877}	[M+H]+	PI, m/z 85.1	LPC(13:0)	100	30	BHS,ADNI,AIBL
30	Diacylglycerol	DG	20	157893 (123448, 203568)	SLM:000000401	[M+NH4]+	NL, fatty acid	DG(15:0/15:0)	200	21	BHS,ADNI,AIBL
31	Triacylglycerol	TG [NL]	44	170993 (135941, 213926)	SLM:000000353	[M+NH4]+	NL, fatty acid	TG(17:0/17:0/17:0)	100	21	BHS,ADNI,AIBL
32	Alkyldiacylglycerol	TG(O) [NL]	3	223 (176, 287)	SLM:000117148	[M+NH4]+	NL, fatty acid	TG(17:0/17:0/17:0)	100	21	BHS,ADNI,AIBL
33	Ubiquinone	CoQ10	1	8001 (6452, 9944)	SLM:000598068	[M+NH4]+	PI, m/z 197.0	Hex3Cer(d18:1/17:0)	50	17	BHS,ADNI,AIBL
