# Supplementary material for: Comprehensive genetic analysis of the human lipidome identifies loci associated with lipid homeostasis with links to coronary artery disease
Source: Nat Commun. 2022 Jun 6;13:3124. doi: 10.1038/s41467-022-30875-7 (PMC9170690; doi:10.1038/s41467-022-30875-7)
Supplement: Supplementary file 4 — Supplementary Dataset 2 [file 41467_2022_30875_MOESM4_ESM.xlsx]

## Sheet: Supp Data 2
Supplementary Data 2: Details of lipid species and measurements in the Busselton Health Study
#	Class	Lipid Species	Pooled Quality Control Coefficient of Variation (%)a	Minimum Concentration (pmol/mL)	Median Concentration (pmol/mL)	Mean Concentration (pmol/mL)	Maximum Concentration (pmol/mL)	Biological Samples Coefficient of Variation (%)	SwissLipid Nameb	SwissLipid Identifier	Available cohortsc
1	AC	AC(12:0)	0.0629451	44.5	373	420	4926	0.546921	O-dodecanoyl-(R)-carnitine	SLM:000389983	BHS,ADNI,AIBL
2	AC	AC(13:0)	0.0581449	19.4	119	138	1524	0.633216	-	-	BHS,ADNI,AIBL
3	AC	AC(14:0)	0.0565236	58.5	293	318	1599	0.501867	O-tetradecanoyl-(R)-carnitine	SLM:000390018	BHS,ADNI,AIBL
4	AC	AC(14:1)	0.0596455	35.3	310	355	7164	0.627449	-	-	BHS,ADNI,AIBL
5	AC	AC(14:2)	0.0633187	20.8	150	174	2096	0.610525	-	-	BHS,ADNI,AIBL
6	AC	AC(15:0) (a)	0.0716014	4.845	44.1	48.9	298	0.522287	-	-	BHS,ADNI,AIBL
7	AC	AC(15:0) (b)	0.0822548	5.813	41.8	45.4	249	0.592291	-	-	BHS,ADNI,AIBL
8	AC	AC(16:0)	0.0640157	268	1802	1825	7399	0.543437	O-hexadecanoyl-(R)-carnitine	SLM:000001044	BHS,ADNI,AIBL
9	AC	AC(16:1)	0.0597574	51.5	325	346	1405	0.506922	-	-	BHS,ADNI,AIBL
10	AC	AC(17:0) (a)	0.100768	11.7	65.8	67.1	257	0.476667	-	-	BHS,ADNI,AIBL
11	AC	AC(17:0) (b)	0.0684297	8.202	38.0	39.4	139	0.466238	-	-	BHS,ADNI,AIBL
12	AC	AC(18:0)	0.0626401	56.7	366	383	1415	0.457402	O-octadecanoyl-(R)-carnitine	SLM:000390019	BHS,ADNI,AIBL
13	AC	AC(18:1)	0.0541591	248	2157	2092	7428	0.510005	O-(9Z-octadecenoyl)-(R)-carnitine	SLM:000390024	BHS,ADNI,AIBL
14	AC	AC(18:2)	0.0610679	80.2	750	802	3992	0.618147	-	-	BHS,ADNI,AIBL
15	CE	CE(14:0)	0.0926318	1463	9274	10169	41568	0.449428	SE(27:1/14:0)	SLM:000500342	BHS,ADNI,AIBL
16	CE	CE(15:0)	0.0617971	2508	11133	11661	34785	0.315041	SE(27:1/15:0)	SLM:000500343	BHS,ADNI,AIBL
17	CE	CE(16:0)	0.0529507	60587	164230	165831	399067	0.16522	SE(27:1/16:0)	SLM:000500346	BHS,ADNI,AIBL
18	CE	CE(16:1)	0.0806024	3958	51140	57231	392482	0.518554	SE(27:1/16:1)	SLM:000500345	BHS,ADNI,AIBL
19	CE	CE(16:2)	0.0870852	119	1008	1087	4360	0.433122	SE(27:1/16:2)	SLM:000500344	BHS,ADNI,AIBL
20	CE	CE(17:0)	0.0610616	1774	15600	16284	47257	0.348152	SE(27:1/17:0)	SLM:000500347	BHS,ADNI,AIBL
21	CE	CE(17:1)	0.0580664	1356	13858	14514	56419	0.366143	-	-	BHS,ADNI,AIBL
22	CE	CE(18:0)	0.052512	4704	26923	28167	93858	0.324734	SE(27:1/18:0)	SLM:000500352	BHS,ADNI,AIBL
23	CE	CE(18:1)	0.0637967	99686	429296	437296	1222896	0.220453	SE(27:1/18:1)	SLM:000500351	BHS,ADNI,AIBL
24	CE	CE(18:2)	0.0652086	208002	1288100	1289237	3055136	0.203324	SE(27:1/18:2)	SLM:000500350	BHS,ADNI,AIBL
25	CE	CE(18:3)	0.0737389	3924	62952	66582	243414	0.413441	SE(27:1/18:3)	SLM:000500349	BHS,ADNI,AIBL
26	CE	CE(20:0)	0.115885	314	1082	1188	5279	0.41115	SE(27:1/20:0)	SLM:000500359	BHS,ADNI
27	CE	CE(20:1)	0.06057	157	663	692	2323	0.283658	SE(27:1/20:1)	SLM:000500358	BHS,ADNI,AIBL
28	CE	CE(20:2)	0.0681739	107	952	981	2709	0.275268	SE(27:1/20:2)	SLM:000500357	BHS,ADNI,AIBL
29	CE	CE(20:3)	0.0610769	1883	32958	34109	104200	0.332748	SE(27:1/20:3)	SLM:000500356	BHS,ADNI,AIBL
30	CE	CE(20:4)	0.0715659	7940	186171	190091	497179	0.344578	SE(27:1/20:4)	SLM:000500355	BHS,ADNI,AIBL
31	CE	CE(20:5)	0.0719218	1183	36769	40904	261031	0.577182	SE(27:1/20:5)	SLM:000500354	BHS,ADNI,AIBL
32	CE	CE(22:0)	0.123903	33.5	159	171	1172	0.380896	SE(27:1/22:0)	SLM:000500367	BHS,ADNI,AIBL
33	CE	CE(22:1)	0.106992	42.4	138	151	1857	0.460808	SE(27:1/22:1)	SLM:000500366	BHS,ADNI,AIBL
34	CE	CE(22:4)	0.0618625	52.2	871	901	3581	0.360875	SE(27:1/22:4)	SLM:000500363	BHS,ADNI,AIBL
35	CE	CE(22:5) (n3)	0.107181	21.3	759	821	4234	0.471667	SE(27:1/22:5)	SLM:000500288	BHS,ADNI,AIBL
36	CE	CE(22:5) (n6)	0.0683566	108	2902	2981	9401	0.363645	SE(27:1/22:5)	SLM:000500288	BHS,ADNI,AIBL
37	CE	CE(22:6)	0.0793066	627	23273	25299	135459	0.490211	SE(27:1/22:6)	SLM:000500361	BHS,ADNI,AIBL
38	CE	CE(24:0)	0.145558	23.3	106	114	2306	0.488889	SE(27:1/24:0)	SLM:000500373	BHS,ADNI,AIBL
39	CE	CE(24:1)	0.134437	23.8	128	133	1406	0.372663	SE(27:1/24:1)	SLM:000500372	BHS,ADNI,AIBL
40	CE	CE(24:4)	0.0795982	8.12	42.6	44.8	267	0.374929	SE(27:1/24:4)	SLM:000500371	BHS,ADNI,AIBL
41	CE	CE(24:5)	0.0822919	5.652	50.5	55.4	503	0.486547	SE(27:1/24:5)	SLM:000500370	BHS,ADNI,AIBL
42	CE	CE(24:6)	0.114917	7.704	52.4	57.7	390	0.483295	SE(27:1/24:6)	SLM:000500369	BHS,ADNI,AIBL
43	Cer(d)	Cer(d16:1/16:0)	0.140173	4.955	23.8	25.0	143	0.355466	Cer(d16:1/16:0)	SLM:000391875	BHS,ADNI,AIBL
44	Cer(d)	Cer(d16:1/18:0)	0.131646	6.179	25.0	26.8	103	0.407475	Cer(d16:1/18:0)	SLM:000391879	BHS,ADNI,AIBL
45	Cer(d)	Cer(d16:1/20:0)	0.114485	8.093	30.9	32.6	189	0.350878	Cer(d16:1/20:0)	SLM:000391886	BHS
46	Cer(d)	Cer(d16:1/22:0)	0.132323	48.0	209	220	790	0.37833	Cer(d16:1/22:0)	SLM:000391893	BHS,ADNI,AIBL
47	Cer(d)	Cer(d16:1/24:0)	0.138133	72.1	380	404	1597	0.388483	Cer(d16:1/24:0)	SLM:000391900	BHS,ADNI,AIBL
48	Cer(d)	Cer(d16:1/24:1)	0.151166	22.7	148	155	530	0.361812	Cer(d16:1/24:1)	SLM:000391901	BHS,ADNI,AIBL
49	Cer(d)	Cer(d17:1/16:0)	0.135636	6.321	20.8	21.6	486	0.450643	Cer(d17:1/16:0)	SLM:000392003	BHS,ADNI,AIBL
50	Cer(d)	Cer(d17:1/18:0)	0.1632	2.032	8.625	9.18	147	0.413515	Cer(d17:1/18:0)	SLM:000392007	BHS,ADNI,AIBL
51	Cer(d)	Cer(d17:1/20:0)	0.182148	1.433	6.627	6.922	108	0.385799	Cer(d17:1/20:0)	SLM:000392014	BHS,ADNI,AIBL
52	Cer(d)	Cer(d17:1/22:0)	0.141967	18.7	88.6	93.1	534	0.358009	Cer(d17:1/22:0)	SLM:000392021	BHS,ADNI,AIBL
53	Cer(d)	Cer(d17:1/24:0)	0.135495	50.3	272	285	1414	0.357674	Cer(d17:1/24:0)	SLM:000392028	BHS,ADNI,AIBL
54	Cer(d)	Cer(d17:1/24:1)	0.132181	24.6	144	151	500	0.336014	Cer(d17:1/24:1)	SLM:000392029	BHS,ADNI,AIBL
55	dhCer	dhCer(d18:0/16:0)	0.188611	7.419	26.2	27.3	547	0.418779	Cer(d18:0/16:0)	SLM:000000562	BHS,ADNI,AIBL
56	dhCer	dhCer(d18:0/18:0)	0.149024	7.173	27.7	30.1	422	0.444343	Cer(d18:0/18:0)	SLM:000000596	BHS,ADNI,AIBL
57	dhCer	dhCer(d18:0/20:0)	0.155609	9.622	43.5	45.6	825	0.410911	Cer(d18:0/20:0)	SLM:000000597	BHS,ADNI,AIBL
58	dhCer	dhCer(d18:0/22:0)	0.0915628	52.5	192	203	1035	0.343761	Cer(d18:0/22:0)	SLM:000000595	BHS,ADNI,AIBL
59	dhCer	dhCer(d18:0/24:0)	0.0796585	73.0	237	250	1424	0.343657	Cer(d18:0/24:0)	SLM:000000491	BHS,ADNI,AIBL
60	dhCer	dhCer(d18:0/24:1)	0.0951544	32.4	189	200	747	0.351434	Cer(d18:0/24:1)	SLM:000392093	BHS,ADNI,AIBL
61	Cer(d)	Cer(d18:1/14:0)	0.202958	2.648	12.4	13.0	363	0.532403	Cer(d18:1/14:0)	SLM:000392128	BHS,ADNI,AIBL
62	Cer(d)	Cer(d18:1/16:0)	0.0972014	61.5	238	245	4808	0.386255	Cer(d18:1/16:0)	SLM:000392131	BHS,ADNI,AIBL
63	Cer(d)	Cer(d18:1/18:0)	0.0982916	18.1	86.3	91.4	1496	0.404698	Cer(d18:1/18:0)	SLM:000392135	BHS,ADNI,AIBL
64	Cer(d)	Cer(d18:1/20:0)	0.136779	43.8	200	208	2843	0.350292	Cer(d18:1/20:0)	SLM:000392142	BHS,ADNI,AIBL
65	Cer(d)	Cer(d18:1/22:0)	0.133196	434	1658	1706	5932	0.285121	Cer(d18:1/22:0)	SLM:000392149	BHS,ADNI,AIBL
66	Cer(d)	Cer(d18:1/24:0)	0.12044	1039	4391	4503	13350	0.273375	Cer(d18:1/24:0)	SLM:000392156	BHS,ADNI,AIBL
67	Cer(d)	Cer(d18:1/24:1)	0.128228	370	1833	1890	5282	0.286862	Cer(d18:1/24:1)	SLM:000392157	BHS,ADNI,AIBL
68	Cer(d)	Cer(d18:1/26:0)	0.13689	16.3	63.2	66.5	2628	0.66848	Cer(d18:1/26:0)	SLM:000392161	BHS,ADNI,AIBL
69	Cer(d)	Cer(d18:2/14:0)	0.21537	1.138	4.53	4.764	17.4	0.350488	Cer(d32:2)	SLM:000391216	BHS,ADNI,AIBL
70	Cer(d)	Cer(d18:2/16:0)	0.12944	5.191	33.3	34.6	96.6	0.320947	Cer(d34:2)	SLM:000391234	BHS,ADNI,AIBL
71	Cer(d)	Cer(d18:2/17:0)	0.21547	2.225	6.367	6.456	13.9	0.212663	Cer(d35:2)	SLM:000391246	BHS,ADNI,AIBL
72	Cer(d)	Cer(d18:2/18:0)	0.136518	3.063	18.7	19.8	68.8	0.365669	Cer(d36:2)	SLM:000391259	BHS,ADNI,AIBL
73	Cer(d)	Cer(d18:2/20:0)	0.10661	3.96	17.0	17.6	46.4	0.310423	Cer(d38:2)	SLM:000391287	BHS,ADNI,AIBL
74	Cer(d)	Cer(d18:2/22:0)	0.0991423	64.3	313	327	1132	0.340595	Cer(d40:2)	SLM:000391317	BHS,ADNI,AIBL
75	Cer(d)	Cer(d18:2/24:0)	0.107151	157	762	794	2509	0.335422	Cer(d42:2)	SLM:000391345	BHS,ADNI,AIBL
76	Cer(d)	Cer(d18:2/24:1)	0.0986238	45.2	289	303	854	0.329453	Cer(d42:3)	SLM:000391344	BHS,ADNI,AIBL
77	Cer(d)	Cer(d18:2/26:0)	0.150636	3.297	11.5	12.0	77.1	0.337781	Cer(d44:2)	SLM:000391371	BHS,ADNI,AIBL
78	Cer(d)	Cer(d19:1/16:0)	0.281762	0.518	3.704	3.934	46.6	0.440395	Cer(d35:1)	SLM:000391248	BHS,ADNI,AIBL
79	Cer(d)	Cer(d19:1/18:0)	0.166831	0.939	5.564	6.234	34.4	0.495928	Cer(d37:1)	SLM:000391275	BHS,ADNI,AIBL
80	Cer(d)	Cer(d19:1/20:0)	0.19423	1.441	13.0	14.1	167	0.454859	Cer(d39:1)	SLM:000391304	BHS,ADNI,AIBL
81	Cer(d)	Cer(d19:1/22:0)	0.11945	12.6	152	161	585	0.41648	Cer(d41:1)	SLM:000391333	BHS,ADNI,AIBL
82	Cer(d)	Cer(d19:1/24:0)	0.102728	89.2	465	485	1530	0.347723	Cer(d43:1)	SLM:000391360	BHS,ADNI,AIBL
83	Cer(d)	Cer(d19:1/24:1)	0.113138	24.5	236	252	1047	0.415362	Cer(d43:2)	SLM:000391358	BHS,ADNI,AIBL
84	Cer(d)	Cer(d19:1/26:0)	0.202392	2.975	11.2	11.9	283	0.507517	Cer(d45:1)	SLM:000391383	BHS,ADNI,AIBL
85	Cer(d)	Cer(d20:1/22:0)	0.149533	4.384	19.7	20.7	180	0.347241	Cer(d20:1/22:0)	SLM:000392277	BHS,ADNI,AIBL
86	Cer(d)	Cer(d20:1/24:0)	0.138304	8.589	36.9	38.7	504	0.375979	Cer(d20:1/24:0)	SLM:000392284	BHS,ADNI,AIBL
87	Cer(d)	Cer(d20:1/24:1)	0.12966	4.747	21.8	23.1	133	0.367241	Cer(d20:1/24:1)	SLM:000392285	BHS,ADNI,AIBL
88	Cer(d)	Cer(d20:1/26:0)	0.371209	3.117	9.705	10.4	390	0.718276	Cer(d20:1/26:0)	SLM:000392289	BHS,ADNI,AIBL
89	COH	COH	0.164649	275715	816937	832221	2520556	0.239106	cholesterol	SLM:000000287	BHS,ADNI,AIBL
90	DE	DE(16:0)	0.152404	53.0	121	125	1047	0.300752	-	-	BHS,ADNI,AIBL
91	DE	DE(18:1)	0.0768936	170	807	841	8201	0.334901	-	-	BHS,ADNI,AIBL
92	DE	DE(18:2)	0.0677804	481	3862	4064	47610	0.435744	-	-	BHS,ADNI,AIBL
93	DE	DE(20:4)	0.0799801	55.8	951	1021	13694	0.546513	-	-	BHS,ADNI,AIBL
94	DE	DE(20:5)	0.085076	51.7	441	502	7527	0.654272	-	-	BHS,ADNI,AIBL
95	DE	DE(22:6)	0.0930199	49.2	225	242	2000	0.462515	-	-	BHS,ADNI,AIBL
96	DG	DG(14:0_16:0)	0.150127	155	571	706	4634	0.639592	DG(14:0_16:0)	SLM:000308755	BHS,ADNI,AIBL
97	DG	DG(14:0_18:2)	0.130437	61.3	604	711	3696	0.603606	DG(14:0_18:2)	SLM:000308761	BHS,ADNI,AIBL
98	DG	DG(16:0_16:0)	0.0977818	2696	8789	10362	79411	0.544243	DG(16:0_16:0)	SLM:000308857	BHS,ADNI,AIBL
99	DG	DG(16:0_16:1)	0.145544	417	2081	2472	19095	0.604911	DG(16:0_16:1)	SLM:000308858	BHS,ADNI,AIBL
100	DG	DG(16:0_18:1)	0.104988	6563	44880	48735	208494	0.45366	DG(16:0_18:1)	SLM:000308862	BHS,ADNI,AIBL
101	DG	DG(16:0_18:2)	0.122608	936	7336	8111	46030	0.482537	DG(16:0_18:2)	SLM:000308863	BHS,ADNI,AIBL
102	DG	DG(16:0_20:4)	0.100214	91.3	602	725	8327	0.644981	DG(16:0_20:4)	SLM:000308871	BHS,ADNI,AIBL
103	DG	DG(16:0_22:5)	0.125029	107	456	500	2267	0.433856	DG(16:0_22:5)	SLM:000308879	BHS,ADNI,AIBL
104	DG	DG(16:0_22:6)	0.123237	39.9	351	450	6441	0.798209	DG(16:0_22:6)	SLM:000308880	BHS,ADNI,AIBL
105	DG	DG(16:1_18:1)	0.0886931	850	4469	5010	23462	0.524235	DG(16:1_18:1)	SLM:000308894	BHS,ADNI,AIBL
106	DG	DG(18:0_18:1)	0.0761483	2042	10431	11403	59665	0.427606	DG(18:0_18:1)	SLM:000308984	BHS,ADNI,AIBL
107	DG	DG(18:0_18:2)	0.0884484	1202	4316	4744	27916	0.44894	DG(18:0_18:2)	SLM:000308985	BHS,ADNI,AIBL
108	DG	DG(18:0_20:4)	0.120381	160	948	1036	5195	0.424402	DG(18:0_20:4)	SLM:000308993	BHS,ADNI,AIBL
109	DG	DG(18:1_18:1)	0.0796719	6622	42611	46368	211119	0.420992	DG(18:1_18:1)	SLM:000309012	BHS,ADNI,AIBL
110	DG	DG(18:1_18:2)	0.0910624	2036	18624	20353	65420	0.440721	DG(18:1_18:2)	SLM:000309013	BHS,ADNI,AIBL
111	DG	DG(18:1_18:3)	0.0697429	249	1792	2000	7629	0.475025	DG(18:1_18:3)	SLM:000309014	BHS,ADNI,AIBL
112	DG	DG(18:1_20:3)	0.0776907	290	2020	2244	11514	0.485085	DG(18:1_20:3)	SLM:000309020	BHS,ADNI,AIBL
113	DG	DG(18:1_20:4)	0.0713369	116	1871	2089	10722	0.504453	DG(18:1_20:4)	SLM:000309021	BHS,ADNI,AIBL
114	DG	DG(18:2_18:2)	0.079138	260	1861	2240	16810	0.65258	DG(18:2_18:2)	SLM:000309040	BHS,ADNI,AIBL
115	DG	DG(18:2_20:4)	0.0759388	16.5	675	785	6407	0.592347	DG(18:2_20:4)	SLM:000309048	BHS,ADNI,AIBL
116	GM1	GM1(d18:1/16:0)	0.126867	12.8	44.0	44.9	176	0.249753	GM1(d18:1/16:0)	SLM:000488236	BHS,ADNI,AIBL
117	GM3	GM3(d18:1/16:0)	0.0889591	72.6	689	693	1696	0.258316	GM3(d18:1/16:0)	SLM:000488106	BHS,ADNI,AIBL
118	GM3	GM3(d18:1/18:0)	0.10159	51.5	319	327	826	0.28408	GM3(d18:1/18:0)	SLM:000488107	BHS,ADNI,AIBL
119	GM3	GM3(d18:1/20:0)	0.184023	31.1	112	116	387	0.32589	GM3(d18:1/20:0)	SLM:000488108	BHS,ADNI,AIBL
120	GM3	GM3(d18:1/22:0)	0.18824	48.5	364	383	1083	0.340025	GM3(d18:1/22:0)	SLM:000488109	BHS,ADNI,AIBL
121	GM3	GM3(d18:1/24:0)	0.143176	55.8	257	266	775	0.322458	GM3(d18:1/24:0)	SLM:000488110	BHS,ADNI,AIBL
122	GM3	GM3(d18:1/24:1)	0.153467	36.1	392	415	1427	0.364436	GM3(d18:1/24:1)	SLM:000488154	BHS,ADNI,AIBL
123	GM3	GM3(d18:2/24:1)	0.244361	35.7	331	353	1374	0.39698	-	-	BHS
124	Hex2Cer	Hex2Cer(d16:1/16:0)	0.0867893	113	592	614	1684	0.324906	Hex2Cer(d32:1)	SLM:000390551	BHS
125	Hex2Cer	Hex2Cer(d16:1/24:1)	0.178345	6.199	55.1	58.5	185	0.392054	Hex2Cer(d40:2)	SLM:000390583	BHS
126	Hex2Cer	Hex2Cer(d18:1/16:0)	0.0794299	538	4967	5055	14840	0.296801	Hex2Cer(d18:1/16:0)	SLM:000393347	BHS,ADNI,AIBL
127	Hex2Cer	Hex2Cer(d18:1/18:0)	0.151411	21.7	147	153	484	0.339975	Hex2Cer(d18:1/18:0)	SLM:000393351	BHS,ADNI,AIBL
128	Hex2Cer	Hex2Cer(d18:1/20:0)	0.15518	14.5	65.8	68.7	227	0.308241	Hex2Cer(d18:1/20:0)	SLM:000393358	BHS,ADNI,AIBL
129	Hex2Cer	Hex2Cer(d18:1/22:0)	0.116505	69.2	286	297	1121	0.300539	Hex2Cer(d18:1/22:0)	SLM:000393365	BHS,ADNI,AIBL
130	Hex2Cer	Hex2Cer(d18:1/24:0)	0.0982832	94.0	428	440	1216	0.274118	Hex2Cer(d18:1/24:0)	SLM:000393372	BHS,ADNI,AIBL
131	Hex2Cer	Hex2Cer(d18:1/24:1)	0.104442	174	951	987	4249	0.324265	Hex2Cer(d18:1/24:1)	SLM:000393373	BHS,ADNI,AIBL
132	Hex2Cer	Hex2Cer(d18:2/16:0)	0.0998896	67.8	339	348	828	0.291911	Hex2Cer(d34:2)	SLM:000390556	BHS
133	Hex2Cer	Hex2Cer(d18:2/24:1)	0.128886	33.6	191	200	761	0.354657	Hex2Cer(d42:3)	SLM:000390592	BHS
134	Hex3Cer	Hex3Cer(d18:1/16:0)	0.102036	83.3	794	805	1800	0.280783	Gb3(d18:1(4E)/16:0)	SLM:000485799	BHS,ADNI,AIBL
135	Hex3Cer	Hex3Cer(d18:1/18:0)	0.214443	68.5	365	388	1038	0.355271	Gb3(d18:1(4E)/18:0)	SLM:000485803	BHS,ADNI,AIBL
136	Hex3Cer	Hex3Cer(d18:1/20:0)	0.192642	8.374	67.6	71.4	225	0.39696	Gb3(d18:1(4E)/20:0)	SLM:000485795	BHS,ADNI,AIBL
137	Hex3Cer	Hex3Cer(d18:1/22:0)	0.130801	29.9	146	153	473	0.330917	Gb3(d18:1(4E)/22:0)	SLM:000485793	BHS,ADNI,AIBL
138	Hex3Cer	Hex3Cer(d18:1/24:0)	0.125562	31.7	132	137	351	0.312422	Gb3(d18:1(4E)/24:0)	SLM:000485807	BHS,ADNI,AIBL
139	Hex3Cer	Hex3Cer(d18:1/24:1)	0.10996	35.4	224	233	584	0.32103	Gb3(d18:1(4E)/24:1(15Z))	SLM:000485750	BHS,ADNI,AIBL
140	HexCer	HexCer(d16:1/18:0)	0.223823	17.1	87.0	94.8	581	0.436084	HexCer(d16:1/18:0)	SLM:000393671	BHS
141	HexCer	HexCer(d16:1/20:0)	0.180731	12.9	85.8	91.2	337	0.397684	HexCer(d16:1/20:0)	SLM:000393678	BHS
142	HexCer	HexCer(d16:1/22:0)	0.104677	31.6	164	171	588	0.34473	HexCer(d16:1/22:0)	SLM:000393685	BHS
143	HexCer	HexCer(d16:1/24:0)	0.122293	37.0	178	187	636	0.362066	HexCer(d16:1/24:0)	SLM:000393692	BHS
144	HexCer	HexCer(d18:1/16:0)	0.202274	887	3896	4134	14089	0.340997	HexCer(d18:1/16:0)	SLM:000393859	BHS,ADNI,AIBL
145	HexCer	HexCer(d18:1/18:0)	0.120064	44.9	286	302	1262	0.361568	HexCer(d18:1/18:0)	SLM:000393863	BHS,ADNI,AIBL
146	HexCer	HexCer(d18:1/20:0)	0.111076	53.9	182	190	715	0.30083	HexCer(d18:1/20:0)	SLM:000393870	BHS,ADNI,AIBL
147	HexCer	HexCer(d18:1/22:0)	0.0859461	497	2177	2271	9295	0.305525	HexCer(d18:1/22:0)	SLM:000393877	BHS,ADNI,AIBL
148	HexCer	HexCer(d18:1/24:0)	0.0846984	734	3802	3957	14994	0.301296	HexCer(d18:1/24:0)	SLM:000393884	BHS,ADNI,AIBL
149	HexCer	HexCer(d18:1/24:1)	0.0852194	389	2180	2281	8094	0.324801	HexCer(d18:1/24:1)	SLM:000393885	BHS,ADNI,AIBL
150	HexCer	HexCer(d18:2/18:0)	0.225234	10.5	45.0	47.4	147	0.370347	HexCer(d36:2)	SLM:000390329	BHS
151	HexCer	HexCer(d18:2/20:0)	0.184389	11.3	51.2	53.4	152	0.317993	HexCer(d38:2)	SLM:000390356	BHS
152	HexCer	HexCer(d18:2/22:0)	0.094618	49.4	253	263	898	0.325585	HexCer(d40:2)	SLM:000390385	BHS
153	HexCer	HexCer(d18:2/24:0)	0.0961864	98.3	520	543	1916	0.315518	HexCer(d42:2)	SLM:000390411	BHS
154	LPC	LPC(14:0) [sn1]	0.0519149	213	1546	1654	6341	0.419291	PC(14:0/0:0) | LPC(14:0/0:0)	SLM:000087941	BHS,ADNI,AIBL
155	LPC	LPC(14:0) [sn2]	0.0532203	49.0	477	507	1852	0.411956	PC(0:0/14:0) | LPC(0:0/14:0)	SLM:000087685	BHS,ADNI,AIBL
156	LPC	LPC(15:0) [sn1]	0.0527977	40.7	677	832	3548	0.564426	PC(15:0/0:0) | LPC(15:0/0:0)	SLM:000088071	BHS,ADNI,AIBL
157	LPC	LPC(15:0) [sn2]	0.0562162	37.9	449	476	1517	0.36066	PC(0:0/15:0) | LPC(0:0/15:0)	SLM:000087687	BHS,ADNI,AIBL
158	LPC	LPC(15-MHDA) [sn1] / LPC(17:0) [sn2]	0.0584219	171	1781	1897	7716	0.378626	-	-	BHS,ADNI,AIBL
159	LPC	LPC(15-MHDA) [sn1] [104_sn1]	0.0798317	134	1225	1311	5658	0.395909	-	-	BHS,ADNI,AIBL
160	LPC	LPC(15-MHDA) [sn2]	0.0811934	38.2	473	505	2187	0.399639	LPC(17:0)	SLM:000055321	BHS,ADNI,AIBL
161	LPC	LPC(16:0) [sn1]	0.0622707	15894	130998	131892	281423	0.241318	PC(16:0/0:0) | LPC(16:0/0:0)	SLM:000088136	BHS,ADNI,AIBL
162	LPC	LPC(16:0) [sn2]	0.0651747	3093	41246	42905	126300	0.322509	PC(0:0/16:0) | LPC(0:0/16:0)	SLM:000087688	BHS,ADNI,AIBL
163	LPC	LPC(16:1) [sn1]	0.0470307	604	3240	3382	13819	0.319153	PC(16:1/0:0) | LPC(16:1/0:0)	SLM:000088201	BHS,ADNI,AIBL
164	LPC	LPC(16:1) [sn2]	0.0612639	135	663	704	4233	0.365641	PC(0:0/16:1) | LPC(0:0/16:1)	SLM:000087689	BHS,ADNI,AIBL
165	LPC	LPC(17:0) [sn1]	0.0677469	155	1614	1691	6056	0.35097	PC(17:0/0:0) | LPC(17:0/0:0)	SLM:000088331	BHS,ADNI,AIBL
166	LPC	LPC(17:1) (a) [sn1] [104_sn1]	0.0510959	52.9	291	303	852	0.330656	-	-	BHS,ADNI,AIBL
167	LPC	LPC(17:1) [sn1] (a) / LPC(17:1) [sn2] (b)	0.0515427	59.4	342	357	1024	0.326514	-	-	BHS,ADNI,AIBL
168	LPC	LPC(17:1) [sn1] (b)	0.0600136	9.868	55.1	57.7	161	0.337721	-	-	BHS,ADNI,AIBL
169	LPC	LPC(17:1) [sn2] (a)	0.0705348	10.3	69.8	78.4	276	0.453563	-	-	BHS,ADNI,AIBL
170	LPC	LPC(18:0) [sn1]	0.0581056	4421	39839	41614	144411	0.350053	PC(18:0/0:0) | LPC(18:0/0:0)	SLM:000088396	BHS,ADNI,AIBL
171	LPC	LPC(18:0) [sn2]	0.0677795	863	13044	13754	59875	0.361206	PC(0:0/18:0) | LPC(0:0/18:0)	SLM:000087692	BHS,ADNI,AIBL
172	LPC	LPC(18:1) [sn1]	0.0538659	4123	21400	22204	59242	0.304568	PC(18:1/0:0) | LPC(18:1/0:0)	SLM:000088461	BHS,ADNI,AIBL
173	LPC	LPC(18:1) [sn2]	0.0651066	1257	6824	7064	21871	0.283249	PC(0:0/18:1) | LPC(0:0/18:1)	SLM:000087693	BHS,ADNI,AIBL
174	LPC	LPC(18:2) [sn1]	0.0651902	2654	15093	16158	68803	0.383256	PC(18:2/0:0) | LPC(18:2/0:0)	SLM:000088526	BHS,ADNI,AIBL
175	LPC	LPC(18:2) [sn2]	0.0640945	1111	6005	6247	21735	0.317754	PC(0:0/18:2) | LPC(0:0/18:2)	SLM:000087694	BHS,ADNI,AIBL
176	LPC	LPC(18:3) [sn1] (a)/LPC(18:3) [sn2] (b)	0.0704602	43.7	225	244	1125	0.437951	PC(18:3/0:0) | LPC(18:3/0:0)	SLM:000088591	BHS,ADNI,AIBL
177	LPC	LPC(18:3) [sn1] (b)	0.0752316	35.6	191	205	775	0.418374	PC(18:3/0:0) | LPC(18:3/0:0)	SLM:000088591	BHS,ADNI,AIBL
178	LPC	LPC(18:3) [sn2] (a)	0.0737609	13.6	71.3	77.6	377	0.453193	PC(0:0/18:3) | LPC(0:0/18:3)	SLM:000087695	BHS,ADNI,AIBL
179	LPC	LPC(19:0) (a) [sn1] [104_sn1]	0.102166	6.2	42.7	45.6	206	0.394215	PC(0:0/19:0) | LPC(0:0/19:0)	SLM:000087697	BHS,ADNI,AIBL
180	LPC	LPC(19:0) [sn1] (a) / LPC(19:0) [sn2] (b)	0.0692656	11.1	88.4	93.8	436	0.365299	PC(0:0/19:0) | LPC(0:0/19:0)	SLM:000087697	BHS,ADNI,AIBL
181	LPC	LPC(19:0) [sn1] (b)	0.0866686	13.7	146	156	741	0.370112	PC(19:0/0:0) | LPC(19:0/0:0)	SLM:000088721	BHS,ADNI,AIBL
182	LPC	LPC(19:0) [sn2] (a)	0.108259	2.368	18.4	19.8	105	0.401165	PC(0:0/19:0) | LPC(0:0/19:0)	SLM:000087697	BHS,ADNI,AIBL
183	LPC	LPC(20:0) [sn1]	0.0562999	16.3	118	125	466	0.338074	PC(20:0/0:0) | LPC(20:0/0:0)	SLM:000088786	BHS,ADNI,AIBL
184	LPC	LPC(20:0) [sn2]	0.0788568	3.941	41.7	43.9	160	0.344138	PC(0:0/20:0) | LPC(0:0/20:0)	SLM:000087698	BHS,ADNI,AIBL
185	LPC	LPC(20:1) [sn1]	0.0566872	47.0	268	287	1302	0.351156	PC(20:1/0:0) | LPC(20:1/0:0)	SLM:000088851	BHS,ADNI,AIBL
186	LPC	LPC(20:1) [sn2]	0.0733665	7.786	85.9	92.0	473	0.390147	PC(0:0/20:1) | LPC(0:0/20:1)	SLM:000087699	BHS,ADNI,AIBL
187	LPC	LPC(20:2) [sn1]	0.0611615	44.6	228	237	701	0.30201	PC(20:2/0:0) | LPC(20:2/0:0)	SLM:000088916	BHS,ADNI,AIBL
188	LPC	LPC(20:2) [sn2]	0.0831722	15.7	87.5	91.6	264	0.311141	PC(0:0/20:2) | LPC(0:0/20:2)	SLM:000087700	BHS,ADNI,AIBL
189	LPC	LPC(20:3) [sn1]	0.0630022	322	1479	1520	4696	0.294972	PC(20:3/0:0) | LPC(20:3/0:0)	SLM:000088981	BHS,ADNI,AIBL
190	LPC	LPC(20:3) [sn2]	0.0809938	98.1	576	596	1981	0.308265	PC(0:0/20:3) | LPC(0:0/20:3)	SLM:000087701	BHS,ADNI,AIBL
191	LPC	LPC(20:4) [sn1]	0.0635228	403	2515	2953	12544	0.509088	PC(20:4/0:0) | LPC(20:4/0:0)	SLM:000089046	BHS,ADNI,AIBL
192	LPC	LPC(20:4) [sn2]	0.0782707	253	1527	1586	4222	0.305931	PC(0:0/20:4) | LPC(0:0/20:4)	SLM:000087702	BHS,ADNI,AIBL
193	LPC	LPC(20:5) [sn1]	0.0568742	31.9	458	506	3678	0.532096	PC(20:5/0:0) | LPC(20:5/0:0)	SLM:000089111	BHS,ADNI,AIBL
194	LPC	LPC(20:5) [sn2]	0.0628902	10.3	155	171	1297	0.521434	PC(0:0/20:5) | LPC(0:0/20:5)	SLM:000087703	BHS,ADNI,AIBL
195	LPC	LPC(22:0) [sn1]	0.0800344	4.001	20.4	21.6	102	0.333607	PC(22:0/0:0) | LPC(22:0/0:0)	SLM:000089241	BHS,ADNI,AIBL
196	LPC	LPC(22:0) [sn2]	0.0856415	1.857	9.429	9.931	37.5	0.329511	PC(0:0/22:0) | LPC(0:0/22:0)	SLM:000087705	BHS,ADNI,AIBL
197	LPC	LPC(22:1) [sn1]	0.0694636	5.689	24.1	27.1	658	0.64147	PC(22:1/0:0) | LPC(22:1/0:0)	SLM:000089306	BHS,ADNI,AIBL
198	LPC	LPC(22:1) [sn2]	0.120843	0.971	5.432	6.111	128	0.652517	PC(0:0/22:1) | LPC(0:0/22:1)	SLM:000087706	BHS,ADNI,AIBL
199	LPC	LPC(22:4) [sn1]	0.088172	18.1	79.4	83.8	278	0.32846	PC(22:4/0:0) | LPC(22:4/0:0)	SLM:000089501	BHS,ADNI,AIBL
200	LPC	LPC(22:4) [sn2]	0.124163	0.256	41.9	43.7	129	0.321695	PC(0:0/22:4) | LPC(0:0/22:4)	SLM:000087709	BHS,ADNI,AIBL
201	LPC	LPC(22:5) [sn1] (n3)/LPC(22:5) [sn2] (n6)	0.0752874	42.8	295	306	942	0.360213	LPC(22:5)	SLM:000055340	BHS,ADNI,AIBL
202	LPC	LPC(22:5) [sn1] (n6)	0.0846899	9.712	65.2	67.6	188	0.325572	PC(0:0/22:5(4Z,7Z,10Z,13Z,16Z))	SLM:000014176	BHS,ADNI,AIBL
203	LPC	LPC(22:5) [sn2] (n3)	0.0914082	13.5	103	110	422	0.433243	PC(0:0/22:5(7Z,10Z,13Z,16Z,19Z))	SLM:000014184	BHS,ADNI,AIBL
204	LPC	LPC(22:6) [sn1]	0.0699808	53.6	731	789	2834	0.414546	PC(22:6/0:0) | LPC(22:6/0:0)	SLM:000089631	BHS,ADNI,AIBL
205	LPC	LPC(22:6) [sn2]	0.0873499	38.0	341	362	1131	0.353798	PC(0:0/22:6) | LPC(0:0/22:6)	SLM:000087711	BHS,ADNI,AIBL
206	LPC	LPC(24:0) [sn1]	0.0751183	7.605	34.1	35.6	129	0.29012	PC(24:0/0:0) | LPC(24:0/0:0)	SLM:000089696	BHS,ADNI,AIBL
207	LPC	LPC(24:0) [sn2]	0.0676138	2.729	15.9	16.5	62.6	0.294025	PC(0:0/24:0) | LPC(0:0/24:0)	SLM:000087712	BHS,ADNI,AIBL
208	LPC	LPC(26:0) [sn1]	0.110114	3.264	13.1	13.5	48.6	0.294571	PC(26:0/0:0) | LPC(26:0/0:0)	SLM:000090021	BHS,ADNI,AIBL
209	LPC	LPC(26:0) [sn2]	0.141719	1.442	5.935	6.145	25.1	0.313727	PC(0:0/26:0) | LPC(0:0/26:0)	SLM:000087717	BHS,ADNI,AIBL
210	LPC(O)	LPC(O-16:0)	0.0680681	369	3827	4212	26797	0.469556	PC(O-16:0/0:0) | LPC(O-16:0/0:0)	SLM:000092101	BHS,ADNI,AIBL
211	LPC(O)	LPC(O-18:0)	0.0685912	117	1422	1603	13213	0.552986	PC(O-18:0/0:0) | LPC(O-18:0/0:0)	SLM:000092231	BHS,ADNI,AIBL
212	LPC(O)	LPC(O-18:1)	0.0618756	233	2545	2783	15843	0.460645	PC(O-18:1/0:0) | LPC(O-18:1/0:0)	SLM:000092296	BHS,ADNI,AIBL
213	LPC(O)	LPC(O-20:0)	0.0622257	23.2	188	211	1794	0.531826	PC(O-20:0/0:0) | LPC(O-20:0/0:0)	SLM:000092426	BHS,ADNI,AIBL
214	LPC(O)	LPC(O-20:1)	0.0625167	27.3	262	292	2350	0.537807	PC(O-20:1/0:0) | LPC(O-20:1/0:0)	SLM:000092491	BHS,ADNI,AIBL
215	LPC(O)	LPC(O-22:0)	0.0643335	21.6	125	136	816	0.420007	PC(O-22:0/0:0) | LPC(O-22:0/0:0)	SLM:000092556	BHS,ADNI,AIBL
216	LPC(O)	LPC(O-22:1)	0.0491865	31.4	229	252	2550	0.519405	PC(O-22:1/0:0) | LPC(O-22:1/0:0)	SLM:000092621	BHS,ADNI,AIBL
217	LPC(O)	LPC(O-24:0)	0.0716016	23.3	119	124	405	0.303756	PC(O-24:0/0:0) | LPC(O-24:0/0:0)	SLM:000092686	BHS,ADNI,AIBL
218	LPC(O)	LPC(O-24:1)	0.0503109	60.8	281	307	2337	0.462664	LPC(O-24:1)	SLM:000055397	BHS,ADNI,AIBL
219	LPC(O)	LPC(O-24:2)	0.0590414	15.5	83.1	90.2	585	0.463584	-	-	BHS,ADNI,AIBL
220	LPC(P)	LPC(P-16:0)	0.0548335	66.3	1042	1149	7616	0.481215	PC(P-16:0/0:0) | LPC(P-16:0/0:0)	SLM:000093141	BHS,ADNI,AIBL
221	LPC(P)	LPC(P-18:0)	0.0538437	10.7	189	214	1726	0.538897	PC(P-18:0/0:0) | LPC(P-18:0/0:0)	SLM:000093271	BHS,ADNI,AIBL
222	LPC(P)	LPC(P-18:1)	0.067811	8.012	168	186	1171	0.517897	PC(P-18:1/0:0) | LPC(P-18:1/0:0)	SLM:000093336	BHS,ADNI,AIBL
223	LPC(P)	LPC(P-20:0)	0.115426	0.886	9.046	10.0	66.0	0.489075	PC(P-20:0/0:0) | LPC(P-20:0/0:0)	SLM:000093466	BHS,ADNI,AIBL
224	LPE	LPE(16:0) [sn1]	0.0542306	316	1358	1486	5694	0.415127	PE(16:0/0:0) | LPE(16:0/0:0)	SLM:000094440	BHS,ADNI,AIBL
225	LPE	LPE(16:0) [sn2]	0.0647959	76.5	598	654	2695	0.413155	PE(0:0/16:0) | LPE(0:0/16:0)	SLM:000093992	BHS,ADNI,AIBL
226	LPE	LPE(17:0) [sn1]	0.243982	18.8	103	105	276	0.249661	PE(17:0/0:0) | LPE(17:0/0:0)	SLM:000094635	BHS,ADNI,AIBL
227	LPE	LPE(17:0) [sn2]	0.157095	22.6	113	115	267	0.21072	PE(0:0/17:0) | LPE(0:0/17:0)	SLM:000093995	BHS,ADNI,AIBL
228	LPE	LPE(18:0) [sn1]	0.0577722	326	1829	1948	6267	0.353834	PE(18:0/0:0) | LPE(18:0/0:0)	SLM:000094700	BHS,ADNI,AIBL
229	LPE	LPE(18:0) [sn2]	0.0651937	74.8	812	863	2629	0.360909	PE(0:0/18:0) | LPE(0:0/18:0)	SLM:000093996	BHS,ADNI,AIBL
230	LPE	LPE(18:1) [sn1]	0.0621007	222	851	907	4631	0.359317	PE(18:1/0:0) | LPE(18:1/0:0)	SLM:000094765	BHS,ADNI,AIBL
231	LPE	LPE(18:1) [sn2]	0.0622804	92.7	377	405	2218	0.386666	PE(0:0/18:1) | LPE(0:0/18:1)	SLM:000093997	BHS,ADNI,AIBL
232	LPE	LPE(18:2) [sn1]	0.0578481	220	1024	1096	5908	0.378076	PE(18:2/0:0) | LPE(18:2/0:0)	SLM:000094830	BHS,ADNI,AIBL
233	LPE	LPE(18:2) [sn2]	0.0672375	114	519	557	3056	0.391778	PE(0:0/18:2) | LPE(0:0/18:2)	SLM:000093998	BHS,ADNI,AIBL
234	LPE	LPE(20:4) [sn1]	0.0632313	11.1	551	572	1628	0.263191	PE(20:4/0:0) | LPE(20:4/0:0)	SLM:000095350	BHS,ADNI,AIBL
235	LPE	LPE(20:4) [sn2]	0.0727487	6.963	286	298	778	0.278668	PE(0:0/20:4) | LPE(0:0/20:4)	SLM:000094006	BHS,ADNI,AIBL
236	LPE	LPE(22:6) [sn1]	0.066803	91.1	386	407	1571	0.3326	PE(22:6/0:0) | LPE(22:6/0:0)	SLM:000095935	BHS,ADNI,AIBL
237	LPE	LPE(22:6) [sn2]	0.0703052	7.328	208	220	857	0.339583	PE(0:0/22:6) | LPE(0:0/22:6)	SLM:000094015	BHS,ADNI,AIBL
238	LPE(P)	LPE(P-16:0)	0.129339	45.2	435	468	2030	0.422529	PE(P-16:0/0:0) | LPE(P-16:0/0:0)	SLM:000099445	BHS,ADNI,AIBL
239	LPE(P)	LPE(P-18:0)	0.114703	66.0	580	630	2598	0.440885	PE(P-18:0/0:0) | LPE(P-18:0/0:0)	SLM:000099575	BHS,ADNI,AIBL
240	LPE(P)	LPE(P-18:1)	0.166941	27.5	251	271	1142	0.442036	PE(P-18:1/0:0) | LPE(P-18:1/0:0)	SLM:000099640	BHS,ADNI,AIBL
241	LPE(P)	LPE(P-20:0)	0.141856	7.178	41.6	44.1	186	0.358723	PE(P-20:0/0:0) | LPE(P-20:0/0:0)	SLM:000099770	BHS,ADNI,AIBL
242	LPI	LPI(18:0) [sn1]	0.209948	280	3114	3548	24586	0.581985	PI(18:0/0:0) | LPI(18:0/0:0)	SLM:000105228	BHS,ADNI,AIBL
243	LPI	LPI(18:0) [sn2]	0.310649	52.3	1101	1246	9478	0.593761	PI(0:0/18:0) | LPI(0:0/18:0)	SLM:000104524	BHS,ADNI,AIBL
244	LPI	LPI(18:1) [sn1]	0.136152	57.3	713	789	5572	0.48249	PI(18:1/0:0) | LPI(18:1/0:0)	SLM:000105293	BHS,ADNI,AIBL
245	LPI	LPI(18:1) [sn2]	0.172683	25.0	203	233	1397	0.533136	PI(0:0/18:1) | LPI(0:0/18:1)	SLM:000104525	BHS,ADNI,AIBL
246	LPI	LPI(18:2) [sn1]	0.100938	190	633	668	2667	0.359086	PI(18:2/0:0) | LPI(18:2/0:0)	SLM:000105358	BHS,ADNI,AIBL
247	LPI	LPI(18:2) [sn2]	0.148576	58.2	230	242	765	0.321271	PI(0:0/18:2) | LPI(0:0/18:2)	SLM:000104526	BHS,ADNI,AIBL
248	LPI	LPI(20:4) [sn1]	0.0968895	299	1097	1148	4076	0.30012	PI(20:4/0:0) | LPI(20:4/0:0)	SLM:000105878	BHS,ADNI,AIBL
249	LPI	LPI(20:4) [sn2]	0.126906	85.1	399	414	1263	0.296682	PI(0:0/20:4) | LPI(0:0/20:4)	SLM:000104534	BHS,ADNI,AIBL
250	oxCE	oxCE(18:2) [+2O]	0.259448	2655	160021	237193	2450204	1.08343	-	-	BHS
251	oxCE	oxCE(18:2) [+O]	0.123706	17857	264326	271798	841554	0.328178	-	-	BHS
252	PC	PC(14:0_16:0)	0.0776702	183	1506	1660	6675	0.4598	PC(14:0_16:0)	SLM:000063559	BHS,ADNI,AIBL
253	PC	PC(14:0_20:4)	0.0668565	44.1	381	410	1660	0.46413	PC(14:0_20:4)	SLM:000063573	BHS,ADNI,AIBL
254	PC	PC(14:0_22:6)	0.0671138	7.005	117	127	590	0.490357	PC(14:0_22:6)	SLM:000063582	BHS,ADNI,AIBL
255	PC	PC(15:0_20:3)	0.102725	65.6	380	399	1193	0.344494	PC(15:0_20:3)	SLM:000063683	BHS,ADNI,AIBL
256	PC	PC(15:0_20:4)	0.063903	38.3	360	382	1423	0.411947	PC(15:0_20:4)	SLM:000063684	BHS,ADNI,AIBL
257	PC	PC(15:0_22:6)	0.0606012	10.0	142	155	706	0.472984	PC(15:0_22:6)	SLM:000063693	BHS,ADNI,AIBL
258	PC	PC(15-MHDA_18:1)	0.0740901	106	855	903	2720	0.372518	PC(17:0_18:1)	SLM:000063885	BHS,ADNI,AIBL
259	PC	PC(15-MHDA_18:2)	0.07752	384	2332	2425	6447	0.342707	PC(17:0_18:2)	SLM:000063886	BHS,ADNI,AIBL
260	PC	PC(15-MHDA_20:4)	0.0766388	56.0	747	782	2755	0.395368	PC(17:0_20:4)	SLM:000063894	BHS,ADNI,AIBL
261	PC	PC(15-MHDA_22:6)	0.0786778	8.367	207	226	945	0.470842	PC(17:0_22:6)	SLM:000063903	BHS,ADNI,AIBL
262	PC	PC(16:0_16:0)	0.0700728	993	6194	6349	17303	0.269091	PC(16:0_16:0)	SLM:000063724	BHS,ADNI,AIBL
263	PC	PC(16:0_18:0)	0.0683744	254	1293	1322	4427	0.256976	PC(16:0_18:0)	SLM:000063728	BHS,ADNI,AIBL
264	PC	PC(16:0_18:1)	0.065976	15856	91023	93739	225213	0.273804	PC(16:0_18:1)	SLM:000063729	BHS,ADNI,AIBL
265	PC	PC(16:0_18:2)	0.0930888	32874	175440	176381	335675	0.178423	PC(16:0_18:2)	SLM:000063730	BHS,ADNI,AIBL
266	PC	PC(16:0_18:3) (a)	0.0628887	412	3337	3497	11345	0.352662	PC(16:0_18:3)	SLM:000063731	BHS,ADNI,AIBL
267	PC	PC(16:0_18:3) (b)	0.0685107	196	1498	1609	7097	0.394408	PC(16:0_18:3)	SLM:000063731	BHS,ADNI,AIBL
268	PC	PC(16:0_20:3) (a)	0.0613309	3309	32346	33173	78826	0.287027	PC(16:0_20:3)	SLM:000063737	BHS,ADNI,AIBL
269	PC	PC(16:0_20:3) (b)	0.0849648	258	2112	2290	8688	0.396886	PC(16:0_20:3)	SLM:000063737	BHS,ADNI,AIBL
270	PC	PC(16:0_20:4)	0.107432	7278	55197	56142	131337	0.287701	PC(16:0_20:4)	SLM:000063738	BHS,ADNI,AIBL
271	PC	PC(16:0_20:5)	0.0687938	309	5319	5903	41600	0.532767	PC(16:0_20:5)	SLM:000063739	BHS,ADNI,AIBL
272	PC	PC(16:0_22:6)	0.0762252	837	15344	16363	57575	0.420648	PC(16:0_22:6)	SLM:000063747	BHS,ADNI,AIBL
273	PC	PC(16:1_18:2)	0.0950227	232	1275	1369	5055	0.393804	PC(16:1_18:2)	SLM:000063783	BHS,ADNI,AIBL
274	PC	PC(16:1_20:4)	0.0725604	46.9	491	528	1998	0.440128	PC(16:1_20:4)	SLM:000063791	BHS,ADNI,AIBL
275	PC	PC(16:1_22:6)	0.0587357	11.9	167	179	672	0.436313	PC(16:1_22:6)	SLM:000063800	BHS,ADNI,AIBL
276	PC	PC(17:0_18:1)	0.0650086	322	1534	1597	4411	0.319878	PC(17:0_18:1)	SLM:000063885	BHS,ADNI,AIBL
277	PC	PC(17:0_18:2)	0.0739638	550	2650	2732	7511	0.304133	PC(17:0_18:2)	SLM:000063886	BHS,ADNI,AIBL
278	PC	PC(17:0_20:4)	0.0745063	83.4	754	791	2428	0.376224	PC(17:0_20:4)	SLM:000063894	BHS,ADNI,AIBL
279	PC	PC(17:0_22:6)	0.074982	15.2	194	211	1093	0.458657	PC(17:0_22:6)	SLM:000063903	BHS,ADNI,AIBL
280	PC	PC(17:1_18:2)	0.0875007	44.0	213	224	636	0.330051	-	-	BHS,ADNI,AIBL
281	PC	PC(18:0_18:1)	0.0628021	2311	14749	15456	53007	0.342747	PC(18:0_18:1)	SLM:000063935	BHS,ADNI,AIBL
282	PC	PC(18:0_18:2)	0.0692914	15076	73066	74186	158991	0.24335	PC(18:0_18:2)	SLM:000063936	BHS,ADNI,AIBL
283	PC	PC(18:0_20:3)	0.0612006	841	8960	9410	33413	0.363598	PC(18:0_20:3)	SLM:000063943	BHS,ADNI,AIBL
284	PC	PC(18:0_20:4)	0.0721407	1735	20566	21335	55740	0.341895	PC(18:0_20:4)	SLM:000063944	BHS,ADNI,AIBL
285	PC	PC(18:0_22:4)	0.0637426	40.3	612	652	2425	0.395921	PC(18:0_22:4)	SLM:000063951	BHS,ADNI,AIBL
286	PC	PC(18:0_22:5) (n3)/PC(20:1_20:4)	0.0631419	149	2186	2300	7432	0.387941	PC(18:0/22:5(7Z,10Z,13Z,16Z,19Z))	SLM:000013556	BHS,ADNI,AIBL
287	PC	PC(18:0_22:5) (n6)	0.0605788	28.8	395	425	1779	0.42202	PC(18:0/22:5(4Z,7Z,10Z,13Z,16Z))	SLM:000013547	BHS,ADNI,AIBL
288	PC	PC(18:0_22:6)	0.0669283	226	4159	4454	19093	0.437343	PC(18:0_22:6)	SLM:000063953	BHS,ADNI,AIBL
289	PC	PC(18:1_18:1)	0.0906721	1302	7360	7664	28024	0.30304	PC(18:1_18:1)	SLM:000063984	BHS,ADNI,AIBL
290	PC	PC(18:1_18:2)	0.0734632	2878	15319	15970	44597	0.312504	PC(18:1_18:2)	SLM:000063985	BHS,ADNI,AIBL
291	PC	PC(18:1_20:3)	0.0710526	191	1867	1951	5718	0.343725	PC(18:1_20:3)	SLM:000063992	BHS,ADNI,AIBL
292	PC	PC(18:1_22:6) (a)	0.123162	29.2	726	773	2427	0.39752	PC(18:1_22:6)	SLM:000064002	BHS,ADNI,AIBL
293	PC	PC(18:1_22:6) (b)	0.0765416	20.3	499	544	2588	0.470049	PC(18:1_22:6)	SLM:000064002	BHS,ADNI,AIBL
294	PC	PC(18:2_18:2)	0.0640055	1205	7127	7596	25169	0.381599	PC(18:2_18:2)	SLM:000064033	BHS,ADNI,AIBL
295	PC	PC(18:2_20:5)	0.0582153	22.2	150	164	1072	0.459133	PC(18:2_20:5)	SLM:000064042	BHS,ADNI,AIBL
296	PC	PC(20:0_20:4)	0.0529837	14.3	91.5	94.5	265	0.286164	PC(20:0_20:4)	SLM:000064223	BHS,ADNI,AIBL
297	PC	PC(28:0)	0.0607631	22.9	166	202	2471	0.723478	PC(28:0)	SLM:000056466	BHS,ADNI,AIBL
298	PC	PC(31:0) (a)	0.108796	18.9	364	412	1806	0.542645	PC(31:0)	SLM:000056486	BHS,ADNI,AIBL
299	PC	PC(31:0) (b)	0.0901795	45.6	320	341	1204	0.366803	PC(31:0)	SLM:000056486	BHS,ADNI,AIBL
300	PC	PC(32:1)	0.0616134	969	6805	7788	59018	0.545789	PC(32:1)	SLM:000056494	BHS,ADNI,AIBL
301	PC	PC(32:2)	0.0665138	250	1398	1494	5990	0.410094	PC(32:2)	SLM:000056495	BHS,ADNI,AIBL
302	PC	PC(33:0) (a)	0.0701231	51.0	498	525	2101	0.38488	PC(33:0)	SLM:000056500	BHS,ADNI,AIBL
303	PC	PC(33:0) (b)	0.104063	26.7	160	166	522	0.312446	PC(33:0)	SLM:000056500	BHS,ADNI,AIBL
304	PC	PC(33:1)	0.0627835	292	1857	1966	5808	0.37399	PC(33:1)	SLM:000056501	BHS,ADNI,AIBL
305	PC	PC(33:2)	0.0698481	289	1433	1498	4739	0.353531	PC(33:2)	SLM:000056502	BHS,ADNI,AIBL
306	PC	PC(34:5)	0.0638744	3.18	32.1	37.1	361	0.639239	PC(34:5)	SLM:000056512	BHS,ADNI,AIBL
307	PC	PC(35:5)	0.0653331	3.168	32.9	37.0	391	0.581509	PC(35:5)	SLM:000056519	BHS,ADNI,AIBL
308	PC	PC(36:0)	0.057156	19.9	83.5	91.0	365	0.416096	PC(36:0)	SLM:000056521	BHS,ADNI,AIBL
309	PC	PC(36:6) (a)	0.064344	3.255	43.2	49.0	323	0.56945	PC(36:6)	SLM:000056527	BHS,ADNI,AIBL
310	PC	PC(38:2)	0.0550601	213	1321	1358	3846	0.274238	PC(38:2)	SLM:000056539	BHS,ADNI,AIBL
311	PC	PC(38:4) (b)	0.0762025	215	2465	2545	6614	0.326202	PC(38:4)	SLM:000056541	BHS,ADNI,AIBL
312	PC	PC(38:5) (a)	0.070954	787	8917	9154	23038	0.315347	PC(38:5)	SLM:000056542	BHS,ADNI,AIBL
313	PC	PC(38:5) (b)	0.0692398	360	4869	5127	17669	0.383694	PC(38:5)	SLM:000056542	BHS,ADNI,AIBL
314	PC	PC(38:6) (a)	0.059278	111	2235	2309	6837	0.344662	PC(38:6)	SLM:000056543	BHS,ADNI,AIBL
315	PC	PC(38:7) (c)	0.0656945	6.077	88.2	94.2	392	0.415959	PC(38:7)	SLM:000056544	BHS,ADNI,AIBL
316	PC	PC(39:5) (a)	0.0901623	2.521	23.5	25.2	91.3	0.411807	PC(39:5)	SLM:000056552	BHS,ADNI,AIBL
317	PC	PC(39:5) (b)	0.0621732	10.5	102	106	360	0.365413	PC(39:5)	SLM:000056552	BHS,ADNI,AIBL
318	PC	PC(40:7) (a)	0.0804581	7.565	115	120	358	0.376781	PC(40:7)	SLM:000056562	BHS,ADNI,AIBL
319	PC	PC(40:8)	0.0542466	41.4	271	279	746	0.320673	PC(40:8)	SLM:000056563	BHS,ADNI,AIBL
320	PC(O)	PC(O-16:0/16:0)	0.0734631	159	1006	1017	2555	0.275741	PC(O-16:0/16:0)	SLM:000000700	BHS,ADNI,AIBL
321	PC(O)	PC(O-16:0/20:3)	0.164366	135	1013	1050	2832	0.314003	PC(O-16:0/20:3)	SLM:000092121	BHS,ADNI,AIBL
322	PC(O)	PC(O-16:0/20:4)	0.0576303	650	6654	6860	20462	0.315431	PC(O-16:0/20:4)	SLM:000092122	BHS,ADNI,AIBL
323	PC(O)	PC(O-16:0/22:6)	0.0663864	56.4	821	865	2990	0.395722	PC(O-16:0/22:6)	SLM:000092131	BHS,ADNI,AIBL
324	PC(O)	PC(O-18:0/18:1)	0.0609316	184	977	1011	3312	0.320283	PC(O-18:0/18:1)	SLM:000092243	BHS,ADNI,AIBL
325	PC(O)	PC(O-18:0/18:2)	0.061686	122	631	659	1733	0.334504	PC(O-18:0/18:2)	SLM:000092244	BHS,ADNI,AIBL
326	PC(O)	PC(O-18:0/20:4)	0.0645676	193	1603	1640	4406	0.322581	PC(O-18:0/20:4)	SLM:000092252	BHS,ADNI,AIBL
327	PC(O)	PC(O-18:0/22:6)	0.0806949	41.1	412	432	1681	0.368273	PC(O-18:0/22:6)	SLM:000092261	BHS,ADNI,AIBL
328	PC(O)	PC(O-18:1/18:1)	0.0888297	40.0	272	279	657	0.292138	PC(O-18:1/18:1)	SLM:000092308	BHS,ADNI,AIBL
329	PC(O)	PC(O-18:1/18:2)	0.0785841	81.5	498	522	1559	0.338183	PC(O-18:1/18:2)	SLM:000092309	BHS,ADNI,AIBL
330	PC(O)	PC(O-32:1)	0.0645589	46.6	286	297	822	0.31274	PC(O-32:1)	SLM:000056840	BHS,ADNI,AIBL
331	PC(O)	PC(O-32:2)	0.0868194	5.554	31.5	36.8	357	0.625679	PC(O-32:2)	SLM:000056841	BHS,ADNI,AIBL
332	PC(O)	PC(O-34:1)	0.0651317	299	1811	1838	4491	0.27598	PC(O-34:1)	SLM:000056853	BHS,ADNI,AIBL
333	PC(O)	PC(O-34:2)	0.0659024	350	1675	1768	4825	0.355	PC(O-34:2)	SLM:000056854	BHS,ADNI,AIBL
334	PC(O)	PC(O-34:4)	0.0893756	10.5	50.6	61.7	948	0.782425	PC(O-34:4)	SLM:000056856	BHS,ADNI,AIBL
335	PC(O)	PC(O-36:0)	0.0766691	5.522	26.3	27.0	63.8	0.272351	PC(O-36:0)	SLM:000056867	BHS,ADNI,AIBL
336	PC(O)	PC(O-36:5)	0.0875357	43.6	389	437	3842	0.521772	PC(O-36:5)	SLM:000056872	BHS,ADNI,AIBL
337	PC(O)	PC(O-38:5)	0.0680785	193	2461	2509	5864	0.290973	PC(O-38:5)	SLM:000056888	BHS,ADNI,AIBL
338	PC(O)	PC(O-40:5)	0.063399	34.1	330	337	1209	0.310727	PC(O-40:5)	SLM:000056905	BHS,ADNI,AIBL
339	PC(O)	PC(O-40:7) (a)	0.0789257	15.4	215	227	787	0.400307	PC(O-40:7)	SLM:000056907	BHS,ADNI,AIBL
340	PC(O)	PC(O-40:7) (b)	0.343031	41.2	438	461	1090	0.366601	PC(O-40:7)	SLM:000056907	BHS,ADNI,AIBL
341	PC(P)	PC(P-15:0/20:4) (a)	0.0979883	0.653	9.807	11.5	151	0.637186	PC(P-15:0/20:4)	SLM:000093097	BHS,ADNI,AIBL
342	PC(P)	PC(P-15:0/20:4) (b)	0.116509	3.565	21.1	23.1	160	0.455844	PC(P-15:0/20:4)	SLM:000093097	BHS,ADNI,AIBL
343	PC(P)	PC(P-16:0/14:0)	0.0858692	15.0	60.3	62.8	178	0.331105	PC(P-16:0/14:0)	SLM:000048925	BHS
344	PC(P)	PC(P-16:0/16:0)	0.0645212	132	730	738	1583	0.274287	PC(P-16:0/16:0)	SLM:000048916	BHS,ADNI,AIBL
345	PC(P)	PC(P-16:0/16:1)	0.0710537	25.7	162	169	507	0.34317	PC(P-16:0/16:1)	SLM:000093149	BHS,ADNI,AIBL
346	PC(P)	PC(P-16:0/18:0)	0.0643597	8.94	37.6	38.2	109	0.271055	PC(P-16:0/18:0)	SLM:000048920	BHS,ADNI,AIBL
347	PC(P)	PC(P-16:0/18:1)	0.0693162	179	1062	1096	2947	0.332568	PC(P-16:0/18:1)	SLM:000093153	BHS,ADNI,AIBL
348	PC(P)	PC(P-16:0/18:2)	0.0760849	413	2860	2974	8977	0.350769	PC(P-16:0/18:2)	SLM:000093154	BHS,ADNI,AIBL
349	PC(P)	PC(P-16:0/18:3)	0.0805758	17.6	109	119	516	0.435744	PC(P-16:0/18:3)	SLM:000093155	BHS,ADNI,AIBL
350	PC(P)	PC(P-16:0/20:4)	0.0692021	191	2778	2901	11037	0.358805	PC(P-16:0/20:4)	SLM:000093162	BHS,ADNI,AIBL
351	PC(P)	PC(P-16:0/20:5)	0.0963908	15.0	203	228	1427	0.533128	PC(P-16:0/20:5)	SLM:000093163	BHS
352	PC(P)	PC(P-16:0/22:6)	0.0721003	26.7	364	385	1327	0.404619	PC(P-16:0/22:6)	SLM:000093171	BHS,ADNI,AIBL
353	PC(P)	PC(P-17:0/20:4) (a)	0.0627192	14.5	256	269	906	0.395834	PC(P-17:0/20:4)	SLM:000093227	BHS,ADNI,AIBL
354	PC(P)	PC(P-17:0/20:4) (b)	0.10394	9.938	107	114	442	0.412282	PC(P-17:0/20:4)	SLM:000093227	BHS,ADNI,AIBL
355	PC(P)	PC(P-18:0/18:2)	0.0798904	91.6	543	581	2050	0.39615	PC(P-18:0/18:2)	SLM:000093284	BHS,ADNI,AIBL
356	PC(P)	PC(P-18:0/20:4)	0.0610447	45.4	594	627	2209	0.38102	PC(P-18:0/20:4)	SLM:000093292	BHS,ADNI,AIBL
357	PC(P)	PC(P-18:0/22:5)	0.101298	18.7	192	199	594	0.334	PC(P-18:0/22:5)	SLM:000093300	BHS,ADNI,AIBL
358	PC(P)	PC(P-18:0/22:6)	0.0657281	9.229	108	116	424	0.435647	PC(P-18:0/22:6)	SLM:000093301	BHS,ADNI,AIBL
359	PC(P)	PC(P-18:1/18:1)	0.157584	42.7	258	273	1010	0.360242	PC(P-18:1/18:1)	SLM:000093348	BHS,ADNI,AIBL
360	PC(P)	PC(P-18:1/22:6)	0.0752795	8.37	83.6	88.6	398	0.385095	PC(P-18:1/22:6)	SLM:000093366	BHS,ADNI,AIBL
361	PC(P)	PC(P-20:0/20:4)	0.0692839	5.739	31.1	32.1	85.9	0.316442	PC(P-20:0/20:4)	SLM:000093487	BHS,ADNI,AIBL
362	PC(P)	PC(P-36:3)	0.092273	99.3	986	1016	3158	0.318123	-	-	BHS,ADNI,AIBL
363	PC(P)	PC(P-38:5) (a)	0.065071	98.5	1239	1292	3617	0.344333	-	-	BHS,ADNI,AIBL
364	PC(P)	PC(P-38:5) (b)	0.0749212	16.7	231	243	767	0.374193	-	-	BHS,ADNI,AIBL
365	PE	PE(15-MHDA_18:1)	0.157775	0.947	10.4	11.8	72.9	0.536575	PE(17:0_18:1)	SLM:000067849	BHS,ADNI,AIBL
366	PE	PE(15-MHDA_18:2)	0.135692	1.979	27.5	31.4	205	0.550932	PE(17:0_18:2)	SLM:000067850	BHS,ADNI,AIBL
367	PE	PE(15-MHDA_20:4)	0.129931	0.894	21.4	24.2	134	0.554745	PE(17:0_20:4)	SLM:000067858	BHS,ADNI,AIBL
368	PE	PE(15-MHDA_22:6)	0.130635	1.203	22.4	26.3	181	0.643719	PE(17:0_22:6)	SLM:000067867	BHS,ADNI,AIBL
369	PE	PE(16:0_16:0)	0.130586	6.19	26.9	28.7	140	0.369426	PE(16:0_16:0)	SLM:000067688	BHS,ADNI,AIBL
370	PE	PE(16:0_16:1)	0.128656	4.567	70.1	98.2	1051	0.951211	PE(16:0_16:1)	SLM:000067689	BHS,ADNI,AIBL
371	PE	PE(16:0_18:1)	0.0804453	67.0	687	839	6738	0.666045	PE(16:0_18:1)	SLM:000067693	BHS,ADNI,AIBL
372	PE	PE(16:0_18:2)	0.0951243	79.8	1149	1395	12299	0.674035	PE(16:0_18:2)	SLM:000067694	BHS,ADNI,AIBL
373	PE	PE(16:0_18:3) (a)	0.120396	0.077	32.1	39.9	317	0.753374	PE(16:0_18:3)	SLM:000067695	BHS,ADNI,AIBL
374	PE	PE(16:0_18:3) (b)	0.132017	2.785	26.1	31.7	223	0.666539	PE(16:0_18:3)	SLM:000067695	BHS,ADNI,AIBL
375	PE	PE(16:0_20:3)	0.110999	21.3	370	434	2475	0.598938	PE(16:0_20:3)	SLM:000067701	BHS,ADNI,AIBL
376	PE	PE(16:0_20:4)	0.0980745	10.4	953	1136	7772	0.644868	PE(16:0_20:4)	SLM:000067702	BHS,ADNI,AIBL
377	PE	PE(16:0_20:5)	0.0979567	1.966	56.8	70.9	578	0.736343	PE(16:0_20:5)	SLM:000067703	BHS,ADNI,AIBL
378	PE	PE(16:0_22:6)	0.116268	12.3	1680	2080	16622	0.724541	PE(16:0_22:6)	SLM:000067711	BHS,ADNI,AIBL
379	PE	PE(16:1_18:2)	0.145644	1.863	14.2	17.4	161	0.715727	PE(16:1_18:2)	SLM:000067747	BHS,ADNI,AIBL
380	PE	PE(16:1_20:4)	0.124278	0.793	14.6	17.5	162	0.677555	PE(16:1_20:4)	SLM:000067755	BHS,ADNI,AIBL
381	PE	PE(17:0_18:1)	0.104085	3.762	28.6	32.1	176	0.508723	PE(17:0_18:1)	SLM:000067849	BHS,ADNI,AIBL
382	PE	PE(17:0_18:2)	0.104747	6.685	44.8	50.6	326	0.525454	PE(17:0_18:2)	SLM:000067850	BHS,ADNI,AIBL
383	PE	PE(17:0_20:4)	0.0848795	3.326	52.7	58.4	276	0.51193	PE(17:0_20:4)	SLM:000067858	BHS,ADNI,AIBL
384	PE	PE(17:0_22:6)	0.125542	2.148	23.3	27.5	184	0.613004	PE(17:0_22:6)	SLM:000067867	BHS,ADNI,AIBL
385	PE	PE(18:0_18:1)	0.0728702	83.4	391	442	2528	0.485335	PE(18:0_18:1)	SLM:000067899	BHS,ADNI,AIBL
386	PE	PE(18:0_18:2)	0.0927398	139	2099	2416	12801	0.57675	PE(18:0_18:2)	SLM:000067900	BHS,ADNI,AIBL
387	PE	PE(18:0_20:3) (a)	0.101872	15.1	282	327	1866	0.59816	PE(18:0_20:3)	SLM:000067907	BHS,ADNI,AIBL
388	PE	PE(18:0_20:3) (b)	0.102125	4.545	32.2	35.7	154	0.45257	PE(18:0_20:3)	SLM:000067907	BHS,ADNI,AIBL
389	PE	PE(18:0_20:4)	0.0875185	58.7	2317	2584	11889	0.521039	PE(18:0_20:4)	SLM:000067908	BHS,ADNI,AIBL
390	PE	PE(18:0_22:4)	0.0928359	1.006	46.7	54.8	445	0.621242	PE(18:0_22:4)	SLM:000067915	BHS,ADNI
391	PE	PE(18:0_22:5) (n3)	0.0840426	4.605	178	204	1102	0.571944	PE(18:0/22:5(7Z,10Z,13Z,16Z,19Z))	SLM:000035988	BHS,ADNI,AIBL
392	PE	PE(18:0_22:5) (n6)	0.099877	3.259	67.5	83.3	812	0.741621	PE(18:0/22:5(4Z,7Z,10Z,13Z,16Z))	SLM:000035979	BHS,ADNI,AIBL
393	PE	PE(18:0_22:6)	0.0759629	5.014	762	933	5911	0.70286	PE(18:0_22:6)	SLM:000067917	BHS,ADNI,AIBL
394	PE	PE(18:1_18:1)	0.0984047	16.5	220	262	2257	0.639361	PE(18:1_18:1)	SLM:000067948	BHS,ADNI,AIBL
395	PE	PE(18:1_18:2)	0.0901564	13.7	361	427	4246	0.642805	PE(18:1_18:2)	SLM:000067949	BHS,ADNI,AIBL
396	PE	PE(18:1_22:6) (a)	0.102074	1.492	98.1	125	1192	0.79117	PE(18:1_22:6)	SLM:000067966	BHS,ADNI,AIBL
397	PE	PE(18:1_22:6) (b)	0.134655	0.815	63.5	78.4	613	0.731429	PE(18:1_22:6)	SLM:000067966	BHS,ADNI,AIBL
398	PE	PE(36:0)	0.136289	9.927	17.3	17.5	28.8	0.147529	PE(36:0)	SLM:000057179	BHS,ADNI,AIBL
399	PE	PE(38:5) (a)	0.080644	8.355	541	618	3206	0.56767	PE(38:5)	SLM:000057200	BHS,ADNI,AIBL
400	PE	PE(38:5) (b)	0.0927703	9.342	415	479	2579	0.585634	PE(38:5)	SLM:000057200	BHS,ADNI,AIBL
401	PE(O)	PE(O-16:0/18:2)	0.107066	5.753	63.6	70.7	481	0.522013	PE(O-16:0/18:2)	SLM:000098418	BHS,ADNI,AIBL
402	PE(O)	PE(O-16:0/20:3)	0.147545	2.368	26.3	28.7	142	0.466492	PE(O-16:0/20:3)	SLM:000098425	BHS,ADNI,AIBL
403	PE(O)	PE(O-16:0/20:4)	0.092689	8.487	278	312	1741	0.524064	PE(O-16:0/20:4)	SLM:000098426	BHS,ADNI,AIBL
404	PE(O)	PE(O-16:0/22:4)	0.125782	1.909	29.7	31.6	145	0.410484	PE(O-16:0/22:4)	SLM:000098433	BHS,ADNI,AIBL
405	PE(O)	PE(O-16:0/22:6)	0.0887416	2.082	181	195	1115	0.475962	PE(O-16:0/22:6)	SLM:000098435	BHS,ADNI,AIBL
406	PE(O)	PE(O-18:0/20:4)	0.086171	6.973	160	178	1007	0.519606	PE(O-18:0/20:4)	SLM:000098556	BHS,ADNI,AIBL
407	PE(O)	PE(O-18:0/22:5)	0.0875098	1.912	73.5	77.8	305	0.438349	PE(O-18:0/22:5)	SLM:000098564	BHS,ADNI,AIBL
408	PE(O)	PE(O-18:0/22:6)	0.0824105	2.721	99.2	107	539	0.445307	PE(O-18:0/22:6)	SLM:000098565	BHS,ADNI,AIBL
409	PE(O)	PE(O-18:1/18:2)	0.113904	1.952	31.6	34.5	216	0.474386	PE(O-18:1/18:2)	SLM:000098613	BHS,ADNI,AIBL
410	PE(O)	PE(O-18:1/22:6)	0.10643	1.042	42.1	46.2	362	0.498966	PE(O-18:1/22:6)	SLM:000098630	BHS,ADNI,AIBL
411	PE(O)	PE(O-34:1)	0.104269	9.834	78.9	84.4	306	0.39951	PE(O-34:1)	SLM:000057511	BHS,ADNI,AIBL
412	PE(O)	PE(O-36:5)	0.114409	2.845	40.4	48.9	677	0.73368	PE(O-36:5)	SLM:000057530	BHS,ADNI,AIBL
413	PE(O)	PE(O-38:5) (a)	0.0806911	3.381	288	314	1229	0.468473	PE(O-38:5)	SLM:000057546	BHS,ADNI,AIBL
414	PE(O)	PE(O-38:5) (b)	0.112761	1.089	43.7	48.0	327	0.505315	PE(O-38:5)	SLM:000057546	BHS,ADNI,AIBL
415	PE(P)	PE(P-15:0/20:4)	0.140895	3.057	44.1	48.2	392	0.483672	PE(P-15:0/20:4)	SLM:000099401	BHS,ADNI,AIBL
416	PE(P)	PE(P-15:0/22:6) (a)	0.216991	1.52	28.2	31.4	125	0.508873	PE(P-15:0/22:6)	SLM:000099410	BHS,ADNI,AIBL
417	PE(P)	PE(P-15:0/22:6) (b)	0.155651	2.411	33.0	35.7	140	0.455004	PE(P-15:0/22:6)	SLM:000099410	BHS,ADNI,AIBL
418	PE(P)	PE(P-16:0/18:1)	0.0840606	63.6	388	409	1444	0.369943	PE(P-16:0/18:1)	SLM:000099457	BHS,ADNI,AIBL
419	PE(P)	PE(P-16:0/18:2)	0.0778739	107	1197	1302	5697	0.436936	PE(P-16:0/18:2)	SLM:000099458	BHS,ADNI,AIBL
420	PE(P)	PE(P-16:0/18:3)	0.144524	4.375	33.8	37.3	222	0.470656	PE(P-16:0/18:3)	SLM:000099459	BHS,ADNI,AIBL
421	PE(P)	PE(P-16:0/20:3) (a)	0.0917949	9.144	156	169	825	0.470341	PE(P-16:0/20:3)	SLM:000099465	BHS,ADNI,AIBL
422	PE(P)	PE(P-16:0/20:3) (b)	0.136333	3.594	51.1	55.6	249	0.471971	PE(P-16:0/20:3)	SLM:000099465	BHS,ADNI,AIBL
423	PE(P)	PE(P-16:0/20:4)	0.0778657	57.1	2657	2877	14237	0.460887	PE(P-16:0/20:4)	SLM:000099466	BHS,ADNI,AIBL
424	PE(P)	PE(P-16:0/20:5)	0.0963185	7.244	296	341	2558	0.614418	PE(P-16:0/20:5)	SLM:000099467	BHS,ADNI,AIBL
425	PE(P)	PE(P-16:0/22:4)	0.0904055	9.753	180	188	675	0.371776	PE(P-16:0/22:4)	SLM:000099473	BHS,ADNI,AIBL
426	PE(P)	PE(P-16:0/22:5) (n3)	0.103145	7.754	711	756	2967	0.434538	PE(P-16:0/22:5(7Z,10Z,13Z,16Z,19Z))	SLM:000050370	BHS,ADNI,AIBL
427	PE(P)	PE(P-16:0/22:5) (n6)	0.102106	3.601	88.9	94.8	394	0.427295	PE(P-16:0/22:5(4Z,7Z,10Z,13Z,16Z))	SLM:000050361	BHS,ADNI,AIBL
428	PE(P)	PE(P-16:0/22:6)	0.102325	39.2	1672	1764	6403	0.4134	PE(P-16:0/22:6)	SLM:000099475	BHS,ADNI,AIBL
429	PE(P)	PE(P-17:0/20:4) (a)	0.0863045	4.436	267	295	1420	0.502869	PE(P-17:0/20:4)	SLM:000099531	BHS,ADNI,AIBL
430	PE(P)	PE(P-17:0/20:4) (b)	0.106924	9.327	250	278	2128	0.528913	PE(P-17:0/20:4)	SLM:000099531	BHS,ADNI,AIBL
431	PE(P)	PE(P-17:0/22:6) (a)	0.112657	5.004	114	123	467	0.457858	PE(P-17:0/22:6)	SLM:000099540	BHS,ADNI,AIBL
432	PE(P)	PE(P-17:0/22:6) (b)	0.100334	5.599	113	122	613	0.454193	PE(P-17:0/22:6)	SLM:000099540	BHS,ADNI,AIBL
433	PE(P)	PE(P-18:0/18:1)	0.062823	65.2	511	542	1963	0.395193	PE(P-18:0/18:1)	SLM:000099587	BHS,ADNI,AIBL
434	PE(P)	PE(P-18:0/18:2)	0.0729998	182	1825	1967	7101	0.427346	PE(P-18:0/18:2)	SLM:000099588	BHS,ADNI,AIBL
435	PE(P)	PE(P-18:0/18:3)	0.143292	3.541	30.1	33.7	174	0.506748	PE(P-18:0/18:3)	SLM:000099589	BHS,ADNI,AIBL
436	PE(P)	PE(P-18:0/20:3) (a)	0.0932407	15.5	233	252	1220	0.459116	PE(P-18:0/20:3)	SLM:000099595	BHS,ADNI,AIBL
437	PE(P)	PE(P-18:0/20:3) (b)	0.0983704	4.545	76.1	81.5	372	0.445937	PE(P-18:0/20:3)	SLM:000099595	BHS,ADNI,AIBL
438	PE(P)	PE(P-18:0/20:4)	0.0695739	127	4114	4442	19453	0.463254	PE(P-18:0/20:4)	SLM:000099596	BHS,ADNI,AIBL
439	PE(P)	PE(P-18:0/20:5)	0.0783567	9.659	546	635	14817	0.717329	PE(P-18:0/20:5)	SLM:000099597	BHS,ADNI,AIBL
440	PE(P)	PE(P-18:0/22:4)	0.0726853	4.69	113	121	565	0.402437	PE(P-18:0/22:4)	SLM:000099603	BHS,ADNI,AIBL
441	PE(P)	PE(P-18:0/22:5) (n3)	0.0854529	11.0	375	396	1457	0.425785	PE(P-18:0/22:5(7Z,10Z,13Z,16Z,19Z))	SLM:000050530	BHS,ADNI,AIBL
442	PE(P)	PE(P-18:0/22:5) (n6)	0.103324	3.367	62.0	66.2	253	0.424185	PE(P-18:0/22:5(4Z,7Z,10Z,13Z,16Z))	SLM:000050521	BHS,ADNI,AIBL
443	PE(P)	PE(P-18:0/22:6)	0.0982638	20.5	1199	1288	8475	0.448011	PE(P-18:0/22:6)	SLM:000099605	BHS,ADNI,AIBL
444	PE(P)	PE(P-18:1/18:1)	0.0835388	32.7	316	334	1572	0.385412	PE(P-18:1/18:1)	SLM:000099652	BHS,ADNI
445	PE(P)	PE(P-18:1/18:1) (a)	0.090542	21.5	220	235	1354	0.409392	PE(P-18:1/18:1)	SLM:000099652	BHS
446	PE(P)	PE(P-18:1/18:1) (b)	0.111461	8.198	86.2	92.3	325	0.403812	PE(P-18:1/18:1)	SLM:000099652	BHS
447	PE(P)	PE(P-18:1/18:2) (a)	0.0941566	20.2	589	641	5470	0.470475	PE(P-18:1/18:2)	SLM:000099653	BHS,ADNI,AIBL
448	PE(P)	PE(P-18:1/18:2) (b)	0.118879	10.7	230	251	1193	0.482242	PE(P-18:1/18:2)	SLM:000099653	BHS,ADNI,AIBL
449	PE(P)	PE(P-18:1/18:3)	0.153665	1.819	22.0	24.3	208	0.486217	PE(P-18:1/18:3)	SLM:000099654	BHS,ADNI,AIBL
450	PE(P)	PE(P-18:1/20:3) (a)	0.122242	2.983	68.8	74.6	1207	0.513284	PE(P-18:1/20:3)	SLM:000099660	BHS,ADNI,AIBL
451	PE(P)	PE(P-18:1/20:3) (b)	0.130089	3.319	55.3	59.3	318	0.441879	PE(P-18:1/20:3)	SLM:000099660	BHS,ADNI,AIBL
452	PE(P)	PE(P-18:1/20:4) (a)	0.1099	20.4	1720	1875	22322	0.51402	PE(P-18:1/20:4)	SLM:000099661	BHS,ADNI,AIBL
453	PE(P)	PE(P-18:1/20:4) (b)	0.107065	9.627	493	539	2770	0.476582	PE(P-18:1/20:4)	SLM:000099661	BHS,ADNI,AIBL
454	PE(P)	PE(P-18:1/20:5) (a)	0.116902	2.263	180	206	2540	0.625544	PE(P-18:1/20:5)	SLM:000099662	BHS,ADNI,AIBL
455	PE(P)	PE(P-18:1/20:5) (b)	0.162558	1.613	64.9	74.9	656	0.634328	PE(P-18:1/20:5)	SLM:000099662	BHS,ADNI,AIBL
456	PE(P)	PE(P-18:1/22:4)	0.161616	3.083	22.1	23.7	96.6	0.399937	PE(P-18:1/22:4)	SLM:000099668	BHS,ADNI,AIBL
457	PE(P)	PE(P-18:1/22:5) (a)	0.0876149	4.768	182	190	569	0.3979	PE(P-18:1/22:5)	SLM:000099669	BHS,ADNI,AIBL
458	PE(P)	PE(P-18:1/22:5) (b)	0.126286	1.966	40.5	42.6	317	0.407856	PE(P-18:1/22:5)	SLM:000099669	BHS,ADNI,AIBL
459	PE(P)	PE(P-18:1/22:6) (a)	0.0860204	7.083	605	652	9961	0.505669	PE(P-18:1/22:6)	SLM:000099670	BHS,ADNI,AIBL
460	PE(P)	PE(P-18:1/22:6) (b)	0.120554	3.766	231	246	913	0.452882	PE(P-18:1/22:6)	SLM:000099670	BHS,ADNI,AIBL
461	PE(P)	PE(P-19:0/20:4) (a)	0.138599	2.005	21.1	23.4	262	0.531383	-	-	BHS,ADNI,AIBL
462	PE(P)	PE(P-19:0/20:4) (b)	0.116078	3.213	29.5	31.9	145	0.437758	-	-	BHS,ADNI,AIBL
463	PE(P)	PE(P-20:0/18:1)	0.131137	13.2	79.2	83.8	355	0.369797	PE(P-20:0/18:1)	SLM:000099782	BHS,ADNI,AIBL
464	PE(P)	PE(P-20:0/18:2)	0.0984536	15.7	146	157	816	0.407526	PE(P-20:0/18:2)	SLM:000099783	BHS,ADNI,AIBL
465	PE(P)	PE(P-20:0/20:4)	0.0819491	9.504	170	181	1101	0.416695	PE(P-20:0/20:4)	SLM:000099791	BHS,ADNI,AIBL
466	PE(P)	PE(P-20:0/22:6)	0.0895464	4.482	75.7	80.6	421	0.418841	PE(P-20:0/22:6)	SLM:000099800	BHS,ADNI,AIBL
467	PE(P)	PE(P-20:1/20:4)	0.102154	0.155	58.7	68.4	1005	0.672671	PE(P-20:1/20:4)	SLM:000099856	BHS,ADNI,AIBL
468	PE(P)	PE(P-20:1/22:6)	0.125053	1.981	42.6	48.1	503	0.581282	PE(P-20:1/22:6)	SLM:000099865	BHS,ADNI
469	PG	PG(34:1)	0.133204	9.135	42.6	47.4	274	0.468575	PG(34:1)	SLM:000057824	BHS,ADNI,AIBL
470	PG	PG(34:2)	0.202181	1.555	8.948	9.926	125	0.514475	PG(34:2)	SLM:000057825	BHS,ADNI,AIBL
471	PG	PG(36:1)	0.155846	1.145	35.9	40.5	227	0.518638	PG(36:1)	SLM:000057838	BHS,ADNI,AIBL
472	PG	PG(36:2)	0.210122	10.6	59.4	66.0	242	0.48483	PG(36:2)	SLM:000057839	BHS,ADNI,AIBL
473	PI	PI(15-MHDA_20:4)/PI(17:0_20:4)	0.09622	9.635	90.2	94.5	353	0.377305	PI(17:0/20:4)	SLM:000105184	BHS,ADNI,AIBL
474	PI	PI(16:0/16:0)	0.100045	8.149	98.1	133	2692	0.951006	PI(16:0/16:0)	SLM:000000809	BHS,ADNI,AIBL
475	PI	PI(16:0_16:1)	0.151687	21.8	256	332	3567	0.810077	PI(16:0_16:1)	SLM:000073797	BHS,ADNI,AIBL
476	PI	PI(16:0_20:3) (a)	0.10146	52.2	335	360	1514	0.407353	PI(16:0_20:3)	SLM:000073809	BHS,ADNI,AIBL
477	PI	PI(16:0_20:3) (b)	0.117881	10.9	70.8	77.2	367	0.424791	PI(16:0_20:3)	SLM:000073809	BHS,ADNI,AIBL
478	PI	PI(16:0_20:4)	0.0695423	59.3	778	842	4069	0.43397	PI(16:0_20:4)	SLM:000073810	BHS,ADNI,AIBL
479	PI	PI(15-MHDA_18:1)/PI(17:0_18:1)	0.139534	12.7	80.7	88.2	363	0.438404	PI(17:0/18:1)	SLM:000105175	BHS,ADNI,AIBL
480	PI	PI(15-MHDA_18:2)/PI(17:0_18:2)	0.105504	16.7	73.0	76.9	280	0.347798	PI(17:0/18:2)	SLM:000105176	BHS,ADNI,AIBL
481	PI	PI(18:0_18:1)	0.0909604	242	1743	1886	7225	0.407311	PI(18:0_18:1)	SLM:000074007	BHS,ADNI,AIBL
482	PI	PI(18:0_20:2)	0.103971	24.3	138	152	971	0.441663	PI(18:0_20:2)	SLM:000074014	BHS,ADNI,AIBL
483	PI	PI(18:0_20:3) (a)	0.181744	384	2511	2707	9220	0.41692	PI(18:0_20:3)	SLM:000074015	BHS,ADNI,AIBL
484	PI	PI(18:0_20:3) (b)	0.110171	34.9	406	457	2319	0.514071	PI(18:0_20:3)	SLM:000074015	BHS,ADNI,AIBL
485	PI	PI(18:0_20:4)	0.0745495	838	8791	9123	29565	0.351115	PI(18:0_20:4)	SLM:000074016	BHS,ADNI,AIBL
486	PI	PI(18:0_22:4)	0.103871	9.624	127	136	479	0.403895	PI(18:0_22:4)	SLM:000074023	BHS,ADNI,AIBL
487	PI	PI(18:0_22:5) (n3)	0.104564	30.7	308	329	1147	0.418799	PI(18:0/22:5(7Z,10Z,13Z,16Z,19Z))	SLM:000020026	BHS,ADNI,AIBL
488	PI	PI(18:0_22:5) (n6)	0.274624	9.906	148	167	1110	0.488227	PI(18:0/22:5(4Z,7Z,10Z,13Z,16Z))	SLM:000020018	BHS,ADNI,AIBL
489	PI	PI(18:0_22:6)	0.116387	26.0	423	463	2084	0.476172	PI(18:0_22:6)	SLM:000074025	BHS,ADNI,AIBL
490	PI	PI(18:1_18:2)	0.0869943	25.9	203	224	1114	0.465334	PI(18:1_18:2)	SLM:000074057	BHS,ADNI,AIBL
491	PI	PI(20:0_20:4)	0.170178	2.31	19.9	21.4	86.8	0.430367	PI(20:0_20:4)	SLM:000074295	BHS,ADNI,AIBL
492	PI	PI(34:0)	0.414045	8.722	87.7	116	2832	0.977733	PI(34:0)	SLM:000058203	BHS
493	PI	PI(34:1)	0.108835	215	1525	1707	8882	0.484169	PI(34:1)	SLM:000058204	BHS,ADNI,AIBL
494	PI	PI(36:2)	0.0831159	499	3314	3505	15077	0.363809	PI(36:2)	SLM:000058219	BHS,ADNI,AIBL
495	PI	PI(37:6)	0.164307	1.245	10.4	11.3	52.7	0.431584	PI(37:6)	SLM:000058232	BHS,ADNI,AIBL
496	PI	PI(38:5) (a)	0.0836973	23.2	240	255	999	0.395667	PI(38:5)	SLM:000058238	BHS,ADNI,AIBL
497	PI	PI(38:5) (b)	0.102539	28.4	344	375	1798	0.438343	PI(38:5)	SLM:000058238	BHS,ADNI
498	PI	PI(38:6)	0.175904	10.4	162	180	894	0.498631	PI(38:6)	SLM:000058239	BHS,ADNI,AIBL
499	PI	PI(39:6)	0.163584	1.501	11.7	12.5	50.3	0.393684	PI(39:6)	SLM:000058249	BHS,ADNI,AIBL
500	PS	PS(36:1)	0.104921	14.0	111	142	2168	0.784026	PS(36:1)	SLM:000058876	BHS,ADNI,AIBL
501	PS	PS(36:2)	0.171861	7.446	37.2	47.0	417	0.746068	PS(36:2)	SLM:000058877	BHS,ADNI,AIBL
502	PS	PS(38:3)	0.20182	2.857	51.0	66.2	839	0.839649	PS(38:3)	SLM:000058894	BHS,ADNI,AIBL
503	PS	PS(38:4)	0.132837	8.162	86.5	125	1957	0.998565	PS(38:4)	SLM:000058895	BHS,ADNI,AIBL
504	PS	PS(38:5)	0.227571	0.129	17.3	21.9	206	0.821942	PS(38:5)	SLM:000058896	BHS,ADNI,AIBL
505	PS	PS(40:5)	0.167504	0.94	21.0	25.3	224	0.696662	PS(40:5)	SLM:000058914	BHS,ADNI,AIBL
506	PS	PS(40:6)	0.135021	0.544	18.7	21.5	158	0.596224	PS(40:6)	SLM:000058915	BHS,ADNI,AIBL
507	SM	SM(34:3)	0.0464259	23.7	104	109	323	0.31708	SM(d34:3)	SLM:000390711	BHS,ADNI,AIBL
508	SM	SM(35:2) (b)	0.0857446	11.3	159	161	443	0.340475	SM(d35:2)	SLM:000390724	BHS,ADNI,AIBL
509	SM	SM(37:2)	0.0560808	60.9	430	444	1281	0.329041	SM(d37:2)	SLM:000390751	BHS,ADNI,AIBL
510	SM	SM(41:0)	0.101751	92.4	348	366	1153	0.330026	SM(d41:0)	SLM:000390814	BHS,ADNI,AIBL
511	SM	SM(41:1) (a)	0.0751059	158	1212	1274	5930	0.368242	SM(d41:1)	SLM:000390811	BHS,ADNI,AIBL
512	SM	SM(43:1)	0.0697209	373	1906	1978	7245	0.317955	SM(d43:1)	SLM:000390838	BHS,ADNI,AIBL
513	SM	SM(43:2) (b)	0.115076	160	776	812	2455	0.321401	SM(d43:2)	SLM:000390836	BHS,ADNI,AIBL
514	SM	SM(43:2) (c)	0.217791	44.0	383	400	2347	0.368789	SM(d43:2)	SLM:000390836	BHS,ADNI,AIBL
515	SM	SM(d16:1/19:0)	0.0683002	67.3	750	781	3082	0.353021	SM(d16:1/19:0)	SLM:000394316	BHS,ADNI,AIBL
516	SM	SM(d16:1/23:0)/SM(d17:1/22:0)	0.0643987	1097	5036	5228	17404	0.324113	SM(d16:1/23:0)	SLM:000488909	BHS,ADNI,AIBL
517	SM	SM(d16:1/24:1)	0.0588979	776	4948	5125	12533	0.312948	SM(d16:1/24:1)	SLM:000394333	BHS,ADNI,AIBL
518	SM	SM(d17:1/14:0)	0.047779	38.0	205	218	737	0.396702	SM(d17:1/14:0)	SLM:000394432	BHS,ADNI,AIBL
519	SM	SM(d17:1/16:0)	0.0647521	872	5666	5837	21760	0.324757	SM(d17:1/16:0)	SLM:000394435	BHS,ADNI,AIBL
520	SM	SM(d17:1/24:1)	0.0620825	694	3761	3868	11326	0.298262	SM(d17:1/24:1)	SLM:000394461	BHS,ADNI,AIBL
521	SM	SM(d18:0/14:0)	0.0604278	39.8	233	244	1065	0.367957	SM(d18:0/14:0)	SLM:000394496	BHS,ADNI,AIBL
522	SM	SM(d18:0/16:0)	0.0910238	736	3453	3557	12453	0.318793	SM(d18:0/16:0)	SLM:000394499	BHS,ADNI,AIBL
523	SM	SM(d18:0/22:0)	0.0613956	111	443	483	2038	0.410809	SM(d18:0/22:0)	SLM:000394517	BHS,ADNI,AIBL
524	SM	SM(d18:1/14:0)/SM(d16:1/16:0)	0.0541896	1600	8259	8487	25322	0.311197	SM(d18:1/14:0)	SLM:000394560	BHS,ADNI,AIBL
525	SM	SM(d18:1/16:0)	0.0643494	14989	101637	102045	228815	0.264518	SM(d18:1/16:0)	SLM:000394563	BHS,ADNI,AIBL
526	SM	SM(d18:1/17:0)/SM(d17:1/18:0)	0.142633	836	4482	4656	15033	0.345873	SM(d18:1/17:0)	SLM:000394566	BHS,ADNI,AIBL
527	SM	SM(d18:1/18:0)/SM(d16:1/20:0)	0.070577	3047	19005	19508	64657	0.302386	SM(d18:1/18:0)	SLM:000394567	BHS,ADNI,AIBL
528	SM	SM(d18:1/20:0)/SM(d16:1/22:0)	0.0638879	2397	12054	12297	36858	0.274629	SM(d18:1/20:0)	SLM:000394574	BHS,ADNI,AIBL
529	SM	SM(d18:1/22:0)/SM(d16:1/24:0)	0.0703878	5138	24726	25447	87287	0.27815	SM(d18:1/22:0)	SLM:000394581	BHS,ADNI,AIBL
530	SM	SM(d18:1/23:0)/SM(d17:1/24:0)	0.0702332	2473	11749	12014	39061	0.283399	SM(d18:1/23:0)	SLM:000488919	BHS,ADNI,AIBL
531	SM	SM(d18:1/24:0)	0.0787877	3751	18867	19405	61523	0.282771	SM(d18:1/24:0)	SLM:000394588	BHS,ADNI,AIBL
532	SM	SM(d18:1/24:1)	0.0683639	4792	29091	29982	93115	0.295917	SM(d18:1/24:1)	SLM:000394589	BHS,ADNI,AIBL
533	SM	SM(d18:2/14:0)	0.0475493	137	603	642	1849	0.355398	SM(d32:2)	SLM:000390694	BHS,ADNI,AIBL
534	SM	SM(d18:2/16:0)	0.0556204	2836	11733	11960	35361	0.272824	SM(d34:2)	SLM:000390712	BHS,ADNI,AIBL
535	SM	SM(d18:2/17:0)	0.0553846	65.7	445	463	1352	0.33054	SM(d35:2)	SLM:000390724	BHS,ADNI,AIBL
536	SM	SM(d18:2/18:0)	0.0582259	1063	8629	8913	24848	0.309897	SM(d36:2)	SLM:000390737	BHS,ADNI,AIBL
537	SM	SM(d18:2/18:1)	0.0493047	96.8	814	872	2627	0.368934	SM(d36:3)	SLM:000390735	BHS,ADNI,AIBL
538	SM	SM(d18:2/20:0)	0.0606265	721	4687	4762	11000	0.285639	SM(d38:2)	SLM:000390765	BHS,ADNI,AIBL
539	SM	SM(d18:2/22:0)	0.0587217	2222	12934	13211	33206	0.285341	SM(d40:2)	SLM:000390795	BHS,ADNI,AIBL
540	SM	SM(d18:2/23:0)	0.0541849	1177	5967	6139	17892	0.301652	SM(d41:2)	SLM:000390809	BHS,ADNI,AIBL
541	SM	SM(d18:2/24:0)	0.0542969	2119	10939	11169	29789	0.271785	SM(d42:2)	SLM:000390823	BHS,ADNI,AIBL
542	SM	SM(d19:1/24:1)	0.0517763	264	1626	1712	5761	0.369071	SM(d43:2)	SLM:000390836	BHS,ADNI,AIBL
543	SHexCer	SHexCer(d18:1/16:0(OH))	0.0823248	31.4	158	162	533	0.332619	-	-	BHS,ADNI,AIBL
544	SHexCer	SHexCer(d18:1/16:0)	0.128346	11.8	126	132	542	0.37946	SulfoHexCer(d18:1/16:0)	SLM:000395139	BHS,ADNI,AIBL
545	SHexCer	SHexCer(d18:1/24:0(OH))	0.210911	4.073	52.9	55.9	191	0.396566	-	-	BHS,ADNI,AIBL
546	SHexCer	SHexCer(d18:1/24:0)	0.190082	10.2	42.4	44.1	108	0.312393	SulfoHexCer(d18:1/24:0)	SLM:000395164	BHS,ADNI,AIBL
547	SHexCer	SHexCer(d18:1/24:1(OH))	0.184053	13.5	72.7	75.9	336	0.375008	-	-	BHS,ADNI,AIBL
548	SHexCer	SHexCer(d18:1/24:1)	0.157446	28.7	151	156	599	0.34032	SulfoHexCer(d18:1/24:1)	SLM:000395165	BHS,ADNI,AIBL
549	TG [NL]	TG(48:0) [NL-16:0]	0.0666914	384	3673	5276	64771	0.952003	TG(48:0)	SLM:000308257	BHS,ADNI,AIBL
550	TG [NL]	TG(48:1) [NL-18:1]	0.0650938	326	5013	5918	33059	0.644532	TG(48:1)	SLM:000308258	BHS,ADNI,AIBL
551	TG [NL]	TG(48:2) [NL-14:1]	0.0771471	39.5	547	701	5402	0.759699	TG(48:2)	SLM:000308259	BHS,ADNI,AIBL
552	TG [NL]	TG(48:2) [NL-16:0]	0.0775518	209	2833	3580	27342	0.747579	TG(48:2)	SLM:000308259	BHS,ADNI,AIBL
553	TG [NL]	TG(48:2) [NL-16:1]	0.0823266	202	2392	3047	36315	0.793447	TG(48:2)	SLM:000308259	BHS,ADNI,AIBL
554	TG [NL]	TG(48:2) [NL-18:1]	0.0848258	258	2945	3570	24794	0.694657	TG(48:2)	SLM:000308259	BHS,ADNI,AIBL
555	TG [NL]	TG(48:3) [NL-16:1]	0.140853	89.9	685	841	8132	0.704612	TG(48:3)	SLM:000308260	BHS,ADNI,AIBL
556	TG [NL]	TG(48:3) [NL-18:2]	0.134102	52.7	846	1051	11259	0.720732	TG(48:3)	SLM:000308260	BHS,ADNI,AIBL
557	TG [NL]	TG(49:1) [NL-15:0]	0.0663577	51.4	664	767	4378	0.579959	TG(49:1)	SLM:000308267	BHS,ADNI,AIBL
558	TG [NL]	TG(49:1) [NL-16:0]	0.0625733	84.4	1278	1517	8947	0.616761	TG(49:1)	SLM:000308268	BHS,ADNI,AIBL
559	TG [NL]	TG(49:1) [NL-18:1]	0.0675818	83.1	1197	1382	8113	0.583601	TG(49:1)	SLM:000308269	BHS,ADNI,AIBL
560	TG [NL]	TG(50:0) [NL-18:0]	0.0728986	72.0	1106	1667	25652	1.04648	TG(50:0)	SLM:000308275	BHS,ADNI,AIBL
561	TG [NL]	TG(50:1) [NL-14:0]	0.0617012	24.0	280	324	1879	0.602194	TG(50:1)	SLM:000308276	BHS,ADNI,AIBL
562	TG [NL]	TG(50:1) [NL-18:1]	0.0624994	1054	12541	13912	53671	0.479263	TG(50:1)	SLM:000308276	BHS,ADNI,AIBL
563	TG [NL]	TG(50:2) [NL-18:0]	0.0678292	19.8	208	235	1185	0.556603	TG(50:2)	SLM:000308277	BHS,ADNI,AIBL
564	TG [NL]	TG(50:2) [NL-18:1]	0.0673265	1425	16542	17641	57921	0.440336	TG(50:2)	SLM:000308277	BHS,ADNI,AIBL
565	TG [NL]	TG(50:2) [NL-18:2]	0.0609188	401	4150	4588	26471	0.460613	TG(50:2)	SLM:000308277	BHS,ADNI,AIBL
566	TG [NL]	TG(50:3) [NL-14:1]	0.0682149	16.0	189	211	1028	0.514705	TG(50:3)	SLM:000308278	BHS,ADNI,AIBL
567	TG [NL]	TG(50:3) [NL-16:1]	0.0664597	364	4526	5156	29183	0.578355	TG(50:3)	SLM:000308278	BHS,ADNI,AIBL
568	TG [NL]	TG(50:3) [NL-18:1]	0.070195	201	3560	3932	15981	0.517801	TG(50:3)	SLM:000308278	BHS,ADNI,AIBL
569	TG [NL]	TG(50:4) [NL-14:0]	0.108173	11.0	383	470	3996	0.716287	TG(50:4)	SLM:000308279	BHS,ADNI,AIBL
570	TG [NL]	TG(51:0) [NL-16:0]	0.0653086	7.781	72.4	95.3	1042	0.828278	TG(51:0)	SLM:000308285	BHS,ADNI,AIBL
571	TG [NL]	TG(51:1) [NL-18:1]	0.05631	46.7	759	903	6782	0.617566	TG(51:1)	SLM:000308286	BHS,ADNI,AIBL
572	TG [NL]	TG(51:2) [NL-15:0]	0.0726853	89.1	774	843	3471	0.469783	TG(51:2)	SLM:000308287	BHS,ADNI,AIBL
573	TG [NL]	TG(51:2) [NL-16:0]	0.0677623	83.8	1415	1589	6586	0.52403	TG(51:2)	SLM:000308287	BHS,ADNI,AIBL
574	TG [NL]	TG(51:2) [NL-18:1]	0.0734996	282	2962	3239	12943	0.473723	TG(51:2)	SLM:000308287	BHS,ADNI,AIBL
575	TG [NL]	TG(52:1) [NL-18:0]	0.069264	236	4161	5235	47803	0.737222	TG(52:1)	SLM:000308296	BHS,ADNI,AIBL
576	TG [NL]	TG(52:2) [NL-16:0]	0.0610182	3115	30609	31358	78540	0.300146	TG(52:2)	SLM:000308298	BHS,ADNI,AIBL
577	TG [NL]	TG(52:3) [NL-16:1]	0.0621042	307	4185	4419	16795	0.400769	TG(52:3)	SLM:000308299	BHS,ADNI,AIBL
578	TG [NL]	TG(52:3) [NL-18:2]	0.0624424	1190	21330	21764	51430	0.332113	TG(52:3)	SLM:000308299	BHS,ADNI,AIBL
579	TG [NL]	TG(52:4) [NL-16:0]	0.0732585	242	6168	7054	39419	0.560022	TG(52:4)	SLM:000308300	BHS,ADNI,AIBL
580	TG [NL]	TG(52:4) [NL-18:1]	0.0677901	145	4159	4598	16709	0.503924	TG(52:4)	SLM:000308300	BHS,ADNI,AIBL
581	TG [NL]	TG(53:2) [NL-17:0]	0.0596785	91.5	848	945	3568	0.492146	TG(53:2)	SLM:000308309	BHS,ADNI,AIBL
582	TG [NL]	TG(54:0) [NL-18:0]	0.0827473	17.8	106	148	4525	1.02798	TG(54:0)	SLM:000308317	BHS,ADNI,AIBL
583	TG [NL]	TG(54:1) [NL-18:1]	0.102139	27.8	418	551	12189	0.884785	TG(54:1)	SLM:000308318	BHS,ADNI,AIBL
584	TG [NL]	TG(54:2) [NL-18:0]	0.063964	202	3169	3627	16711	0.529309	TG(54:2)	SLM:000308322	BHS,ADNI,AIBL
585	TG [NL]	TG(54:3) [NL-18:1]	0.0578348	1259	13440	14303	58373	0.381789	TG(54:3)	SLM:000308323	BHS,ADNI,AIBL
586	TG [NL]	TG(54:4) [NL-18:0]	0.0675463	21.9	565	628	2877	0.501598	TG(54:4)	SLM:000308324	BHS,ADNI,AIBL
587	TG [NL]	TG(54:4) [NL-18:2]	0.358704	12.9	584	671	3640	0.58568	TG(54:4)	SLM:000308324	BHS,ADNI,AIBL
588	TG [NL]	TG(54:5) [NL-18:1]	0.0707612	73.4	2308	2704	15911	0.598553	TG(54:5)	SLM:000308325	BHS,ADNI,AIBL
589	TG [NL]	TG(54:6) [NL-18:2]	0.0842781	36.6	683	898	14300	0.864299	TG(54:6)	SLM:000308326	BHS,ADNI,AIBL
590	TG [NL]	TG(56:6) [NL-20:4]	0.0669584	10.5	455	484	2240	0.445	TG(56:6)	SLM:000308352	BHS,ADNI,AIBL
591	TG [NL]	TG(56:8) [NL-20:4]	0.0867669	1.456	85.2	101	736	0.693057	TG(56:8)	SLM:000308354	BHS,ADNI,AIBL
592	TG [NL]	TG(58:8) [NL-22:6]	0.0774325	1.552	99.4	129	1790	0.899423	TG(58:8)	SLM:000308382	BHS,ADNI,AIBL
593	TG(O)	TG(O-50:1) [NL-16:0]	0.0805741	18.8	128	144	711	0.512417	TG(O-50:1)	SLM:000307649	BHS,ADNI,AIBL
594	TG(O)	TG(O-52:0) [NL-16:0]	0.111705	2.467	16.8	19.3	119	0.539342	TG(O-52:0)	SLM:000307667	BHS,ADNI,AIBL
595	TG(O)	TG(O-52:2) [NL-16:0]	0.0878503	12.6	79.5	87.0	459	0.448585	TG(O-52:2)	SLM:000307669	BHS,ADNI,AIBL
596	CoQ10	Ubiquinone	0.155205	457	8333	8714	28738	0.400666	ubiquinone-10	SLM:000598068	BHS,ADNI,AIBL
