# Supplementary material for: Comprehensive genetic analysis of the human lipidome identifies loci associated with lipid homeostasis with links to coronary artery disease
Source: Nat Commun. 2022 Jun 6;13:3124. doi: 10.1038/s41467-022-30875-7 (PMC9170690; doi:10.1038/s41467-022-30875-7)
Supplement: Supplementary file 5 — Supplementary Dataset 3 [file 41467_2022_30875_MOESM5_ESM.xlsx]

## Sheet: Supp Data 3
Supplementary Data 3: Association of genetic variants against serum lipid classes in the Busselton Health Study
									Standard GWASc			Adjustment for clinical lipidsd			Conditional analysis using mtCOJOe
#	Lipid Class	SNP (rsID, if available)	Chromosome	Position (hg19)a	Position (hg38)b	Effect Allele	Other Allele	EAF	Beta	SE	P-value	Beta	SE	P-value	Beta	SE	P-value
1	Total Acylcarnitine	rs1171620	10	61464507	59704749	G	C	0.781	0.148238	0.0267374	3.09505e-08	0.15078	0.0267328	1.78555e-08	0.150451	0.0267415	9.77414e-09
2	Total Acylcarnitine	rs1171619	10	61465838	59706080	G	A	0.781	0.147876	0.0266826	3.13359e-08	0.150407	0.0266779	1.81032e-08	0.150103	0.0266868	9.86007e-09
3	Total Acylcarnitine	rs1171617	10	61467182	59707424	T	G	0.762	0.157942	0.0260068	1.34502e-09	0.159376	0.0260022	9.48113e-10	0.160258	0.0260108	3.92618e-10
4	Total Acylcarnitine	rs1171616	10	61468589	59708831	T	G	0.762	0.158486	0.0260216	1.20799e-09	0.159987	0.0260168	8.37164e-10	0.160835	0.0260256	3.49141e-10
5	Total Acylcarnitine	rs1171615	10	61469090	59709332	T	C	0.763	0.157513	0.0260992	1.70042e-09	0.159343	0.0260941	1.09371e-09	0.159832	0.0261032	4.9807e-10
6	Total Acylcarnitine	rs1171614	10	61469538	59709780	C	T	0.763	0.156894	0.0260981	1.96363e-09	0.158803	0.0260929	1.24141e-09	0.159198	0.0261021	5.78357e-10
7	Total Acylcarnitine	rs7727038	5	131590257	132254564	T	C	0.567	-0.123885	0.022199	2.60987e-08	-0.122376	0.0221964	3.82415e-08	-0.125818	0.0222024	7.726e-09
8	Total Acylcarnitine	rs7727544	5	131590534	132254841	T	C	0.567	-0.123689	0.0222032	2.76031e-08	-0.122179	0.0222006	4.04254e-08	-0.125628	0.0222066	8.16959e-09
9	Total Acylcarnitine	rs10076701	5	131596419	132260726	C	T	0.567	-0.123627	0.0221815	2.71268e-08	-0.122187	0.022179	3.90599e-08	-0.125577	0.0221849	8.0186e-09
10	Total Acylcarnitine	rs10463892	5	131598705	132263012	C	T	0.576	-0.124344	0.0222466	2.46194e-08	-0.122979	0.0222447	3.47828e-08	-0.126378	0.0222501	7.16383e-09
11	Total Acylcarnitine	rs58835386	5	131600559	132264866	G	A	0.576	-0.126214	0.0222664	1.56307e-08	-0.124828	0.0222645	2.22959e-08	-0.128246	0.0222699	4.52034e-09
12	Total Acylcarnitine	rs7736102	5	131604257	132268564	A	G	0.577	-0.124048	0.0222561	2.69166e-08	-0.122666	0.0222542	3.81501e-08	-0.12609	0.0222596	7.83131e-09
13	Total Acylcarnitine	rs6897575	5	131604535	132268842	T	C	0.577	-0.124079	0.0222587	2.68029e-08	-0.122692	0.0222567	3.80405e-08	-0.126123	0.0222621	7.79416e-09
14	Total Acylcarnitine	rs419291	5	131633355	132297662	C	T	0.641	-0.126356	0.0230245	4.37188e-08	-0.125627	0.0230209	5.19366e-08	-0.128651	0.023028	1.22529e-08
15	Total Acylcarnitine	rs270612	5	131637338	132301645	A	G	0.714	-0.135552	0.0241432	2.15379e-08	-0.13542	0.0241394	2.20964e-08	-0.138301	0.0241469	5.42916e-09
16	Total Acylcarnitine	rs270613	5	131640583	132304890	G	A	0.633	-0.125601	0.0228078	3.94239e-08	-0.124869	0.0228036	4.69521e-08	-0.127795	0.0228114	1.12104e-08
17	Total Acylcarnitine	rs270614	5	131640813	132305120	A	G	0.714	-0.136057	0.0241474	1.92159e-08	-0.135893	0.0241436	1.98612e-08	-0.138808	0.0241511	4.82931e-09
18	Total Acylcarnitine	rs270615	5	131641573	132305880	C	G	0.714	-0.136664	0.0241525	1.67392e-08	-0.136573	0.0241487	1.7e-08	-0.139411	0.0241563	4.20006e-09
19	Total Acylcarnitine	rs270608	5	131648406	132312713	T	C	0.707	-0.139968	0.0240571	6.59531e-09	-0.139462	0.0240544	7.42865e-09	-0.142587	0.0240609	1.66718e-09
20	Total Acylcarnitine	rs270606	5	131650867	132315174	G	A	0.713	-0.133827	0.0241386	3.22071e-08	-0.133402	0.0241353	3.53907e-08	-0.136544	0.0241423	8.23851e-09
21	Total Acylcarnitine	rs270605	5	131651811	132316118	T	C	0.633	-0.126526	0.0227995	3.10033e-08	-0.125766	0.0227953	3.72272e-08	-0.128719	0.022803	8.77694e-09
22	Total Acylcarnitine	rs156322	5	131653925	132318232	T	C	0.713	-0.134685	0.0241131	2.53909e-08	-0.134391	0.0241096	2.70614e-08	-0.137394	0.0241168	6.48593e-09
23	Total Acylcarnitine	rs270603	5	131655417	132319724	C	G	0.713	-0.134545	0.0241049	2.59626e-08	-0.134277	0.0241014	2.75018e-08	-0.137253	0.0241086	6.63548e-09
24	Total Acylcarnitine	rs682821	5	131655540	132319847	C	T	0.713	-0.135174	0.0241129	2.26621e-08	-0.135055	0.0241091	2.31707e-08	-0.137886	0.0241167	5.75704e-09
25	Total Acylcarnitine	rs272842	5	131656517	132320824	G	A	0.633	-0.126219	0.0227817	3.26656e-08	-0.125567	0.0227774	3.81855e-08	-0.128411	0.0227852	9.24896e-09
26	Total Acylcarnitine	rs270602	5	131656700	132321007	C	T	0.641	-0.128449	0.022886	2.15138e-08	-0.12797	0.022882	2.41044e-08	-0.130772	0.0228895	5.90183e-09
27	Total Acylcarnitine	rs270601	5	131656997	132321304	C	T	0.713	-0.134301	0.0240999	2.73407e-08	-0.134096	0.0240963	2.8533e-08	-0.137006	0.0241036	6.99327e-09
28	Total Acylcarnitine	rs273917	5	131659618	132323925	G	A	0.713	-0.134932	0.0241084	2.38764e-08	-0.134873	0.0241046	2.40669e-08	-0.137646	0.0241122	6.06319e-09
29	Total Acylcarnitine	rs273916	5	131659830	132324137	A	C	0.713	-0.134293	0.0240994	2.73768e-08	-0.134087	0.0240957	2.85722e-08	-0.137002	0.0241031	6.99547e-09
30	Total Acylcarnitine	rs273915	5	131660119	132324426	C	G	0.713	-0.134292	0.0240993	2.73816e-08	-0.134086	0.0240957	2.85772e-08	-0.137	0.0241031	6.99864e-09
31	Total Acylcarnitine	rs273914	5	131660431	132324738	T	A	0.633	-0.126214	0.0227817	3.27065e-08	-0.125561	0.0227774	3.82359e-08	-0.12841	0.0227852	9.25223e-09
32	Total Acylcarnitine	rs273913	5	131661156	132325463	C	T	0.633	-0.127487	0.0227774	2.36674e-08	-0.126843	0.022773	2.76507e-08	-0.129697	0.0227809	6.62924e-09
33	Total Acylcarnitine	rs273912	5	131661349	132325656	T	G	0.713	-0.133427	0.0241125	3.42184e-08	-0.133145	0.024109	3.6349e-08	-0.136145	0.0241163	8.74981e-09
34	Total Acylcarnitine	rs273911	5	131661526	132325833	G	C	0.713	-0.134931	0.0241087	2.38868e-08	-0.134872	0.0241048	2.40767e-08	-0.137646	0.0241124	6.06584e-09
35	Total Acylcarnitine	rs272894	5	131662460	132326767	T	C	0.633	-0.126217	0.0227817	3.26784e-08	-0.125565	0.0227774	3.82012e-08	-0.128418	0.0227852	9.23351e-09
36	Total Acylcarnitine	rs272893	5	131663062	132327369	C	T	0.641	-0.128449	0.022886	2.15138e-08	-0.12797	0.022882	2.41044e-08	-0.130781	0.0228895	5.88932e-09
37	Total Acylcarnitine	rs272892	5	131664349	132328656	T	C	0.713	-0.134313	0.0240999	2.72623e-08	-0.134114	0.0240963	2.84162e-08	-0.137026	0.0241037	6.9613e-09
38	Total Acylcarnitine	rs272891	5	131664394	132328701	T	G	0.713	-0.134221	0.0241084	2.82392e-08	-0.134175	0.0241045	2.83823e-08	-0.13694	0.0241121	7.18901e-09
39	Total Acylcarnitine	rs272889	5	131665378	132329685	G	A	0.641	-0.128398	0.0228871	2.18244e-08	-0.127971	0.0228831	2.41347e-08	-0.130718	0.0228906	5.99295e-09
40	Total Acylcarnitine	rs272888	5	131665423	132329730	C	T	0.713	-0.134354	0.0240995	2.69851e-08	-0.134214	0.0240959	2.77319e-08	-0.137067	0.0241033	6.88773e-09
41	Total Acylcarnitine	rs272887	5	131665713	132330020	G	A	0.713	-0.135799	0.0240953	1.90482e-08	-0.135816	0.0240914	1.88532e-08	-0.13851	0.0240991	4.82791e-09
42	Total Acylcarnitine	rs272886	5	131665840	132330147	C	T	0.633	-0.126199	0.0227817	3.28256e-08	-0.125548	0.0227774	3.83613e-08	-0.128394	0.0227852	9.28946e-09
43	Total Acylcarnitine	rs272885	5	131667736	132332043	G	A	0.713	-0.134299	0.0240995	2.73406e-08	-0.134094	0.0240958	2.85318e-08	-0.137014	0.0241032	6.97621e-09
44	Total Acylcarnitine	rs272884	5	131668654	132332961	C	G	0.633	-0.126219	0.0227817	3.26656e-08	-0.125567	0.0227774	3.81855e-08	-0.128417	0.0227852	9.23497e-09
45	Total Acylcarnitine	rs272883	5	131668698	132333005	G	A	0.713	-0.134298	0.0240994	2.73444e-08	-0.134093	0.0240958	2.85362e-08	-0.13701	0.0241031	6.98266e-09
46	Total Acylcarnitine	rs272882	5	131669161	132333468	T	G	0.713	-0.134298	0.0240994	2.73444e-08	-0.134093	0.0240958	2.85362e-08	-0.13701	0.0241031	6.98249e-09
47	Total Acylcarnitine	rs272881	5	131669264	132333571	A	G	0.633	-0.126221	0.022782	3.26632e-08	-0.125569	0.0227777	3.81802e-08	-0.128419	0.0227855	9.23428e-09
48	Total Acylcarnitine	rs149218	5	131669690	132333997	T	C	0.641	-0.128449	0.022886	2.15138e-08	-0.12797	0.022882	2.41044e-08	-0.130771	0.0228895	5.90329e-09
49	Total Acylcarnitine	rs272880	5	131670178	132334485	T	C	0.713	-0.134936	0.0241085	2.3854e-08	-0.134877	0.0241046	2.4043e-08	-0.137656	0.0241122	6.04867e-09
50	Total Acylcarnitine	rs272879	5	131670546	132334853	G	C	0.633	-0.126225	0.0227821	3.26311e-08	-0.125575	0.0227777	3.81333e-08	-0.128419	0.0227856	9.23572e-09
51	Total Acylcarnitine	rs272878	5	131671769	132336076	C	T	0.713	-0.134299	0.0240994	2.7336e-08	-0.134094	0.0240958	2.85268e-08	-0.137011	0.0241032	6.98143e-09
52	Total Acylcarnitine	rs272877	5	131674260	132338567	G	A	0.713	-0.134299	0.0240994	2.7338e-08	-0.134094	0.0240958	2.8529e-08	-0.137011	0.0241032	6.98143e-09
53	Total Acylcarnitine	rs272875	5	131674888	132339195	C	T	0.633	-0.126212	0.0227817	3.27241e-08	-0.125558	0.0227774	3.82691e-08	-0.128408	0.0227852	9.25662e-09
54	Total Acylcarnitine	rs272874	5	131675046	132339353	T	C	0.641	-0.128449	0.022886	2.15138e-08	-0.12797	0.022882	2.41044e-08	-0.130771	0.0228895	5.90426e-09
55	Total Acylcarnitine	rs272872	5	131675864	132340171	G	A	0.713	-0.134298	0.0240994	2.73444e-08	-0.134093	0.0240958	2.85362e-08	-0.137009	0.0241031	6.98407e-09
56	Total Acylcarnitine	rs272871	5	131676688	132340995	G	T	0.641	-0.128444	0.0228861	2.15423e-08	-0.127966	0.0228821	2.41353e-08	-0.130766	0.0228896	5.91306e-09
57	Total Acylcarnitine	rs272870	5	131677073	132341380	T	C	0.713	-0.134303	0.0240994	2.73076e-08	-0.134098	0.0240958	2.84998e-08	-0.137014	0.0241032	6.97506e-09
58	Total Acylcarnitine	rs272869	5	131677997	132342304	G	A	0.641	-0.128449	0.022886	2.15138e-08	-0.12797	0.022882	2.41044e-08	-0.13077	0.0228895	5.90494e-09
59	Total Acylcarnitine	rs4705933	5	131678412	132342719	A	G	0.633	-0.126199	0.0227817	3.28256e-08	-0.125548	0.0227774	3.83613e-08	-0.12839	0.0227852	9.29813e-09
60	Total Acylcarnitine	rs272868	5	131680751	132345058	G	C	0.713	-0.134297	0.0240995	2.73484e-08	-0.134092	0.0240959	2.85419e-08	-0.137009	0.0241032	6.98467e-09
61	Total Acylcarnitine	rs272867	5	131681057	132345364	A	G	0.633	-0.126199	0.0227817	3.28256e-08	-0.125548	0.0227774	3.83613e-08	-0.12839	0.0227852	9.29876e-09
62	Total Acylcarnitine	rs272865	5	131681926	132346233	A	T	0.633	-0.126186	0.0227819	3.29434e-08	-0.125535	0.0227775	3.84925e-08	-0.128377	0.0227854	9.3324e-09
63	Total Acylcarnitine	rs166635	5	131684042	132348349	A	G	0.713	-0.134299	0.0240996	2.73415e-08	-0.134094	0.024096	2.85377e-08	-0.137014	0.0241033	6.97668e-09
64	Total Acylcarnitine	rs272860	5	131684175	132348482	G	C	0.633	-0.126161	0.0227828	3.31893e-08	-0.125513	0.0227785	3.8755e-08	-0.128359	0.0227863	9.38626e-09
65	Total Acylcarnitine	rs272859	5	131684256	132348563	C	T	0.713	-0.13429	0.0241003	2.74284e-08	-0.134085	0.0240967	2.86192e-08	-0.137006	0.024104	6.99766e-09
66	Total Acylcarnitine	rs272857	5	131685297	132349604	A	G	0.642	-0.128505	0.0228875	2.1259e-08	-0.12802	0.0228834	2.38546e-08	-0.130831	0.022891	5.82585e-09
67	Total Acylcarnitine	rs272856	5	131687081	132351388	C	G	0.713	-0.134298	0.0240995	2.73463e-08	-0.134092	0.0240959	2.85431e-08	-0.137019	0.0241032	6.96841e-09
68	Total Acylcarnitine	rs272855	5	131687175	132351482	T	C	0.713	-0.134206	0.0241079	2.8326e-08	-0.134153	0.024104	2.85115e-08	-0.136934	0.0241116	7.19501e-09
69	Total Acylcarnitine	rs272854	5	131688017	132352324	T	C	0.713	-0.134935	0.0241085	2.38584e-08	-0.134876	0.0241047	2.40513e-08	-0.137665	0.0241123	6.03664e-09
70	Total Acylcarnitine	rs169256	5	131688533	132352840	C	T	0.713	-0.134298	0.0240995	2.7347e-08	-0.134092	0.0240958	2.8543e-08	-0.137017	0.0241032	6.97129e-09
71	Total Acylcarnitine	rs272853	5	131688561	132352868	G	A	0.713	-0.135807	0.0240958	1.9024e-08	-0.135823	0.0240919	1.88327e-08	-0.138523	0.0240996	4.81562e-09
72	Total Acylcarnitine	rs272852	5	131688767	132353074	A	G	0.633	-0.12615	0.0227831	3.32905e-08	-0.125501	0.0227788	3.8889e-08	-0.128352	0.0227866	9.40788e-09
73	Total Acylcarnitine	rs272851	5	131688964	132353271	G	A	0.713	-0.134429	0.0241064	2.67584e-08	-0.134216	0.0241027	2.79762e-08	-0.137141	0.0241101	6.82982e-09
74	Total Acylcarnitine	rs272850	5	131689123	132353430	G	A	0.713	-0.134299	0.0240995	2.73395e-08	-0.134093	0.0240958	2.85351e-08	-0.137018	0.0241032	6.96867e-09
75	Total Acylcarnitine	rs272849	5	131690241	132354548	G	A	0.641	-0.127262	0.0228911	2.91181e-08	-0.126757	0.0228871	3.28097e-08	-0.129592	0.0228946	8.02172e-09
76	Total Acylcarnitine	rs273903	5	131692462	132356769	G	A	0.713	-0.133023	0.0241004	3.69286e-08	-0.132786	0.0240968	3.88193e-08	-0.135738	0.0241041	9.48815e-09
77	Total Acylcarnitine	rs273902	5	131692966	132357273	A	G	0.641	-0.12724	0.0228915	2.92914e-08	-0.126736	0.0228875	3.29967e-08	-0.129564	0.022895	8.08252e-09
78	Total Acylcarnitine	rs183894	5	131693057	132357364	C	T	0.641	-0.127597	0.0228938	2.68771e-08	-0.127072	0.0228899	3.04431e-08	-0.12992	0.0228973	7.41172e-09
79	Total Acylcarnitine	rs273901	5	131694360	132358667	T	G	0.713	-0.134298	0.0240994	2.73444e-08	-0.134093	0.0240958	2.85362e-08	-0.137018	0.0241031	6.9695e-09
80	Total Acylcarnitine	rs273900	5	131694606	132358913	A	G	0.633	-0.126106	0.0227838	3.3689e-08	-0.125458	0.0227794	3.93368e-08	-0.128306	0.0227873	9.52675e-09
81	Total Acylcarnitine	rs273899	5	131695178	132359485	A	G	0.713	-0.134298	0.0240994	2.73444e-08	-0.134093	0.0240958	2.85362e-08	-0.137017	0.0241031	6.97072e-09
82	Total Acylcarnitine	rs274546	5	131699867	132364175	G	A	0.641	-0.127173	0.0228924	2.98208e-08	-0.126671	0.0228884	3.35764e-08	-0.129494	0.0228959	8.23971e-09
83	Total Acylcarnitine	rs200837	5	131699958	132364266	A	G	0.713	-0.133024	0.0241005	3.6926e-08	-0.132787	0.024097	3.88188e-08	-0.135741	0.0241043	9.4829e-09
84	Total Acylcarnitine	rs388891	5	131700794	132365102	G	C	0.713	-0.133026	0.0241005	3.69127e-08	-0.132788	0.0240969	3.88059e-08	-0.135738	0.0241042	9.48787e-09
85	Total Acylcarnitine	rs1644283	5	131701595	132365903	G	A	0.713	-0.133024	0.0241005	3.69223e-08	-0.132787	0.0240969	3.88164e-08	-0.135737	0.0241042	9.48956e-09
86	Total Acylcarnitine	rs441969	5	131702120	132366428	A	G	0.637	-0.126171	0.0229592	4.1964e-08	-0.125148	0.0229556	5.36384e-08	-0.128461	0.0229627	1.1731e-08
87	Total Acylcarnitine	rs2631372	5	131703578	132367886	C	G	0.287	0.133022	0.0241005	3.6943e-08	0.132785	0.0240969	3.88364e-08	0.135738	0.0241042	9.48771e-09
88	Total Acylcarnitine	rs2631371	5	131703691	132367999	A	G	0.287	0.134933	0.0241086	2.38752e-08	0.134873	0.0241047	2.4067e-08	0.137659	0.0241123	6.04566e-09
89	Total Acylcarnitine	rs2631370	5	131703776	132368084	C	T	0.367	0.126755	0.0227861	2.87465e-08	0.126088	0.0227817	3.37517e-08	0.128959	0.0227896	8.10112e-09
90	Total Acylcarnitine	rs2569265	5	131704519	132368827	C	T	0.287	0.133093	0.0241016	3.63827e-08	0.13285	0.0240981	3.83021e-08	0.13581	0.0241054	9.3418e-09
91	Total Acylcarnitine	rs2631369	5	131705266	132369574	C	G	0.287	0.133218	0.0240947	3.50118e-08	0.133056	0.024091	3.61609e-08	0.135914	0.0240985	9.02775e-09
92	Total Acylcarnitine	rs2631368	5	131705297	132369605	G	T	0.287	0.134298	0.0240996	2.73455e-08	0.134093	0.0240959	2.85385e-08	0.137011	0.0241033	6.98275e-09
93	Total Acylcarnitine	rs2631365	5	131705949	132370257	C	T	0.367	0.126745	0.0227886	2.89231e-08	0.126081	0.0227843	3.39292e-08	0.128939	0.0227921	8.17151e-09
94	Total Acylcarnitine	rs2631363	5	131707095	132371403	G	A	0.356	0.125526	0.0229347	4.74118e-08	0.12513	0.0229306	5.19146e-08	0.127915	0.0229382	1.29912e-08
95	Total Acylcarnitine	rs2631362	5	131707293	132371601	G	A	0.287	0.135548	0.0241044	2.05381e-08	0.135452	0.0241007	2.08871e-08	0.138257	0.0241082	5.1997e-09
96	Total Acylcarnitine	rs2631361	5	131707380	132371688	A	C	0.356	0.125526	0.0229347	4.74118e-08	0.12513	0.0229306	5.19146e-08	0.127915	0.0229382	1.29913e-08
97	Total Acylcarnitine	rs2631359	5	131707892	132372200	T	C	0.287	0.135548	0.0241044	2.05381e-08	0.135452	0.0241007	2.08871e-08	0.138258	0.0241082	5.19872e-09
98	Total Acylcarnitine	rs671473	5	131708535	132372843	A	C	0.287	0.135548	0.0241044	2.05381e-08	0.135452	0.0241007	2.08871e-08	0.138263	0.0241082	5.19229e-09
99	Total Acylcarnitine	rs611084	5	131709739	132374047	C	A	0.356	0.125526	0.0229347	4.74118e-08	0.12513	0.0229306	5.19146e-08	0.127919	0.0229382	1.29773e-08
100	Total Acylcarnitine	rs610735	5	131709776	132374084	C	T	0.356	0.125526	0.0229347	4.74118e-08	0.12513	0.0229306	5.19146e-08	0.127919	0.0229382	1.29773e-08
101	Total Acylcarnitine	rs582490	5	131710095	132374403	A	G	0.287	0.135548	0.0241044	2.05381e-08	0.135452	0.0241007	2.08871e-08	0.138263	0.0241082	5.192e-09
102	Total Acylcarnitine	rs581968	5	131710202	132374510	A	G	0.287	0.135548	0.0241044	2.05381e-08	0.135452	0.0241007	2.08871e-08	0.138263	0.0241082	5.19196e-09
103	Total Acylcarnitine	rs274572	5	131710917	132375225	G	T	0.287	0.135544	0.0241044	2.05575e-08	0.135448	0.0241007	2.09076e-08	0.138263	0.0241081	5.19238e-09
104	Total Acylcarnitine	rs274571	5	131712125	132376433	G	A	0.287	0.135548	0.0241044	2.05381e-08	0.135452	0.0241007	2.08871e-08	0.138263	0.0241082	5.1915e-09
105	Total Acylcarnitine	rs274570	5	131713226	132377534	T	C	0.287	0.135548	0.0241044	2.05381e-08	0.135452	0.0241007	2.08871e-08	0.138264	0.0241082	5.19083e-09
106	Total Acylcarnitine	rs274567	5	131714409	132378717	T	C	0.356	0.125526	0.0229347	4.74118e-08	0.12513	0.0229306	5.19146e-08	0.12792	0.0229382	1.29744e-08
107	Total Acylcarnitine	rs274564	5	131715301	132379609	T	C	0.287	0.135786	0.0241062	1.9456e-08	0.135685	0.0241024	1.98092e-08	0.138502	0.0241099	4.91046e-09
108	Total Acylcarnitine	rs2516788	5	131715565	132379873	C	G	0.356	0.126306	0.0229367	3.93458e-08	0.126038	0.0229325	4.17777e-08	0.128705	0.0229402	1.06962e-08
109	Total Acylcarnitine	rs183898	5	131716902	132381210	G	C	0.287	0.136147	0.0241077	1.78912e-08	0.136038	0.024104	1.82514e-08	0.138864	0.0241115	4.50606e-09
110	Total Acylcarnitine	rs274563	5	131717859	132382167	A	C	0.356	0.126796	0.0229384	3.49699e-08	0.126517	0.0229342	3.72381e-08	0.129192	0.0229419	9.49038e-09
111	Total Acylcarnitine	rs274562	5	131718206	132382514	C	G	0.357	0.126382	0.0229392	3.8685e-08	0.125971	0.0229351	4.25495e-08	0.128779	0.0229427	1.05361e-08
112	Total Acylcarnitine	rs274561	5	131719228	132383536	A	C	0.356	0.127081	0.0229378	3.25697e-08	0.126796	0.0229336	3.47418e-08	0.129484	0.0229413	8.81115e-09
113	Total Acylcarnitine	rs274560	5	131719450	132383758	C	T	0.357	0.126651	0.0229379	3.61552e-08	0.126231	0.0229339	3.98538e-08	0.129048	0.0229414	9.83369e-09
114	Total Acylcarnitine	rs274559	5	131720070	132384378	G	A	0.365	0.125646	0.0228285	4.01902e-08	0.125079	0.0228242	4.59565e-08	0.127921	0.022832	1.11806e-08
115	Total Acylcarnitine	rs635620	5	131720263	132384571	G	A	0.287	0.136948	0.0241093	1.48034e-08	0.136817	0.0241056	1.51852e-08	0.139622	0.0241131	3.75233e-09
116	Total Acylcarnitine	rs635619	5	131720265	132384573	A	G	0.287	0.136951	0.0241075	1.47567e-08	0.136822	0.0241038	1.51285e-08	0.139624	0.0241112	3.74071e-09
117	Total Acylcarnitine	rs274558	5	131721174	132385482	G	A	0.365	0.125646	0.0228285	4.01902e-08	0.125079	0.0228242	4.59565e-08	0.127935	0.022832	1.11414e-08
118	Total Acylcarnitine	rs274557	5	131721204	132385512	C	T	0.365	0.125646	0.0228285	4.01902e-08	0.125079	0.0228242	4.59565e-08	0.127921	0.022832	1.11817e-08
119	Total Acylcarnitine	rs274556	5	131722075	132386383	G	A	0.287	0.136704	0.0241266	1.6097e-08	0.136688	0.0241227	1.60523e-08	0.13943	0.0241304	4.03016e-09
120	Total Acylcarnitine	rs274555	5	131722951	132387259	T	C	0.392	0.131175	0.0226086	7.17066e-09	0.131138	0.0226037	7.1951e-09	0.133213	0.0226121	2.05655e-09
121	Total Acylcarnitine	rs9386891	6	110692360	110371157	A	C	0.492	0.163696	0.0217236	5.87418e-14	0.161572	0.0217232	1.22037e-13	0.163888	0.021727	2.76192e-14
122	Total Acylcarnitine	rs72937932	6	110699009	110377806	A	T	0.189	-0.171893	0.0281203	1.07276e-09	-0.169074	0.0281175	1.97659e-09	-0.171131	0.0281246	6.31885e-10
123	Total Acylcarnitine	rs2334069	6	110699863	110378660	C	T	0.656	0.127817	0.0229025	2.53268e-08	0.124231	0.0229024	6.10875e-08	0.127383	0.0229061	1.41842e-08
124	Total Acylcarnitine	rs2014323	6	110700046	110378843	G	A	0.664	0.134248	0.0231279	6.90148e-09	0.130864	0.0231267	1.62019e-08	0.133814	0.0231316	3.87395e-09
125	Total Acylcarnitine	rs7748062	6	110701282	110380079	C	A	0.656	0.128363	0.0228881	2.164e-08	0.124702	0.0228881	5.34337e-08	0.127958	0.0228917	1.20445e-08
126	Total Acylcarnitine	rs4945856	6	110705847	110384644	C	G	0.656	0.127004	0.0229087	3.12633e-08	0.123354	0.0229088	7.61605e-08	0.126549	0.0229124	1.75883e-08
127	Total Acylcarnitine	rs4945857	6	110709576	110388373	G	A	0.656	0.127161	0.022928	3.08713e-08	0.123514	0.0229279	7.51453e-08	0.126731	0.0229316	1.72619e-08
128	Total Acylcarnitine	rs6939019	6	110711025	110389822	A	G	0.487	0.166948	0.0218031	2.31973e-14	0.164153	0.021804	6.15922e-14	0.167142	0.0218065	1.09073e-14
129	Total Acylcarnitine	rs72937947	6	110717813	110396610	G	A	0.183	-0.178071	0.0283895	3.89054e-10	-0.173744	0.0283894	1.01288e-09	-0.177213	0.0283939	2.37114e-10
130	Total Acylcarnitine	rs9320328	6	110724106	110402903	T	C	0.639	0.136991	0.0227435	1.86166e-09	0.133157	0.0227451	5.15937e-09	0.136892	0.0227472	9.53292e-10
131	Total Acylcarnitine	rs1980531	6	110724518	110403315	G	A	0.628	0.132993	0.0226507	4.67801e-09	0.128936	0.022652	1.34497e-08	0.13285	0.0226543	2.41783e-09
132	Total Acylcarnitine	rs11963644	6	110724718	110403515	T	G	0.212	-0.16013	0.0267407	2.26608e-09	-0.155782	0.0267388	6.01563e-09	-0.15993	0.0267449	1.20347e-09
133	Total Acylcarnitine	rs11153233	6	110724720	110403517	G	A	0.466	0.171865	0.0218407	4.51524e-15	0.169856	0.0218406	9.23987e-15	0.172238	0.0218441	1.96189e-15
134	Total Acylcarnitine	rs11966294	6	110725061	110403858	C	T	0.215	-0.161875	0.0265834	1.21728e-09	-0.157384	0.026582	3.41269e-09	-0.161929	0.0265875	6.1015e-10
135	Total Acylcarnitine	rs17492667	6	110726236	110405033	A	G	0.212	-0.162892	0.0267724	1.25577e-09	-0.158652	0.0267705	3.29832e-09	-0.16266	0.0267766	6.72449e-10
136	Total Acylcarnitine	rs4945858	6	110726384	110405181	T	C	0.627	0.137916	0.0227045	1.36338e-09	0.134256	0.0227056	3.64162e-09	0.137806	0.0227081	6.98441e-10
137	Total Acylcarnitine	rs4945859	6	110726400	110405197	C	T	0.638	0.141852	0.0227976	5.40394e-10	0.138342	0.022799	1.41209e-09	0.141744	0.0228013	2.77284e-10
138	Total Acylcarnitine	rs2011082	6	110734999	110413796	T	G	0.779	0.286413	0.0265199	8.95345e-27	0.283146	0.0265213	3.28875e-26	0.286106	0.0265242	4.2304e-27
139	Total Acylcarnitine	rs3757351	6	110735630	110414427	G	A	0.421	0.125286	0.0223307	2.17088e-08	0.123783	0.0223289	3.17075e-08	0.124966	0.0223341	1.16668e-08
140	Total Acylcarnitine	rs9384742	6	110736610	110415407	C	T	0.518	0.124137	0.0220456	1.92506e-08	0.121194	0.0220445	4.10713e-08	0.123748	0.0220491	1.05776e-08
141	Total Acylcarnitine	rs9400384	6	110737302	110416099	T	C	0.421	0.124635	0.0223395	2.59457e-08	0.123168	0.0223376	3.7468e-08	0.124326	0.0223429	1.39134e-08
142	Total Acylcarnitine	rs9400385	6	110737408	110416205	C	T	0.421	0.124675	0.022341	2.57368e-08	0.123203	0.0223391	3.7219e-08	0.124372	0.0223444	1.37818e-08
143	Total Acylcarnitine	rs2003727	6	110738291	110417088	C	T	0.421	0.12434	0.0223477	2.82736e-08	0.122825	0.0223459	4.12935e-08	0.124041	0.0223511	1.51354e-08
144	Total Acylcarnitine	rs2011785	6	110738378	110417175	G	A	0.421	0.124317	0.0223472	2.84168e-08	0.122799	0.0223454	4.15354e-08	0.12402	0.0223506	1.52059e-08
145	Total Acylcarnitine	rs4445085	6	110739123	110417920	T	A	0.421	0.124797	0.022345	2.50852e-08	0.1233	0.0223431	3.65168e-08	0.124496	0.0223484	1.3427e-08
146	Total Acylcarnitine	rs9320330	6	110739752	110418549	G	C	0.421	0.122882	0.0223519	4.11475e-08	0.121707	0.0223495	5.49412e-08	0.122574	0.0223553	2.20549e-08
147	Total Acylcarnitine	rs9481066	6	110742158	110420955	G	A	0.421	0.12254	0.0223471	4.45291e-08	0.121321	0.0223447	6.00862e-08	0.122225	0.0223505	2.39151e-08
148	Total Acylcarnitine	rs9400389	6	110743188	110421985	T	C	0.421	0.12366	0.022346	3.35309e-08	0.122354	0.0223438	4.63633e-08	0.123346	0.0223494	1.80104e-08
149	Total Acylcarnitine	rs9398236	6	110743194	110421991	C	T	0.421	0.123676	0.0223502	3.35937e-08	0.12236	0.0223479	4.65529e-08	0.123357	0.0223536	1.8064e-08
150	Total Acylcarnitine	rs13208728	6	110744421	110423218	C	T	0.421	0.123729	0.0223483	3.30801e-08	0.122336	0.0223462	4.67582e-08	0.123415	0.0223518	1.77534e-08
151	Total Acylcarnitine	rs7756222	6	110746526	110425323	C	T	0.518	0.125623	0.0219618	1.14605e-08	0.122162	0.0219609	2.84101e-08	0.125274	0.0219652	6.25303e-09
152	Total Acylcarnitine	rs9481067	6	110750552	110429349	G	A	0.442	0.134826	0.0220126	9.96563e-10	0.132173	0.0220104	2.09205e-09	0.134179	0.0220161	5.94591e-10
153	Total Acylcarnitine	rs761590	6	110751484	110430281	G	A	0.854	0.247309	0.0306548	1.00983e-15	0.24198	0.030658	4.06897e-15	0.246717	0.0306601	5.39059e-16
154	Total Acylcarnitine	rs910399	6	110751587	110430384	G	A	0.439	0.131038	0.0221663	3.67276e-09	0.128482	0.0221639	7.29184e-09	0.130335	0.0221698	2.21397e-09
155	Total Acylcarnitine	rs761589	6	110751791	110430588	G	A	0.442	0.134699	0.0220752	1.1494e-09	0.132084	0.0220729	2.37628e-09	0.134028	0.0220786	6.90272e-10
156	Total Acylcarnitine	rs12210538	6	110760008	110438805	G	A	0.236	-0.338301	0.025314	6.76503e-40	-0.335567	0.0253143	2.75373e-39	-0.337391	0.0253181	4.60364e-40
157	Total Acylcarnitine	rs72939920	6	110762453	110441250	T	A	0.236	-0.330001	0.0254834	1.27744e-37	-0.326998	0.0254845	5.66429e-37	-0.328999	0.0254875	9.3078e-38
158	Total Acylcarnitine	rs12195708	6	110776730	110455527	C	A	0.509	-0.156057	0.0218123	9.78998e-13	-0.155119	0.0218085	1.32202e-12	-0.155854	0.0218157	5.25964e-13
159	Total Acylcarnitine	rs112174035	6	110797576	110476373	C	T	0.185	-0.275246	0.0282191	3.21838e-22	-0.272311	0.0282185	8.76626e-22	-0.274432	0.0282234	1.97467e-22
160	Total Acylcarnitine	rs12216013	6	110798515	110477312	G	A	0.697	0.17651	0.0239071	1.88248e-13	0.175696	0.023903	2.40541e-13	0.176402	0.0239108	9.55478e-14
161	Total Acylcarnitine	rs7763445	6	110798704	110477501	A	G	0.697	0.175469	0.023897	2.5313e-13	0.174662	0.0238929	3.22369e-13	0.175351	0.0239007	1.29282e-13
162	Total Acylcarnitine	rs7763591	6	110798785	110477582	C	G	0.675	0.171367	0.0233929	2.83652e-13	0.170883	0.0233892	3.27645e-13	0.171505	0.0233965	1.35418e-13
163	Total Acylcarnitine	rs7763781	6	110798964	110477761	T	G	0.67	0.165387	0.0233564	1.66823e-12	0.165338	0.0233523	1.67877e-12	0.165405	0.02336	8.28599e-13
164	Total Acylcarnitine	rs34688397	6	110799043	110477840	G	A	0.688	0.163753	0.0237951	6.77262e-12	0.164266	0.0237911	5.77583e-12	0.163714	0.0237987	3.426e-12
165	Total Acylcarnitine	rs6928152	6	110799116	110477913	T	C	0.705	0.19674	0.0239825	3.13214e-16	0.19662	0.0239771	3.20333e-16	0.196491	0.0239863	1.66167e-16
166	Total Acylcarnitine	rs6908165	6	110799138	110477935	G	T	0.756	0.213343	0.0253304	5.19276e-17	0.21179	0.0253282	8.59313e-17	0.213277	0.0253343	2.53436e-17
167	Total Acylcarnitine	rs6928183	6	110799201	110477998	G	A	0.784	0.239032	0.0264306	2.42142e-19	0.236575	0.0264288	5.53419e-19	0.238745	0.0264347	1.23181e-19
168	Total Acylcarnitine	rs62420266	6	110818117	110496914	T	G	0.342	-0.149942	0.0231231	1.01827e-10	-0.146331	0.0231233	2.81112e-10	-0.149477	0.0231267	5.66308e-11
169	Total Acylcarnitine	rs11153238	6	110818847	110497644	A	G	0.343	-0.147233	0.0230922	2.06398e-10	-0.143797	0.0230921	5.34762e-10	-0.146819	0.0230958	1.13143e-10
170	Total Acylcarnitine	rs2188553	6	110821915	110500712	A	G	0.194	-0.22675	0.0275972	3.02138e-16	-0.224181	0.0275962	6.45491e-16	-0.226997	0.0276014	1.27457e-16
171	Total Acylcarnitine	rs12204497	6	110822513	110501310	G	A	0.194	-0.226727	0.0275943	3.02086e-16	-0.224199	0.0275933	6.37705e-16	-0.226975	0.0275986	1.274e-16
172	Total Acylcarnitine	rs12192761	6	110822793	110501590	A	G	0.194	-0.226632	0.0275928	3.09535e-16	-0.224111	0.0275918	6.51836e-16	-0.22688	0.0275971	1.30604e-16
173	Total Acylcarnitine	rs9487435	6	110825075	110503872	A	G	0.249	-0.195734	0.0252278	1.15383e-14	-0.19352	0.025227	2.27149e-14	-0.196147	0.0252317	4.68829e-15
174	Total Acylcarnitine	rs9481083	6	110827882	110506679	T	C	0.248	-0.196771	0.025184	7.59055e-15	-0.194821	0.0251828	1.38424e-14	-0.197164	0.025188	3.07689e-15
175	Total Acylcarnitine	rs12215879	6	110828403	110507200	G	A	0.194	-0.226786	0.0275486	2.64917e-16	-0.224466	0.0275471	5.26594e-16	-0.227051	0.0275529	1.1135e-16
176	Total Acylcarnitine	rs12204287	6	110829335	110508132	T	C	0.195	-0.225665	0.0275655	3.85029e-16	-0.223294	0.027564	7.7405e-16	-0.225941	0.0275697	1.61513e-16
177	Total Acylcarnitine	rs12204339	6	110829434	110508231	T	C	0.195	-0.225686	0.0275659	3.83085e-16	-0.223313	0.0275645	7.70693e-16	-0.225969	0.0275701	1.60337e-16
178	Total Acylcarnitine	rs12175381	6	110834019	110512816	C	G	0.347	-0.145341	0.0230938	3.50842e-10	-0.142275	0.0230929	8.123e-10	-0.145056	0.0230974	1.85086e-10
179	Total Acylcarnitine	rs11153242	6	110834282	110513079	C	G	0.347	-0.145318	0.0230946	3.53519e-10	-0.142254	0.0230936	8.18005e-10	-0.145034	0.0230981	1.86477e-10
180	Total Acylcarnitine	rs7744119	6	110835661	110514458	T	C	0.347	-0.145214	0.0230968	3.65198e-10	-0.142162	0.0230958	8.4159e-10	-0.144933	0.0231003	1.92472e-10
181	Total Acylcarnitine	rs72944036	6	110836112	110514909	A	G	0.185	-0.233736	0.0282321	1.78652e-16	-0.230568	0.0282321	4.50052e-16	-0.233934	0.0282364	7.72398e-17
182	Total Acylcarnitine	rs9400396	6	110837288	110516085	A	C	0.347	-0.145074	0.0230971	3.79674e-10	-0.142033	0.023096	8.71892e-10	-0.144791	0.0231007	2.00254e-10
183	Total Acylcarnitine	rs6905381	6	110841259	110520056	A	C	0.41	-0.13943	0.0222586	4.22621e-10	-0.136545	0.0222573	9.56231e-10	-0.139396	0.022262	2.0834e-10
184	Total Acylcarnitine	rs9386909	6	110842550	110521347	T	C	0.498	-0.122407	0.0220183	2.90096e-08	-0.118991	0.0220172	6.94699e-08	-0.123034	0.0220217	1.22377e-08
185	Total Acylcarnitine	rs9386910	6	110842976	110521773	A	G	0.353	-0.136961	0.0229501	2.66283e-09	-0.134185	0.0229482	5.51339e-09	-0.136727	0.0229537	1.38547e-09
186	Total Acylcarnitine	rs2520573	6	110843638	110522435	A	G	0.34	0.130196	0.0229864	1.58951e-08	0.127934	0.0229842	2.7965e-08	0.130989	0.02299	6.46199e-09
187	Total Acylcarnitine	rs1989634	6	110846248	110525045	A	G	0.515	-0.12434	0.0218577	1.37695e-08	-0.120672	0.0218569	3.6108e-08	-0.125112	0.0218612	5.57226e-09
188	Total Acylcarnitine	rs11153244	6	110846841	110525638	C	T	0.372	-0.132786	0.0226273	4.81464e-09	-0.130436	0.0226251	8.91097e-09	-0.13241	0.0226309	2.61886e-09
189	Total Acylcarnitine	rs9386911	6	110847169	110525966	G	A	0.535	-0.128134	0.0219397	5.63067e-09	-0.1247	0.0219387	1.41757e-08	-0.128769	0.0219431	2.35926e-09
190	Total Acylcarnitine	rs9386912	6	110847197	110525994	T	C	0.373	-0.136979	0.0226325	1.58222e-09	-0.134467	0.0226305	3.11479e-09	-0.13659	0.022636	8.6301e-10
191	Total Acylcarnitine	rs9386913	6	110850515	110529312	C	T	0.385	-0.126266	0.0222949	1.60809e-08	-0.124881	0.0222911	2.29514e-08	-0.126039	0.0222985	8.40202e-09
192	Total Acylcarnitine	rs1080261	6	110851976	110530773	G	T	0.201	-0.156972	0.0283738	3.40912e-08	-0.155211	0.0283704	4.82761e-08	-0.157238	0.0283783	1.59172e-08
193	Total Acylcarnitine	rs2789086	6	111242843	110921640	G	A	0.806	0.163678	0.0281372	6.44472e-09	0.163753	0.0281354	6.31413e-09	0.163188	0.0281415	3.56788e-09
194	Total CE	rs11591147	1	55505647	55039974	T	G	0.018	-0.636568	0.0870109	2.97658e-13	-0.238642	0.0863724	0.00573754	-0.114734	0.0879499	0.0960587
195	Total CE	rs174533	11	61549025	61781553	A	G	0.348	-0.12948	0.023076	2.11369e-08	-0.0842829	0.022864	0.000229516	-0.0495209	0.0233494	0.016994
196	Total CE	rs174535	11	61551356	61783884	C	T	0.351	-0.130037	0.0230259	1.71354e-08	-0.0805753	0.0228189	0.000416752	-0.0501675	0.0232985	0.0156759
197	Total CE	rs174536	11	61551927	61784455	C	A	0.349	-0.126804	0.0230604	4.00266e-08	-0.0812512	0.0228483	0.000379154	-0.0466693	0.023333	0.0227723
198	Total CE	rs174537	11	61552680	61785208	T	G	0.346	-0.127286	0.0230795	3.65027e-08	-0.0815678	0.02286	0.000362134	-0.0466594	0.023353	0.022888
199	Total CE	rs102275	11	61557803	61790331	C	T	0.352	-0.130753	0.0229815	1.34248e-08	-0.0827318	0.0227604	0.000280195	-0.0501754	0.023254	0.0155017
200	Total CE	rs102274	11	61557826	61790354	C	T	0.346	-0.127215	0.0230796	3.71529e-08	-0.0812892	0.0228631	0.000380068	-0.0466819	0.023353	0.022836
201	Total CE	rs4246215	11	61564299	61796827	T	G	0.364	-0.131062	0.0228514	1.02701e-08	-0.0847704	0.0226497	0.00018378	-0.0558746	0.0231223	0.00785545
202	Total CE	rs174541	11	61565908	61798436	C	T	0.364	-0.129691	0.0228506	1.45543e-08	-0.084594	0.022648	0.000189321	-0.054206	0.0231214	0.00955025
203	Total CE	rs174545	11	61569306	61801834	G	C	0.346	-0.126701	0.0230843	4.23838e-08	-0.0803235	0.0228678	0.000446964	-0.0457468	0.0233578	0.0251151
204	Total CE	rs174546	11	61569830	61802358	T	C	0.346	-0.126701	0.0230842	4.23808e-08	-0.0803237	0.0228677	0.000446938	-0.0457462	0.0233578	0.0251165
205	Total CE	rs174547	11	61570783	61803311	C	T	0.345	-0.126683	0.023085	4.26114e-08	-0.0803009	0.0228684	0.000448794	-0.0458311	0.0233587	0.0249087
206	Total CE	rs174550	11	61571478	61804006	C	T	0.345	-0.12658	0.0230861	4.37616e-08	-0.0801932	0.0228694	0.000457044	-0.0456567	0.0233597	0.0253514
207	Total CE	rs174553	11	61575158	61807686	G	A	0.345	-0.126305	0.0230864	4.67946e-08	-0.0798982	0.022869	0.00047953	-0.0452888	0.0233599	0.0262978
208	Total CE	rs174564	11	61588305	61820833	G	A	0.349	-0.127018	0.0230703	3.84869e-08	-0.082136	0.022845	0.000326312	-0.0457648	0.0233427	0.0249962
209	Total CE	rs174566	11	61592362	61824890	G	A	0.351	-0.129144	0.023018	2.11826e-08	-0.0831383	0.0227918	0.000266545	-0.0482107	0.0232908	0.019257
210	Total CE	rs174567	11	61593005	61825533	G	A	0.351	-0.128887	0.0230185	2.25998e-08	-0.0834127	0.0227925	0.000254461	-0.0479751	0.0232912	0.0197378
211	Total CE	rs99780	11	61596633	61829161	T	C	0.351	-0.129559	0.0230041	1.87261e-08	-0.0831278	0.0227798	0.000265008	-0.0485821	0.0232768	0.0184656
212	Total CE	rs1535	11	61597972	61830500	G	A	0.348	-0.128057	0.0230565	2.92869e-08	-0.0837857	0.0228417	0.000246218	-0.0472717	0.0233296	0.0213987
213	Total CE	rs174574	11	61600342	61832870	C	A	0.646	0.133104	0.0230435	8.07902e-09	0.0856238	0.0228203	0.000176819	0.0523254	0.0233156	0.0124332
214	Total CE	rs174576	11	61603510	61836038	A	C	0.352	-0.13054	0.0230448	1.55175e-08	-0.0845478	0.0228274	0.000214086	-0.0495865	0.0233166	0.0167513
215	Total CE	rs174577	11	61604814	61837342	A	C	0.353	-0.134106	0.0230114	5.95093e-09	-0.0853127	0.0227946	0.000183576	-0.0533221	0.0232833	0.0110297
216	Total CE	rs174578	11	61605499	61838027	A	T	0.354	-0.133265	0.0229979	7.24345e-09	-0.0840846	0.0227813	0.000225156	-0.0525191	0.02327	0.0120296
217	Total CE	rs174580	11	61606642	61839170	G	A	0.354	-0.133345	0.0230276	7.41575e-09	-0.0836341	0.0228123	0.000248075	-0.05287	0.023299	0.0116518
218	Total CE	rs174581	11	61606683	61839211	A	G	0.354	-0.133118	0.0230369	7.97078e-09	-0.0838218	0.0228212	0.000241575	-0.0526359	0.0233082	0.0119889
219	Total CE	rs174583	11	61609750	61842278	T	C	0.354	-0.132662	0.0231325	1.02995e-08	-0.0855839	0.0229154	0.000189487	-0.0524316	0.0234025	0.0125561
220	Total CE	rs174584	11	61610750	61843278	A	G	0.356	-0.1355	0.0231167	4.86352e-09	-0.086257	0.0229004	0.000166912	-0.0555058	0.0233867	0.00883362
221	Total CE	rs174592	11	61618608	61851136	G	A	0.375	-0.125865	0.0230485	4.95273e-08	-0.0802738	0.0228182	0.000437624	-0.0497734	0.0233143	0.0164122
222	Total CE	rs174601	11	61623140	61855668	T	C	0.374	-0.128128	0.0231604	3.31437e-08	-0.0841052	0.0229158	0.000244274	-0.053209	0.0234234	0.0115782
223	Total CE	rs97384	11	61624181	61856709	C	T	0.623	0.128858	0.0232656	3.19486e-08	0.0765615	0.0230291	0.00088994	0.0555047	0.023535	0.00919851
224	Total CE	rs530885291	11	117053959	117183243	A	G	0.003	1.14765	0.227815	4.90649e-07	1.28561	0.225339	1.22851e-08	0.702533	0.232088	0.00124195
225	Total CE	rs1601935	15	58671765	58379566	T	G	0.663	0.0192966	0.0240499	0.42221	0.143922	0.0235929	1.14628e-09	0.0406195	0.0243163	0.0474482
226	Total CE	rs62001736	15	58674051	58381852	A	G	0.29	-0.0209374	0.0246354	0.395314	-0.145511	0.024204	1.96437e-09	-0.0430825	0.02491	0.041892
227	Total CE	rs2043082	15	58674308	58382109	A	G	0.344	-0.0137588	0.0233344	0.555379	-0.142889	0.0228503	4.40183e-10	-0.0334372	0.0236017	0.0783161
228	Total CE	rs4775041	15	58674695	58382496	C	G	0.291	-0.0185652	0.024579	0.449971	-0.143034	0.024151	3.38512e-09	-0.0405943	0.0248534	0.0512329
229	Total CE	rs80123226	15	58676032	58383833	T	A	0.29	-0.0245193	0.0245025	0.31692	-0.145382	0.0240715	1.65694e-09	-0.046982	0.0247785	0.0290069
230	Total CE	rs11858759	15	58676821	58384622	A	G	0.29	-0.0216132	0.0244489	0.376603	-0.143323	0.0240216	2.5907e-09	-0.0438762	0.0247258	0.0380228
231	Total CE	rs10468017	15	58678512	58386313	T	C	0.283	-0.0249738	0.0243711	0.30553	-0.144743	0.0239164	1.54205e-09	-0.0497941	0.0246518	0.0217269
232	Total CE	rs261290	15	58678720	58386521	C	T	0.667	0.0186109	0.0231896	0.422248	0.145111	0.0227007	1.80733e-10	0.0411604	0.0234619	0.0397191
233	Total CE	rs7350789	15	58679668	58387469	A	G	0.342	-0.0261485	0.0231445	0.258474	-0.145324	0.0226628	1.57698e-10	-0.0484346	0.0234142	0.0193204
234	Total CE	rs261291	15	58680178	58387979	C	T	0.344	-0.0247299	0.0231196	0.284665	-0.144079	0.0226393	2.15678e-10	-0.0471314	0.0233891	0.0219767
235	Total CE	rs7177289	15	58680184	58387985	T	C	0.343	-0.0258638	0.0231504	0.263807	-0.145489	0.0226693	1.52148e-10	-0.0481369	0.02342	0.0199502
236	Total CE	rs2414577	15	58680638	58388439	C	T	0.367	-0.0243758	0.0231344	0.291967	-0.162796	0.0226327	7.3788e-13	-0.0451278	0.0233947	0.0268984
237	Total CE	rs2414578	15	58680639	58388440	C	T	0.367	-0.0241823	0.0231375	0.295886	-0.162547	0.0226365	8.06068e-13	-0.0449602	0.0233978	0.0273624
238	Total CE	rs35853021	15	58680643	58388444	T	G	0.343	-0.0204704	0.0233702	0.381021	-0.14613	0.0228863	1.88026e-10	-0.0423931	0.0236358	0.0364727
239	Total CE	rs2043085	15	58680954	58388755	C	T	0.629	0.0263413	0.0228678	0.24926	0.164652	0.0223652	2.14629e-13	0.047713	0.0231306	0.0195962
240	Total CE	rs2043084	15	58682496	58390297	C	G	0.213	-0.00834803	0.026825	0.755181	-0.152299	0.0263955	8.3868e-09	-0.0227612	0.0271305	0.20077
241	Total CE	rs1532085	15	58683366	58391167	G	A	0.63	0.0207477	0.0227781	0.362208	0.162699	0.022274	3.2988e-13	0.0421827	0.0230423	0.0336085
242	Total CE	rs12905732	15	58683542	58391343	C	G	0.19	-0.01766	0.0279627	0.52731	-0.150414	0.0275253	4.84959e-08	-0.0343588	0.0282805	0.112229
243	Total CE	rs11853674	15	58684057	58391858	G	A	0.218	-0.00756454	0.0265763	0.775462	-0.145945	0.0261246	2.43652e-08	-0.0219689	0.0268803	0.206904
244	Total CE	rs4775044	15	58684967	58392768	G	T	0.538	0.0270821	0.0224165	0.226862	0.143537	0.0219261	6.5568e-11	0.0418407	0.0226734	0.0325249
245	Total CE	rs261298	15	58686157	58393958	G	C	0.468	0.0165639	0.0224701	0.460775	0.128633	0.0220532	5.88849e-09	0.0265484	0.0227292	0.121428
246	Total CE	rs261299	15	58686252	58394053	A	G	0.47	0.0181932	0.0224926	0.41834	0.12704	0.0220832	9.37382e-09	0.0283096	0.0227511	0.106724
247	Total CE	rs7171102	15	58687530	58395331	A	G	0.218	-0.00962084	0.026648	0.717681	-0.150085	0.0261969	1.06654e-08	-0.0234117	0.026951	0.192535
248	Total CE	rs174418	15	58687603	58395404	C	T	0.6	0.0280814	0.0225942	0.213835	0.160033	0.0220903	5.09729e-13	0.0469754	0.0228582	0.0199645
249	Total CE	rs493258	15	58687880	58395681	C	T	0.538	0.0308205	0.0223901	0.168558	0.146709	0.0219075	2.38916e-11	0.0446128	0.0226476	0.0244572
250	Total CE	rs920915	15	58688467	58396268	G	C	0.499	-0.030531	0.0223744	0.172288	-0.157948	0.0218932	6.35167e-13	-0.0441161	0.0226321	0.0256626
251	Total CE	rs920916	15	58688477	58396278	A	G	0.497	-0.0289788	0.0224013	0.195675	-0.157075	0.0219231	9.09038e-13	-0.0428604	0.0226588	0.0293068
252	Total CE	rs11855284	15	58689187	58396988	C	T	0.186	-0.0197826	0.0281678	0.482154	-0.157384	0.0277553	1.50076e-08	-0.0361046	0.028486	0.10253
253	Total CE	rs11858481	15	58689197	58396998	T	C	0.215	-0.00932649	0.0267647	0.727096	-0.151824	0.0263451	8.74573e-09	-0.0229891	0.0270692	0.197887
254	Total CE	rs415799	15	58690754	58398555	A	G	0.482	0.0311851	0.0222117	0.160226	0.151774	0.0217372	3.35484e-12	0.0434713	0.0224727	0.0265631
255	Total CE	rs443401	15	58692095	58399896	G	C	0.483	0.0342795	0.022346	0.124958	0.156924	0.0218691	8.47171e-13	0.0466854	0.0226058	0.0194806
256	Total CE	rs397923	15	58692118	58399919	T	A	0.583	0.0345357	0.0224813	0.124428	0.146732	0.0219831	2.77379e-11	0.0497117	0.0227434	0.0144421
257	Total CE	rs35128881	15	58692148	58399949	T	G	0.193	-0.0248955	0.0279408	0.372686	-0.163799	0.0274908	2.71807e-09	-0.0405427	0.0282545	0.0756912
258	Total CE	rs12708454	15	58692202	58400003	C	A	0.303	-0.0101738	0.0241803	0.673626	-0.145692	0.0237946	9.97072e-10	-0.0196339	0.0244574	0.211073
259	Total CE	rs12906722	15	58692715	58400516	T	C	0.213	-0.00932075	0.0268593	0.728211	-0.149681	0.0264401	1.58429e-08	-0.0232084	0.0271654	0.196482
260	Total CE	rs16940204	15	58692936	58400737	T	C	0.21	-0.00162228	0.0269978	0.951686	-0.147144	0.0265794	3.24371e-08	-0.0138657	0.0273052	0.305808
261	Total CE	rs487766	15	58693860	58401661	T	C	0.784	0.00172418	0.0267127	0.948202	0.147726	0.0262679	1.96598e-08	0.0141477	0.0270181	0.300278
262	Total CE	rs723967	15	58696300	58404101	C	T	0.52	0.0234846	0.0227179	0.301066	0.157993	0.0222327	1.38305e-12	0.0357892	0.0229723	0.0596601
263	Total CE	rs12438999	15	58702325	58410126	G	A	0.543	0.0175017	0.0238425	0.462897	0.150646	0.023334	1.2034e-10	0.0291295	0.0240836	0.113264
264	Total CE	rs17821316	15	58703069	58410870	C	A	0.518	0.0210295	0.0243049	0.386794	0.142613	0.0238976	2.60357e-09	0.0306996	0.0245402	0.105501
265	Total CE	rs112516541	15	58707309	58415110	C	A	0.455	0.0174948	0.0247699	0.479748	0.135026	0.0243702	3.17471e-08	0.0262079	0.0250064	0.147337
266	Total CE	rs422137	15	58709182	58416983	A	G	0.424	-0.0343449	0.0249947	0.169306	-0.161965	0.0244961	4.1959e-11	-0.045732	0.0252299	0.0349791
267	Total CE	rs1077835	15	58723426	58431227	G	A	0.213	-0.0128613	0.0266662	0.629105	-0.145557	0.0262484	3.08342e-08	-0.0348053	0.0269795	0.0985479
268	Total CE	rs1077834	15	58723479	58431280	C	T	0.213	-0.0130854	0.0266471	0.622907	-0.145593	0.0262293	2.98982e-08	-0.0350792	0.0269611	0.0966447
269	Total CE	rs2070895	15	58723939	58431740	A	G	0.213	-0.0145722	0.0266701	0.584376	-0.147747	0.0262479	1.91195e-08	-0.036536	0.0269832	0.0878979
270	Total CE	rs143020224	19	11187324	11076648	G	C	0.117	-0.192463	0.0342849	2.1045e-08	-0.0316381	0.0340485	0.352974	0.0715238	0.0346821	0.0196199
271	Total CE	rs144826254	19	11187358	11076682	G	T	0.117	-0.192519	0.0342803	2.0759e-08	-0.0315276	0.0340439	0.354592	0.0713911	0.0346779	0.0197905
272	Total CE	rs112736558	19	11187422	11076746	C	T	0.117	-0.192512	0.0342787	2.075e-08	-0.0315801	0.0340424	0.35377	0.071369	0.0346759	0.0198155
273	Total CE	rs111989435	19	11187611	11076935	G	A	0.117	-0.192537	0.0342674	2.04435e-08	-0.031447	0.0340314	0.355645	0.0713613	0.0346646	0.0197939
274	Total CE	rs55997232	19	11188117	11077441	T	C	0.117	-0.19299	0.0342793	1.91631e-08	-0.0314282	0.0340435	0.356103	0.0710129	0.0346763	0.020315
275	Total CE	rs55791371	19	11188153	11077477	C	A	0.117	-0.193435	0.0343859	1.96616e-08	-0.0309119	0.0341488	0.365533	0.0705806	0.0347816	0.0212458
276	Total CE	rs56125973	19	11188164	11077488	C	T	0.117	-0.193387	0.0343825	1.97574e-08	-0.0309296	0.0341455	0.365212	0.0706916	0.0347784	0.0210744
277	Total CE	rs56289821	19	11188247	11077571	A	G	0.117	-0.193199	0.0342474	1.79457e-08	-0.0322105	0.0340136	0.343831	0.0707126	0.0346449	0.0206512
278	Total CE	rs112898275	19	11188850	11078174	C	T	0.117	-0.193278	0.0342235	1.73101e-08	-0.0320807	0.0339903	0.345447	0.070988	0.0346209	0.0201897
279	Total CE	rs112374545	19	11188899	11078223	T	C	0.117	-0.193283	0.0342232	1.72892e-08	-0.03209	0.0339899	0.345302	0.0709973	0.0346205	0.0201757
280	Total CE	rs148898583	19	11189205	11078529	G	C	0.117	-0.193395	0.0342192	1.6903e-08	-0.0319635	0.0339862	0.347151	0.0712057	0.0346168	0.0198734
281	Total CE	rs113722226	19	11189272	11078596	C	T	0.117	-0.193343	0.0342068	1.6849e-08	-0.0319292	0.0339739	0.347496	0.071225	0.0346041	0.0198104
282	Total CE	rs73015011	19	11189764	11079088	C	T	0.117	-0.192051	0.0341742	2.03033e-08	-0.0320966	0.03394	0.344486	0.0728594	0.0345719	0.0175659
283	Total CE	rs114821903	19	11189937	11079261	A	T	0.117	-0.192048	0.034166	2.01564e-08	-0.0320373	0.0339319	0.345261	0.072919	0.0345636	0.0174694
284	Total CE	rs138175288	19	11189980	11079304	A	C	0.117	-0.192066	0.0341643	2.00643e-08	-0.0320362	0.0339303	0.345254	0.0729413	0.0345619	0.0174374
285	Total CE	rs112107114	19	11190074	11079398	A	G	0.117	-0.192034	0.0341614	2.01147e-08	-0.03199	0.0339274	0.345911	0.0729089	0.0345589	0.0174698
286	Total CE	rs115594766	19	11190110	11079434	G	A	0.117	-0.192043	0.0341596	2.00536e-08	-0.0319702	0.0339257	0.346185	0.0729004	0.0345573	0.017476
287	Total CE	rs112032422	19	11190292	11079616	C	T	0.117	-0.193436	0.0341689	1.59941e-08	-0.0316012	0.0339366	0.351938	0.0709749	0.0345671	0.0200529
288	Total CE	rs142158911	19	11190534	11079858	A	G	0.115	-0.196671	0.0346735	1.50519e-08	-0.0341127	0.0344365	0.322086	0.0711313	0.0350795	0.0213241
289	Total CE	rs142130958	19	11190652	11079976	A	G	0.117	-0.192069	0.0341416	1.96279e-08	-0.0317588	0.0339079	0.349129	0.0728203	0.0345396	0.0175297
290	Total CE	rs73015013	19	11190873	11080197	T	C	0.117	-0.192054	0.0341229	1.93277e-08	-0.0316912	0.0338897	0.349895	0.0729058	0.0345209	0.0173736
291	Total CE	rs73015016	19	11191300	11080624	A	G	0.118	-0.187848	0.0340914	3.78514e-08	-0.0274622	0.0338538	0.41741	0.0763565	0.0344889	0.0134414
292	Total CE	rs10402112	19	11191677	11081001	A	T	0.118	-0.188401	0.0340297	3.26425e-08	-0.0286941	0.0337948	0.396004	0.0763494	0.0344285	0.0133151
293	Total CE	rs138294113	19	11191729	11081053	T	C	0.117	-0.192078	0.0340884	1.86282e-08	-0.0313711	0.0338561	0.354303	0.0728923	0.0344871	0.0173017
294	Total CE	rs61194703	19	11192193	11081517	T	A	0.118	-0.187676	0.0340111	3.61756e-08	-0.0275774	0.0337743	0.414353	0.0772475	0.0344097	0.0124104
295	Total CE	rs73015020	19	11192550	11081874	A	G	0.118	-0.187702	0.0339862	3.52054e-08	-0.027407	0.0337499	0.416905	0.0773053	0.0343849	0.0123047
296	Total CE	rs77140532	19	11192831	11082155	G	A	0.118	-0.187501	0.0339728	3.5959e-08	-0.027361	0.0337368	0.417506	0.0771875	0.0343709	0.0123852
297	Total CE	rs73015021	19	11192915	11082239	G	A	0.118	-0.187593	0.0339637	3.51142e-08	-0.0273639	0.033728	0.417333	0.0770769	0.034362	0.0124698
298	Total CE	rs112552009	19	11193091	11082415	G	T	0.117	-0.193436	0.0340274	1.39476e-08	-0.0305688	0.0337981	0.365924	0.0714649	0.0344268	0.0189822
299	Total CE	rs10412048	19	11193949	11083273	G	A	0.118	-0.187923	0.0338817	3.08087e-08	-0.0284867	0.0336489	0.397373	0.0764874	0.0342804	0.0128575
300	Total CE	rs8106503	19	11196886	11086210	C	T	0.115	-0.188364	0.0342227	3.90044e-08	-0.0375464	0.0339699	0.269172	0.0781683	0.0346243	0.0120088
301	Total CE	rs12151108	19	11197261	11086585	A	G	0.117	-0.191231	0.0339821	1.94209e-08	-0.0308545	0.0337459	0.360709	0.0749293	0.0343818	0.0146794
302	Total CE	rs73015024	19	11197598	11086922	T	G	0.117	-0.191227	0.0339847	1.94833e-08	-0.0309434	0.0337482	0.359359	0.0749194	0.0343844	0.0146963
303	Total CE	rs17248720	19	11198187	11087511	T	C	0.115	-0.188398	0.034225	3.88705e-08	-0.0376679	0.0339714	0.267643	0.0785055	0.0346265	0.0117123
304	Total CE	rs17248727	19	11198502	11087826	C	T	0.117	-0.191767	0.0339516	1.72311e-08	-0.032413	0.0337169	0.336549	0.0741038	0.0343513	0.0155203
305	Total CE	rs6511720	19	11202306	11091630	T	G	0.117	-0.191127	0.0339751	1.96467e-08	-0.0314037	0.0337357	0.352071	0.0744715	0.0343741	0.0151626
306	Total CE	rs11881756	19	45220896	44717621	C	T	0.109	-0.20401	0.0363229	2.06079e-08	-0.142798	0.035867	7.04491e-05	-0.0202882	0.0367096	0.29026
307	Total CE	rs1551891	19	45231821	44728555	A	G	0.082	-0.231127	0.0403516	1.13148e-08	-0.140534	0.0399399	0.000441602	0.0279636	0.0407942	0.246539
308	Total CE	rs62117160	19	45232161	44728895	A	G	0.046	-0.383423	0.0531957	6.79719e-13	-0.249552	0.0525935	2.19512e-06	0.0889595	0.0538042	0.0491605
309	Total CE	rs62117161	19	45233385	44730118	G	A	0.082	-0.231493	0.040318	1.04446e-08	-0.139481	0.0399073	0.000482293	0.0282224	0.0407602	0.244361
310	Total CE	rs62117162	19	45239536	44736280	A	C	0.082	-0.232611	0.0402477	8.38492e-09	-0.137088	0.0398366	0.000588882	0.0282825	0.0406877	0.243511
311	Total CE	rs1531517	19	45242173	44738916	A	G	0.069	-0.268645	0.0434645	7.51382e-10	-0.141665	0.0430322	0.0010138	0.0298825	0.0439521	0.248305
312	Total CE	rs62117204	19	45242967	44739710	T	C	0.069	-0.269469	0.0434778	6.75301e-10	-0.142597	0.0430436	0.00094174	0.0307292	0.043968	0.242325
313	Total CE	rs4803750	19	45247627	44744370	G	A	0.069	-0.278344	0.0430258	1.18449e-10	-0.144579	0.0425919	0.000699317	0.0347356	0.0435241	0.212434
314	Total CE	rs115785198	19	45249509	44746252	T	C	0.068	-0.282431	0.0434757	9.90711e-11	-0.148243	0.0430384	0.000582536	0.0314823	0.0439782	0.237057
315	Total CE	rs62117205	19	45255266	44752009	C	T	0.07	-0.281215	0.043374	1.08012e-10	-0.146533	0.042939	0.000654474	0.0399043	0.0438771	0.18158
316	Total CE	rs62117206	19	45255679	44752422	C	G	0.07	-0.281802	0.0434238	1.03779e-10	-0.147047	0.0429883	0.000635434	0.0401995	0.043927	0.180083
317	Total CE	rs112450640	19	45296364	44793107	A	G	0.02	-0.580998	0.0861225	1.92601e-11	-0.3899	0.0852816	5.0763e-06	-0.00396596	0.0870063	0.481823
318	Total CE	rs148933445	19	45302504	44799247	A	G	0.025	-0.422822	0.0773198	4.92885e-08	-0.20369	0.0764251	0.0077648	0.22412	0.0783064	0.00211401
319	Total CE	rs118147862	19	45319631	44816374	A	G	0.048	-0.490857	0.0539083	1.3005e-19	-0.284626	0.0534935	1.10694e-07	0.125511	0.0545394	0.0107104
320	Total CE	rs365653	19	45361646	44858389	G	A	0.121	-0.21435	0.034028	3.26628e-10	-0.143767	0.0335471	1.90272e-05	0.0553104	0.0344453	0.0542002
321	Total CE	rs112422902	19	45369203	44865946	A	G	0.036	-0.393496	0.060351	8.10954e-11	-0.242892	0.0597792	4.98231e-05	0.0958007	0.0610978	0.058477
322	Total CE	rs41290120	19	45382675	44879418	A	G	0.054	-0.480216	0.0490641	2.23015e-22	-0.272029	0.0486712	2.48941e-08	0.160983	0.0496835	0.000601648
323	Total CE	rs73052307	19	45384405	44881148	C	T	0.157	-0.184548	0.0308867	2.56596e-09	-0.0828193	0.0304673	0.00667633	0.0426569	0.0312544	0.0861877
324	Total CE	rs283808	19	45387034	44883777	C	A	0.044	-0.365567	0.0558731	6.87321e-11	-0.290543	0.055202	1.52245e-07	0.135664	0.0565606	0.00825001
325	Total CE	rs283809	19	45387057	44883800	G	A	0.044	-0.365575	0.0558851	6.9317e-11	-0.290461	0.0552137	1.54389e-07	0.135829	0.0565726	0.00819602
326	Total CE	rs7254892	19	45389596	44886339	A	G	0.035	-0.489548	0.0618546	3.31392e-15	-0.369166	0.0612209	1.82936e-09	0.147477	0.0626216	0.00928147
327	Total CE	rs1160983	19	45397229	44893972	A	G	0.034	-0.506475	0.0624642	7.15877e-16	-0.367953	0.0618114	2.9729e-09	0.159277	0.0632507	0.00591526
328	Total CE	rs11668327	19	45398633	44895376	C	G	0.181	-0.16455	0.0296841	3.1797e-08	-0.0671294	0.0292799	0.0220142	0.0520665	0.0300231	0.0414745
329	Total CE	rs61679753	19	45400747	44897490	A	T	0.034	-0.504642	0.0624387	8.84026e-16	-0.36785	0.0617849	2.95929e-09	0.163022	0.0632251	0.00497821
330	Total CE	rs7412	19	45412079	44908822	T	C	0.09	-0.538478	0.0394912	2.43395e-41	-0.340344	0.0394134	9.09427e-18	0.167053	0.0399703	1.48897e-05
331	Total CE	rs72654473	19	45414399	44911142	A	C	0.115	-0.381715	0.0357367	3.14167e-26	-0.252367	0.0354275	1.32247e-12	0.0921436	0.036146	0.0054149
332	Total CE	rs445925	19	45415640	44912383	A	G	0.116	-0.380503	0.0357975	5.41409e-26	-0.252251	0.0354822	1.47598e-12	0.0897923	0.0362041	0.00658417
333	Total CE	rs390082	19	45416831	44913574	G	T	0.116	-0.381452	0.0359214	6.01583e-26	-0.253278	0.0356067	1.43505e-12	0.0892428	0.0363271	0.00703087
334	Total CE	rs144311893	19	45423944	44920687	T	C	0.026	-0.605492	0.0763604	2.77898e-15	-0.41748	0.0751466	2.9693e-08	0.080766	0.077269	0.14798
335	Total CE	rs141622900	19	45426792	44923535	A	G	0.061	-0.579282	0.0500729	1.95724e-30	-0.408731	0.0496873	2.83928e-16	0.11112	0.0506719	0.0141814
336	Total CE	rs114448690	19	45431453	44928196	A	G	0.097	-0.270004	0.0422362	1.81811e-10	-0.203446	0.0418966	1.26083e-06	-0.0151138	0.0426497	0.361539
337	Total CE	rs113345881	19	45431636	44928379	G	A	0.108	-0.226789	0.0400007	1.53954e-08	-0.195429	0.039537	8.03345e-07	-0.0131217	0.0403912	0.372649
338	Total CE	rs112871012	19	45431897	44928640	A	G	0.108	-0.230442	0.0399989	9.03272e-09	-0.198476	0.0395347	5.40123e-07	-0.0175428	0.0403884	0.332026
339	Total CE	rs7259350	19	45432278	44929021	C	T	0.108	-0.228945	0.0399845	1.10927e-08	-0.198021	0.0395264	5.69966e-07	-0.0170246	0.0403728	0.336637
340	Total CE	rs7259004	19	45432557	44929300	C	G	0.108	-0.227917	0.03999	1.29507e-08	-0.198009	0.0395304	5.72377e-07	-0.016713	0.0403768	0.339475
341	Total CE	rs28795074	19	45436657	44933400	A	G	0.093	-0.292426	0.0432104	1.50275e-11	-0.209116	0.0428537	1.11364e-06	-0.00725326	0.043657	0.434026
342	Total CE	rs12721109	19	45447221	44943964	A	G	0.025	-0.440101	0.0759223	7.2959e-09	-0.23845	0.075347	0.00155809	0.0615709	0.0766594	0.210958
343	Total CE	rs77942599	3	190564307	190846518	A	C	0.052	0.289881	0.0496268	5.50051e-09	0.226503	0.0490215	3.92737e-06	0.285208	0.0501836	7.02445e-09
344	Total CE	rs56029111	3	190571883	190854094	T	C	0.051	0.290499	0.0501137	7.15785e-09	0.233554	0.0494971	2.44161e-06	0.285861	0.0506777	8.98469e-09
345	Total CE	rs76867783	3	190574835	190857046	G	A	0.052	0.287527	0.0502772	1.13163e-08	0.244245	0.049663	9.02459e-07	0.281137	0.0508573	1.71167e-08
346	Total CE	rs76804620	3	190575147	190857358	C	A	0.051	0.292873	0.0505931	7.49909e-09	0.23522	0.049991	2.60306e-06	0.286322	0.051172	1.16675e-08
347	Total CE	rs10498831	6	66052994	65343101	G	A	0.138	-0.0915729	0.0326936	0.00511361	-0.187901	0.032162	5.56018e-09	-0.0992259	0.033061	0.00135157
348	Total CE	rs12212970	6	66079736	65369843	T	C	0.129	-0.0930013	0.0329011	0.00472243	-0.199675	0.0323565	7.36043e-10	-0.100881	0.0332795	0.00122439
349	Total CE	rs2753977	6	66119463	65409570	T	C	0.871	0.094701	0.0323449	0.00342972	0.198237	0.031795	4.92083e-10	0.1025	0.0327258	0.000873478
350	Total Cer	rs7139079	12	121415293	120977490	A	G	0.594	0.0895342	0.0223323	6.16412e-05	0.122571	0.0222637	3.85522e-08	0.106104	0.0224293	1.15358e-06
351	Total Cer	rs2464190	12	121415390	120977587	C	T	0.412	-0.0931848	0.0224153	3.26509e-05	-0.125108	0.0223468	2.27143e-08	-0.109804	0.0225123	5.55769e-07
352	Total Cer	rs1169289	12	121416622	120978819	G	C	0.432	-0.0973817	0.0224432	1.45683e-05	-0.125613	0.0223795	2.09341e-08	-0.115804	0.0225388	1.44764e-07
353	Total Cer	rs1169288	12	121416650	120978847	C	A	0.319	-0.0967128	0.023702	4.56688e-05	-0.132086	0.0236275	2.40667e-08	-0.118258	0.0238051	3.51215e-07
354	Total Cer	rs2244608	12	121416988	120979185	G	A	0.319	-0.0962735	0.0236205	4.65503e-05	-0.130834	0.023545	2.9154e-08	-0.117225	0.0237223	4.01614e-07
355	Total Cer	rs1169284	12	121419926	120982123	C	T	0.317	-0.102451	0.0235984	1.44594e-05	-0.131431	0.023531	2.47888e-08	-0.123825	0.0237012	9.13041e-08
356	Total Cer	rs7979473	12	121420260	120982457	G	A	0.618	0.105355	0.0226374	3.33809e-06	0.136263	0.0225661	1.67324e-09	0.123801	0.0227359	2.72601e-08
357	Total Cer	rs7979478	12	121420263	120982460	G	A	0.617	0.105039	0.0226413	3.58516e-06	0.13632	0.0225704	1.65826e-09	0.123526	0.0227398	2.93089e-08
358	Total Cer	rs1183910	12	121420807	120983004	A	G	0.311	-0.101209	0.0236875	1.97412e-05	-0.132982	0.0236136	1.90741e-08	-0.122433	0.0237906	1.38525e-07
359	Total Cer	rs11065384	12	121423285	120985482	C	T	0.689	0.102417	0.0236588	1.53237e-05	0.133096	0.0235863	1.7835e-08	0.124091	0.0237621	9.23894e-08
360	Total Cer	rs7970695	12	121423376	120985573	A	G	0.625	0.105332	0.0225552	3.0911e-06	0.137694	0.0224814	9.7957e-10	0.123732	0.0226535	2.48234e-08
361	Total Cer	rs11065385	12	121423386	120985583	G	A	0.69	0.102463	0.0236936	1.56307e-05	0.133103	0.0236212	1.86729e-08	0.124163	0.0237969	9.47062e-08
362	Total Cer	rs9738226	12	121423659	120985856	G	A	0.625	0.105504	0.0225246	2.8889e-06	0.137882	0.0224508	8.82801e-10	0.123856	0.022623	2.3094e-08
363	Total Cer	rs2393791	12	121423956	120986153	T	C	0.625	0.105502	0.0225222	2.88322e-06	0.137879	0.0224484	8.79962e-10	0.12384	0.0226205	2.31127e-08
364	Total Cer	rs2393776	12	121424406	120986603	A	G	0.625	0.105538	0.0225127	2.83349e-06	0.137921	0.0224389	8.55528e-10	0.123901	0.0226111	2.24757e-08
365	Total Cer	rs2243458	12	121424490	120986687	T	C	0.311	-0.102471	0.0236414	1.49517e-05	-0.133178	0.0235689	1.70634e-08	-0.124099	0.0237448	9.03503e-08
366	Total Cer	rs2393775	12	121424574	120986771	A	G	0.625	0.105498	0.0225089	2.8468e-06	0.137906	0.0224351	8.53457e-10	0.123871	0.0226073	2.25239e-08
367	Total Cer	rs7310409	12	121424861	120987058	G	A	0.625	0.105527	0.0225041	2.81561e-06	0.137963	0.0224302	8.33095e-10	0.123976	0.0226026	2.18057e-08
368	Total Cer	rs1169292	12	121426478	120988675	T	C	0.313	-0.1022	0.0235829	1.50102e-05	-0.133571	0.0235102	1.42824e-08	-0.123857	0.0236868	8.91027e-08
369	Total Cer	rs1169294	12	121426594	120988791	A	G	0.312	-0.101271	0.0236379	1.87482e-05	-0.132282	0.0235669	2.11769e-08	-0.122933	0.0237415	1.17056e-07
370	Total Cer	rs2264782	12	121432603	120994800	T	C	0.352	-0.101086	0.0227657	9.18851e-06	-0.130884	0.0226985	8.66303e-09	-0.118756	0.0228666	1.07791e-07
371	Total Cer	rs2259852	12	121434833	120997030	A	G	0.352	-0.101085	0.0227674	9.20588e-06	-0.130929	0.0227002	8.58326e-09	-0.118713	0.0228681	1.09094e-07
372	Total Cer	rs2464195	12	121435475	120997672	A	G	0.352	-0.10171	0.0227577	8.0337e-06	-0.131552	0.0226897	7.19069e-09	-0.119313	0.0228584	9.36658e-08
373	Total Cer	rs2259816	12	121435587	120997784	T	G	0.352	-0.100887	0.0227651	9.56047e-06	-0.130913	0.0226974	8.58076e-09	-0.118478	0.0228657	1.14889e-07
374	Total Cer	rs1169306	12	121438311	121000508	T	C	0.356	-0.0972044	0.0228222	2.09161e-05	-0.128777	0.0227537	1.61365e-08	-0.114392	0.0229224	3.12633e-07
375	Total Cer	rs735396	12	121438844	121001041	C	T	0.352	-0.100517	0.0227678	1.03294e-05	-0.130502	0.0227001	9.58694e-09	-0.118214	0.0228684	1.22594e-07
376	Total Cer	rs1169309	12	121439192	121001389	T	G	0.352	-0.100527	0.0227685	1.03158e-05	-0.130505	0.0227009	9.58983e-09	-0.118238	0.0228691	1.21993e-07
377	Total Cer	rs1169310	12	121439433	121001630	A	G	0.352	-0.100526	0.0227695	1.03267e-05	-0.130509	0.0227019	9.59508e-09	-0.118215	0.0228701	1.228e-07
378	Total Cer	rs1169311	12	121440731	121002928	T	C	0.352	-0.100549	0.0227748	1.03279e-05	-0.130516	0.0227072	9.65148e-09	-0.11822	0.0228754	1.23429e-07
379	Total Cer	rs1169312	12	121441461	121003658	T	G	0.353	-0.100548	0.0227698	1.02855e-05	-0.130522	0.022702	9.56155e-09	-0.118457	0.0228702	1.16085e-07
380	Total Cer	rs1169313	12	121442670	121004867	C	T	0.353	-0.100557	0.0227736	1.02999e-05	-0.130603	0.0227057	9.41618e-09	-0.118398	0.0228739	1.18226e-07
381	Total Cer	rs2257962	12	121445808	121008005	C	T	0.353	-0.100568	0.0227823	1.03585e-05	-0.130529	0.0227147	9.72472e-09	-0.118365	0.0228827	1.2039e-07
382	Total Cer	rs72999033	19	19366632	19255823	T	C	0.07	-0.287012	0.0435526	4.84388e-11	-0.223357	0.0435648	3.04462e-07	-0.1878	0.0437521	9.02511e-06
383	Total Cer	rs58542926	19	19379549	19268740	T	C	0.079	-0.243883	0.0403515	1.61235e-09	-0.203797	0.04032	4.45556e-07	-0.142603	0.0405359	0.000219616
384	Total Cer	rs8107974	19	19388500	19277691	T	A	0.08	-0.234664	0.0399939	4.71465e-09	-0.193039	0.039962	1.39757e-06	-0.134137	0.0401781	0.000424503
385	Total Cer	rs10401969	19	19407718	19296909	C	T	0.079	-0.238504	0.0402465	3.32899e-09	-0.194532	0.0402137	1.34967e-06	-0.140335	0.040429	0.000261557
386	Total Cer	rs73001020	19	19418866	19308057	T	C	0.036	-0.337785	0.0611658	3.52821e-08	-0.228742	0.061165	0.000186058	-0.243127	0.0614349	3.84591e-05
387	Total Cer	rs739846	19	19419071	19308262	A	G	0.079	-0.237688	0.0403361	4.07246e-09	-0.19325	0.0403017	1.66732e-06	-0.139168	0.040519	0.000299365
388	Total Cer	rs73001045	19	19447352	19336543	G	A	0.037	-0.339424	0.0606044	2.2596e-08	-0.231698	0.0606094	0.000133409	-0.246792	0.0608719	2.55692e-05
389	Total Cer	rs58489806	19	19456917	19346108	T	C	0.091	-0.209086	0.0379851	3.88628e-08	-0.179271	0.0379394	2.35413e-06	-0.123582	0.0381575	0.000604692
390	Total Cer	rs73001065	19	19460541	19349732	C	G	0.074	-0.264896	0.0421744	3.6634e-10	-0.210674	0.0421603	6.00488e-07	-0.167467	0.0423621	3.91455e-05
391	Total Cer	rs56255430	19	19477877	19367068	C	A	0.088	-0.220056	0.0387609	1.44691e-08	-0.186367	0.0387237	1.52708e-06	-0.132479	0.0389348	0.000336667
392	Total Cer	rs150268548	19	19494483	19383674	A	G	0.072	-0.282426	0.0428824	4.98871e-11	-0.227686	0.0428759	1.13775e-07	-0.189206	0.043073	5.72684e-06
393	Total Cer	rs55823486	19	19544644	19433835	T	C	0.036	-0.360592	0.062647	9.17673e-09	-0.251712	0.062652	5.96127e-05	-0.268379	0.0629213	1.01867e-05
394	Total Cer	rs73002956	19	19578743	19467934	G	A	0.087	-0.218721	0.0390052	2.16111e-08	-0.185079	0.0389654	2.08546e-06	-0.132963	0.0391779	0.000347617
395	Total Cer	rs3794991	19	19610596	19499787	T	C	0.088	-0.217171	0.0388487	2.38812e-08	-0.180764	0.0388102	3.2699e-06	-0.131887	0.0390209	0.000365629
396	Total Cer	rs16996148	19	19658472	19547663	T	G	0.085	-0.216742	0.0393503	3.80916e-08	-0.182589	0.0393075	3.47332e-06	-0.134514	0.0395252	0.000335865
397	Total Cer	rs17217098	19	19702384	19591575	A	G	0.073	-0.248896	0.0425716	5.35214e-09	-0.205891	0.0425464	1.34035e-06	-0.159941	0.0427615	9.3046e-05
398	Total Cer	rs73004967	19	19717056	19606247	G	A	0.073	-0.246943	0.0425588	6.95691e-09	-0.204251	0.042533	1.61236e-06	-0.158018	0.0427486	0.000110619
399	Total Cer	rs58434384	19	19786099	19675290	G	A	0.089	-0.228518	0.0385503	3.29369e-09	-0.18557	0.0385316	1.50657e-06	-0.1606	0.0387223	1.71187e-05
400	Total Cer	rs2304130	19	19789528	19678719	G	A	0.089	-0.228104	0.0384974	3.34561e-09	-0.184884	0.0384794	1.59382e-06	-0.160357	0.0386693	1.71622e-05
401	Total Cer	rs56408111	19	19793545	19682736	C	T	0.089	-0.2284	0.038792	4.19238e-09	-0.183735	0.0387739	2.21072e-06	-0.159779	0.0389672	2.0992e-05
402	Total Cer	rs41290120	19	45382675	44879418	A	G	0.054	-0.294633	0.0493744	2.62426e-09	-0.0317961	0.0495102	0.520885	0.0388031	0.0495983	0.217026
403	Total Cer	rs7412	19	45412079	44908822	T	C	0.09	-0.294696	0.0401269	2.51366e-13	-0.018691	0.0403386	0.643183	0.068473	0.0402985	0.0446805
404	Total Cer	rs165556	20	12894913	12914265	A	T	0.13	0.17537	0.0328119	9.48033e-08	0.21143	0.0327065	1.11607e-10	0.179678	0.0329605	2.63396e-08
405	Total Cer	rs6078816	20	12896057	12915409	C	T	0.319	-0.143511	0.0237984	1.77732e-09	-0.181147	0.0236692	2.56939e-14	-0.145902	0.023901	5.59368e-10
406	Total Cer	rs149383	20	12897856	12917208	C	T	0.131	0.172593	0.0324484	1.09247e-07	0.2056	0.0323471	2.26048e-10	0.177482	0.032595	2.72742e-08
407	Total Cer	rs165557	20	12898764	12918116	T	C	0.131	0.172613	0.0324052	1.04749e-07	0.20497	0.0323048	2.43052e-10	0.177449	0.0325523	2.63553e-08
408	Total Cer	rs679525	20	12900347	12919699	C	T	0.131	0.171902	0.0324302	1.2067e-07	0.205584	0.032328	2.21322e-10	0.176702	0.0325772	3.06555e-08
409	Total Cer	rs76604443	20	12904570	12923922	A	G	0.07	0.220198	0.0429113	3.00323e-07	0.242363	0.0427951	1.61016e-08	0.226333	0.043096	7.87761e-08
410	Total Cer	rs3901493	20	12908009	12927361	C	T	0.129	0.177561	0.0325805	5.28194e-08	0.218464	0.0324684	1.90914e-11	0.182109	0.0327282	1.39263e-08
411	Total Cer	rs189663	20	12909937	12929289	G	A	0.284	-0.163472	0.0244203	2.40997e-11	-0.166696	0.024374	8.96343e-12	-0.169343	0.024526	2.86851e-12
412	Total Cer	rs62201676	20	12910075	12929427	A	G	0.226	-0.112511	0.0268494	2.85624e-05	-0.168472	0.0267078	3.41552e-10	-0.114874	0.0269618	1.04022e-05
413	Total Cer	rs3848743	20	12910695	12930047	G	A	0.263	-0.154374	0.0249118	6.22121e-10	-0.153845	0.0248724	6.71837e-10	-0.160287	0.0250195	8.20883e-11
414	Total Cer	rs6105001	20	12911022	12930374	C	T	0.292	-0.151503	0.0241534	3.84421e-10	-0.145278	0.0241206	1.83806e-09	-0.157385	0.0242564	4.80665e-11
415	Total Cer	rs6109616	20	12911163	12930515	C	G	0.292	-0.1515	0.0241535	3.84782e-10	-0.145266	0.0241207	1.84413e-09	-0.157377	0.0242565	4.8184e-11
416	Total Cer	rs6109617	20	12911482	12930834	G	C	0.292	-0.151387	0.0241526	3.95834e-10	-0.144974	0.0241199	1.98376e-09	-0.157201	0.0242556	5.04543e-11
417	Total Cer	rs76732138	20	12912350	12931702	C	T	0.067	0.20497	0.0438311	3.00067e-06	0.23933	0.0437013	4.63915e-08	0.211725	0.0440147	7.7806e-07
418	Total Cer	rs6074523	20	12912901	12932253	C	A	0.291	-0.152951	0.0241766	2.72385e-10	-0.144975	0.0241448	2.05895e-09	-0.15873	0.0242795	3.47424e-11
419	Total Cer	rs6074524	20	12912902	12932254	C	A	0.291	-0.152939	0.0241765	2.73182e-10	-0.144982	0.0241447	2.05457e-09	-0.158705	0.0242794	3.4972e-11
420	Total Cer	rs3903707	20	12912956	12932308	A	G	0.071	0.219073	0.0427176	3.03835e-07	0.242501	0.0426027	1.35736e-08	0.225955	0.0428999	7.25666e-08
421	Total Cer	rs6078822	20	12913172	12932524	G	T	0.293	-0.151455	0.024141	3.8138e-10	-0.144781	0.0241083	2.04693e-09	-0.157235	0.024244	4.89856e-11
422	Total Cer	rs33935382	20	12914577	12933929	T	C	0.293	-0.151362	0.0241405	3.90613e-10	-0.144987	0.0241079	1.9412e-09	-0.157188	0.0242435	4.95794e-11
423	Total Cer	rs78040083	20	12915266	12934618	A	G	0.067	0.206692	0.0439164	2.59357e-06	0.241376	0.0437851	3.79308e-08	0.212946	0.0441003	7.10071e-07
424	Total Cer	rs2236002	20	12915922	12935274	G	A	0.293	-0.151242	0.024135	3.99501e-10	-0.144831	0.0241024	2.00275e-09	-0.157072	0.0242381	5.06636e-11
425	Total Cer	rs6074525	20	12917368	12936720	G	A	0.295	-0.144336	0.0240684	2.14763e-09	-0.139136	0.024035	7.53768e-09	-0.15025	0.0241714	2.78129e-10
426	Total Cer	rs35436526	20	12917910	12937262	T	C	0.295	-0.144294	0.0240654	2.16098e-09	-0.13908	0.024032	7.60887e-09	-0.150147	0.0241684	2.84337e-10
427	Total Cer	rs34476836	20	12917994	12937346	T	G	0.295	-0.144201	0.0240666	2.21645e-09	-0.138953	0.0240332	7.86223e-09	-0.150007	0.0241696	2.95468e-10
428	Total Cer	rs34511126	20	12918042	12937394	C	T	0.295	-0.144197	0.0240657	2.2158e-09	-0.138945	0.0240323	7.86772e-09	-0.150002	0.0241687	2.95415e-10
429	Total Cer	rs6078823	20	12918217	12937569	T	C	0.295	-0.144266	0.0240635	2.16999e-09	-0.139057	0.0240301	7.63232e-09	-0.15011	0.0241666	2.86187e-10
430	Total Cer	rs6078824	20	12918301	12937653	C	T	0.295	-0.144163	0.0240637	2.22786e-09	-0.138907	0.0240302	7.91944e-09	-0.149962	0.0241667	2.97514e-10
431	Total Cer	rs6078825	20	12918314	12937666	A	C	0.295	-0.144162	0.0240636	2.22813e-09	-0.138925	0.0240301	7.88292e-09	-0.149995	0.0241666	2.94975e-10
432	Total Cer	rs6078826	20	12918612	12937964	A	G	0.295	-0.1442	0.0240579	2.18772e-09	-0.138967	0.0240245	7.74134e-09	-0.150047	0.024161	2.88315e-10
433	Total Cer	rs6078827	20	12918693	12938045	T	C	0.295	-0.144194	0.0240577	2.19081e-09	-0.138978	0.0240243	7.71865e-09	-0.150074	0.0241608	2.86194e-10
434	Total Cer	rs79118261	20	12919038	12938390	A	G	0.069	0.206965	0.0434108	1.91771e-06	0.236503	0.0432912	4.9894e-08	0.214222	0.0435938	4.61972e-07
435	Total Cer	rs34578187	20	12920651	12940003	T	C	0.296	-0.144057	0.0240447	2.22357e-09	-0.138735	0.0240114	8.04384e-09	-0.149913	0.0241478	2.92295e-10
436	Total Cer	rs34738379	20	12920713	12940065	C	A	0.296	-0.143935	0.0240443	2.2919e-09	-0.138624	0.024011	8.26018e-09	-0.14984	0.0241474	2.97746e-10
437	Total Cer	rs6078828	20	12920817	12940169	C	T	0.296	-0.144	0.0240403	2.24104e-09	-0.138672	0.024007	8.11792e-09	-0.149855	0.0241435	2.94625e-10
438	Total Cer	rs6078829	20	12920848	12940200	C	T	0.296	-0.143988	0.0240397	2.24594e-09	-0.13866	0.0240064	8.13463e-09	-0.14986	0.0241429	2.94026e-10
439	Total Cer	rs77061725	20	12921774	12941126	G	C	0.069	0.206841	0.043374	1.90631e-06	0.236957	0.0432531	4.5806e-08	0.214103	0.0435572	4.58699e-07
440	Total Cer	rs12625900	20	12922131	12941483	G	A	0.296	-0.143846	0.0240281	2.28759e-09	-0.138538	0.0239948	8.24627e-09	-0.149739	0.0241313	2.97838e-10
441	Total Cer	rs12625922	20	12922340	12941692	G	A	0.296	-0.143804	0.0240263	2.30554e-09	-0.138476	0.023993	8.35084e-09	-0.149659	0.0241295	3.03202e-10
442	Total Cer	rs35995533	20	12923547	12942899	A	G	0.144	0.149121	0.031448	2.17608e-06	0.185639	0.0313509	3.40453e-09	0.152329	0.0315865	7.31963e-07
443	Total Cer	rs13039342	20	12923950	12943302	G	T	0.296	-0.143666	0.0240098	2.32887e-09	-0.138338	0.0239765	8.43916e-09	-0.149546	0.0241132	3.0417e-10
444	Total Cer	rs6134727	20	12924120	12943472	A	C	0.128	0.173595	0.0328194	1.2786e-07	0.213859	0.0327119	6.87556e-11	0.178248	0.0329675	3.37447e-08
445	Total Cer	rs34845005	20	12924199	12943551	T	C	0.296	-0.14365	0.0240071	2.32853e-09	-0.138312	0.0239738	8.46122e-09	-0.149524	0.0241105	3.04579e-10
446	Total Cer	rs12624670	20	12924416	12943768	A	C	0.296	-0.143601	0.0240022	2.34075e-09	-0.138254	0.023969	8.52442e-09	-0.149441	0.0241056	3.08776e-10
447	Total Cer	rs6078831	20	12924935	12944287	T	C	0.296	-0.143547	0.0240097	2.40018e-09	-0.13875	0.0239759	7.62081e-09	-0.149426	0.0241131	3.13824e-10
448	Total Cer	rs6078832	20	12924958	12944310	A	C	0.296	-0.143535	0.0240082	2.40161e-09	-0.138744	0.0239745	7.61655e-09	-0.149415	0.0241116	3.13922e-10
449	Total Cer	rs34009197	20	12925138	12944490	T	C	0.296	-0.142803	0.0239998	2.85395e-09	-0.137992	0.0239658	9.0494e-09	-0.148622	0.0241032	3.80791e-10
450	Total Cer	rs12624964	20	12925909	12945261	T	A	0.295	-0.144449	0.0240357	1.9855e-09	-0.139719	0.0240017	6.22584e-09	-0.150111	0.0241394	2.73776e-10
451	Total Cer	rs12624970	20	12925917	12945269	T	C	0.294	-0.142669	0.0240426	3.14838e-09	-0.138046	0.024009	9.4968e-09	-0.148336	0.0241464	4.39417e-10
452	Total Cer	rs6078833	20	12927208	12946560	T	C	0.3	-0.142096	0.0238625	2.7761e-09	-0.140034	0.023825	4.44233e-09	-0.148113	0.023966	3.48676e-10
453	Total Cer	rs6078834	20	12927466	12946818	T	C	0.3	-0.141945	0.0238573	2.86161e-09	-0.13987	0.0238199	4.59423e-09	-0.147949	0.0239608	3.60899e-10
454	Total Cer	rs6078836	20	12927894	12947246	C	T	0.3	-0.141905	0.0238536	2.87442e-09	-0.139827	0.0238161	4.61831e-09	-0.147936	0.0239571	3.59957e-10
455	Total Cer	rs13036286	20	12928644	12947996	A	G	0.3	-0.143289	0.0238864	2.12342e-09	-0.141109	0.0238485	3.50677e-09	-0.149352	0.0239899	2.61752e-10
456	Total Cer	rs17226244	20	12928793	12948145	T	G	0.3	-0.143168	0.0238907	2.20446e-09	-0.140977	0.023853	3.65116e-09	-0.14917	0.0239941	2.76462e-10
457	Total Cer	rs75503768	20	12929205	12948557	A	G	0.069	0.20749	0.0433283	1.72639e-06	0.239233	0.043201	3.28271e-08	0.214581	0.0435119	4.22609e-07
458	Total Cer	rs6074527	20	12929239	12948591	C	T	0.31	-0.148674	0.0238304	4.76173e-10	-0.149293	0.0237894	3.7817e-10	-0.154341	0.0239332	6.23096e-11
459	Total Cer	rs6074528	20	12929945	12949297	A	G	0.297	-0.164353	0.0241683	1.16512e-11	-0.159456	0.0241377	4.36819e-11	-0.170379	0.0242719	1.27899e-12
460	Total Cer	rs13036973	20	12930239	12949591	A	G	0.297	-0.165665	0.0241958	8.45729e-12	-0.161179	0.0241641	2.83868e-11	-0.171665	0.0242995	9.29723e-13
461	Total Cer	rs6134729	20	12930262	12949614	G	A	0.128	0.178584	0.0330348	6.7391e-08	0.219237	0.0329266	3.06622e-11	0.183268	0.0331823	1.75958e-08
462	Total Cer	rs2273691	20	12931000	12950352	A	G	0.297	-0.166584	0.0242336	6.99988e-12	-0.162234	0.0242018	2.26685e-11	-0.172662	0.0243378	7.5142e-13
463	Total Cer	rs6078839	20	12932000	12951352	T	C	0.298	-0.169117	0.0242693	3.6232e-12	-0.165342	0.0242375	1.00991e-11	-0.175115	0.0243739	3.92887e-13
464	Total Cer	rs35100774	20	12932534	12951886	A	G	0.299	-0.166744	0.0242839	7.38604e-12	-0.164737	0.0242474	1.21994e-11	-0.172722	0.0243885	8.20126e-13
465	Total Cer	rs4100052	20	12933104	12952456	T	C	0.299	-0.167351	0.0243113	6.55192e-12	-0.165074	0.024275	1.16901e-11	-0.173523	0.024416	6.86844e-13
466	Total Cer	rs6033555	20	12936520	12955872	G	A	0.074	0.211151	0.0431266	1.0154e-06	0.257914	0.0429807	2.1255e-09	0.212769	0.0432919	4.60336e-07
467	Total Cer	rs6041735	20	12940649	12960001	C	T	0.651	-0.276992	0.0227939	1.96687e-33	-0.344541	0.0225046	1.68899e-51	-0.2838	0.0228949	5.0629e-35
468	Total Cer	rs6041737	20	12941696	12961048	C	T	0.393	-0.0955166	0.0224355	2.11777e-05	-0.15208	0.0223101	1.09495e-11	-0.098701	0.0225323	6.05746e-06
469	Total Cer	rs73079703	20	12941782	12961134	T	C	0.258	-0.212619	0.0250995	3.20311e-17	-0.219845	0.025043	2.26931e-18	-0.216524	0.0252096	5.9695e-18
470	Total Cer	rs8183164	20	12942600	12961952	A	C	0.258	-0.213965	0.0250701	1.86635e-17	-0.221092	0.0250136	1.33853e-18	-0.217401	0.02518	4.059e-18
471	Total Cer	rs3848744	20	12942649	12962001	G	A	0.65	-0.283273	0.0227038	4.03536e-35	-0.348222	0.0224232	6.58216e-53	-0.290019	0.0228048	9.98433e-37
472	Total Cer	rs3843765	20	12943737	12963089	A	G	0.649	-0.284372	0.0226437	1.51843e-35	-0.349338	0.022362	1.72656e-53	-0.290943	0.0227448	3.9843e-37
473	Total Cer	rs3848745	20	12944067	12963419	A	G	0.649	-0.28245	0.0226513	4.49879e-35	-0.347853	0.0223707	5.07393e-53	-0.288923	0.0227524	1.26041e-36
474	Total Cer	rs433279	20	12944539	12963891	T	C	0.069	0.245213	0.0437265	2.16673e-08	0.286479	0.043589	5.47003e-11	0.250166	0.043908	6.46731e-09
475	Total Cer	rs6131414	20	12945669	12965021	A	G	0.258	-0.214262	0.0249621	1.23056e-17	-0.222171	0.0249047	6.4866e-19	-0.218182	0.0250725	2.25368e-18
476	Total Cer	rs3903703	20	12945963	12965315	G	A	0.65	-0.284891	0.0226251	1.01206e-35	-0.350569	0.0223407	6.08356e-54	-0.291267	0.0227264	2.93357e-37
477	Total Cer	rs7272107	20	12946328	12965680	A	G	0.258	-0.214491	0.024965	1.14725e-17	-0.222452	0.0249076	5.92199e-19	-0.218391	0.0250755	2.11544e-18
478	Total Cer	rs73079713	20	12947141	12966493	T	C	0.258	-0.214678	0.0249679	1.08497e-17	-0.222677	0.0249105	5.51296e-19	-0.218586	0.0250783	1.99366e-18
479	Total Cer	rs4814173	20	12947532	12966884	C	G	0.65	-0.284973	0.022629	9.9394e-36	-0.350777	0.0223444	5.48418e-54	-0.291402	0.0227303	2.80124e-37
480	Total Cer	rs4813102	20	12947883	12967235	T	A	0.602	-0.26475	0.0222128	3.05357e-32	-0.318122	0.0219928	2.55782e-46	-0.269444	0.0223109	2.26833e-33
481	Total Cer	rs3848746	20	12950606	12969958	G	A	0.649	-0.282801	0.02269	4.73147e-35	-0.349701	0.0224031	2.01551e-53	-0.289313	0.0227911	1.33146e-36
482	Total Cer	rs17226258	20	12951527	12970879	T	A	0.181	-0.164288	0.0289781	1.51096e-08	-0.181295	0.0289202	3.93588e-10	-0.169407	0.029103	3.12926e-09
483	Total Cer	rs6134734	20	12952640	12971992	T	A	0.258	-0.215158	0.0250069	1.03351e-17	-0.224811	0.024947	2.88524e-19	-0.219273	0.0251172	1.76833e-18
484	Total Cer	rs2327452	20	12952964	12972316	C	A	0.65	-0.28389	0.022675	2.37528e-35	-0.351082	0.0223877	6.69295e-54	-0.290415	0.0227762	6.60977e-37
485	Total Cer	rs6109634	20	12953314	12972666	G	A	0.258	-0.215436	0.0250079	9.4206e-18	-0.225152	0.024948	2.55984e-19	-0.219514	0.0251182	1.63183e-18
486	Total Cer	rs2327451	20	12953934	12973286	A	C	0.649	-0.284572	0.0226213	1.16095e-35	-0.351686	0.0223335	2.6003e-54	-0.290938	0.0227226	3.42048e-37
487	Total Cer	rs4544513	20	12954215	12973567	T	C	0.305	-0.201799	0.0236591	1.95194e-17	-0.221177	0.0235772	9.92666e-21	-0.206865	0.0237646	2.20147e-18
488	Total Cer	rs6109637	20	12954804	12974156	T	C	0.305	-0.201867	0.0236582	1.89962e-17	-0.221268	0.0235763	9.54172e-21	-0.206946	0.0237637	2.13086e-18
489	Total Cer	rs4508668	20	12955601	12974953	C	T	0.649	-0.284043	0.0226136	1.46379e-35	-0.351656	0.022325	2.41126e-54	-0.290326	0.022715	4.52946e-37
490	Total Cer	rs6041744	20	12956880	12976232	C	A	0.209	-0.132076	0.0273785	1.46899e-06	-0.200835	0.0272277	2.02685e-13	-0.137908	0.0274922	2.73598e-07
491	Total Cer	rs3848748	20	12957587	12976939	C	G	0.258	-0.220245	0.0249898	1.67537e-18	-0.229561	0.0249303	4.86221e-20	-0.224434	0.0251002	2.75264e-19
492	Total Cer	rs438568	20	12958687	12978039	G	A	0.607	-0.326584	0.0220351	1.59766e-48	-0.39321	0.0217147	1.18216e-70	-0.33638	0.022134	3.33211e-51
493	Total Cer	rs4814175	20	12959094	12978446	T	A	0.606	-0.325389	0.0219932	2.37821e-48	-0.39206	0.0216737	1.70785e-70	-0.33491	0.0220922	5.76533e-51
494	Total Cer	rs4814176	20	12959398	12978750	C	T	0.606	-0.325397	0.021993	2.36095e-48	-0.392066	0.0216734	1.69452e-70	-0.334928	0.022092	5.68321e-51
495	Total Cer	rs1321940	20	12959885	12979237	G	A	0.606	-0.326653	0.02199	1.01382e-48	-0.3929	0.0216698	8.34259e-71	-0.336282	0.0220891	2.26756e-51
496	Total Cer	rs6078854	20	12960153	12979505	A	T	0.353	-0.252783	0.0229863	8.70143e-28	-0.265635	0.0229115	1.17538e-30	-0.257382	0.0230856	8.54008e-29
497	Total Cer	rs4814177	20	12960956	12980308	G	C	0.205	-0.123983	0.0275471	6.98743e-06	-0.190469	0.0274075	4.32263e-12	-0.129667	0.0276606	1.42181e-06
498	Total Cer	rs1830589	20	12961311	12980663	C	A	0.086	0.252117	0.0404108	4.79175e-10	0.296803	0.0402727	1.99982e-13	0.260053	0.040585	8.14964e-11
499	Total Cer	rs6074536	20	12961551	12980903	A	G	0.301	-0.161379	0.0239361	1.78798e-11	-0.217118	0.0237749	1.05802e-19	-0.167018	0.0240375	2.11519e-12
500	Total Cer	rs3848749	20	12962089	12981441	C	T	0.258	-0.220529	0.0250027	1.57726e-18	-0.230611	0.0249421	3.43897e-20	-0.224748	0.0251129	2.56351e-19
501	Total Cer	rs3910136	20	12962261	12981613	A	T	0.348	-0.157698	0.0230256	8.55931e-12	-0.219488	0.0228427	1.29127e-21	-0.164081	0.023124	7.44349e-13
502	Total Cer	rs364585	20	12962718	12982070	G	A	0.606	-0.327076	0.021962	5.90293e-49	-0.39332	0.0216413	4.01004e-71	-0.336705	0.022061	1.2948e-51
503	Total Cer	rs382003	20	12963171	12982523	A	G	0.258	-0.222126	0.0249661	8.00406e-19	-0.231886	0.0249053	1.89174e-20	-0.226449	0.0250762	1.24386e-19
504	Total Cer	rs6078855	20	12963186	12982538	A	G	0.301	-0.161528	0.0239251	1.67818e-11	-0.217247	0.0237636	9.68924e-20	-0.167156	0.0240265	1.9866e-12
505	Total Cer	rs6078856	20	12963663	12983015	A	G	0.301	-0.161285	0.0239244	1.79656e-11	-0.217075	0.0237629	1.03269e-19	-0.166913	0.0240258	2.12972e-12
506	Total Cer	rs6074537	20	12964154	12983506	A	G	0.301	-0.161556	0.0239231	1.6584e-11	-0.217269	0.0237616	9.54588e-20	-0.167182	0.0240245	1.96406e-12
507	Total Cer	rs3848750	20	12965105	12984457	T	A	0.321	-0.161747	0.0236473	9.12416e-12	-0.200743	0.0235284	2.02202e-17	-0.168988	0.0237472	6.43066e-13
508	Total Cer	rs3848751	20	12965401	12984753	G	T	0.301	-0.162285	0.0239349	1.37714e-11	-0.218449	0.0237721	6.30406e-20	-0.167998	0.0240362	1.58391e-12
509	Total Cer	rs2876240	20	12965665	12985017	A	G	0.301	-0.162276	0.0239354	1.38208e-11	-0.218462	0.0237726	6.28364e-20	-0.167981	0.0240368	1.5934e-12
510	Total Cer	rs3848752	20	12966051	12985403	C	T	0.302	-0.162198	0.0239404	1.42459e-11	-0.217926	0.0237789	7.86066e-20	-0.167922	0.0240417	1.6377e-12
511	Total Cer	rs168622	20	12966089	12985441	G	T	0.606	-0.327312	0.021957	4.81216e-49	-0.392859	0.0216391	5.52689e-71	-0.336926	0.0220561	1.06395e-51
512	Total Cer	rs3910135	20	12966320	12985672	C	T	0.302	-0.162087	0.0239403	1.47012e-11	-0.217868	0.0237788	8.03406e-20	-0.167806	0.0240416	1.69434e-12
513	Total Cer	rs360539	20	12966440	12985792	G	T	0.257	-0.224519	0.0250008	3.81343e-19	-0.231971	0.0249466	2.11353e-20	-0.228762	0.0251109	6.06656e-20
514	Total Cer	rs6131417	20	12967751	12987103	A	G	0.256	-0.222496	0.0250531	9.24022e-19	-0.229894	0.0250002	5.44413e-20	-0.226544	0.0251632	1.59067e-19
515	Total Cer	rs6134740	20	12968649	12988001	C	G	0.257	-0.221575	0.0250385	1.22103e-18	-0.228969	0.0249859	7.27461e-20	-0.225648	0.0251486	2.08725e-19
516	Total Cer	rs4081899	20	12969241	12988593	C	T	0.302	-0.161216	0.0239423	1.88965e-11	-0.217382	0.0237807	9.72045e-20	-0.166933	0.0240436	2.19476e-12
517	Total Cer	rs680379	20	12969400	12988752	G	A	0.605	-0.326624	0.0219232	5.38532e-49	-0.389926	0.0216179	3.90394e-70	-0.336136	0.0220223	1.27656e-51
518	Total Cer	rs3848753	20	12969417	12988769	A	G	0.302	-0.161181	0.0239409	1.90326e-11	-0.217388	0.0237793	9.65275e-20	-0.166895	0.0240422	2.2135e-12
519	Total Cer	rs6134741	20	12970842	12990194	A	G	0.256	-0.222024	0.0250642	1.1297e-18	-0.229115	0.0250123	7.53064e-20	-0.226127	0.0251742	1.91063e-19
520	Total Cer	rs3848754	20	12971345	12990697	C	T	0.302	-0.161659	0.0239371	1.64943e-11	-0.217682	0.0237758	8.52436e-20	-0.167349	0.0240385	1.92396e-12
521	Total Cer	rs3848755	20	12971437	12990789	C	T	0.302	-0.161659	0.0239371	1.64903e-11	-0.217688	0.0237758	8.50215e-20	-0.16735	0.0240385	1.92353e-12
522	Total Cer	rs80239706	20	12972270	12991622	T	C	0.071	0.226233	0.0430332	1.52652e-07	0.273448	0.0428651	2.02546e-10	0.233245	0.043217	3.56143e-08
523	Total Cer	rs686548	20	12973521	12992873	T	A	0.606	-0.32632	0.0219567	9.08601e-49	-0.388493	0.0216588	2.10067e-69	-0.33581	0.0220557	2.2152e-51
524	Total Cer	rs6041755	20	12973617	12992969	T	C	0.348	-0.158172	0.0230138	7.23419e-12	-0.219164	0.0228328	1.4153e-21	-0.164631	0.0231123	6.11741e-13
525	Total Cer	rs13037956	20	12974302	12993654	A	C	0.302	-0.160964	0.0239378	2.01155e-11	-0.216791	0.0237774	1.20257e-19	-0.166678	0.0240393	2.34367e-12
526	Total Cer	rs6074538	20	12974493	12993845	T	C	0.302	-0.160995	0.0239406	2.00677e-11	-0.217325	0.0237795	9.89637e-20	-0.166708	0.0240422	2.33691e-12
527	Total Cer	rs6078866	20	12974567	12993919	G	A	0.302	-0.16092	0.0239459	2.07088e-11	-0.217236	0.0237848	1.04341e-19	-0.166634	0.0240474	2.41349e-12
528	Total Cer	rs6074539	20	12974665	12994017	A	G	0.302	-0.160982	0.0239489	2.04606e-11	-0.217384	0.0237876	9.95814e-20	-0.166673	0.0240505	2.40084e-12
529	Total Cer	rs59131252	20	12975257	12994609	A	C	0.256	-0.223067	0.0251246	9.4476e-19	-0.227935	0.0250796	1.44199e-19	-0.227096	0.0252348	1.64383e-19
530	Total Cer	rs6078868	20	12976256	12995608	C	A	0.304	-0.159649	0.0239304	2.8803e-11	-0.215054	0.0237725	2.28688e-19	-0.165187	0.0240322	3.56086e-12
531	Total Cer	rs17812029	20	12977337	12996689	T	C	0.24	-0.2023	0.0255952	3.31813e-15	-0.197102	0.0255616	1.50492e-14	-0.205652	0.02571	7.92265e-16
532	Total Cer	rs2327450	20	12977506	12996858	T	G	0.254	-0.106273	0.0257066	3.64154e-05	-0.172115	0.0255763	1.97951e-11	-0.114607	0.0258141	4.61245e-06
533	Total Cer	rs2327449	20	12978403	12997755	C	A	0.247	-0.172343	0.0255239	1.71175e-11	-0.218942	0.0253792	9.71697e-18	-0.177291	0.0256339	2.64519e-12
534	Total Cer	rs6074541	20	12978517	12997869	T	C	0.155	-0.15103	0.0307304	9.36212e-07	-0.203235	0.0306044	3.68764e-11	-0.157288	0.0308619	1.80098e-07
535	Total Cer	rs3848756	20	12980142	12999494	T	C	0.247	-0.172231	0.0256326	2.13393e-11	-0.216937	0.0254928	2.62768e-17	-0.177275	0.0257426	3.25555e-12
536	Total Cer	rs815999	20	12980661	13000013	A	T	0.267	-0.165381	0.0249319	3.63188e-11	-0.179726	0.0248733	5.80487e-13	-0.169623	0.0250406	7.07608e-12
537	Total Cer	rs815998	20	12980668	13000020	C	T	0.291	-0.133438	0.0242094	3.73606e-08	-0.130897	0.0241726	6.46707e-08	-0.137788	0.0243136	7.71512e-09
538	Total Cer	rs608994	20	12980885	13000237	A	G	0.67	-0.200023	0.0232487	1.07297e-17	-0.225409	0.0231597	3.57862e-22	-0.207435	0.0233514	4.61566e-19
539	Total Cer	rs608630	20	12980917	13000269	C	T	0.308	-0.168516	0.0240597	2.82089e-12	-0.173347	0.0240202	6.19052e-13	-0.173547	0.0241643	4.0032e-13
540	Total Cer	rs404368	20	12981270	13000622	T	G	0.381	-0.160112	0.0224978	1.26554e-12	-0.163544	0.0224551	3.81927e-13	-0.163357	0.0225975	2.84579e-13
541	Total Cer	rs3843766	20	12981561	13000913	T	C	0.451	-0.164615	0.0219021	6.67455e-14	-0.166375	0.0218599	3.24207e-14	-0.169671	0.0219999	7.55724e-15
542	Total Cer	rs3848757	20	12981617	13000969	A	G	0.451	-0.164754	0.0219093	6.48031e-14	-0.166363	0.0218673	3.31997e-14	-0.169916	0.0220071	7.0682e-15
543	Total Cer	rs3848758	20	12981706	13001058	A	G	0.452	-0.162511	0.0219012	1.36937e-13	-0.164416	0.0218591	6.39694e-14	-0.167648	0.0219989	1.52915e-14
544	Total Cer	rs360538	20	12983672	13003024	G	A	0.744	-0.138233	0.0250562	3.61449e-08	-0.145031	0.0249981	6.94914e-09	-0.145484	0.0251657	3.96368e-09
545	Total Cer	rs360537	20	12984652	13004004	G	A	0.742	-0.137573	0.0250081	3.95103e-08	-0.142837	0.0249516	1.09407e-08	-0.145107	0.025117	4.05336e-09
546	Total Cer	rs80070884	20	12986541	13005893	C	G	0.072	0.208151	0.04291	1.26875e-06	0.253416	0.0427406	3.3787e-09	0.213768	0.0430943	3.64625e-07
547	Total Cer	rs168621	20	12986593	13005945	A	G	0.117	0.22818	0.0342037	2.84758e-11	0.207579	0.0341774	1.35278e-09	0.239731	0.0343486	1.69977e-12
548	Total Cer	rs360536	20	12987644	13006996	T	C	0.117	0.228576	0.0341889	2.58037e-11	0.207989	0.0341631	1.23576e-09	0.240053	0.0343337	1.55737e-12
549	Total Cer	rs184856	20	12987940	13007292	G	A	0.117	0.227591	0.0341997	3.18183e-11	0.206792	0.0341735	1.55315e-09	0.239078	0.0343444	1.93128e-12
550	Total Cer	rs360533	20	12988887	13008239	A	G	0.117	0.227219	0.0341778	3.3275e-11	0.206157	0.0341519	1.70082e-09	0.238775	0.0343225	1.9916e-12
551	Total Cer	rs360532	20	12988904	13008256	T	C	0.117	0.228057	0.0341651	2.77073e-11	0.207094	0.0341389	1.41512e-09	0.239593	0.0343098	1.65383e-12
552	Total Cer	rs189662	20	12989663	13009015	T	C	0.117	0.228869	0.0341616	2.34825e-11	0.207541	0.034136	1.30101e-09	0.240288	0.0343063	1.42637e-12
553	Total Cer	rs360530	20	12990265	13009617	T	C	0.118	0.229522	0.0341535	2.04032e-11	0.20789	0.0341284	1.21093e-09	0.240911	0.0342982	1.23986e-12
554	Total Cer	rs360529	20	12990364	13009716	C	T	0.118	0.229486	0.0341522	2.05162e-11	0.207857	0.0341271	1.21651e-09	0.240902	0.0342968	1.23972e-12
555	Total Cer	rs415347	20	12990482	13009834	T	A	0.118	0.229489	0.0341557	2.06007e-11	0.207883	0.0341307	1.21548e-09	0.240867	0.0343004	1.25515e-12
556	Total Cer	rs360527	20	12991110	13010462	G	A	0.117	0.229103	0.0341783	2.29272e-11	0.207628	0.034153	1.30504e-09	0.240494	0.0343228	1.40014e-12
557	Total Cer	rs646814	20	12991536	13010888	C	T	0.118	0.230599	0.0341615	1.66355e-11	0.206228	0.0341411	1.65801e-09	0.241784	0.0343058	1.0465e-12
558	Total Cer	rs646334	20	12991639	13010991	T	C	0.117	0.235932	0.034285	6.73661e-12	0.208085	0.0342699	1.36458e-09	0.246898	0.0344291	4.32676e-13
559	Total Cer	rs615921	20	12993880	13013232	T	C	0.117	0.230417	0.0343029	2.08349e-11	0.206808	0.0342805	1.73607e-09	0.241306	0.0344465	1.41589e-12
560	Total Cer	rs6041769	20	13000307	13019659	A	C	0.117	0.232578	0.0344129	1.5712e-11	0.20888	0.0343917	1.34939e-09	0.243502	0.0345568	1.05761e-12
561	Total Cer	rs360525	20	13001292	13020644	A	G	0.117	0.231927	0.0344378	1.84635e-11	0.207613	0.0344166	1.73923e-09	0.242785	0.0345812	1.26911e-12
562	Total Cer	rs57362538	20	13008817	13028169	T	C	0.108	0.232456	0.0354395	6.06624e-11	0.220593	0.0354063	5.08148e-10	0.243151	0.0355863	4.72338e-12
563	Total Cer	rs6109661	20	13015758	13035110	T	C	0.117	0.210879	0.0342839	8.40426e-10	0.199381	0.0342501	6.235e-09	0.22122	0.0344292	7.2622e-11
564	Total Cer	rs17226320	20	13015975	13035327	G	T	0.107	0.229866	0.0354601	1.00502e-10	0.214921	0.0354312	1.41825e-09	0.240876	0.0356071	7.5313e-12
565	Total Cer	rs76890844	20	13038163	13057515	T	C	0.07	0.221235	0.044468	6.75337e-07	0.258144	0.044306	6.2546e-09	0.226082	0.0446525	2.14467e-07
566	Total Cer	rs62201743	20	13047914	13067266	T	C	0.09	0.22221	0.0384695	8.41006e-09	0.216145	0.0384198	2.00264e-08	0.234262	0.0386276	7.15652e-10
567	Total COH	rs174528	11	61543499	61776027	C	T	0.378	-0.213985	0.0227082	6.64331e-21	-0.207656	0.0220663	7.69553e-21	-0.169451	0.0228471	7.13579e-14
568	Total COH	rs174529	11	61543961	61776489	C	T	0.374	-0.213196	0.0227039	9.04538e-21	-0.205126	0.0220748	2.3105e-20	-0.168498	0.0228433	9.64445e-14
569	Total COH	rs174530	11	61546592	61779120	G	A	0.371	-0.211307	0.0226625	1.67526e-20	-0.206712	0.0220332	1.00612e-20	-0.166989	0.0228022	1.42578e-13
570	Total COH	rs108499	11	61547237	61779765	T	C	0.341	-0.199925	0.0229874	4.64178e-18	-0.198062	0.0223202	1.0318e-18	-0.158424	0.0231307	4.2193e-12
571	Total COH	rs174533	11	61549025	61781553	A	G	0.348	-0.22438	0.0227414	9.67913e-23	-0.218458	0.0221124	8.91614e-23	-0.176116	0.022885	8.596e-15
572	Total COH	rs174534	11	61549458	61781986	G	A	0.351	-0.19483	0.0227334	1.38467e-17	-0.1878	0.0221041	2.64771e-17	-0.151929	0.022877	1.7415e-11
573	Total COH	rs174535	11	61551356	61783884	C	T	0.351	-0.226156	0.0226907	3.61308e-23	-0.219063	0.0220643	5.54044e-23	-0.17794	0.0228338	4.04285e-15
574	Total COH	rs174536	11	61551927	61784455	C	A	0.349	-0.225487	0.0227212	5.51019e-23	-0.221167	0.0220876	2.40503e-23	-0.17702	0.0228644	5.99817e-15
575	Total COH	rs174537	11	61552680	61785208	T	G	0.346	-0.226947	0.0227321	3.06895e-23	-0.222492	0.0220885	1.33518e-23	-0.178242	0.0228758	4.07665e-15
576	Total COH	rs61896141	11	61556039	61788567	C	A	0.184	-0.146886	0.0284555	2.53777e-07	-0.151918	0.0276051	3.90184e-08	-0.116299	0.028625	2.46529e-05
577	Total COH	rs102275	11	61557803	61790331	C	T	0.352	-0.225456	0.0226446	3.99474e-23	-0.221294	0.0219934	1.48391e-23	-0.176919	0.0227878	5.07131e-15
578	Total COH	rs102274	11	61557826	61790354	C	T	0.346	-0.225515	0.0227376	5.83742e-23	-0.221108	0.0220971	2.57915e-23	-0.176839	0.0228812	6.66572e-15
579	Total COH	rs174538	11	61560081	61792609	A	G	0.319	-0.217769	0.0230797	5.99388e-21	-0.216409	0.0224062	7.77765e-22	-0.171016	0.0232274	1.06625e-13
580	Total COH	rs4246215	11	61564299	61796827	T	G	0.364	-0.223998	0.0225324	4.63515e-23	-0.215635	0.0219206	1.31727e-22	-0.178647	0.0226746	2.05939e-15
581	Total COH	rs174541	11	61565908	61798436	C	T	0.364	-0.223652	0.0225313	5.36415e-23	-0.216158	0.0219185	1.03391e-22	-0.178088	0.0226734	2.493e-15
582	Total COH	rs174544	11	61567753	61800281	A	C	0.308	-0.217501	0.0234868	3.00195e-20	-0.219699	0.0228329	1.0289e-21	-0.171941	0.0236342	2.0323e-13
583	Total COH	rs174545	11	61569306	61801834	G	C	0.346	-0.225658	0.0227413	5.57764e-23	-0.221171	0.0221009	2.55023e-23	-0.176725	0.022885	6.99765e-15
584	Total COH	rs174546	11	61569830	61802358	T	C	0.346	-0.225658	0.0227413	5.57569e-23	-0.221172	0.0221009	2.54853e-23	-0.176721	0.022885	7.00512e-15
585	Total COH	rs174547	11	61570783	61803311	C	T	0.345	-0.225664	0.022742	5.57855e-23	-0.221189	0.0221014	2.53571e-23	-0.176796	0.0228858	6.84329e-15
586	Total COH	rs174548	11	61571348	61803876	G	C	0.314	-0.217372	0.0234194	2.47323e-20	-0.218205	0.0227549	1.40702e-21	-0.171721	0.0235658	1.86434e-13
587	Total COH	rs174549	11	61571382	61803910	A	G	0.309	-0.217044	0.0234922	3.66079e-20	-0.218937	0.0228378	1.44504e-21	-0.171281	0.0236393	2.52102e-13
588	Total COH	rs174550	11	61571478	61804006	C	T	0.345	-0.225597	0.0227431	5.76939e-23	-0.221147	0.0221024	2.59444e-23	-0.176689	0.0228868	7.11501e-15
589	Total COH	rs4564341	11	61573540	61806068	T	C	0.084	-0.210681	0.0399749	1.4262e-07	-0.220479	0.0388322	1.44301e-08	-0.156901	0.0402493	4.91538e-05
590	Total COH	rs174553	11	61575158	61807686	G	A	0.345	-0.225374	0.0227434	6.35714e-23	-0.220981	0.0221019	2.78695e-23	-0.176401	0.0228871	7.8483e-15
591	Total COH	rs174554	11	61579463	61811991	G	A	0.345	-0.224727	0.0227373	8.17044e-23	-0.220978	0.0220955	2.70144e-23	-0.175944	0.0228812	9.01963e-15
592	Total COH	rs174555	11	61579760	61812288	C	T	0.309	-0.217446	0.0234938	3.14619e-20	-0.219131	0.0228366	1.3252e-21	-0.171641	0.0236409	2.2637e-13
593	Total COH	rs174556	11	61580635	61813163	T	C	0.308	-0.2174	0.0234865	3.12199e-20	-0.220237	0.0228287	8.07175e-22	-0.171782	0.023634	2.13408e-13
594	Total COH	rs174559	11	61581656	61814184	A	G	0.282	-0.209686	0.0239767	3.03013e-18	-0.2153	0.0232782	3.42751e-20	-0.165448	0.0241291	3.99949e-12
595	Total COH	rs174560	11	61581764	61814292	C	T	0.313	-0.217624	0.0234232	2.27062e-20	-0.218311	0.0227552	1.34652e-21	-0.171803	0.0235696	1.83293e-13
596	Total COH	rs174561	11	61582708	61815236	C	T	0.309	-0.217393	0.0234984	3.2662e-20	-0.219082	0.0228404	1.37288e-21	-0.171589	0.0236455	2.32459e-13
597	Total COH	rs174562	11	61585144	61817672	G	A	0.345	-0.224935	0.0227465	7.77678e-23	-0.220621	0.0221036	3.29494e-23	-0.176019	0.0228902	9.00234e-15
598	Total COH	rs174564	11	61588305	61820833	G	A	0.349	-0.22362	0.0227295	1.27087e-22	-0.220486	0.0220778	3.11746e-23	-0.174556	0.0228726	1.40632e-14
599	Total COH	rs28456	11	61589481	61822009	G	A	0.313	-0.212668	0.0234452	1.69034e-19	-0.217652	0.0227703	1.88661e-21	-0.166895	0.0235915	8.66806e-13
600	Total COH	rs174565	11	61591636	61824164	G	C	0.138	-0.219135	0.0316941	5.52093e-12	-0.217124	0.0308186	2.29803e-12	-0.169412	0.0319029	5.73799e-08
601	Total COH	rs174566	11	61592362	61824890	G	A	0.351	-0.223169	0.0226809	1.25451e-22	-0.219631	0.0220241	3.62777e-23	-0.174383	0.0228242	1.31633e-14
602	Total COH	rs174567	11	61593005	61825533	G	A	0.351	-0.222482	0.0226828	1.69749e-22	-0.21917	0.0220261	4.49945e-23	-0.173703	0.0228261	1.66151e-14
603	Total COH	rs174568	11	61593816	61826344	T	C	0.346	-0.223384	0.022734	1.43238e-22	-0.221522	0.0220841	2.02015e-23	-0.174868	0.022878	1.28436e-14
604	Total COH	rs99780	11	61596633	61829161	T	C	0.351	-0.222993	0.0226708	1.29511e-22	-0.219293	0.0220157	4.06091e-23	-0.174192	0.0228141	1.36758e-14
605	Total COH	rs174570	11	61597212	61829740	T	C	0.138	-0.217823	0.0316446	6.83909e-12	-0.216469	0.0307691	2.46984e-12	-0.168137	0.0318535	6.82182e-08
606	Total COH	rs1535	11	61597972	61830500	G	A	0.348	-0.219661	0.0227313	6.89933e-22	-0.214637	0.0220953	4.49059e-22	-0.170879	0.0228746	4.78291e-14
607	Total COH	rs174572	11	61598288	61830816	T	C	0.26	-0.179115	0.0249296	7.74061e-13	-0.166924	0.0241902	5.87629e-12	-0.142963	0.02508	6.36399e-09
608	Total COH	rs174573	11	61600327	61832855	A	G	0.26	-0.178719	0.0249302	8.68852e-13	-0.166036	0.0241869	7.55865e-12	-0.14235	0.0250806	7.34124e-09
609	Total COH	rs174574	11	61600342	61832870	C	A	0.646	0.222858	0.0227153	1.65541e-22	0.216648	0.0220623	1.62116e-22	0.174226	0.0228582	1.5137e-14
610	Total COH	rs2524296	11	61601378	61833906	T	C	0.088	-0.205266	0.0390227	1.51217e-07	-0.215967	0.0378632	1.24249e-08	-0.150858	0.0392894	6.2448e-05
611	Total COH	rs2845574	11	61601872	61834400	T	C	0.087	-0.206658	0.0390455	1.26716e-07	-0.217354	0.0378841	1.0213e-08	-0.153177	0.0393125	4.95295e-05
612	Total COH	rs2845573	11	61601908	61834436	G	A	0.088	-0.205306	0.0390112	1.49127e-07	-0.215814	0.0378531	1.26074e-08	-0.151228	0.0392773	5.98176e-05
613	Total COH	rs174575	11	61602003	61834531	G	C	0.264	-0.177074	0.024837	1.15425e-12	-0.167048	0.0240939	4.68987e-12	-0.140449	0.0249864	1.00674e-08
614	Total COH	rs2727270	11	61603237	61835765	T	C	0.125	-0.201234	0.0332489	1.536e-09	-0.202238	0.0323035	4.15888e-10	-0.154992	0.0334664	1.86853e-06
615	Total COH	rs2727271	11	61603358	61835886	T	A	0.125	-0.201197	0.0332466	1.54248e-09	-0.202172	0.0323016	4.20359e-10	-0.154981	0.033464	1.86855e-06
616	Total COH	rs174576	11	61603510	61836038	A	C	0.352	-0.221445	0.0227168	3.05228e-22	-0.216439	0.0220694	1.85035e-22	-0.172595	0.0228595	2.61581e-14
617	Total COH	rs2524299	11	61604782	61837310	T	A	0.128	-0.201486	0.0329225	1.00722e-09	-0.202747	0.0319681	2.46414e-10	-0.156115	0.0331358	1.26759e-06
618	Total COH	rs174577	11	61604814	61837342	A	C	0.353	-0.223218	0.0226825	1.23912e-22	-0.215993	0.0220359	1.95254e-22	-0.174509	0.0228253	1.26582e-14
619	Total COH	rs2072113	11	61604967	61837495	T	C	0.125	-0.20529	0.0332122	6.88523e-10	-0.203707	0.0322763	3.00597e-10	-0.159029	0.0334293	1.01246e-06
620	Total COH	rs2072114	11	61605215	61837743	G	A	0.132	-0.20997	0.0323273	9.1916e-11	-0.203188	0.0314216	1.10543e-10	-0.164188	0.0325391	2.34648e-07
621	Total COH	rs174578	11	61605499	61838027	A	T	0.354	-0.22309	0.0226674	1.22832e-22	-0.216381	0.0220178	1.5345e-22	-0.174414	0.0228102	1.25686e-14
622	Total COH	rs174579	11	61605613	61838141	T	C	0.217	-0.153634	0.0262414	5.07282e-09	-0.147607	0.0254413	7.01149e-09	-0.118181	0.0264025	3.89478e-06
623	Total COH	rs174580	11	61606642	61839170	G	A	0.354	-0.223172	0.0226979	1.34827e-22	-0.216109	0.0220503	1.98242e-22	-0.174677	0.0228404	1.24329e-14
624	Total COH	rs174581	11	61606683	61839211	A	G	0.354	-0.222907	0.0227076	1.57384e-22	-0.216045	0.0220597	2.12279e-22	-0.174407	0.0228501	1.39581e-14
625	Total COH	rs174582	11	61607168	61839696	G	A	0.218	-0.15294	0.0263197	6.58234e-09	-0.145043	0.0255156	1.39665e-08	-0.117359	0.0264792	4.77707e-06
626	Total COH	rs2727265	11	61609004	61841532	A	C	0.086	-0.201156	0.0393313	3.27316e-07	-0.223379	0.0381196	4.93362e-09	-0.146838	0.0395986	0.000105646
627	Total COH	rs174583	11	61609750	61842278	T	C	0.354	-0.21938	0.0228136	1.07781e-21	-0.212703	0.0221664	1.39824e-21	-0.170909	0.0229553	5.76643e-14
628	Total COH	rs174584	11	61610750	61843278	A	G	0.356	-0.221907	0.0227971	3.48158e-22	-0.213944	0.0221498	7.65091e-22	-0.173651	0.0229388	2.24818e-14
629	Total COH	rs2526680	11	61611216	61843744	T	C	0.086	-0.201014	0.0393229	3.31508e-07	-0.224604	0.038106	4.01907e-09	-0.146824	0.0395913	0.000105513
630	Total COH	rs174585	11	61611694	61844222	A	G	0.219	-0.15201	0.026486	1.00459e-08	-0.143314	0.0256789	2.52881e-08	-	-	-
631	Total COH	rs174587	11	61612830	61845358	T	C	0.209	-0.161865	0.0269697	2.08706e-09	-0.150313	0.0261705	9.83646e-09	-0.127146	0.0271304	1.43098e-06
632	Total COH	rs93923	11	61613745	61846273	T	C	0.211	-0.157819	0.026969	5.16228e-09	-0.147759	0.0261733	1.74241e-08	-0.12278	0.0271293	3.08677e-06
633	Total COH	rs2845572	11	61614595	61847123	A	G	0.094	-0.18114	0.0379254	1.83884e-06	-0.209398	0.036756	1.29642e-08	-0.129559	0.0381771	0.000347858
634	Total COH	rs174589	11	61615803	61848331	G	C	0.209	-0.162062	0.0270646	2.27084e-09	-0.149945	0.0262651	1.2036e-08	-0.127395	0.0272247	1.48091e-06
635	Total COH	rs2851682	11	61616012	61848540	G	A	0.096	-0.184733	0.0376527	9.60201e-07	-0.208981	0.0365032	1.10168e-08	-0.133204	0.0379029	0.000222594
636	Total COH	rs174590	11	61616977	61849505	C	G	0.211	-0.160967	0.0270216	2.74345e-09	-0.148275	0.0262274	1.66092e-08	-0.126204	0.0271813	1.76548e-06
637	Total COH	rs174591	11	61617676	61850204	A	T	0.258	-0.18106	0.0254342	1.25018e-12	-0.15823	0.0247089	1.65778e-10	-0.145558	0.0255827	6.76669e-09
638	Total COH	rs2727263	11	61618012	61850540	T	C	0.085	-0.179461	0.040256	8.52499e-06	-0.214543	0.0390043	3.99848e-08	-0.128662	0.0405198	0.000753494
639	Total COH	rs174592	11	61618608	61851136	G	A	0.375	-0.220245	0.0227269	5.26522e-22	-0.213571	0.0220695	6.28463e-22	-0.174	0.0228665	1.66723e-14
640	Total COH	rs174593	11	61618831	61851359	C	T	0.274	-0.18199	0.0249795	3.7232e-13	-0.162078	0.0242527	2.59953e-11	-0.148925	0.0251261	1.65726e-09
641	Total COH	rs174594	11	61619829	61852357	A	C	0.623	0.216392	0.0227616	3.03536e-21	0.209471	0.0220959	4.06528e-21	0.170084	0.0229009	6.61269e-14
642	Total COH	rs174595	11	61619893	61852421	T	C	0.226	-0.150747	0.0263811	1.16394e-08	-0.141546	0.0255803	3.29874e-08	-0.118562	0.0265391	4.0555e-06
643	Total COH	rs174597	11	61621040	61853568	C	G	0.235	-0.156829	0.0260414	1.84032e-09	-0.148043	0.0252533	4.8727e-09	-0.125092	0.0261974	9.27297e-07
644	Total COH	rs174598	11	61621194	61853722	A	G	0.33	-0.198013	0.02329	2.45543e-17	-0.192447	0.0225896	2.20709e-17	-0.153621	0.0234347	3.0901e-11
645	Total COH	rs174599	11	61621556	61854084	C	G	0.376	-0.219526	0.022784	8.99375e-22	-0.211265	0.0221233	2.10408e-21	-0.17373	0.0229228	2.10356e-14
646	Total COH	rs174600	11	61622227	61854755	C	T	0.33	-0.197829	0.0232987	2.69603e-17	-0.194074	0.0226007	1.23103e-17	-0.15409	0.0234429	2.74707e-11
647	Total COH	rs174601	11	61623140	61855668	T	C	0.374	-0.219107	0.022837	1.32483e-21	-0.21168	0.0221567	2.00783e-21	-0.173746	0.022975	2.38528e-14
648	Total COH	rs2526678	11	61623793	61856321	A	G	0.091	-0.189673	0.0393678	1.5e-06	-0.211964	0.0381437	2.91477e-08	-0.139318	0.0396209	0.00022098
649	Total COH	rs97384	11	61624181	61856709	C	T	0.623	0.218353	0.0229539	2.88971e-21	0.20674	0.022288	2.66467e-20	0.173988	0.0230953	2.96955e-14
650	Total COH	rs174602	11	61624414	61856942	C	T	0.198	-0.160161	0.0289595	3.34466e-08	-0.129156	0.0282153	4.84519e-06	-0.135627	0.0291301	1.65927e-06
651	Total COH	rs174603	11	61626206	61858734	A	G	0.312	-0.141424	0.0236519	2.39329e-09	-0.130934	0.0229425	1.21595e-08	-0.106827	0.0237976	3.66745e-06
652	Total COH	rs174604	11	61626270	61858798	G	C	0.365	-0.163527	0.0228417	9.30522e-13	-0.138553	0.0221973	4.69089e-10	-0.12723	0.022983	1.63705e-08
653	Total COH	rs174605	11	61626921	61859449	T	G	0.291	-0.12602	0.0239472	1.47662e-07	-0.128884	0.0232307	3.03345e-08	-0.0945009	0.0240954	4.45733e-05
654	Total COH	rs174606	11	61626973	61859501	T	G	0.46	-0.134454	0.0221448	1.35921e-09	-0.109827	0.0215068	3.41465e-07	-0.109193	0.0222799	4.93598e-07
655	Total COH	rs174609	11	61627811	61860339	C	T	0.461	-0.136401	0.0220869	7.11065e-10	-0.109557	0.0214628	3.44636e-07	-0.111385	0.0222216	2.79045e-07
656	Total COH	rs174610	11	61627833	61860361	G	A	0.461	-0.136172	0.0220834	7.54176e-10	-0.109364	0.0214624	3.61127e-07	-0.111169	0.0222181	2.92187e-07
657	Total COH	rs174612	11	61628266	61860794	G	C	0.461	-0.136144	0.0220831	7.59797e-10	-0.109562	0.0214576	3.41937e-07	-0.111168	0.0222179	2.92219e-07
658	Total COH	rs174613	11	61628492	61861020	A	G	0.461	-0.136154	0.0220923	7.69916e-10	-0.109696	0.0214649	3.33982e-07	-0.110897	0.0222271	3.14455e-07
659	Total COH	rs174614	11	61628915	61861443	C	T	0.461	-0.136725	0.0221038	6.68067e-10	-0.110145	0.0214753	3.02996e-07	-0.111567	0.0222386	2.7279e-07
660	Total COH	rs174615	11	61628964	61861492	A	T	0.461	-0.136941	0.0221017	6.25941e-10	-0.110196	0.0214736	2.98552e-07	-0.11174	0.0222365	2.61393e-07
661	Total COH	rs174616	11	61629122	61861650	A	G	0.461	-0.136715	0.0221049	6.71355e-10	-0.110138	0.0214763	3.03908e-07	-0.111522	0.0222398	2.76081e-07
662	Total COH	rs174617	11	61629166	61861694	G	A	0.461	-0.136869	0.0221016	6.38684e-10	-0.109642	0.0214741	3.4234e-07	-0.111721	0.0222365	2.62577e-07
663	Total COH	rs174619	11	61629666	61862194	G	A	0.543	0.136406	0.0221631	8.12971e-10	0.112095	0.0215312	2.01165e-07	0.11129	0.0222981	3.11704e-07
664	Total COH	rs174623	11	61635294	61867822	A	G	0.543	0.141463	0.0220427	1.51206e-10	0.114635	0.0214097	8.99973e-08	0.116379	0.0221787	8.07274e-08
665	Total COH	rs174626	11	61637057	61869585	A	G	0.544	0.138548	0.0220183	3.3944e-10	0.114581	0.0213912	8.90382e-08	0.114221	0.0221547	1.31843e-07
666	Total COH	rs422249	11	61639488	61872016	C	T	0.657	0.137243	0.0228902	2.16239e-09	0.134991	0.0222215	1.33514e-09	0.105124	0.0230346	2.57925e-06
667	Total COH	rs174448	11	61639573	61872101	A	G	0.637	0.1572	0.0225767	3.7651e-12	0.138951	0.0218937	2.41463e-10	0.122611	0.0227194	3.56782e-08
668	Total COH	rs174449	11	61640379	61872907	A	G	0.641	0.153168	0.022523	1.164e-11	0.134102	0.0218587	9.22195e-10	0.118772	0.0226666	8.39758e-08
669	Total COH	rs174450	11	61641542	61874070	T	G	0.537	0.124177	0.0219066	1.51963e-08	0.108222	0.0212548	3.7179e-07	0.100892	0.0220439	2.42399e-06
670	Total COH	rs174455	11	61656117	61888645	A	G	0.64	0.151324	0.0226657	2.71843e-11	0.134997	0.0220202	9.55984e-10	0.120116	0.0228078	7.27876e-08
671	Total COH	rs174458	11	61656995	61889523	T	C	0.691	0.133967	0.0235833	1.4277e-08	0.113552	0.0229121	7.4123e-07	0.104206	0.0237313	5.7698e-06
672	Total COH	rs174460	11	61657110	61889638	T	C	0.691	0.133549	0.0235891	1.59471e-08	0.113124	0.0229186	8.21479e-07	0.103794	0.023737	6.27635e-06
673	Total COH	rs143020224	19	11187324	11076648	G	C	0.117	-0.203753	0.0340423	2.42315e-09	-0.0755195	0.0332812	0.023524	-0.0175995	0.0342493	0.303686
674	Total COH	rs144826254	19	11187358	11076682	G	T	0.117	-0.203678	0.0340378	2.44425e-09	-0.0752402	0.0332768	0.0240242	-0.0175906	0.034245	0.303754
675	Total COH	rs112736558	19	11187422	11076746	C	T	0.117	-0.203649	0.0340363	2.45252e-09	-0.0753252	0.0332754	0.0238595	-0.0175664	0.0342433	0.303992
676	Total COH	rs111989435	19	11187611	11076935	G	A	0.117	-0.203484	0.0340254	2.49663e-09	-0.0750429	0.0332649	0.0243462	-0.0173911	0.0342324	0.305729
677	Total COH	rs55997232	19	11188117	11077441	T	C	0.117	-0.203773	0.0340373	2.40104e-09	-0.0748578	0.0332768	0.0247503	-0.0176143	0.0342443	0.303508
678	Total COH	rs55791371	19	11188153	11077477	C	A	0.117	-0.203505	0.0341435	2.8216e-09	-0.074162	0.0333794	0.0265868	-0.0173453	0.0343498	0.306806
679	Total COH	rs56125973	19	11188164	11077488	C	T	0.117	-0.203417	0.0341404	2.85607e-09	-0.0741924	0.0333764	0.0265114	-0.0171998	0.0343467	0.308279
680	Total COH	rs56289821	19	11188247	11077571	A	G	0.117	-0.204064	0.0340071	2.20356e-09	-0.0752271	0.0332498	0.0239264	-0.0179836	0.0342143	0.299591
681	Total COH	rs112898275	19	11188850	11078174	C	T	0.117	-0.20381	0.033984	2.24955e-09	-0.0748207	0.0332276	0.0245991	-0.0174518	0.0341911	0.304891
682	Total COH	rs112374545	19	11188899	11078223	T	C	0.117	-0.203855	0.0339836	2.23009e-09	-0.0748924	0.0332272	0.0244607	-0.0174762	0.0341907	0.304639
683	Total COH	rs148898583	19	11189205	11078529	G	C	0.117	-0.203838	0.0339797	2.22798e-09	-0.0746236	0.0332236	0.024962	-0.017231	0.0341869	0.307135
684	Total COH	rs113722226	19	11189272	11078596	C	T	0.117	-0.20367	0.0339676	2.26632e-09	-0.0745283	0.0332119	0.0250963	-0.017077	0.0341747	0.308656
685	Total COH	rs73015011	19	11189764	11079088	C	T	0.117	-0.202992	0.0339348	2.46881e-09	-0.0742904	0.0331793	0.0254165	-0.0161484	0.0341421	0.318126
686	Total COH	rs114821903	19	11189937	11079261	A	T	0.117	-0.202893	0.0339267	2.49109e-09	-0.0741511	0.0331714	0.0256584	-0.0159999	0.034134	0.31964
687	Total COH	rs138175288	19	11189980	11079304	A	C	0.117	-0.202863	0.0339251	2.50021e-09	-0.0741057	0.0331699	0.0257421	-0.0159395	0.0341324	0.320265
688	Total COH	rs112107114	19	11190074	11079398	A	G	0.117	-0.202819	0.0339223	2.51246e-09	-0.0740602	0.0331671	0.0258206	-0.0159393	0.0341295	0.320252
689	Total COH	rs115594766	19	11190110	11079434	G	A	0.117	-0.202798	0.0339206	2.51721e-09	-0.0740239	0.0331656	0.0258865	-0.015919	0.0341278	0.320458
690	Total COH	rs112032422	19	11190292	11079616	C	T	0.117	-0.203234	0.0339307	2.35458e-09	-0.0737496	0.0331759	0.0264934	-0.0167826	0.0341382	0.311511
691	Total COH	rs142158911	19	11190534	11079858	A	G	0.115	-0.208205	0.0344265	1.65819e-09	-0.0761193	0.0336628	0.0240142	-0.0191955	0.0346381	0.289744
692	Total COH	rs142130958	19	11190652	11079976	A	G	0.117	-0.20257	0.0339029	2.57339e-09	-0.0735657	0.0331484	0.0267417	-0.0157463	0.0341104	0.322185
693	Total COH	rs73015013	19	11190873	11080197	T	C	0.117	-0.202335	0.0338849	2.63199e-09	-0.0733335	0.0331312	0.0271451	-0.0154488	0.0340924	0.325233
694	Total COH	rs73015016	19	11191300	11080624	A	G	0.118	-0.199129	0.0338535	4.49238e-09	-0.0704571	0.0330986	0.0335827	-0.0128924	0.0340607	0.352534
695	Total COH	rs10402112	19	11191677	11081001	A	T	0.118	-0.197001	0.0337972	6.16788e-09	-0.06801	0.0330455	0.0399246	-0.0103399	0.034005	0.380544
696	Total COH	rs138294113	19	11191729	11081053	T	C	0.117	-0.201887	0.0338515	2.75165e-09	-0.0725862	0.0330992	0.028596	-0.0150115	0.0340593	0.329709
697	Total COH	rs61194703	19	11192193	11081517	T	A	0.118	-0.197114	0.0337763	5.91714e-09	-0.068479	0.0330235	0.0384462	-0.0103214	0.033984	0.38068
698	Total COH	rs73015020	19	11192550	11081874	A	G	0.118	-0.196862	0.033752	6.03262e-09	-0.0680824	0.0330001	0.0394431	-0.00999962	0.0339598	0.384212
699	Total COH	rs77140532	19	11192831	11082155	G	A	0.118	-0.196604	0.0337391	6.22892e-09	-0.0679828	0.0329879	0.0396579	-0.0100261	0.0339466	0.38387
700	Total COH	rs73015021	19	11192915	11082239	G	A	0.118	-0.196589	0.0337303	6.18873e-09	-0.067905	0.0329794	0.0398341	-0.0100248	0.0339379	0.383856
701	Total COH	rs112552009	19	11193091	11082415	G	T	0.117	-0.201506	0.0337932	2.76837e-09	-0.0712862	0.0330438	0.0312912	-0.0147184	0.0340014	0.332563
702	Total COH	rs10412048	19	11193949	11083273	G	A	0.118	-0.19423	0.033654	8.65892e-09	-0.0653672	0.0329072	0.0473682	-0.0079051	0.0338618	0.407711
703	Total COH	rs8106503	19	11196886	11086210	C	T	0.115	-0.195738	0.0339869	9.19639e-09	-0.0709113	0.0332111	0.0330541	-0.00781917	0.0341963	0.409573
704	Total COH	rs12151108	19	11197261	11086585	A	G	0.117	-0.199987	0.0337442	3.44752e-09	-0.0704409	0.0329885	0.0330577	-0.0123138	0.0339525	0.358431
705	Total COH	rs73015024	19	11197598	11086922	T	G	0.117	-0.199897	0.0337467	3.51334e-09	-0.0703533	0.0329904	0.0332878	-0.0122357	0.033955	0.359301
706	Total COH	rs17248720	19	11198187	11087511	T	C	0.115	-0.195456	0.0339887	9.67886e-09	-0.0705844	0.0332112	0.033877	-0.00729072	0.034198	0.415594
707	Total COH	rs17248727	19	11198502	11087826	C	T	0.117	-0.197714	0.0337184	5.03153e-09	-0.0679609	0.0329639	0.0396067	-0.010276	0.0339267	0.380995
708	Total COH	rs6511720	19	11202306	11091630	T	G	0.117	-0.19925	0.0337349	3.9024e-09	-0.0695641	0.0329749	0.0352389	-0.011861	0.0339429	0.363387
709	Total COH	rs62117160	19	45232161	44728895	A	G	0.046	-0.322474	0.0528295	1.13704e-09	-0.1057	0.0514491	0.0400026	-0.00324302	0.0531466	0.475673
710	Total COH	rs118147862	19	45319631	44816374	A	G	0.048	-0.380315	0.0537042	1.63898e-12	-0.0942824	0.0524266	0.072102	0.0363452	0.0540321	0.250599
711	Total COH	rs41290120	19	45382675	44879418	A	G	0.054	-0.354461	0.0488733	4.8426e-13	-0.0666731	0.0476798	0.161976	0.0777411	0.0491951	0.0570588
712	Total COH	rs283808	19	45387034	44883777	C	A	0.044	-0.327367	0.055523	3.98049e-09	-0.170291	0.0540513	0.00163566	0.00587926	0.0558811	0.458107
713	Total COH	rs283809	19	45387057	44883800	G	A	0.044	-0.327557	0.0555343	3.92786e-09	-0.170429	0.054062	0.00162485	0.00581815	0.0558924	0.458549
714	Total COH	rs7254892	19	45389596	44886339	A	G	0.035	-0.401032	0.0615501	8.17737e-11	-0.183011	0.06002	0.00230156	0.0229023	0.061949	0.355813
715	Total COH	rs1160983	19	45397229	44893972	A	G	0.034	-0.419527	0.0621338	1.6807e-11	-0.188224	0.0605767	0.00189484	0.0235933	0.062543	0.353009
716	Total COH	rs61679753	19	45400747	44897490	A	T	0.034	-0.417893	0.0621099	1.97471e-11	-0.18744	0.0605541	0.00197171	0.0264893	0.0625191	0.335903
717	Total COH	rs7412	19	45412079	44908822	T	C	0.09	-0.418129	0.0394486	8.00015e-26	-0.132798	0.0387397	0.00061737	0.0550992	0.0396969	0.082603
718	Total COH	rs72654473	19	45414399	44911142	A	C	0.115	-0.281967	0.0355955	3.34193e-15	-0.0817571	0.0346953	0.018617	0.02999	0.0358082	0.201173
719	Total COH	rs445925	19	45415640	44912383	A	G	0.116	-0.283277	0.0356526	2.75014e-15	-0.0849756	0.0347485	0.0146151	0.026349	0.0358638	0.231282
720	Total COH	rs390082	19	45416831	44913574	G	T	0.116	-0.283521	0.0357788	3.25188e-15	-0.0849887	0.0348745	0.0149618	0.0263497	0.0359896	0.232059
721	Total COH	rs141622900	19	45426792	44923535	A	G	0.061	-0.411596	0.0500107	2.71239e-16	-0.133555	0.048815	0.00625314	0.0462725	0.050321	0.17893
722	Total COH	rs17068064	4	180655607	179734454	A	G	0.028	-0.381723	0.0686531	2.91135e-08	-0.27221	0.0669858	4.9266e-05	-0.382152	0.0690595	1.65719e-08
723	Total DE	rs11591147	1	55505647	55039974	T	G	0.018	-0.513729	0.0867634	3.43498e-09	-0.18703	0.0867481	0.0310957	-0.128356	0.0872808	0.0707327
724	Total DE	rs138326449	11	116701354	116830638	A	G	0.002	1.4391	0.257663	2.45791e-08	1.31555	0.256818	3.11923e-07	0.936338	0.259885	0.000159052
725	Total DE	rs530885291	11	117053959	117183243	A	G	0.003	1.44091	0.226611	2.2413e-10	1.33412	0.226092	3.85124e-09	0.943124	0.228974	1.93761e-05
726	Total DE	rs11542462	16	82033810	82000205	A	G	0.129	0.140439	0.0365304	0.000123175	0.234375	0.036282	1.16817e-10	0.14321	0.0367149	4.86782e-05
727	Total DE	rs62117160	19	45232161	44728895	A	G	0.046	-0.315182	0.053019	3.01873e-09	-0.167204	0.0529431	0.00160512	0.0453286	0.0533546	0.197804
728	Total DE	rs112450640	19	45296364	44793107	A	G	0.02	-0.498308	0.0858444	7.43077e-09	-0.253835	0.0858252	0.00312663	-0.0525807	0.0863316	0.271259
729	Total DE	rs118147862	19	45319631	44816374	A	G	0.048	-0.417882	0.0537581	9.8596e-15	-0.206984	0.0538263	0.000123973	0.052407	0.054106	0.166399
730	Total DE	rs41290120	19	45382675	44879418	A	G	0.054	-0.404476	0.0489295	1.88746e-16	-0.185175	0.0490288	0.000162392	0.0858473	0.049271	0.0407579
731	Total DE	rs7254892	19	45389596	44886339	A	G	0.035	-0.343704	0.0617954	2.93859e-08	-0.158857	0.0617502	0.0101695	0.148156	0.0622175	0.00864763
732	Total DE	rs1160983	19	45397229	44893972	A	G	0.034	-0.36092	0.0623942	8.1674e-09	-0.165683	0.0623581	0.00795741	0.153056	0.0628271	0.00744177
733	Total DE	rs61679753	19	45400747	44897490	A	T	0.034	-0.361244	0.0623653	7.80491e-09	-0.167525	0.0623295	0.0072633	0.154214	0.0627982	0.00704933
734	Total DE	rs7412	19	45412079	44908822	T	C	0.09	-0.411747	0.0396323	6.69213e-25	-0.179174	0.0399144	7.47507e-06	0.129784	0.0398949	0.000574909
735	Total DE	rs75627662	19	45413576	44910319	T	C	0.212	-0.157225	0.027321	9.29641e-09	-0.080272	0.0272997	0.00328626	-0.034859	0.027496	0.10247
736	Total DE	rs72654473	19	45414399	44911142	A	C	0.115	-0.285087	0.0357205	2.1814e-15	-0.115698	0.0358138	0.00127379	0.0837353	0.0359457	0.00993849
737	Total DE	rs445925	19	45415640	44912383	A	G	0.116	-0.285044	0.0357769	2.44869e-15	-0.116411	0.0358692	0.00121189	0.0809894	0.0360005	0.012259
738	Total DE	rs390082	19	45416831	44913574	G	T	0.116	-0.285565	0.0359027	2.71557e-15	-0.116617	0.0359948	0.00123537	0.0807953	0.0361259	0.0126842
739	Total DE	rs144311893	19	45423944	44920687	T	C	0.026	-0.480722	0.0760103	2.81779e-10	-0.2297	0.0758541	0.00247605	0.0510338	0.076512	0.252402
740	Total DE	rs141622900	19	45426792	44923535	A	G	0.061	-0.440353	0.0501331	2.51945e-18	-0.2104	0.0503031	2.97768e-05	0.0941408	0.0504621	0.031083
741	Total DE	rs114448690	19	45431453	44928196	A	G	0.097	-0.233591	0.0421462	3.1986e-08	-0.12936	0.0421282	0.00215227	-0.030776	0.0423738	0.233847
742	Total DE	rs28795074	19	45436657	44933400	A	G	0.093	-0.24963	0.0431133	7.63086e-09	-0.133583	0.0430994	0.00195302	-0.0243498	0.0433592	0.287214
743	Total DE	rs13220384	6	46460783	46493046	C	A	0.135	-0.121283	0.0323224	0.000177063	-0.188126	0.0321129	4.96181e-09	-0.115437	0.032539	0.000196337
744	Total DE	rs13209463	6	46462905	46495168	G	A	0.135	-0.121275	0.032316	0.000176725	-0.188136	0.0321064	4.91846e-09	-0.115421	0.0325324	0.000196168
745	Total DE	rs6936201	6	46473736	46505999	C	T	0.133	-0.121389	0.0323493	0.000177063	-0.186618	0.0321392	6.75185e-09	-0.115245	0.0325657	0.000202972
746	Total DE	rs11755546	6	46483673	46515936	G	A	0.131	-0.129958	0.0326162	6.86021e-05	-0.193925	0.0324028	2.31117e-09	-0.123912	0.0328338	8.13923e-05
747	Total DE	rs13193814	6	46484062	46516325	T	C	0.131	-0.129912	0.0326329	6.96052e-05	-0.193628	0.0324199	2.49128e-09	-0.123838	0.0328504	8.27547e-05
748	Total DE	rs1554791	6	46485500	46517763	A	T	0.131	-0.129862	0.0326075	6.91528e-05	-0.193863	0.0323941	2.3155e-09	-0.123784	0.032825	8.23319e-05
749	Total DE	rs9472773	6	46496764	46529027	T	A	0.131	-0.130212	0.0326001	6.58772e-05	-0.19675	0.0323829	1.32265e-09	-0.124411	0.0328177	7.60165e-05
750	Total DE	rs9463210	6	46500853	46533116	T	G	0.131	-0.13014	0.0326136	6.69489e-05	-0.19712	0.0323956	1.25054e-09	-0.124288	0.0328314	7.76547e-05
751	Total DE	rs9472779	6	46507378	46539641	C	T	0.131	-0.128956	0.0325897	7.69978e-05	-0.196811	0.0323711	1.2893e-09	-0.123135	0.0328072	8.83632e-05
752	Total DE	rs9472783	6	46530020	46562283	G	A	0.133	-0.120446	0.032245	0.000189557	-0.191023	0.0320271	2.61705e-09	-0.114605	0.0324614	0.000209469
753	Total DE	rs6908369	6	46532114	46564377	A	G	0.13	-0.128289	0.0325463	8.20166e-05	-0.19742	0.0323259	1.08815e-09	-0.122425	0.0327647	9.44593e-05
754	Total DE	rs1157157	6	46551743	46584006	T	C	0.134	-0.118968	0.0322096	0.000223582	-0.188739	0.0319929	3.87749e-09	-0.113264	0.0324262	0.000241148
755	Total DE	rs3799884	6	46552642	46584905	G	A	0.134	-0.120456	0.0322041	0.000185699	-0.190407	0.0319853	2.80535e-09	-0.114561	0.0324209	0.000207064
756	Total DE	rs3799880	6	46564127	46596390	C	T	0.151	-0.0949572	0.0306301	0.00196359	-0.180719	0.0304206	3.03615e-09	-0.0896498	0.0308327	0.00182988
757	Total DE	rs3799878	6	46565479	46597742	T	C	0.151	-0.0935414	0.0306031	0.00226738	-0.181586	0.030388	2.45247e-09	-0.0888517	0.0308064	0.0019714
758	Total DE	rs1008091	6	46567357	46599620	T	C	0.151	-0.0932594	0.0306073	0.00234101	-0.181436	0.0303922	2.53959e-09	-0.0884174	0.0308111	0.00206414
759	Total DE	rs7745606	6	46567889	46600152	T	G	0.151	-0.0931951	0.0306086	0.00235833	-0.181392	0.0303935	2.56621e-09	-0.0883629	0.0308123	0.00207645
760	Total DE	rs7749593	6	46568104	46600367	G	C	0.151	-0.0931589	0.0306086	0.00236764	-0.181381	0.0303935	2.57201e-09	-0.0883055	0.0308123	0.00208872
761	Total DE	rs2206927	6	46570116	46602379	G	T	0.151	-0.0929443	0.0306111	0.0024252	-0.18126	0.030396	2.64277e-09	-0.0881014	0.0308149	0.00213432
762	Total DE	rs3799877	6	46574115	46606378	T	C	0.151	-0.0925058	0.0306188	0.00254878	-0.181036	0.0304036	2.7883e-09	-0.0877422	0.0308225	0.0022188
763	Total DE	rs13219874	6	46578044	46610307	A	G	0.149	-0.0919589	0.030712	0.00278409	-0.184763	0.0304917	1.46685e-09	-0.0866373	0.0309164	0.00254779
764	Total DE	rs3799875	6	46578739	46611002	G	A	0.167	-0.089819	0.029378	0.00225285	-0.161242	0.029198	3.50875e-08	-0.0861472	0.0295727	0.00179834
765	Total DE	rs3799873	6	46580034	46612297	C	T	0.167	-0.089657	0.0293772	0.00229387	-0.161137	0.0291972	3.57778e-08	-0.0859426	0.0295721	0.00183817
766	Total DE	rs9463216	6	46581101	46613364	T	C	0.167	-0.0896525	0.0293771	0.00229495	-0.161129	0.0291971	3.58286e-08	-0.0859511	0.029572	0.00183644
767	Total DE	rs9472795	6	46581980	46614243	G	C	0.167	-0.0896487	0.0293772	0.00229602	-0.161121	0.0291972	3.58904e-08	-0.0859914	0.029572	0.00182844
768	Total DE	rs7758684	6	46582156	46614419	T	G	0.191	-0.0892471	0.0280928	0.00150023	-0.169375	0.0279066	1.37807e-09	-0.0839103	0.0282763	0.00150901
769	Total DE	rs13219183	6	46583710	46615973	G	A	0.167	-0.0893163	0.0294142	0.0024146	-0.159924	0.0292365	4.71352e-08	-0.0856479	0.0296087	0.00191915
770	Total DE	rs9472799	6	46584099	46616362	G	A	0.167	-0.0891143	0.0294071	0.00246437	-0.160285	0.0292293	4.36566e-08	-0.0855317	0.0296016	0.00193898
771	Total DE	rs13199352	6	46588968	46621231	C	T	0.149	-0.0913375	0.030751	0.00301165	-0.183544	0.0305324	1.97153e-09	-0.0860133	0.0309544	0.0027401
772	Total DE	rs6458514	6	46589501	46621764	G	C	0.19	-0.0885256	0.0281665	0.00168574	-0.16614	0.0279855	3.10659e-09	-0.0832366	0.0283491	0.00167008
773	Total DE	rs9463226	6	46592418	46624681	C	T	0.149	-0.090728	0.0308082	0.00326959	-0.182296	0.0305904	2.7103e-09	-0.0854689	0.0310118	0.0029373
774	Total DE	rs9463229	6	46592626	46624889	T	C	0.19	-0.0880339	0.0282049	0.0018154	-0.16418	0.0280258	4.9804e-09	-0.0827887	0.0283878	0.00177955
775	Total DE	rs7771089	6	46594980	46627243	G	C	0.151	-0.0875523	0.0306236	0.0042997	-0.180868	0.0304112	2.91615e-09	-0.0824723	0.0308269	0.0037463
776	Total DE	rs639434	6	46606328	46638591	C	T	0.735	-0.112924	0.0250755	6.81873e-06	-0.14281	0.0249305	1.07826e-08	-0.109492	0.0252403	7.34803e-06
777	Total DE	rs666240	6	46607708	46639971	T	C	0.767	-0.131123	0.0261683	5.59378e-07	-0.177574	0.0259887	9.44208e-12	-0.126584	0.0263411	7.96699e-07
778	Total DE	rs667078	6	46607889	46640152	A	G	0.767	-0.131513	0.0261595	5.13342e-07	-0.177664	0.0259805	9.07589e-12	-0.127097	0.0263321	7.17103e-07
779	Total DE	rs681513	6	46608766	46641029	C	G	0.767	-0.131482	0.0261311	5.02192e-07	-0.177193	0.0259527	9.77384e-12	-0.127035	0.0263038	7.07062e-07
780	Total DE	rs2277119	6	46609905	46642168	T	C	0.235	0.137671	0.0260264	1.27537e-07	0.180806	0.0258512	3.04283e-12	0.133189	0.0261989	1.92538e-07
781	Total DE	rs10498769	6	46617318	46649581	G	C	0.144	-0.11064	0.0315766	0.000461776	-0.187582	0.031352	2.33854e-09	-0.103476	0.0317879	0.000570768
782	Total DG	rs4631704	1	230293530	230157783	T	C	0.605	-0.126286	0.0226654	2.76115e-08	-0.074694	0.0225473	0.00093419	-0.0881229	0.0227534	5.45281e-05
783	Total DG	rs4846913	1	230294715	230158968	A	C	0.597	-0.124225	0.0225178	3.81274e-08	-0.0706746	0.0224028	0.00162386	-0.0853242	0.0226051	8.1179e-05
784	Total DG	rs2144300	1	230294916	230159169	T	C	0.596	-0.123952	0.0225011	3.98111e-08	-0.0704588	0.0223859	0.00166389	-0.0853969	0.0225881	7.92374e-05
785	Total DG	rs17315646	1	230295307	230159560	G	C	0.597	-0.123252	0.0225014	4.74666e-08	-0.0704705	0.0223845	0.00165985	-0.0842562	0.0225887	9.69139e-05
786	Total DG	rs4846914	1	230295691	230159944	A	G	0.597	-0.123029	0.0224868	4.91664e-08	-0.0704483	0.0223695	0.00165345	-0.0839849	0.0225742	0.00010067
787	Total DG	rs2281721	1	230297136	230161390	T	C	0.605	-0.123408	0.022448	4.21803e-08	-0.071288	0.0223305	0.00142296	-0.0840629	0.0225362	9.68709e-05
788	Total DG	rs7118999	11	116645275	116774559	T	C	0.759	-0.153416	0.0258377	3.08592e-09	-0.0341354	0.0257365	0.184745	-0.0409009	0.0259354	0.0574292
789	Total DG	rs964184	11	116648917	116778201	C	G	0.868	-0.203375	0.0323111	3.35428e-10	-0.000217588	0.0322016	0.994382	0.0143504	0.0324351	0.329098
790	Total DG	rs11604424	11	116651115	116780399	T	C	0.795	-0.162372	0.0273498	3.09596e-09	-0.0167298	0.0272445	0.539197	-0.0225732	0.0274551	0.205508
791	Total DG	rs3741298	11	116657561	116786845	T	C	0.809	-0.173801	0.0282529	8.24901e-10	-0.0158257	0.0281495	0.573911	-0.0267864	0.0283597	0.172476
792	Total DG	rs1800588	15	58723675	58431476	T	C	0.21	0.118704	0.0267279	9.13321e-06	0.152105	0.0264262	9.27982e-09	0.0791932	0.0268312	0.00158915
793	Total DG	rs2070895	15	58723939	58431740	A	G	0.213	0.116205	0.0265611	1.23871e-05	0.144644	0.0262777	3.94053e-08	0.0763566	0.0266642	0.00210374
794	Total DG	rs261334	15	58726744	58434545	C	G	0.797	-0.111351	0.0271687	4.21655e-05	-0.148203	0.0268672	3.68733e-08	-0.0712635	0.0272712	0.00450068
795	Total DG	rs261332	15	58727325	58435126	G	A	0.799	-0.111629	0.0273264	4.46893e-05	-0.15096	0.0270182	2.46782e-08	-0.0712026	0.0274297	0.00473364
796	Total DG	rs588136	15	58730498	58438299	T	C	0.797	-0.109714	0.027231	5.67614e-05	-0.14803	0.0269253	4.09398e-08	-0.069393	0.0273341	0.00558009
797	Total Hex2Cer	rs11591147	1	55505647	55039974	T	G	0.018	-0.515001	0.0871838	3.70286e-09	-0.241186	0.0873874	0.00578987	-0.159424	0.0876408	0.0344844
798	Total Hex2Cer	rs4807395	19	1002847	1002848	G	A	0.514	0.123666	0.0230668	8.60713e-08	0.130679	0.023045	1.49954e-08	0.124824	0.0231895	3.85408e-08
799	Total Hex2Cer	rs4807396	19	1002884	1002885	A	C	0.284	0.12144	0.0252435	1.57155e-06	0.140789	0.0251998	2.50665e-08	0.122029	0.0253803	7.87181e-07
800	Total Hex2Cer	rs2240155	19	1003808	1003809	G	A	0.374	0.124208	0.0229975	6.94275e-08	0.143221	0.0229567	4.79001e-10	0.125161	0.0231253	3.27318e-08
801	Total Hex2Cer	rs4806904	19	1003857	1003858	A	G	0.341	0.115651	0.0234976	8.8745e-07	0.132755	0.0234549	1.61201e-08	0.117789	0.0236281	3.21308e-07
802	Total Hex2Cer	rs2240156	19	1003860	1003861	T	C	0.341	0.11492	0.0234945	1.03583e-06	0.132552	0.0234513	1.68643e-08	0.117001	0.0236251	3.80001e-07
803	Total Hex2Cer	rs8108041	19	1004325	1004326	G	C	0.341	0.112343	0.0233946	1.62008e-06	0.130669	0.0233513	2.33258e-08	0.114713	0.0235252	5.59473e-07
804	Total Hex2Cer	rs8110879	19	1004358	1004359	A	G	0.341	0.112198	0.0233802	1.64632e-06	0.130614	0.0233368	2.31709e-08	0.114644	0.0235108	5.59334e-07
805	Total Hex2Cer	rs11880849	19	1004724	1004725	G	A	0.365	0.116819	0.0231415	4.6637e-07	0.135335	0.0230975	5.02336e-09	0.11793	0.0232706	2.09348e-07
806	Total Hex2Cer	rs4806908	19	1004823	1004824	A	G	0.341	0.109741	0.0232949	2.53662e-06	0.1285	0.0232517	3.45542e-08	0.112293	0.0234257	8.45572e-07
807	Total Hex2Cer	rs4806909	19	1004844	1004845	C	T	0.375	0.119373	0.0227604	1.6302e-07	0.139654	0.022719	8.52942e-10	0.120605	0.0228885	7.16992e-08
808	Total Hex2Cer	rs2240158	19	1005230	1005231	T	C	0.375	0.118237	0.0227025	1.98515e-07	0.138783	0.0226609	9.82549e-10	0.119558	0.0228308	8.54745e-08
809	Total Hex2Cer	rs12973948	19	1005531	1005532	C	G	0.359	0.12669	0.0229175	3.41304e-08	0.153859	0.0228668	1.9143e-11	0.127562	0.0230468	1.64557e-08
810	Total Hex2Cer	rs11671828	19	1005598	1005599	C	T	0.372	0.118538	0.0227532	1.96906e-07	0.139907	0.0227097	7.83229e-10	0.119987	0.0228818	8.22844e-08
811	Total Hex2Cer	rs113455649	19	1005980	1005981	A	G	0.359	0.126566	0.0229171	3.51799e-08	0.153536	0.0228664	2.10616e-11	0.127496	0.0230466	1.6718e-08
812	Total Hex2Cer	rs72971683	19	1006036	1006037	C	T	0.359	0.126572	0.0229186	3.51999e-08	0.1535	0.0228679	2.13527e-11	0.127517	0.023048	1.66657e-08
813	Total Hex2Cer	rs739883	19	1006768	1006769	T	C	0.373	0.117656	0.0227361	2.37356e-07	0.1401	0.0226909	7.20799e-10	0.119134	0.0228648	9.84467e-08
814	Total Hex2Cer	rs7251496	19	1006925	1006926	T	G	0.373	0.117588	0.0227427	2.43153e-07	0.139937	0.0226979	7.6286e-10	0.119116	0.0228714	9.9683e-08
815	Total Hex2Cer	rs9989716	19	1007109	1007110	G	A	0.339	0.105405	0.0236583	8.55382e-06	0.136642	0.0236088	7.5598e-09	0.10745	0.0237865	3.21277e-06
816	Total Hex2Cer	rs11085233	19	1007353	1007354	G	A	0.346	0.105078	0.0236309	8.90181e-06	0.139206	0.0235796	3.78485e-09	0.106893	0.023759	3.49928e-06
817	Total Hex2Cer	rs11671395	19	1007371	1007372	G	C	0.34	0.107807	0.0233245	3.90926e-06	0.128889	0.0232798	3.28327e-08	0.110537	0.0234555	1.25985e-06
818	Total Hex2Cer	rs7248769	19	1010908	1010909	G	A	0.231	0.129175	0.0272678	2.22769e-06	0.158898	0.027219	5.64363e-09	0.130176	0.0274077	1.05087e-06
819	Total Hex2Cer	rs7252527	19	1010910	1010911	C	T	0.231	0.12911	0.0272662	2.2512e-06	0.158927	0.0272173	5.59656e-09	0.130119	0.0274062	1.0602e-06
820	Total Hex2Cer	rs112926823	19	1012416	1012417	A	G	0.2	0.145211	0.0285313	3.76683e-07	0.18469	0.0284632	9.7028e-11	0.144953	0.0286764	2.24031e-07
821	Total Hex2Cer	rs72973504	19	1013810	1013811	C	T	0.202	0.144617	0.0284121	3.75868e-07	0.182476	0.0283479	1.36272e-10	0.144402	0.0285566	2.218e-07
822	Total Hex2Cer	rs2240164	19	1014712	1014713	A	G	0.202	0.146136	0.0284239	2.86663e-07	0.184111	0.0283595	9.50505e-11	0.145933	0.0285683	1.69351e-07
823	Total Hex2Cer	rs73920542	19	1015908	1015909	T	C	0.231	0.130404	0.0272374	1.7395e-06	0.160791	0.0271866	3.57601e-09	0.131647	0.0273768	7.84479e-07
824	Total Hex2Cer	rs58342790	19	1016285	1016286	C	G	0.233	0.130916	0.0271386	1.45177e-06	0.159402	0.0270907	4.28902e-09	0.131958	0.0272781	6.79467e-07
825	Total Hex2Cer	rs56126437	19	1016718	1016719	T	C	0.202	0.147468	0.0284484	2.29259e-07	0.182762	0.028387	1.35541e-10	0.14717	0.0285927	1.37908e-07
826	Total Hex2Cer	rs737692	19	1017782	1017783	G	C	0.202	0.147938	0.0284706	2.1473e-07	0.182582	0.0284112	1.4651e-10	0.147762	0.0286148	1.26207e-07
827	Total Hex2Cer	rs72973523	19	1019308	1019309	G	A	0.201	0.14943	0.0284976	1.66506e-07	0.183166	0.0284392	1.33609e-10	0.149236	0.0286417	9.84219e-08
828	Total Hex2Cer	rs10413761	19	1020086	1020087	G	A	0.43	0.141626	0.0227702	5.4165e-10	0.146618	0.0227565	1.29559e-10	0.141028	0.022894	3.95464e-10
829	Total Hex2Cer	rs113704219	19	1022570	1022571	T	G	0.216	0.161282	0.0280075	9.28448e-09	0.20264	0.0279346	4.96738e-13	0.160831	0.0281486	5.88598e-09
830	Total Hex2Cer	rs11085234	19	1022781	1022782	G	A	0.216	0.160452	0.0280046	1.10074e-08	0.201932	0.0279318	5.94062e-13	0.160194	0.0281457	6.69359e-09
831	Total Hex2Cer	rs10425913	19	1023241	1023242	T	C	0.225	0.152262	0.0275739	3.65442e-08	0.190657	0.0275104	5.02707e-12	0.152194	0.0277146	2.10283e-08
832	Total Hex2Cer	rs113134655	19	1023335	1023336	A	G	0.207	0.161472	0.0283926	1.4049e-08	0.201315	0.0283178	1.4169e-12	0.161398	0.0285367	8.23738e-09
833	Total Hex2Cer	rs10405583	19	1023389	1023390	C	G	0.217	0.160211	0.0279973	1.14699e-08	0.201502	0.0279251	6.5563e-13	0.159742	0.0281387	7.287e-09
834	Total Hex2Cer	rs930231	19	1036444	1036445	A	G	0.302	0.128168	0.0250722	3.43496e-07	0.15389	0.0250205	8.78933e-10	0.123713	0.0252029	4.74724e-07
835	Total Hex2Cer	rs3764642	19	1040046	1040047	A	G	0.507	0.123371	0.0227012	5.80221e-08	0.161202	0.0226163	1.22007e-12	0.12111	0.0228243	5.86629e-08
836	Total Hex2Cer	rs4147904	19	1040765	1040766	G	A	0.509	0.124816	0.0226436	3.76512e-08	0.162625	0.0225578	6.81563e-13	0.122891	0.022767	3.54719e-08
837	Total Hex2Cer	rs3764645	19	1042809	1042810	G	A	0.47	0.141456	0.0224681	3.35756e-10	0.179562	0.022375	1.348e-15	0.139977	0.0225919	3.1577e-10
838	Total Hex2Cer	rs4622634	19	1043864	1043865	C	G	0.407	0.120274	0.0228123	1.44454e-07	0.163415	0.0227198	8.08068e-13	0.118296	0.0229381	1.3074e-07
839	Total Hex2Cer	rs4147909	19	1044328	1044329	T	C	0.259	0.164977	0.0256949	1.54747e-10	0.195843	0.0256234	2.80692e-14	0.161894	0.0258321	2.01076e-10
840	Total Hex2Cer	rs3764648	19	1044753	1044754	C	T	0.673	0.157274	0.0242063	9.01631e-11	0.198808	0.0241052	2.15966e-16	0.159985	0.0243404	2.75032e-11
841	Total Hex2Cer	rs3764650	19	1046520	1046521	G	T	0.093	-0.168374	0.0382415	1.10907e-05	-0.238117	0.0381284	4.62148e-10	-0.162718	0.0384632	1.18918e-05
842	Total Hex2Cer	rs4147910	19	1047078	1047079	G	A	0.093	-0.16849	0.0382703	1.11028e-05	-0.238232	0.0381574	4.67064e-10	-0.162511	0.0384922	1.23512e-05
843	Total Hex2Cer	rs4147911	19	1047687	1047688	G	C	0.092	-0.168664	0.0383323	1.12381e-05	-0.239067	0.038219	4.33503e-10	-0.162329	0.0385551	1.30013e-05
844	Total Hex2Cer	rs73505217	19	1048021	1048022	G	A	0.092	-0.170275	0.0383147	9.17503e-06	-0.239469	0.0382018	3.9839e-10	-0.164605	0.0385372	9.9158e-06
845	Total Hex2Cer	rs78410552	19	1048051	1048052	T	G	0.092	-0.168698	0.0383513	1.1304e-05	-0.238954	0.0382382	4.50553e-10	-0.162778	0.0385739	1.24612e-05
846	Total Hex2Cer	rs76348507	19	1048116	1048117	A	G	0.092	-0.168912	0.0383566	1.10508e-05	-0.239163	0.0382436	4.37598e-10	-0.162894	0.0385799	1.23334e-05
847	Total Hex2Cer	rs67027268	19	1048393	1048394	A	G	0.092	-0.169266	0.0383653	1.06412e-05	-0.239506	0.0382521	4.17097e-10	-0.163292	0.038588	1.18288e-05
848	Total Hex2Cer	rs7408475	19	1050130	1050131	C	G	0.8	0.154342	0.0282774	5.1171e-08	0.209116	0.0281643	1.39628e-13	0.149451	0.0284435	7.77308e-08
849	Total Hex2Cer	rs10414675	19	1050595	1050596	G	A	0.317	0.12274	0.0241763	4.04361e-07	0.156392	0.0241062	1.01213e-10	0.119049	0.024308	5.02324e-07
850	Total Hex2Cer	rs12151021	19	1050874	1050875	G	A	0.671	0.102303	0.023702	1.62475e-05	0.149581	0.0236186	2.68881e-10	0.0974674	0.0238369	2.2048e-05
851	Total Hex2Cer	rs3752240	19	1051214	1051215	G	A	0.341	0.131139	0.0233229	2.0327e-08	0.167775	0.0232438	6.65127e-13	0.12745	0.0234536	2.89912e-08
852	Total Hex2Cer	rs3752246	19	1056492	1056493	C	G	0.814	0.189686	0.0283593	2.53083e-11	0.274042	0.0281721	3.92592e-22	0.186517	0.0285272	3.46033e-11
853	Total Hex2Cer	rs34606911	19	1062370	1062371	C	T	0.341	0.131797	0.023407	1.93146e-08	0.168036	0.0233282	7.34594e-13	0.127659	0.0235372	3.07145e-08
854	Total Hex2Cer	rs4147922	19	1062598	1062599	C	T	0.719	0.138075	0.0242658	1.39329e-08	0.192332	0.0241409	2.26891e-15	0.13286	0.0244128	2.77131e-08
855	Total Hex2Cer	rs4147924	19	1063303	1063304	T	C	0.611	0.116621	0.0253364	4.40454e-06	0.160746	0.0252641	2.39335e-10	0.110799	0.0254782	6.99718e-06
856	Total Hex2Cer	rs4147925	19	1063306	1063307	T	C	0.559	0.120751	0.0257927	2.99856e-06	0.166065	0.0257152	1.26878e-10	-	-	-
857	Total Hex2Cer	rs4147929	19	1063443	1063444	G	A	0.814	0.186417	0.0283428	5.36393e-11	0.27021	0.0281595	1.40128e-21	0.18308	0.028512	7.46351e-11
858	Total Hex2Cer	rs4807499	19	1063930	1063931	T	C	0.357	0.129094	0.0232168	2.89379e-08	0.170699	0.0231353	2.02375e-13	0.123757	0.0233446	6.02554e-08
859	Total Hex2Cer	rs4147930	19	1064193	1064194	A	G	0.716	0.133254	0.0242316	4.18078e-08	0.186454	0.0241107	1.43102e-14	0.127403	0.024378	9.04628e-08
860	Total Hex2Cer	rs4147931	19	1064453	1064454	C	G	0.356	0.130087	0.0232678	2.43542e-08	0.169913	0.0231893	2.95141e-13	0.124817	0.0233955	5.01021e-08
861	Total Hex2Cer	rs4147932	19	1064485	1064486	T	C	0.716	0.133717	0.024219	3.70013e-08	0.186853	0.0240981	1.22233e-14	0.128023	0.0243654	7.77415e-08
862	Total Hex2Cer	rs1609436	19	1064589	1064590	C	G	0.717	0.133969	0.024244	3.59605e-08	0.187266	0.0241222	1.13283e-14	0.127898	0.0243903	8.22562e-08
863	Total Hex2Cer	rs4147934	19	1065018	1065019	T	G	0.717	0.132759	0.024268	4.90771e-08	0.186998	0.0241447	1.31141e-14	0.1265	0.024414	1.14904e-07
864	Total Hex2Cer	rs4147935	19	1065044	1065045	T	C	0.355	0.130646	0.0232918	2.19341e-08	0.170484	0.0232123	2.60244e-13	0.125318	0.0234194	4.59013e-08
865	Total Hex2Cer	rs4147936	19	1065197	1065198	C	G	0.717	0.132669	0.0242842	5.11491e-08	0.186923	0.0241609	1.40068e-14	0.126437	0.0244302	1.18647e-07
866	Total Hex2Cer	rs2242437	19	1065563	1065564	C	G	0.716	0.132139	0.0242846	5.77752e-08	0.186755	0.0241599	1.4778e-14	0.12606	0.0244307	1.28876e-07
867	Total Hex2Cer	rs4147938	19	1066256	1066257	A	G	0.692	0.119489	0.0238841	5.9444e-07	0.172244	0.0237733	5.44382e-13	0.113625	0.0240248	1.16002e-06
868	Total Hex2Cer	rs12981369	19	1066928	1066929	T	G	0.34	0.123622	0.0238016	2.16565e-07	0.163746	0.023732	6.29286e-12	0.117866	0.0239306	4.36252e-07
869	Total Hex2Cer	rs4807506	19	1071312	1071313	T	C	0.699	0.123147	0.0240788	3.29596e-07	0.177593	0.0239689	1.61174e-13	0.117809	0.0242195	5.94252e-07
870	Total Hex2Cer	rs2072102	19	1073073	1073074	G	A	0.738	0.125071	0.0249808	5.76561e-07	0.192346	0.0248498	1.30331e-14	0.122054	0.0251286	6.1566e-07
871	Total Hex2Cer	rs2074441	19	1073409	1073410	G	C	0.738	0.124343	0.0249812	6.6995e-07	0.191773	0.0248505	1.55803e-14	0.121237	0.0251289	7.24594e-07
872	Total Hex2Cer	rs2074442	19	1074000	1074001	T	A	0.737	0.124313	0.0249881	6.78444e-07	0.190213	0.0248601	2.57618e-14	0.121438	0.0251346	7.0018e-07
873	Total Hex2Cer	rs11084881	19	1074252	1074253	G	T	0.748	0.132823	0.0253888	1.75977e-07	0.197327	0.0252593	7.46141e-15	0.12861	0.0255389	2.47197e-07
874	Total Hex2Cer	rs757232	19	1075979	1075980	G	A	0.729	0.117841	0.024743	1.98652e-06	0.183246	0.0246228	1.26391e-13	0.115101	0.0248884	1.92867e-06
875	Total Hex2Cer	rs34397138	19	1076025	1076026	A	C	0.316	0.102619	0.0237523	1.60428e-05	0.138827	0.0236962	5.14495e-09	0.0976994	0.0238849	2.1906e-05
876	Total Hex2Cer	rs2240052	19	1076781	1076782	C	A	0.349	0.0961591	0.0232214	3.55155e-05	0.133719	0.0231664	8.53784e-09	0.0938428	0.0233512	2.97324e-05
877	Total Hex2Cer	rs72975505	19	1078101	1078102	A	G	0.346	0.0977599	0.0234027	3.03028e-05	0.132655	0.0233511	1.45531e-08	0.0954256	0.023532	2.54776e-05
878	Total Hex2Cer	rs113791600	19	1078895	1078896	A	C	0.401	0.11951	0.0229052	1.91261e-07	0.150529	0.0228474	5.15374e-11	0.116358	0.0230307	2.26927e-07
879	Total Hex2Cer	rs36084354	19	1079959	1079960	A	G	0.096	-0.161675	0.0387358	3.04944e-05	-0.212691	0.0386282	3.93422e-08	-0.156717	0.0389487	2.91202e-05
880	Total Hex2Cer	rs2074454	19	1080311	1080312	C	G	0.756	0.125367	0.0259017	1.35246e-06	0.196528	0.0257586	3.19276e-14	0.120963	0.0260522	1.76514e-06
881	Total Hex2Cer	rs8113708	19	1081120	1081121	G	A	0.767	0.115601	0.0262759	1.11299e-05	0.192281	0.0261387	2.42864e-13	0.111849	0.0264298	1.18171e-05
882	Total Hex2Cer	rs10404947	19	1081617	1081618	G	A	0.797	0.12433	0.0277252	7.47623e-06	0.203563	0.0275874	1.9891e-13	0.122296	0.0278846	5.9103e-06
883	Total Hex2Cer	rs34593562	19	1083556	1083557	G	A	0.437	0.0927309	0.0227245	4.5903e-05	0.125148	0.0226637	3.64898e-08	0.0906653	0.0228479	3.67716e-05
884	Total Hex2Cer	rs12975739	19	1083960	1083961	C	G	0.425	0.0960613	0.0226323	2.24969e-05	0.129656	0.0225703	1.01721e-08	0.0934033	0.022757	2.06294e-05
885	Total Hex2Cer	rs41290120	19	45382675	44879418	A	G	0.054	-0.273948	0.0494918	3.28793e-08	-0.0677528	0.0495999	0.172078	0.175897	0.0497916	0.000207774
886	Total Hex2Cer	rs7412	19	45412079	44908822	T	C	0.09	-0.318539	0.0401226	2.75e-15	-0.108355	0.0403698	0.00732808	0.178764	0.040353	4.82345e-06
887	Total Hex2Cer	rs72654473	19	45414399	44911142	A	C	0.115	-0.226092	0.0361125	4.34763e-10	-0.0749461	0.0362325	0.0387045	0.113366	0.0363102	0.000903382
888	Total Hex2Cer	rs445925	19	45415640	44912383	A	G	0.116	-0.226588	0.0361687	4.23597e-10	-0.0757051	0.036289	0.0370681	0.11032	0.036365	0.00121485
889	Total Hex2Cer	rs390082	19	45416831	44913574	G	T	0.116	-0.228379	0.0362902	3.5346e-10	-0.0776038	0.0364121	0.0331651	0.10883	0.0364862	0.00143598
890	Total Hex2Cer	rs141622900	19	45426792	44923535	A	G	0.061	-0.347569	0.05063	7.95709e-12	-0.134907	0.0508469	0.00803189	0.143502	0.0509192	0.00242499
891	Total Hex2Cer	rs8138985	22	43067327	42671321	G	A	0.089	-0.183955	0.038417	1.72966e-06	-0.215344	0.0383354	2.07906e-08	-0.183668	0.0386499	1.03801e-06
892	Total Hex2Cer	rs10427938	22	43067331	42671325	A	G	0.089	-0.183988	0.038419	1.72461e-06	-0.215358	0.0383374	2.07833e-08	-0.183704	0.0386519	1.03459e-06
893	Total Hex2Cer	rs12628255	22	43069761	42673755	C	T	0.088	-0.190866	0.0385445	7.60337e-07	-0.223193	0.038458	7.0506e-09	-0.190971	0.0387761	4.37026e-07
894	Total Hex2Cer	rs145427997	22	43071005	42674999	C	G	0.088	-0.19093	0.0385453	7.5436e-07	-0.222973	0.0384592	7.29845e-09	-0.191001	0.0387768	4.35478e-07
895	Total Hex2Cer	rs73425294	22	43072626	42676620	C	T	0.088	-0.19094	0.038547	7.5416e-07	-0.222835	0.0384612	7.46685e-09	-0.190972	0.0387784	4.37621e-07
896	Total Hex2Cer	rs17003208	22	43073031	42677025	T	C	0.088	-0.190916	0.0385444	7.55312e-07	-0.222665	0.0384588	7.64648e-09	-0.191079	0.0387761	4.30891e-07
897	Total Hex2Cer	rs61374197	22	43073331	42677325	G	A	0.088	-0.190915	0.0385436	7.54952e-07	-0.222651	0.038458	7.65674e-09	-0.19097	0.0387749	4.36744e-07
898	Total Hex2Cer	rs12627752	22	43073936	42677930	T	C	0.088	-0.190901	0.0385388	7.54069e-07	-0.222501	0.0384535	7.80275e-09	-0.190994	0.0387701	4.34038e-07
899	Total Hex2Cer	rs73888351	22	43076496	42680490	G	C	0.088	-0.191037	0.038515	7.28917e-07	-0.221574	0.0384312	8.81293e-09	-0.191247	0.0387462	4.13398e-07
900	Total Hex2Cer	rs739024	22	43079607	42683601	G	A	0.088	-0.178317	0.0384532	3.61912e-06	-0.209734	0.0383721	4.89526e-08	-0.179425	0.0386844	1.8074e-06
901	Total Hex2Cer	rs17003212	22	43079754	42683748	C	T	0.087	-0.183404	0.0385833	2.05723e-06	-0.215745	0.0384983	2.24503e-08	-0.18423	0.0388141	1.06717e-06
902	Total Hex2Cer	rs12628410	22	43082898	42686892	G	A	0.086	-0.188107	0.0387427	1.24015e-06	-0.219105	0.0386594	1.5582e-08	-0.18931	0.0389735	6.14932e-07
903	Total Hex2Cer	rs59408849	22	43083465	42687459	A	G	0.087	-0.183097	0.0385926	2.15229e-06	-0.216183	0.0385091	2.12541e-08	-0.184576	0.0388232	1.02695e-06
904	Total Hex2Cer	rs59356108	22	43083611	42687605	A	C	0.087	-0.183716	0.0386386	2.04533e-06	-0.216447	0.0385574	2.12533e-08	-0.184594	0.0388697	1.05379e-06
905	Total Hex2Cer	rs736014	22	43084512	42688506	T	G	0.088	-0.178193	0.0384074	3.58333e-06	-0.210179	0.0383275	4.44081e-08	-0.17922	0.0386379	1.80513e-06
906	Total Hex2Cer	rs736013	22	43084613	42688607	C	T	0.088	-0.178262	0.0384046	3.54656e-06	-0.210237	0.0383247	4.39348e-08	-0.179482	0.038635	1.74422e-06
907	Total Hex2Cer	rs736015	22	43084680	42688674	C	G	0.088	-0.178257	0.0384056	3.55137e-06	-0.210235	0.0383258	4.39877e-08	-0.179477	0.0386361	1.74637e-06
908	Total Hex2Cer	rs3788595	22	43090276	42694270	A	T	0.087	-0.182556	0.0384449	2.10616e-06	-0.215333	0.0383636	2.12401e-08	-0.183125	0.0386765	1.13018e-06
909	Total Hex2Cer	rs78018648	22	43092004	42695998	T	C	0.087	-0.18354	0.0384597	1.87313e-06	-0.215874	0.0383787	1.98344e-08	-0.183943	0.0386912	1.0277e-06
910	Total Hex2Cer	rs3761464	22	43092912	42696906	T	C	0.087	-0.187376	0.0385982	1.24379e-06	-0.22052	0.0385139	1.10671e-08	-0.187539	0.0388292	7.05953e-07
911	Total Hex2Cer	rs79365412	22	43093168	42697162	T	A	0.087	-0.187407	0.0385974	1.23804e-06	-0.22057	0.038513	1.09746e-08	-0.187612	0.0388287	6.9913e-07
912	Total Hex2Cer	rs41277501	22	43093189	42697183	A	T	0.087	-0.186734	0.03858	1.33655e-06	-0.220504	0.038495	1.09133e-08	-0.186915	0.0388114	7.56512e-07
913	Total Hex2Cer	rs3761465	22	43093296	42697290	T	G	0.087	-0.187446	0.0385961	1.23073e-06	-0.220637	0.0385117	1.08521e-08	-0.187646	0.0388275	6.95523e-07
914	Total Hex2Cer	rs12628541	22	43093698	42697692	G	A	0.087	-0.186848	0.0385766	1.31413e-06	-0.220684	0.0384915	1.05863e-08	-0.186991	0.0388081	7.47607e-07
915	Total Hex2Cer	rs3761467	22	43094085	42698079	C	T	0.087	-0.186828	0.0385745	1.3159e-06	-0.220714	0.0384893	1.0519e-08	-0.186992	0.0388062	7.46605e-07
916	Total Hex2Cer	rs12628919	22	43094736	42698730	A	G	0.087	-0.188048	0.0386136	1.15055e-06	-0.220968	0.0385292	1.04762e-08	-0.188176	0.0388455	6.5693e-07
917	Total Hex2Cer	rs28916570	22	43094932	42698926	G	T	0.087	-0.187627	0.0385871	1.19528e-06	-0.221046	0.0385023	1.01143e-08	-0.187616	0.038819	6.94604e-07
918	Total Hex2Cer	rs77076498	22	43095129	42699123	A	G	0.087	-0.187571	0.038585	1.20248e-06	-0.220984	0.0385002	1.01919e-08	-0.187538	0.0388172	7.00772e-07
919	Total Hex2Cer	rs60422751	22	43095255	42699249	C	G	0.087	-0.186988	0.0385665	1.28228e-06	-0.22095	0.0384811	1.00741e-08	-0.187143	0.0387988	7.28992e-07
920	Total Hex2Cer	rs6895193	5	35179593	35179491	G	A	0.695	0.131484	0.023936	4.12953e-08	0.100342	0.0239566	2.85212e-05	0.128793	0.0240709	4.60204e-08
921	Total Hex2Cer	rs186066631	8	103204415	102192187	G	A	0.001	-2.28591	0.409469	2.49077e-08	0.204157	0.412321	0.620162	-	-	-
922	Total dhCer	rs4653930	1	224272942	224085240	T	G	0.532	0.121752	0.0222082	4.40636e-08	0.133888	0.0221369	1.57023e-09	0.119725	0.022293	4.12357e-08
923	Total dhCer	rs4653944	1	224285413	224097711	C	G	0.582	0.121015	0.0222197	5.37174e-08	0.143146	0.0221339	1.10598e-10	0.120754	0.022305	3.24632e-08
924	Total dhCer	rs1602708	1	224287559	224099857	G	A	0.476	-0.122914	0.022444	4.53838e-08	-0.1417	0.0223584	2.57285e-10	-0.122219	0.0225286	3.04883e-08
925	Total dhCer	rs11808787	1	224290806	224103104	G	A	0.599	0.132106	0.0224645	4.37773e-09	0.170175	0.0223418	3.24757e-14	0.133306	0.0225494	1.81781e-09
926	Total dhCer	rs6685405	1	224291567	224103865	C	A	0.6	0.132145	0.0224668	4.34859e-09	0.170244	0.022344	3.19082e-14	0.133317	0.0225516	1.81922e-09
927	Total dhCer	rs6700284	1	224293263	224105561	A	G	0.6	0.13214	0.0224672	4.35626e-09	0.170271	0.0223443	3.1642e-14	0.133315	0.0225519	1.82095e-09
928	Total dhCer	rs10916301	1	224294870	224107168	A	T	0.399	-0.129677	0.0225288	9.17496e-09	-0.167251	0.0224059	1.03013e-13	-0.130762	0.0226135	3.92981e-09
929	Total dhCer	rs6680651	1	224298868	224111166	T	C	0.6	0.132145	0.022467	4.34978e-09	0.17036	0.0223442	3.06896e-14	0.133311	0.0225518	1.82247e-09
930	Total dhCer	rs10916307	1	224299467	224111765	A	G	0.399	-0.129806	0.0225277	8.8553e-09	-0.167453	0.0224047	9.60242e-14	-0.130887	0.0226124	3.79731e-09
931	Total dhCer	rs2404843	1	224299719	224112017	G	A	0.6	0.132132	0.0224659	4.35711e-09	0.170365	0.0223431	3.05484e-14	0.133259	0.0225507	1.84489e-09
932	Total dhCer	rs6657467	1	224300234	224112532	A	G	0.6	0.132173	0.0224641	4.2971e-09	0.170399	0.0223413	3.00576e-14	0.133304	0.0225489	1.81757e-09
933	Total dhCer	rs4653972	1	224301110	224113408	C	T	0.6	0.132116	0.0224622	4.34992e-09	0.170375	0.0223394	3.01582e-14	0.133259	0.022547	1.83385e-09
934	Total dhCer	rs6690695	1	224301749	224114047	T	C	0.6	0.132194	0.022463	4.26683e-09	0.170423	0.0223403	2.97391e-14	0.133312	0.0225479	1.81062e-09
935	Total dhCer	rs2280291	1	224302230	224114528	G	C	0.6	0.132108	0.022461	4.35194e-09	0.170379	0.0223382	3.00219e-14	0.133211	0.0225458	1.85456e-09
936	Total dhCer	rs3767730	1	224302955	224115253	C	T	0.6	0.13208	0.0224593	4.37221e-09	0.170359	0.0223366	3.00944e-14	0.133185	0.0225442	1.86219e-09
937	Total dhCer	rs908795	1	224303782	224116080	T	C	0.6	0.132058	0.0224565	4.3794e-09	0.170337	0.0223338	3.01053e-14	0.133203	0.0225413	1.84509e-09
938	Total dhCer	rs2048997	1	224305486	224117784	T	G	0.398	-0.129506	0.022512	9.35311e-09	-0.167258	0.0223892	9.86343e-14	-0.130579	0.0225968	4.01949e-09
939	Total dhCer	rs10799478	1	224305966	224118264	T	A	0.6	0.132122	0.0224538	4.28537e-09	0.170355	0.0223312	2.97149e-14	0.133263	0.0225386	1.80786e-09
940	Total dhCer	rs7511895	1	224306164	224118462	A	C	0.398	-0.129487	0.0225094	9.36485e-09	-0.167232	0.0223867	9.88621e-14	-0.130561	0.0225942	4.02233e-09
941	Total dhCer	rs2172361	1	224306641	224118939	G	C	0.398	-0.129473	0.022508	9.37711e-09	-0.167223	0.0223853	9.87905e-14	-0.130547	0.0225927	4.02822e-09
942	Total dhCer	rs10916320	1	224307130	224119428	A	T	0.6	0.132102	0.0224505	4.28664e-09	0.170321	0.0223279	2.98123e-14	0.133276	0.0225353	1.79222e-09
943	Total dhCer	rs12049583	1	224308136	224120434	C	T	0.398	-0.129404	0.0225011	9.44949e-09	-0.167171	0.0223785	9.88221e-14	-0.130514	0.0225859	4.02178e-09
944	Total dhCer	rs6659234	1	224309996	224122294	C	T	0.398	-0.129317	0.0224927	9.54706e-09	-0.167089	0.0223702	9.95104e-14	-0.130422	0.0225775	4.06843e-09
945	Total dhCer	rs10916332	1	224310255	224122553	C	A	0.599	0.133231	0.0224583	3.20609e-09	0.171119	0.0223362	2.31642e-14	0.1344	0.0225434	1.34261e-09
946	Total dhCer	rs10799480	1	224310257	224122555	G	A	0.599	0.133233	0.022458	3.20248e-09	0.171114	0.0223359	2.31888e-14	0.134391	0.0225431	1.34534e-09
947	Total dhCer	rs3820483	1	224311093	224123391	T	C	0.398	-0.129463	0.0224855	9.0923e-09	-0.167595	0.0223623	8.23333e-14	-0.13053	0.0225704	3.91256e-09
948	Total dhCer	rs3820482	1	224311226	224123524	A	T	0.6	0.131624	0.0224296	4.71209e-09	0.169525	0.0223081	3.71553e-14	0.132784	0.0225145	1.97825e-09
949	Total dhCer	rs6658494	1	224312019	224124317	A	C	0.398	-0.129427	0.0224813	9.11783e-09	-0.167558	0.0223582	8.24926e-14	-0.130512	0.0225661	3.90526e-09
950	Total dhCer	rs17560970	1	224313279	224125577	T	C	0.633	0.0988756	0.0230373	1.80681e-05	0.132236	0.0229536	9.04363e-09	0.10014	0.0231239	7.59762e-06
951	Total dhCer	rs4653563	1	224314776	224127074	C	A	0.593	0.127414	0.0223409	1.24715e-08	0.163581	0.0222269	2.24189e-13	0.128689	0.0224256	5.09023e-09
952	Total dhCer	rs4653564	1	224314814	224127112	T	C	0.593	0.12744	0.0223397	1.23635e-08	0.163604	0.0222257	2.21824e-13	0.128728	0.0224244	5.03006e-09
953	Total dhCer	rs55767444	1	224315014	224127312	T	C	0.524	0.107936	0.0220691	1.03246e-06	0.137601	0.0219818	4.2305e-10	0.108454	0.0221523	5.06613e-07
954	Total dhCer	rs6426139	1	224315128	224127426	G	A	0.593	0.127411	0.0223361	1.23909e-08	0.163598	0.0222221	2.20312e-13	0.128704	0.0224208	5.03436e-09
955	Total dhCer	rs2896985	1	224315198	224127496	A	G	0.362	-0.0924628	0.0230624	6.1797e-05	-0.129001	0.0229739	2.10906e-08	-0.0935981	0.0231491	2.6797e-05
956	Total dhCer	rs10753454	1	224316813	224129111	T	C	0.593	0.127783	0.022333	1.1192e-08	0.163827	0.0222192	2.02563e-13	0.129074	0.0224177	4.54801e-09
957	Total dhCer	rs7542293	1	224316881	224129179	G	A	0.593	0.127757	0.0223321	1.1252e-08	0.163797	0.0222184	2.04182e-13	0.129045	0.0224169	4.57672e-09
958	Total dhCer	rs7542474	1	224317043	224129341	C	A	0.593	0.127758	0.0223312	1.12339e-08	0.163787	0.0222175	2.04367e-13	0.129055	0.0224159	4.55898e-09
959	Total dhCer	rs6698041	1	224317551	224129849	A	G	0.593	0.127695	0.0223277	1.13626e-08	0.163728	0.022214	2.06699e-13	0.128992	0.0224124	4.60964e-09
960	Total dhCer	rs6426143	1	224318875	224131173	A	G	0.593	0.127546	0.0223197	1.16716e-08	0.163568	0.0222062	2.13812e-13	0.128845	0.0224045	4.7338e-09
961	Total dhCer	rs7519433	1	224319003	224131301	T	C	0.407	-0.127683	0.0223239	1.13334e-08	-0.163682	0.0222103	2.08047e-13	-0.128992	0.0224087	4.58456e-09
962	Total dhCer	rs12730611	1	224319825	224132123	C	G	0.593	0.127455	0.0223149	1.18679e-08	0.163443	0.0222015	2.20339e-13	0.128758	0.0223997	4.80884e-09
963	Total dhCer	rs2014782	1	224321492	224133790	T	C	0.406	-0.125044	0.0223579	2.35948e-08	-0.161065	0.0222437	5.36147e-13	-0.126298	0.0224426	9.6918e-09
964	Total dhCer	rs869945	1	224321637	224133935	G	A	0.406	-0.124993	0.0223569	2.38685e-08	-0.161006	0.0222427	5.45259e-13	-0.126249	0.0224416	9.80097e-09
965	Total dhCer	rs6691405	1	224322879	224135177	G	A	0.593	0.127189	0.0222996	1.24357e-08	0.163063	0.0221867	2.41016e-13	0.128538	0.0223845	4.97887e-09
966	Total dhCer	rs6685783	1	224322942	224135240	C	T	0.593	0.127191	0.0222995	1.24261e-08	0.163058	0.0221866	2.4137e-13	0.128569	0.0223843	4.93739e-09
967	Total dhCer	rs10916355	1	224323548	224135846	T	C	0.406	-0.124858	0.0223485	2.44144e-08	-0.160854	0.0222345	5.621e-13	-0.126096	0.0224333	1.00706e-08
968	Total dhCer	rs66506223	1	224325436	224137734	G	C	0.593	0.126915	0.0222847	1.30619e-08	0.16269	0.0221723	2.63308e-13	0.128277	0.0223696	5.21339e-09
969	Total dhCer	rs61827699	1	224325460	224137758	A	G	0.593	0.126924	0.0222844	1.30278e-08	0.162694	0.022172	2.62762e-13	0.128293	0.0223693	5.18892e-09
970	Total dhCer	rs6688818	1	224326348	224138646	T	C	0.581	0.111193	0.0223391	6.70957e-07	0.147888	0.0222324	3.3644e-11	0.113461	0.0224231	2.17986e-07
971	Total dhCer	rs10916367	1	224329969	224142267	A	G	0.593	0.126768	0.0222683	1.32461e-08	0.161745	0.0221576	3.47458e-13	0.128118	0.0223533	5.30365e-09
972	Total dhCer	rs4653986	1	224330818	224143116	G	A	0.593	0.127414	0.0222763	1.13187e-08	0.162555	0.0221648	2.70235e-13	0.128758	0.0223612	4.53696e-09
973	Total dhCer	rs7518839	1	224331779	224144077	A	G	0.593	0.126851	0.0222672	1.29402e-08	0.161924	0.0221563	3.26371e-13	0.1282	0.0223522	5.18119e-09
974	Total dhCer	rs13374070	1	224332078	224144376	A	G	0.406	-0.124629	0.0223172	2.47492e-08	-0.160029	0.0222048	6.8547e-13	-0.125855	0.0224021	1.02434e-08
975	Total dhCer	rs55736782	1	224334072	224146370	G	A	0.406	-0.124753	0.022315	2.39057e-08	-0.160284	0.0222023	6.27027e-13	-0.125982	0.0223999	9.88236e-09
976	Total dhCer	rs997297	1	224335492	224147790	T	A	0.592	0.127992	0.0222965	1.00123e-08	0.162784	0.0221859	2.62735e-13	0.129056	0.0223815	4.3264e-09
977	Total dhCer	rs997296	1	224335497	224147795	G	C	0.592	0.127964	0.022294	1.00481e-08	0.162745	0.0221835	2.64656e-13	0.129015	0.0223791	4.35677e-09
978	Total dhCer	rs7531891	1	224335956	224148254	A	G	0.406	-0.124876	0.0223131	2.30978e-08	-0.160559	0.0222001	5.70182e-13	-0.126078	0.022398	9.616e-09
979	Total dhCer	rs1492694	1	224337153	224149451	G	A	0.406	-0.124959	0.0223118	2.25724e-08	-0.160696	0.0221986	5.43242e-13	-0.126187	0.0223967	9.33089e-09
980	Total dhCer	rs4653991	1	224337208	224149506	A	G	0.593	0.127084	0.0222626	1.20914e-08	0.162436	0.0221511	2.7193e-13	0.128427	0.0223476	4.84874e-09
981	Total dhCer	rs7546235	1	224338017	224150315	T	C	0.406	-0.124979	0.0223114	2.24431e-08	-0.160744	0.0221982	5.34364e-13	-0.126213	0.0223963	9.26491e-09
982	Total dhCer	rs10916371	1	224338162	224150460	G	A	0.593	0.127709	0.0222703	1.03802e-08	0.163209	0.022158	2.13828e-13	0.129046	0.0223553	4.16826e-09
983	Total dhCer	rs7524705	1	224339000	224151298	A	G	0.406	-0.125016	0.0223108	2.22098e-08	-0.160799	0.0221975	5.23958e-13	-0.126274	0.0223957	9.11131e-09
984	Total dhCer	rs1826421	1	224339447	224151745	G	A	0.593	0.127147	0.0222612	1.18693e-08	0.16257	0.0221495	2.59095e-13	0.128528	0.0223463	4.71174e-09
985	Total dhCer	rs12563153	1	224339647	224151945	A	G	0.406	-0.125053	0.02231	2.19797e-08	-0.160863	0.0221967	5.12021e-13	-0.126318	0.022395	9.00046e-09
986	Total dhCer	rs8328	1	224346959	224159257	A	G	0.593	0.127301	0.022264	1.14488e-08	0.162819	0.0221522	2.40113e-13	0.128692	0.0223491	4.53238e-09
987	Total dhCer	rs7526252	1	224348818	224161116	C	T	0.593	0.127576	0.0222637	1.06459e-08	0.163106	0.0221518	2.17905e-13	0.128945	0.0223488	4.23835e-09
988	Total dhCer	rs10799505	1	224351023	224163321	T	C	0.404	-0.12396	0.022305	2.89259e-08	-0.160311	0.0221911	6.08601e-13	-0.125295	0.0223903	1.16232e-08
989	Total dhCer	rs6682551	1	224352258	224164556	C	T	0.404	-0.12486	0.0223188	2.34206e-08	-0.160753	0.0222061	5.44586e-13	-0.12619	0.0224042	9.42801e-09
990	Total dhCer	rs10916403	1	224352551	224164849	C	A	0.405	-0.124299	0.0223361	2.76988e-08	-0.162496	0.0222164	3.1565e-13	-0.125774	0.0224214	1.0751e-08
991	Total dhCer	rs55664906	1	224355682	224167980	A	C	0.404	-0.127815	0.022411	1.25261e-08	-0.16621	0.0222902	1.10605e-13	-0.129379	0.0224965	4.72796e-09
992	Total dhCer	rs12076788	1	224355701	224167999	A	C	0.593	0.127793	0.0223338	1.12001e-08	0.165439	0.0222151	1.18004e-13	0.129255	0.0224193	4.34723e-09
993	Total dhCer	rs6426169	1	224358912	224171210	C	G	0.442	-0.128226	0.0221091	7.05655e-09	-0.157765	0.0220059	8.94478e-13	-0.127926	0.0221938	4.3806e-09
994	Total dhCer	rs2051105	1	224360700	224172998	A	G	0.557	0.129933	0.0220816	4.26316e-09	0.159611	0.0219795	4.55927e-13	0.129471	0.0221665	2.78012e-09
995	Total dhCer	rs10916415	1	224360892	224173190	G	A	0.442	-0.128045	0.0221296	7.64688e-09	-0.157885	0.0220258	9.01882e-13	-0.12766	0.0222143	4.84997e-09
996	Total dhCer	rs16844819	1	224360933	224173231	G	T	0.442	-0.128107	0.0221292	7.5162e-09	-0.157878	0.0220254	9.03292e-13	-0.127718	0.0222139	4.77336e-09
997	Total dhCer	rs4653994	1	224361657	224173955	T	C	0.556	0.129128	0.0221063	5.51496e-09	0.15965	0.0220013	4.75608e-13	0.128852	0.0221912	3.41018e-09
998	Total dhCer	rs4653995	1	224361851	224174149	A	G	0.547	0.135906	0.0221985	9.97103e-10	0.164312	0.0220971	1.27155e-13	0.135385	0.0222829	6.6813e-10
999	Total dhCer	rs12038372	1	224363881	224176179	T	C	0.427	-0.133286	0.0226215	4.08588e-09	-0.168973	0.0225036	7.44838e-14	-0.134325	0.022707	1.77631e-09
1000	Total dhCer	rs112603225	1	224364569	224176867	G	A	0.45	-0.13361	0.0222208	1.96075e-09	-0.162673	0.0221161	2.31534e-13	-0.133126	0.022305	1.2899e-09
1001	Total dhCer	rs6673347	1	224367636	224179934	C	A	0.276	-0.146667	0.0244518	2.15965e-09	-0.189513	0.0243038	8.08117e-15	-0.1497	0.0245458	5.79283e-10
1002	Total dhCer	rs4653996	1	224373608	224185906	G	T	0.545	0.11229	0.0220372	3.59456e-07	0.139003	0.0219483	2.61826e-10	0.112561	0.0221211	1.87934e-07
1003	Total dhCer	rs11589025	1	224375385	224187683	G	A	0.319	-0.107025	0.0231954	4.039e-06	-0.143837	0.0230769	5.02483e-10	-0.110706	0.0232851	1.02653e-06
1004	Total dhCer	rs36086207	1	224376734	224189032	G	A	0.546	0.110687	0.0220014	5.03593e-07	0.13728	0.0219122	4.05171e-10	0.110872	0.0220855	2.682e-07
1005	Total dhCer	rs11810089	1	224379041	224191339	A	G	0.546	0.111046	0.0220085	4.66565e-07	0.13778	0.0219191	3.54713e-10	0.111458	0.0220925	2.35633e-07
1006	Total dhCer	rs1060394	1	224380921	224193219	T	A	0.32	-0.10766	0.0232399	3.69557e-06	-0.144693	0.0231209	4.28445e-10	-0.111392	0.0233294	9.28297e-07
1007	Total dhCer	rs61826414	1	224382468	224194766	A	G	0.545	0.111108	0.0220191	4.65681e-07	0.138306	0.0219302	3.1025e-10	0.111628	0.0221031	2.29256e-07
1008	Total dhCer	rs6666295	1	224386660	224198958	T	C	0.526	0.119237	0.0220799	6.94622e-08	0.143965	0.0219866	6.42814e-11	0.119145	0.0221637	4.00834e-08
1009	Total dhCer	rs12022755	1	224387749	224200047	T	C	0.341	-0.119909	0.0230489	2.0409e-07	-0.157291	0.0229202	7.68434e-12	-0.123096	0.0231365	5.42786e-08
1010	Total dhCer	rs10916470	1	224388737	224201035	G	A	0.531	0.122742	0.0220508	2.72954e-08	0.149714	0.0219532	1.0236e-11	0.122938	0.0221343	1.47509e-08
1011	Total dhCer	rs12757573	1	224390346	224202644	G	T	0.341	-0.120759	0.0230349	1.64627e-07	-0.157543	0.0229079	6.95328e-12	-0.12414	0.0231227	4.1638e-08
1012	Total dhCer	rs2405304	1	224391373	224203671	A	G	0.53	0.121642	0.0220042	3.39174e-08	0.147949	0.0219088	1.61823e-11	0.121939	0.0220881	1.78453e-08
1013	Total dhCer	rs9661659	1	224393404	224205702	C	T	0.312	-0.126188	0.023523	8.45753e-08	-0.150598	0.0234196	1.40028e-10	-0.128602	0.0236138	2.7124e-08
1014	Total dhCer	rs6678942	1	224395506	224207804	T	C	0.586	0.119849	0.0223118	8.15787e-08	0.145671	0.0222171	6.05563e-11	0.121536	0.022397	3.02551e-08
1015	Total dhCer	rs6669401	1	224395627	224207925	A	G	0.586	0.119837	0.0223109	8.17262e-08	0.145659	0.0222162	6.06809e-11	0.121532	0.0223961	3.02534e-08
1016	Total dhCer	rs2176600	1	224395782	224208080	T	C	0.586	0.119824	0.0223067	8.15442e-08	0.145655	0.0222121	6.02553e-11	0.121539	0.0223919	3.003e-08
1017	Total dhCer	rs2139155	1	224396044	224208342	A	G	0.532	0.124157	0.0219526	1.63503e-08	0.148602	0.0218597	1.18852e-11	0.124432	0.0220368	8.68865e-09
1018	Total dhCer	rs4653568	1	224396329	224208627	G	A	0.623	0.153423	0.0228132	1.94775e-11	0.180998	0.0226992	1.92976e-15	0.153943	0.0228997	1.00498e-11
1019	Total dhCer	rs4654000	1	224396487	224208785	T	C	0.623	0.153493	0.022811	1.89948e-11	0.181014	0.0226971	1.90772e-15	0.154059	0.0228976	9.66827e-12
1020	Total dhCer	rs12756984	1	224396580	224208878	G	A	0.273	-0.175192	0.0246381	1.32627e-12	-0.200161	0.0245139	4.18525e-16	-0.176432	0.0247328	5.67441e-13
1021	Total dhCer	rs6685440	1	224397220	224209518	T	C	0.273	-0.175006	0.0246452	1.42044e-12	-0.199962	0.0245211	4.55819e-16	-0.176237	0.0247398	6.09477e-13
1022	Total dhCer	rs6675967	1	224397439	224209737	A	G	0.273	-0.174937	0.0246498	1.46278e-12	-0.199876	0.0245257	4.74933e-16	-0.176158	0.0247444	6.29473e-13
1023	Total dhCer	rs9793489	1	224397459	224209757	A	T	0.623	0.153094	0.0228368	2.25187e-11	0.180796	0.0227226	2.21154e-15	0.153646	0.0229233	1.14992e-11
1024	Total dhCer	rs11581061	1	224398344	224210642	C	T	0.273	-0.174718	0.0246589	1.58777e-12	-0.199604	0.0245351	5.32785e-16	-0.175958	0.0247535	6.7964e-13
1025	Total dhCer	rs2011117	1	224398639	224210937	T	C	0.623	0.152303	0.0228494	2.91878e-11	0.180231	0.0227349	2.78814e-15	0.152871	0.0229359	1.48166e-11
1026	Total dhCer	rs908801	1	224398817	224211115	C	T	0.623	0.152171	0.0228517	3.04797e-11	0.180124	0.0227371	2.91184e-15	0.152737	0.0229381	1.54784e-11
1027	Total dhCer	rs6681673	1	224398910	224211208	C	T	0.624	0.152527	0.0228656	2.82062e-11	0.18	0.0227518	3.1654e-15	0.153027	0.0229521	1.4611e-11
1028	Total dhCer	rs4654003	1	224399383	224211681	C	T	0.624	0.152146	0.0228568	3.10241e-11	0.18005	0.0227422	3.03055e-15	0.152704	0.0229432	1.57865e-11
1029	Total dhCer	rs2002053	1	224399727	224212025	T	C	0.273	-0.17397	0.0246683	2.00927e-12	-0.198872	0.0245449	6.96431e-16	-0.175213	0.0247629	8.58978e-13
1030	Total dhCer	rs6682292	1	224400175	224212473	G	A	0.624	0.152276	0.02286	3.00442e-11	0.180088	0.0227455	3.01619e-15	0.152844	0.0229462	1.52367e-11
1031	Total dhCer	rs1467224	1	224400502	224212800	C	T	0.727	0.173682	0.0246742	2.20901e-12	0.198484	0.0245512	8.04623e-16	0.174944	0.0247686	9.39253e-13
1032	Total dhCer	rs6689187	1	224401596	224213894	C	T	0.538	0.118954	0.0219703	6.44244e-08	0.142835	0.0218814	7.33398e-11	0.119905	0.0220545	2.85666e-08
1033	Total dhCer	rs10916488	1	224402524	224214822	T	C	0.322	-0.122959	0.0233291	1.41195e-07	-0.150345	0.023217	1.0389e-10	-0.126662	0.0234179	3.33802e-08
1034	Total dhCer	rs1401320	1	224403588	224215886	A	G	0.539	0.121883	0.0220063	3.20856e-08	0.145065	0.0219178	4.00291e-11	0.122705	0.0220903	1.47059e-08
1035	Total dhCer	rs34011742	1	224403641	224215939	T	G	0.321	-0.123344	0.0233278	1.2891e-07	-0.150656	0.0232158	9.49323e-11	-0.127012	0.0234165	3.06669e-08
1036	Total dhCer	rs11582572	1	224407158	224219456	G	A	0.377	-0.147187	0.0233754	3.33518e-10	-0.160447	0.0232846	6.54729e-12	-0.146533	0.023461	2.30322e-10
1037	Total dhCer	rs10916514	1	224408802	224221100	T	G	0.531	0.117141	0.0220332	1.1002e-07	0.138207	0.021953	3.32454e-10	0.117811	0.0221172	5.24604e-08
1038	Total dhCer	rs7543863	1	224409685	224221983	T	C	0.533	0.117142	0.022011	1.06856e-07	0.136492	0.0219342	5.27934e-10	0.117866	0.022095	5.02556e-08
1039	Total dhCer	rs1807899	1	224410432	224222730	A	C	0.326	-0.115729	0.0232643	6.74344e-07	-0.139812	0.0231612	1.69835e-09	-0.119236	0.0233531	1.71513e-07
1040	Total dhCer	rs10799541	1	224411596	224223894	A	G	0.326	-0.115494	0.0232562	7.03853e-07	-0.139474	0.0231533	1.83413e-09	-0.11904	0.023345	1.77589e-07
1041	Total dhCer	rs12081432	1	224413515	224225813	T	C	0.325	-0.11637	0.0233171	6.20128e-07	-0.14072	0.0232128	1.44684e-09	-0.11994	0.0234058	1.55551e-07
1042	Total dhCer	rs3767731	1	224415616	224227914	T	C	0.325	-0.115453	0.0233461	7.8316e-07	-0.139956	0.0232419	1.85581e-09	-0.118935	0.0234345	2.01347e-07
1043	Total dhCer	rs61826430	1	224416389	224228687	G	C	0.326	-0.115413	0.0233706	8.11238e-07	-0.140037	0.0232661	1.88793e-09	-0.11882	0.023459	2.12412e-07
1044	Total dhCer	rs35584106	1	224419533	224231831	T	C	0.529	0.11403	0.0221126	2.60043e-07	0.133161	0.0220358	1.62388e-09	0.115161	0.0221964	1.10816e-07
1045	Total dhCer	rs10799545	1	224420212	224232510	A	C	0.325	-0.115374	0.0234385	8.79927e-07	-0.139961	0.023334	2.144e-09	-0.118815	0.0235268	2.29407e-07
1046	Total dhCer	rs1976786	1	224424473	224236771	T	C	0.325	-0.116177	0.0235197	8.06428e-07	-0.140465	0.0234153	2.13514e-09	-0.11981	0.0236088	2.01799e-07
1047	Total dhCer	rs12565875	1	224425165	224237463	A	T	0.517	0.112455	0.0222487	4.45497e-07	0.131876	0.0221701	2.89229e-09	0.113744	0.022333	1.83366e-07
1048	Total dhCer	rs165556	20	12894913	12914265	A	T	0.13	0.155801	0.0328023	2.09714e-06	0.182583	0.0326903	2.46213e-08	0.160699	0.0329327	5.49898e-07
1049	Total dhCer	rs6078816	20	12896057	12915409	C	T	0.319	-0.124428	0.023809	1.79741e-07	-0.156445	0.0236967	4.51159e-11	-0.126874	0.023899	5.78484e-08
1050	Total dhCer	rs149383	20	12897856	12917208	C	T	0.131	0.154576	0.0324367	1.94216e-06	0.179113	0.0323266	3.17641e-08	0.159974	0.0325653	4.65837e-07
1051	Total dhCer	rs165557	20	12898764	12918116	T	C	0.131	0.154566	0.0323936	1.88567e-06	0.178521	0.0322844	3.38363e-08	0.15988	0.0325227	4.57497e-07
1052	Total dhCer	rs679525	20	12900347	12919699	C	T	0.131	0.154505	0.0324173	1.93622e-06	0.17949	0.0323065	2.91587e-08	0.159816	0.0325463	4.70532e-07
1053	Total dhCer	rs3901493	20	12908009	12927361	C	T	0.129	0.16524	0.0325612	4.02644e-07	0.19654	0.0324418	1.48209e-09	0.170144	0.0326909	1.01526e-07
1054	Total dhCer	rs6134722	20	12908451	12927803	T	C	0.202	0.127448	0.0271569	2.76143e-06	0.15054	0.0270586	2.79644e-08	0.128452	0.0272636	1.26676e-06
1055	Total dhCer	rs189663	20	12909937	12929289	G	A	0.284	-0.151385	0.0243856	5.92826e-10	-0.142846	0.024334	4.73581e-09	-0.157259	0.0244784	7.30823e-11
1056	Total dhCer	rs3848743	20	12910695	12930047	G	A	0.263	-0.150687	0.0248629	1.48983e-09	-0.141022	0.0248163	1.42396e-08	-0.156708	0.0249576	1.86502e-10
1057	Total dhCer	rs6105001	20	12911022	12930374	C	T	0.292	-0.152074	0.0240971	3.11448e-10	-0.139791	0.0240534	6.67806e-09	-0.158205	0.0241877	3.40347e-11
1058	Total dhCer	rs6109616	20	12911163	12930515	C	G	0.292	-0.152076	0.0240972	3.113e-10	-0.13979	0.0240535	6.68067e-09	-0.158203	0.0241878	3.40584e-11
1059	Total dhCer	rs6109617	20	12911482	12930834	G	C	0.292	-0.152263	0.0240959	2.95505e-10	-0.139862	0.0240524	6.55062e-09	-0.158351	0.0241865	3.26327e-11
1060	Total dhCer	rs6074523	20	12912901	12932253	C	A	0.291	-0.154157	0.024119	1.85035e-10	-0.140639	0.0240756	5.59551e-09	-0.160214	0.0242095	2.03669e-11
1061	Total dhCer	rs6074524	20	12912902	12932254	C	A	0.291	-0.154143	0.0241189	1.85725e-10	-0.140646	0.0240754	5.58564e-09	-0.160182	0.0242094	2.05438e-11
1062	Total dhCer	rs6131412	20	12912957	12932309	C	T	0.185	0.139586	0.0282628	8.09072e-07	0.159543	0.0281693	1.55999e-08	0.140692	0.0283734	3.68148e-07
1063	Total dhCer	rs6078822	20	12913172	12932524	G	T	0.293	-0.15162	0.0240852	3.4408e-10	-0.139135	0.0240412	7.70948e-09	-0.157677	0.0241759	3.8501e-11
1064	Total dhCer	rs33935382	20	12914577	12933929	T	C	0.293	-0.152258	0.0240835	2.90001e-10	-0.140017	0.0240397	6.19754e-09	-0.158356	0.0241742	3.18737e-11
1065	Total dhCer	rs2236002	20	12915922	12935274	G	A	0.293	-0.152214	0.0240778	2.9071e-10	-0.139982	0.0240339	6.20263e-09	-0.158323	0.0241685	3.18314e-11
1066	Total dhCer	rs6074525	20	12917368	12936720	G	A	0.295	-0.145545	0.024012	1.49414e-09	-0.133452	0.0239677	2.75611e-08	-0.151776	0.0241025	1.66163e-10
1067	Total dhCer	rs35436526	20	12917910	12937262	T	C	0.295	-0.145528	0.0240089	1.49337e-09	-0.133442	0.0239646	2.75162e-08	-0.151705	0.0240995	1.68467e-10
1068	Total dhCer	rs34476836	20	12917994	12937346	T	G	0.295	-0.145291	0.0240102	1.59097e-09	-0.133184	0.0239658	2.93163e-08	-0.151432	0.0241007	1.81443e-10
1069	Total dhCer	rs34511126	20	12918042	12937394	C	T	0.295	-0.145283	0.0240092	1.59219e-09	-0.133176	0.0239649	2.9341e-08	-0.151424	0.0240999	1.81597e-10
1070	Total dhCer	rs6078823	20	12918217	12937569	T	C	0.295	-0.145546	0.0240069	1.482e-09	-0.133475	0.0239626	2.72384e-08	-0.151723	0.0240975	1.67092e-10
1071	Total dhCer	rs6078824	20	12918301	12937653	C	T	0.295	-0.145269	0.0240072	1.5926e-09	-0.133168	0.0239628	2.93139e-08	-0.151407	0.0240978	1.81776e-10
1072	Total dhCer	rs6078825	20	12918314	12937666	A	C	0.295	-0.145304	0.024007	1.57801e-09	-0.133219	0.0239626	2.89598e-08	-0.151472	0.0240977	1.78623e-10
1073	Total dhCer	rs6078826	20	12918612	12937964	A	G	0.295	-0.145476	0.0240013	1.49589e-09	-0.133407	0.0239569	2.74776e-08	-0.151649	0.0240919	1.68818e-10
1074	Total dhCer	rs6078827	20	12918693	12938045	T	C	0.295	-0.145505	0.024001	1.48438e-09	-0.133451	0.0239566	2.71846e-08	-0.151709	0.0240917	1.66107e-10
1075	Total dhCer	rs34578187	20	12920651	12940003	T	C	0.296	-0.145411	0.0239879	1.49004e-09	-0.133332	0.0239434	2.74892e-08	-0.151593	0.0240786	1.67555e-10
1076	Total dhCer	rs34738379	20	12920713	12940065	C	A	0.296	-0.145426	0.0239874	1.48309e-09	-0.133382	0.0239429	2.71429e-08	-0.15168	0.0240781	1.63622e-10
1077	Total dhCer	rs6078828	20	12920817	12940169	C	T	0.296	-0.145366	0.0239834	1.49701e-09	-0.133299	0.0239389	2.75444e-08	-0.151548	0.0240742	1.6833e-10
1078	Total dhCer	rs6078829	20	12920848	12940200	C	T	0.296	-0.145359	0.0239828	1.4983e-09	-0.133294	0.0239383	2.75566e-08	-0.151563	0.0240735	1.67501e-10
1079	Total dhCer	rs12625900	20	12922131	12941483	G	A	0.296	-0.145271	0.0239711	1.50512e-09	-0.133251	0.0239265	2.74199e-08	-0.151492	0.0240619	1.67378e-10
1080	Total dhCer	rs12625922	20	12922340	12941692	G	A	0.296	-0.145208	0.0239693	1.52545e-09	-0.133176	0.0239247	2.78428e-08	-0.151395	0.0240601	1.71231e-10
1081	Total dhCer	rs6033553	20	12922766	12942118	C	T	0.185	0.139943	0.0282314	7.37379e-07	0.159776	0.0281362	1.43085e-08	0.141035	0.0283421	3.36382e-07
1082	Total dhCer	rs13039342	20	12923950	12943302	G	T	0.296	-0.145111	0.0239527	1.52463e-09	-0.133116	0.0239081	2.76416e-08	-0.151328	0.0240437	1.69622e-10
1083	Total dhCer	rs6134727	20	12924120	12943472	A	C	0.128	0.162664	0.0327993	7.31121e-07	0.192453	0.0326864	4.17748e-09	0.167649	0.0329293	1.85194e-07
1084	Total dhCer	rs34845005	20	12924199	12943551	T	C	0.296	-0.145107	0.02395	1.51968e-09	-0.133103	0.0239053	2.76295e-08	-0.151321	0.0240409	1.69139e-10
1085	Total dhCer	rs12624670	20	12924416	12943768	A	C	0.296	-0.144995	0.0239452	1.5522e-09	-0.132994	0.0239004	2.8172e-08	-0.151178	0.0240361	1.74281e-10
1086	Total dhCer	rs6078831	20	12924935	12944287	T	C	0.296	-0.144995	0.0239523	1.57106e-09	-0.133432	0.0239071	2.56164e-08	-0.151222	0.0240433	1.74316e-10
1087	Total dhCer	rs6078832	20	12924958	12944310	A	C	0.296	-0.144977	0.0239508	1.57468e-09	-0.13342	0.0239056	2.56403e-08	-0.151205	0.0240418	1.74696e-10
1088	Total dhCer	rs34009197	20	12925138	12944490	T	C	0.296	-0.144579	0.0239422	1.72013e-09	-0.133097	0.0238967	2.7365e-08	-0.150744	0.0240332	1.94627e-10
1089	Total dhCer	rs12624964	20	12925909	12945261	T	A	0.295	-0.144798	0.0239804	1.72207e-09	-0.13323	0.0239345	2.78418e-08	-0.150836	0.0240716	2.02425e-10
1090	Total dhCer	rs12624970	20	12925917	12945269	T	C	0.294	-0.145469	0.0239846	1.45794e-09	-0.134622	0.0239387	2.0052e-08	-0.151508	0.0240759	1.70613e-10
1091	Total dhCer	rs6078833	20	12927208	12946560	T	C	0.3	-0.143981	0.0238044	1.62331e-09	-0.135524	0.0237546	1.25751e-08	-0.150302	0.0238954	1.73884e-10
1092	Total dhCer	rs6078834	20	12927466	12946818	T	C	0.3	-0.14385	0.0237993	1.66566e-09	-0.135387	0.0237494	1.29122e-08	-0.150166	0.0238903	1.78774e-10
1093	Total dhCer	rs6078836	20	12927894	12947246	C	T	0.3	-0.143806	0.0237955	1.67488e-09	-0.135344	0.0237457	1.29794e-08	-0.150147	0.0238866	1.78562e-10
1094	Total dhCer	rs13036286	20	12928644	12947996	A	G	0.3	-0.144295	0.0238291	1.55567e-09	-0.13566	0.0237788	1.25845e-08	-0.150669	0.0239201	1.64319e-10
1095	Total dhCer	rs17226244	20	12928793	12948145	T	G	0.3	-0.144271	0.0238336	1.57494e-09	-0.1356	0.0237836	1.28417e-08	-0.150596	0.0239245	1.68785e-10
1096	Total dhCer	rs13036377	20	12928940	12948292	G	A	0.185	0.14082	0.0283265	6.85426e-07	0.160825	0.0282299	1.28687e-08	0.14198	0.028437	3.08842e-07
1097	Total dhCer	rs6074527	20	12929239	12948591	C	T	0.31	-0.150475	0.0237739	2.7718e-10	-0.144351	0.0237207	1.28196e-09	-0.15658	0.0238643	2.96969e-11
1098	Total dhCer	rs6074528	20	12929945	12949297	A	G	0.297	-0.154026	0.0241313	1.96035e-10	-0.141039	0.0240905	5.2031e-09	-0.160395	0.0242223	1.98286e-11
1099	Total dhCer	rs13036973	20	12930239	12949591	A	G	0.297	-0.154031	0.0241608	2.05796e-10	-0.141233	0.0241191	5.17189e-09	-0.160367	0.0242519	2.10948e-11
1100	Total dhCer	rs6134729	20	12930262	12949614	G	A	0.128	0.164751	0.0330154	6.25208e-07	0.194813	0.0329011	3.4239e-09	0.169784	0.0331449	1.57083e-07
1101	Total dhCer	rs2273691	20	12931000	12950352	A	G	0.297	-0.155082	0.0241986	1.65731e-10	-0.14231	0.024157	4.18651e-09	-0.161517	0.0242901	1.64636e-11
1102	Total dhCer	rs6078839	20	12932000	12951352	T	C	0.298	-0.157302	0.0242349	9.68462e-11	-0.145033	0.0241938	2.23441e-09	-0.16356	0.0243268	9.98491e-12
1103	Total dhCer	rs35100774	20	12932534	12951886	A	G	0.299	-0.155712	0.024251	1.51888e-10	-0.145363	0.0242067	2.09228e-09	-0.16198	0.0243429	1.59644e-11
1104	Total dhCer	rs4100052	20	12933104	12952456	T	C	0.299	-0.156843	0.0242782	1.1743e-10	-0.146449	0.0242339	1.65623e-09	-0.163309	0.0243702	1.16147e-11
1105	Total dhCer	rs6134730	20	12934992	12954344	C	T	0.184	0.149251	0.0286734	2.01093e-07	0.170045	0.028575	2.84609e-09	0.150664	0.028786	8.67664e-08
1106	Total dhCer	rs6033555	20	12936520	12955872	G	A	0.074	0.211965	0.0430577	9.08698e-07	0.27438	0.0428543	1.74834e-10	0.214633	0.043203	3.50774e-07
1107	Total dhCer	rs6041735	20	12940649	12960001	C	T	0.651	-0.184702	0.022975	1.24457e-15	-0.229385	0.022796	1.78398e-23	-0.19191	0.0230629	5.71659e-17
1108	Total dhCer	rs73079703	20	12941782	12961134	T	C	0.258	-0.147035	0.025172	5.57743e-09	-0.137256	0.0251196	4.96522e-08	-0.151851	0.0252683	1.00376e-09
1109	Total dhCer	rs8183164	20	12942600	12961952	A	C	0.258	-0.146681	0.0251452	5.84641e-09	-0.136631	0.025093	5.52645e-08	-0.151002	0.0252414	1.18542e-09
1110	Total dhCer	rs3848744	20	12942649	12962001	G	A	0.65	-0.187608	0.0228981	3.6015e-16	-0.229336	0.0227273	1.35013e-23	-0.194841	0.022986	1.55438e-17
1111	Total dhCer	rs3843765	20	12943737	12963089	A	G	0.649	-0.187959	0.0228435	2.71878e-16	-0.229157	0.0226756	1.16217e-23	-0.195028	0.0229315	1.22281e-17
1112	Total dhCer	rs3848745	20	12944067	12963419	A	G	0.649	-0.186992	0.0228482	3.90208e-16	-0.229288	0.0226794	1.11743e-23	-0.193981	0.0229362	1.82646e-17
1113	Total dhCer	rs433279	20	12944539	12963891	T	C	0.069	0.254004	0.0436437	6.42796e-09	0.300577	0.043456	5.37937e-12	0.259637	0.0438033	1.65477e-09
1114	Total dhCer	rs6131414	20	12945669	12965021	A	G	0.258	-0.144718	0.0250411	8.06556e-09	-0.134899	0.0249896	7.17719e-08	-0.149605	0.0251377	1.4303e-09
1115	Total dhCer	rs3903703	20	12945963	12965315	G	A	0.65	-0.186685	0.0228288	4.12089e-16	-0.228036	0.0226607	1.78988e-23	-0.193612	0.0229169	1.9695e-17
1116	Total dhCer	rs7272107	20	12946328	12965680	A	G	0.258	-0.144721	0.0250443	8.09681e-09	-0.134921	0.0249927	7.17097e-08	-0.149584	0.0251409	1.44415e-09
1117	Total dhCer	rs73079713	20	12947141	12966493	T	C	0.258	-0.144757	0.0250473	8.06204e-09	-0.134981	0.0249956	7.10145e-08	-0.14963	0.0251438	1.43428e-09
1118	Total dhCer	rs4814173	20	12947532	12966884	C	G	0.65	-0.186701	0.0228325	4.14731e-16	-0.228133	0.0226641	1.74552e-23	-0.193676	0.0229206	1.94656e-17
1119	Total dhCer	rs4813102	20	12947883	12967235	T	A	0.602	-0.193285	0.0223447	7.95007e-18	-0.226923	0.0221962	3.54927e-24	-0.198657	0.0224302	5.83419e-19
1120	Total dhCer	rs3848746	20	12950606	12969958	G	A	0.649	-0.186193	0.0228845	5.77572e-16	-0.22925	0.0227101	1.33176e-23	-0.193132	0.0229725	2.78853e-17
1121	Total dhCer	rs6134734	20	12952640	12971992	T	A	0.258	-0.144379	0.0250856	9.31501e-09	-0.136069	0.025031	5.83209e-08	-0.149373	0.0251821	1.61138e-09
1122	Total dhCer	rs2327452	20	12952964	12972316	C	A	0.65	-0.186307	0.0228715	5.33525e-16	-0.229218	0.0226977	1.26946e-23	-0.193316	0.0229596	2.50527e-17
1123	Total dhCer	rs6109634	20	12953314	12972666	G	A	0.258	-0.144286	0.025087	9.54131e-09	-0.13601	0.0250323	5.91988e-08	-0.149222	0.0251835	1.6742e-09
1124	Total dhCer	rs2327451	20	12953934	12973286	A	C	0.649	-0.18674	0.0228215	3.97577e-16	-0.229214	0.0226501	1.03142e-23	-0.193629	0.0229096	1.9137e-17
1125	Total dhCer	rs4508668	20	12955601	12974953	C	T	0.649	-0.186139	0.0228134	4.81099e-16	-0.228945	0.0226418	1.11872e-23	-0.19296	0.0229015	2.38706e-17
1126	Total dhCer	rs3848748	20	12957587	12976939	C	G	0.258	-0.145392	0.0250759	7.24461e-09	-0.136029	0.0250231	5.84313e-08	-0.150484	0.0251725	1.21611e-09
1127	Total dhCer	rs438568	20	12958687	12978039	G	A	0.607	-0.215506	0.022324	8.23328e-22	-0.251682	0.0221688	2.05863e-29	-0.225724	0.0224097	6.49277e-24
1128	Total dhCer	rs4814175	20	12959094	12978446	T	A	0.606	-0.215123	0.0222832	8.23607e-22	-0.251377	0.0221301	1.92573e-29	-0.225127	0.0223689	7.05397e-24
1129	Total dhCer	rs4814176	20	12959398	12978750	C	T	0.606	-0.215113	0.022283	8.26651e-22	-0.251357	0.02213	1.94341e-29	-0.225127	0.0223687	7.04694e-24
1130	Total dhCer	rs1321940	20	12959885	12979237	G	A	0.606	-0.21514	0.0222834	8.16523e-22	-0.250693	0.0221312	2.71868e-29	-0.225248	0.0223692	6.69198e-24
1131	Total dhCer	rs6078854	20	12960153	12979505	A	T	0.353	-0.187346	0.0230788	6.52807e-16	-0.182273	0.0230236	3.36411e-15	-0.192315	0.0231656	6.71499e-17
1132	Total dhCer	rs1830589	20	12961311	12980663	C	A	0.086	0.285776	0.0402902	1.5674e-12	0.32289	0.0401172	1.10287e-15	0.293685	0.0404436	2.2432e-13
1133	Total dhCer	rs6074536	20	12961551	12980903	A	G	0.301	-0.127698	0.0239682	1.04191e-07	-0.168865	0.0238524	1.65734e-12	-0.133271	0.024057	1.60062e-08
1134	Total dhCer	rs3848749	20	12962089	12981441	C	T	0.258	-0.144923	0.0250893	8.24329e-09	-0.136512	0.0250352	5.32014e-08	-0.149987	0.0251856	1.39731e-09
1135	Total dhCer	rs3910136	20	12962261	12981613	A	T	0.348	-0.104107	0.0230824	6.62044e-06	-0.148916	0.0229655	9.8003e-11	-0.110288	0.0231685	9.97019e-07
1136	Total dhCer	rs364585	20	12962718	12982070	G	A	0.606	-0.215148	0.0222575	7.30843e-22	-0.250343	0.0221062	2.8086e-29	-0.225253	0.0223432	5.94393e-24
1137	Total dhCer	rs382003	20	12963171	12982523	A	G	0.258	-0.145431	0.0250543	6.97409e-09	-0.13627	0.0250004	5.38261e-08	-0.150605	0.0251506	1.14414e-09
1138	Total dhCer	rs6078855	20	12963186	12982538	A	G	0.301	-0.127464	0.0239579	1.0851e-07	-0.168301	0.0238426	1.92129e-12	-0.133022	0.0240467	1.67481e-08
1139	Total dhCer	rs6078856	20	12963663	12983015	A	G	0.301	-0.12753	0.023957	1.06746e-07	-0.168463	0.0238417	1.82624e-12	-0.133086	0.0240458	1.64762e-08
1140	Total dhCer	rs6074537	20	12964154	12983506	A	G	0.301	-0.127369	0.0239561	1.10654e-07	-0.168152	0.023841	2.00188e-12	-0.132925	0.024045	1.70962e-08
1141	Total dhCer	rs3848750	20	12965105	12984457	T	A	0.321	-0.125503	0.0236855	1.21948e-07	-0.150487	0.0236017	1.98143e-10	-0.132535	0.0237731	1.31007e-08
1142	Total dhCer	rs3848751	20	12965401	12984753	G	T	0.301	-0.126721	0.0239696	1.30335e-07	-0.167681	0.0238546	2.37035e-12	-0.132367	0.0240585	1.98346e-08
1143	Total dhCer	rs2876240	20	12965665	12985017	A	G	0.301	-0.126683	0.0239702	1.31538e-07	-0.167661	0.0238552	2.38788e-12	-0.132322	0.024059	2.00574e-08
1144	Total dhCer	rs3848752	20	12966051	12985403	C	T	0.302	-0.125352	0.0239761	1.78786e-07	-0.166174	0.0238619	3.75881e-12	-0.131021	0.0240649	2.7363e-08
1145	Total dhCer	rs168622	20	12966089	12985441	G	T	0.606	-0.215659	0.0222523	5.72337e-22	-0.250304	0.0221027	2.78358e-29	-0.225745	0.0223381	4.66335e-24
1146	Total dhCer	rs3910135	20	12966320	12985672	C	T	0.302	-0.125202	0.023976	1.84895e-07	-0.166066	0.0238618	3.88039e-12	-0.130866	0.0240648	2.83618e-08
1147	Total dhCer	rs360539	20	12966440	12985792	G	T	0.257	-0.147482	0.0250936	4.50861e-09	-0.136111	0.0250461	5.85657e-08	-0.152513	0.0251898	7.61519e-10
1148	Total dhCer	rs6131417	20	12967751	12987103	A	G	0.256	-0.147731	0.0251426	4.54872e-09	-0.136951	0.0250956	5.15377e-08	-0.152578	0.0252389	8.05748e-10
1149	Total dhCer	rs6134740	20	12968649	12988001	C	G	0.257	-0.145682	0.025129	7.26013e-09	-0.135077	0.025082	7.68624e-08	-0.150538	0.0252254	1.29561e-09
1150	Total dhCer	rs4081899	20	12969241	12988593	C	T	0.302	-0.124708	0.023977	2.06674e-07	-0.165873	0.0238626	4.11398e-12	-0.130389	0.0240658	3.17063e-08
1151	Total dhCer	rs680379	20	12969400	12988752	G	A	0.605	-0.213777	0.022223	1.12188e-21	-0.246645	0.0220831	1.49058e-28	-0.223753	0.0223088	9.92761e-24
1152	Total dhCer	rs3848753	20	12969417	12988769	A	G	0.302	-0.124608	0.0239757	2.11013e-07	-0.165803	0.0238613	4.18903e-12	-0.130288	0.0240645	3.24018e-08
1153	Total dhCer	rs6134741	20	12970842	12990194	A	G	0.256	-0.147488	0.0251533	4.8903e-09	-0.136503	0.0251071	5.76678e-08	-0.15238	0.0252495	8.59109e-10
1154	Total dhCer	rs3848754	20	12971345	12990697	C	T	0.302	-0.12443	0.023973	2.18901e-07	-0.165125	0.0238596	5.09411e-12	-0.130107	0.0240618	3.3669e-08
1155	Total dhCer	rs3848755	20	12971437	12990789	C	T	0.302	-0.124428	0.023973	2.18997e-07	-0.165128	0.0238596	5.0894e-12	-0.130106	0.0240618	3.36824e-08
1156	Total dhCer	rs686548	20	12973521	12992873	T	A	0.606	-0.213172	0.0222551	1.67328e-21	-0.244901	0.0221193	4.3627e-28	-0.223151	0.0223409	1.49422e-23
1157	Total dhCer	rs6041755	20	12973617	12992969	T	C	0.348	-0.102682	0.0230725	8.75206e-06	-0.146634	0.0229579	1.84804e-10	-0.108997	0.0231588	1.29793e-06
1158	Total dhCer	rs13037956	20	12974302	12993654	A	C	0.302	-0.124782	0.023972	2.02148e-07	-0.165537	0.0238583	4.50278e-12	-0.130483	0.024061	3.08394e-08
1159	Total dhCer	rs6074538	20	12974493	12993845	T	C	0.302	-0.125359	0.0239748	1.78181e-07	-0.166713	0.0238606	3.19743e-12	-0.131053	0.0240638	2.71263e-08
1160	Total dhCer	rs6078866	20	12974567	12993919	G	A	0.302	-0.125487	0.0239799	1.74195e-07	-0.166872	0.0238656	3.08246e-12	-0.131182	0.0240689	2.64917e-08
1161	Total dhCer	rs6074539	20	12974665	12994017	A	G	0.302	-0.1254	0.023983	1.78262e-07	-0.166851	0.0238686	3.1214e-12	-0.13108	0.024072	2.72343e-08
1162	Total dhCer	rs59131252	20	12975257	12994609	A	C	0.256	-0.145912	0.0252171	7.77289e-09	-0.132338	0.0251769	1.55807e-07	-0.150765	0.0253135	1.39198e-09
1163	Total dhCer	rs6078868	20	12976256	12995608	C	A	0.304	-0.125735	0.0239621	1.6133e-07	-0.165961	0.0238496	3.90482e-12	-0.131241	0.0240513	2.55578e-08
1164	Total dhCer	rs2327449	20	12978403	12997755	C	A	0.247	-0.141258	0.0255628	3.45766e-08	-0.173946	0.0254587	9.41279e-12	-0.146608	0.0256593	5.8862e-09
1165	Total dhCer	rs16993611	20	12979073	12998425	G	A	0.092	-0.194943	0.0378671	2.78777e-07	-0.216628	0.0377383	1.03232e-08	-0.195177	0.0380079	1.46902e-07
1166	Total dhCer	rs3848756	20	12980142	12999494	T	C	0.247	-0.138638	0.0256738	6.997e-08	-0.171282	0.025571	2.35848e-11	-0.144126	0.0257702	1.18392e-08
1167	Total dhCer	rs35007019	20	12980475	12999827	C	T	0.093	-0.188254	0.0377896	6.62997e-07	-0.2067	0.0376672	4.39918e-08	-0.188332	0.0379311	3.56021e-07
1168	Total dhCer	rs34928736	20	12980599	12999951	G	A	0.093	-0.188655	0.0378065	6.35523e-07	-0.206941	0.037685	4.30851e-08	-0.188958	0.0379479	3.30873e-07
1169	Total dhCer	rs35291215	20	12980776	13000128	A	G	0.093	-0.188333	0.0377989	6.6092e-07	-0.206282	0.0376781	4.73037e-08	-0.18845	0.0379404	3.52636e-07
1170	Total dhCer	rs3916175	20	12980826	13000178	A	G	0.373	-0.105152	0.0226687	3.59498e-06	-0.132277	0.0225761	4.94459e-09	-0.109036	0.022756	8.5428e-07
1171	Total dhCer	rs608994	20	12980885	13000237	A	G	0.67	-0.185315	0.0232516	2.0328e-15	-0.202479	0.0231707	3.24245e-18	-0.192792	0.0233418	9.52129e-17
1172	Total dhCer	rs404368	20	12981270	13000622	T	G	0.381	-0.13974	0.0224745	5.60062e-10	-0.135974	0.0224185	1.44755e-09	-0.142835	0.0225621	1.33911e-10
1173	Total dhCer	rs3843766	20	12981561	13000913	T	C	0.451	-0.13122	0.0219106	2.31152e-09	-0.126194	0.0218587	8.4291e-09	-0.136177	0.0219963	3.25859e-10
1174	Total dhCer	rs3848757	20	12981617	13000969	A	G	0.451	-0.131313	0.0219178	2.2801e-09	-0.126158	0.021866	8.61017e-09	-0.136376	0.0220035	3.11732e-10
1175	Total dhCer	rs3848758	20	12981706	13001058	A	G	0.452	-0.130248	0.0219059	3.00535e-09	-0.125699	0.0218532	9.56052e-09	-0.135301	0.0219916	4.14857e-10
1176	Total dhCer	rs360538	20	12983672	13003024	G	A	0.744	-0.141227	0.0250298	1.76474e-08	-0.13853	0.0249698	3.04362e-08	-0.148516	0.025126	1.82785e-09
1177	Total dhCer	rs360537	20	12984652	13004004	G	A	0.742	-0.139046	0.0249833	2.74109e-08	-0.134581	0.0249245	6.98864e-08	-0.146699	0.0250789	2.64018e-09
1178	Total dhCer	rs168621	20	12986593	13005945	A	G	0.117	0.210686	0.0342278	8.07445e-10	0.171865	0.0342121	5.29345e-07	0.222027	0.0343549	5.68843e-11
1179	Total dhCer	rs360536	20	12987644	13006996	T	C	0.117	0.209586	0.0342162	9.74954e-10	0.17025	0.0342014	6.70886e-07	0.220887	0.0343432	6.96489e-11
1180	Total dhCer	rs184856	20	12987940	13007292	G	A	0.117	0.20934	0.0342258	1.03032e-09	0.16991	0.0342106	7.10623e-07	0.220628	0.0343528	7.40177e-11
1181	Total dhCer	rs360533	20	12988887	13008239	A	G	0.117	0.208374	0.0342053	1.20043e-09	0.168521	0.03419	8.61851e-07	0.219743	0.0343322	8.53564e-11
1182	Total dhCer	rs360532	20	12988904	13008256	T	C	0.117	0.208146	0.0341942	1.23671e-09	0.168127	0.0341787	9.06993e-07	0.219517	0.0343211	8.78964e-11
1183	Total dhCer	rs189662	20	12989663	13009015	T	C	0.117	0.208529	0.0341915	1.15043e-09	0.168229	0.0341764	8.919e-07	0.219775	0.0343184	8.34396e-11
1184	Total dhCer	rs3761895	20	12990044	13009396	C	T	0.741	-0.137226	0.0247922	3.27137e-08	-0.123376	0.0247429	6.39169e-07	-0.144516	0.0248881	3.40725e-09
1185	Total dhCer	rs3761893	20	12990212	13009564	A	G	0.741	-0.137312	0.0247908	3.20205e-08	-0.123395	0.0247416	6.35883e-07	-0.14458	0.0248867	3.3485e-09
1186	Total dhCer	rs360530	20	12990265	13009617	T	C	0.118	0.208783	0.0341841	1.0896e-09	0.168254	0.0341692	8.84035e-07	0.219992	0.034311	7.93588e-11
1187	Total dhCer	rs360529	20	12990364	13009716	C	T	0.118	0.208774	0.0341828	1.08971e-09	0.168252	0.0341679	8.83436e-07	0.220014	0.0343096	7.89e-11
1188	Total dhCer	rs415347	20	12990482	13009834	T	A	0.118	0.208838	0.0341862	1.08117e-09	0.168343	0.0341714	8.73732e-07	0.220039	0.034313	7.88585e-11
1189	Total dhCer	rs360527	20	12991110	13010462	G	A	0.117	0.209125	0.0342076	1.05068e-09	0.168814	0.0341927	8.27085e-07	0.220343	0.0343343	7.63909e-11
1190	Total dhCer	rs646814	20	12991536	13010888	C	T	0.118	0.211145	0.0341895	7.11471e-10	0.170185	0.0341762	6.64531e-07	0.222179	0.0343161	5.26635e-11
1191	Total dhCer	rs646334	20	12991639	13010991	T	C	0.117	0.214365	0.0343162	4.54185e-10	0.171092	0.0343052	6.38769e-07	0.225212	0.0344425	3.44714e-11
1192	Total dhCer	rs3859618	20	12993518	13012870	G	A	0.675	-0.13119	0.0234113	2.21019e-08	-0.116321	0.0233757	6.72828e-07	-0.134476	0.0235003	5.59529e-09
1193	Total dhCer	rs615921	20	12993880	13013232	T	C	0.117	0.214527	0.0343238	4.44476e-10	0.174092	0.0343101	4.07261e-07	0.225241	0.0344497	3.45963e-11
1194	Total dhCer	rs6078878	20	12994002	13013354	G	T	0.675	-0.132388	0.0234195	1.66466e-08	-0.117958	0.0233841	4.72829e-07	-0.135572	0.0235084	4.30655e-09
1195	Total dhCer	rs6078880	20	12994044	13013396	T	G	0.675	-0.132348	0.0234186	1.67898e-08	-0.117944	0.0233831	4.73715e-07	-0.135562	0.0235074	4.31115e-09
1196	Total dhCer	rs4814181	20	12994487	13013839	C	T	0.675	-0.131863	0.0233989	1.84068e-08	-0.117694	0.0233631	4.89548e-07	-0.135043	0.0234878	4.77272e-09
1197	Total dhCer	rs3848762	20	12995113	13014465	C	T	0.675	-0.131863	0.0233931	1.82599e-08	-0.11776	0.0233572	4.79164e-07	-0.135034	0.0234821	4.74367e-09
1198	Total dhCer	rs4813105	20	12997479	13016831	G	A	0.674	-0.132795	0.0234124	1.49008e-08	-0.118352	0.0233778	4.29992e-07	-0.135942	0.0235014	3.88488e-09
1199	Total dhCer	rs3843768	20	12999063	13018415	C	T	0.675	-0.132408	0.0234432	1.71101e-08	-0.118218	0.0234077	4.57787e-07	-0.135585	0.0235321	4.44237e-09
1200	Total dhCer	rs3848764	20	12999538	13018890	C	T	0.675	-0.132342	0.0234534	1.76382e-08	-0.118207	0.0234179	4.6409e-07	-0.135503	0.0235423	4.60084e-09
1201	Total dhCer	rs3848765	20	12999563	13018915	T	C	0.675	-0.132455	0.0234532	1.7151e-08	-0.118277	0.0234178	4.56889e-07	-0.135619	0.0235421	4.46838e-09
1202	Total dhCer	rs6078882	20	12999709	13019061	C	T	0.675	-0.132431	0.0234557	1.73111e-08	-0.118265	0.0234202	4.59338e-07	-0.135603	0.0235446	4.50214e-09
1203	Total dhCer	rs6131420	20	12999835	13019187	T	A	0.675	-0.133103	0.0234734	1.50334e-08	-0.118878	0.0234379	4.08781e-07	-0.13626	0.0235623	3.91824e-09
1204	Total dhCer	rs6131421	20	13000108	13019460	A	G	0.675	-0.13241	0.0234647	1.76187e-08	-0.118259	0.0234293	4.64566e-07	-0.135558	0.0235536	4.61265e-09
1205	Total dhCer	rs6074546	20	13000258	13019610	T	C	0.675	-0.132442	0.023473	1.76842e-08	-0.118278	0.0234375	4.66967e-07	-0.135577	0.0235619	4.64502e-09
1206	Total dhCer	rs6041769	20	13000307	13019659	A	C	0.117	0.2168	0.0344319	3.30416e-10	0.176542	0.0344188	3.04195e-07	0.22761	0.0345581	2.51378e-11
1207	Total dhCer	rs6078883	20	13000349	13019701	C	T	0.674	-0.133799	0.023509	1.33075e-08	-0.11958	0.0234739	3.64036e-07	-0.137013	0.0235979	3.41655e-09
1208	Total dhCer	rs6078884	20	13000352	13019704	G	T	0.674	-0.133762	0.0235083	1.34178e-08	-0.119615	0.0234731	3.60824e-07	-0.136926	0.0235972	3.48877e-09
1209	Total dhCer	rs6078885	20	13000377	13019729	G	A	0.675	-0.132606	0.0235124	1.79355e-08	-0.118521	0.0234765	4.62108e-07	-0.135778	0.0236012	4.67505e-09
1210	Total dhCer	rs3843769	20	13000827	13020179	C	G	0.676	-0.1324	0.0234868	1.82088e-08	-0.118282	0.0234512	4.7351e-07	-0.135541	0.0235756	4.78021e-09
1211	Total dhCer	rs3848766	20	13001117	13020469	A	C	0.675	-0.132317	0.0234879	1.86121e-08	-0.118218	0.0234524	4.80894e-07	-0.135457	0.0235768	4.88964e-09
1212	Total dhCer	rs2327448	20	13001216	13020568	G	A	0.676	-0.13231	0.0234902	1.86998e-08	-0.118217	0.0234547	4.82141e-07	-0.135458	0.023579	4.90457e-09
1213	Total dhCer	rs2876238	20	13001253	13020605	A	T	0.676	-0.132301	0.0234912	1.87666e-08	-0.118213	0.0234557	4.8304e-07	-0.135441	0.02358	4.93178e-09
1214	Total dhCer	rs360525	20	13001292	13020644	A	G	0.117	0.216642	0.0344547	3.49375e-10	0.176287	0.0344407	3.21455e-07	0.22735	0.0345805	2.71913e-11
1215	Total dhCer	rs2327447	20	13001364	13020716	A	C	0.676	-0.132279	0.0234979	1.90447e-08	-0.118203	0.0234623	4.87704e-07	-0.135441	0.0235867	4.97824e-09
1216	Total dhCer	rs2327445	20	13001588	13020940	G	A	0.676	-0.132224	0.0235046	1.9478e-08	-0.118174	0.023469	4.94419e-07	-0.135382	0.0235934	5.1004e-09
1217	Total dhCer	rs3966739	20	13001715	13021067	G	A	0.676	-0.132207	0.0235073	1.9634e-08	-0.118169	0.0234717	4.96454e-07	-0.135363	0.0235961	5.14435e-09
1218	Total dhCer	rs62201708	20	13008134	13027486	T	C	0.02	0.450355	0.0845565	1.05899e-07	0.477719	0.0843399	1.56129e-08	0.464429	0.0848788	2.35023e-08
1219	Total dhCer	rs57362538	20	13008817	13028169	T	C	0.108	0.232959	0.0354325	5.36412e-11	0.206612	0.0354123	5.74948e-09	0.243452	0.0355614	4.31071e-12
1220	Total dhCer	rs6109661	20	13015758	13035110	T	C	0.117	0.203494	0.0342816	3.11155e-09	0.179517	0.034254	1.6627e-07	0.213355	0.0344091	3.06632e-10
1221	Total dhCer	rs17226320	20	13015975	13035327	G	T	0.107	0.229299	0.0354543	1.08974e-10	0.201049	0.0354351	1.47943e-08	0.240087	0.0355834	8.49551e-12
1222	Total dhCer	rs6109679	20	13042990	13062342	A	G	0.202	0.150915	0.0276039	4.77917e-08	0.130688	0.0275704	2.18743e-06	0.154181	0.0277056	1.38714e-08
1223	Total dhCer	rs62201743	20	13047914	13067266	T	C	0.09	0.222358	0.0384747	7.93063e-09	0.201434	0.0384372	1.66819e-07	0.234483	0.0386135	6.81412e-10
1224	Total GM1	rs7412	19	45412079	44908822	T	C	0.09	-0.312028	0.0397919	6.61018e-15	-0.167012	0.0396449	2.65409e-05	0.148118	0.0399628	0.00010638
1225	Total GM1	rs72654473	19	45414399	44911142	A	C	0.115	-0.232887	0.0357748	9.19155e-11	-0.12523	0.0355566	0.000439051	0.0855052	0.0359215	0.00866915
1226	Total GM1	rs445925	19	45415640	44912383	A	G	0.116	-0.232633	0.035831	1.03554e-10	-0.125126	0.0356131	0.000453915	0.0833155	0.0359767	0.0103065
1227	Total GM1	rs390082	19	45416831	44913574	G	T	0.116	-0.233496	0.0359558	1.02486e-10	-0.125823	0.0357384	0.000441854	0.0827526	0.0361012	0.0109689
1228	Total GM1	rs141622900	19	45426792	44923535	A	G	0.061	-0.31923	0.0502494	2.76292e-10	-0.168285	0.0499732	0.00079232	0.139907	0.0504636	0.00279336
1229	Total GM1	rs145508454	3	186713374	186995586	A	G	0.068	0.249379	0.0448252	2.77754e-08	0.237794	0.0444702	9.31183e-08	0.243218	0.0450083	3.43026e-08
1230	Total GM1	rs79927023	3	186713685	186995897	T	G	0.068	0.2482	0.0447847	3.13513e-08	0.236753	0.0444288	1.03011e-07	0.241951	0.0449679	3.90209e-08
1231	Total GM1	rs74618283	3	186715842	186998054	T	C	0.068	0.247099	0.0445088	2.968e-08	0.23908	0.0441534	6.4162e-08	0.240871	0.0446928	3.71402e-08
1232	Total GM1	rs77346706	3	186716356	186998568	A	G	0.068	0.244392	0.0444264	3.95299e-08	0.236616	0.0440676	8.2461e-08	0.238134	0.0446099	4.92658e-08
1233	Total GM1	rs75043386	3	186716573	186998785	G	T	0.068	0.244364	0.0443932	3.87602e-08	0.236661	0.0440349	8.02154e-08	0.23762	0.0445764	5.13382e-08
1234	Total GM1	rs78145335	3	186716798	186999010	T	C	0.068	0.244152	0.0443382	3.83149e-08	0.23672	0.0439804	7.67599e-08	0.2374	0.0445216	5.08858e-08
1235	Total GM1	rs142782662	3	186717261	186999473	G	A	0.068	0.242305	0.0441939	4.38041e-08	0.233945	0.0438403	9.89514e-08	0.235803	0.0443779	5.63641e-08
1236	Total GM1	rs151027897	3	186717262	186999474	G	C	0.068	0.242245	0.0441851	4.38703e-08	0.23393	0.0438316	9.85594e-08	0.235743	0.0443691	5.64583e-08
1237	Total GM1	rs74328526	3	186720825	187003037	G	A	0.069	0.245221	0.0434835	1.79459e-08	0.240871	0.0431325	2.47047e-08	0.238787	0.0436688	2.39721e-08
1238	Total GM3	rs4936083	11	129636188	129766293	A	G	0.164	-0.143605	0.0303853	2.37627e-06	-0.187768	0.0301331	5.34295e-10	-0.142206	0.030606	1.7378e-06
1239	Total GM3	rs4936084	11	129636390	129766495	A	G	0.333	0.106172	0.0241573	1.12738e-05	0.139558	0.0239974	6.47572e-09	0.106359	0.0243218	6.26631e-06
1240	Total GM3	rs11221832	11	129637505	129767610	A	G	0.339	0.109214	0.024056	5.74394e-06	0.141442	0.0238943	3.48306e-09	0.109849	0.0242199	2.94867e-06
1241	Total GM3	rs10791044	11	129641654	129771759	G	C	0.777	0.130055	0.0263858	8.5911e-07	0.164743	0.0261956	3.62055e-10	0.132832	0.0265882	3.03952e-07
1242	Total GM3	rs10750419	11	129641751	129771856	A	C	0.777	0.129601	0.0263747	9.27934e-07	0.164197	0.0261849	4.0678e-10	0.132407	0.0265771	3.2651e-07
1243	Total GM3	rs7125145	11	129643074	129773179	G	A	0.777	0.130468	0.0263176	7.43142e-07	0.164972	0.0261275	3.08437e-10	0.133409	0.0265208	2.54317e-07
1244	Total GM3	rs536971	11	129645547	129775652	A	G	0.109	-0.146262	0.035275	3.44094e-05	-0.194301	0.0349826	3.05586e-08	-0.144235	0.0355368	2.50873e-05
1245	Total GM3	rs7945193	11	129648035	129778140	T	A	0.777	0.12989	0.0263707	8.75463e-07	0.163133	0.0261827	5.25007e-10	0.132505	0.026573	3.1906e-07
1246	Total GM3	rs11221835	11	129649413	129779518	C	T	0.771	0.127607	0.0262028	1.16087e-06	0.159953	0.0260278	9.00339e-10	0.128385	0.0264016	5.9861e-07
1247	Total GM3	rs493741	11	129649656	129779761	A	G	0.109	-0.146701	0.0352432	3.21162e-05	-0.19316	0.0349534	3.59565e-08	-0.14428	0.0355063	2.45827e-05
1248	Total GM3	rs7924712	11	129649766	129779871	T	C	0.771	0.126238	0.026219	1.53215e-06	0.158839	0.0260433	1.203e-09	0.126889	0.0264181	8.06571e-07
1249	Total GM3	rs1940109	11	129650014	129780119	A	T	0.772	0.126829	0.0262211	1.37212e-06	0.159012	0.0260437	1.15463e-09	0.127654	0.0264205	6.99615e-07
1250	Total GM3	rs692094	11	129650780	129780885	C	T	0.109	-0.146559	0.0352302	3.2473e-05	-0.193013	0.0349407	3.64242e-08	-0.143983	0.0354932	2.53136e-05
1251	Total GM3	rs4937459	11	129653101	129783206	A	G	0.348	0.110196	0.0232339	2.15754e-06	0.130857	0.0230815	1.52347e-08	0.106833	0.0234022	2.56323e-06
1252	Total GM3	rs499920	11	129655626	129785731	C	T	0.109	-0.146093	0.0351793	3.35433e-05	-0.19179	0.0348917	4.2566e-08	-0.143443	0.0354425	2.63536e-05
1253	Total GM3	rs4937460	11	129657981	129788086	C	T	0.347	0.110732	0.023225	1.90824e-06	0.131539	0.0230723	1.26695e-08	0.107734	0.0233939	2.11728e-06
1254	Total GM3	rs10791050	11	129664852	129794957	T	C	0.131	-0.116809	0.0327951	0.000372979	-0.178745	0.0325329	4.29812e-08	-0.116847	0.0330413	0.000204853
1255	Total GM3	rs11221843	11	129666367	129796472	T	C	0.131	-0.117439	0.0327739	0.000343615	-0.178227	0.03251	4.59619e-08	-0.117241	0.0330194	0.000194086
1256	Total GM3	rs11221844	11	129667292	129797397	A	G	0.122	-0.125466	0.0336974	0.000199989	-0.184576	0.0334195	3.6611e-08	-0.12489	0.0339491	0.000118572
1257	Total GM3	rs11221846	11	129671051	129801156	C	T	0.131	-0.118303	0.0327633	0.000309501	-0.180604	0.0324971	3.01572e-08	-0.118205	0.0330094	0.000172991
1258	Total GM3	rs7115926	11	129672247	129802352	C	T	0.131	-0.119062	0.0327424	0.000280534	-0.180177	0.0324745	3.17698e-08	-0.118762	0.0329878	0.000160727
1259	Total GM3	rs11221848	11	129673813	129803918	A	G	0.122	-0.125103	0.0336707	0.000206444	-0.185042	0.0333885	3.29846e-08	-0.124561	0.0339225	0.00012176
1260	Total GM3	rs10894145	11	129674827	129804932	G	A	0.122	-0.125667	0.0337074	0.000196184	-0.185029	0.0334282	3.42026e-08	-0.125133	0.0339589	0.000115768
1261	Total GM3	rs11221859	11	129680693	129810798	T	C	0.131	-0.11661	0.0327681	0.000377722	-0.17984	0.0325007	3.45925e-08	-0.116644	0.0330139	0.000207361
1262	Total GM3	rs11606613	11	129685736	129815841	A	G	0.122	-0.124323	0.0336719	0.000226393	-0.187858	0.0333808	2.02697e-08	-0.124641	0.0339246	0.000120764
1263	Total GM3	rs114112131	11	129686553	129816658	T	C	0.122	-0.124039	0.0336613	0.000232953	-0.187655	0.0333698	2.07787e-08	-0.124362	0.033914	0.000124132
1264	Total GM3	rs61916112	11	129687201	129817306	G	A	0.329	0.108344	0.0237331	5.09952e-06	0.129941	0.0235647	3.68971e-08	0.110796	0.023902	1.83143e-06
1265	Total GM3	rs3851092	11	129688687	129818792	T	C	0.329	0.107971	0.0237235	5.4455e-06	0.129335	0.0235567	4.22089e-08	0.110419	0.0238926	1.95863e-06
1266	Total GM3	rs10750421	11	129692511	129822616	A	G	0.122	-0.125479	0.0336248	0.000193773	-0.188529	0.0333339	1.72177e-08	-0.12597	0.0338784	0.000101506
1267	Total GM3	rs10750422	11	129692580	129822685	A	G	0.122	-0.125478	0.0336234	0.000193681	-0.188524	0.0333324	1.72097e-08	-0.125981	0.0338769	0.000101311
1268	Total GM3	rs11608143	11	129693666	129823771	T	C	0.122	-0.125285	0.033603	0.000196379	-0.188414	0.0333113	1.71923e-08	-0.125752	0.0338567	0.000103141
1269	Total GM3	rs691638	11	129695615	129825720	C	T	0.486	-0.117056	0.0224336	1.87917e-07	-0.130621	0.0222811	4.85435e-09	-0.117131	0.0225963	1.13585e-07
1270	Total GM3	rs10791054	11	129697006	129827111	A	T	0.122	-0.125279	0.0336034	0.000196562	-0.188416	0.0333116	1.7193e-08	-0.12564	0.0338568	0.000104504
1271	Total GM3	rs10791055	11	129697106	129827211	T	C	0.122	-0.125284	0.0336031	0.00019641	-0.188415	0.0333114	1.71906e-08	-0.125652	0.0338566	0.000104349
1272	Total GM3	rs10894147	11	129698856	129828961	T	C	0.122	-0.124116	0.0335834	0.000223315	-0.186795	0.033294	2.23524e-08	-0.124596	0.0338368	0.00011695
1273	Total GM3	rs10894149	11	129702471	129832576	A	G	0.122	-0.124365	0.0336366	0.000221988	-0.187499	0.0333449	2.08064e-08	-0.123782	0.0338898	0.000131343
1274	Total GM3	rs10894152	11	129712019	129842124	A	C	0.117	-0.12898	0.0342426	0.0001696	-0.195424	0.0339415	9.68439e-09	-0.128306	0.0345026	0.000101329
1275	Total GM3	rs558813	11	129722553	129852658	T	C	0.184	-0.122023	0.0282437	1.62852e-05	-0.171391	0.028025	1.10109e-09	-0.1259	0.028461	4.96815e-06
1276	Total GM3	rs692311	11	129723021	129853126	C	T	0.185	-0.121459	0.0281665	1.69063e-05	-0.171426	0.0279441	9.81721e-10	-0.125301	0.0283842	5.18193e-06
1277	Total GM3	rs2562249	11	129723106	129853211	G	A	0.185	-0.124913	0.0281961	9.88066e-06	-0.174845	0.0279728	4.74742e-10	-0.128835	0.0284141	2.96658e-06
1278	Total GM3	rs1622182	11	129730095	129860200	C	T	0.185	-0.122045	0.0282162	1.59224e-05	-0.172568	0.0279904	8.10374e-10	-0.126102	0.0284339	4.71562e-06
1279	Total GM3	rs1030467	11	129744252	129874357	C	T	0.15	-0.112343	0.0307673	0.000267471	-0.167391	0.0305393	4.62671e-08	-0.118231	0.0310046	6.94757e-05
1280	Total GM3	rs1783910	11	129752177	129882282	G	A	0.148	-0.115566	0.0309736	0.000195634	-0.169294	0.0307462	4.00664e-08	-0.121236	0.0312115	5.20413e-05
1281	Total GM3	rs1540409	11	129771495	129901600	A	T	0.148	-0.116252	0.0309633	0.000178106	-0.169823	0.0307308	3.56262e-08	-0.121479	0.0312029	5.01849e-05
1282	Total GM3	rs1540408	11	129772172	129902277	C	T	0.148	-0.116288	0.0309642	0.000177369	-0.169798	0.0307319	3.58357e-08	-0.121499	0.0312041	5.00827e-05
1283	Total GM3	rs1783918	11	129777409	129907514	T	C	0.153	-0.113079	0.0307189	0.000237893	-0.174639	0.0304745	1.10934e-08	-0.116327	0.0309558	8.67827e-05
1284	Total GM3	rs118147862	19	45319631	44816374	A	G	0.048	-0.325703	0.0543825	2.25432e-09	-0.148429	0.0542527	0.00623179	0.176127	0.0547807	0.000656565
1285	Total GM3	rs41290120	19	45382675	44879418	A	G	0.054	-0.330662	0.0495449	2.76116e-11	-0.147958	0.0494241	0.00276394	0.192593	0.0499355	5.82356e-05
1286	Total GM3	rs283808	19	45387034	44883777	C	A	0.044	-0.325809	0.0560766	6.80345e-09	-0.256579	0.0558735	4.50856e-06	0.0877577	0.0565126	0.0602603
1287	Total GM3	rs283809	19	45387057	44883800	G	A	0.044	-0.325765	0.0560888	6.88732e-09	-0.25652	0.0558854	4.55294e-06	0.0879319	0.0565248	0.0599328
1288	Total GM3	rs7254892	19	45389596	44886339	A	G	0.035	-0.37888	0.0622229	1.25309e-09	-0.253219	0.0620696	4.57932e-05	0.146397	0.0627084	0.00980494
1289	Total GM3	rs1160983	19	45397229	44893972	A	G	0.034	-0.394608	0.0628637	3.82822e-10	-0.256028	0.0627046	4.50614e-05	0.154306	0.0633612	0.00745833
1290	Total GM3	rs61679753	19	45400747	44897490	A	T	0.034	-0.394413	0.0628348	3.83313e-10	-0.256905	0.0626764	4.20943e-05	0.156097	0.0633324	0.00687438
1291	Total GM3	rs7412	19	45412079	44908822	T	C	0.09	-0.398223	0.0400883	5.12091e-23	-0.215445	0.0401911	8.64536e-08	0.17989	0.040389	4.31802e-06
1292	Total GM3	rs72654473	19	45414399	44911142	A	C	0.115	-0.280721	0.0361294	9.62975e-15	-0.149292	0.0360862	3.56498e-05	0.113367	0.0363871	0.000923675
1293	Total GM3	rs445925	19	45415640	44912383	A	G	0.116	-0.280671	0.0361865	1.07098e-14	-0.150038	0.0361429	3.35233e-05	0.110444	0.0364426	0.0012272
1294	Total GM3	rs390082	19	45416831	44913574	G	T	0.116	-0.281834	0.0363093	1.02377e-14	-0.151294	0.0362667	3.06563e-05	0.10963	0.0365648	0.00136515
1295	Total GM3	rs144311893	19	45423944	44920687	T	C	0.026	-0.438652	0.0769295	1.2484e-08	-0.2357	0.0764935	0.0020672	0.128947	0.0775035	0.0481155
1296	Total GM3	rs141622900	19	45426792	44923535	A	G	0.061	-0.430899	0.0506462	2.36431e-17	-0.253478	0.0506428	5.75056e-07	0.139838	0.0510233	0.0030779
1297	Total GM3	rs36027106	5	11733221	11733109	T	C	0.043	0.364908	0.066015	3.6066e-08	0.291625	0.0658269	9.73785e-06	0.363892	0.0663868	2.22554e-08
1298	Total GM3	rs76847410	7	90606411	90977096	A	G	0.043	0.3309	0.0595802	2.95487e-08	0.261591	0.0594439	1.09972e-05	0.32446	0.059955	3.28335e-08
1299	Total LPC	rs174533	11	61549025	61781553	A	G	0.348	-0.127815	0.0230738	3.25605e-08	-0.122681	0.0230729	1.12949e-07	-0.113227	0.0231381	5.12538e-07
1300	Total LPC	rs174535	11	61551356	61783884	C	T	0.351	-0.129364	0.0230193	2.05824e-08	-0.123298	0.0230204	9.14601e-08	-0.114726	0.0230834	3.47148e-07
1301	Total LPC	rs174536	11	61551927	61784455	C	A	0.349	-0.129267	0.0230518	2.20451e-08	-0.124068	0.0230509	7.90554e-08	-0.114384	0.0231159	3.88093e-07
1302	Total LPC	rs174537	11	61552680	61785208	T	G	0.346	-0.127465	0.0230823	3.57742e-08	-0.122673	0.0230772	1.13553e-07	-0.112627	0.0231466	5.89423e-07
1303	Total LPC	rs102274	11	61557826	61790354	C	T	0.346	-0.127143	0.0230804	3.85932e-08	-0.12303	0.0230756	1.04115e-07	-0.112288	0.0231447	6.33176e-07
1304	Total LPC	rs174545	11	61569306	61801834	G	C	0.346	-0.127661	0.0230837	3.41508e-08	-0.123484	0.0230791	9.38766e-08	-0.112714	0.023148	5.79303e-07
1305	Total LPC	rs174546	11	61569830	61802358	T	C	0.346	-0.127657	0.0230837	3.41796e-08	-0.12348	0.023079	9.3966e-08	-0.112709	0.023148	5.79865e-07
1306	Total LPC	rs174547	11	61570783	61803311	C	T	0.345	-0.127703	0.0230844	3.38332e-08	-0.123529	0.0230798	9.29754e-08	-0.112796	0.0231488	5.69499e-07
1307	Total LPC	rs174550	11	61571478	61804006	C	T	0.345	-0.12776	0.0230854	3.34021e-08	-0.123614	0.0230806	9.12094e-08	-0.112849	0.0231497	5.63547e-07
1308	Total LPC	rs174553	11	61575158	61807686	G	A	0.345	-0.128051	0.0230853	3.10832e-08	-0.123958	0.0230803	8.39651e-08	-0.113099	0.0231496	5.33592e-07
1309	Total LPC	rs174554	11	61579463	61811991	G	A	0.345	-0.126936	0.0230771	4.04149e-08	-0.123061	0.0230718	1.02891e-07	-0.112064	0.0231415	6.62436e-07
1310	Total LPC	rs174562	11	61585144	61817672	G	A	0.345	-0.128091	0.0230886	3.09008e-08	-0.124032	0.0230831	8.27666e-08	-0.113173	0.023153	5.26922e-07
1311	Total LPC	rs118147862	19	45319631	44816374	A	G	0.048	-0.298869	0.0543195	3.9279e-08	-0.0714795	0.0544742	0.189321	-0.173253	0.0544674	0.000739207
1312	Total LPC	rs41290120	19	45382675	44879418	A	G	0.054	-0.281691	0.0495958	1.42165e-08	-0.0595931	0.0497069	0.2304	-0.154698	0.0497406	0.000940969
1313	Total LPC	rs7412	19	45412079	44908822	T	C	0.09	-0.226663	0.0403597	2.05197e-08	-0.000553771	0.0404751	0.988529	-0.0925454	0.0404708	0.0111292
1314	Total LPC(O)	rs174528	11	61543499	61776027	C	T	0.378	-0.177064	0.0229463	1.47803e-14	-0.160568	0.0229727	3.2434e-12	-0.161068	0.022961	1.32311e-12
1315	Total LPC(O)	rs174529	11	61543961	61776489	C	T	0.374	-0.180821	0.0229324	3.95046e-15	-0.163854	0.0229605	1.13382e-12	-0.16476	0.0229472	4.06101e-13
1316	Total LPC(O)	rs174530	11	61546592	61779120	G	A	0.371	-0.175988	0.022897	1.8782e-14	-0.162149	0.0229213	1.77131e-12	-0.160063	0.0229119	1.6213e-12
1317	Total LPC(O)	rs108499	11	61547237	61779765	T	C	0.341	-0.152858	0.0232617	5.61661e-11	-0.136875	0.0232878	4.52284e-09	-0.138054	0.0232769	1.61894e-09
1318	Total LPC(O)	rs174533	11	61549025	61781553	A	G	0.348	-0.196259	0.0229752	1.77156e-17	-0.1788	0.0230053	9.60226e-15	-0.178811	0.0229904	4.55067e-15
1319	Total LPC(O)	rs174534	11	61549458	61781986	G	A	0.351	-0.151815	0.0229876	4.55492e-11	-0.134726	0.0230155	5.25061e-09	-0.136605	0.0230028	1.54548e-09
1320	Total LPC(O)	rs174535	11	61551356	61783884	C	T	0.351	-0.198954	0.0229191	5.38432e-18	-0.18046	0.0229503	4.71188e-15	-0.181505	0.0229342	1.55635e-15
1321	Total LPC(O)	rs174536	11	61551927	61784455	C	A	0.349	-0.198499	0.0229506	7.0984e-18	-0.182576	0.0229781	2.45158e-15	-0.180973	0.0229658	2.03716e-15
1322	Total LPC(O)	rs174537	11	61552680	61785208	T	G	0.346	-0.197851	0.0229782	9.84018e-18	-0.18124	0.0230077	4.18169e-15	-0.180232	0.0229934	2.82807e-15
1323	Total LPC(O)	rs61896141	11	61556039	61788567	C	A	0.184	-0.160607	0.0286807	2.27405e-08	-0.155089	0.0286856	6.87493e-08	-0.149741	0.0286987	9.46604e-08
1324	Total LPC(O)	rs102275	11	61557803	61790331	C	T	0.352	-0.194726	0.02289	2.37142e-17	-0.177056	0.0229189	1.37814e-14	-0.177185	0.0229052	6.31164e-15
1325	Total LPC(O)	rs102274	11	61557826	61790354	C	T	0.346	-0.197945	0.0229764	9.4506e-18	-0.181752	0.0230049	3.48311e-15	-0.180351	0.0229916	2.70311e-15
1326	Total LPC(O)	rs174538	11	61560081	61792609	A	G	0.319	-0.174252	0.023359	1.03292e-13	-0.156609	0.023387	2.42523e-11	-0.157541	0.0233746	8.93241e-12
1327	Total LPC(O)	rs4246215	11	61564299	61796827	T	G	0.364	-0.185393	0.0227717	4.94618e-16	-0.166802	0.0228013	3.00707e-13	-0.168873	0.0227867	7.44678e-14
1328	Total LPC(O)	rs174541	11	61565908	61798436	C	T	0.364	-0.183859	0.0227717	8.54309e-16	-0.165857	0.0227999	4.06229e-13	-0.167263	0.0227867	1.25761e-13
1329	Total LPC(O)	rs174544	11	61567753	61800281	A	C	0.308	-0.197854	0.0236966	8.9618e-17	-0.188548	0.0237111	2.32259e-15	-0.181191	0.0237122	1.30672e-14
1330	Total LPC(O)	rs174545	11	61569306	61801834	G	C	0.346	-0.197999	0.0229803	9.37953e-18	-0.181806	0.0230088	3.4559e-15	-0.180308	0.0229955	2.77116e-15
1331	Total LPC(O)	rs174546	11	61569830	61802358	T	C	0.346	-0.197992	0.0229803	9.4016e-18	-0.181799	0.0230088	3.46374e-15	-0.180303	0.0229955	2.77573e-15
1332	Total LPC(O)	rs174547	11	61570783	61803311	C	T	0.345	-0.198057	0.022981	9.19789e-18	-0.181881	0.0230094	3.37287e-15	-0.180394	0.0229962	2.6958e-15
1333	Total LPC(O)	rs174548	11	61571348	61803876	G	C	0.314	-0.197892	0.0236352	7.36397e-17	-0.186287	0.0236526	4.25391e-15	-0.181201	0.0236507	1.11826e-14
1334	Total LPC(O)	rs174549	11	61571382	61803910	A	G	0.309	-0.198576	0.0237021	7.04595e-17	-0.188887	0.0237172	2.10048e-15	-0.181841	0.0237177	1.07302e-14
1335	Total LPC(O)	rs174550	11	61571478	61804006	C	T	0.345	-0.198065	0.0229819	9.19958e-18	-0.181908	0.0230103	3.35052e-15	-0.180388	0.0229972	2.70862e-15
1336	Total LPC(O)	rs174553	11	61575158	61807686	G	A	0.345	-0.198293	0.0229816	8.43577e-18	-0.182261	0.0230098	2.96226e-15	-0.180592	0.0229968	2.52389e-15
1337	Total LPC(O)	rs174554	11	61579463	61811991	G	A	0.345	-0.197051	0.0229738	1.31011e-17	-0.181709	0.0230005	3.50174e-15	-0.179419	0.022989	3.68864e-15
1338	Total LPC(O)	rs174555	11	61579760	61812288	C	T	0.309	-0.199614	0.0237054	4.92636e-17	-0.189872	0.0237208	1.52168e-15	-0.182858	0.023721	7.77368e-15
1339	Total LPC(O)	rs174556	11	61580635	61813163	T	C	0.308	-0.197516	0.023699	1.01522e-16	-0.188749	0.0237125	2.17841e-15	-0.180831	0.0237146	1.47653e-14
1340	Total LPC(O)	rs174559	11	61581656	61814184	A	G	0.282	-0.175589	0.0242335	5.01586e-13	-0.164986	0.0242494	1.16346e-11	-0.15961	0.0242496	2.5879e-11
1341	Total LPC(O)	rs174560	11	61581764	61814292	C	T	0.313	-0.198814	0.0236409	5.39898e-17	-0.187222	0.0236585	3.16207e-15	-0.182061	0.0236564	8.573e-15
1342	Total LPC(O)	rs174561	11	61582708	61815236	C	T	0.309	-0.19943	0.0237107	5.34233e-17	-0.189721	0.0237261	1.62475e-15	-0.182674	0.0237263	8.3637e-15
1343	Total LPC(O)	rs174562	11	61585144	61817672	G	A	0.345	-0.198156	0.0229847	8.97081e-18	-0.182358	0.0230125	2.88745e-15	-0.180471	0.023	2.65302e-15
1344	Total LPC(O)	rs174564	11	61588305	61820833	G	A	0.349	-0.1944	0.0229736	3.50128e-17	-0.17914	0.023	8.46433e-15	-0.176671	0.0229888	9.32757e-15
1345	Total LPC(O)	rs28456	11	61589481	61822009	G	A	0.313	-0.189971	0.023668	1.25835e-15	-0.181633	0.0236799	2.10496e-14	-0.173235	0.0236835	1.52099e-13
1346	Total LPC(O)	rs174566	11	61592362	61824890	G	A	0.351	-0.193529	0.0229279	4.15291e-17	-0.1766	0.0229555	1.76751e-14	-0.175877	0.0229431	1.08198e-14
1347	Total LPC(O)	rs174567	11	61593005	61825533	G	A	0.351	-0.192879	0.022929	5.28944e-17	-0.17615	0.022956	2.05809e-14	-0.175232	0.0229441	1.34668e-14
1348	Total LPC(O)	rs174568	11	61593816	61826344	T	C	0.346	-0.192661	0.0229776	6.66138e-17	-0.178158	0.023002	1.17682e-14	-0.175113	0.0229928	1.58539e-14
1349	Total LPC(O)	rs968567	11	61595564	61828092	T	C	0.182	-0.158127	0.0285544	3.24026e-08	-0.151468	0.0285611	1.21148e-07	-0.147348	0.0285725	1.30864e-07
1350	Total LPC(O)	rs99780	11	61596633	61829161	T	C	0.351	-0.192974	0.0229152	4.88652e-17	-0.175863	0.0229421	2.18276e-14	-0.17534	0.0229304	1.25382e-14
1351	Total LPC(O)	rs1535	11	61597972	61830500	G	A	0.348	-0.193254	0.022965	5.14263e-17	-0.177261	0.0229915	1.53962e-14	-0.175607	0.0229802	1.30254e-14
1352	Total LPC(O)	rs174572	11	61598288	61830816	T	C	0.26	-0.183893	0.0251359	2.98813e-13	-0.165285	0.0251623	5.72404e-11	-0.170822	0.0251519	6.26749e-12
1353	Total LPC(O)	rs61897793	11	61599347	61831875	A	G	0.183	-0.156956	0.0285807	4.2027e-08	-0.148726	0.028589	2.09269e-07	-0.146406	0.0285987	1.59746e-07
1354	Total LPC(O)	rs174573	11	61600327	61832855	A	G	0.26	-0.182845	0.0251395	4.09347e-13	-0.163879	0.0251663	8.36308e-11	-0.169709	0.0251554	8.53883e-12
1355	Total LPC(O)	rs174574	11	61600342	61832870	C	A	0.646	0.191111	0.0229647	1.11914e-16	0.17273	0.0229936	7.00442e-14	0.173529	0.0229798	2.59372e-14
1356	Total LPC(O)	rs174575	11	61602003	61834531	G	C	0.264	-0.177254	0.0250462	1.69532e-12	-0.159308	0.0250705	2.34836e-10	-0.164058	0.025062	3.28452e-11
1357	Total LPC(O)	rs174576	11	61603510	61836038	A	C	0.352	-0.189105	0.0229629	2.30093e-16	-0.172507	0.0229895	7.4707e-14	-0.171462	0.0229781	5.08838e-14
1358	Total LPC(O)	rs174577	11	61604814	61837342	A	C	0.353	-0.191559	0.0229309	8.59591e-17	-0.172621	0.0229609	6.70567e-14	-0.173958	0.022946	2.06774e-14
1359	Total LPC(O)	rs174578	11	61605499	61838027	A	T	0.354	-0.190546	0.0229174	1.19325e-16	-0.171656	0.0229471	8.90948e-14	-0.172949	0.0229326	2.79161e-14
1360	Total LPC(O)	rs174580	11	61606642	61839170	G	A	0.354	-0.18988	0.0229477	1.66223e-16	-0.171074	0.0229769	1.15949e-13	-0.172335	0.0229628	3.68282e-14
1361	Total LPC(O)	rs174581	11	61606683	61839211	A	G	0.354	-0.189791	0.022957	1.76481e-16	-0.171093	0.022986	1.17807e-13	-0.172243	0.0229721	3.88384e-14
1362	Total LPC(O)	rs174583	11	61609750	61842278	T	C	0.354	-0.186667	0.0230558	7.17892e-16	-0.169375	0.0230833	2.59216e-13	-0.169138	0.0230708	1.34491e-13
1363	Total LPC(O)	rs174584	11	61610750	61843278	A	G	0.356	-0.190177	0.0230379	1.95505e-16	-0.171112	0.0230675	1.42676e-13	-0.172725	0.0230529	4.0438e-14
1364	Total LPC(O)	rs174591	11	61617676	61850204	A	T	0.258	-0.183394	0.0256313	9.66455e-13	-0.158432	0.0256659	7.397e-10	-0.170629	0.0256471	1.60836e-11
1365	Total LPC(O)	rs174592	11	61618608	61851136	G	A	0.375	-0.185701	0.0229706	7.86973e-16	-0.16763	0.0229987	3.69101e-13	-0.169037	0.0229853	1.13611e-13
1366	Total LPC(O)	rs174593	11	61618831	61851359	C	T	0.274	-0.173068	0.0252076	7.45941e-12	-0.14884	0.0252426	4.00207e-09	-0.161149	0.0252231	9.19987e-11
1367	Total LPC(O)	rs174594	11	61619829	61852357	A	C	0.623	0.184455	0.0230048	1.33929e-15	0.166431	0.0230331	5.82973e-13	0.16779	0.0230196	1.8356e-13
1368	Total LPC(O)	rs174598	11	61621194	61853722	A	G	0.33	-0.153266	0.0235846	8.90086e-11	-0.13438	0.0236126	1.33887e-08	-0.137539	0.0235999	3.00197e-09
1369	Total LPC(O)	rs174599	11	61621556	61854084	C	G	0.376	-0.181487	0.0230349	4.08437e-15	-0.162667	0.0230644	2.04015e-12	-0.164964	0.0230496	4.79583e-13
1370	Total LPC(O)	rs174600	11	61622227	61854755	C	T	0.33	-0.148865	0.0235918	3.03363e-10	-0.131542	0.0236169	2.6945e-08	-0.133318	0.0236071	8.64871e-09
1371	Total LPC(O)	rs174601	11	61623140	61855668	T	C	0.374	-0.180871	0.0230961	5.94138e-15	-0.162509	0.0231257	2.44264e-12	-0.164529	0.0231107	6.29176e-13
1372	Total LPC(O)	rs97384	11	61624181	61856709	C	T	0.623	0.176833	0.0232043	3.04087e-14	0.156272	0.0232352	1.99107e-11	0.160735	0.0232193	2.53268e-12
1373	Total LPC(O)	rs174604	11	61626270	61858798	G	C	0.365	-0.148062	0.0230633	1.4877e-10	-0.123673	0.023099	8.95388e-08	-0.134929	0.0230783	2.68693e-09
1374	Total LPC(O)	rs174621	11	61630104	61862632	A	G	0.222	-0.15364	0.0265409	7.50041e-09	-0.135318	0.0265635	3.62824e-07	-0.144395	0.026558	2.85368e-08
1375	Total LPC(O)	rs174622	11	61631927	61864455	A	G	0.222	-0.153777	0.0265114	7.00453e-09	-0.1357	0.0265342	3.26515e-07	-0.144577	0.0265286	2.65536e-08
1376	Total LPC(O)	rs174623	11	61635294	61867822	A	G	0.543	0.121897	0.0222525	4.50251e-08	0.0964042	0.0222813	1.54121e-05	0.112715	0.0222669	2.15758e-07
1377	Total LPC(O)	rs174448	11	61639573	61872101	A	G	0.637	0.133201	0.0228372	5.78158e-09	0.111164	0.0228695	1.20144e-06	0.120661	0.0228523	6.76295e-08
1378	Total LPC(O)	rs174449	11	61640379	61872907	A	G	0.641	0.135071	0.0227588	3.12882e-09	0.112991	0.0227908	7.34539e-07	0.122604	0.022774	3.83829e-08
1379	Total LPC(O)	rs174634	11	61647387	61879915	C	G	0.744	0.158408	0.0251109	3.05718e-10	0.126206	0.0251477	5.36649e-07	0.149167	0.0251277	1.56706e-09
1380	Total LPC(O)	rs174635	11	61647427	61879955	G	T	0.744	0.158444	0.0251099	3.02442e-10	0.126252	0.0251468	5.31106e-07	0.149197	0.0251267	1.55358e-09
1381	Total LPC(O)	rs174454	11	61650747	61883275	A	G	0.75	0.163581	0.0252719	1.05204e-10	0.13233	0.0253105	1.77463e-07	0.154217	0.0252888	5.81303e-10
1382	Total LPC(O)	rs1000778	11	61655305	61887833	G	A	0.742	0.160702	0.0248635	1.11922e-10	0.130372	0.0249005	1.70527e-07	0.151552	0.0248802	6.06976e-10
1383	Total LPC(O)	rs174455	11	61656117	61888645	A	G	0.64	0.144992	0.0228387	2.365e-10	0.122839	0.0228639	8.08559e-08	0.133777	0.0228537	2.57604e-09
1384	Total LPC(O)	rs174456	11	61656182	61888710	A	C	0.742	0.160896	0.0248864	1.10591e-10	0.130441	0.0249235	1.7244e-07	0.151758	0.0249032	5.97056e-10
1385	Total LPC(O)	rs1151144	11	61656585	61889113	C	T	0.742	0.161074	0.0249076	1.09403e-10	0.130497	0.0249447	1.74496e-07	0.151927	0.0249244	5.91192e-10
1386	Total LPC(O)	rs1295988	11	61656658	61889186	C	A	0.742	0.161115	0.0249129	1.09207e-10	0.130512	0.02495	1.74972e-07	0.151972	0.0249296	5.89201e-10
1387	Total LPC(O)	rs174457	11	61656975	61889503	C	T	0.742	0.161143	0.0249295	1.11518e-10	0.130309	0.024967	1.86321e-07	0.151942	0.0249463	6.08856e-10
1388	Total LPC(O)	rs174458	11	61656995	61889523	T	C	0.691	0.147508	0.0237388	5.58255e-10	0.126913	0.0237625	9.62422e-08	0.136618	0.0237546	4.72359e-09
1389	Total LPC(O)	rs174459	11	61657050	61889578	T	C	0.742	0.161093	0.0249451	1.16035e-10	0.130193	0.0249825	1.94374e-07	0.151859	0.0249619	6.36265e-10
1390	Total LPC(O)	rs174460	11	61657110	61889638	T	C	0.691	0.147618	0.0237433	5.46107e-10	0.127148	0.0237667	9.16207e-08	0.136739	0.023759	4.61391e-09
1391	Total LPC(O)	rs174461	11	61657401	61889929	C	A	0.742	0.161342	0.0249505	1.09679e-10	0.13048	0.0249877	1.83802e-07	0.152115	0.0249672	6.01988e-10
1392	Total LPC(O)	rs174462	11	61657666	61890194	A	G	0.165	-0.172436	0.0297281	7.01048e-09	-0.147813	0.0297625	7.07525e-07	-0.163357	0.0297474	2.1029e-08
1393	Total LPC(O)	rs174463	11	61657838	61890366	A	G	0.742	0.161941	0.0249739	9.75039e-11	0.131034	0.0250113	1.67544e-07	0.152683	0.0249906	5.41619e-10
1394	Total LPC(O)	rs174464	11	61657926	61890454	G	A	0.742	0.161499	0.0249721	1.09187e-10	0.1305	0.0250094	1.8753e-07	0.152259	0.0249888	6.00085e-10
1395	Total LPC(O)	rs693672	11	61658629	61891157	C	T	0.831	0.16767	0.0294848	1.36529e-08	0.142489	0.0295194	1.43131e-06	0.158877	0.0295039	3.8082e-08
1396	Total LPC(O)	rs174465	11	61658800	61891328	T	C	0.687	0.144454	0.0237397	1.25063e-09	0.124495	0.0237596	1.66729e-07	0.134012	0.0237554	8.95418e-09
1397	Total LPC(O)	rs174466	11	61659296	61891824	G	A	0.741	0.147275	0.0249918	4.03131e-09	0.117451	0.025027	2.75428e-06	0.138267	0.0250086	1.7039e-08
1398	Total LPC(O)	rs570248035	7	40644379	40604780	C	G	0.001	2.04211	0.365927	2.55259e-08	1.94104	0.366019	1.19389e-07	2.03435	0.366074	1.44975e-08
1399	Total LPC(O)	rs554961731	7	40677036	40637437	A	G	0.001	2.06173	0.369438	2.54541e-08	1.94585	0.369473	1.45227e-07	2.05516	0.369585	1.42121e-08
1400	Total LPC(P)	rs2269928	11	61537529	61770057	G	T	0.221	-0.160446	0.027404	5.26585e-09	-0.132497	0.0274315	1.47078e-06	-0.152137	0.0274148	1.51511e-08
1401	Total LPC(P)	rs174528	11	61543499	61776027	C	T	0.378	-0.220257	0.0228063	8.5105e-22	-0.194577	0.022857	2.60695e-17	-0.204393	0.0228157	2.36758e-19
1402	Total LPC(P)	rs174529	11	61543961	61776489	C	T	0.374	-0.224379	0.0227909	1.38536e-22	-0.198604	0.0228435	5.43198e-18	-0.208493	0.0228003	4.44861e-20
1403	Total LPC(P)	rs174530	11	61546592	61779120	G	A	0.371	-0.222742	0.0227511	2.38098e-22	-0.200498	0.0227982	2.25911e-18	-0.207012	0.0227605	6.94049e-20
1404	Total LPC(P)	rs7943728	11	61547068	61779596	A	G	0.187	-0.168387	0.0286664	4.65579e-09	-0.15974	0.0286689	2.77387e-08	-0.158075	0.0286777	1.87221e-08
1405	Total LPC(P)	rs108499	11	61547237	61779765	T	C	0.341	-0.194484	0.0231424	6.19347e-17	-0.173297	0.0231807	9.74638e-14	-0.180084	0.0231521	4.52816e-15
1406	Total LPC(P)	rs174533	11	61549025	61781553	A	G	0.348	-0.239796	0.0228276	1.78414e-25	-0.214685	0.0228819	1.09382e-20	-0.222482	0.0228372	1.65212e-22
1407	Total LPC(P)	rs174534	11	61549458	61781986	G	A	0.351	-0.192358	0.0228695	6.01293e-17	-0.168201	0.0229148	2.71608e-13	-0.177919	0.0228791	4.59309e-15
1408	Total LPC(P)	rs174535	11	61551356	61783884	C	T	0.351	-0.240541	0.0227755	9.82932e-26	-0.213525	0.0228334	1.45378e-20	-0.22319	0.0227851	9.86934e-23
1409	Total LPC(P)	rs174536	11	61551927	61784455	C	A	0.349	-0.240082	0.0228064	1.42237e-25	-0.215854	0.0228587	6.24468e-21	-0.222736	0.0228161	1.36026e-22
1410	Total LPC(P)	rs174537	11	61552680	61785208	T	G	0.346	-0.239863	0.0228319	1.75099e-25	-0.215466	0.0228847	7.98325e-21	-0.222378	0.0228416	1.75756e-22
1411	Total LPC(P)	rs61896141	11	61556039	61788567	C	A	0.184	-0.172819	0.0286144	1.69677e-09	-0.168283	0.0286099	4.52612e-09	-0.162281	0.0286258	7.62932e-09
1412	Total LPC(P)	rs102275	11	61557803	61790331	C	T	0.352	-0.236313	0.0227449	5.74588e-25	-0.209038	0.0228013	7.87946e-20	-0.218857	0.0227546	5.41731e-22
1413	Total LPC(P)	rs102274	11	61557826	61790354	C	T	0.346	-0.240474	0.0228291	1.31266e-25	-0.216088	0.0228821	6.1374e-21	-0.223056	0.0228387	1.30423e-22
1414	Total LPC(P)	rs174538	11	61560081	61792609	A	G	0.319	-0.209281	0.023245	3.34448e-19	-0.185151	0.0232889	2.46333e-15	-0.193215	0.0232549	6.34426e-17
1415	Total LPC(P)	rs4246215	11	61564299	61796827	T	G	0.364	-0.230731	0.0226264	3.93666e-24	-0.205542	0.0226792	1.95348e-19	-0.214069	0.022636	2.4823e-21
1416	Total LPC(P)	rs174541	11	61565908	61798436	C	T	0.364	-0.229672	0.0226263	6.28498e-24	-0.205198	0.0226773	2.22144e-19	-0.212958	0.0226359	3.92776e-21
1417	Total LPC(P)	rs174544	11	61567753	61800281	A	C	0.308	-0.235801	0.0235638	2.68212e-23	-0.219601	0.0235942	2.18354e-20	-0.218617	0.0235737	1.36175e-20
1418	Total LPC(P)	rs174545	11	61569306	61801834	G	C	0.346	-0.240037	0.0228343	1.63884e-25	-0.215594	0.0228873	7.65302e-21	-0.22252	0.022844	1.67169e-22
1419	Total LPC(P)	rs174546	11	61569830	61802358	T	C	0.346	-0.240037	0.0228342	1.63869e-25	-0.215594	0.0228873	7.6516e-21	-0.222529	0.0228439	1.66512e-22
1420	Total LPC(P)	rs174547	11	61570783	61803311	C	T	0.345	-0.240138	0.0228348	1.56963e-25	-0.215708	0.0228878	7.322e-21	-0.222655	0.0228445	1.58277e-22
1421	Total LPC(P)	rs174548	11	61571348	61803876	G	C	0.314	-0.233474	0.0235055	5.59504e-23	-0.214222	0.0235407	1.47283e-19	-0.216215	0.0235154	2.8131e-20
1422	Total LPC(P)	rs174549	11	61571382	61803910	A	G	0.309	-0.236175	0.0235695	2.33849e-23	-0.2197	0.0236007	2.13892e-20	-0.218932	0.0235794	1.22969e-20
1423	Total LPC(P)	rs174550	11	61571478	61804006	C	T	0.345	-0.240156	0.0228357	1.56395e-25	-0.215754	0.0228887	7.2103e-21	-0.222657	0.0228454	1.58705e-22
1424	Total LPC(P)	rs174553	11	61575158	61807686	G	A	0.345	-0.240567	0.0228348	1.29121e-25	-0.216257	0.0228876	5.84511e-21	-0.223048	0.0228445	1.34016e-22
1425	Total LPC(P)	rs174554	11	61579463	61811991	G	A	0.345	-0.240239	0.0228256	1.43902e-25	-0.216552	0.0228768	4.99094e-21	-0.222784	0.0228353	1.44269e-22
1426	Total LPC(P)	rs174555	11	61579760	61812288	C	T	0.309	-0.23732	0.0235717	1.4564e-23	-0.220743	0.0236031	1.4344e-20	-0.220042	0.0235816	8.02681e-21
1427	Total LPC(P)	rs174556	11	61580635	61813163	T	C	0.308	-0.236197	0.0235643	2.27161e-23	-0.220647	0.0235932	1.44266e-20	-0.218987	0.0235742	1.181e-20
1428	Total LPC(P)	rs174559	11	61581656	61814184	A	G	0.282	-0.206237	0.0241302	1.77324e-17	-0.190333	0.0241547	4.28642e-15	-0.190278	0.0241405	2.00505e-15
1429	Total LPC(P)	rs174560	11	61581764	61814292	C	T	0.313	-0.234612	0.0235099	3.53715e-23	-0.215306	0.0235452	9.86913e-20	-0.217298	0.0235198	1.8759e-20
1430	Total LPC(P)	rs174561	11	61582708	61815236	C	T	0.309	-0.237208	0.023577	1.56138e-23	-0.220609	0.0236083	1.54155e-20	-0.219924	0.0235869	8.56743e-21
1431	Total LPC(P)	rs174562	11	61585144	61817672	G	A	0.345	-0.240594	0.0228376	1.29177e-25	-0.2164	0.02289	5.56838e-21	-0.223075	0.0228472	1.34038e-22
1432	Total LPC(P)	rs174564	11	61588305	61820833	G	A	0.349	-0.236392	0.0228275	8.36881e-25	-0.212017	0.0228791	3.23771e-20	-0.218822	0.0228372	7.64987e-22
1433	Total LPC(P)	rs28456	11	61589481	61822009	G	A	0.313	-0.229145	0.0235338	3.73683e-22	-0.213319	0.0235618	2.21564e-19	-0.211869	0.0235437	1.64888e-19
1434	Total LPC(P)	rs174566	11	61592362	61824890	G	A	0.351	-0.235381	0.0227828	1.04037e-24	-0.209248	0.0228365	8.23987e-20	-0.217792	0.0227924	9.8249e-22
1435	Total LPC(P)	rs174567	11	61593005	61825533	G	A	0.351	-0.235109	0.0227834	1.17821e-24	-0.209185	0.0228366	8.44996e-20	-0.217532	0.022793	1.09713e-21
1436	Total LPC(P)	rs174568	11	61593816	61826344	T	C	0.346	-0.236796	0.0228297	6.83411e-25	-0.213935	0.022878	1.44189e-20	-0.219361	0.0228394	6.16873e-22
1437	Total LPC(P)	rs968567	11	61595564	61828092	T	C	0.182	-0.171666	0.0284868	1.84187e-09	-0.166638	0.0284833	5.45997e-09	-0.161271	0.0284983	8.08715e-09
1438	Total LPC(P)	rs99780	11	61596633	61829161	T	C	0.351	-0.234716	0.022771	1.31396e-24	-0.208414	0.0228245	1.09177e-19	-0.217185	0.0227807	1.20597e-21
1439	Total LPC(P)	rs1535	11	61597972	61830500	G	A	0.348	-0.235907	0.0228208	9.6373e-25	-0.211146	0.0228733	4.29395e-20	-0.21838	0.0228305	8.94848e-22
1440	Total LPC(P)	rs174572	11	61598288	61830816	T	C	0.26	-0.212944	0.0250306	2.48121e-17	-0.191464	0.0250609	2.82516e-14	-0.199704	0.0250407	9.57627e-16
1441	Total LPC(P)	rs61897793	11	61599347	61831875	A	G	0.183	-0.170841	0.0285131	2.27263e-09	-0.164543	0.0285107	8.73189e-09	-0.16059	0.0285245	9.56491e-09
1442	Total LPC(P)	rs174573	11	61600327	61832855	A	G	0.26	-0.213191	0.0250317	2.29825e-17	-0.191517	0.0250621	2.80459e-14	-0.19996	0.0250418	8.85028e-16
1443	Total LPC(P)	rs174574	11	61600342	61832870	C	A	0.646	0.233626	0.0228207	2.64407e-24	0.205725	0.0228769	3.75346e-19	0.216097	0.0228303	2.29598e-21
1444	Total LPC(P)	rs174575	11	61602003	61834531	G	C	0.264	-0.20693	0.02494	1.47404e-16	-0.185955	0.0249682	1.2416e-13	-0.193678	0.02495	5.11495e-15
1445	Total LPC(P)	rs2727270	11	61603237	61835765	T	C	0.125	-0.23156	0.0334368	4.98922e-12	-0.21519	0.033467	1.39916e-10	-0.21311	0.0334514	1.03495e-10
1446	Total LPC(P)	rs2727271	11	61603358	61835886	T	A	0.125	-0.231425	0.0334341	5.11204e-12	-0.215023	0.0334644	1.44065e-10	-0.212982	0.0334487	1.05747e-10
1447	Total LPC(P)	rs174576	11	61603510	61836038	A	C	0.352	-0.23347	0.0228147	2.82126e-24	-0.207877	0.0228677	1.57905e-19	-0.215982	0.0228243	2.35122e-21
1448	Total LPC(P)	rs117220229	11	61604324	61836852	A	T	0.037	-0.333343	0.0584167	1.24472e-08	-0.326972	0.0584172	2.33937e-08	-0.319007	0.0584399	2.52727e-08
1449	Total LPC(P)	rs2524299	11	61604782	61837310	T	A	0.128	-0.219499	0.0331315	3.91664e-11	-0.201358	0.0331623	1.36412e-09	-0.201315	0.0331458	6.76958e-10
1450	Total LPC(P)	rs174577	11	61604814	61837342	A	C	0.353	-0.235075	0.0227833	1.18703e-24	-0.207007	0.0228409	2.01816e-19	-0.217588	0.0227929	1.07118e-21
1451	Total LPC(P)	rs2072113	11	61604967	61837495	T	C	0.125	-0.229941	0.0334027	6.65277e-12	-0.211717	0.0334354	2.63435e-10	-0.2116	0.0334173	1.32809e-10
1452	Total LPC(P)	rs2072114	11	61605215	61837743	G	A	0.132	-0.229612	0.0325263	1.95633e-12	-0.20814	0.0325656	1.80349e-10	-0.211449	0.0325406	4.51249e-11
1453	Total LPC(P)	rs174578	11	61605499	61838027	A	T	0.354	-0.23433	0.0227694	1.55743e-24	-0.206391	0.0228266	2.45346e-19	-0.216828	0.022779	1.38932e-21
1454	Total LPC(P)	rs75992720	11	61605578	61838106	G	T	0.045	-0.303717	0.052753	9.34835e-09	-0.284766	0.0527735	7.33188e-08	-0.289814	0.0527747	2.10228e-08
1455	Total LPC(P)	rs174579	11	61605613	61838141	T	C	0.217	-0.160492	0.0264461	1.39689e-09	-0.140626	0.0264634	1.1414e-07	-0.149108	0.0264569	9.24142e-09
1456	Total LPC(P)	rs174580	11	61606642	61839170	G	A	0.354	-0.234252	0.0227988	1.84593e-24	-0.206285	0.0228559	2.84087e-19	-0.216763	0.0228084	1.6026e-21
1457	Total LPC(P)	rs174581	11	61606683	61839211	A	G	0.354	-0.233982	0.0228088	2.1749e-24	-0.206165	0.0228654	3.07689e-19	-0.216489	0.0228184	1.86546e-21
1458	Total LPC(P)	rs77020029	11	61607107	61839635	A	G	0.045	-0.299526	0.0527628	1.49632e-08	-0.279787	0.0527832	1.23863e-07	-0.285637	0.0527846	3.29002e-08
1459	Total LPC(P)	rs174582	11	61607168	61839696	G	A	0.218	-0.162696	0.0265247	9.32309e-10	-0.142014	0.0265434	9.3507e-08	-0.151275	0.0265353	6.34074e-09
1460	Total LPC(P)	rs17156426	11	61609323	61841851	G	A	0.047	-0.295469	0.0522443	1.70047e-08	-0.266337	0.0522794	3.72571e-07	-0.281959	0.0522659	3.60827e-08
1461	Total LPC(P)	rs174583	11	61609750	61842278	T	C	0.354	-0.231194	0.0229092	1.17225e-23	-0.204641	0.0229633	7.86017e-19	-0.213813	0.0229187	8.16804e-21
1462	Total LPC(P)	rs174584	11	61610750	61843278	A	G	0.356	-0.233342	0.0228931	4.20796e-24	-0.204822	0.0229505	6.97235e-19	-0.215991	0.0229027	3.17235e-21
1463	Total LPC(P)	rs75766519	11	61611033	61843561	C	T	0.046	-0.298229	0.0527737	1.74194e-08	-0.27033	0.0528072	3.26645e-07	-0.284683	0.0527952	3.65811e-08
1464	Total LPC(P)	rs174585	11	61611694	61844222	A	G	0.219	-0.163973	0.0266856	8.71346e-10	-0.142737	0.0267048	9.63644e-08	-	-	-
1465	Total LPC(P)	rs117702910	11	61611913	61844441	G	C	0.046	-0.29805	0.0528669	1.881e-08	-0.26982	0.0529006	3.60334e-07	-0.284533	0.0528883	3.91612e-08
1466	Total LPC(P)	rs75321677	11	61612468	61844996	T	C	0.047	-0.29302	0.0524966	2.59577e-08	-0.262945	0.0525321	5.91651e-07	-0.279717	0.052518	5.26162e-08
1467	Total LPC(P)	rs174587	11	61612830	61845358	T	C	0.209	-0.164014	0.0271689	1.70008e-09	-0.139024	0.0271924	3.35725e-07	-0.152827	0.0271797	9.96119e-09
1468	Total LPC(P)	rs150336394	11	61613137	61845665	T	C	0.047	-0.292876	0.0525451	2.71496e-08	-0.262602	0.0525808	6.2656e-07	-0.279617	0.0525664	5.46156e-08
1469	Total LPC(P)	rs93923	11	61613745	61846273	T	C	0.211	-0.162509	0.027159	2.35835e-09	-0.138544	0.0271809	3.65146e-07	-0.151358	0.0271697	1.34162e-08
1470	Total LPC(P)	rs12284876	11	61613841	61846369	G	A	0.048	-0.289225	0.0521763	3.24223e-08	-0.264168	0.0522056	4.46789e-07	-0.276153	0.0521977	6.38857e-08
1471	Total LPC(P)	rs17156442	11	61614023	61846551	T	C	0.048	-0.293007	0.0523794	2.43171e-08	-0.267468	0.0524094	3.5667e-07	-0.279979	0.0524007	4.79645e-08
1472	Total LPC(P)	rs7935946	11	61615542	61848070	T	C	0.048	-0.292624	0.052428	2.61092e-08	-0.266874	0.0524581	3.87926e-07	-0.279764	0.0524492	5.03973e-08
1473	Total LPC(P)	rs174589	11	61615803	61848331	G	C	0.209	-0.164162	0.0272632	1.86859e-09	-0.138546	0.0272874	4.03853e-07	-0.153028	0.0272739	1.06756e-08
1474	Total LPC(P)	rs78791707	11	61616069	61848597	G	A	0.047	-0.295457	0.0529145	2.561e-08	-0.273231	0.0529379	2.62014e-07	-0.282337	0.0529358	5.05159e-08
1475	Total LPC(P)	rs75471190	11	61616322	61848850	G	A	0.046	-0.294405	0.0530743	3.15755e-08	-0.273757	0.0530952	2.70085e-07	-0.281151	0.0530957	6.22876e-08
1476	Total LPC(P)	rs174590	11	61616977	61849505	C	G	0.211	-0.164402	0.0272169	1.66218e-09	-0.138583	0.0272415	3.83429e-07	-0.153336	0.0272276	9.47031e-09
1477	Total LPC(P)	rs115588270	11	61617015	61849543	G	C	0.046	-0.300008	0.0533837	2.08058e-08	-0.279475	0.0534052	1.7843e-07	-0.286708	0.053405	4.16868e-08
1478	Total LPC(P)	rs74330132	11	61617339	61849867	A	G	0.046	-0.29406	0.0531153	3.35636e-08	-0.273321	0.0531363	2.88113e-07	-0.280827	0.0531367	6.58303e-08
1479	Total LPC(P)	rs174591	11	61617676	61850204	A	T	0.258	-0.217125	0.0255151	2.47991e-17	-0.188236	0.0255587	2.28711e-13	-0.204491	0.0255251	7.16921e-16
1480	Total LPC(P)	rs55896837	11	61617753	61850281	C	T	0.047	-0.292164	0.0529598	3.75311e-08	-0.270027	0.0529823	3.69924e-07	-0.278979	0.052981	7.31159e-08
1481	Total LPC(P)	rs174592	11	61618608	61851136	G	A	0.375	-0.220399	0.0228489	8.75269e-22	-0.193577	0.0229004	4.01426e-17	-0.204157	0.0228583	3.01152e-19
1482	Total LPC(P)	rs174593	11	61618831	61851359	C	T	0.274	-0.196992	0.0251148	5.59839e-15	-0.17093	0.0251523	1.27505e-11	-0.185255	0.0251246	9.84762e-14
1483	Total LPC(P)	rs916925	11	61619294	61851822	A	G	0.047	-0.29389	0.0532075	3.60115e-08	-0.273504	0.0532276	2.95844e-07	-0.280296	0.0532283	7.30088e-08
1484	Total LPC(P)	rs174594	11	61619829	61852357	A	C	0.623	0.218941	0.0228846	1.82901e-21	0.191097	0.0229371	1.10197e-16	0.202753	0.0228939	5.85799e-19
1485	Total LPC(P)	rs174598	11	61621194	61853722	A	G	0.33	-0.183214	0.0234914	7.71167e-15	-0.157346	0.0235313	2.57649e-11	-0.168749	0.023501	4.04546e-13
1486	Total LPC(P)	rs174599	11	61621556	61854084	C	G	0.376	-0.217117	0.0229136	4.43222e-21	-0.189067	0.0229667	2.54129e-16	-0.200936	0.0229229	1.29525e-18
1487	Total LPC(P)	rs174600	11	61622227	61854755	C	T	0.33	-0.178933	0.023501	3.23561e-14	-0.153962	0.0235388	6.84487e-11	-0.164474	0.0235107	1.51474e-12
1488	Total LPC(P)	rs174601	11	61623140	61855668	T	C	0.374	-0.215104	0.022979	1.2819e-20	-0.18762	0.0230305	5.08028e-16	-0.199081	0.0229882	3.23802e-18
1489	Total LPC(P)	rs97384	11	61624181	61856709	C	T	0.623	0.216346	0.023079	1.12963e-20	0.186199	0.0231335	1.12959e-15	0.200306	0.0230885	2.83421e-18
1490	Total LPC(P)	rs174603	11	61626206	61858734	A	G	0.312	-0.130321	0.0238402	4.81814e-08	-0.109198	0.0238619	4.84742e-06	-0.118811	0.02385	3.27174e-07
1491	Total LPC(P)	rs174604	11	61626270	61858798	G	C	0.365	-0.155873	0.023008	1.40505e-11	-0.124404	0.023052	7.10943e-08	-0.143263	0.0230175	2.64296e-10
1492	Total LPC(P)	rs174606	11	61626973	61859501	T	G	0.46	-0.128475	0.0223068	8.91521e-09	-0.0956988	0.0223402	1.86615e-05	-0.119329	0.0223159	4.6862e-08
1493	Total LPC(P)	rs174609	11	61627811	61860339	C	T	0.461	-0.128734	0.0222417	7.53556e-09	-0.0948271	0.0222765	2.10463e-05	-0.119634	0.0222507	3.98722e-08
1494	Total LPC(P)	rs174610	11	61627833	61860361	G	A	0.461	-0.127795	0.0222372	9.59824e-09	-0.0937959	0.0222718	2.57403e-05	-0.118626	0.0222463	5.0838e-08
1495	Total LPC(P)	rs174612	11	61628266	61860794	G	C	0.461	-0.12839	0.0222394	8.22756e-09	-0.0945899	0.022274	2.20211e-05	-0.119215	0.0222484	4.4098e-08
1496	Total LPC(P)	rs174613	11	61628492	61861020	A	G	0.461	-0.128445	0.02225	8.24099e-09	-0.0947701	0.0222845	2.14307e-05	-0.119284	0.0222591	4.39605e-08
1497	Total LPC(P)	rs174614	11	61628915	61861443	C	T	0.461	-0.128588	0.0222628	8.09161e-09	-0.0947138	0.0222974	2.19125e-05	-0.119478	0.0222719	4.26284e-08
1498	Total LPC(P)	rs174615	11	61628964	61861492	A	T	0.461	-0.128891	0.0222605	7.43908e-09	-0.0948363	0.0222953	2.13457e-05	-0.119754	0.0222696	3.96905e-08
1499	Total LPC(P)	rs174616	11	61629122	61861650	A	G	0.461	-0.128532	0.0222641	8.22821e-09	-0.0946471	0.0222987	2.22298e-05	-0.119393	0.0222732	4.36047e-08
1500	Total LPC(P)	rs174617	11	61629166	61861694	G	A	0.461	-0.128897	0.0222603	7.42676e-09	-0.094562	0.0222956	2.255e-05	-0.119765	0.0222694	3.95731e-08
1501	Total LPC(P)	rs174619	11	61629666	61862194	G	A	0.543	0.128758	0.0223185	8.42387e-09	0.094593	0.0223517	2.34907e-05	0.11949	0.0223275	4.57355e-08
1502	Total LPC(P)	rs174621	11	61630104	61862632	A	G	0.222	-0.150882	0.0264945	1.32008e-08	-0.130187	0.0265152	9.52109e-07	-0.141697	0.0265053	4.71973e-08
1503	Total LPC(P)	rs174622	11	61631927	61864455	A	G	0.222	-0.150732	0.0264655	1.3162e-08	-0.130214	0.0264861	9.21755e-07	-0.141564	0.0264763	4.69758e-08
1504	Total LPC(P)	rs174623	11	61635294	61867822	A	G	0.543	0.125579	0.0222188	1.66918e-08	0.0902867	0.0222536	5.02524e-05	0.116434	0.022228	8.47958e-08
1505	Total LPC(P)	rs174448	11	61639573	61872101	A	G	0.637	0.13264	0.0227971	6.31253e-09	0.104306	0.0228308	5.01018e-06	0.120563	0.0228067	6.53657e-08
1506	Total LPC(P)	rs174449	11	61640379	61872907	A	G	0.641	0.134834	0.0227193	3.14092e-09	0.106848	0.0227535	2.71613e-06	0.122867	0.022729	3.39457e-08
1507	Total LPC(P)	rs174634	11	61647387	61879915	C	G	0.744	0.147633	0.0250831	4.22267e-09	0.112725	0.0251187	7.37436e-06	0.137946	0.0250937	2.03579e-08
1508	Total LPC(P)	rs174635	11	61647427	61879955	G	T	0.744	0.147662	0.0250821	4.1872e-09	0.112756	0.0251177	7.32608e-06	0.13797	0.0250927	2.0224e-08
1509	Total LPC(P)	rs174454	11	61650747	61883275	A	G	0.75	0.152627	0.0252456	1.59993e-09	0.119773	0.0252814	2.22731e-06	0.142862	0.0252563	8.20552e-09
1510	Total LPC(P)	rs1000778	11	61655305	61887833	G	A	0.742	0.150276	0.0248344	1.54545e-09	0.11729	0.0248692	2.47538e-06	0.140827	0.024845	7.66631e-09
1511	Total LPC(P)	rs174455	11	61656117	61888645	A	G	0.64	0.146403	0.0227981	1.47076e-10	0.115739	0.0228346	4.13998e-07	0.135715	0.0228077	1.43899e-09
1512	Total LPC(P)	rs174456	11	61656182	61888710	A	C	0.742	0.150694	0.0248571	1.44163e-09	0.11758	0.024892	2.38807e-06	0.141241	0.0248677	7.17281e-09
1513	Total LPC(P)	rs1151144	11	61656585	61889113	C	T	0.742	0.151094	0.024878	1.34686e-09	0.117861	0.0249131	2.30411e-06	0.141632	0.0248886	6.7312e-09
1514	Total LPC(P)	rs1295988	11	61656658	61889186	C	A	0.742	0.151191	0.0248832	1.32532e-09	0.117931	0.0249184	2.28402e-06	0.141705	0.0248938	6.66304e-09
1515	Total LPC(P)	rs174457	11	61656975	61889503	C	T	0.742	0.151097	0.0249	1.39167e-09	0.11759	0.0249354	2.48189e-06	0.141548	0.0249106	7.06677e-09
1516	Total LPC(P)	rs174458	11	61656995	61889523	T	C	0.691	0.155283	0.0236881	6.10962e-11	0.127002	0.0237214	8.97964e-08	0.144201	0.023698	6.31237e-10
1517	Total LPC(P)	rs174459	11	61657050	61889578	T	C	0.742	0.151272	0.0249153	1.36384e-09	0.117695	0.0249509	2.46603e-06	0.141706	0.0249259	6.95229e-09
1518	Total LPC(P)	rs174460	11	61657110	61889638	T	C	0.691	0.155796	0.0236919	5.32713e-11	0.127604	0.0237252	7.8452e-08	0.144738	0.0237019	5.51802e-10
1519	Total LPC(P)	rs174461	11	61657401	61889929	C	A	0.742	0.151951	0.0249201	1.15978e-09	0.11842	0.0249557	2.14773e-06	0.142427	0.0249307	5.91182e-09
1520	Total LPC(P)	rs174462	11	61657666	61890194	A	G	0.165	-0.195621	0.0296529	4.62361e-11	-0.164284	0.0296841	3.29333e-08	-0.186594	0.0296651	1.73843e-10
1521	Total LPC(P)	rs174463	11	61657838	61890366	A	G	0.742	0.152497	0.0249436	1.049e-09	0.118948	0.0249793	1.97806e-06	0.14293	0.0249542	5.42255e-09
1522	Total LPC(P)	rs174464	11	61657926	61890454	G	A	0.742	0.15238	0.0249414	1.07658e-09	0.118716	0.0249772	2.0671e-06	0.142843	0.024952	5.5182e-09
1523	Total LPC(P)	rs693672	11	61658629	61891157	C	T	0.831	0.190925	0.0294082	9.26225e-11	0.157312	0.0294409	9.56063e-08	0.182082	0.0294203	3.29789e-10
1524	Total LPC(P)	rs174465	11	61658800	61891328	T	C	0.687	0.150526	0.0236942	2.29588e-10	0.123659	0.0237237	1.9326e-07	0.139813	0.0237041	1.97157e-09
1525	Total LPC(P)	rs174466	11	61659296	61891824	G	A	0.741	0.14004	0.0249556	2.11613e-08	0.108672	0.0249865	1.39715e-05	0.130461	0.0249663	9.07876e-08
1526	Total LPC(P)	rs174469	11	61667443	61899971	T	C	0.164	-0.170405	0.0295416	8.47553e-09	-0.139174	0.02957	2.59582e-06	-0.162326	0.0295538	2.09018e-08
1527	Total LPC(P)	rs174470	11	61669608	61902136	A	G	0.163	-0.171185	0.0297058	8.75934e-09	-0.138232	0.0297356	3.43705e-06	-0.163384	0.029718	2.02946e-08
1528	Total LPC(P)	rs1151139	11	61671156	61903684	T	C	0.163	-0.172134	0.0297866	7.96516e-09	-0.139702	0.0298163	2.88059e-06	-0.164258	0.0297987	1.87065e-08
1529	Total LPC(P)	rs174473	11	61672235	61904763	C	T	0.214	-0.159888	0.0271042	3.94758e-09	-0.148128	0.0271163	4.98783e-08	-0.152255	0.0271149	1.04103e-08
1530	Total LPC(P)	rs174474	11	61672265	61904793	C	T	0.216	-0.16061	0.0270166	3.00092e-09	-0.148275	0.0270292	4.39743e-08	-0.152984	0.0270272	8.02338e-09
1531	Total LPC(P)	rs174479	11	61678754	61911282	G	C	0.166	-0.170402	0.0296903	1.00449e-08	-0.140627	0.0297174	2.28599e-06	-0.162445	0.0297022	2.38423e-08
1532	Total LPC(P)	rs1980615	14	67958372	67491655	C	A	0.45	-0.118651	0.0223679	1.17793e-07	-0.135297	0.0223413	1.50897e-09	-0.118434	0.022377	6.31504e-08
1533	Total LPC(P)	rs12878807	14	67964688	67497971	A	T	0.475	-0.128814	0.0221257	6.17431e-09	-0.145831	0.0220961	4.57575e-11	-0.128427	0.0221348	3.5009e-09
1534	Total LPC(P)	rs11158671	14	67965452	67498735	A	G	0.475	-0.128679	0.0221136	6.28232e-09	-0.145674	0.0220841	4.68538e-11	-0.128287	0.0221227	3.56722e-09
1535	Total LPC(P)	rs10873201	14	67966599	67499882	T	C	0.467	-0.125814	0.0221564	1.43202e-08	-0.142023	0.0221295	1.51315e-10	-0.125483	0.0221655	7.98592e-09
1536	Total LPC(P)	rs72719193	14	67969108	67502391	A	G	0.475	-0.12943	0.022099	5.01462e-09	-0.146229	0.0220694	3.84686e-11	-0.129031	0.022108	2.85495e-09
1537	Total LPC(P)	rs1077989	14	67975822	67509105	C	A	0.477	-0.131571	0.0220809	2.7153e-09	-0.147293	0.022053	2.68365e-11	-0.131065	0.02209	1.59692e-09
1538	Total LPC(P)	rs1885041	14	67976325	67509608	T	C	0.475	-0.128773	0.0221209	6.19297e-09	-0.145494	0.0220914	5.01863e-11	-0.128317	0.02213	3.57788e-09
1539	Total LPC(P)	rs7412	19	45412079	44908822	T	C	0.09	0.0111971	0.0404314	0.781763	0.227213	0.0402752	1.78556e-08	0.0283655	0.040448	0.241581
1540	Total LPE	rs174528	11	61543499	61776027	C	T	0.378	0.113359	0.0230954	9.44925e-07	0.140714	0.0230181	1.04787e-09	0.104577	0.023138	3.17602e-06
1541	Total LPE	rs174529	11	61543961	61776489	C	T	0.374	0.114549	0.0230872	7.20153e-07	0.143002	0.0230091	5.53487e-10	0.106047	0.02313	2.33364e-06
1542	Total LPE	rs174530	11	61546592	61779120	G	A	0.371	0.111795	0.0230482	1.26502e-06	0.143019	0.0229675	5.13055e-10	0.103483	0.0230911	3.79802e-06
1543	Total LPE	rs108499	11	61547237	61779765	T	C	0.341	0.110749	0.0233725	2.20651e-06	0.141101	0.0232893	1.46955e-09	0.102801	0.0234164	5.79436e-06
1544	Total LPE	rs174533	11	61549025	61781553	A	G	0.348	0.125921	0.0231458	5.57191e-08	0.153488	0.0230655	3.14784e-11	0.117752	0.0231898	1.98674e-07
1545	Total LPE	rs174534	11	61549458	61781986	G	A	0.351	0.108848	0.023104	2.52295e-06	0.141831	0.0230222	7.80192e-10	0.101368	0.023148	6.09315e-06
1546	Total LPE	rs174535	11	61551356	61783884	C	T	0.351	0.122952	0.0230994	1.06828e-07	0.149647	0.0230229	8.82721e-11	0.114847	0.0231432	3.60946e-07
1547	Total LPE	rs174536	11	61551927	61784455	C	A	0.349	0.123682	0.0231286	9.31197e-08	0.152883	0.0230482	3.63558e-11	0.115806	0.0231724	3.01331e-07
1548	Total LPE	rs174537	11	61552680	61785208	T	G	0.346	0.127296	0.0231472	4.00227e-08	0.155114	0.0230653	1.95428e-11	0.119197	0.0231912	1.43377e-07
1549	Total LPE	rs102275	11	61557803	61790331	C	T	0.352	0.128325	0.0230505	2.72815e-08	0.152104	0.0229739	3.95246e-11	0.119773	0.0230943	1.12006e-07
1550	Total LPE	rs102274	11	61557826	61790354	C	T	0.346	0.126822	0.0231472	4.49317e-08	0.154351	0.0230667	2.45378e-11	0.118794	0.0231912	1.57189e-07
1551	Total LPE	rs174538	11	61560081	61792609	A	G	0.319	0.119401	0.0234961	3.88151e-07	0.14932	0.0234124	1.95939e-10	0.11191	0.0235413	1.02955e-06
1552	Total LPE	rs4246215	11	61564299	61796827	T	G	0.364	0.126009	0.022923	4.07903e-08	0.158232	0.022837	4.80025e-12	0.118473	0.0229665	1.29843e-07
1553	Total LPE	rs174541	11	61565908	61798436	C	T	0.364	0.126252	0.02292	3.82733e-08	0.158308	0.0228342	4.66108e-12	0.118783	0.0229635	1.20393e-07
1554	Total LPE	rs174544	11	61567753	61800281	A	C	0.308	0.120624	0.0238765	4.55116e-07	0.153509	0.0237963	1.23222e-10	0.111842	0.0239217	1.51053e-06
1555	Total LPE	rs174545	11	61569306	61801834	G	C	0.346	0.127002	0.023151	4.32251e-08	0.154779	0.0230702	2.17911e-11	0.118945	0.023195	1.52554e-07
1556	Total LPE	rs174546	11	61569830	61802358	T	C	0.346	0.12701	0.023151	4.31466e-08	0.154787	0.0230702	2.17321e-11	0.118957	0.023195	1.52128e-07
1557	Total LPE	rs174547	11	61570783	61803311	C	T	0.345	0.126961	0.0231518	4.37067e-08	0.154743	0.023071	2.20525e-11	0.118894	0.0231958	1.54482e-07
1558	Total LPE	rs174548	11	61571348	61803876	G	C	0.314	0.124112	0.0238107	1.95257e-07	0.15315	0.0237328	1.21527e-10	0.115007	0.0238556	7.37999e-07
1559	Total LPE	rs174549	11	61571382	61803910	A	G	0.309	0.120801	0.0238826	4.41099e-07	0.152926	0.023803	1.46317e-10	0.112045	0.0239277	1.45759e-06
1560	Total LPE	rs174550	11	61571478	61804006	C	T	0.345	0.126865	0.0231529	4.47973e-08	0.154622	0.0230721	2.29014e-11	0.118781	0.0231969	1.58691e-07
1561	Total LPE	rs174553	11	61575158	61807686	G	A	0.345	0.126501	0.0231532	4.89446e-08	0.154255	0.0230724	2.55206e-11	0.118435	0.0231972	1.71716e-07
1562	Total LPE	rs174554	11	61579463	61811991	G	A	0.345	0.12573	0.0231444	5.82601e-08	0.153914	0.0230634	2.77084e-11	0.117663	0.0231884	2.02405e-07
1563	Total LPE	rs174555	11	61579760	61812288	C	T	0.309	0.119879	0.0238878	5.41759e-07	0.152129	0.0238078	1.83309e-10	0.111107	0.0239329	1.77077e-06
1564	Total LPE	rs174556	11	61580635	61813163	T	C	0.308	0.119763	0.0238781	5.4956e-07	0.152526	0.0237977	1.61594e-10	0.110977	0.0239233	1.80154e-06
1565	Total LPE	rs174559	11	61581656	61814184	A	G	0.282	0.113431	0.02438	3.38179e-06	0.148202	0.0242964	1.15532e-09	0.105245	0.0244267	8.39033e-06
1566	Total LPE	rs174560	11	61581764	61814292	C	T	0.313	0.123157	0.0238181	2.43868e-07	0.152394	0.0237395	1.51309e-10	0.114062	0.023863	9.04987e-07
1567	Total LPE	rs174561	11	61582708	61815236	C	T	0.309	0.120002	0.0238925	5.30184e-07	0.152306	0.0238123	1.76036e-10	0.111206	0.0239376	1.74337e-06
1568	Total LPE	rs174562	11	61585144	61817672	G	A	0.345	0.126091	0.0231561	5.42379e-08	0.153927	0.0230752	2.82436e-11	0.118001	0.0232002	1.901e-07
1569	Total LPE	rs174564	11	61588305	61820833	G	A	0.349	0.129496	0.0231347	2.29196e-08	0.156842	0.0230527	1.14126e-11	0.121237	0.0231785	8.83422e-08
1570	Total LPE	rs28456	11	61589481	61822009	G	A	0.313	0.123193	0.0238274	2.4389e-07	0.154191	0.0237479	9.35226e-11	0.114224	0.0238723	8.83229e-07
1571	Total LPE	rs174566	11	61592362	61824890	G	A	0.351	0.129467	0.0230835	2.14944e-08	0.154609	0.0230048	2.01194e-11	0.121023	0.0231274	8.72468e-08
1572	Total LPE	rs174567	11	61593005	61825533	G	A	0.351	0.129404	0.0230837	2.18385e-08	0.154374	0.0230053	2.15851e-11	0.12098	0.0231276	8.81529e-08
1573	Total LPE	rs174568	11	61593816	61826344	T	C	0.346	0.126362	0.0231358	4.93661e-08	0.15428	0.0230555	2.44939e-11	0.118167	0.0231799	1.78875e-07
1574	Total LPE	rs99780	11	61596633	61829161	T	C	0.351	0.129478	0.023069	2.10003e-08	0.153785	0.022992	2.50086e-11	0.12095	0.0231129	8.71813e-08
1575	Total LPE	rs1535	11	61597972	61830500	G	A	0.348	0.130431	0.0231195	1.77759e-08	0.15923	0.0230374	5.39328e-12	0.122263	0.0231635	6.82814e-08
1576	Total LPE	rs174574	11	61600342	61832870	C	A	0.646	-0.127759	0.0231159	3.42392e-08	-0.153763	0.0230368	2.74806e-11	-0.11912	0.0231596	1.40638e-07
1577	Total LPE	rs174576	11	61603510	61836038	A	C	0.352	0.126924	0.0231129	4.17603e-08	0.155804	0.0230317	1.48887e-11	0.11858	0.0231566	1.58497e-07
1578	Total LPE	rs174577	11	61604814	61837342	A	C	0.353	0.126795	0.0230848	4.15238e-08	0.154107	0.0230049	2.33189e-11	0.118368	0.0231285	1.6099e-07
1579	Total LPE	rs174578	11	61605499	61838027	A	T	0.354	0.126288	0.0230709	4.61503e-08	0.154038	0.0229907	2.31449e-11	0.117844	0.0231147	1.78472e-07
1580	Total LPE	rs174580	11	61606642	61839170	G	A	0.354	0.125845	0.0231011	5.34886e-08	0.154804	0.0230194	1.95565e-11	0.117402	0.0231447	2.04233e-07
1581	Total LPE	rs174581	11	61606683	61839211	A	G	0.354	0.126522	0.0231093	4.58927e-08	0.155374	0.0230276	1.67854e-11	0.118083	0.0231529	1.76708e-07
1582	Total LPE	rs174583	11	61609750	61842278	T	C	0.354	0.12666	0.023202	5.00749e-08	0.157671	0.0231182	1.01726e-11	0.118608	0.0232455	1.7461e-07
1583	Total LPE	rs174584	11	61610750	61843278	A	G	0.356	0.129114	0.0231865	2.69922e-08	0.1586	0.023104	7.48569e-12	0.120863	0.02323	1.02475e-07
1584	Total LPE	rs174592	11	61618608	61851136	G	A	0.375	0.125051	0.0231143	6.57902e-08	0.157097	0.0230302	1.01069e-11	0.118145	0.0231571	1.75078e-07
1585	Total LPE	rs174594	11	61619829	61852357	A	C	0.623	-0.126467	0.0231408	4.83722e-08	-0.155048	0.0230597	1.96912e-11	-0.119593	0.0231835	1.29817e-07
1586	Total LPE	rs174598	11	61621194	61853722	A	G	0.33	0.120591	0.0236766	3.65387e-07	0.154225	0.0235866	6.85912e-11	0.115213	0.023721	6.16141e-07
1587	Total LPE	rs174599	11	61621556	61854084	C	G	0.376	0.127691	0.0231707	3.74593e-08	0.159056	0.0230856	6.29335e-12	0.120713	0.0232132	1.03976e-07
1588	Total LPE	rs174600	11	61622227	61854755	C	T	0.33	0.121756	0.0236778	2.82122e-07	0.155858	0.0235883	4.34004e-11	0.11626	0.023722	4.93723e-07
1589	Total LPE	rs174601	11	61623140	61855668	T	C	0.374	0.132381	0.0232234	1.26258e-08	0.162492	0.0231377	2.4716e-12	0.125046	0.0232657	4.02972e-08
1590	Total LPE	rs97384	11	61624181	61856709	C	T	0.623	-0.122639	0.023336	1.53478e-07	-0.150898	0.023258	9.54145e-11	-0.115535	0.0233794	4.01172e-07
1591	Total LPE	rs174603	11	61626206	61858734	A	G	0.312	0.0996975	0.0239501	3.18828e-05	0.132325	0.0238668	3.09338e-08	0.096318	0.023995	3.03249e-05
1592	Total LPE	rs174604	11	61626270	61858798	G	C	0.365	0.0944813	0.0231633	4.58095e-05	0.128266	0.0230819	2.87995e-08	0.0907828	0.0232068	4.64612e-05
1593	Total LPE	rs174608	11	61627484	61860012	G	A	0.293	0.0970607	0.0240732	5.60141e-05	0.131497	0.023991	4.4224e-08	0.0938745	0.0241188	5.03952e-05
1594	Total LPE	rs174611	11	61627881	61860409	C	T	0.293	0.0967604	0.024027	5.71517e-05	0.130816	0.0239454	4.8923e-08	0.0934829	0.0240726	5.22478e-05
1595	Total LPE	rs138326449	11	116701354	116830638	A	G	0.002	-1.82272	0.258802	2.2079e-12	-1.82165	0.258396	2.06478e-12	-1.33835	0.25945	1.29901e-07
1596	Total LPE	rs539030095	11	117018764	117148048	G	T	0.002	-1.80874	0.260802	4.68553e-12	-1.87292	0.260329	7.28801e-13	-1.30475	0.261451	3.12604e-07
1597	Total LPE	rs530885291	11	117053959	117183243	A	G	0.003	-1.72242	0.227339	4.44171e-14	-1.75126	0.226998	1.51039e-14	-1.25044	0.228029	2.19695e-08
1598	Total LPE	rs192489212	11	117220429	117349713	C	A	0.001	-2.15689	0.434166	7.03492e-07	-2.53306	0.433519	5.54542e-09	-1.75598	0.434601	2.71222e-05
1599	Total LPE	rs1123294	15	58545064	58252865	G	C	0.177	-0.185912	0.0290531	1.70897e-10	-0.189607	0.0289981	6.86991e-11	-0.160086	0.0291102	2.01219e-08
1600	Total LPE	rs7165301	15	58552606	58260407	C	T	0.178	-0.188978	0.0287654	5.58826e-11	-0.19086	0.0287103	3.33095e-11	-0.162699	0.0288228	8.77689e-09
1601	Total LPE	rs55760919	15	58560116	58267917	G	T	0.179	-0.190499	0.0287386	3.77414e-11	-0.191969	0.0286846	2.46554e-11	-0.163255	0.0287951	7.6085e-09
1602	Total LPE	rs55966152	15	58561006	58268807	G	A	0.183	-0.190391	0.0286428	3.32088e-11	-0.196481	0.02858	7.0374e-12	-0.162838	0.0286991	7.41412e-09
1603	Total LPE	rs62001667	15	58566295	58274096	G	C	0.185	-0.182984	0.0286017	1.72819e-10	-0.187844	0.0285455	5.21438e-11	-0.156183	0.0286574	2.65361e-08
1604	Total LPE	rs62001668	15	58566716	58274517	G	T	0.187	-0.180877	0.0283859	2.04924e-10	-0.188082	0.0283249	3.55137e-11	-0.154044	0.0284412	3.20233e-08
1605	Total LPE	rs62001669	15	58567122	58274923	T	C	0.179	-0.186475	0.0288273	1.09612e-10	-0.18991	0.0287697	4.61391e-11	-0.158913	0.0288837	1.98402e-08
1606	Total LPE	rs8040386	15	58567786	58275587	G	A	0.18	-0.187435	0.0288354	8.9132e-11	-0.191394	0.028776	3.29886e-11	-0.159811	0.0288918	1.6789e-08
1607	Total LPE	rs62001677	15	58568716	58276517	T	C	0.176	-0.193983	0.0290431	2.70601e-11	-0.199481	0.0289791	6.74256e-12	-0.165532	0.0291002	6.82063e-09
1608	Total LPE	rs7165552	15	58570403	58278204	G	A	0.218	-0.147101	0.0270674	5.78565e-08	-0.148976	0.0270151	3.69802e-08	-0.125291	0.0271194	1.97269e-06
1609	Total LPE	rs72739147	15	58571401	58279202	T	A	0.134	-0.217585	0.0320335	1.25862e-11	-0.22384	0.0319685	2.93081e-12	-0.182447	0.0320981	6.99323e-09
1610	Total LPE	rs28690720	15	58573833	58281634	G	T	0.141	-0.203979	0.0313844	8.90578e-11	-0.211848	0.0313169	1.50975e-11	-0.169748	0.031447	3.54515e-08
1611	Total LPE	rs71478659	15	58574163	58281964	G	C	0.105	0.19318	0.0359364	8.06354e-08	0.215217	0.0358195	2.1068e-09	0.171876	0.0360024	9.31688e-07
1612	Total LPE	rs58038553	15	58574324	58282125	G	A	0.134	-0.216551	0.0319463	1.37827e-11	-0.221755	0.0318801	4.04151e-12	-0.181666	0.0320108	7.36415e-09
1613	Total LPE	rs11071371	15	58576226	58284027	T	C	0.134	-0.213855	0.0319544	2.47275e-11	-0.22018	0.0318862	5.75721e-12	-0.179027	0.0320189	1.19372e-08
1614	Total LPE	rs1711037	15	58576350	58284151	T	A	0.105	0.191729	0.0358875	9.68155e-08	0.213353	0.0357706	2.75858e-09	0.170243	0.0359535	1.12857e-06
1615	Total LPE	rs12903590	15	58577777	58285578	T	A	0.105	0.191489	0.0358158	9.47336e-08	0.21343	0.0356988	2.5328e-09	0.169992	0.0358819	1.11506e-06
1616	Total LPE	rs2899623	15	58579644	58287445	C	T	0.143	-0.202415	0.0310915	8.2898e-11	-0.208462	0.0310283	2.06838e-11	-0.168586	0.031154	3.28984e-08
1617	Total LPE	rs2899624	15	58579956	58287757	G	A	0.142	-0.202485	0.0310832	8.07826e-11	-0.209356	0.0310185	1.67593e-11	-0.168623	0.0311456	3.24223e-08
1618	Total LPE	rs16940011	15	58580204	58288005	G	C	0.143	-0.201521	0.0310814	9.87939e-11	-0.208106	0.0310172	2.19966e-11	-0.16771	0.0311438	3.80653e-08
1619	Total LPE	rs12910051	15	58580525	58288326	G	A	0.105	0.190959	0.0357354	9.62047e-08	0.21329	0.0356181	2.39023e-09	0.169481	0.0358017	1.13525e-06
1620	Total LPE	rs12148780	15	58581289	58289090	G	A	0.143	-0.20172	0.0310888	9.56917e-11	-0.208592	0.0310241	1.99792e-11	-0.16791	0.0311512	3.70021e-08
1621	Total LPE	rs12148399	15	58581370	58289171	A	T	0.143	-0.201772	0.0310898	9.47822e-11	-0.208691	0.0310251	1.95797e-11	-0.167989	0.0311522	3.65207e-08
1622	Total LPE	rs7179728	15	58581426	58289227	C	G	0.106	0.191862	0.0357362	8.37481e-08	0.213805	0.0356194	2.18971e-09	0.170416	0.0358025	9.98937e-07
1623	Total LPE	rs938507	15	58582034	58289835	A	G	0.106	0.191228	0.0357493	9.3343e-08	0.213716	0.0356317	2.25242e-09	0.169814	0.0358155	1.09439e-06
1624	Total LPE	rs16940017	15	58582148	58289949	A	T	0.142	-0.200275	0.0311181	1.35113e-10	-0.208299	0.0310511	2.21841e-11	-0.166514	0.0311804	4.86828e-08
1625	Total LPE	rs1318175	15	58586129	58293930	T	C	0.16	-0.187459	0.029555	2.47657e-10	-0.20043	0.0294683	1.1709e-11	-0.1564	0.0296136	6.71526e-08
1626	Total LPE	rs1711041	15	58590621	58298422	T	G	0.106	0.192069	0.0357109	7.93247e-08	0.215793	0.035592	1.50601e-09	0.170525	0.0357772	9.67833e-07
1627	Total LPE	rs12899879	15	58591415	58299216	C	T	0.106	0.192242	0.0357144	7.74695e-08	0.216048	0.0355952	1.44637e-09	0.170705	0.0357807	9.46236e-07
1628	Total LPE	rs117266250	15	58608108	58315909	A	G	0.043	0.28268	0.0543867	2.15724e-07	0.316523	0.0542043	5.94489e-09	0.257154	0.0544868	1.21774e-06
1629	Total LPE	rs56922332	15	58626130	58333931	A	G	0.065	0.248739	0.0450038	3.79557e-08	0.238222	0.044907	1.32513e-07	0.227973	0.045089	2.22518e-07
1630	Total LPE	rs74018729	15	58641140	58348941	A	G	0.026	0.387934	0.0694965	2.5797e-08	0.423389	0.0693085	1.19268e-09	0.353655	0.0696176	1.96398e-07
1631	Total LPE	rs190182262	15	58659418	58367219	A	T	0.044	0.372893	0.0544624	9.53723e-12	0.416985	0.0542402	2.34816e-14	0.344345	0.0545535	1.50968e-10
1632	Total LPE	rs59739041	15	58661083	58368884	C	T	0.051	0.341681	0.0508184	2.17169e-11	0.363068	0.0506827	1.06682e-12	0.315095	0.0509038	3.27655e-10
1633	Total LPE	rs117880004	15	58662033	58369834	G	A	0.012	-0.643913	0.113613	1.53796e-08	-0.538249	0.113481	2.1798e-06	-0.594399	0.113827	9.25168e-08
1634	Total LPE	rs117486534	15	58669703	58377504	C	A	0.043	0.381097	0.0557985	1.0571e-11	0.422037	0.0555765	4.71247e-14	0.35248	0.0558906	1.56337e-10
1635	Total LPE	rs145347194	15	58670135	58377936	C	T	0.088	0.277881	0.0420841	4.50836e-11	0.278115	0.0419905	3.99226e-11	0.236403	0.0421537	1.08409e-08
1636	Total LPE	rs4775039	15	58670897	58378698	G	C	0.447	0.183529	0.0236973	1.33172e-14	0.175957	0.0236783	1.36189e-13	0.160173	0.0237409	8.52137e-12
1637	Total LPE	rs10152355	15	58671178	58378979	A	C	0.46	-0.179763	0.0236992	4.19752e-14	-0.19109	0.0236255	8.61289e-16	-0.1552	0.0237415	3.48654e-11
1638	Total LPE	rs1601933	15	58671559	58379360	T	C	0.473	-0.246056	0.02293	1.51499e-26	-0.255862	0.0228308	1.04163e-28	-0.2133	0.0229716	1.2243e-20
1639	Total LPE	rs1601935	15	58671765	58379566	T	G	0.663	-0.31395	0.0236116	1.40184e-39	-0.333685	0.0234563	7.8778e-45	-0.268974	0.0236554	7.4109e-30
1640	Total LPE	rs12908474	15	58672134	58379935	T	C	0.516	-0.241637	0.0225357	1.65317e-26	-0.256543	0.0224071	7.54833e-30	-0.208186	0.0225772	2.20888e-20
1641	Total LPE	rs62001736	15	58674051	58381852	A	G	0.29	0.321063	0.0241685	1.8064e-39	0.335716	0.0240422	3.00355e-43	0.274728	0.0242136	9.73567e-30
1642	Total LPE	rs2043082	15	58674308	58382109	A	G	0.344	0.32303	0.0228467	2.08934e-44	0.324505	0.022737	4.70426e-45	0.276463	0.0228908	2.25057e-33
1643	Total LPE	rs4775041	15	58674695	58382496	C	G	0.291	0.319233	0.0241167	3.29865e-39	0.334392	0.0239893	4.13984e-43	0.273	0.0241618	1.6427e-29
1644	Total LPE	rs80123226	15	58676032	58383833	T	A	0.29	0.317927	0.0240446	3.96728e-39	0.334438	0.0239119	2.20356e-43	0.270951	0.02409	2.89747e-29
1645	Total LPE	rs11858759	15	58676821	58384622	A	G	0.29	0.316878	0.0239929	4.80063e-39	0.333092	0.0238622	3.13935e-43	0.269911	0.0240385	3.57883e-29
1646	Total LPE	rs11071377	15	58677395	58385196	T	A	0.49	-0.248993	0.0223685	2.05185e-28	-0.258783	0.0222608	1.00194e-30	-0.21487	0.0224102	7.21037e-22
1647	Total LPE	rs10468017	15	58678512	58386313	T	C	0.283	0.33238	0.0238682	3.9419e-43	0.341082	0.0237499	1.37189e-45	0.281798	0.0239145	6.89732e-32
1648	Total LPE	rs261290	15	58678720	58386521	C	T	0.667	-0.332196	0.0226723	1.71502e-47	-0.328197	0.0225781	1.2209e-46	-0.282215	0.0227173	3.64875e-35
1649	Total LPE	rs56358871	15	58679387	58387188	C	G	0.521	-0.233518	0.0223246	2.6196e-25	-0.241868	0.0222271	3.73307e-27	-0.199773	0.0223663	2.99842e-19
1650	Total LPE	rs7350789	15	58679668	58387469	A	G	0.342	0.325556	0.0226494	8.25226e-46	0.326715	0.022535	2.1348e-46	0.276012	0.0226939	8.25143e-34
1651	Total LPE	rs261291	15	58680178	58387979	C	T	0.344	0.32476	0.0226257	1.09052e-45	0.324821	0.0225148	5.7532e-46	0.275184	0.0226701	1.09322e-33
1652	Total LPE	rs7177289	15	58680184	58387985	T	C	0.343	0.326043	0.0226527	6.33893e-46	0.327263	0.0225384	1.5816e-46	0.276457	0.0226972	6.6797e-34
1653	Total LPE	rs2414577	15	58680638	58388439	C	T	0.367	0.315679	0.0226826	3.89356e-43	0.311727	0.0225957	2.49613e-42	0.268101	0.0227255	5.88005e-32
1654	Total LPE	rs2414578	15	58680639	58388440	C	T	0.367	0.315997	0.0226851	3.28828e-43	0.312145	0.022598	1.98294e-42	0.268435	0.0227279	5.038e-32
1655	Total LPE	rs35853021	15	58680643	58388444	T	G	0.343	0.317736	0.0229156	7.84486e-43	0.318594	0.0228019	2.56252e-43	0.268857	0.0229594	1.60242e-31
1656	Total LPE	rs166358	15	58680805	58388606	A	G	0.13	0.17936	0.0332411	7.11424e-08	0.207541	0.0331106	4.01426e-10	0.150082	0.0333035	3.37931e-06
1657	Total LPE	rs2043085	15	58680954	58388755	C	T	0.629	-0.32594	0.0223658	5.10485e-47	-0.320018	0.0222897	1.32807e-45	-0.277568	0.0224092	5.67504e-35
1658	Total LPE	rs75437656	15	58681128	58388929	C	A	0.126	0.213799	0.0336594	2.31111e-10	0.240656	0.0335244	8.21115e-13	0.181929	0.0337223	3.60396e-08
1659	Total LPE	rs28698356	15	58681509	58389310	C	G	0.522	-0.23557	0.0222062	5.69274e-26	-0.244959	0.0221059	4.42589e-28	-0.201414	0.022248	1.01457e-19
1660	Total LPE	rs261293	15	58681772	58389573	T	C	0.847	-0.186507	0.0310614	2.04945e-09	-0.20479	0.0309546	4.11055e-11	-0.160061	0.031118	1.40451e-07
1661	Total LPE	rs2043084	15	58682496	58390297	C	G	0.213	0.30615	0.0264421	1.58283e-30	0.288577	0.0264213	2.36131e-27	0.261425	0.0264921	4.87162e-23
1662	Total LPE	rs34718390	15	58682690	58390491	A	G	0.063	0.325972	0.0477624	1.02306e-11	0.303599	0.0477119	2.22239e-10	0.278572	0.0478438	3.10013e-09
1663	Total LPE	rs1825955	15	58682783	58390584	A	C	0.149	0.197517	0.031327	3.12308e-10	0.214069	0.0312204	7.9751e-12	0.170899	0.0313846	2.72373e-08
1664	Total LPE	rs12185071	15	58683227	58391028	T	C	0.126	0.204544	0.033511	1.11102e-09	0.234758	0.0333722	2.30325e-12	0.172649	0.0335741	1.41443e-07
1665	Total LPE	rs1532085	15	58683366	58391167	G	A	0.63	-0.323462	0.0222764	1.08984e-46	-0.318919	0.0221983	1.18208e-45	-0.274974	0.02232	1.26623e-34
1666	Total LPE	rs12185072	15	58683410	58391211	T	C	0.151	0.193456	0.0310845	5.25311e-10	0.212644	0.0309755	7.57613e-12	0.167335	0.0311419	4.06108e-08
1667	Total LPE	rs12905732	15	58683542	58391343	C	G	0.19	0.311098	0.027592	4.53362e-29	0.304407	0.027537	5.50432e-28	0.263457	0.0276439	1.24528e-21
1668	Total LPE	rs28594460	15	58683585	58391386	G	A	0.152	0.188906	0.0309837	1.15943e-09	0.208243	0.0308756	1.72203e-11	0.162268	0.0310405	8.97521e-08
1669	Total LPE	rs16940167	15	58683697	58391498	C	T	0.153	0.184972	0.0309525	2.43878e-09	0.205705	0.0308437	2.86641e-11	0.158511	0.0310094	1.66263e-07
1670	Total LPE	rs11853674	15	58684057	58391858	G	A	0.218	0.301731	0.0262004	3.23538e-30	0.284636	0.0261715	3.99052e-27	0.256595	0.0262501	1.20246e-22
1671	Total LPE	rs16940168	15	58684154	58391955	T	A	0.125	0.210033	0.0336471	4.66037e-10	0.241113	0.0335056	7.25925e-13	0.178913	0.0337108	5.83091e-08
1672	Total LPE	rs16940170	15	58684282	58392083	A	G	0.143	0.169703	0.031946	1.12657e-07	0.198656	0.0318186	4.67582e-10	0.14488	0.0320051	3.07198e-06
1673	Total LPE	rs28495863	15	58684381	58392182	A	G	0.141	0.174985	0.0320869	5.16602e-08	0.204256	0.0319566	1.81669e-10	0.150803	0.0321466	1.39907e-06
1674	Total LPE	rs17821274	15	58684478	58392279	C	T	0.639	-0.206407	0.0230718	5.33412e-19	-0.2027	0.0230224	1.93809e-18	-0.177566	0.0231152	9.56981e-15
1675	Total LPE	rs12185093	15	58684676	58392477	A	G	0.139	0.181615	0.0322619	1.90163e-08	0.207614	0.0321347	1.15357e-10	0.156478	0.0323221	6.66985e-07
1676	Total LPE	rs4775044	15	58684967	58392768	G	T	0.538	-0.26854	0.0220796	1.75156e-33	-0.274325	0.0219732	4.37678e-35	-0.229932	0.0221217	2.53328e-25
1677	Total LPE	rs28703614	15	58685560	58393361	T	C	0.064	0.282487	0.0552065	3.23132e-07	0.337274	0.0550202	9.75623e-10	-	-	-
1678	Total LPE	rs7497636	15	58685631	58393432	T	C	0.14	0.178898	0.0322369	3.00394e-08	0.206594	0.0321067	1.36993e-10	0.153788	0.0322971	9.90212e-07
1679	Total LPE	rs1444942	15	58685813	58393614	C	G	0.14	0.178671	0.0322346	3.11974e-08	0.206369	0.0321045	1.43002e-10	0.15351	0.0322948	1.03141e-06
1680	Total LPE	rs8042174	15	58685970	58393771	C	T	0.107	-0.206349	0.0357391	8.23369e-09	-0.175498	0.0357216	9.24345e-07	-0.173857	0.0358096	6.22223e-07
1681	Total LPE	rs261298	15	58686157	58393958	G	C	0.468	-0.233922	0.0222329	1.35681e-25	-0.248528	0.0221142	7.4443e-29	-0.201535	0.0222752	1.06689e-19
1682	Total LPE	rs261299	15	58686252	58394053	A	G	0.47	-0.238233	0.0222434	1.89383e-26	-0.252844	0.0221248	9.12949e-30	-0.205309	0.0222856	2.3867e-20
1683	Total LPE	rs16940174	15	58686338	58394139	A	G	0.14	0.177934	0.0322206	3.50295e-08	0.204787	0.0320921	1.93767e-10	0.152764	0.0322807	1.14364e-06
1684	Total LPE	rs447794	15	58686638	58394439	C	G	0.858	-0.170283	0.0320288	1.10128e-07	-0.199741	0.0318987	4.19308e-10	-0.146001	0.0320884	2.75358e-06
1685	Total LPE	rs76679589	15	58686691	58394492	T	C	0.14	0.177069	0.0322012	4.00186e-08	0.203275	0.032074	2.56901e-10	0.151923	0.0322614	1.28133e-06
1686	Total LPE	rs261301	15	58686939	58394740	C	T	0.858	-0.171936	0.032035	8.35214e-08	-0.200629	0.031907	3.5556e-10	-0.147534	0.0320949	2.20411e-06
1687	Total LPE	rs75663614	15	58687040	58394841	C	T	0.03	-0.385001	0.0636606	1.60832e-09	-0.362776	0.0636183	1.25293e-08	-0.333116	0.0637814	9.21152e-08
1688	Total LPE	rs74019425	15	58687465	58395266	T	G	0.142	0.171569	0.0320393	8.93228e-08	0.200463	0.031911	3.69627e-10	0.147074	0.0320993	2.36707e-06
1689	Total LPE	rs16940181	15	58687524	58395325	C	A	0.14	0.178501	0.0322108	3.14332e-08	0.204029	0.0320856	2.24632e-10	0.153132	0.0322713	1.07409e-06
1690	Total LPE	rs7171102	15	58687530	58395331	A	G	0.218	0.301751	0.0262769	4.5804e-30	0.285854	0.026245	3.29299e-27	0.257086	0.0263265	1.3207e-22
1691	Total LPE	rs174418	15	58687603	58395404	C	T	0.6	-0.312541	0.0221404	2.66505e-44	-0.319844	0.0220099	1.17235e-46	-0.266988	0.0221839	3.7003e-33
1692	Total LPE	rs166359	15	58687609	58395410	T	G	0.858	-0.172222	0.0320362	7.95844e-08	-0.200534	0.0319076	3.62489e-10	-0.147688	0.0320961	2.15577e-06
1693	Total LPE	rs495348	15	58687790	58395591	G	C	0.856	-0.166441	0.0319016	1.88389e-07	-0.195525	0.0317753	8.2744e-10	-0.141291	0.031961	5.03478e-06
1694	Total LPE	rs8032310	15	58687862	58395663	A	G	0.142	0.170689	0.0320466	1.0454e-07	0.199729	0.0319183	4.3195e-10	0.14613	0.0321066	2.73489e-06
1695	Total LPE	rs493258	15	58687880	58395681	C	T	0.538	-0.268848	0.0220541	1.24355e-33	-0.275542	0.0219483	1.8353e-35	-0.230557	0.0220963	1.67635e-25
1696	Total LPE	rs493987	15	58687906	58395707	C	T	0.858	-0.170548	0.0320452	1.06942e-07	-0.199593	0.0319169	4.43055e-10	-0.146032	0.0321051	2.77177e-06
1697	Total LPE	rs920915	15	58688467	58396268	G	C	0.499	0.281746	0.022015	7.2852e-37	0.290822	0.0218991	1.93665e-39	0.243089	0.0220573	3.444e-28
1698	Total LPE	rs920916	15	58688477	58396278	A	G	0.497	0.277421	0.022053	1.07719e-35	0.285896	0.0219413	4.67265e-38	0.238832	0.0220952	3.32843e-27
1699	Total LPE	rs920917	15	58688478	58396279	C	A	0.14	0.177357	0.0322552	4.01072e-08	0.203306	0.0321297	2.74744e-10	0.152003	0.0323159	1.31611e-06
1700	Total LPE	rs11855284	15	58689187	58396988	C	T	0.186	0.310229	0.0278025	1.61745e-28	0.306235	0.0277485	6.55096e-28	0.263833	0.0278545	2.16143e-21
1701	Total LPE	rs11858481	15	58689197	58396998	T	C	0.215	0.302092	0.02639	6.947e-30	0.287554	0.0263629	2.78676e-27	0.258081	0.0264398	1.37546e-22
1702	Total LPE	rs17821298	15	58690738	58398539	A	C	0.253	0.120422	0.025986	3.6739e-06	0.141495	0.0259094	4.94247e-08	0.104942	0.0260346	2.82442e-05
1703	Total LPE	rs415799	15	58690754	58398555	A	G	0.482	-0.258037	0.0219241	1.58082e-31	-0.270965	0.0217983	7.4123e-35	-0.221013	0.0219668	7.27195e-24
1704	Total LPE	rs443401	15	58692095	58399896	G	C	0.483	-0.265719	0.0220417	5.67595e-33	-0.278786	0.0219152	2.12033e-36	-0.22882	0.0220842	3.53923e-25
1705	Total LPE	rs397923	15	58692118	58399919	T	A	0.583	-0.278581	0.02213	9.95165e-36	-0.28934	0.0219985	1.06549e-38	-0.236511	0.022173	1.50005e-26
1706	Total LPE	rs35128881	15	58692148	58399949	T	G	0.193	0.313762	0.027567	1.36703e-29	0.312195	0.0274949	2.03851e-29	0.267596	0.0276183	2.75034e-22
1707	Total LPE	rs12708454	15	58692202	58400003	C	A	0.303	0.246399	0.0239297	1.3579e-24	0.23416	0.0239044	2.0388e-22	0.213176	0.0239749	4.28283e-19
1708	Total LPE	rs12906722	15	58692715	58400516	T	C	0.213	0.30035	0.0264951	2.34821e-29	0.28717	0.0264605	4.96334e-27	0.256354	0.0265452	3.7295e-22
1709	Total LPE	rs16940204	15	58692936	58400737	T	C	0.21	0.30312	0.0266314	1.39292e-29	0.288587	0.0265995	5.06649e-27	0.259246	0.0266816	2.11808e-22
1710	Total LPE	rs487766	15	58693860	58401661	T	C	0.784	-0.302702	0.0263422	4.165e-30	-0.289218	0.026299	1.08565e-27	-0.258566	0.0263922	9.71219e-23
1711	Total LPE	rs723967	15	58696300	58404101	C	T	0.52	-0.284996	0.0223595	1.36785e-36	-0.296378	0.0222312	9.88828e-40	-0.2469	0.0224013	3.41047e-28
1712	Total LPE	rs12440032	15	58697834	58405635	G	C	0.182	0.324308	0.0282745	5.09223e-30	0.317536	0.0282187	6.24224e-29	0.279971	0.0283264	4.17839e-23
1713	Total LPE	rs28451440	15	58698113	58405914	G	T	0.692	-0.209501	0.0242716	8.1565e-18	-0.201766	0.0242293	1.10386e-16	-0.183048	0.0243157	3.09624e-14
1714	Total LPE	rs62000864	15	58698243	58406044	G	T	0.514	-0.248261	0.0231558	1.65226e-26	-0.266075	0.0230257	2.02354e-30	-0.214475	0.0231962	1.75653e-20
1715	Total LPE	rs12440217	15	58698357	58406158	A	G	0.181	0.327307	0.0282778	1.56601e-30	0.320655	0.0282236	1.86078e-29	0.282712	0.0283297	1.63522e-23
1716	Total LPE	rs62000865	15	58698662	58406463	A	G	0.068	0.326127	0.0469067	4.1697e-12	0.326307	0.0468183	3.70254e-12	0.28421	0.0469829	7.86963e-10
1717	Total LPE	rs11852978	15	58698755	58406556	G	T	0.22	0.215648	0.0268243	1.13479e-15	0.211883	0.0267634	3.14807e-15	0.186288	0.0268718	2.36189e-12
1718	Total LPE	rs11856159	15	58699010	58406811	T	C	0.182	0.327465	0.0281697	8.83683e-31	0.319869	0.0281188	1.56724e-29	0.282988	0.0282216	1.01717e-23
1719	Total LPE	rs60808669	15	58699199	58407000	G	T	0.027	-0.370952	0.0674619	4.11722e-08	-0.346843	0.0673784	2.75332e-07	-0.321603	0.0675804	1.00426e-06
1720	Total LPE	rs13329672	15	58699937	58407738	T	C	0.258	0.294723	0.0254086	1.10329e-30	0.287153	0.0253511	2.58615e-29	0.256286	0.0254553	6.79248e-24
1721	Total LPE	rs17240869	15	58700311	58408112	C	T	0.193	0.308215	0.0283541	3.55352e-27	0.305341	0.0282834	8.53948e-27	0.268258	0.0284032	2.78845e-21
1722	Total LPE	rs76457370	15	58700880	58408681	T	A	0.027	-0.377155	0.0677611	2.81478e-08	-0.352907	0.0676768	1.92777e-07	-0.328057	0.0678795	6.95139e-07
1723	Total LPE	rs62000866	15	58701049	58408850	A	T	0.054	0.336131	0.0552715	1.30936e-09	0.346843	0.0551398	3.5555e-10	0.298066	0.055354	3.81313e-08
1724	Total LPE	rs17240876	15	58701551	58409352	G	A	0.183	0.333759	0.028858	1.73467e-30	0.327622	0.0288009	1.59118e-29	0.290124	0.0289085	9.34409e-24
1725	Total LPE	rs150364420	15	58701931	58409732	G	A	0.183	0.334516	0.0289295	1.78523e-30	0.328733	0.0288716	1.4141e-29	0.290865	0.0289799	9.26759e-24
1726	Total LPE	rs12438999	15	58702325	58410126	G	A	0.543	-0.284969	0.0234955	2.48559e-33	-0.285204	0.023411	1.45719e-33	-0.247592	0.023535	6.90518e-26
1727	Total LPE	rs17821310	15	58702864	58410665	C	T	0.198	0.308321	0.0285291	6.93752e-27	0.307647	0.0284381	6.88096e-27	0.268061	0.0285774	5.08976e-21
1728	Total LPE	rs17821316	15	58703069	58410870	C	A	0.518	-0.274048	0.0240119	8.8999e-30	-0.286604	0.023908	1.30176e-32	-0.242556	0.0240503	5.71905e-24
1729	Total LPE	rs17821322	15	58703100	58410901	C	T	0.188	0.320164	0.0290106	6.3139e-28	0.317521	0.0289382	1.40438e-27	0.277243	0.0290602	1.13396e-21
1730	Total LPE	rs55993842	15	58704064	58411865	T	G	0.185	0.317883	0.0297267	2.38978e-26	0.313978	0.0296545	8.00342e-26	0.275298	0.0297756	1.76216e-20
1731	Total LPE	rs28442086	15	58705036	58412837	A	G	0.445	-0.277879	0.0243015	6.98625e-30	-0.29287	0.024181	3.13885e-33	-0.244346	0.0243405	9.09558e-24
1732	Total LPE	rs62000868	15	58705980	58413781	G	C	0.266	0.275663	0.0272276	7.61176e-24	0.27734	0.0271511	3.19503e-24	0.240906	0.0272698	7.11222e-19
1733	Total LPE	rs76137124	15	58706732	58414533	T	C	0.027	-0.37312	0.0677028	3.83609e-08	-0.344676	0.0676244	3.5976e-07	-0.324135	0.0678212	9.07803e-07
1734	Total LPE	rs62000869	15	58706911	58414712	G	A	0.34	0.180878	0.0258194	2.78781e-12	0.190288	0.0257466	1.72872e-13	0.157963	0.0258585	5.44524e-10
1735	Total LPE	rs409668	15	58706926	58414727	A	T	0.507	-0.244255	0.0243888	2.27414e-23	-0.253862	0.0242812	3.03694e-25	-0.211513	0.0244269	3.26905e-18
1736	Total LPE	rs112516541	15	58707309	58415110	C	A	0.455	-0.27683	0.0244752	2.78216e-29	-0.29232	0.0243539	1.12914e-32	-0.243814	0.0245138	2.27007e-23
1737	Total LPE	rs79341002	15	58707990	58415791	G	C	0.027	-0.371072	0.0676582	4.45633e-08	-0.342509	0.0675806	4.1829e-07	-0.32204	0.0677767	1.04118e-06
1738	Total LPE	rs60315394	15	58709181	58416982	T	C	0.175	0.322459	0.0314853	2.54563e-24	0.319336	0.0314239	6.13776e-24	0.281029	0.0315339	3.5781e-19
1739	Total LPE	rs422137	15	58709182	58416983	A	G	0.424	0.284969	0.0246747	1.98435e-30	0.305621	0.0245277	5.18726e-35	0.247645	0.0247131	1.08573e-23
1740	Total LPE	rs77703135	15	58709725	58417526	G	T	0.049	0.326477	0.0579406	1.96732e-08	0.356452	0.0577864	8.68241e-10	0.295198	0.0580263	1.8898e-07
1741	Total LPE	rs55696635	15	58709750	58417551	A	G	0.176	0.322794	0.0317112	4.75981e-24	0.319016	0.0316519	1.40538e-23	0.281363	0.0317593	5.70324e-19
1742	Total LPE	rs11071380	15	58710627	58418428	A	C	0.433	-0.272522	0.0252846	8.97354e-27	-0.287993	0.0251602	6.6547e-30	-0.239564	0.0253226	2.40412e-21
1743	Total LPE	rs62000870	15	58710736	58418537	C	T	0.293	0.241285	0.0274508	2.07948e-18	0.249126	0.027367	1.33961e-19	0.211095	0.0274903	9.7825e-15
1744	Total LPE	rs436965	15	58711654	58419455	T	C	0.973	0.370611	0.0672224	3.78514e-08	0.340814	0.0671488	4.02248e-07	0.322151	0.0673418	8.87566e-07
1745	Total LPE	rs11857380	15	58712203	58420004	G	T	0.205	0.288961	0.0305725	5.46326e-21	0.291592	0.0304858	2.11069e-21	0.251642	0.0306172	1.32948e-16
1746	Total LPE	rs11854624	15	58712817	58420618	G	C	0.189	0.331105	0.0312008	5.56508e-26	0.327927	0.0311277	1.38606e-25	0.289229	0.0312469	1.60026e-20
1747	Total LPE	rs11854656	15	58712945	58420746	C	A	0.312	0.187822	0.0272911	6.62034e-12	0.19536	0.0272106	8.15199e-13	0.163052	0.027329	1.30706e-09
1748	Total LPE	rs11858279	15	58712973	58420774	C	T	0.288	0.256992	0.0278967	4.70554e-20	0.262146	0.0278095	6.86546e-21	0.224248	0.0279359	6.31155e-16
1749	Total LPE	rs8026082	15	58714481	58422282	G	C	0.388	0.178385	0.026927	3.84037e-11	0.175222	0.0268846	7.86275e-11	0.1519	0.0269659	9.39388e-09
1750	Total LPE	rs792902	15	58716044	58423845	G	A	0.504	-0.233806	0.0261007	4.72544e-19	-0.24002	0.026026	4.59847e-20	-0.201775	0.0261389	7.16074e-15
1751	Total LPE	rs515081	15	58716257	58424058	G	A	0.658	-0.262476	0.0275621	2.87867e-21	-0.263578	0.0275207	1.78615e-21	-0.228941	0.0276029	7.15493e-17
1752	Total LPE	rs396198	15	58716600	58424401	G	A	0.843	-0.160947	0.0363959	1.00035e-05	-0.200203	0.0363025	3.75061e-08	-0.141807	0.0364473	5.06952e-05
1753	Total LPE	rs375372	15	58716615	58424416	G	T	0.62	-0.206463	0.0272224	3.99264e-14	-0.226985	0.0271317	8.09783e-17	-0.180836	0.0272579	1.82391e-11
1754	Total LPE	rs7163052	15	58718230	58426031	G	C	0.518	-0.136702	0.0226708	1.82915e-09	-0.126389	0.0226257	2.59524e-08	-0.11121	0.0227142	5.06108e-07
1755	Total LPE	rs7170361	15	58718998	58426799	C	T	0.279	0.215908	0.0249655	7.52937e-18	0.196649	0.0249443	4.24888e-15	0.174186	0.025013	1.89594e-12
1756	Total LPE	rs11635491	15	58719741	58427542	A	G	0.272	0.216881	0.0249837	5.70541e-18	0.197038	0.0249613	3.95181e-15	0.175949	0.0250316	1.19633e-12
1757	Total LPE	rs4774297	15	58720431	58428232	A	C	0.522	-0.124758	0.0220256	1.59527e-08	-0.11527	0.0219796	1.69983e-07	-0.101356	0.0220688	2.24709e-06
1758	Total LPE	rs11857386	15	58721168	58428969	C	G	0.515	-0.147185	0.0220735	2.99126e-11	-0.136318	0.0220315	6.99512e-10	-0.121514	0.0221154	2.067e-08
1759	Total LPE	rs1077835	15	58723426	58431227	G	A	0.213	0.367001	0.0260479	6.72785e-44	0.343249	0.026072	1.28178e-38	0.304399	0.0260997	2.74605e-31
1760	Total LPE	rs1077834	15	58723479	58431280	C	T	0.213	0.366815	0.0260287	6.45767e-44	0.343102	0.0260529	1.21925e-38	0.304254	0.0260806	2.65464e-31
1761	Total LPE	rs1800588	15	58723675	58431476	T	C	0.21	0.366716	0.0262371	2.7497e-43	0.341044	0.0262625	1.13238e-37	0.304384	0.0262889	7.1759e-31
1762	Total LPE	rs2070895	15	58723939	58431740	A	G	0.213	0.368964	0.0260445	2.38381e-44	0.34549	0.0260677	4.2081e-39	0.306367	0.0260963	1.13955e-31
1763	Total LPE	rs6494005	15	58724524	58432325	G	A	0.519	-0.167094	0.0218096	2.32856e-14	-0.155157	0.0217785	1.29765e-12	-0.138736	0.0218525	1.19294e-10
1764	Total LPE	rs11632618	15	58724706	58432507	A	G	0.065	0.316263	0.04713	2.22765e-11	0.299445	0.0471002	2.30376e-10	0.266157	0.047205	9.11244e-09
1765	Total LPE	rs8034802	15	58724792	58432593	A	T	0.281	0.253861	0.0241779	1.86841e-25	0.22861	0.0241818	5.78177e-21	0.207301	0.0242253	7.83171e-18
1766	Total LPE	rs8033940	15	58724842	58432643	A	G	0.291	0.266351	0.0238544	1.70503e-28	0.243875	0.0238533	3.57378e-24	0.219542	0.0239018	3.06671e-20
1767	Total LPE	rs633695	15	58725839	58433640	G	A	0.289	0.243257	0.0239833	6.85366e-24	0.220923	0.0239775	5.22719e-20	0.19804	0.0240303	1.10713e-16
1768	Total LPE	rs261334	15	58726744	58434545	C	G	0.797	-0.353922	0.0267233	3.79742e-39	-0.329627	0.0267437	3.41684e-34	-0.291405	0.0267746	1.5058e-27
1769	Total LPE	rs261333	15	58727279	58435080	C	T	0.528	-0.16981	0.0220054	1.46625e-14	-0.155756	0.0219788	1.60989e-12	-0.143456	0.0220481	4.26639e-11
1770	Total LPE	rs261332	15	58727325	58435126	G	A	0.799	-0.351592	0.0268954	3.25665e-38	-0.328344	0.0269098	1.47009e-33	-0.288898	0.026947	8.46943e-27
1771	Total LPE	rs72740877	15	58728067	58435868	A	G	0.04	0.363863	0.0626105	6.63707e-09	0.331625	0.0626016	1.24837e-07	0.309152	0.0627017	4.24857e-07
1772	Total LPE	rs17190517	15	58729144	58436945	T	C	0.45	-0.136773	0.0223423	1.01885e-09	-0.123119	0.0223085	3.66294e-08	-0.112872	0.0223851	2.39073e-07
1773	Total LPE	rs588136	15	58730498	58438299	T	C	0.797	-0.348816	0.0267993	7.0573e-38	-0.322709	0.0268234	1.14349e-32	-0.286632	0.026851	1.37458e-26
1774	Total LPE	rs261342	15	58731153	58438954	C	G	0.788	-0.343611	0.0263234	4.1503e-38	-0.318068	0.0263473	6.57825e-33	-0.282066	0.0263749	1.11932e-26
1775	Total LPE	rs261341	15	58731567	58439368	G	A	0.707	-0.229026	0.0237748	1.03262e-21	-0.203743	0.0237807	1.56779e-17	-0.18483	0.0238219	5.26933e-15
1776	Total LPE	rs261338	15	58735005	58442806	G	A	0.847	-0.303019	0.029989	1.12513e-23	-0.269828	0.0300206	4.23358e-19	-0.245515	0.0300445	1.95816e-16
1777	Total LPE	rs534933	15	58735222	58443023	C	A	0.847	-0.302864	0.0299805	1.15247e-23	-0.269611	0.0300125	4.41973e-19	-0.24529	0.0300361	2.04353e-16
1778	Total LPE	rs4775046	15	58736778	58444579	T	C	0.514	-0.142129	0.0220713	1.33398e-10	-0.131944	0.0220357	2.33041e-09	-0.114971	0.0221137	1.04594e-07
1779	Total LPE	rs473224	15	58737341	58445142	G	T	0.869	-0.30333	0.0320095	4.49773e-21	-0.271054	0.0320376	3.8241e-17	-0.247531	0.0320686	7.18961e-15
1780	Total LPE	rs488490	15	58737661	58445462	A	C	0.868	-0.30277	0.0320568	5.97078e-21	-0.269657	0.0320841	6.06354e-17	-0.247202	0.0321154	8.48805e-15
1781	Total LPE	rs12914626	15	58738423	58446224	T	C	0.704	-0.156678	0.0243024	1.28783e-10	-0.138018	0.0242704	1.41491e-08	-0.122917	0.0243486	2.31809e-07
1782	Total LPE	rs17269264	15	58738760	58446561	A	G	0.514	-0.123379	0.0222653	3.19799e-08	-0.113318	0.02223	3.63877e-07	-0.0998979	0.0223075	3.85664e-06
1783	Total LPE	rs17269271	15	58739761	58447562	C	G	0.519	-0.123517	0.0223109	3.26672e-08	-0.112902	0.022274	4.1967e-07	-0.0994272	0.0223529	4.43721e-06
1784	Total LPE	rs573922	15	58740094	58447895	T	C	0.849	-0.272085	0.0303162	4.4001e-19	-0.236042	0.0303547	9.60012e-15	-0.219029	0.0303724	3.23218e-13
1785	Total LPE	rs485671	15	58741134	58448935	C	A	0.846	-0.274973	0.0300724	9.90098e-20	-0.238949	0.0301139	2.80062e-15	-0.22209	0.0301285	9.99585e-14
1786	Total LPE	rs485538	15	58741177	58448978	T	C	0.846	-0.274382	0.0300714	1.17985e-19	-0.23868	0.0301125	2.99712e-15	-0.222123	0.0301273	9.89099e-14
1787	Total LPE	rs572410	15	58741384	58449185	G	C	0.776	-0.248526	0.0275143	2.87776e-19	-0.213926	0.0275571	1.13925e-14	-0.204168	0.0275639	7.6698e-14
1788	Total LPE	rs686958	15	58741884	58449685	A	T	0.833	-0.299317	0.0292074	2.62613e-24	-0.268192	0.0292444	7.91073e-20	-0.246749	0.0292619	2.25394e-17
1789	Total LPE	rs567746	15	58741891	58449692	G	A	0.833	-0.30097	0.0291999	1.44487e-24	-0.268773	0.0292398	6.51688e-20	-0.248359	0.0292544	1.39102e-17
1790	Total LPE	rs261336	15	58742418	58450219	A	G	0.853	-0.276936	0.0305038	1.8062e-19	-0.239513	0.0305463	6.00977e-15	-0.224998	0.0305597	1.06745e-13
1791	Total LPE	rs769449	19	45410002	44906745	A	G	0.122	0.195219	0.0337805	8.08497e-09	0.164809	0.0337614	1.09024e-06	0.152112	0.0338418	3.56937e-06
1792	Total LPE	rs429358	19	45411941	44908684	C	T	0.147	0.187909	0.0315702	2.88676e-09	0.146238	0.0315702	3.72362e-06	0.138477	0.0316254	6.10652e-06
1793	Total LPE	rs10414043	19	45415713	44912456	A	G	0.123	0.201303	0.0342232	4.37486e-09	0.170307	0.0342065	6.63974e-07	0.159535	0.0342835	1.6796e-06
1794	Total LPE	rs7256200	19	45415935	44912678	T	G	0.123	0.201641	0.0342519	4.2473e-09	0.169865	0.0342363	7.25426e-07	0.159899	0.0343122	1.62581e-06
1795	Total LPE	rs12721046	19	45421254	44917997	A	G	0.153	0.191052	0.0327338	5.75878e-09	0.15549	0.0327358	2.10583e-06	0.154158	0.0327867	1.32768e-06
1796	Total LPE	rs12721051	19	45422160	44918903	G	C	0.181	0.181787	0.0306812	3.408e-09	0.134376	0.0306977	1.23398e-05	0.138864	0.0307299	3.18865e-06
1797	Total LPE	rs56131196	19	45422846	44919589	A	G	0.182	0.184948	0.0307361	1.94592e-09	0.137603	0.0307538	7.89157e-06	0.142221	0.0307846	1.97379e-06
1798	Total LPE	rs4420638	19	45422946	44919689	G	A	0.182	0.185004	0.0307432	1.94093e-09	0.137627	0.030761	7.90225e-06	0.142449	0.0307917	1.9144e-06
1799	Total LPE	rs111789331	19	45427125	44923868	A	T	0.155	0.186031	0.0330338	1.9136e-08	0.15125	0.0330318	4.82442e-06	0.148064	0.0330879	3.91741e-06
1800	Total LPE	rs66626994	19	45428234	44924977	A	G	0.155	0.191321	0.0331775	8.72073e-09	0.155717	0.0331781	2.7809e-06	0.153368	0.0332321	2.01988e-06
1801	Total LPE	rs6689	6	32627700	32659923	G	A	0.198	0.261852	0.0451357	7.11468e-09	0.197838	0.045147	1.21764e-05	0.237671	0.0451691	7.46474e-08
1802	Total LPE(P)	rs7412	19	45412079	44908822	T	C	0.09	0.0461123	0.0403754	0.253265	0.239584	0.0401977	2.68648e-09	0.00356098	0.0403839	0.46487
1803	Total LPE(P)	rs535640733	8	41034695	41177176	T	A	0.009	0.721977	0.12967	2.70587e-08	0.678136	0.129643	1.75729e-07	0.720334	0.12969	1.4744e-08
1804	Total LPI	rs4264033	1	56416738	55951065	G	A	0.179	0.158464	0.0289227	4.49741e-08	0.13061	0.0289153	6.40169e-06	0.158819	0.0289696	2.21444e-08
1805	Total LPI	rs626787	1	62901243	62435572	G	C	0.366	-0.161459	0.0232717	4.68324e-12	-0.133528	0.0232924	1.04548e-08	-0.109821	0.02331	1.26763e-06
1806	Total LPI	rs631106	1	62901807	62436136	A	C	0.365	-0.161527	0.0232696	4.57113e-12	-0.133649	0.0232903	1.01136e-08	-0.109869	0.0233079	1.25238e-06
1807	Total LPI	rs9436221	1	62903359	62437688	C	T	0.351	-0.160924	0.0237751	1.48699e-11	-0.129662	0.023798	5.30818e-08	-0.109844	0.0238137	2.04335e-06
1808	Total LPI	rs9436222	1	62903363	62437692	G	C	0.351	-0.160842	0.023775	1.52295e-11	-0.129548	0.0237977	5.45041e-08	-0.109736	0.0238136	2.08797e-06
1809	Total LPI	rs9436223	1	62903547	62437876	T	C	0.365	-0.162071	0.0232533	3.74798e-12	-0.134299	0.0232735	8.37336e-09	-0.110506	0.0232915	1.07779e-06
1810	Total LPI	rs12029068	1	62904295	62438624	T	C	0.365	-0.162135	0.0232483	3.63684e-12	-0.134305	0.0232685	8.30014e-09	-0.110588	0.0232865	1.05401e-06
1811	Total LPI	rs9436661	1	62904575	62438904	G	T	0.365	-0.162254	0.0232491	3.51651e-12	-0.134383	0.0232693	8.14791e-09	-0.110683	0.0232873	1.03374e-06
1812	Total LPI	rs11588261	1	62904936	62439265	A	G	0.365	-0.162243	0.0232394	3.45729e-12	-0.134418	0.0232596	7.96249e-09	-0.110724	0.0232777	1.015e-06
1813	Total LPI	rs10493322	1	62905893	62440222	T	C	0.364	-0.162649	0.0232246	2.96317e-12	-0.134731	0.0232449	7.1973e-09	-0.111159	0.0232629	9.11787e-07
1814	Total LPI	rs638714	1	62906489	62440818	T	G	0.359	-0.164326	0.0233611	2.38593e-12	-0.1353	0.023385	7.66289e-09	-0.112916	0.0233997	7.21295e-07
1815	Total LPI	rs638305	1	62906537	62440866	T	G	0.365	-0.162698	0.0232339	2.97646e-12	-0.134818	0.0232542	7.13666e-09	-0.111176	0.0232722	9.17069e-07
1816	Total LPI	rs637723	1	62906728	62441057	T	C	0.365	-0.162752	0.0232313	2.91271e-12	-0.134859	0.0232516	7.0357e-09	-0.111229	0.0232695	9.04358e-07
1817	Total LPI	rs656297	1	62907595	62441924	G	A	0.365	-0.162887	0.0232237	2.75113e-12	-0.134968	0.0232441	6.76732e-09	-0.111359	0.023262	8.72944e-07
1818	Total LPI	rs642845	1	62908235	62442564	C	T	0.365	-0.162951	0.0232187	2.66948e-12	-0.135011	0.0232391	6.64375e-09	-0.111432	0.023257	8.5512e-07
1819	Total LPI	rs641540	1	62908538	62442867	G	A	0.365	-0.163038	0.0232134	2.57107e-12	-0.135077	0.0232338	6.48197e-09	-0.111516	0.0232517	8.35437e-07
1820	Total LPI	rs598253	1	62911341	62445670	C	T	0.365	-0.163443	0.0231854	2.14008e-12	-0.135405	0.023206	5.71794e-09	-0.111907	0.0232238	7.46568e-07
1821	Total LPI	rs11207969	1	62911751	62446080	G	A	0.365	-0.163295	0.0231755	2.19338e-12	-0.135231	0.023196	5.89208e-09	-0.111744	0.0232138	7.6527e-07
1822	Total LPI	rs659656	1	62912120	62446449	G	C	0.365	-0.163566	0.0231714	2.00048e-12	-0.135498	0.023192	5.46762e-09	-0.112033	0.0232098	7.16136e-07
1823	Total LPI	rs10158897	1	62912919	62447248	T	C	0.364	-0.163682	0.0231439	1.81931e-12	-0.13554	0.0231645	5.19025e-09	-0.112181	0.0231824	6.74103e-07
1824	Total LPI	rs783291	1	62914978	62449307	A	G	0.364	-0.162891	0.0231411	2.30808e-12	-0.135015	0.0231633	5.93268e-09	-0.111326	0.0231795	8.07928e-07
1825	Total LPI	rs11207970	1	62915473	62449802	T	C	0.363	-0.163041	0.0231181	2.09894e-12	-0.135077	0.0231405	5.64171e-09	-0.111518	0.0231566	7.57112e-07
1826	Total LPI	rs583609	1	62916796	62451125	C	T	0.364	-0.163059	0.0231186	2.0888e-12	-0.135142	0.0231408	5.55084e-09	-0.111492	0.023157	7.61628e-07
1827	Total LPI	rs597470	1	62917796	62452125	G	T	0.365	-0.165102	0.0230872	1.03428e-12	-0.136614	0.0231086	3.6076e-09	-0.113543	0.0231257	4.71957e-07
1828	Total LPI	rs597078	1	62917857	62452186	A	G	0.365	-0.165217	0.023085	9.92942e-13	-0.136715	0.0231065	3.50246e-09	-0.113662	0.0231235	4.58707e-07
1829	Total LPI	rs597076	1	62917865	62452194	A	T	0.365	-0.164322	0.0230817	1.30319e-12	-0.136132	0.0231024	4.05289e-09	-0.112805	0.0231201	5.51352e-07
1830	Total LPI	rs12092541	1	62917913	62452242	A	G	0.193	-0.180175	0.0283055	2.31344e-10	-0.146485	0.0283345	2.46385e-07	-0.137461	0.0283536	6.4424e-07
1831	Total LPI	rs630144	1	62918864	62453193	G	A	0.365	-0.164342	0.0230606	1.23661e-12	-0.136114	0.0230813	3.94205e-09	-0.112824	0.0230991	5.36963e-07
1832	Total LPI	rs636523	1	62920008	62454337	G	A	0.364	-0.164678	0.0230256	1.03025e-12	-0.136391	0.0230464	3.47491e-09	-0.113164	0.0230643	4.80051e-07
1833	Total LPI	rs636497	1	62920029	62454358	G	A	0.365	-0.164389	0.0230349	1.15091e-12	-0.136153	0.0230555	3.75031e-09	-0.112877	0.0230734	5.16347e-07
1834	Total LPI	rs624660	1	62920388	62454717	A	C	0.365	-0.164444	0.0230307	1.12137e-12	-0.1362	0.0230514	3.68134e-09	-0.112924	0.0230693	5.08744e-07
1835	Total LPI	rs634341	1	62921422	62455751	C	T	0.365	-0.16446	0.0230106	1.06711e-12	-0.13621	0.0230313	3.56009e-09	-0.112948	0.0230492	4.95378e-07
1836	Total LPI	rs3913007	1	62921586	62455915	C	T	0.364	-0.1646	0.0229903	9.76398e-13	-0.136266	0.0230111	3.40019e-09	-0.113057	0.023029	4.73181e-07
1837	Total LPI	rs4350231	1	62922660	62456989	A	G	0.365	-0.163722	0.0229401	1.15123e-12	-0.136439	0.0229601	3.00147e-09	-0.112701	0.0229788	4.84753e-07
1838	Total LPI	rs12023489	1	62923858	62458187	A	G	0.365	-0.164323	0.0229684	1.01436e-12	-0.136034	0.0229891	3.49261e-09	-0.1128	0.0230071	4.88958e-07
1839	Total LPI	rs12037659	1	62923863	62458192	T	C	0.364	-0.164644	0.0229548	8.89568e-13	-0.136291	0.0229756	3.19632e-09	-0.113098	0.0229936	4.51231e-07
1840	Total LPI	rs9988450	1	62924448	62458777	T	C	0.365	-0.164343	0.0229543	9.76752e-13	-0.136048	0.022975	3.40447e-09	-0.112812	0.022993	4.80341e-07
1841	Total LPI	rs1305520	1	62926057	62460386	T	A	0.634	0.163218	0.0228763	1.16875e-12	0.134941	0.0228974	4.03816e-09	0.112251	0.0229151	4.99671e-07
1842	Total LPI	rs7547965	1	62926371	62460700	G	A	0.366	-0.163031	0.0228681	1.21777e-12	-0.134736	0.0228892	4.20832e-09	-0.112021	0.0229069	5.21087e-07
1843	Total LPI	rs1167996	1	62927797	62462126	G	T	0.635	0.16474	0.0228881	7.41804e-13	0.135717	0.0229098	3.3552e-09	0.113217	0.0229269	4.08618e-07
1844	Total LPI	rs998403	1	62928549	62462878	A	G	0.364	-0.164853	0.0228574	6.67745e-13	-0.135747	0.0228792	3.17401e-09	-0.113377	0.0228963	3.81212e-07
1845	Total LPI	rs1177541	1	62929892	62464221	A	G	0.634	0.163767	0.0228091	8.45269e-13	0.135818	0.0228301	2.88379e-09	0.112791	0.022848	4.11937e-07
1846	Total LPI	rs11207972	1	62930224	62464553	A	G	0.634	0.163752	0.022803	8.37483e-13	0.135805	0.0228239	2.86589e-09	0.112777	0.0228419	4.10462e-07
1847	Total LPI	rs1167998	1	62931632	62465961	A	C	0.634	0.163728	0.0227771	7.95568e-13	0.135785	0.022798	2.76547e-09	0.112753	0.022816	4.00995e-07
1848	Total LPI	rs1168001	1	62933758	62468087	A	G	0.634	0.163715	0.0227772	7.99332e-13	0.135796	0.0227981	2.75832e-09	0.112723	0.0228162	4.03831e-07
1849	Total LPI	rs1168002	1	62934308	62468637	G	A	0.634	0.163713	0.0227774	8.00097e-13	0.135808	0.0227983	2.74963e-09	0.112719	0.0228164	4.04246e-07
1850	Total LPI	rs1168003	1	62934846	62469175	A	G	0.634	0.163717	0.0227774	7.99175e-13	0.135817	0.0227982	2.74316e-09	0.112745	0.0228164	4.01915e-07
1851	Total LPI	rs1007205	1	62936912	62471241	C	T	0.635	0.16456	0.0228174	6.69011e-13	0.135612	0.0228389	3.08748e-09	0.11308	0.0228564	3.89809e-07
1852	Total LPI	rs10889330	1	62939466	62473795	C	G	0.366	-0.163513	0.0227761	8.50802e-13	-0.13561	0.0227969	2.89299e-09	-0.11247	0.0228151	4.26732e-07
1853	Total LPI	rs1979722	1	62940097	62474426	A	G	0.364	-0.164769	0.0228019	6.0424e-13	-0.13574	0.0228236	2.91361e-09	-0.11328	0.0228409	3.6638e-07
1854	Total LPI	rs10889331	1	62943007	62477336	T	G	0.634	0.163858	0.0227773	7.641e-13	0.136019	0.0227981	2.59863e-09	0.112857	0.0228163	3.91892e-07
1855	Total LPI	rs1168009	1	62943954	62478283	A	G	0.634	0.163692	0.0227777	8.06287e-13	0.135871	0.0227985	2.70536e-09	0.112691	0.0228167	4.06913e-07
1856	Total LPI	rs1168010	1	62943979	62478308	A	G	0.634	0.163691	0.0227777	8.06406e-13	0.135871	0.0227985	2.705e-09	0.112691	0.0228167	4.06954e-07
1857	Total LPI	rs1183260	1	62945418	62479747	G	A	0.635	0.164606	0.0228157	6.56433e-13	0.135722	0.0228371	2.99e-09	0.113088	0.0228546	3.88335e-07
1858	Total LPI	rs6587976	1	62945631	62479960	T	C	0.364	-0.164405	0.0228129	6.95832e-13	-0.135515	0.0228344	3.14608e-09	-0.112861	0.0228519	4.07308e-07
1859	Total LPI	rs1305521	1	62949034	62483363	G	A	0.636	0.16457	0.0228148	6.62659e-13	0.135738	0.0228361	2.9731e-09	0.11305	0.0228537	3.91236e-07
1860	Total LPI	rs11207974	1	62949960	62484289	C	T	0.364	-0.164361	0.0228113	7.0303e-13	-0.135522	0.0228327	3.13227e-09	-0.112821	0.0228502	4.10177e-07
1861	Total LPI	rs10889332	1	62950858	62485187	T	C	0.364	-0.164356	0.0228111	7.03784e-13	-0.135524	0.0228325	3.12946e-09	-0.112782	0.0228501	4.13686e-07
1862	Total LPI	rs2489835	1	62954971	62489300	C	T	0.636	0.164518	0.0228134	6.71607e-13	0.135755	0.0228347	2.9533e-09	0.112979	0.0228523	3.96908e-07
1863	Total LPI	rs1690761	1	62955862	62490191	T	C	0.636	0.164489	0.0228125	6.76424e-13	0.135769	0.0228338	2.93816e-09	0.112909	0.0228515	4.02787e-07
1864	Total LPI	rs10889333	1	62957030	62491359	A	G	0.364	-0.164583	0.0227957	6.32041e-13	-0.135818	0.022817	2.8249e-09	-0.113004	0.0228347	3.87029e-07
1865	Total LPI	rs10889334	1	62957199	62491528	G	C	0.364	-0.164605	0.0227964	6.28775e-13	-0.135844	0.0228178	2.80866e-09	-0.113021	0.0228355	3.85929e-07
1866	Total LPI	rs10789112	1	62957758	62492087	C	T	0.364	-0.164648	0.0227977	6.21844e-13	-0.135921	0.022819	2.75669e-09	-0.113081	0.0228367	3.81292e-07
1867	Total LPI	rs10889335	1	62960101	62494430	G	A	0.368	-0.165941	0.0228301	4.45076e-13	-0.136073	0.0228565	2.80895e-09	-0.114992	0.0228692	2.5715e-07
1868	Total LPI	rs1168041	1	62960250	62494579	C	T	0.649	0.150032	0.0234477	1.7869e-10	0.12263	0.0234649	1.79665e-07	0.0995812	0.0234872	1.14109e-05
1869	Total LPI	rs1168040	1	62960575	62494904	C	T	0.659	0.163132	0.0234161	3.84552e-12	0.1275	0.0234464	5.64673e-08	0.11378	0.0234555	6.35385e-07
1870	Total LPI	rs1168036	1	62962734	62497063	G	A	0.637	0.168784	0.0228212	1.74186e-13	0.137767	0.0228477	1.76207e-09	0.117297	0.0228601	1.50117e-07
1871	Total LPI	rs1002687	1	62963737	62498066	A	G	0.635	0.167339	0.0227907	2.59547e-13	0.137115	0.0228165	1.99741e-09	0.11642	0.0228296	1.7726e-07
1872	Total LPI	rs1168034	1	62963914	62498243	C	G	0.635	0.167358	0.0227916	2.58511e-13	0.137138	0.0228174	1.98761e-09	0.116436	0.0228305	1.76807e-07
1873	Total LPI	rs1168032	1	62967747	62502076	G	A	0.635	0.168024	0.0227878	2.06431e-13	0.138165	0.0228135	1.49818e-09	0.11705	0.0228267	1.52776e-07
1874	Total LPI	rs1168031	1	62967987	62502316	T	C	0.635	0.167426	0.022789	2.51373e-13	0.137257	0.0228149	1.91791e-09	0.116466	0.0228279	1.75079e-07
1875	Total LPI	rs1168030	1	62968491	62502820	T	C	0.635	0.168053	0.0227886	2.04842e-13	0.138206	0.0228143	1.48368e-09	0.117081	0.0228275	1.51823e-07
1876	Total LPI	rs1168029	1	62969402	62503731	A	G	0.635	0.168077	0.022789	2.03539e-13	0.138237	0.0228148	1.47251e-09	0.117099	0.0228279	1.51277e-07
1877	Total LPI	rs1168028	1	62969431	62503760	A	G	0.635	0.16808	0.022789	2.03273e-13	0.138242	0.0228147	1.47029e-09	0.117106	0.0228279	1.50993e-07
1878	Total LPI	rs1168027	1	62970184	62504513	C	T	0.637	0.169052	0.0228274	1.62209e-13	0.138141	0.022854	1.61e-09	0.117558	0.0228663	1.42373e-07
1879	Total LPI	rs1168026	1	62970996	62505325	C	T	0.635	0.168144	0.0227901	1.99696e-13	0.13833	0.0228159	1.43838e-09	0.117171	0.022829	1.48963e-07
1880	Total LPI	rs1184865	1	62973795	62508124	G	A	0.635	0.168207	0.0227912	1.9621e-13	0.138424	0.022817	1.4048e-09	0.11723	0.0228301	1.47127e-07
1881	Total LPI	rs1168042	1	62974150	62508479	T	A	0.637	0.169166	0.0228293	1.57042e-13	0.138307	0.0228558	1.54438e-09	0.11767	0.0228682	1.39039e-07
1882	Total LPI	rs11207976	1	62976751	62511080	A	G	0.363	-0.169017	0.0228263	1.63848e-13	-0.138165	0.0228529	1.59758e-09	-0.117517	0.0228652	1.4355e-07
1883	Total LPI	rs11207977	1	62977307	62511636	T	C	0.363	-0.169385	0.0228147	1.41271e-13	-0.138461	0.0228414	1.44748e-09	-0.11795	0.0228536	1.28045e-07
1884	Total LPI	rs1781212	1	62977419	62511748	A	G	0.637	0.169256	0.0228298	1.52756e-13	0.13844	0.0228564	1.49118e-09	0.117762	0.0228687	1.36195e-07
1885	Total LPI	rs1168044	1	62977558	62511887	C	A	0.637	0.169253	0.0228298	1.52894e-13	0.138441	0.0228564	1.49102e-09	0.117755	0.0228687	1.36405e-07
1886	Total LPI	rs1690755	1	62980161	62514490	G	A	0.635	0.168371	0.0227918	1.86433e-13	0.138679	0.0228176	1.31273e-09	0.1174	0.0228307	1.41549e-07
1887	Total LPI	rs10889336	1	62980410	62514739	C	T	0.364	-0.168513	0.0227774	1.72082e-13	-0.138718	0.0228034	1.26885e-09	-0.117602	0.0228164	1.32775e-07
1888	Total LPI	rs11207978	1	62980512	62514841	C	T	0.225	-0.170241	0.0263651	1.25057e-10	-0.140127	0.0263925	1.1528e-07	-0.125984	0.0264109	9.49577e-07
1889	Total LPI	rs10889337	1	62980607	62514936	A	G	0.365	-0.168177	0.0227884	1.97153e-13	-0.138468	0.0228142	1.38243e-09	-0.117228	0.0228273	1.46721e-07
1890	Total LPI	rs12090886	1	62981440	62515769	A	G	0.635	0.168389	0.0227918	1.85339e-13	0.13871	0.0228176	1.30172e-09	0.117419	0.0228307	1.40945e-07
1891	Total LPI	rs1168045	1	62982891	62517220	T	C	0.637	0.169331	0.0228307	1.49446e-13	0.138566	0.0228572	1.4436e-09	0.117838	0.0228695	1.3393e-07
1892	Total LPI	rs11207979	1	62982994	62517323	A	G	0.363	-0.169722	0.0228244	1.29467e-13	-0.139042	0.022851	1.25637e-09	-0.118231	0.0228633	1.21364e-07
1893	Total LPI	rs1168046	1	62983693	62518022	C	A	0.637	0.169339	0.0228304	1.48944e-13	0.138571	0.0228569	1.44082e-09	0.117863	0.0228693	1.33135e-07
1894	Total LPI	rs1168047	1	62983751	62518080	T	C	0.637	0.169342	0.0228305	1.48821e-13	0.138575	0.0228571	1.43971e-09	0.117866	0.0228694	1.33048e-07
1895	Total LPI	rs10889338	1	62984897	62519226	T	C	0.363	-0.169489	0.0228167	1.37278e-13	-0.138617	0.0228435	1.39252e-09	-0.118185	0.0228557	1.2153e-07
1896	Total LPI	rs1168050	1	62986955	62521284	T	C	0.637	0.169365	0.0228333	1.48712e-13	0.138597	0.0228598	1.4378e-09	0.117901	0.0228721	1.32403e-07
1897	Total LPI	rs1690766	1	62987289	62521618	C	T	0.637	0.169356	0.022834	1.49429e-13	0.138586	0.0228606	1.44386e-09	0.117892	0.0228729	1.32816e-07
1898	Total LPI	rs1781195	1	62988972	62523301	C	T	0.637	0.16937	0.0228347	1.49001e-13	0.138619	0.0228612	1.43244e-09	0.117912	0.0228735	1.32289e-07
1899	Total LPI	rs1627591	1	62989807	62524136	T	C	0.637	0.169378	0.0228348	1.48646e-13	0.138604	0.0228614	1.43861e-09	0.117917	0.0228737	1.32155e-07
1900	Total LPI	rs11577840	1	62991369	62525698	C	T	0.637	0.169375	0.0228359	1.49163e-13	0.138598	0.0228624	1.44343e-09	0.117911	0.0228747	1.32519e-07
1901	Total LPI	rs12062275	1	62991905	62526234	C	T	0.637	0.169378	0.0228362	1.49166e-13	0.138601	0.0228628	1.4431e-09	0.117901	0.0228751	1.3287e-07
1902	Total LPI	rs11207980	1	62992749	62527078	C	T	0.363	-0.169539	0.0228217	1.36726e-13	-0.138663	0.0228485	1.38653e-09	-0.118111	0.0228607	1.24399e-07
1903	Total LPI	rs12403207	1	62993620	62527949	C	T	0.637	0.169369	0.022837	1.49882e-13	0.138593	0.0228636	1.44831e-09	0.117891	0.0228759	1.3333e-07
1904	Total LPI	rs1168015	1	62996046	62530375	G	C	0.637	0.168832	0.0228596	1.88604e-13	0.137905	0.0228864	1.8085e-09	0.117328	0.0228984	1.55973e-07
1905	Total LPI	rs1168013	1	62996838	62531167	G	C	0.637	0.169418	0.0228385	1.48001e-13	0.138612	0.0228652	1.44448e-09	0.117928	0.0228774	1.32415e-07
1906	Total LPI	rs4915840	1	62999595	62533924	G	C	0.637	0.169438	0.0228402	1.47659e-13	0.138629	0.0228668	1.4417e-09	0.117954	0.022879	1.31888e-07
1907	Total LPI	rs7534572	1	62999675	62534004	G	C	0.637	0.169445	0.0228405	1.4743e-13	0.138637	0.0228671	1.43935e-09	0.117955	0.0228793	1.31892e-07
1908	Total LPI	rs1168018	1	63001120	62535449	C	A	0.637	0.169447	0.0228413	1.4758e-13	0.138641	0.0228679	1.43938e-09	0.117966	0.0228801	1.31666e-07
1909	Total LPI	rs1168017	1	63002551	62536880	G	A	0.637	0.169452	0.0228419	1.47598e-13	0.138641	0.0228685	1.44099e-09	0.117969	0.0228807	1.31689e-07
1910	Total LPI	rs7548877	1	63005950	62540279	C	T	0.637	0.169462	0.0228439	1.47843e-13	0.138652	0.0228705	1.44169e-09	0.117992	0.0228828	1.31303e-07
1911	Total LPI	rs11207981	1	63006087	62540416	A	C	0.637	0.169466	0.0228441	1.47667e-13	0.138657	0.0228707	1.43988e-09	0.117993	0.0228829	1.313e-07
1912	Total LPI	rs1168023	1	63006595	62540924	T	A	0.637	0.169472	0.0228442	1.47436e-13	0.138663	0.0228708	1.43775e-09	0.117987	0.022883	1.31484e-07
1913	Total LPI	rs1781221	1	63006842	62541171	C	A	0.596	0.175889	0.0233239	5.94896e-14	0.144437	0.0233518	6.73965e-10	0.126582	0.0233635	3.17205e-08
1914	Total LPI	rs11207982	1	63007182	62541511	T	C	0.363	-0.169613	0.0228298	1.36085e-13	-0.138703	0.0228566	1.39007e-09	-0.11817	0.0228687	1.23882e-07
1915	Total LPI	rs1184547	1	63007228	62541557	A	G	0.637	0.169479	0.0228447	1.47306e-13	0.138667	0.0228713	1.43763e-09	0.117994	0.0228836	1.31378e-07
1916	Total LPI	rs1168022	1	63007721	62542050	T	A	0.637	0.169496	0.0228456	1.46794e-13	0.138683	0.0228723	1.43336e-09	0.118001	0.0228845	1.31307e-07
1917	Total LPI	rs1168021	1	63009900	62544229	G	A	0.637	0.169492	0.0228461	1.47144e-13	0.138681	0.0228727	1.43541e-09	0.118019	0.0228849	1.30839e-07
1918	Total LPI	rs1168020	1	63009956	62544285	T	C	0.637	0.169496	0.022846	1.46921e-13	0.138686	0.0228726	1.43343e-09	0.118026	0.0228848	1.30612e-07
1919	Total LPI	rs1179765	1	63010110	62544439	C	G	0.637	0.169498	0.0228464	1.46948e-13	0.138686	0.022873	1.43412e-09	0.118028	0.0228852	1.30597e-07
1920	Total LPI	rs12074528	1	63010871	62545200	C	T	0.636	0.16987	0.0228531	1.32421e-13	0.138989	0.0228803	1.33752e-09	0.118429	0.0228919	1.19962e-07
1921	Total LPI	rs10889339	1	63012056	62546385	G	A	0.636	0.170471	0.0228569	1.09742e-13	0.139538	0.022884	1.1597e-09	0.119016	0.0228957	1.05103e-07
1922	Total LPI	rs10889340	1	63012071	62546400	C	A	0.636	0.17047	0.0228574	1.09926e-13	0.139541	0.0228844	1.15967e-09	0.119015	0.0228962	1.05188e-07
1923	Total LPI	rs11207983	1	63012107	62546436	T	C	0.636	0.170468	0.0228569	1.09846e-13	0.139533	0.0228839	1.16117e-09	0.119013	0.0228957	1.05156e-07
1924	Total LPI	rs2029763	1	63013134	62547463	G	A	0.363	-0.169655	0.0228328	1.35212e-13	-0.138742	0.0228597	1.38215e-09	-0.118245	0.0228718	1.22204e-07
1925	Total LPI	rs11207984	1	63013396	62547725	T	C	0.637	0.169513	0.0228474	1.46623e-13	0.138695	0.0228741	1.43318e-09	0.118071	0.0228863	1.29465e-07
1926	Total LPI	rs11207985	1	63013786	62548115	G	A	0.637	0.169526	0.0228478	1.46138e-13	0.138709	0.0228745	1.42867e-09	0.118068	0.0228867	1.29617e-07
1927	Total LPI	rs10789113	1	63015199	62549528	T	A	0.363	-0.169658	0.0228337	1.35346e-13	-0.138742	0.0228605	1.38422e-09	-0.118237	0.0228726	1.2255e-07
1928	Total LPI	rs11207986	1	63018170	62552499	C	T	0.637	0.169511	0.0228488	1.47234e-13	0.138689	0.0228755	1.43887e-09	0.118057	0.0228877	1.30112e-07
1929	Total LPI	rs7519785	1	63019919	62554248	A	G	0.637	0.169534	0.0228495	1.46337e-13	0.138711	0.0228761	1.4317e-09	0.11808	0.0228883	1.29515e-07
1930	Total LPI	rs10159255	1	63020816	62555145	A	C	0.363	-0.169614	0.0228338	1.37375e-13	-0.138727	0.0228606	1.39015e-09	-0.118205	0.0228728	1.23468e-07
1931	Total LPI	rs2131925	1	63025942	62560271	T	G	0.637	0.169492	0.0228503	1.48688e-13	0.138696	0.0228769	1.43947e-09	0.118232	0.0228893	1.25156e-07
1932	Total LPI	rs2131926	1	63026011	62560340	T	C	0.637	0.169492	0.0228497	1.48447e-13	0.138704	0.0228763	1.43472e-09	0.118041	0.0228885	1.30732e-07
1933	Total LPI	rs10889343	1	63026429	62560758	G	T	0.637	0.169491	0.0228497	1.48525e-13	0.138703	0.0228763	1.43545e-09	0.118046	0.0228885	1.30578e-07
1934	Total LPI	rs4329540	1	63027024	62561353	T	C	0.637	0.169517	0.0228499	1.47317e-13	0.138718	0.0228764	1.42974e-09	0.118068	0.0228887	1.29941e-07
1935	Total LPI	rs4915621	1	63029433	62563762	G	A	0.637	0.169462	0.0228515	1.50571e-13	0.138549	0.0228783	1.50125e-09	0.118009	0.0228904	1.31977e-07
1936	Total LPI	rs6693353	1	63031616	62565945	C	A	0.637	0.169461	0.0228507	1.50312e-13	0.138541	0.0228775	1.50247e-09	0.118018	0.0228896	1.31589e-07
1937	Total LPI	rs10889344	1	63033941	62568270	C	T	0.637	0.169664	0.0228528	1.41192e-13	0.138748	0.0228794	1.42478e-09	0.118231	0.0228916	1.25547e-07
1938	Total LPI	rs7555577	1	63034363	62568692	C	A	0.643	0.169541	0.0229803	1.98364e-13	0.139187	0.0230048	1.55225e-09	0.118533	0.0230195	1.36362e-07
1939	Total LPI	rs12116657	1	63034646	62568975	C	A	0.163	-0.176267	0.0300998	5.2483e-09	-0.141424	0.0301252	2.75031e-06	-0.135521	0.0301502	3.56808e-06
1940	Total LPI	rs10789115	1	63036129	62570458	A	G	0.363	-0.16925	0.022847	1.59726e-13	-0.13829	0.0228739	1.59833e-09	-0.117794	0.0228859	1.37989e-07
1941	Total LPI	rs12735272	1	63036807	62571136	A	G	0.637	0.169477	0.0228498	1.49219e-13	0.138554	0.0228766	1.49508e-09	0.118032	0.0228887	1.31013e-07
1942	Total LPI	rs12116574	1	63037837	62572166	T	C	0.363	-0.169044	0.0228386	1.67334e-13	-0.137902	0.0228655	1.74986e-09	-0.117684	0.0228775	1.40142e-07
1943	Total LPI	rs6696502	1	63039533	62573862	T	C	0.637	0.169499	0.0228476	1.4734e-13	0.138708	0.0228741	1.42819e-09	0.118065	0.0228864	1.29657e-07
1944	Total LPI	rs12038768	1	63040728	62575057	T	G	0.363	-0.169631	0.0228325	1.36163e-13	-0.138737	0.0228592	1.38322e-09	-0.118246	0.0228714	1.22104e-07
1945	Total LPI	rs11207990	1	63041086	62575415	C	T	0.637	0.169493	0.0228476	1.47634e-13	0.138691	0.0228742	1.43485e-09	0.118059	0.0228864	1.29865e-07
1946	Total LPI	rs11207992	1	63041800	62576129	G	T	0.363	-0.169676	0.0228327	1.34242e-13	-0.13875	0.0228596	1.37921e-09	-0.1183	0.0228717	1.20634e-07
1947	Total LPI	rs1472257	1	63042126	62576455	G	A	0.637	0.169544	0.0228482	1.4543e-13	0.138708	0.0228749	1.43008e-09	0.11812	0.0228871	1.28126e-07
1948	Total LPI	rs10789116	1	63042738	62577067	G	A	0.363	-0.16912	0.022836	1.62209e-13	-0.138095	0.0228628	1.65417e-09	-0.11777	0.0228749	1.36957e-07
1949	Total LPI	rs11207993	1	63044464	62578793	T	C	0.191	-0.180496	0.027946	1.27716e-10	-0.147064	0.0279752	1.55075e-07	-0.138366	0.0279947	3.99511e-07
1950	Total LPI	rs1748201	1	63045506	62579835	C	A	0.637	0.169502	0.0228468	1.46954e-13	0.13871	0.0228734	1.42567e-09	0.118067	0.0228856	1.2949e-07
1951	Total LPI	rs1748200	1	63046039	62580368	C	T	0.637	0.169498	0.0228468	1.47123e-13	0.138702	0.0228734	1.42864e-09	0.118064	0.0228856	1.29587e-07
1952	Total LPI	rs1629122	1	63046578	62580907	A	C	0.637	0.169506	0.0228473	1.46913e-13	0.13871	0.0228739	1.42682e-09	0.118061	0.0228861	1.29752e-07
1953	Total LPI	rs35194512	1	63048277	62582606	C	A	0.361	-0.170349	0.0229219	1.34191e-13	-0.139733	0.0229488	1.22537e-09	-0.118911	0.0229609	1.16506e-07
1954	Total LPI	rs11207995	1	63049551	62583880	C	A	0.363	-0.16906	0.022836	1.65407e-13	-0.138065	0.0228626	1.66699e-09	-0.117647	0.0228749	1.40887e-07
1955	Total LPI	rs1748195	1	63049593	62583922	G	C	0.363	-0.169501	0.0228475	1.47253e-13	-0.138703	0.0228741	1.43024e-09	-0.118219	0.0228864	1.25104e-07
1956	Total LPI	rs12042319	1	63049819	62584148	A	G	0.363	-0.169076	0.0228361	1.64576e-13	-0.138079	0.0228627	1.66125e-09	-0.117686	0.022875	1.39633e-07
1957	Total LPI	rs3850634	1	63050598	62584927	G	T	0.363	-0.169101	0.0228369	1.63575e-13	-0.138103	0.0228636	1.65288e-09	-0.117659	0.0228758	1.40668e-07
1958	Total LPI	rs11207996	1	63055470	62589799	A	G	0.363	-0.169108	0.0228388	1.63912e-13	-0.137936	0.0228658	1.73462e-09	-0.117731	0.0228777	1.38634e-07
1959	Total LPI	rs1748197	1	63056112	62590441	A	G	0.363	-0.169541	0.0228498	1.46086e-13	-0.138582	0.0228767	1.48396e-09	-0.118102	0.0228886	1.28906e-07
1960	Total LPI	rs2366636	1	63056670	62590999	A	G	0.363	-0.169534	0.0228495	1.4635e-13	-0.138574	0.0228764	1.48643e-09	-0.118093	0.0228884	1.29138e-07
1961	Total LPI	rs1748199	1	63057136	62591465	C	T	0.363	-0.169534	0.0228496	1.4635e-13	-0.138575	0.0228765	1.48631e-09	-0.118108	0.0228885	1.28691e-07
1962	Total LPI	rs6690733	1	63060311	62594640	C	A	0.364	-0.169336	0.0228505	1.56409e-13	-0.13844	0.0228772	1.54294e-09	-0.118032	0.0228893	1.31116e-07
1963	Total LPI	rs11207997	1	63061906	62596235	T	C	0.363	-0.16922	0.022849	1.62039e-13	-0.138245	0.0228757	1.62271e-09	-0.117697	0.0228878	1.41451e-07
1964	Total LPI	rs10789117	1	63072265	62606594	C	A	0.363	-0.169457	0.022845	1.48436e-13	-0.138659	0.0228716	1.44108e-09	-0.117966	0.0228838	1.3227e-07
1965	Total LPI	rs6675401	1	63073975	62608304	T	C	0.363	-0.169465	0.0228445	1.47856e-13	-0.138662	0.0228711	1.43877e-09	-0.117966	0.0228833	1.32195e-07
1966	Total LPI	rs6678483	1	63074442	62608771	A	C	0.363	-0.169455	0.0228441	1.48256e-13	-0.138654	0.0228707	1.44131e-09	-0.117955	0.022883	1.32473e-07
1967	Total LPI	rs10889347	1	63075826	62610155	A	G	0.363	-0.169445	0.0228434	1.48484e-13	-0.138647	0.02287	1.44242e-09	-0.117946	0.0228823	1.32652e-07
1968	Total LPI	rs10889348	1	63078222	62612551	T	A	0.364	-0.169807	0.0228346	1.28694e-13	-0.138833	0.0228604	1.35047e-09	-0.118527	0.0228736	1.1467e-07
1969	Total LPI	rs10889349	1	63081919	62616248	G	A	0.363	-0.169395	0.0228402	1.49727e-13	-0.138595	0.0228668	1.45484e-09	-0.117917	0.022879	1.33016e-07
1970	Total LPI	rs61471917	1	63084030	62618359	A	G	0.363	-0.169406	0.0228396	1.48957e-13	-0.138609	0.0228662	1.44797e-09	-0.117915	0.0228784	1.32994e-07
1971	Total LPI	rs10889350	1	63085266	62619595	T	C	0.363	-0.169402	0.0228394	1.49078e-13	-0.138602	0.022866	1.45013e-09	-0.11791	0.0228782	1.33106e-07
1972	Total LPI	rs41290146	1	63085941	62620270	G	A	0.191	-0.181752	0.0279933	1.02328e-10	-0.148462	0.0280238	1.24296e-07	-0.139522	0.028042	3.37642e-07
1973	Total LPI	rs12239736	1	63085997	62620326	A	T	0.355	-0.169409	0.0231506	3.09792e-13	-0.138005	0.0231785	2.79444e-09	-0.117641	0.0231903	2.03854e-07
1974	Total LPI	rs12239737	1	63086001	62620330	A	T	0.348	-0.170504	0.0233584	3.53003e-13	-0.137336	0.0233869	4.5663e-09	-0.118404	0.0233985	2.17631e-07
1975	Total LPI	rs6587980	1	63090858	62625187	T	C	0.363	-0.169197	0.0228362	1.58264e-13	-0.138372	0.0228628	1.53521e-09	-0.117672	0.022875	1.40101e-07
1976	Total LPI	rs10157265	1	63093617	62627946	T	C	0.363	-0.169393	0.0228392	1.4946e-13	-0.1386	0.0228658	1.45064e-09	-0.1179	0.022878	1.33388e-07
1977	Total LPI	rs11485618	1	63094207	62628536	G	A	0.363	-0.168954	0.0228278	1.67866e-13	-0.137967	0.0228545	1.68889e-09	-0.117529	0.0228667	1.43411e-07
1978	Total LPI	rs10789118	1	63094692	62629021	G	A	0.363	-0.168906	0.0228277	1.70445e-13	-0.137937	0.0228543	1.70198e-09	-0.117495	0.0228666	1.44519e-07
1979	Total LPI	rs7520810	1	63095711	62630040	T	C	0.363	-0.169538	0.0228403	1.42966e-13	-0.138616	0.0228671	1.44737e-09	-0.118062	0.0228792	1.28646e-07
1980	Total LPI	rs12025800	1	63096781	62631110	G	C	0.363	-0.169535	0.0228399	1.42955e-13	-0.138612	0.0228668	1.44806e-09	-0.118061	0.0228788	1.28603e-07
1981	Total LPI	rs10789119	1	63098235	62632564	A	G	0.363	-0.169068	0.0228291	1.62236e-13	-0.137978	0.0228559	1.68801e-09	-0.117667	0.022868	1.39105e-07
1982	Total LPI	rs11207999	1	63098641	62632970	C	A	0.363	-0.169549	0.0228397	1.42214e-13	-0.138626	0.0228666	1.44241e-09	-0.11807	0.0228786	1.28314e-07
1983	Total LPI	rs10889352	1	63099023	62633352	C	T	0.363	-0.169108	0.0228284	1.59887e-13	-0.137973	0.0228554	1.68886e-09	-0.117708	0.0228674	1.37689e-07
1984	Total LPI	rs2366638	1	63099577	62633906	A	G	0.363	-0.169548	0.0228396	1.42215e-13	-0.138623	0.0228664	1.44305e-09	-0.118071	0.0228784	1.28248e-07
1985	Total LPI	rs10789120	1	63101123	62635452	A	G	0.363	-0.169084	0.0228284	1.61149e-13	-0.13795	0.0228553	1.69922e-09	-0.117684	0.0228673	1.38438e-07
1986	Total LPI	rs1570694	1	63103217	62637546	G	A	0.363	-0.168921	0.0228258	1.68885e-13	-0.137942	0.0228525	1.69514e-09	-0.117496	0.0228648	1.44173e-07
1987	Total LPI	rs6657050	1	63105253	62639582	G	A	0.363	-0.169361	0.0228372	1.50324e-13	-0.138572	0.0228638	1.45696e-09	-0.117872	0.0228761	1.33938e-07
1988	Total LPI	rs12047226	1	63105538	62639867	C	T	0.363	-0.168937	0.0228248	1.6761e-13	-0.137942	0.0228515	1.69246e-09	-0.117522	0.0228638	1.43127e-07
1989	Total LPI	rs7539035	1	63106767	62641096	A	C	0.363	-0.169361	0.0228357	1.49755e-13	-0.138573	0.0228623	1.45295e-09	-0.117875	0.0228746	1.33587e-07
1990	Total LPI	rs995000	1	63107526	62641855	T	C	0.363	-0.168931	0.0228237	1.67482e-13	-0.137938	0.0228503	1.69103e-09	-0.117514	0.0228626	1.43195e-07
1991	Total LPI	rs11208000	1	63108374	62642703	G	A	0.363	-0.169319	0.0228356	1.51775e-13	-0.138575	0.0228622	1.45194e-09	-0.117834	0.0228745	1.34857e-07
1992	Total LPI	rs993013	1	63111069	62645398	T	G	0.637	0.169352	0.0228344	1.49717e-13	0.138573	0.0228611	1.44977e-09	0.117869	0.0228733	1.33596e-07
1993	Total LPI	rs1168085	1	63112320	62646649	G	C	0.637	0.169363	0.022833	1.48686e-13	0.138587	0.0228596	1.44115e-09	0.117887	0.0228719	1.32809e-07
1994	Total LPI	rs1168086	1	63112389	62646718	G	A	0.637	0.169359	0.0228331	1.48882e-13	0.138583	0.0228597	1.44287e-09	0.117878	0.0228719	1.33081e-07
1995	Total LPI	rs746735	1	63113511	62647840	A	C	0.637	0.169337	0.0228312	1.49339e-13	0.138549	0.0228578	1.45144e-09	0.117868	0.0228701	1.33118e-07
1996	Total LPI	rs1168089	1	63113719	62648048	C	T	0.637	0.169394	0.0228326	1.47074e-13	0.138592	0.0228593	1.43812e-09	0.117911	0.0228715	1.31999e-07
1997	Total LPI	rs10889353	1	63118196	62652525	C	A	0.363	-0.169469	0.0228144	1.37408e-13	-0.138599	0.0228411	1.3939e-09	-0.118281	0.0228533	1.18509e-07
[truncated: 3,447 more rows]
