# Supplementary material for: Comprehensive genetic analysis of the human lipidome identifies loci associated with lipid homeostasis with links to coronary artery disease
Source: Nat Commun. 2022 Jun 6;13:3124. doi: 10.1038/s41467-022-30875-7 (PMC9170690; doi:10.1038/s41467-022-30875-7)
Supplement: Supplementary file 6 — Supplementary Dataset 4 [file 41467_2022_30875_MOESM6_ESM.xlsx]

## Sheet: Supp Data 4
Supplementary Data 4: Association of genetic variants against serum lipid species in the Busselton Health Study
										Standard GWASc			Adjustment for clinical lipidsd			Conditional analysis using mtCOJOe
#	Lipid Species	Lipid Class	SNP (rsID, if available)	Chromosome	Position (hg19)a	Position (hg38)b	Effect Allele	Other Allele	EAF	Beta	SE	P-value	Beta	SE	P-value	Beta	SE	P-value
1	AC(12:0)	AC	rs11075288	16	16094193	16000336	A	G	0.585	0.122981	0.0222905	3.66513e-08	0.123936	0.0223106	2.9749e-08	0.12271	0.0222912	1.95037e-08
2	AC(12:0)	AC	rs9635480	16	16094601	16000744	G	A	0.585	0.122967	0.0222727	3.58803e-08	0.123923	0.0222927	2.91031e-08	0.122697	0.0222734	1.90888e-08
3	AC(12:0)	AC	rs4780584	16	16095159	16001302	T	C	0.586	0.123509	0.0222388	2.9798e-08	0.124591	0.0222586	2.33623e-08	0.123231	0.0222396	1.58913e-08
4	AC(12:0)	AC	rs4780585	16	16095445	16001588	G	A	0.585	0.123073	0.0221851	3.08859e-08	0.123989	0.0222051	2.52738e-08	0.122797	0.0221859	1.64563e-08
5	AC(12:0)	AC	rs7196970	16	16096792	16002935	G	C	0.586	0.124573	0.0222061	2.1624e-08	0.12554	0.022226	1.74292e-08	0.124282	0.0222069	1.1584e-08
6	AC(12:0)	AC	rs12924212	16	16097975	16004118	G	A	0.586	0.12414	0.0221967	2.38554e-08	0.12492	0.0222168	2.02002e-08	0.123839	0.0221974	1.28091e-08
7	AC(12:0)	AC	rs12922588	16	16098032	16004175	A	G	0.586	0.123486	0.0221977	2.82779e-08	0.124127	0.0222183	2.48485e-08	0.123181	0.0221985	1.5187e-08
8	AC(12:0)	AC	rs11075290	16	16098379	16004522	T	C	0.586	0.123632	0.0221984	2.72675e-08	0.124241	0.022219	2.41574e-08	0.123326	0.0221992	1.46464e-08
9	AC(12:0)	AC	rs11075291	16	16098475	16004618	A	G	0.586	0.124192	0.0222069	2.38953e-08	0.124907	0.0222274	2.05864e-08	0.123889	0.0222076	1.28309e-08
10	AC(12:0)	AC	rs7198319	16	16098797	16004940	T	C	0.586	0.123638	0.0222015	2.73478e-08	0.124226	0.0222222	2.43689e-08	0.123335	0.0222023	1.46784e-08
11	AC(12:0)	AC	rs4781710	16	16098991	16005134	T	C	0.586	0.123637	0.0222019	2.7371e-08	0.124221	0.0222226	2.44154e-08	0.123334	0.0222026	1.46901e-08
12	AC(12:0)	AC	rs4780586	16	16099297	16005440	C	T	0.586	0.123634	0.0222023	2.74134e-08	0.124214	0.022223	2.44759e-08	0.12333	0.0222031	1.47128e-08
13	AC(12:0)	AC	rs62029839	16	16099558	16005701	A	C	0.586	0.124098	0.0222178	2.4877e-08	0.124777	0.0222384	2.1643e-08	0.123793	0.0222185	1.33565e-08
14	AC(12:0)	AC	rs12934085	16	16099570	16005713	C	T	0.586	0.123536	0.0222105	2.84441e-08	0.124101	0.0222313	2.54993e-08	0.12323	0.0222112	1.52719e-08
15	AC(12:0)	AC	rs12934266	16	16099701	16005844	C	T	0.586	0.123624	0.0222027	2.75067e-08	0.124189	0.0222235	2.46535e-08	0.12332	0.0222035	1.47583e-08
16	AC(12:0)	AC	rs937367	16	16099878	16006021	A	G	0.586	0.123615	0.0222028	2.75737e-08	0.124172	0.0222236	2.47683e-08	0.123313	0.0222035	1.47886e-08
17	AC(12:0)	AC	rs2014800	16	16099966	16006109	T	C	0.586	0.12361	0.0222027	2.76042e-08	0.124165	0.0222234	2.48066e-08	0.123307	0.0222034	1.48072e-08
18	AC(12:0)	AC	rs9332430	16	16100018	16006161	T	C	0.586	0.12361	0.0222027	2.76042e-08	0.124165	0.0222234	2.48066e-08	0.123308	0.0222034	1.48048e-08
19	AC(12:0)	AC	rs937369	16	16100083	16006226	G	A	0.586	0.123834	0.0222053	2.61627e-08	0.124386	0.0222261	2.3532e-08	0.123532	0.022206	1.40307e-08
20	AC(12:0)	AC	rs12934692	16	16100513	16006656	T	C	0.585	0.124208	0.0222187	2.42332e-08	0.124716	0.0222396	2.20397e-08	0.123903	0.0222194	1.30013e-08
21	AC(12:0)	AC	rs12935283	16	16100560	16006703	G	A	0.585	0.124829	0.022216	2.05603e-08	0.124996	0.0222375	2.04309e-08	0.124525	0.0222167	1.10347e-08
22	AC(12:0)	AC	rs4781721	16	16107277	16013420	A	G	0.603	0.130147	0.0223265	5.9721e-09	0.131185	0.0223473	4.70517e-09	0.129819	0.0223272	3.25362e-09
23	AC(12:0)	AC	rs875740	16	16123048	16029191	A	C	0.651	0.128683	0.0228888	2.00166e-08	0.129563	0.0229122	1.66606e-08	0.128462	0.0228896	1.05886e-08
24	AC(12:0)	AC	rs924135	16	16123459	16029602	T	A	0.599	0.131777	0.0222552	3.45737e-09	0.133385	0.0222757	2.31949e-09	0.131461	0.022256	1.87314e-09
25	AC(12:0)	AC	rs924138	16	16126764	16032907	C	T	0.598	0.131184	0.0222429	3.97534e-09	0.132619	0.022264	2.80072e-09	0.130872	0.0222437	2.15353e-09
26	AC(12:0)	AC	rs2062541	16	16127235	16033378	A	G	0.598	0.131469	0.0222452	3.6941e-09	0.132883	0.0222664	2.61608e-09	0.131154	0.022246	2.00312e-09
27	AC(12:0)	AC	rs193538	16	16127916	16034059	T	G	0.689	0.135355	0.0234315	8.15712e-09	0.132133	0.023467	1.91202e-08	0.13493	0.0234323	4.53197e-09
28	AC(12:0)	AC	rs246236	16	16128041	16034184	C	T	0.688	0.133798	0.0234604	1.25563e-08	0.13107	0.0234953	2.57814e-08	0.133374	0.0234612	6.96089e-09
29	AC(12:0)	AC	rs246235	16	16128484	16034627	G	A	0.687	0.133749	0.0234338	1.22409e-08	0.130102	0.0234694	3.14919e-08	0.133305	0.0234346	6.81878e-09
30	AC(12:0)	AC	rs246234	16	16128742	16034885	G	C	0.687	0.133891	0.0234385	1.1894e-08	0.130258	0.0234741	3.05166e-08	0.133454	0.0234393	6.61598e-09
31	AC(12:0)	AC	rs72892981	2	52735590	52508452	C	G	0.028	-0.352275	0.0703473	5.94419e-07	-0.387247	0.0703637	4.1891e-08	-0.352078	0.0703498	2.90481e-07
32	AC(12:0)	AC	rs72693387	4	159581074	158659922	G	A	0.21	-0.15057	0.0279715	7.63561e-08	-0.153387	0.0279937	4.46378e-08	-0.15084	0.0279724	3.65331e-08
33	AC(12:0)	AC	rs7679753	4	159620035	158698883	C	A	0.365	-0.175688	0.0227466	1.38244e-14	-0.17743	0.0227699	8.0944e-15	-0.175915	0.0227473	6.41844e-15
34	AC(12:0)	AC	rs6856561	4	159621185	158700033	T	A	0.272	-0.201415	0.0245923	3.37314e-16	-0.201619	0.0246168	3.37007e-16	-0.201615	0.0245932	1.57919e-16
35	AC(12:0)	AC	rs11737481	4	159621250	158700098	T	C	0.689	0.189387	0.0237285	1.84793e-15	0.190182	0.0237539	1.50993e-15	0.18953	0.0237293	8.70238e-16
36	AC(12:0)	AC	rs9918016	4	159621997	158700845	A	G	0.301	-0.193705	0.023939	7.63237e-16	-0.195164	0.0239626	4.95444e-16	-0.193838	0.0239398	3.59802e-16
37	AC(12:0)	AC	rs67481496	4	159622910	158701758	T	A	0.272	-0.202521	0.0245712	2.19455e-16	-0.202801	0.0245953	2.13614e-16	-0.202728	0.024572	1.02686e-16
38	AC(12:0)	AC	rs56172511	4	159625653	158704501	A	G	0.228	-0.188175	0.0263526	1.07039e-12	-0.189846	0.0263772	7.11648e-13	-0.188331	0.0263534	5.17586e-13
39	AC(12:0)	AC	rs4690909	4	159629151	158707999	C	G	0.688	0.190258	0.0236988	1.27011e-15	0.191081	0.0237241	1.02669e-15	0.190404	0.0236996	5.97414e-16
40	AC(12:0)	AC	rs17843966	4	159629814	158708662	C	A	0.273	-0.202669	0.0245542	1.99481e-16	-0.203073	0.0245781	1.86163e-16	-0.202862	0.024555	9.36456e-17
41	AC(12:0)	AC	rs8396	4	159630817	158709665	C	T	0.302	-0.194745	0.0238905	4.68645e-16	-0.196344	0.0239138	2.88678e-16	-0.194869	0.0238913	2.21752e-16
42	AC(12:0)	AC	rs9410	4	159631991	158710839	T	G	0.303	-0.194255	0.0238677	5.17423e-16	-0.195778	0.023891	3.27605e-16	-0.194381	0.0238685	2.45808e-16
43	AC(12:0)	AC	rs6536365	4	159632293	158711141	A	C	0.303	-0.193692	0.0238642	6.20307e-16	-0.195234	0.0238876	3.90686e-16	-0.193819	0.023865	2.94823e-16
44	AC(12:0)	AC	rs12504643	4	159634916	158713764	C	T	0.688	0.191744	0.0236875	7.43914e-16	0.192758	0.0237124	5.61716e-16	0.191859	0.0236883	3.52863e-16
45	AC(12:0)	AC	rs12505475	4	159635244	158714092	C	T	0.688	0.191743	0.0236782	7.25029e-16	0.192818	0.023703	5.36063e-16	0.191864	0.023679	3.43343e-16
46	AC(12:0)	AC	rs17843929	4	159637113	158715961	T	C	0.272	-0.203361	0.0245779	1.6907e-16	-0.203965	0.0246015	1.47327e-16	-0.203535	0.0245788	7.97926e-17
47	AC(12:0)	AC	rs6839534	4	159637995	158716843	A	C	0.302	-0.195529	0.0239274	3.97944e-16	-0.197251	0.0239504	2.34777e-16	-0.19564	0.0239282	1.88888e-16
48	AC(12:0)	AC	rs17843919	4	159638966	158717814	G	A	0.304	-0.192369	0.0239356	1.18769e-15	-0.194306	0.0239575	6.54669e-16	-0.19247	0.0239364	5.65553e-16
49	AC(12:0)	AC	rs17843902	4	159641148	158719996	C	T	0.304	-0.197986	0.0239492	1.83023e-16	-0.199697	0.0239722	1.07928e-16	-0.19808	0.02395	8.69423e-17
50	AC(12:0)	AC	rs2070630	4	159644494	158723342	C	G	0.304	-0.198098	0.0240893	2.59788e-16	-0.199584	0.0241129	1.668e-16	-0.1982	0.0240901	1.24014e-16
51	AC(12:0)	AC	rs2070629	4	159644501	158723349	T	C	0.304	-0.197926	0.0240986	2.82899e-16	-0.199628	0.024122	1.68596e-16	-0.198023	0.0240994	1.35236e-16
52	AC(12:0)	AC	rs55657962	4	159646023	158724871	C	A	0.304	-0.197676	0.0240207	2.49201e-16	-0.199636	0.0240432	1.35139e-16	-0.197757	0.0240215	1.18975e-16
53	AC(12:0)	AC	rs55936281	4	159648596	158727444	T	C	0.274	-0.202453	0.0247211	3.39112e-16	-0.203274	0.0247442	2.75124e-16	-0.202625	0.0247219	1.60318e-16
54	AC(12:0)	AC	rs55702344	4	159648866	158727714	A	C	0.304	-0.196392	0.0240411	4.09207e-16	-0.198264	0.0240637	2.29771e-16	-0.19648	0.0240419	1.94749e-16
55	AC(12:0)	AC	rs58704155	4	159650684	158729532	C	T	0.227	-0.182516	0.0267549	1.0117e-11	-0.185895	0.0267782	4.38678e-12	-0.182613	0.0267558	4.97635e-12
56	AC(12:0)	AC	rs58093123	4	159650783	158729631	G	A	0.249	-0.169196	0.0262969	1.36184e-10	-0.173	0.0263189	5.44837e-11	-0.169289	0.0262978	6.71455e-11
57	AC(12:0)	AC	rs7718024	5	131785879	132450187	C	T	0.194	0.152166	0.0275161	3.51334e-08	0.155322	0.0275384	1.88342e-08	0.151933	0.0275171	1.77617e-08
58	AC(13:0)	AC	rs16833584	1	151817234	151844758	A	G	0.161	0.192473	0.0294036	6.84493e-11	0.183408	0.0294388	5.16075e-10	0.192709	0.0294044	3.12186e-11
59	AC(13:0)	AC	rs998454	1	151817998	151845522	C	T	0.821	-0.190104	0.027909	1.15847e-11	-0.183831	0.0279374	5.4142e-11	-0.190381	0.0279098	5.11021e-12
60	AC(13:0)	AC	rs6587625	1	151820324	151847848	C	T	0.834	-0.192732	0.0286506	2.06092e-11	-0.186187	0.0286824	9.65874e-11	-0.192942	0.0286513	9.2855e-12
61	AC(13:0)	AC	rs60166269	1	151820845	151848369	T	C	0.166	0.192643	0.0286598	2.13638e-11	0.186122	0.0286916	9.93883e-11	0.19285	0.0286605	9.62975e-12
62	AC(13:0)	AC	rs923547	1	151822003	151849527	C	A	0.834	-0.192869	0.0286687	2.05357e-11	-0.186303	0.0287006	9.66372e-11	-0.193082	0.0286695	9.24431e-12
63	AC(13:0)	AC	rs7524706	1	151822512	151850036	G	C	0.833	-0.191522	0.028651	2.75781e-11	-0.185251	0.0286822	1.20024e-10	-0.19172	0.0286518	1.24106e-11
64	AC(13:0)	AC	rs998501	1	151825572	151853096	G	A	0.166	0.191635	0.0286759	2.79151e-11	0.185234	0.0287073	1.24951e-10	0.19185	0.0286767	1.25173e-11
65	AC(13:0)	AC	rs113971618	1	151826938	151854462	A	G	0.165	0.191719	0.0287059	2.84582e-11	0.184908	0.0287378	1.3995e-10	0.191954	0.0287067	1.28078e-11
66	AC(13:0)	AC	rs61815147	1	151827147	151854671	T	C	0.165	0.192507	0.0287145	2.39716e-11	0.185694	0.0287464	1.18593e-10	0.19274	0.0287152	1.07841e-11
67	AC(13:0)	AC	rs16833599	1	151828178	151855702	G	C	0.19	0.18376	0.0271904	1.65664e-11	0.177214	0.0272189	8.52096e-11	0.184042	0.0271912	7.346e-12
68	AC(13:0)	AC	rs1129117	1	151828793	151856317	T	C	0.165	0.192547	0.0287125	2.37118e-11	0.186421	0.028743	1.00198e-10	0.192786	0.0287133	1.06332e-11
69	AC(13:0)	AC	rs12567049	1	151829338	151856862	A	G	0.165	0.192725	0.0287028	2.23925e-11	0.186716	0.0287332	9.2313e-11	0.192965	0.0287036	1.00366e-11
70	AC(13:0)	AC	rs2879130	1	151830098	151857622	T	C	0.165	0.19279	0.028692	2.16807e-11	0.186877	0.0287223	8.75403e-11	0.193035	0.0286928	9.70234e-12
71	AC(13:0)	AC	rs16833604	1	151830773	151858297	A	G	0.165	0.193116	0.0287169	2.08941e-11	0.187222	0.0287472	8.3978e-11	0.193358	0.0287177	9.35268e-12
72	AC(13:0)	AC	rs11204904	1	151835275	151862799	A	T	0.427	-0.124375	0.0226852	4.51351e-08	-0.122435	0.0226964	7.35376e-08	-0.124107	0.0226858	2.36301e-08
73	AC(13:0)	AC	rs56028913	1	151836675	151864199	C	G	0.279	0.244518	0.0242955	1.67319e-23	0.242151	0.024314	4.54303e-23	0.244506	0.0242962	7.10463e-24
74	AC(13:0)	AC	rs7541453	1	151838092	151865616	T	C	0.614	-0.18874	0.0223986	5.21012e-17	-0.181292	0.022428	8.48838e-16	-0.188737	0.0223992	2.37771e-17
75	AC(13:0)	AC	rs12566232	1	151839838	151867362	C	A	0.278	0.242936	0.0242618	2.7764e-23	0.241348	0.0242783	5.43817e-23	0.242925	0.0242625	1.17996e-23
76	AC(13:0)	AC	rs11204906	1	151841165	151868689	A	G	0.279	0.244579	0.0241394	8.45693e-24	0.242797	0.0241569	1.82245e-23	0.244567	0.0241401	3.62167e-24
77	AC(13:0)	AC	rs10888445	1	151841770	151869294	T	A	0.613	-0.186954	0.0222842	7.0716e-17	-0.179212	0.0223145	1.28565e-15	-0.186951	0.0222848	3.24114e-17
78	AC(13:0)	AC	rs6684312	1	151844650	151872174	A	G	0.279	0.243661	0.024025	7.66921e-24	0.242067	0.0240418	1.53341e-23	0.243664	0.0240257	3.25484e-24
79	AC(13:0)	AC	rs2338201	1	151845650	151873174	C	G	0.613	-0.185937	0.0221337	6.44964e-17	-0.178195	0.022164	1.20005e-15	-0.18595	0.0221343	2.93553e-17
80	AC(13:0)	AC	rs13320	1	151846517	151874041	T	C	0.613	-0.185448	0.0221054	7.09023e-17	-0.17767	0.0221357	1.33661e-15	-0.185445	0.022106	3.2481e-17
81	AC(13:0)	AC	rs7523082	1	151848126	151875650	T	A	0.613	-0.185249	0.022113	7.8254e-17	-0.177582	0.0221431	1.40937e-15	-0.18526	0.0221136	3.56927e-17
82	AC(13:0)	AC	rs10788815	1	151857431	151884955	A	G	0.235	-0.14327	0.0256253	2.43607e-08	-0.128265	0.0256606	6.01944e-07	-0.14359	0.0256259	1.11445e-08
83	AC(13:0)	AC	rs6685187	1	151858888	151886412	G	A	0.609	-0.184944	0.0220621	7.40639e-17	-0.178536	0.0220893	8.4533e-16	-0.184983	0.0220627	3.37318e-17
84	AC(13:0)	AC	rs6698740	1	151859050	151886574	A	G	0.609	-0.184995	0.0220639	7.30551e-17	-0.17861	0.022091	8.26882e-16	-0.185035	0.0220645	3.32515e-17
85	AC(13:0)	AC	rs6690449	1	151859166	151886690	C	T	0.279	0.244062	0.0239677	5.07957e-24	0.24269	0.0239841	9.28288e-24	0.244069	0.0239683	2.15409e-24
86	AC(13:0)	AC	rs1060870	1	151862661	151890185	A	G	0.609	-0.185004	0.0220633	7.26921e-17	-0.178645	0.0220904	8.15072e-16	-0.185046	0.0220639	3.30566e-17
87	AC(13:0)	AC	rs12067594	1	151865780	151893304	A	G	0.609	-0.184889	0.0220652	7.63785e-17	-0.178536	0.0220923	8.52547e-16	-0.184927	0.0220658	3.47833e-17
88	AC(13:0)	AC	rs7542137	1	151868892	151896416	T	C	0.608	-0.184927	0.0220629	7.47187e-17	-0.178618	0.0220899	8.21589e-16	-0.184968	0.0220635	3.3994e-17
89	AC(13:0)	AC	rs56170235	1	151872754	151900278	A	C	0.278	0.241632	0.0239814	1.48692e-23	0.240589	0.0239972	2.34768e-23	0.241645	0.0239821	6.27407e-24
90	AC(13:0)	AC	rs57674198	1	151876073	151903597	C	T	0.278	0.241725	0.0239801	1.42154e-23	0.24082	0.0239956	2.11847e-23	0.241737	0.0239807	6.00346e-24
91	AC(13:0)	AC	rs9943281	1	151878223	151905747	T	G	0.609	-0.184737	0.0220689	8.18721e-17	-0.178692	0.0220954	8.13416e-16	-0.184776	0.0220695	3.72721e-17
92	AC(13:0)	AC	rs61817695	1	151879676	151907200	T	G	0.278	0.241791	0.0239854	1.4144e-23	0.241083	0.0240005	1.94045e-23	0.241803	0.0239861	5.97347e-24
93	AC(13:0)	AC	rs28415528	1	151879761	151907285	A	G	0.306	0.240175	0.0231147	6.23556e-25	0.239364	0.0231284	9.19204e-25	0.24024	0.0231153	2.55549e-25
94	AC(13:0)	AC	rs58087484	1	151879939	151907463	T	C	0.278	0.242539	0.0239845	1.03635e-23	0.241813	0.0239996	1.43364e-23	0.24255	0.0239852	4.36351e-24
95	AC(13:0)	AC	rs11204914	1	151881093	151908617	A	G	0.609	-0.184898	0.0220655	7.6206e-17	-0.179031	0.0220916	7.10542e-16	-0.184938	0.022066	3.46762e-17
96	AC(13:0)	AC	rs11204915	1	151882826	151910350	T	C	0.609	-0.184902	0.0220639	7.57384e-17	-0.179095	0.02209	6.90765e-16	-0.184944	0.0220645	3.44285e-17
97	AC(13:0)	AC	rs10788817	1	151882856	151910380	G	C	0.609	-0.184978	0.0220654	7.39126e-17	-0.179178	0.0220914	6.72828e-16	-0.185022	0.022066	3.358e-17
98	AC(13:0)	AC	rs10888452	1	151883551	151911075	G	A	0.235	-0.140536	0.0253413	3.1602e-08	-0.125697	0.0253762	7.60031e-07	-0.140854	0.025342	1.44244e-08
99	AC(13:0)	AC	rs6672064	1	151884499	151912023	G	A	0.278	0.240643	0.0239953	2.37599e-23	0.240076	0.0240101	3.06547e-23	0.240665	0.023996	9.9731e-24
100	AC(13:0)	AC	rs6659662	1	151884573	151912097	G	C	0.278	0.240642	0.023995	2.37393e-23	0.240083	0.0240097	3.0516e-23	0.240664	0.0239956	9.96053e-24
101	AC(13:0)	AC	rs55883933	1	151889447	151916971	C	T	0.235	-0.139494	0.0253352	3.95822e-08	-0.124597	0.02537	9.42085e-07	-0.13982	0.0253359	1.80389e-08
102	AC(13:0)	AC	rs61817697	1	151890958	151918482	C	A	0.277	0.240507	0.024018	2.75437e-23	0.240156	0.0240323	3.24327e-23	0.24052	0.0240187	1.16268e-23
103	AC(13:0)	AC	rs10788818	1	151892199	151919723	C	T	0.636	-0.179967	0.0225681	2.0753e-15	-0.174069	0.0225943	1.67295e-14	-0.179969	0.0225687	9.64481e-16
104	AC(13:0)	AC	rs2338206	1	151892226	151919750	G	A	0.278	0.240367	0.0239823	2.52039e-23	0.240047	0.0239966	2.93098e-23	0.240391	0.023983	1.05801e-23
105	AC(13:0)	AC	rs4845409	1	151894379	151921903	T	C	0.633	-0.179811	0.0225076	1.83443e-15	-0.174294	0.0225329	1.30927e-14	-0.179849	0.0225082	8.48227e-16
106	AC(13:0)	AC	rs4845713	1	151894887	151922411	A	G	0.633	-0.179796	0.0225054	1.83276e-15	-0.174301	0.0225306	1.29836e-14	-0.179834	0.022506	8.4723e-16
107	AC(13:0)	AC	rs10788819	1	151895093	151922617	T	C	0.232	-0.142126	0.0254423	2.50351e-08	-0.12751	0.025477	5.821e-07	-0.142502	0.025443	1.13029e-08
108	AC(13:0)	AC	rs10788820	1	151896233	151923757	T	C	0.633	-0.179774	0.0225029	1.83421e-15	-0.174307	0.0225281	1.28707e-14	-0.179812	0.0225035	8.48047e-16
109	AC(13:0)	AC	rs3007711	1	151897377	151924901	T	G	0.633	-0.179751	0.0225002	1.83542e-15	-0.174311	0.0225253	1.27607e-14	-0.179789	0.0225008	8.48352e-16
110	AC(13:0)	AC	rs3007670	1	151897616	151925140	G	T	0.633	-0.179751	0.0225002	1.83542e-15	-0.174311	0.0225253	1.27607e-14	-0.179789	0.0225008	8.48415e-16
111	AC(13:0)	AC	rs3007685	1	151898037	151925561	G	T	0.633	-0.179751	0.0225002	1.83542e-15	-0.174311	0.0225253	1.27607e-14	-0.179787	0.0225008	8.48942e-16
112	AC(13:0)	AC	rs2999541	1	151898749	151926273	C	G	0.633	-0.17987	0.0225019	1.76777e-15	-0.174458	0.022527	1.21823e-14	-0.179906	0.0225025	8.17562e-16
113	AC(13:0)	AC	rs56078223	1	151898843	151926367	G	T	0.281	0.238616	0.0238449	2.89066e-23	0.238749	0.0238579	2.783e-23	0.238694	0.0238455	1.20765e-23
114	AC(13:0)	AC	rs12562586	1	151898947	151926471	G	C	0.634	-0.178729	0.0225131	2.72462e-15	-0.173297	0.0225382	1.86544e-14	-0.178776	0.0225137	1.25992e-15
115	AC(13:0)	AC	rs56000812	1	151899104	151926628	G	A	0.281	0.238668	0.0238452	2.83374e-23	0.238821	0.0238582	2.70496e-23	0.238746	0.0238459	1.18387e-23
116	AC(13:0)	AC	rs2999542	1	151899559	151927083	C	T	0.644	-0.190169	0.0226696	7.02555e-17	-0.18721	0.0226897	2.13483e-16	-0.190217	0.0226702	3.20145e-17
117	AC(13:0)	AC	rs9435963	1	151900242	151927766	G	C	0.644	-0.190314	0.0226713	6.69401e-17	-0.1874	0.0226914	2.00176e-16	-0.19037	0.0226719	3.04206e-17
118	AC(13:0)	AC	rs2932565	1	151901029	151928553	C	G	0.644	-0.190443	0.0226725	6.40403e-17	-0.187567	0.0226924	1.88967e-16	-0.190499	0.0226731	2.91124e-17
119	AC(13:0)	AC	rs9435964	1	151901342	151928866	A	G	0.644	-0.190521	0.0226731	6.2338e-17	-0.187673	0.022693	1.82091e-16	-0.190577	0.0226737	2.83351e-17
120	AC(13:0)	AC	rs1907040	1	151901940	151929464	A	G	0.644	-0.190601	0.0226742	6.07256e-17	-0.187773	0.022694	1.76143e-16	-0.190655	0.0226748	2.76259e-17
121	AC(13:0)	AC	rs2130525	1	151902101	151929625	C	T	0.617	-0.194293	0.0221603	2.77283e-18	-0.191639	0.0221796	8.08496e-18	-0.194397	0.0221609	1.22538e-18
122	AC(13:0)	AC	rs2999544	1	151903634	151931158	A	G	0.647	-0.191081	0.0227316	6.13151e-17	-0.188031	0.0227521	1.9224e-16	-0.191094	0.0227322	2.80765e-17
123	AC(13:0)	AC	rs1602251	1	151903671	151931195	G	A	0.647	-0.191078	0.0227324	6.15328e-17	-0.188033	0.0227528	1.92532e-16	-0.19109	0.022733	2.81791e-17
124	AC(13:0)	AC	rs2338209	1	151903823	151931347	G	A	0.647	-0.191125	0.022732	6.04072e-17	-0.188095	0.0227525	1.88013e-16	-0.191138	0.0227326	2.7654e-17
125	AC(13:0)	AC	rs6701374	1	151903858	151931382	G	A	0.278	0.240866	0.023961	1.87329e-23	0.240979	0.0239743	1.81597e-23	0.240905	0.0239617	7.82967e-24
126	AC(13:0)	AC	rs56313205	1	151904109	151931633	T	C	0.277	0.239167	0.0239889	4.23794e-23	0.239393	0.0240021	3.91635e-23	0.239204	0.0239896	1.77247e-23
127	AC(13:0)	AC	rs2999545	1	151904146	151931670	T	A	0.62	-0.194458	0.0221993	2.99894e-18	-0.191628	0.022219	9.33005e-18	-0.194516	0.0221999	1.33788e-18
128	AC(13:0)	AC	rs72694840	1	151905083	151932607	A	T	0.278	0.240952	0.0239587	1.78917e-23	0.241126	0.0239718	1.69063e-23	0.240991	0.0239593	7.48247e-24
129	AC(13:0)	AC	rs1387833	1	151907073	151934597	G	T	0.647	-0.191146	0.0227484	6.26474e-17	-0.188214	0.0227688	1.88064e-16	-0.191159	0.022749	2.88757e-17
130	AC(13:0)	AC	rs10494270	1	151907173	151934697	G	A	0.277	0.240863	0.0239806	2.01248e-23	0.241033	0.0239941	1.90627e-23	0.240907	0.0239813	8.48825e-24
131	AC(13:0)	AC	rs61817719	1	151907422	151934946	T	A	0.277	0.240861	0.0239816	2.0222e-23	0.241037	0.0239951	1.91149e-23	0.240904	0.0239823	8.53346e-24
132	AC(13:0)	AC	rs61817720	1	151907457	151934981	G	A	0.277	0.240905	0.0239816	1.98636e-23	0.241078	0.023995	1.87948e-23	0.24095	0.0239822	8.37081e-24
133	AC(13:0)	AC	rs2999546	1	151907839	151935363	T	G	0.647	-0.191364	0.0227509	5.8269e-17	-0.188445	0.0227713	1.74246e-16	-0.191375	0.0227515	2.68776e-17
134	AC(13:0)	AC	rs6703448	1	151909453	151936977	C	A	0.277	0.24097	0.0239933	2.0319e-23	0.241209	0.0240066	1.86943e-23	0.241011	0.0239939	8.56852e-24
135	AC(13:0)	AC	rs2932576	1	151909611	151937135	G	C	0.646	-0.192153	0.0227615	4.50317e-17	-0.189388	0.0227816	1.27723e-16	-0.192164	0.0227621	2.07541e-17
136	AC(13:0)	AC	rs2932577	1	151909621	151937145	C	T	0.646	-0.192149	0.0227619	4.51418e-17	-0.189387	0.022782	1.27916e-16	-0.192159	0.0227625	2.08107e-17
137	AC(13:0)	AC	rs1844543	1	151910014	151937538	A	G	0.277	0.240969	0.0239961	2.05526e-23	0.241236	0.0240093	1.86888e-23	0.24101	0.0239967	8.67347e-24
138	AC(13:0)	AC	rs1490189	1	151910254	151937778	T	G	0.647	-0.191348	0.0227611	6.05395e-17	-0.188512	0.0227814	1.75351e-16	-0.191359	0.0227617	2.78969e-17
139	AC(13:0)	AC	rs6587632	1	151911254	151938778	G	A	0.277	0.240682	0.0240005	2.35858e-23	0.240976	0.0240137	2.12095e-23	0.240723	0.0240012	9.94592e-24
140	AC(13:0)	AC	rs2999506	1	151911780	151939304	C	G	0.647	-0.191352	0.0227667	6.15242e-17	-0.188569	0.0227869	1.747e-16	-0.191369	0.0227673	2.82808e-17
141	AC(13:0)	AC	rs6587633	1	151912671	151940195	A	G	0.277	0.240673	0.0240037	2.40017e-23	0.240986	0.0240169	2.13984e-23	0.240716	0.0240044	1.01096e-23
142	AC(13:0)	AC	rs2932579	1	151914545	151942069	A	G	0.646	-0.192086	0.0227736	4.79488e-17	-0.189434	0.0227934	1.30241e-16	-0.1921	0.0227742	2.20555e-17
143	AC(13:0)	AC	rs9943221	1	151914898	151942422	A	G	0.277	0.240539	0.0240088	2.59033e-23	0.240894	0.0240218	2.26929e-23	0.240578	0.0240094	1.0925e-23
144	AC(13:0)	AC	rs6662602	1	151915155	151942679	T	C	0.272	0.239919	0.0241984	7.29911e-23	0.241057	0.0242097	4.63032e-23	0.239933	0.024199	3.07765e-23
145	AC(13:0)	AC	rs6663064	1	151915541	151943065	T	C	0.276	0.239775	0.0240456	4.13023e-23	0.240115	0.0240585	3.64175e-23	0.2398	0.0240463	1.75029e-23
146	AC(13:0)	AC	rs6686874	1	151915740	151943264	A	G	0.276	0.239761	0.0240455	4.15391e-23	0.240105	0.0240584	3.6559e-23	0.239786	0.0240462	1.75971e-23
147	AC(13:0)	AC	rs7535002	1	151916039	151943563	A	T	0.276	0.239825	0.0240477	4.0768e-23	0.240171	0.0240606	3.58603e-23	0.239847	0.0240484	1.73177e-23
148	AC(13:0)	AC	rs9943251	1	151917115	151944639	A	G	0.303	0.23761	0.0232314	3.22523e-24	0.238361	0.0232416	2.35683e-24	0.237689	0.0232321	1.32694e-24
149	AC(13:0)	AC	rs2279501	1	151917393	151944917	C	G	0.604	-0.192885	0.0219823	2.67218e-18	-0.189006	0.022002	1.27331e-17	-0.192858	0.0219829	1.21447e-18
150	AC(13:0)	AC	rs2279502	1	151917652	151945176	A	G	0.604	-0.193014	0.0219836	2.54991e-18	-0.18918	0.0220032	1.19496e-17	-0.192985	0.0219842	1.15985e-18
151	AC(13:0)	AC	rs16833668	1	151918164	151945688	A	C	0.303	0.237534	0.0232327	3.35342e-24	0.238329	0.0232428	2.40274e-24	0.237611	0.0232333	1.38062e-24
152	AC(13:0)	AC	rs12116923	1	151919326	151946850	A	G	0.603	-0.191239	0.021987	5.20735e-18	-0.187679	0.022006	2.15884e-17	-0.191219	0.0219876	2.36145e-18
153	AC(13:0)	AC	rs7538652	1	151920040	151947564	T	G	0.303	0.237456	0.0232342	3.49415e-24	0.238288	0.0232442	2.46356e-24	0.237534	0.0232348	1.43741e-24
154	AC(13:0)	AC	rs16833669	1	151920539	151948063	T	A	0.303	0.238117	0.0232433	2.72713e-24	0.23883	0.0232534	2.0261e-24	0.238198	0.0232439	1.12111e-24
155	AC(13:0)	AC	rs61817722	1	151920862	151948386	T	C	0.274	0.239727	0.0241996	7.83302e-23	0.240488	0.024211	5.81219e-23	0.239762	0.0242003	3.31455e-23
156	AC(13:0)	AC	rs61817723	1	151920865	151948389	A	G	0.276	0.241022	0.0241564	3.87498e-23	0.241511	0.0241682	3.21812e-23	0.241046	0.024157	1.65192e-23
157	AC(13:0)	AC	rs61817724	1	151921111	151948635	C	A	0.303	0.237714	0.0232497	3.34829e-24	0.238422	0.0232599	2.49413e-24	0.237793	0.0232504	1.37587e-24
158	AC(13:0)	AC	rs11589720	1	151921469	151948993	A	G	0.436	-0.134387	0.0221986	1.55246e-09	-0.137819	0.022204	5.92906e-10	-0.134215	0.0221992	8.02796e-10
159	AC(13:0)	AC	rs12095483	1	151921974	151949498	T	G	0.276	0.238863	0.024081	6.95675e-23	0.239502	0.0240933	5.41472e-23	0.238888	0.0240816	2.93146e-23
160	AC(13:0)	AC	rs16833670	1	151922513	151950037	G	A	0.303	0.237607	0.0232449	3.44517e-24	0.238447	0.0232548	2.42038e-24	0.237697	0.0232455	1.40437e-24
161	AC(13:0)	AC	rs2932586	1	151922808	151950332	T	C	0.606	-0.191212	0.0219792	5.12804e-18	-0.187793	0.0219981	2.01446e-17	-0.191171	0.0219798	2.34259e-18
162	AC(13:0)	AC	rs61817725	1	151923177	151950701	A	G	0.276	0.238834	0.0240817	7.0728e-23	0.239487	0.0240941	5.47031e-23	0.238866	0.0240824	2.96736e-23
163	AC(13:0)	AC	rs2337685	1	151923919	151951443	T	C	0.304	0.238055	0.023245	2.84427e-24	0.238896	0.0232549	1.99521e-24	0.238145	0.0232456	1.15604e-24
164	AC(13:0)	AC	rs6675930	1	151924753	151952277	T	C	0.304	0.23806	0.0232454	2.84572e-24	0.238908	0.0232554	1.98993e-24	0.238151	0.023246	1.15579e-24
165	AC(13:0)	AC	rs6693901	1	151925192	151952716	C	T	0.303	0.238231	0.0232443	2.62909e-24	0.239161	0.023254	1.77225e-24	0.238321	0.0232449	1.0675e-24
166	AC(13:0)	AC	rs2337686	1	151925941	151953465	C	A	0.304	0.238147	0.023244	2.72484e-24	0.239115	0.0232536	1.806e-24	0.238239	0.0232446	1.10521e-24
167	AC(13:0)	AC	rs6682605	1	151926457	151953981	T	C	0.304	0.238115	0.0232437	2.76107e-24	0.239105	0.0232532	1.81115e-24	0.238206	0.0232443	1.11956e-24
168	AC(13:0)	AC	rs6695324	1	151926762	151954286	T	A	0.304	0.237924	0.0232446	3.01322e-24	0.238838	0.0232544	2.04597e-24	0.238015	0.0232453	1.22153e-24
169	AC(13:0)	AC	rs3007691	1	151927901	151955425	T	C	0.606	-0.191733	0.0219743	4.11578e-18	-0.188368	0.021993	1.58921e-17	-0.191699	0.0219749	1.86962e-18
170	AC(13:0)	AC	rs57785325	1	151928471	151955995	G	A	0.304	0.238081	0.0232429	2.79658e-24	0.239087	0.0232525	1.82208e-24	0.238172	0.0232436	1.13217e-24
171	AC(13:0)	AC	rs6684114	1	151928715	151956239	G	A	0.304	0.23788	0.0232437	3.06243e-24	0.238811	0.0232534	2.06374e-24	0.237973	0.0232443	1.23908e-24
172	AC(13:0)	AC	rs6587634	1	151929022	151956546	T	G	0.304	0.237892	0.0232442	3.05456e-24	0.23883	0.0232539	2.05195e-24	0.237984	0.0232448	1.23597e-24
173	AC(13:0)	AC	rs6693388	1	151930645	151958169	C	T	0.304	0.237881	0.0232438	3.0642e-24	0.238822	0.0232535	2.05467e-24	0.237978	0.0232444	1.23697e-24
174	AC(13:0)	AC	rs6693396	1	151930673	151958197	G	T	0.304	0.237906	0.0232432	3.02354e-24	0.238864	0.0232529	2.01284e-24	0.237998	0.0232438	1.22299e-24
175	AC(13:0)	AC	rs2932583	1	151931300	151958824	G	C	0.606	-0.191567	0.0219849	4.56146e-18	-0.188243	0.0220037	1.72809e-17	-0.191533	0.0219855	2.07126e-18
176	AC(13:0)	AC	rs4845719	1	151933360	151960884	G	C	0.321	0.224566	0.0230177	3.49966e-22	0.226007	0.0230244	1.9136e-22	0.224618	0.0230183	1.41387e-22
177	AC(13:0)	AC	rs11204919	1	151933799	151961323	G	T	0.321	0.224451	0.0230149	3.63542e-22	0.225906	0.0230215	1.97623e-22	0.224503	0.0230155	1.46677e-22
178	AC(13:0)	AC	rs11204920	1	151933962	151961486	C	T	0.321	0.224435	0.023014	3.64782e-22	0.225893	0.0230206	1.9803e-22	0.224486	0.0230146	1.47164e-22
179	AC(13:0)	AC	rs2932581	1	151933963	151961487	C	G	0.587	-0.182616	0.0218925	1.09347e-16	-0.17986	0.0219084	3.16576e-16	-0.182547	0.0218931	4.96455e-17
180	AC(13:0)	AC	rs2932580	1	151934077	151961601	G	C	0.323	0.221832	0.0230252	1.1152e-21	0.223499	0.0230314	5.57748e-22	0.221878	0.0230258	4.566e-22
181	AC(13:0)	AC	rs2999508	1	151934447	151961971	C	A	0.587	-0.182622	0.0218894	1.08101e-16	-0.179868	0.0219053	3.12755e-16	-0.182552	0.02189	4.90661e-17
182	AC(13:0)	AC	rs11582739	1	151934541	151962065	A	C	0.294	0.222604	0.0237573	1.34554e-20	0.223833	0.0237662	8.31484e-21	0.222601	0.0237579	5.61648e-21
183	AC(13:0)	AC	rs902313	1	151935380	151962904	A	T	0.321	0.224358	0.0230083	3.68473e-22	0.225831	0.0230148	1.98651e-22	0.224408	0.0230089	1.48548e-22
184	AC(13:0)	AC	rs6662611	1	151936485	151964009	G	A	0.321	0.224323	0.0230056	3.69988e-22	0.225802	0.0230121	1.98925e-22	0.224373	0.0230062	1.49124e-22
185	AC(13:0)	AC	rs6662728	1	151936578	151964102	G	A	0.321	0.224395	0.0230063	3.59567e-22	0.225868	0.0230129	1.93861e-22	0.224444	0.0230069	1.45144e-22
186	AC(13:0)	AC	rs7554859	1	151937938	151965462	T	C	0.294	0.222501	0.0237498	1.36334e-20	0.223738	0.0237588	8.39495e-21	0.222496	0.0237504	5.69511e-21
187	AC(13:0)	AC	rs6587635	1	151938055	151965579	C	T	0.321	0.224034	0.0230205	4.43409e-22	0.22544	0.0230272	2.46343e-22	0.224078	0.0230211	1.79262e-22
188	AC(13:0)	AC	rs6587636	1	151938080	151965604	G	A	0.321	0.223847	0.0230224	4.83322e-22	0.225259	0.0230291	2.6805e-22	0.223892	0.023023	1.95292e-22
189	AC(13:0)	AC	rs6587637	1	151938131	151965655	G	A	0.321	0.223962	0.023053	5.22198e-22	0.225363	0.0230597	2.91379e-22	0.224002	0.0230536	2.11212e-22
190	AC(13:0)	AC	rs6587638	1	151938138	151965662	A	G	0.321	0.223965	0.0230525	5.20467e-22	0.225366	0.0230592	2.90371e-22	0.224005	0.0230531	2.10486e-22
191	AC(13:0)	AC	rs7554832	1	151938585	151966109	A	T	0.322	0.224266	0.022999	3.6879e-22	0.225757	0.0230056	1.97262e-22	0.224316	0.0229996	1.48643e-22
192	AC(13:0)	AC	rs7541099	1	151938763	151966287	T	C	0.322	0.224183	0.0229963	3.7832e-22	0.225684	0.0230028	2.01534e-22	0.224235	0.0229969	1.52128e-22
193	AC(13:0)	AC	rs6703465	1	151939567	151967091	G	A	0.321	0.224102	0.0229909	3.83042e-22	0.225808	0.0229969	1.86695e-22	0.224151	0.0229915	1.54076e-22
194	AC(13:0)	AC	rs6703772	1	151939856	151967380	G	A	0.319	0.225127	0.0231566	4.89128e-22	0.226896	0.0231626	2.33578e-22	0.225183	0.0231572	1.96417e-22
195	AC(13:0)	AC	rs6691212	1	151939857	151967381	G	C	0.319	0.225123	0.0231569	4.90768e-22	0.226886	0.023163	2.34929e-22	0.225178	0.0231576	1.97124e-22
196	AC(13:0)	AC	rs6657658	1	151939864	151967388	C	T	0.319	0.225072	0.0231549	4.97693e-22	0.22686	0.0231609	2.35716e-22	0.225124	0.0231555	2.00018e-22
197	AC(13:0)	AC	rs1038747	1	151942345	151969869	T	G	0.588	-0.183113	0.0218407	7.70822e-17	-0.18049	0.0218564	2.13593e-16	-0.18304	0.0218412	3.48612e-17
198	AC(13:0)	AC	rs971887	1	151943497	151971021	A	G	0.321	0.224809	0.0229716	2.63769e-22	0.226413	0.022978	1.33911e-22	0.224861	0.0229723	1.05661e-22
199	AC(13:0)	AC	rs16833728	1	151945779	151973303	C	G	0.321	0.224741	0.0229746	2.74955e-22	0.22638	0.0229809	1.37521e-22	0.224792	0.0229753	1.10136e-22
200	AC(13:0)	AC	rs2999512	1	151946092	151973616	A	G	0.587	-0.183024	0.0218317	7.72159e-17	-0.180527	0.0218471	2.03984e-16	-0.182949	0.0218323	3.50697e-17
201	AC(13:0)	AC	rs2999526	1	151951695	151979219	A	G	0.582	-0.179152	0.0217927	2.95222e-16	-0.175938	0.0218092	1.00352e-15	-0.179067	0.0217933	1.35582e-16
202	AC(13:0)	AC	rs2999528	1	151952885	151980409	T	C	0.581	-0.178524	0.0217795	3.5722e-16	-0.175364	0.0217958	1.18687e-15	-0.178438	0.0217801	1.64893e-16
203	AC(13:0)	AC	rs2932590	1	151953763	151981287	T	C	0.581	-0.178471	0.0217772	3.61931e-16	-0.175321	0.0217936	1.19798e-15	-0.178387	0.0217778	1.6697e-16
204	AC(13:0)	AC	rs6678672	1	151955009	151982533	T	C	0.296	0.222846	0.0236977	9.87645e-21	0.224603	0.0237049	4.91862e-21	0.222838	0.0236983	4.10975e-21
205	AC(13:0)	AC	rs6587640	1	151955230	151982754	T	C	0.327	0.218337	0.022877	2.61139e-21	0.219297	0.0228846	1.76375e-21	0.218372	0.0228776	1.08183e-21
206	AC(13:0)	AC	rs2338019	1	151956814	151984338	T	C	0.581	-0.17849	0.0217771	3.59475e-16	-0.175677	0.0217925	1.04932e-15	-0.178407	0.0217777	1.65632e-16
207	AC(13:0)	AC	rs3791153	1	151958144	151985668	G	A	0.296	0.222671	0.0237001	1.06958e-20	0.224436	0.0237074	5.31403e-21	0.222665	0.0237008	4.43968e-21
208	AC(13:0)	AC	rs11204922	1	151961575	151989099	C	T	0.416	-0.126643	0.0223753	1.64592e-08	-0.129594	0.0223809	7.61476e-09	-0.126429	0.0223759	8.50562e-09
209	AC(13:0)	AC	rs12083193	1	151962689	151990213	C	G	0.296	0.222043	0.0237044	1.39269e-20	0.223798	0.0237116	6.9615e-21	0.222036	0.0237051	5.7722e-21
210	AC(13:0)	AC	rs16833743	1	151964879	151992403	C	T	0.296	0.221187	0.0237353	2.15592e-20	0.222881	0.0237425	1.10935e-20	0.221176	0.0237359	9.04102e-21
211	AC(13:0)	AC	rs112770825	1	151966067	151993591	A	G	0.295	0.21966	0.0237472	4.06948e-20	0.22146	0.0237544	2.01621e-20	0.219651	0.0237478	1.70522e-20
212	AC(13:0)	AC	rs11542015	1	151966348	151993872	T	C	0.581	-0.177281	0.0217935	5.92268e-16	-0.174465	0.0218086	1.71602e-15	-0.177194	0.0217941	2.74266e-16
213	AC(13:0)	AC	rs3007708	1	151967836	151995360	T	G	0.581	-0.177827	0.0217711	4.53996e-16	-0.175073	0.0217862	1.2917e-15	-0.177741	0.0217717	2.08771e-16
214	AC(13:0)	AC	rs61814883	1	151970629	151998153	A	G	0.296	0.219538	0.0237125	3.81079e-20	0.22136	0.0237196	1.86779e-20	0.21953	0.0237131	1.57841e-20
215	AC(13:0)	AC	rs2999531	1	151971497	151999021	T	C	0.582	-0.178076	0.0217788	4.25717e-16	-0.175341	0.0217938	1.20317e-15	-0.177993	0.0217794	1.94462e-16
216	AC(13:0)	AC	rs12239945	1	151975094	152002618	G	A	0.297	0.216652	0.0237417	1.26755e-19	0.217644	0.023752	8.65515e-20	0.216667	0.0237423	5.26268e-20
217	AC(13:0)	AC	rs2999560	1	151975374	152002898	G	A	0.59	-0.174149	0.0218958	2.51142e-15	-0.172001	0.0219106	5.55003e-15	-0.174008	0.0218964	1.2002e-15
218	AC(13:0)	AC	rs2999534	1	151976070	152003594	T	C	0.59	-0.172864	0.0218709	3.72987e-15	-0.170727	0.0218856	8.17104e-15	-0.172715	0.0218715	1.78517e-15
219	AC(13:0)	AC	rs2012674	1	151979770	152007294	G	C	0.297	0.213595	0.0237515	4.21153e-19	0.214765	0.0237617	2.69397e-19	0.21361	0.0237521	1.73423e-19
220	AC(13:0)	AC	rs2932574	1	151982020	152009544	G	A	0.619	-0.173401	0.0223867	1.3018e-14	-0.172359	0.0223998	1.8802e-14	-0.173213	0.0223872	6.23744e-15
221	AC(13:0)	AC	rs6587643	1	151982348	152009872	G	A	0.298	0.216233	0.0237497	1.53616e-19	0.216982	0.0237609	1.15168e-19	0.216243	0.0237503	6.36127e-20
222	AC(13:0)	AC	rs2999561	1	151984547	152012071	A	G	0.62	-0.1746	0.0224319	9.74949e-15	-0.174415	0.022443	1.04372e-14	-0.174402	0.0224325	4.66223e-15
223	AC(13:0)	AC	rs2999539	1	151986627	152014151	C	G	0.62	-0.174673	0.0224573	1.0171e-14	-0.174614	0.0224682	1.04155e-14	-0.174475	0.0224579	4.86917e-15
224	AC(13:0)	AC	rs2932570	1	151986820	152014344	T	C	0.62	-0.174683	0.0224591	1.01853e-14	-0.17463	0.02247	1.04056e-14	-0.174484	0.0224597	4.87787e-15
225	AC(13:0)	AC	rs1979637	1	151991140	152018664	T	G	0.211	0.186155	0.0275406	1.68536e-11	0.183576	0.0275538	3.2136e-11	-	-	-
226	AC(13:0)	AC	rs6587644	1	151994458	152021982	A	G	0.298	0.214002	0.0238807	5.51422e-19	0.215337	0.0238908	3.32175e-19	0.21401	0.0238813	2.30629e-19
227	AC(13:0)	AC	rs6677973	1	151995248	152022772	T	C	0.297	0.213781	0.0238969	6.35123e-19	0.215034	0.0239071	3.95019e-19	0.213795	0.0238975	2.63749e-19
228	AC(13:0)	AC	rs61814891	1	151995555	152023079	T	C	0.296	0.213433	0.0240057	1.03539e-18	0.215044	0.0240156	5.64684e-19	0.213451	0.0240064	4.291e-19
229	AC(13:0)	AC	rs11805632	1	151995881	152023405	A	C	0.257	0.196014	0.0256571	2.94939e-14	0.199354	0.0256594	1.07416e-14	0.195871	0.0256577	1.38148e-14
230	AC(13:0)	AC	rs1532133	1	151996608	152024132	T	C	0.595	-0.146264	0.0225116	9.50852e-11	-0.146604	0.0225202	8.64322e-11	-0.146075	0.0225121	4.79687e-11
231	AC(13:0)	AC	rs999992	1	151996692	152024216	C	G	0.321	0.180847	0.0235869	2.3174e-14	0.181517	0.0235968	1.87024e-14	0.180833	0.0235875	1.07654e-14
232	AC(13:0)	AC	rs72696919	1	152021278	152048802	A	C	0.39	0.121654	0.0224695	6.58411e-08	0.125244	0.0224744	2.6762e-08	0.121623	0.0224701	3.26624e-08
233	AC(13:0)	AC	rs6680866	1	152022989	152050513	G	A	0.215	0.169383	0.0265685	2.15654e-10	0.162786	0.0265898	1.05467e-09	0.169592	0.0265692	9.55914e-11
234	AC(13:0)	AC	rs6682710	1	152028446	152055970	G	A	0.213	0.169604	0.0266996	2.49999e-10	0.163127	0.0267209	1.17347e-09	0.169809	0.0267003	1.11065e-10
235	AC(13:0)	AC	rs4525041	1	152029762	152057286	A	G	0.215	0.169161	0.0265761	2.30005e-10	0.162683	0.0265973	1.09082e-09	0.16937	0.0265768	1.02083e-10
236	AC(13:0)	AC	rs145821131	1	152038812	152066336	T	C	0.106	0.195097	0.0363226	8.19074e-08	0.20202	0.0363254	2.81956e-08	0.195279	0.0363234	3.99864e-08
237	AC(13:0)	AC	rs1845792	1	152067348	152094872	T	C	0.215	0.172006	0.0265478	1.1035e-10	0.166758	0.0265674	4.0011e-10	0.172192	0.0265485	4.88568e-11
238	AC(13:0)	AC	rs3001974	1	152077574	152105098	T	C	0.427	0.137312	0.021914	4.24827e-10	0.139044	0.0219204	2.5592e-10	0.137251	0.0219146	2.06481e-10
239	AC(13:0)	AC	rs2935208	1	152077859	152105383	C	G	0.427	0.13733	0.0219138	4.22565e-10	0.139058	0.0219202	2.54789e-10	0.137268	0.0219144	2.05374e-10
240	AC(13:0)	AC	rs1131473	1	152079823	152107347	G	C	0.381	0.145743	0.0224596	9.82908e-11	0.1496	0.0224647	3.12021e-11	0.14571	0.0224602	4.83564e-11
241	AC(13:0)	AC	rs1131471	1	152079989	152107513	G	T	0.427	0.137442	0.0219126	4.0823e-10	0.139156	0.021919	2.47109e-10	0.137375	0.0219132	1.98678e-10
242	AC(13:0)	AC	rs2496253	1	152081921	152109445	C	G	0.427	0.137399	0.021913	4.13665e-10	0.139106	0.0219195	2.50924e-10	0.137339	0.0219136	2.00915e-10
243	AC(13:0)	AC	rs1496041	1	152088605	152116129	T	C	0.381	0.145792	0.0224606	9.70703e-11	0.149619	0.0224657	3.10937e-11	0.145757	0.0224612	4.77925e-11
244	AC(13:0)	AC	rs11588437	1	152106853	152134377	C	A	0.381	0.146814	0.0224441	6.95775e-11	0.150631	0.0224492	2.21595e-11	0.146799	0.0224446	3.40834e-11
245	AC(13:0)	AC	rs3122305	1	152116238	152143762	T	G	0.427	0.138192	0.0219215	3.33323e-10	0.139843	0.021928	2.05136e-10	0.138133	0.021922	1.61952e-10
246	AC(13:0)	AC	rs6682998	1	152117639	152145163	C	T	0.428	0.138574	0.0219207	2.97544e-10	0.140117	0.0219273	1.88917e-10	0.138515	0.0219212	1.44627e-10
247	AC(13:0)	AC	rs3001978	1	152126467	152153991	C	T	0.428	0.138568	0.0219169	2.95688e-10	0.140092	0.0219235	1.88806e-10	0.138511	0.0219175	1.43783e-10
248	AC(13:0)	AC	rs10494274	1	152132870	152160394	C	G	0.215	0.168664	0.0266599	2.96881e-10	0.163139	0.0266792	1.11012e-09	0.16887	0.0266605	1.31091e-10
249	AC(13:0)	AC	rs11582331	1	152134136	152161660	T	C	0.215	0.168596	0.026657	3.0053e-10	0.163139	0.0266761	1.10589e-09	0.168807	0.0266576	1.32492e-10
250	AC(13:0)	AC	rs6700989	1	152139309	152166833	G	A	0.428	0.137333	0.0218949	4.0635e-10	0.138925	0.0219014	2.55024e-10	0.137273	0.0218955	1.98161e-10
251	AC(13:0)	AC	rs1496036	1	152140016	152167540	A	G	0.573	-0.136968	0.0218886	4.46626e-10	-0.138545	0.0218952	2.81761e-10	-0.136917	0.0218892	2.17264e-10
252	AC(13:0)	AC	rs12033735	1	152140291	152167815	T	C	0.573	-0.137348	0.0219059	4.13222e-10	-0.138645	0.0219129	2.83033e-10	-0.137292	0.0219065	2.01085e-10
253	AC(13:0)	AC	rs4845419	1	152141074	152168598	A	G	0.572	-0.138401	0.0219288	3.18037e-10	-0.139709	0.021936	2.16691e-10	-0.13835	0.0219294	1.54079e-10
254	AC(13:0)	AC	rs4845420	1	152141204	152168728	T	A	0.572	-0.13848	0.0219357	3.14756e-10	-0.139805	0.0219429	2.13418e-10	-0.138427	0.0219363	1.52562e-10
255	AC(13:0)	AC	rs10788821	1	152141381	152168905	T	A	0.572	-0.13866	0.0219447	3.03689e-10	-0.140012	0.0219519	2.04258e-10	-0.138613	0.0219453	1.46933e-10
256	AC(13:0)	AC	rs4579760	1	152141674	152169198	G	A	0.567	-0.137982	0.022067	4.61952e-10	-0.138548	0.0220757	3.93038e-10	-0.137937	0.0220675	2.23294e-10
257	AC(13:0)	AC	rs924087	1	152141922	152169446	A	G	0.425	0.147958	0.0224837	5.46912e-11	0.147691	0.022493	5.95614e-11	0.147892	0.0224843	2.66422e-11
258	AC(13:0)	AC	rs17648141	1	152142637	152170161	T	C	0.128	0.196837	0.0335488	5.18328e-09	0.185674	0.033576	3.63282e-08	0.197058	0.0335496	2.28565e-09
259	AC(13:0)	AC	rs61921261	12	19982791	19829857	T	C	0.001	-2.047	0.362501	2.17775e-08	-1.9239	0.363337	1.49702e-07	-	-	-
260	AC(13:0)	AC	rs182702528	12	20589331	20436397	A	G	0.001	-2.00519	0.357244	2.65758e-08	-1.89758	0.358054	1.46023e-07	-	-	-
261	AC(13:0)	AC	rs750208317	12	23181170	23028236	T	A	0.001	-2.09576	0.377688	3.72987e-08	-1.99087	0.37847	1.76287e-07	-	-	-
262	AC(13:0)	AC	rs746668275	12	23566209	23413275	G	T	0.001	-2.63047	0.460959	1.55182e-08	-2.43621	0.462121	1.69311e-07	-	-	-
263	AC(13:0)	AC	rs147203008	2	12364025	12223899	C	T	0.001	-2.12751	0.374749	1.89596e-08	-1.97678	0.37564	1.82282e-07	-	-	-
264	AC(14:0)	AC	rs151102115	10	61397399	59637641	A	G	0.152	-0.194102	0.0317523	1.05818e-09	-0.198562	0.0317513	4.37743e-10	-0.1962	0.0317556	3.52366e-10
265	AC(14:0)	AC	rs71493901	10	61397917	59638159	T	C	0.153	-0.196229	0.0317048	6.56826e-10	-0.200683	0.0317036	2.68856e-10	-0.198312	0.0317081	2.18219e-10
266	AC(14:0)	AC	rs7094004	10	61399418	59639660	G	A	0.17	-0.194819	0.030259	1.34245e-10	-0.199882	0.0302576	4.44161e-11	-0.197079	0.0302622	4.10462e-11
267	AC(14:0)	AC	rs11510917	10	61403131	59643373	G	A	0.17	-0.19363	0.0300686	1.33164e-10	-0.198318	0.0300677	4.75844e-11	-0.195923	0.0300718	4.02956e-11
268	AC(14:0)	AC	rs11516732	10	61405043	59645285	A	T	0.169	-0.193197	0.03004	1.40348e-10	-0.197774	0.0300395	5.1433e-11	-0.195431	0.0300432	4.30899e-11
269	AC(14:0)	AC	rs12356193	10	61413353	59653595	G	A	0.171	-0.188678	0.0294848	1.73372e-10	-0.193415	0.029484	6.03835e-11	-0.190924	0.029488	5.26188e-11
270	AC(14:0)	AC	rs11006661	10	61420008	59660250	A	G	0.155	-0.187086	0.0306182	1.07749e-09	-0.191591	0.0306172	4.27224e-10	-0.189278	0.0306216	3.46326e-10
271	AC(14:0)	AC	rs2393560	10	61420697	59660939	A	G	0.155	-0.187149	0.0306152	1.05985e-09	-0.191656	0.0306142	4.19846e-10	-0.189346	0.0306186	3.40215e-10
272	AC(14:0)	AC	rs11006681	10	61429527	59669769	A	G	0.17	-0.187674	0.0295619	2.40403e-10	-0.192602	0.0295606	8.10427e-11	-0.18998	0.0295652	7.24095e-11
273	AC(14:0)	AC	rs11006683	10	61437030	59677272	G	A	0.155	-0.187238	0.0305566	9.67064e-10	-0.191534	0.0305559	3.98952e-10	-0.189446	0.03056	3.09302e-10
274	AC(14:0)	AC	rs72812348	10	61439289	59679531	T	C	0.155	-0.187229	0.0305581	9.70472e-10	-0.191451	0.0305575	4.06685e-10	-0.189439	0.0305615	3.10388e-10
275	AC(14:0)	AC	rs12772586	10	61440304	59680546	C	T	0.155	-0.187287	0.0305709	9.7437e-10	-0.19145	0.0305704	4.13524e-10	-0.189485	0.0305743	3.12486e-10
276	AC(14:0)	AC	rs753762	10	61445594	59685836	A	G	0.152	-0.185972	0.0308434	1.77362e-09	-0.191018	0.030842	6.41055e-10	-0.1883	0.0308468	5.59547e-10
277	AC(14:0)	AC	rs11006690	10	61445799	59686041	G	A	0.151	-0.183946	0.0309553	3.0165e-09	-0.18947	0.0309529	1.00658e-09	-0.186267	0.0309587	9.61183e-10
278	AC(14:0)	AC	rs11006692	10	61447658	59687900	T	C	0.152	-0.185963	0.0308404	1.77052e-09	-0.190995	0.030839	6.41626e-10	-0.188292	0.0308438	5.58414e-10
279	AC(14:0)	AC	rs7094971	10	61449564	59689806	G	A	0.151	-0.18594	0.0309802	2.09836e-09	-0.191353	0.0309779	7.09387e-10	-0.18826	0.0309836	6.66627e-10
280	AC(14:0)	AC	rs35209863	10	61450121	59690363	C	T	0.151	-0.186123	0.0309879	2.0428e-09	-0.191548	0.0309856	6.88636e-10	-0.188447	0.0309913	6.48197e-10
281	AC(14:0)	AC	rs35081622	10	61451978	59692220	C	T	0.151	-0.185281	0.0310017	2.45095e-09	-0.190734	0.0309995	8.26136e-10	-0.1876	0.0310051	7.80235e-10
282	AC(14:0)	AC	rs10993963	10	61453455	59693697	C	G	0.15	-0.187215	0.0310596	1.79076e-09	-0.192496	0.0310575	6.21125e-10	-0.189557	0.031063	5.667e-10
283	AC(14:0)	AC	rs72815843	10	61462114	59702356	A	G	0.21	-0.185216	0.027362	1.45108e-11	-0.187126	0.0273641	9.00584e-12	-0.187635	0.027365	4.00011e-12
284	AC(14:0)	AC	rs1171620	10	61464507	59704749	G	C	0.781	0.200054	0.0266646	7.5224e-14	0.202463	0.0266637	3.79162e-14	0.202446	0.0266675	1.91136e-14
285	AC(14:0)	AC	rs1171619	10	61465838	59706080	G	A	0.781	0.20086	0.0266055	5.27609e-14	0.203399	0.0266044	2.54599e-14	0.203276	0.0266085	1.32418e-14
286	AC(14:0)	AC	rs1171617	10	61467182	59707424	T	G	0.762	0.203266	0.0259072	5.39944e-15	0.205364	0.025908	2.85901e-15	0.205738	0.0259101	1.26272e-15
287	AC(14:0)	AC	rs1171616	10	61468589	59708831	T	G	0.762	0.204203	0.0259245	4.23044e-15	0.206227	0.0259253	2.28748e-15	0.206684	0.0259274	9.85171e-16
288	AC(14:0)	AC	rs1171615	10	61469090	59709332	T	C	0.763	0.20352	0.0260016	6.25762e-15	0.205635	0.0260023	3.30863e-15	0.205987	0.0260045	1.47154e-15
289	AC(14:0)	AC	rs1171614	10	61469538	59709780	C	T	0.763	0.202917	0.0260012	7.4931e-15	0.205127	0.0260017	3.85386e-15	0.205372	0.026004	1.77254e-15
290	AC(14:0)	AC	rs145489548	5	129532496	130196803	T	A	0.002	-1.95547	0.351914	2.91191e-08	-1.91385	0.351884	5.66103e-08	-	-	-
291	AC(14:0)	AC	rs145359716	5	130026391	130690698	C	G	0.009	-0.710742	0.125735	1.67284e-08	-0.725747	0.125732	8.32059e-09	-0.717076	0.125749	6.28478e-09
292	AC(14:0)	AC	rs541709179	5	130065871	130730178	C	G	0.004	-1.23313	0.193637	2.09581e-10	-1.24644	0.193603	1.33434e-10	-1.24595	0.193661	6.87724e-11
293	AC(14:0)	AC	rs149459958	5	130254095	130918402	G	A	0.01	-0.633432	0.115843	4.7632e-08	-0.642794	0.11584	3.01594e-08	-0.637794	0.115856	1.94794e-08
294	AC(14:0)	AC	rs184127512	5	130607308	131271615	T	A	0.004	-1.27925	0.199859	1.70158e-10	-1.29182	0.199818	1.1212e-10	-1.29094	0.199883	5.84956e-11
295	AC(14:0)	AC	rs530052742	5	130647274	131311581	G	A	0.003	-1.35051	0.226093	2.50101e-09	-1.37614	0.226054	1.2395e-09	-	-	-
296	AC(14:0)	AC	rs11950815	5	130955487	131619794	A	G	0.385	-0.131902	0.0233019	1.62837e-08	-0.132136	0.0233066	1.55041e-08	-0.132107	0.0233043	7.642e-09
297	AC(14:0)	AC	rs152815	5	131026218	131690525	A	G	0.391	-0.13133	0.0230686	1.34998e-08	-0.131018	0.0230741	1.47486e-08	-0.13156	0.023071	6.28651e-09
298	AC(14:0)	AC	rs12523195	5	131062407	131726714	C	T	0.393	-0.129012	0.0229078	1.92486e-08	-0.128521	0.0229136	2.19997e-08	-0.12919	0.0229102	9.07892e-09
299	AC(14:0)	AC	rs35403253	5	131080960	131745267	T	C	0.391	-0.130816	0.0229856	1.36521e-08	-0.130481	0.0229911	1.50086e-08	-0.130999	0.022988	6.42661e-09
300	AC(14:0)	AC	rs35149731	5	131247790	131912097	A	G	0.388	-0.134778	0.0231065	5.98185e-09	-0.133526	0.0231137	8.34421e-09	-0.134896	0.023109	2.83844e-09
301	AC(14:0)	AC	rs11743803	5	131312238	131976545	G	A	0.38	-0.128738	0.0230181	2.40571e-08	-0.127525	0.0230244	3.28439e-08	-0.128881	0.0230207	1.14555e-08
302	AC(14:0)	AC	rs17132288	5	131336105	132000412	T	C	0.434	-0.146391	0.0219866	3.27851e-11	-0.147646	0.0219879	2.24421e-11	-0.146853	0.0219891	1.35439e-11
303	AC(14:0)	AC	rs422090	5	131339846	132004153	C	T	0.41	0.120878	0.0223809	7.01139e-08	0.124247	0.0223789	3.01618e-08	0.121711	0.0223834	2.84387e-08
304	AC(14:0)	AC	rs10074490	5	131340032	132004339	T	C	0.427	-0.151371	0.022103	8.94813e-12	-0.15195	0.0221063	7.52138e-12	-0.151901	0.0221055	3.60911e-12
305	AC(14:0)	AC	rs449915	5	131340231	132004538	A	G	0.41	0.12099	0.02237	6.72312e-08	0.124209	0.0223681	3.00132e-08	0.121809	0.0223725	2.73429e-08
306	AC(14:0)	AC	rs247006	5	131341377	132005684	C	G	0.409	0.121233	0.0223812	6.42605e-08	0.124772	0.022379	2.64154e-08	0.122073	0.0223837	2.59934e-08
307	AC(14:0)	AC	rs7714191	5	131341541	132005848	C	G	0.427	-0.150924	0.0220837	9.86528e-12	-0.151648	0.0220867	7.92272e-12	-0.151456	0.0220862	3.98025e-12
308	AC(14:0)	AC	rs247005	5	131342098	132006405	T	C	0.409	0.121283	0.0223876	6.4028e-08	0.124841	0.0223854	2.61947e-08	0.122122	0.0223901	2.59028e-08
309	AC(14:0)	AC	rs10040809	5	131343017	132007324	C	A	0.435	-0.147959	0.0220078	2.10571e-11	-0.149126	0.0220094	1.47722e-11	-0.148459	0.0220103	8.62485e-12
310	AC(14:0)	AC	rs247003	5	131344392	132008699	G	A	0.41	0.120543	0.0224051	7.86962e-08	0.124005	0.0224031	3.32095e-08	0.121387	0.0224076	3.18508e-08
311	AC(14:0)	AC	rs247002	5	131345232	132009539	A	G	0.409	0.121388	0.022398	6.32834e-08	0.124974	0.0223958	2.57104e-08	0.122216	0.0224005	2.56633e-08
312	AC(14:0)	AC	rs247000	5	131346641	132010948	T	C	0.409	0.121337	0.0224403	6.79563e-08	0.124802	0.0224383	2.85832e-08	0.12218	0.0224428	2.74274e-08
313	AC(14:0)	AC	rs4705908	5	131347520	132011827	A	G	0.428	-0.150923	0.0221176	1.06874e-11	-0.151752	0.0221206	8.30768e-12	-0.151458	0.0221201	4.27761e-12
314	AC(14:0)	AC	rs3916443	5	131369079	132033386	C	T	0.376	-0.124943	0.0225874	3.48033e-08	-0.12648	0.0225907	2.37211e-08	-0.125663	0.0225899	1.40465e-08
315	AC(14:0)	AC	rs7716474	5	131383983	132048290	C	G	0.376	-0.125923	0.022647	2.95906e-08	-0.127711	0.02265	1.88951e-08	-0.126639	0.0226495	1.19422e-08
316	AC(14:0)	AC	rs4705915	5	131391458	132055765	T	A	0.376	-0.126754	0.0226861	2.53438e-08	-0.128174	0.0226896	1.77657e-08	-0.127468	0.0226886	1.02331e-08
317	AC(14:0)	AC	rs2069803	5	131400433	132064740	C	T	0.437	-0.15307	0.0221318	5.59435e-12	-0.15391	0.0221356	4.31526e-12	-0.153709	0.0221343	2.17254e-12
318	AC(14:0)	AC	rs10900804	5	131401845	132066152	T	C	0.436	-0.155434	0.0221459	2.73136e-12	-0.156127	0.0221498	2.2029e-12	-0.156043	0.0221483	1.06552e-12
319	AC(14:0)	AC	rs168681	5	131402450	132066757	G	A	0.607	-0.137012	0.0226397	1.55454e-09	-0.139876	0.0226379	7.07652e-10	-0.137944	0.0226421	6.02883e-10
320	AC(14:0)	AC	rs3091338	5	131402738	132067045	T	C	0.437	-0.156984	0.022149	1.66833e-12	-0.157672	0.0221529	1.34405e-12	-0.157559	0.0221515	6.58612e-13
321	AC(14:0)	AC	rs11242103	5	131404093	132068400	G	C	0.406	-0.127307	0.0223139	1.25192e-08	-0.126517	0.0223197	1.5511e-08	-0.127687	0.0223164	5.6169e-09
322	AC(14:0)	AC	rs721121	5	131406433	132070740	G	T	0.443	-0.160491	0.0221252	5.02328e-13	-0.16123	0.0221284	3.95695e-13	-0.161097	0.0221276	1.95586e-13
323	AC(14:0)	AC	rs4705916	5	131407493	132071800	A	C	0.437	-0.157234	0.0221398	1.49111e-12	-0.157353	0.0221445	1.44716e-12	-0.157918	0.0221423	5.74065e-13
324	AC(14:0)	AC	rs2069614	5	131407601	132071908	C	T	0.445	-0.163026	0.0220906	1.96864e-13	-0.163696	0.0220935	1.58118e-13	-0.163672	0.0220931	7.59906e-14
325	AC(14:0)	AC	rs2069616	5	131408077	132072384	G	A	0.445	-0.161812	0.0220772	2.85795e-13	-0.162583	0.02208	2.22057e-13	-0.162459	0.0220796	1.10527e-13
326	AC(14:0)	AC	rs1469149	5	131408842	132073149	C	A	0.413	-0.131961	0.0222614	3.33174e-09	-0.130846	0.0222667	4.54244e-09	-0.13237	0.0222639	1.48246e-09
327	AC(14:0)	AC	rs743564	5	131410879	132075186	C	T	0.407	-0.126903	0.0222782	1.31129e-08	-0.124654	0.0222858	2.37294e-08	-0.127354	0.0222807	5.81003e-09
328	AC(14:0)	AC	rs3852206	5	131415436	132079743	A	G	0.408	-0.128707	0.0222351	7.63453e-09	-0.126334	0.0222429	1.44203e-08	-0.129148	0.0222376	3.38649e-09
329	AC(14:0)	AC	rs27678	5	131417962	132082269	T	A	0.621	-0.133514	0.022628	3.88553e-09	-0.135249	0.0226271	2.44545e-09	-0.134463	0.0226305	1.51732e-09
330	AC(14:0)	AC	rs7721882	5	131418948	132083255	G	A	0.44	-0.158772	0.022025	6.85292e-13	-0.158357	0.0220307	7.93241e-13	-0.159453	0.0220275	2.64855e-13
331	AC(14:0)	AC	rs3864277	5	131420249	132084556	A	G	0.437	-0.161143	0.0220438	3.28127e-13	-0.160677	0.0220498	3.87423e-13	-0.161873	0.0220463	1.2391e-13
332	AC(14:0)	AC	rs31475	5	131420514	132084821	A	G	0.622	-0.133232	0.0226204	4.13973e-09	-0.134942	0.0226196	2.62538e-09	-0.134191	0.0226229	1.61218e-09
333	AC(14:0)	AC	rs6898270	5	131421190	132085497	T	C	0.44	-0.15892	0.0220064	6.24315e-13	-0.158531	0.022012	7.16978e-13	-0.159623	0.0220088	2.3941e-13
334	AC(14:0)	AC	rs25889	5	131423498	132087805	A	G	0.619	-0.129476	0.022621	1.10862e-08	-0.130451	0.0226214	8.63357e-09	-0.130443	0.0226234	4.33464e-09
335	AC(14:0)	AC	rs31427	5	131423966	132088273	A	G	0.621	-0.133495	0.0226356	3.95241e-09	-0.135338	0.0226347	2.4173e-09	-0.134451	0.0226381	1.54056e-09
336	AC(14:0)	AC	rs31482	5	131429182	132093489	A	G	0.615	-0.125163	0.022578	3.13197e-08	-0.126281	0.0225788	2.36972e-08	-0.126142	0.0225804	1.228e-08
337	AC(14:0)	AC	rs27879	5	131432689	132096996	A	C	0.62	-0.128674	0.0226252	1.36976e-08	-0.129627	0.0226258	1.07446e-08	-0.129644	0.0226277	5.36766e-09
338	AC(14:0)	AC	rs3846728	5	131436217	132100524	A	G	0.461	-0.150496	0.0220945	1.10941e-11	-0.150104	0.0221001	1.26521e-11	-0.151142	0.0220969	4.49384e-12
339	AC(14:0)	AC	rs10065787	5	131436486	132100793	T	G	0.46	-0.151248	0.0221415	9.68712e-12	-0.150914	0.0221471	1.08541e-11	-0.151926	0.0221439	3.88845e-12
340	AC(14:0)	AC	rs27437	5	131436961	132101268	G	A	0.472	-0.147319	0.0223758	5.20457e-11	-0.14761	0.0223802	4.80902e-11	-0.148054	0.0223783	2.06153e-11
341	AC(14:0)	AC	rs11749300	5	131462836	132127143	C	T	0.462	-0.153288	0.0220758	4.46075e-12	-0.152377	0.0220829	6.02318e-12	-0.15391	0.0220782	1.80091e-12
342	AC(14:0)	AC	rs11745929	5	131462918	132127225	T	G	0.462	-0.1533	0.0220756	4.44305e-12	-0.152388	0.0220827	5.99884e-12	-0.153928	0.022078	1.78989e-12
343	AC(14:0)	AC	rs3843503	5	131466629	132130936	A	T	0.459	-0.178345	0.0221325	1.02874e-15	-0.176315	0.0221409	2.19517e-15	-0.179326	0.022135	3.46738e-16
344	AC(14:0)	AC	rs143746337	5	131467589	132131896	C	T	0.003	-1.35645	0.211915	1.71583e-10	-1.34772	0.21192	2.24212e-10	-	-	-
345	AC(14:0)	AC	rs715285	5	131485383	132149690	G	A	0.463	-0.155749	0.022048	1.90616e-12	-0.154921	0.022055	2.51969e-12	-0.156355	0.0220504	7.70798e-13
346	AC(14:0)	AC	rs147237535	5	131496375	132160682	A	C	0.463	-0.154564	0.0221019	3.14932e-12	-0.153584	0.0221091	4.35582e-12	-0.15517	0.0221043	1.27665e-12
347	AC(14:0)	AC	rs35696821	5	131508017	132172324	T	C	0.463	-0.155848	0.022117	2.15968e-12	-0.154608	0.0221246	3.25575e-12	-0.156486	0.0221194	8.65429e-13
348	AC(14:0)	AC	rs10478998	5	131516531	132180838	A	G	0.462	-0.156355	0.0221187	1.84245e-12	-0.155148	0.0221263	2.75141e-12	-0.157002	0.0221211	7.35607e-13
349	AC(14:0)	AC	rs6896703	5	131521295	132185602	G	C	0.463	-0.158059	0.022109	1.03862e-12	-0.156603	0.0221171	1.68966e-12	-0.158716	0.0221115	4.11961e-13
350	AC(14:0)	AC	rs10076758	5	131524299	132188606	G	A	0.463	-0.157342	0.0221166	1.33414e-12	-0.155872	0.0221247	2.17455e-12	-0.157995	0.022119	5.30484e-13
351	AC(14:0)	AC	rs2278398	5	131530441	132194748	G	A	0.462	-0.157084	0.0221241	1.47453e-12	-0.155723	0.0221319	2.31812e-12	-0.157736	0.0221265	5.86952e-13
352	AC(14:0)	AC	rs7701237	5	131534381	132198688	T	C	0.462	-0.157059	0.0221376	1.53338e-12	-0.155763	0.0221453	2.35839e-12	-0.15771	0.02214	6.10831e-13
353	AC(14:0)	AC	rs3749756	5	131534499	132198806	T	C	0.462	-0.157031	0.0221461	1.57798e-12	-0.155724	0.0221538	2.43461e-12	-0.157682	0.0221485	6.28595e-13
354	AC(14:0)	AC	rs3805683	5	131535125	132199432	G	T	0.462	-0.157801	0.0221411	1.21817e-12	-0.156463	0.0221489	1.90276e-12	-0.158453	0.0221436	4.83834e-13
355	AC(14:0)	AC	rs4361509	5	131536753	132201060	A	G	0.462	-0.15736	0.0221538	1.44383e-12	-0.156098	0.0221614	2.19671e-12	-0.158014	0.0221562	5.74616e-13
356	AC(14:0)	AC	rs3805681	5	131537860	132202167	G	T	0.463	-0.157825	0.0221527	1.24224e-12	-0.156718	0.0221601	1.79878e-12	-0.158465	0.0221552	4.95088e-13
357	AC(14:0)	AC	rs10075459	5	131541363	132205670	G	C	0.462	-0.157919	0.0221699	1.25065e-12	-0.156671	0.0221775	1.896e-12	-0.158564	0.0221723	4.99013e-13
358	AC(14:0)	AC	rs10052046	5	131544466	132208773	T	G	0.463	-0.158437	0.022176	1.07522e-12	-0.157357	0.0221832	1.54366e-12	-0.159071	0.0221784	4.2911e-13
359	AC(14:0)	AC	rs12653783	5	131545378	132209685	G	A	0.458	-0.159027	0.0223165	1.22488e-12	-0.157675	0.0223239	1.91295e-12	-0.159716	0.0223189	4.82526e-13
360	AC(14:0)	AC	rs12657965	5	131545387	132209694	G	C	0.458	-0.159098	0.0223146	1.19224e-12	-0.157762	0.022322	1.85303e-12	-0.159786	0.022317	4.69569e-13
361	AC(14:0)	AC	rs3828675	5	131546868	132211175	A	G	0.462	-0.158411	0.022198	1.13806e-12	-0.157197	0.0222054	1.70637e-12	-0.159061	0.0222004	4.53145e-13
362	AC(14:0)	AC	rs3792894	5	131547271	132211578	A	G	0.463	-0.158758	0.0222014	1.02811e-12	-0.15765	0.0222086	1.48929e-12	-0.159399	0.0222038	4.09111e-13
363	AC(14:0)	AC	rs7703009	5	131552385	132216692	G	C	0.463	-0.16028	0.0222795	7.49731e-13	-0.159049	0.0222869	1.13258e-12	-0.160926	0.0222819	2.98855e-13
364	AC(14:0)	AC	rs2301579	5	131553340	132217647	A	C	0.463	-0.160776	0.0222916	6.58341e-13	-0.159642	0.0222989	9.6383e-13	-0.161412	0.022294	2.62381e-13
365	AC(14:0)	AC	rs6596070	5	131556174	132220481	C	T	0.463	-0.162289	0.02237	4.83349e-13	-0.161381	0.0223767	6.57702e-13	-0.162918	0.0223724	1.93094e-13
366	AC(14:0)	AC	rs7733502	5	131556203	132220510	C	A	0.463	-0.161746	0.0223692	5.7606e-13	-0.160743	0.0223761	8.07736e-13	-0.162391	0.0223717	2.29012e-13
367	AC(14:0)	AC	rs4705849	5	131559199	132223506	A	T	0.466	-0.190437	0.0221145	1.07001e-17	-0.1908	0.0221177	9.43126e-18	-0.191248	0.0221169	3.62231e-18
368	AC(14:0)	AC	rs157578	5	131561322	132225629	C	G	0.129	0.208944	0.033821	7.49595e-10	0.210249	0.0338259	5.95339e-10	0.209231	0.0338247	3.36551e-10
369	AC(14:0)	AC	rs72793278	5	131561372	132225679	A	C	0.466	-0.190331	0.0220885	1.02222e-17	-0.190797	0.0220915	8.64802e-18	-0.191138	0.022091	3.46443e-18
370	AC(14:0)	AC	rs4705926	5	131561758	132226065	T	C	0.466	-0.190283	0.0220798	1.01102e-17	-0.190784	0.0220827	8.44021e-18	-0.191088	0.0220822	3.42931e-18
371	AC(14:0)	AC	rs72793280	5	131562900	132227207	T	C	0.462	-0.183987	0.0220822	1.12367e-16	-0.184668	0.0220848	8.79535e-17	-0.184825	0.0220846	3.8382e-17
372	AC(14:0)	AC	rs113823725	5	131563501	132227808	G	C	0.467	-0.185606	0.0220116	4.84846e-17	-0.186509	0.0220143	3.47154e-17	-0.186438	0.0220141	1.65574e-17
373	AC(14:0)	AC	rs246108	5	131563683	132227990	A	G	0.269	0.140563	0.0250042	2.04838e-08	0.14304	0.0250072	1.15674e-08	0.141194	0.025007	8.70873e-09
374	AC(14:0)	AC	rs111547866	5	131564501	132228808	T	C	0.466	-0.184807	0.0220047	6.46558e-17	-0.185448	0.0220081	5.12752e-17	-0.185644	0.0220071	2.19402e-17
375	AC(14:0)	AC	rs112688207	5	131564636	132228943	T	C	0.466	-0.185032	0.0220063	5.96791e-17	-0.185628	0.0220099	4.81532e-17	-0.185873	0.0220087	2.02053e-17
376	AC(14:0)	AC	rs72793283	5	131566941	132231248	A	G	0.466	-0.186154	0.0219644	3.36957e-17	-0.187194	0.0219666	2.28217e-17	-0.187	0.0219668	1.14235e-17
377	AC(14:0)	AC	rs11955347	5	131567924	132232231	A	G	0.466	-0.186105	0.021949	3.26152e-17	-0.187195	0.0219511	2.16471e-17	-0.186953	0.0219514	1.10593e-17
378	AC(14:0)	AC	rs9791170	5	131569627	132233934	C	T	0.658	-0.195967	0.0230419	2.64361e-17	-0.2012	0.0230327	3.72342e-18	-0.197254	0.0230445	7.66438e-18
379	AC(14:0)	AC	rs11741341	5	131570218	132234525	G	A	0.658	-0.196121	0.0230316	2.41777e-17	-0.201361	0.0230223	3.38502e-18	-0.19741	0.0230341	7.00148e-18
380	AC(14:0)	AC	rs10058655	5	131570896	132235203	T	A	0.467	-0.186171	0.0218973	2.68216e-17	-0.187329	0.0218992	1.72982e-17	-0.187023	0.0218998	9.07122e-18
381	AC(14:0)	AC	rs10051679	5	131570931	132235238	A	T	0.658	-0.196272	0.023016	2.17645e-17	-0.201519	0.0230066	3.02595e-18	-0.197567	0.0230185	6.28317e-18
382	AC(14:0)	AC	rs10036208	5	131571323	132235630	C	T	0.682	-0.193876	0.0234736	1.96078e-16	-0.198781	0.0234644	3.38164e-17	-0.195078	0.0234762	6.29134e-17
383	AC(14:0)	AC	rs733300	5	131572243	132236550	G	A	0.682	-0.194158	0.0234543	1.67854e-16	-0.199046	0.023445	2.89716e-17	-0.195363	0.0234569	5.37239e-17
384	AC(14:0)	AC	rs4535443	5	131572561	132236868	G	A	0.682	-0.194375	0.0234458	1.51624e-16	-0.199274	0.0234365	2.59894e-17	-0.19558	0.0234484	4.85216e-17
385	AC(14:0)	AC	rs2089855	5	131573529	132237836	G	A	0.464	-0.185852	0.0218246	2.39292e-17	-0.186438	0.0218278	1.93245e-17	-0.186704	0.0218271	8.06402e-18
386	AC(14:0)	AC	rs1473072	5	131574370	132238677	A	G	0.681	-0.193145	0.0234387	2.29069e-16	-0.198226	0.023429	3.70887e-17	-0.194351	0.0234413	7.34127e-17
387	AC(14:0)	AC	rs12521097	5	131575338	132239645	A	G	0.484	-0.18077	0.0217578	1.31833e-16	-0.181428	0.0217605	1.03882e-16	-0.181526	0.0217602	4.80178e-17
388	AC(14:0)	AC	rs6863548	5	131575920	132240227	A	G	0.568	-0.172285	0.0220217	6.40631e-15	-0.176803	0.0220159	1.2406e-15	-0.17318	0.0220241	2.32738e-15
389	AC(14:0)	AC	rs6863213	5	131575932	132240239	T	C	0.464	-0.185151	0.0218575	3.51198e-17	-0.185971	0.0218602	2.5891e-17	-0.185991	0.0218599	1.18703e-17
390	AC(14:0)	AC	rs11949055	5	131576737	132241044	C	T	0.465	-0.185038	0.0218331	3.38522e-17	-0.185789	0.0218359	2.5628e-17	-0.185887	0.0218355	1.14026e-17
391	AC(14:0)	AC	rs11952099	5	131576772	132241079	G	A	0.568	-0.172228	0.0220141	6.41404e-15	-0.176531	0.0220088	1.34467e-15	-0.173143	0.0220165	2.30868e-15
392	AC(14:0)	AC	rs1588263	5	131577158	132241465	C	T	0.568	-0.172353	0.0220124	6.10878e-15	-0.176643	0.0220072	1.28511e-15	-0.173269	0.0220149	2.19674e-15
393	AC(14:0)	AC	rs2136188	5	131577514	132241821	T	C	0.568	-0.17245	0.0220108	5.87383e-15	-0.17673	0.0220056	1.23957e-15	-0.173366	0.0220133	2.11181e-15
394	AC(14:0)	AC	rs2136187	5	131577894	132242201	C	T	0.568	-0.172554	0.0220091	5.63343e-15	-0.176822	0.0220039	1.19249e-15	-0.173468	0.0220115	2.02587e-15
395	AC(14:0)	AC	rs2136186	5	131578265	132242572	A	G	0.568	-0.17256	0.0220094	5.62603e-15	-0.176832	0.0220041	1.18915e-15	-0.173474	0.0220118	2.02328e-15
396	AC(14:0)	AC	rs4705927	5	131578608	132242915	G	C	0.56	-0.17036	0.0219586	1.07548e-14	-0.174887	0.0219536	2.09774e-15	-0.171276	0.0219611	3.85079e-15
397	AC(14:0)	AC	rs4705928	5	131578637	132242944	T	C	0.466	-0.187491	0.0218315	1.29437e-17	-0.188724	0.0218332	8.05504e-18	-0.188343	0.0218339	4.3381e-18
398	AC(14:0)	AC	rs162908	5	131578955	132243262	A	T	0.568	-0.172569	0.0220097	5.61477e-15	-0.176841	0.0220045	1.18631e-15	-0.173482	0.0220122	2.02006e-15
399	AC(14:0)	AC	rs6890009	5	131580033	132244340	A	C	0.568	-0.172416	0.0220066	5.87814e-15	-0.176796	0.0220012	1.19453e-15	-0.173321	0.022009	2.12082e-15
400	AC(14:0)	AC	rs162907	5	131580152	132244459	A	G	0.682	-0.194926	0.0234218	1.16318e-16	-0.199678	0.0234127	2.08708e-17	-0.196137	0.0234244	3.70413e-17
401	AC(14:0)	AC	rs6871350	5	131580220	132244527	C	T	0.567	-0.174742	0.0220498	2.89648e-15	-0.179074	0.0220444	5.90912e-16	-0.175616	0.0220523	1.05022e-15
402	AC(14:0)	AC	rs2171247	5	131580234	132244541	T	G	0.567	-0.174853	0.0220496	2.78072e-15	-0.179182	0.0220441	5.67351e-16	-0.175728	0.022052	1.00755e-15
403	AC(14:0)	AC	rs28472559	5	131581611	132245918	A	G	0.568	-0.172626	0.0220094	5.49422e-15	-0.177012	0.0220039	1.11252e-15	-0.173532	0.0220118	1.98222e-15
404	AC(14:0)	AC	rs3844312	5	131582356	132246663	T	C	0.465	-0.185418	0.0218323	2.91918e-17	-0.186141	0.0218352	2.23265e-17	-0.186271	0.0218347	9.79638e-18
405	AC(14:0)	AC	rs6867282	5	131583120	132247427	C	G	0.569	-0.172924	0.0220137	4.99922e-15	-0.177207	0.0220084	1.04914e-15	-0.173836	0.0220161	1.79878e-15
406	AC(14:0)	AC	rs371709	5	131583240	132247547	G	A	0.682	-0.195161	0.0234347	1.11054e-16	-0.199954	0.0234254	1.96253e-17	-0.196367	0.0234373	3.54707e-17
407	AC(14:0)	AC	rs112300250	5	131583292	132247599	A	G	0.568	-0.172769	0.0220091	5.21405e-15	-0.177132	0.0220036	1.06329e-15	-0.173677	0.0220115	1.87958e-15
408	AC(14:0)	AC	rs4705929	5	131584178	132248485	T	G	0.569	-0.172638	0.0220181	5.60132e-15	-0.176985	0.0220127	1.15207e-15	-0.173538	0.0220205	2.02688e-15
409	AC(14:0)	AC	rs7701414	5	131585958	132250265	G	A	0.466	-0.187266	0.0218331	1.42036e-17	-0.188464	0.0218349	8.97012e-18	-0.188118	0.0218355	4.76536e-18
410	AC(14:0)	AC	rs4330455	5	131586349	132250656	C	T	0.569	-0.173012	0.02202	4.92721e-15	-0.177394	0.0220145	9.96994e-16	-0.173904	0.0220225	1.78736e-15
411	AC(14:0)	AC	rs3763112	5	131586480	132250787	G	A	0.569	-0.173168	0.0220269	4.75122e-15	-0.177456	0.0220215	9.9503e-16	-0.174063	0.0220293	1.7209e-15
412	AC(14:0)	AC	rs334902	5	131586559	132250866	G	C	0.569	-0.173198	0.0220235	4.65358e-15	-0.177474	0.0220182	9.78441e-16	-0.174102	0.0220259	1.68116e-15
413	AC(14:0)	AC	rs4594848	5	131586598	132250905	A	C	0.465	-0.185284	0.0218373	3.12316e-17	-0.185983	0.0218403	2.41222e-17	-0.186134	0.0218398	1.05066e-17
414	AC(14:0)	AC	rs4705930	5	131587686	132251993	C	G	0.569	-0.17339	0.0220257	4.37156e-15	-0.177696	0.0220203	9.0786e-16	-0.174297	0.0220281	1.5768e-15
415	AC(14:0)	AC	rs81598	5	131587960	132252267	G	C	0.682	-0.195178	0.0234516	1.15867e-16	-0.200019	0.0234422	2.01549e-17	-0.196354	0.0234542	3.74736e-17
416	AC(14:0)	AC	rs7736284	5	131588151	132252458	C	T	0.569	-0.173147	0.0220236	4.7409e-15	-0.17757	0.022018	9.44371e-16	-0.174055	0.022026	1.71029e-15
417	AC(14:0)	AC	rs4705931	5	131588345	132252652	C	T	0.567	-0.179134	0.0220336	5.56861e-16	-0.183669	0.0220275	1.00981e-16	-0.180031	0.022036	1.98794e-16
418	AC(14:0)	AC	rs162902	5	131590114	132254421	G	C	0.676	-0.210832	0.0232934	2.10696e-19	-0.215571	0.0232831	3.24769e-20	-0.211985	0.023296	6.66716e-20
419	AC(14:0)	AC	rs7727038	5	131590257	132254564	T	C	0.567	-0.20466	0.0220168	2.47508e-20	-0.204617	0.0220202	2.59172e-20	-0.205745	0.0220192	7.12893e-21
420	AC(14:0)	AC	rs17516457	5	131590387	132254694	C	T	0.423	-0.156576	0.022049	1.46222e-12	-0.155015	0.0220564	2.46222e-12	-0.157132	0.0220514	6.00411e-13
421	AC(14:0)	AC	rs7727544	5	131590534	132254841	T	C	0.567	-0.204948	0.02202	2.2231e-20	-0.204947	0.0220233	2.28713e-20	-0.206038	0.0220224	6.38085e-21
422	AC(14:0)	AC	rs162903	5	131591031	132255338	C	G	0.14	0.203137	0.0317879	1.86788e-10	0.206158	0.0317894	1.01197e-10	0.204468	0.0317915	6.9749e-11
423	AC(14:0)	AC	rs112537099	5	131591725	132256032	G	C	0.466	-0.187918	0.0218351	1.11132e-17	-0.188646	0.0218378	8.45448e-18	-0.188789	0.0218375	3.6845e-18
424	AC(14:0)	AC	rs7720230	5	131592405	132256712	G	T	0.466	-0.187824	0.0218309	1.1375e-17	-0.188572	0.0218337	8.58492e-18	-0.188696	0.0218334	3.76895e-18
425	AC(14:0)	AC	rs3900945	5	131592870	132257177	C	T	0.668	-0.21324	0.0231371	4.77789e-20	-0.217316	0.023129	9.26502e-21	-0.214438	0.0231397	1.4482e-20
426	AC(14:0)	AC	rs71583465	5	131594628	132258935	C	G	0.668	-0.21224	0.0231256	6.79917e-20	-0.216133	0.0231178	1.42857e-20	-0.213435	0.0231282	2.06612e-20
427	AC(14:0)	AC	rs162904	5	131595784	132260091	C	T	0.676	-0.208787	0.0232292	3.70927e-19	-0.213529	0.023219	5.75112e-20	-0.209965	0.0232318	1.16392e-19
428	AC(14:0)	AC	rs10076701	5	131596419	132260726	C	T	0.567	-0.204558	0.0220005	2.43172e-20	-0.20473	0.0220033	2.32267e-20	-0.205653	0.0220029	6.94836e-21
429	AC(14:0)	AC	rs7735891	5	131597005	132261312	T	C	0.467	-0.18988	0.0218072	4.66033e-18	-0.190906	0.0218092	3.12848e-18	-0.190763	0.0218096	1.52858e-18
430	AC(14:0)	AC	rs10463891	5	131597392	132261699	G	A	0.668	-0.213475	0.0231133	3.98418e-20	-0.217485	0.0231052	7.88921e-21	-0.214687	0.0231159	1.20108e-20
431	AC(14:0)	AC	rs10463892	5	131598705	132263012	C	T	0.576	-0.208508	0.0220684	5.91834e-21	-0.208565	0.0220709	5.92604e-21	-0.209582	0.0220709	1.72382e-21
432	AC(14:0)	AC	rs932019	5	131599370	132263677	C	T	0.668	-0.213757	0.0231108	3.53189e-20	-0.21769	0.0231029	7.20508e-21	-0.214975	0.0231134	1.06063e-20
433	AC(14:0)	AC	rs4361510	5	131599647	132263954	T	C	0.668	-0.213769	0.0231103	3.50943e-20	-0.217696	0.0231024	7.17246e-21	-0.214991	0.0231129	1.0521e-20
434	AC(14:0)	AC	rs13357280	5	131600187	132264494	G	A	0.467	-0.189182	0.0217927	5.84141e-18	-0.190116	0.021795	4.07562e-18	-0.190062	0.0217952	1.92185e-18
435	AC(14:0)	AC	rs58835386	5	131600559	132264866	G	A	0.576	-0.208656	0.0220892	6.08772e-21	-0.208696	0.0220918	6.14679e-21	-0.209733	0.0220917	1.75843e-21
436	AC(14:0)	AC	rs61352298	5	131600589	132264896	C	G	0.668	-0.213546	0.0231225	4.01596e-20	-0.217591	0.0231145	7.85053e-21	-0.214759	0.0231251	1.20713e-20
437	AC(14:0)	AC	rs1979981	5	131601720	132266027	A	G	0.668	-0.213808	0.0231004	3.33102e-20	-0.217687	0.0230926	6.9363e-21	-0.215034	0.0231029	9.96506e-21
438	AC(14:0)	AC	rs1007602	5	131602166	132266473	C	T	0.668	-0.213808	0.0230996	3.32203e-20	-0.217684	0.0230918	6.92522e-21	-0.215034	0.0231021	9.93591e-21
439	AC(14:0)	AC	rs4705852	5	131602807	132267114	G	A	0.668	-0.213746	0.0231049	3.47348e-20	-0.217632	0.0230971	7.21988e-21	-0.214974	0.0231075	1.03837e-20
440	AC(14:0)	AC	rs7736102	5	131604257	132268564	A	G	0.577	-0.209124	0.0220756	4.69352e-21	-0.20925	0.0220779	4.56282e-21	-0.210211	0.0220781	1.3573e-21
441	AC(14:0)	AC	rs6897575	5	131604535	132268842	T	C	0.577	-0.209105	0.0220782	4.78069e-21	-0.209246	0.0220805	4.61691e-21	-0.210193	0.0220807	1.38217e-21
442	AC(14:0)	AC	rs270621	5	131605821	132270128	A	C	0.677	-0.210751	0.023249	1.86962e-19	-0.215488	0.0232388	2.86788e-20	-0.21197	0.0232516	5.73222e-20
443	AC(14:0)	AC	rs55722650	5	131607300	132271607	T	C	0.425	-0.159532	0.0219891	4.8064e-13	-0.158302	0.0219956	7.33772e-13	-0.160092	0.0219916	1.96477e-13
444	AC(14:0)	AC	rs10479000	5	131607402	132271709	C	T	0.467	-0.190964	0.0218011	2.95319e-18	-0.192019	0.0218029	1.95526e-18	-0.191834	0.0218036	9.74483e-19
445	AC(14:0)	AC	rs162894	5	131611872	132276179	G	T	0.675	-0.212821	0.0232069	7.22817e-20	-0.217654	0.0231964	1.04194e-20	-0.214054	0.0232095	2.1761e-20
446	AC(14:0)	AC	rs272895	5	131616374	132280681	G	A	0.141	0.204478	0.0314562	9.16932e-11	0.207696	0.0314569	4.68392e-11	0.205913	0.0314599	3.30267e-11
447	AC(14:0)	AC	rs162892	5	131623250	132287557	G	A	0.68	-0.234358	0.023454	3.09272e-23	-0.239509	0.0234412	3.36353e-24	-0.235551	0.0234566	8.79863e-24
448	AC(14:0)	AC	rs162891	5	131623268	132287575	C	T	0.674	-0.224269	0.0232144	7.63179e-22	-0.22825	0.023205	1.44065e-22	-0.225526	0.023217	2.16842e-22
449	AC(14:0)	AC	rs7705189	5	131623358	132287665	G	A	0.473	-0.194601	0.0218275	7.59358e-19	-0.195247	0.0218296	5.92046e-19	-0.195489	0.02183	2.43975e-19
450	AC(14:0)	AC	rs162890	5	131623658	132287965	C	T	0.673	-0.216198	0.0234017	4.33198e-20	-0.219957	0.0233949	9.84661e-21	-0.217583	0.0234043	1.10271e-20
451	AC(14:0)	AC	rs2667736	5	131624076	132288383	G	A	0.867	-0.177843	0.0324234	4.33262e-08	-0.181158	0.032421	2.4241e-08	-0.178709	0.0324268	1.88231e-08
452	AC(14:0)	AC	rs2667735	5	131625376	132289683	G	A	0.863	-0.172779	0.0319411	6.62215e-08	-0.175302	0.0319396	4.25945e-08	-0.17358	0.0319444	2.90424e-08
453	AC(14:0)	AC	rs162887	5	131629165	132293472	G	A	0.716	-0.26016	0.0240647	7.90243e-27	-0.261509	0.0240661	4.42688e-27	-0.261788	0.0240674	1.61179e-27
454	AC(14:0)	AC	rs460089	5	131629772	132294079	G	C	0.716	-0.260393	0.0240433	6.4838e-27	-0.261608	0.024045	3.855e-27	-0.262018	0.024046	1.31207e-27
455	AC(14:0)	AC	rs460271	5	131630062	132294369	G	C	0.716	-0.259669	0.024032	8.42855e-27	-0.261	0.0240335	4.75593e-27	-0.261299	0.0240348	1.71059e-27
456	AC(14:0)	AC	rs35260072	5	131630852	132295159	C	A	0.438	-0.179576	0.0219501	3.80594e-16	-0.176617	0.0219604	1.17042e-15	-0.180282	0.0219526	1.40451e-16
457	AC(14:0)	AC	rs419291	5	131633355	132297662	C	T	0.641	-0.242568	0.022751	3.77596e-26	-0.239101	0.0227644	1.98417e-25	-0.243871	0.0227535	8.74535e-27
458	AC(14:0)	AC	rs270612	5	131637338	132301645	A	G	0.714	-0.265992	0.0238459	1.96958e-28	-0.26669	0.0238489	1.46312e-28	-0.267602	0.0238486	3.884e-29
459	AC(14:0)	AC	rs72795121	5	131638324	132302631	A	T	0.481	-0.208709	0.0216965	1.19315e-21	-0.208252	0.0217018	1.49873e-21	-0.209677	0.021699	3.5316e-22
460	AC(14:0)	AC	rs272838	5	131638817	132303124	T	C	0.171	0.212607	0.0289793	2.76224e-13	0.21406	0.0289819	1.93208e-13	0.214156	0.0289826	8.76613e-14
461	AC(14:0)	AC	rs6860806	5	131640536	132304843	G	A	0.555	-0.204596	0.021717	7.85109e-21	-0.207982	0.0217136	1.7934e-21	-0.205696	0.0217195	2.18681e-21
462	AC(14:0)	AC	rs270613	5	131640583	132304890	G	A	0.633	-0.241276	0.0225244	2.2502e-26	-0.237999	0.0225382	1.10869e-25	-0.242592	0.0225269	5.09922e-27
463	AC(14:0)	AC	rs270614	5	131640813	132305120	A	G	0.714	-0.266923	0.023847	1.30022e-28	-0.267415	0.0238508	1.06375e-28	-0.268533	0.0238497	2.54111e-29
464	AC(14:0)	AC	rs270615	5	131641573	132305880	C	G	0.714	-0.267523	0.0238521	1.01162e-28	-0.268097	0.0238556	7.96052e-29	-0.269126	0.0238548	1.98233e-29
465	AC(14:0)	AC	rs270608	5	131648406	132312713	T	C	0.707	-0.264376	0.0237802	2.90293e-28	-0.264394	0.0237853	2.96025e-28	-0.265933	0.0237829	5.97189e-29
466	AC(14:0)	AC	rs270607	5	131649186	132313493	G	A	0.703	-0.252788	0.0236487	2.95554e-26	-0.253805	0.0236519	1.912e-26	-0.254333	0.0236513	6.01203e-27
467	AC(14:0)	AC	rs270606	5	131650867	132315174	G	A	0.713	-0.264331	0.0238424	4.19388e-28	-0.264377	0.0238476	4.23356e-28	-0.26591	0.0238451	8.30503e-29
468	AC(14:0)	AC	rs270605	5	131651811	132316118	T	C	0.633	-0.240228	0.0225206	3.58344e-26	-0.236763	0.022535	1.9153e-25	-0.241557	0.0225231	8.12925e-27
469	AC(14:0)	AC	rs11950562	5	131652529	132316836	C	A	0.483	-0.206586	0.0216231	2.25042e-21	-0.206069	0.0216286	2.90276e-21	-0.207582	0.0216255	6.50273e-22
470	AC(14:0)	AC	rs156322	5	131653925	132318232	T	C	0.713	-0.263957	0.0238191	4.40544e-28	-0.264237	0.0238237	3.98233e-28	-0.265532	0.0238218	8.76989e-29
471	AC(14:0)	AC	rs270603	5	131655417	132319724	C	G	0.713	-0.263545	0.0238118	5.11465e-28	-0.263884	0.0238161	4.4994e-28	-0.26512	0.0238145	1.02054e-28
472	AC(14:0)	AC	rs682821	5	131655540	132319847	C	T	0.713	-0.26414	0.0238194	4.05495e-28	-0.264453	0.0238238	3.61152e-28	-0.265716	0.0238221	8.07416e-29
473	AC(14:0)	AC	rs272842	5	131656517	132320824	G	A	0.633	-0.240127	0.0225033	3.43913e-26	-0.236825	0.0225172	1.70499e-25	-0.241458	0.0225058	7.80514e-27
474	AC(14:0)	AC	rs270602	5	131656700	132321007	C	T	0.641	-0.24514	0.0226073	5.44374e-27	-0.241464	0.0226216	3.28225e-26	-0.246484	0.0226098	1.24173e-27
475	AC(14:0)	AC	rs11739484	5	131656760	132321067	G	A	0.021	0.480925	0.0812493	3.5602e-09	0.490619	0.0812466	1.72275e-09	0.479658	0.0812572	1.91673e-09
476	AC(14:0)	AC	rs270601	5	131656997	132321304	C	T	0.713	-0.264153	0.0238052	3.75304e-28	-0.264552	0.0238094	3.2093e-28	-0.265727	0.0238079	7.4686e-29
477	AC(14:0)	AC	rs273917	5	131659618	132323925	G	A	0.713	-0.264777	0.0238133	2.9426e-28	-0.265143	0.0238174	2.55477e-28	-0.266353	0.023816	5.83387e-29
478	AC(14:0)	AC	rs273916	5	131659830	132324137	A	C	0.713	-0.264138	0.0238047	3.76989e-28	-0.264536	0.0238088	3.224e-28	-0.265713	0.0238074	7.49595e-29
479	AC(14:0)	AC	rs273915	5	131660119	132324426	C	G	0.713	-0.264138	0.0238047	3.76939e-28	-0.264537	0.0238088	3.22347e-28	-0.265712	0.0238074	7.49754e-29
480	AC(14:0)	AC	rs273914	5	131660431	132324738	T	A	0.633	-0.240125	0.0225032	3.44138e-26	-0.236824	0.0225171	1.70574e-25	-0.241452	0.0225057	7.82468e-27
481	AC(14:0)	AC	rs273913	5	131661156	132325463	C	T	0.633	-0.242026	0.0224953	1.36288e-26	-0.238565	0.0225097	7.38989e-26	-0.24336	0.0224978	3.06125e-27
482	AC(14:0)	AC	rs273912	5	131661349	132325656	T	G	0.713	-0.263879	0.0238177	4.52982e-28	-0.264157	0.0238221	4.1015e-28	-0.265461	0.0238204	8.99314e-29
483	AC(14:0)	AC	rs273911	5	131661526	132325833	G	C	0.713	-0.26475	0.0238135	2.98296e-28	-0.265119	0.0238177	2.58713e-28	-0.266328	0.0238162	5.91195e-29
484	AC(14:0)	AC	rs272894	5	131662460	132326767	T	C	0.633	-0.240125	0.0225032	3.44087e-26	-0.236824	0.0225172	1.7057e-25	-0.241458	0.0225058	7.80542e-27
485	AC(14:0)	AC	rs272893	5	131663062	132327369	C	T	0.641	-0.24514	0.0226073	5.44374e-27	-0.241464	0.0226216	3.28225e-26	-0.24649	0.0226098	1.23847e-27
486	AC(14:0)	AC	rs272892	5	131664349	132328656	T	C	0.713	-0.264112	0.0238054	3.82927e-28	-0.264513	0.0238095	3.27008e-28	-0.265687	0.0238081	7.61115e-29
487	AC(14:0)	AC	rs272891	5	131664394	132328701	T	G	0.713	-0.264201	0.023814	3.84429e-28	-0.264529	0.0238182	3.39859e-28	-0.265779	0.0238167	7.62556e-29
488	AC(14:0)	AC	rs272889	5	131665378	132329685	G	A	0.641	-0.244462	0.0226106	7.63878e-27	-0.240808	0.0226249	4.53246e-26	-0.24579	0.0226132	1.75419e-27
489	AC(14:0)	AC	rs272888	5	131665423	132329730	C	T	0.713	-0.263449	0.0238072	5.24333e-28	-0.263878	0.0238113	4.42136e-28	-0.265023	0.0238099	1.04192e-28
490	AC(14:0)	AC	rs272887	5	131665713	132330020	G	A	0.713	-0.265037	0.0238003	2.44638e-28	-0.265523	0.0238042	2.0058e-28	-0.266607	0.023803	4.85524e-29
491	AC(14:0)	AC	rs272886	5	131665840	132330147	C	T	0.633	-0.24012	0.0225033	3.45013e-26	-0.23682	0.0225172	1.70905e-25	-0.241439	0.0225058	7.87527e-27
492	AC(14:0)	AC	rs273909	5	131667353	132331660	G	A	0.106	0.240043	0.0353077	1.20568e-11	0.239723	0.035314	1.29086e-11	0.241173	0.0353113	4.81659e-12
493	AC(14:0)	AC	rs272885	5	131667736	132332043	G	A	0.713	-0.264142	0.0238048	3.76446e-28	-0.26454	0.0238089	3.21969e-28	-0.265719	0.0238075	7.47973e-29
494	AC(14:0)	AC	rs272884	5	131668654	132332961	C	G	0.633	-0.240127	0.0225033	3.43913e-26	-0.236825	0.0225172	1.70499e-25	-0.241451	0.0225058	7.82928e-27
495	AC(14:0)	AC	rs272883	5	131668698	132333005	G	A	0.713	-0.264141	0.0238047	3.76627e-28	-0.264539	0.0238089	3.22151e-28	-0.265715	0.0238074	7.49165e-29
496	AC(14:0)	AC	rs272882	5	131669161	132333468	T	G	0.713	-0.264141	0.0238047	3.76627e-28	-0.264539	0.0238089	3.22151e-28	-0.265715	0.0238074	7.49113e-29
497	AC(14:0)	AC	rs272881	5	131669264	132333571	A	G	0.633	-0.240131	0.0225035	3.43546e-26	-0.236829	0.0225174	1.7039e-25	-0.241456	0.022506	7.82134e-27
498	AC(14:0)	AC	rs149218	5	131669690	132333997	T	C	0.641	-0.24514	0.0226073	5.44374e-27	-0.241464	0.0226216	3.28225e-26	-0.246477	0.0226098	1.24568e-27
499	AC(14:0)	AC	rs272880	5	131670178	132334485	T	C	0.713	-0.264777	0.0238133	2.94189e-28	-0.265144	0.0238175	2.55451e-28	-0.266355	0.023816	5.82979e-29
500	AC(14:0)	AC	rs272879	5	131670546	132334853	G	C	0.633	-0.240136	0.0225036	3.43013e-26	-0.236837	0.0225175	1.69837e-25	-0.241461	0.0225061	7.8051e-27
501	AC(14:0)	AC	rs272878	5	131671769	132336076	C	T	0.713	-0.264142	0.0238048	3.76458e-28	-0.26454	0.0238089	3.21978e-28	-0.265717	0.0238075	7.48596e-29
502	AC(14:0)	AC	rs56399423	5	131672657	132336964	C	T	0.439	-0.178236	0.0218143	4.18584e-16	-0.174687	0.0218255	1.61277e-15	-0.178961	0.0218168	1.51712e-16
503	AC(14:0)	AC	rs272877	5	131674260	132338567	G	A	0.713	-0.264141	0.0238048	3.76618e-28	-0.264539	0.0238089	3.22129e-28	-0.265718	0.0238075	7.48168e-29
504	AC(14:0)	AC	rs272875	5	131674888	132339195	C	T	0.633	-0.240124	0.0225032	3.44248e-26	-0.236822	0.0225171	1.70708e-25	-0.241446	0.0225057	7.84536e-27
505	AC(14:0)	AC	rs272874	5	131675046	132339353	T	C	0.641	-0.24514	0.0226073	5.44374e-27	-0.241464	0.0226216	3.28225e-26	-0.246478	0.0226098	1.24518e-27
506	AC(14:0)	AC	rs272872	5	131675864	132340171	G	A	0.713	-0.264141	0.0238047	3.76627e-28	-0.264539	0.0238089	3.22151e-28	-0.265715	0.0238074	7.49143e-29
507	AC(14:0)	AC	rs1050152	5	131676320	132340627	T	C	0.439	-0.177446	0.0217975	5.32904e-16	-0.173877	0.0218088	2.06082e-15	-0.178148	0.0218	1.95509e-16
508	AC(14:0)	AC	rs272871	5	131676688	132340995	G	T	0.641	-0.245138	0.0226074	5.45135e-27	-0.241462	0.0226217	3.28772e-26	-0.246476	0.0226099	1.2474e-27
509	AC(14:0)	AC	rs11242109	5	131677047	132341354	T	G	0.488	-0.210023	0.021633	5.23464e-22	-0.20986	0.0216377	5.78554e-22	-0.210963	0.0216355	1.51928e-22
510	AC(14:0)	AC	rs272870	5	131677073	132341380	T	C	0.713	-0.264142	0.0238048	3.76393e-28	-0.26454	0.0238089	3.22034e-28	-0.265717	0.0238075	7.4856e-29
511	AC(14:0)	AC	rs272869	5	131677997	132342304	G	A	0.641	-0.24514	0.0226073	5.44374e-27	-0.241464	0.0226216	3.28225e-26	-0.246478	0.0226098	1.24553e-27
512	AC(14:0)	AC	rs4705933	5	131678412	132342719	A	G	0.633	-0.24012	0.0225033	3.45013e-26	-0.23682	0.0225172	1.70905e-25	-0.241436	0.0225058	7.88629e-27
513	AC(14:0)	AC	rs272868	5	131680751	132345058	G	C	0.713	-0.264143	0.0238048	3.76401e-28	-0.26454	0.0238089	3.22029e-28	-0.265717	0.0238075	7.48489e-29
514	AC(14:0)	AC	rs272867	5	131681057	132345364	A	G	0.633	-0.24012	0.0225033	3.45013e-26	-0.23682	0.0225172	1.70905e-25	-0.241436	0.0225058	7.88705e-27
515	AC(14:0)	AC	rs272865	5	131681926	132346233	A	T	0.633	-0.240122	0.0225034	3.4484e-26	-0.236824	0.0225173	1.70651e-25	-0.241438	0.0225059	7.88284e-27
516	AC(14:0)	AC	rs166635	5	131684042	132348349	A	G	0.713	-0.264138	0.0238049	3.77335e-28	-0.264536	0.0238091	3.22814e-28	-0.265716	0.0238076	7.49374e-29
517	AC(14:0)	AC	rs272860	5	131684175	132348482	G	C	0.633	-0.240117	0.0225043	3.47263e-26	-0.236825	0.0225182	1.71363e-25	-0.241441	0.0225068	7.90975e-27
518	AC(14:0)	AC	rs272859	5	131684256	132348563	C	T	0.713	-0.264127	0.0238056	3.80597e-28	-0.264528	0.0238098	3.25076e-28	-0.265712	0.0238083	7.53655e-29
519	AC(14:0)	AC	rs272857	5	131685297	132349604	A	G	0.642	-0.245208	0.0226086	5.30765e-27	-0.241535	0.0226229	3.19731e-26	-0.246551	0.0226111	1.21118e-27
520	AC(14:0)	AC	rs10058074	5	131686146	132350453	A	G	0.481	-0.20666	0.0216239	2.15869e-21	-0.205981	0.0216296	2.99234e-21	-0.207623	0.0216264	6.41028e-22
521	AC(14:0)	AC	rs272856	5	131687081	132351388	C	G	0.713	-0.264143	0.0238048	3.76417e-28	-0.26454	0.023809	3.22133e-28	-0.265726	0.0238075	7.45758e-29
522	AC(14:0)	AC	rs272855	5	131687175	132351482	T	C	0.713	-0.264235	0.0238134	3.7729e-28	-0.264559	0.0238177	3.34287e-28	-0.265818	0.0238161	7.46652e-29
523	AC(14:0)	AC	rs272854	5	131688017	132352324	T	C	0.713	-0.26478	0.0238134	2.93963e-28	-0.265145	0.0238175	2.55381e-28	-0.266365	0.0238161	5.80537e-29
524	AC(14:0)	AC	rs169256	5	131688533	132352840	C	T	0.713	-0.264142	0.0238048	3.76427e-28	-0.26454	0.0238089	3.22076e-28	-0.265722	0.0238075	7.46797e-29
525	AC(14:0)	AC	rs272853	5	131688561	132352868	G	A	0.713	-0.265053	0.0238008	2.43487e-28	-0.265538	0.0238048	1.99719e-28	-0.266627	0.0238035	4.82298e-29
526	AC(14:0)	AC	rs272852	5	131688767	132353074	A	G	0.633	-0.240165	0.0225044	3.39787e-26	-0.236878	0.0225183	1.67311e-25	-0.241495	0.0225069	7.71378e-27
527	AC(14:0)	AC	rs272851	5	131688964	132353271	G	A	0.713	-0.264232	0.0238117	3.74241e-28	-0.26462	0.0238159	3.21675e-28	-0.265809	0.0238144	7.43321e-29
528	AC(14:0)	AC	rs272850	5	131689123	132353430	G	A	0.713	-0.264142	0.0238048	3.76545e-28	-0.264539	0.0238089	3.22167e-28	-0.265722	0.0238075	7.46931e-29
529	AC(14:0)	AC	rs272849	5	131690241	132354548	G	A	0.641	-0.244107	0.0226136	9.12475e-27	-0.240487	0.0226277	5.31046e-26	-0.245452	0.0226161	2.08939e-27
530	AC(14:0)	AC	rs273903	5	131692462	132356769	G	A	0.713	-0.262886	0.0238079	6.77084e-28	-0.26333	0.0238119	5.67042e-28	-0.26446	0.0238106	1.35399e-28
531	AC(14:0)	AC	rs273902	5	131692966	132357273	A	G	0.641	-0.244116	0.0226138	9.09636e-27	-0.240502	0.0226279	5.28263e-26	-0.245455	0.0226163	2.08835e-27
532	AC(14:0)	AC	rs183894	5	131693057	132357364	C	T	0.641	-0.244095	0.0226168	9.31366e-27	-0.240515	0.0226308	5.31952e-26	-0.245435	0.0226194	2.14143e-27
533	AC(14:0)	AC	rs4705938	5	131694077	132358384	C	T	0.483	-0.207434	0.0216128	1.48855e-21	-0.20698	0.0216181	1.86977e-21	-0.208445	0.0216153	4.25706e-22
534	AC(14:0)	AC	rs273901	5	131694360	132358667	T	G	0.713	-0.264141	0.0238047	3.76627e-28	-0.264539	0.0238089	3.22151e-28	-0.265721	0.0238074	7.47046e-29
535	AC(14:0)	AC	rs273900	5	131694606	132358913	A	G	0.633	-0.240188	0.0225049	3.36943e-26	-0.236911	0.0225187	1.65191e-25	-0.241518	0.0225074	7.64819e-27
536	AC(14:0)	AC	rs273899	5	131695178	132359485	A	G	0.713	-0.264141	0.0238047	3.76627e-28	-0.264539	0.0238089	3.22151e-28	-0.265721	0.0238074	7.47094e-29
537	AC(14:0)	AC	rs274546	5	131699867	132364175	G	A	0.641	-0.244149	0.0226145	8.98957e-27	-0.240548	0.0226286	5.18817e-26	-0.245479	0.022617	2.07223e-27
538	AC(14:0)	AC	rs200837	5	131699958	132364266	A	G	0.713	-0.262886	0.0238081	6.77552e-28	-0.263329	0.0238121	5.67796e-28	-0.264466	0.0238108	1.35118e-28
539	AC(14:0)	AC	rs388891	5	131700794	132365102	G	C	0.713	-0.262887	0.023808	6.77013e-28	-0.26333	0.023812	5.67328e-28	-0.264462	0.0238107	1.35288e-28
540	AC(14:0)	AC	rs367805	5	131701279	132365587	C	T	0.703	-0.251985	0.0236182	3.62955e-26	-0.253316	0.0236206	2.03519e-26	-0.253527	0.0236208	7.44431e-27
541	AC(14:0)	AC	rs1644283	5	131701595	132365903	G	A	0.713	-0.262887	0.023808	6.76977e-28	-0.26333	0.023812	5.67318e-28	-0.264463	0.0238107	1.35246e-28
542	AC(14:0)	AC	rs441969	5	131702120	132366428	A	G	0.637	-0.235166	0.0227051	8.49343e-25	-0.231253	0.0227199	5.21522e-24	-0.236516	0.0227076	2.0264e-25
543	AC(14:0)	AC	rs2631372	5	131703578	132367886	C	G	0.287	0.262887	0.023808	6.76838e-28	0.26333	0.023812	5.67174e-28	0.264466	0.0238107	1.35063e-28
544	AC(14:0)	AC	rs2631371	5	131703691	132367999	A	G	0.287	0.264782	0.0238134	2.93735e-28	0.265147	0.0238175	2.55111e-28	0.266369	0.0238161	5.79549e-29
545	AC(14:0)	AC	rs2631370	5	131703776	132368084	C	T	0.367	0.240546	0.022508	2.88629e-26	0.237314	0.0225217	1.38767e-25	0.241883	0.0225105	6.54707e-27
546	AC(14:0)	AC	rs2569265	5	131704519	132368827	C	T	0.287	0.262948	0.0238091	6.62143e-28	0.26339	0.0238131	5.54939e-28	0.264521	0.0238118	1.32424e-28
547	AC(14:0)	AC	rs2631369	5	131705266	132369574	C	G	0.287	0.263079	0.0238011	5.93602e-28	0.263489	0.0238051	5.05439e-28	0.264641	0.0238038	1.20381e-28
548	AC(14:0)	AC	rs2631368	5	131705297	132369605	G	T	0.287	0.26415	0.0238049	3.75336e-28	0.264547	0.023809	3.21083e-28	0.265724	0.0238076	7.46418e-29
549	AC(14:0)	AC	rs2631367	5	131705458	132369766	G	C	0.512	0.210972	0.0216471	3.64689e-22	0.210856	0.0216517	3.94574e-22	0.211921	0.0216495	1.05307e-22
550	AC(14:0)	AC	rs57262206	5	131705516	132369824	A	G	0.004	-1.24156	0.194632	1.98253e-10	-1.25044	0.194656	1.4829e-10	-	-	-
551	AC(14:0)	AC	rs2631365	5	131705949	132370257	C	T	0.367	0.240568	0.0225104	2.89227e-26	0.237343	0.0225241	1.38588e-25	0.241893	0.0225129	6.59723e-27
552	AC(14:0)	AC	rs2569266	5	131706791	132371099	C	T	0.365	0.237045	0.0225593	1.85561e-25	0.23408	0.0225719	7.64631e-25	0.238389	0.0225618	4.29032e-26
553	AC(14:0)	AC	rs2631363	5	131707095	132371403	G	A	0.356	0.240931	0.0226672	5.14817e-26	0.237639	0.0226801	2.49254e-25	0.242274	0.0226698	1.20979e-26
554	AC(14:0)	AC	rs2631362	5	131707293	132371601	G	A	0.287	0.264476	0.0238125	3.35536e-28	0.264825	0.0238167	2.93706e-28	0.266037	0.0238152	6.72147e-29
555	AC(14:0)	AC	rs2631361	5	131707380	132371688	A	C	0.356	0.240931	0.0226672	5.14817e-26	0.237639	0.0226801	2.49254e-25	0.242274	0.0226698	1.20979e-26
556	AC(14:0)	AC	rs2631360	5	131707429	132371737	A	G	0.509	0.207012	0.0216561	2.15428e-21	0.207148	0.0216598	2.07822e-21	0.207974	0.0216586	6.29487e-22
557	AC(14:0)	AC	rs62384157	5	131707537	132371845	G	A	0.176	0.212425	0.0286174	1.4244e-13	0.213396	0.0286209	1.11826e-13	0.213958	0.0286207	4.59309e-14
558	AC(14:0)	AC	rs2631359	5	131707892	132372200	T	C	0.287	0.264476	0.0238125	3.35536e-28	0.264825	0.0238167	2.93706e-28	0.266038	0.0238152	6.71889e-29
559	AC(14:0)	AC	rs671473	5	131708535	132372843	A	C	0.287	0.264476	0.0238125	3.35536e-28	0.264825	0.0238167	2.93706e-28	0.266042	0.0238152	6.70774e-29
560	AC(14:0)	AC	rs10060615	5	131708877	132373185	C	T	0.483	-0.203404	0.0216454	9.59984e-21	-0.203024	0.0216501	1.15994e-20	-0.20439	0.0216479	2.86925e-21
561	AC(14:0)	AC	rs611084	5	131709739	132374047	C	A	0.356	0.240931	0.0226672	5.14817e-26	0.237639	0.0226801	2.49254e-25	0.242277	0.0226698	1.20825e-26
562	AC(14:0)	AC	rs610735	5	131709776	132374084	C	T	0.356	0.240931	0.0226672	5.14817e-26	0.237639	0.0226801	2.49254e-25	0.242277	0.0226698	1.20825e-26
563	AC(14:0)	AC	rs582490	5	131710095	132374403	A	G	0.287	0.264476	0.0238125	3.35536e-28	0.264825	0.0238167	2.93706e-28	0.266041	0.0238152	6.70921e-29
564	AC(14:0)	AC	rs581968	5	131710202	132374510	A	G	0.287	0.264476	0.0238125	3.35536e-28	0.264825	0.0238167	2.93706e-28	0.266041	0.0238152	6.70941e-29
565	AC(14:0)	AC	rs200838	5	131710399	132374707	C	A	0.509	0.207046	0.0216554	2.11615e-21	0.207184	0.0216591	2.03947e-21	0.208007	0.0216579	6.18473e-22
566	AC(14:0)	AC	rs274572	5	131710917	132375225	G	T	0.287	0.264473	0.0238125	3.35955e-28	0.264822	0.0238166	2.94095e-28	0.266041	0.0238152	6.70899e-29
567	AC(14:0)	AC	rs274571	5	131712125	132376433	G	A	0.287	0.264476	0.0238125	3.35536e-28	0.264825	0.0238167	2.93706e-28	0.266042	0.0238152	6.70714e-29
568	AC(14:0)	AC	rs274570	5	131713226	132377534	T	C	0.287	0.264476	0.0238125	3.35536e-28	0.264825	0.0238167	2.93706e-28	0.266042	0.0238152	6.70524e-29
569	AC(14:0)	AC	rs274568	5	131713578	132377886	T	C	0.365	0.23706	0.0225592	1.8427e-25	0.234097	0.0225717	7.58648e-25	0.238395	0.0225617	4.2761e-26
570	AC(14:0)	AC	rs274567	5	131714409	132378717	T	C	0.356	0.240931	0.0226672	5.14817e-26	0.237639	0.0226801	2.49254e-25	0.24228	0.0226698	1.20656e-26
571	AC(14:0)	AC	rs274566	5	131715011	132379319	G	A	0.365	0.237087	0.0225601	1.8285e-25	0.234115	0.0225727	7.55817e-25	0.238428	0.0225627	4.23046e-26
572	AC(14:0)	AC	rs274565	5	131715268	132379576	C	G	0.365	0.237119	0.0225609	1.8093e-25	0.23414	0.0225734	7.50108e-25	0.238462	0.0225634	4.17862e-26
573	AC(14:0)	AC	rs274564	5	131715301	132379609	T	C	0.287	0.264553	0.0238144	3.27375e-28	0.264883	0.0238186	2.89037e-28	0.266121	0.0238171	6.53059e-29
574	AC(14:0)	AC	rs2516788	5	131715565	132379873	C	G	0.356	0.241433	0.0226701	4.14902e-26	0.238086	0.022683	2.06674e-25	0.242785	0.0226727	9.68011e-27
575	AC(14:0)	AC	rs183898	5	131716902	132381210	G	C	0.287	0.264641	0.0238161	3.17659e-28	0.264942	0.0238205	2.8433e-28	0.266211	0.0238188	6.32279e-29
576	AC(14:0)	AC	rs17622208	5	131717050	132381358	A	G	0.485	-0.203918	0.0216306	7.33848e-21	-0.20373	0.0216349	8.16112e-21	-0.20492	0.021633	2.14607e-21
577	AC(14:0)	AC	rs274563	5	131717859	132382167	A	C	0.356	0.241546	0.0226723	3.98489e-26	0.238158	0.0226853	2.02445e-25	0.242894	0.0226748	9.30141e-27
578	AC(14:0)	AC	rs274562	5	131718206	132382514	C	G	0.357	0.241154	0.0226724	4.7767e-26	0.237793	0.0226855	2.38962e-25	0.242501	0.022675	1.11749e-26
579	AC(14:0)	AC	rs274561	5	131719228	132383536	A	C	0.356	0.241584	0.0226719	3.9122e-26	0.238171	0.022685	2.01175e-25	0.242934	0.0226744	9.11038e-27
580	AC(14:0)	AC	rs274560	5	131719450	132383758	C	T	0.357	0.241183	0.0226714	4.69217e-26	0.237797	0.0226846	2.37684e-25	0.242531	0.0226739	1.09623e-26
581	AC(14:0)	AC	rs274559	5	131720070	132384378	G	A	0.365	0.237311	0.0225627	1.67708e-25	0.234245	0.0225756	7.24711e-25	0.238653	0.0225652	3.86155e-26
582	AC(14:0)	AC	rs635620	5	131720263	132384571	G	A	0.287	0.26493	0.0238178	2.81605e-28	0.265157	0.0238224	2.60875e-28	0.266465	0.0238205	5.67448e-29
583	AC(14:0)	AC	rs635619	5	131720265	132384573	A	G	0.287	0.264923	0.023816	2.79963e-28	0.26515	0.0238206	2.59346e-28	0.266455	0.0238187	5.64575e-29
584	AC(14:0)	AC	rs274558	5	131721174	132385482	G	A	0.365	0.237311	0.0225627	1.67708e-25	0.234245	0.0225756	7.24711e-25	0.238679	0.0225652	3.81548e-26
585	AC(14:0)	AC	rs274557	5	131721204	132385512	C	T	0.365	0.237311	0.0225627	1.67708e-25	0.234245	0.0225756	7.24711e-25	0.238656	0.0225652	3.85579e-26
586	AC(14:0)	AC	rs274556	5	131722075	132386383	G	A	0.287	0.264207	0.0238337	4.2842e-28	0.264506	0.0238383	3.8411e-28	0.265782	0.0238363	8.42271e-29
587	AC(14:0)	AC	rs274555	5	131722951	132387259	T	C	0.392	0.23263	0.0223662	5.50206e-25	0.231412	0.0223735	1.00446e-24	0.233997	0.0223687	1.27384e-25
588	AC(14:0)	AC	rs17689550	5	131723065	132387373	T	C	0.109	0.23124	0.0350837	4.89127e-11	0.231392	0.0350886	4.77274e-11	0.232297	0.0350873	1.9999e-11
589	AC(14:0)	AC	rs2073643	5	131723288	132387596	C	T	0.555	-0.187794	0.0216727	6.69702e-18	-0.189907	0.0216724	2.87622e-18	-0.18878	0.0216751	2.11173e-18
590	AC(14:0)	AC	rs2073644	5	131723289	132387597	A	T	0.555	-0.186016	0.0216817	1.39991e-17	-0.188188	0.0216812	5.91903e-18	-0.187008	0.0216841	4.41295e-18
591	AC(14:0)	AC	rs11748193	5	131725329	132389637	A	T	0.42	-0.171506	0.0220303	9.02934e-15	-0.167744	0.0220413	3.47762e-14	-0.172083	0.0220328	3.52667e-15
592	AC(14:0)	AC	rs11746555	5	131727033	132391341	A	G	0.419	-0.171713	0.0220371	8.56511e-15	-0.167779	0.0220486	3.50645e-14	-0.172285	0.0220396	3.34398e-15
593	AC(14:0)	AC	rs1045020	5	131730011	132394319	T	C	0.116	0.206913	0.0340659	1.35128e-09	0.20585	0.0340734	1.64898e-09	0.207259	0.0340693	6.37092e-10
594	AC(14:0)	AC	rs12517950	5	131731326	132395634	G	A	0.42	-0.170898	0.0220421	1.15674e-14	-0.167146	0.022053	4.41163e-14	-0.17148	0.0220446	4.51147e-15
595	AC(14:0)	AC	rs17689595	5	131732774	132397082	A	G	0.178	0.193721	0.0285295	1.33499e-11	0.195376	0.0285316	9.02405e-12	0.195306	0.0285328	4.34094e-12
596	AC(14:0)	AC	rs11739135	5	131733397	132397705	C	G	0.419	-0.171177	0.0220458	1.06104e-14	-0.167491	0.0220566	3.95972e-14	-0.17176	0.0220483	4.12765e-15
597	AC(14:0)	AC	rs4705855	5	131735646	132399954	T	G	0.123	0.203327	0.0331625	9.55441e-10	0.200139	0.0331741	1.74945e-09	0.203844	0.0331659	4.31229e-10
598	AC(14:0)	AC	rs4705857	5	131737030	132401338	T	C	0.309	0.242044	0.0234226	1.18741e-24	0.241687	0.0234293	1.42709e-24	0.243334	0.0234253	2.70256e-25
599	AC(14:0)	AC	rs11242110	5	131743777	132408085	T	G	0.532	-0.15889	0.021914	5.17589e-13	-0.153892	0.0219282	2.74374e-12	-0.159824	0.0219164	1.79008e-13
600	AC(14:0)	AC	rs17771891	5	131744202	132408510	T	C	0.194	0.16541	0.0275692	2.2169e-09	0.167893	0.0275703	1.28153e-09	0.166942	0.0275724	7.60876e-10
601	AC(14:0)	AC	rs13190001	5	131744482	132408790	T	C	0.446	-0.149406	0.0218905	1.01627e-11	-0.144431	0.0219034	4.87425e-11	-0.149966	0.021893	4.19322e-12
602	AC(14:0)	AC	rs1016988	5	131744574	132408882	C	T	0.196	0.168234	0.027442	9.98687e-10	0.171133	0.0274426	5.17737e-10	0.169748	0.0274451	3.38121e-10
603	AC(14:0)	AC	rs7704457	5	131744790	132409098	C	T	0.196	0.167911	0.0274419	1.07178e-09	0.170735	0.0274426	5.65967e-10	0.169447	0.027445	3.62173e-10
604	AC(14:0)	AC	rs1003533	5	131755651	132419959	T	C	0.194	0.170324	0.027514	6.87605e-10	0.172098	0.0275172	4.60567e-10	0.17187	0.0275172	2.30194e-10
605	AC(14:0)	AC	rs1981524	5	131756506	132420814	T	C	0.194	0.170047	0.0275297	7.48377e-10	0.172039	0.0275324	4.77169e-10	0.171596	0.0275329	2.50753e-10
606	AC(14:0)	AC	rs10900807	5	131757480	132421788	C	G	0.193	0.170439	0.0275836	7.39247e-10	0.172793	0.0275854	4.33849e-10	0.172001	0.0275868	2.46817e-10
607	AC(14:0)	AC	rs77335401	5	131759825	132424133	C	T	0.113	0.19736	0.034459	1.10484e-08	0.197482	0.0344665	1.08515e-08	0.197961	0.0344627	4.92267e-09
608	AC(14:0)	AC	rs2106854	5	131769174	132433482	T	C	0.195	0.179002	0.0274346	8.01908e-11	0.180665	0.0274375	5.41428e-11	0.18065	0.0274378	2.55325e-11
609	AC(14:0)	AC	rs2188962	5	131770805	132435113	T	C	0.434	-0.161742	0.0218883	1.82687e-13	-0.159125	0.0218967	4.50675e-13	-0.16262	0.0218908	6.52601e-14
610	AC(14:0)	AC	rs62385693	5	131773674	132437982	C	T	0.195	0.177503	0.0274363	1.15208e-10	0.179103	0.0274393	7.92172e-11	0.179139	0.0274395	3.68925e-11
611	AC(14:0)	AC	rs11242113	5	131777234	132441542	A	G	0.195	0.176702	0.0274505	1.41154e-10	0.17848	0.0274531	9.29839e-11	0.178319	0.0274537	4.59472e-11
612	AC(14:0)	AC	rs17622378	5	131778452	132442760	G	A	0.432	-0.161458	0.0219314	2.22709e-13	-0.158338	0.0219407	6.47373e-13	-0.162252	0.0219339	8.247e-14
613	AC(14:0)	AC	rs6874639	5	131778716	132443024	G	A	0.195	0.175885	0.0274339	1.67055e-10	0.177643	0.0274366	1.10735e-10	0.177501	0.0274371	5.44669e-11
614	AC(14:0)	AC	rs7730247	5	131781288	132445596	C	A	0.195	0.17553	0.0274277	1.79953e-10	0.177258	0.0274304	1.20218e-10	0.177143	0.0274309	5.87568e-11
615	AC(14:0)	AC	rs1012793	5	131781345	132445653	C	G	0.195	0.175515	0.0274275	1.80526e-10	0.177243	0.0274302	1.20634e-10	0.177129	0.0274307	5.89409e-11
616	AC(14:0)	AC	rs12521868	5	131784393	132448701	T	G	0.432	-0.160576	0.021911	2.84894e-13	-0.157211	0.0219207	8.9539e-13	-0.161337	0.0219135	1.06813e-13
617	AC(14:0)	AC	rs77450473	5	131785536	132449844	A	G	0.115	0.195792	0.0341313	1.04364e-08	0.19468	0.0341394	1.26818e-08	0.196188	0.034135	4.83042e-09
618	AC(14:0)	AC	rs12515180	5	131785684	132449992	T	C	0.432	-0.159097	0.0219146	4.72385e-13	-0.155808	0.0219243	1.43236e-12	-0.159865	0.0219171	1.7686e-13
619	AC(14:0)	AC	rs7718024	5	131785879	132450187	C	T	0.194	0.177776	0.0275264	1.22804e-10	0.179915	0.0275283	7.41487e-11	0.17945	0.0275296	3.944e-11
620	AC(14:0)	AC	rs11951091	5	131786595	132450903	A	G	0.432	-0.158827	0.0219134	5.15677e-13	-0.155361	0.0219234	1.65442e-12	-0.159615	0.0219159	1.91702e-13
621	AC(14:0)	AC	rs6866614	5	131787137	132451445	G	A	0.571	0.164002	0.0220673	1.3059e-13	0.160484	0.0220771	4.3576e-13	0.164802	0.0220698	4.88938e-14
622	AC(14:0)	AC	rs2706383	5	131792402	132456710	A	G	0.195	0.171232	0.0275112	5.52081e-10	0.172848	0.0275138	3.83434e-10	0.17284	0.0275144	1.83214e-10
623	AC(14:0)	AC	rs4705950	5	131793286	132457594	T	C	0.432	-0.160063	0.0218852	3.19248e-13	-0.157022	0.0218946	8.99682e-13	-0.160807	0.0218877	1.19835e-13
624	AC(14:0)	AC	rs2405528	5	131794298	132458606	A	G	0.2	0.171416	0.0272233	3.51506e-10	0.173339	0.0272254	2.25155e-10	0.173003	0.0272265	1.15131e-10
625	AC(14:0)	AC	rs10477741	5	131795310	132459618	G	T	0.123	0.197203	0.0333322	3.58488e-09	0.195818	0.0333419	4.63208e-09	0.197659	0.0333358	1.63495e-09
626	AC(14:0)	AC	rs886286	5	131795597	132459905	G	A	0.2	0.170674	0.0272108	4.10641e-10	0.172588	0.027213	2.63963e-10	0.172248	0.027214	1.35098e-10
627	AC(14:0)	AC	rs757105	5	131795663	132459971	T	C	0.2	0.170707	0.0272077	4.05714e-10	0.172623	0.0272098	2.60667e-10	0.172281	0.0272109	1.33418e-10
628	AC(14:0)	AC	rs2522047	5	131795882	132460190	T	G	0.2	0.170696	0.0272076	4.06673e-10	0.172612	0.0272097	2.61296e-10	0.17227	0.0272107	1.33741e-10
629	AC(14:0)	AC	rs2706393	5	131796067	132460375	A	G	0.2	0.170675	0.0272073	4.08511e-10	0.172591	0.0272094	2.62478e-10	0.172249	0.0272105	1.34345e-10
630	AC(14:0)	AC	rs72797303	5	131796163	132460471	C	T	0.432	-0.160869	0.0218853	2.43281e-13	-0.157705	0.0218948	7.18064e-13	-0.161605	0.0218878	9.15117e-14
631	AC(14:0)	AC	rs2522050	5	131796609	132460917	T	C	0.2	0.170778	0.0272134	4.02838e-10	0.172677	0.0272157	2.59804e-10	0.172341	0.0272165	1.32655e-10
632	AC(14:0)	AC	rs2706395	5	131796803	132461111	T	A	0.2	0.170619	0.0272064	4.13404e-10	0.172536	0.0272086	2.65563e-10	0.172193	0.0272096	1.35974e-10
633	AC(14:0)	AC	rs2706396	5	131796809	132461117	C	A	0.568	0.160654	0.0218872	2.62864e-13	0.157456	0.0218967	7.83542e-13	0.16139	0.0218896	9.88606e-14
634	AC(14:0)	AC	rs2522051	5	131797578	132461886	C	T	0.451	0.187861	0.0217721	9.37807e-18	0.191041	0.0217696	2.63047e-18	0.188738	0.0217746	3.03043e-18
635	AC(14:0)	AC	rs2522052	5	131798487	132462795	T	C	0.568	0.160729	0.0218974	2.62831e-13	0.157509	0.0219069	7.88802e-13	0.161455	0.0218998	9.92272e-14
636	AC(14:0)	AC	rs2706403	5	131799012	132463320	G	A	0.568	0.160647	0.0219012	2.72673e-13	0.157409	0.0219108	8.22674e-13	0.161377	0.0219037	1.02851e-13
637	AC(14:0)	AC	rs2522054	5	131799526	132463834	T	G	0.195	0.171052	0.0275076	5.72425e-10	0.172639	0.0275102	4.00441e-10	0.172629	0.0275108	1.9138e-10
638	AC(14:0)	AC	rs2706336	5	131799961	132464269	C	T	0.568	0.160543	0.0219056	2.85473e-13	0.157296	0.0219152	8.62808e-13	0.161276	0.0219081	1.0759e-13
639	AC(14:0)	AC	rs2706339	5	131800105	132464413	T	G	0.195	0.170864	0.0275014	5.92453e-10	0.172501	0.0275038	4.09717e-10	0.172449	0.0275046	1.97719e-10
640	AC(14:0)	AC	rs72797306	5	131800750	132465058	C	G	0.432	-0.160982	0.0219088	2.48012e-13	-0.157734	0.0219184	7.51993e-13	-0.161714	0.0219112	9.35016e-14
641	AC(14:0)	AC	rs2522056	5	131801726	132466034	A	G	0.195	0.17016	0.0274832	6.78334e-10	0.171723	0.0274858	4.77694e-10	0.171744	0.0274864	2.26663e-10
642	AC(14:0)	AC	rs2522057	5	131801947	132466255	C	G	0.568	0.160404	0.0219152	3.06198e-13	0.157123	0.0219247	9.34136e-13	0.161133	0.0219177	1.15651e-13
643	AC(14:0)	AC	rs2522060	5	131804025	132468333	G	C	0.195	0.166605	0.0275098	1.57217e-09	0.168076	0.0275126	1.13791e-09	0.168229	0.027513	5.25311e-10
644	AC(14:0)	AC	rs2522061	5	131804045	132468353	T	G	0.195	0.16711	0.0275175	1.41789e-09	0.168535	0.0275203	1.03645e-09	0.168735	0.0275207	4.73511e-10
645	AC(14:0)	AC	rs2706373	5	131804256	132468564	T	C	0.195	0.167063	0.0275145	1.42721e-09	0.168476	0.0275174	1.0462e-09	0.168688	0.0275177	4.76626e-10
646	AC(14:0)	AC	rs2248116	5	131804347	132468655	A	C	0.568	0.159694	0.0219258	3.98139e-13	0.156213	0.0219356	1.29035e-12	0.160447	0.0219283	1.49535e-13
647	AC(14:0)	AC	rs2522062	5	131805416	132469724	G	A	0.195	0.167554	0.027518	1.28479e-09	0.168966	0.0275209	9.41067e-10	0.16918	0.0275212	4.28314e-10
648	AC(14:0)	AC	rs2522063	5	131805591	132469899	T	G	0.195	0.167546	0.0275166	1.28463e-09	0.168955	0.0275194	9.41515e-10	0.169171	0.0275197	4.28344e-10
649	AC(14:0)	AC	rs2706379	5	131805735	132470043	T	C	0.195	0.167537	0.0275158	1.28585e-09	0.168945	0.0275187	9.42813e-10	0.16915	0.027519	4.29955e-10
650	AC(14:0)	AC	rs2522064	5	131806488	132470796	A	G	0.195	0.167393	0.0275333	1.36001e-09	0.168826	0.0275362	9.92147e-10	0.169048	0.0275365	4.50893e-10
651	AC(14:0)	AC	rs2057655	5	131807624	132471932	A	G	0.194	0.168284	0.0276174	1.24613e-09	0.169661	0.0276203	9.20505e-10	0.169945	0.0276206	4.13676e-10
652	AC(14:0)	AC	rs2706381	5	131810619	132474927	T	C	0.194	0.167654	0.027687	1.57137e-09	0.168833	0.0276903	1.21792e-09	0.169389	0.0276902	5.16393e-10
653	AC(14:0)	AC	rs11741255	5	131811182	132475490	A	G	0.431	-0.160073	0.022029	4.53931e-13	-0.156393	0.022039	1.55686e-12	-0.160867	0.0220315	1.67238e-13
654	AC(14:0)	AC	rs17622656	5	131820997	132485305	A	G	0.391	-0.160122	0.022506	1.359e-12	-0.157187	0.0225148	3.50584e-12	-0.160989	0.0225085	4.95632e-13
655	AC(14:0)	AC	rs10900809	5	131826322	132490630	A	G	0.391	-0.159697	0.0225519	1.72524e-12	-0.156759	0.0225607	4.42447e-12	-0.160572	0.0225543	6.28347e-13
656	AC(14:0)	AC	rs11242115	5	131826413	132490721	C	G	0.391	-0.160413	0.0225535	1.38111e-12	-0.15729	0.0225627	3.77023e-12	-0.161288	0.022556	5.02157e-13
657	AC(14:0)	AC	rs736801	5	131833599	132497907	T	C	0.39	-0.159713	0.0225882	1.8676e-12	-0.156682	0.0225976	4.91754e-12	-0.160593	0.0225907	6.77609e-13
658	AC(14:0)	AC	rs9386891	6	110692360	110371157	A	C	0.492	0.188213	0.0216078	4.44963e-18	0.186821	0.0216179	8.01925e-18	0.188636	0.0216103	1.78404e-18
659	AC(14:0)	AC	rs4947067	6	110693419	110372216	G	A	0.648	0.141083	0.0227973	6.73485e-10	0.13746	0.0228092	1.84447e-09	0.141014	0.0227999	3.3846e-10
660	AC(14:0)	AC	rs9400378	6	110693834	110372631	G	C	0.287	0.149247	0.0243367	9.50124e-10	0.147237	0.0243442	1.60912e-09	0.149568	0.0243394	4.34187e-10
661	AC(14:0)	AC	rs4947068	6	110693851	110372648	T	C	0.648	0.141478	0.022795	6.01329e-10	0.137845	0.022807	1.6562e-09	0.141409	0.0227976	3.02326e-10
662	AC(14:0)	AC	rs9374166	6	110694365	110373162	A	G	0.637	0.140152	0.0226823	7.16083e-10	0.136534	0.0226936	1.96756e-09	0.140146	0.0226848	3.53415e-10
663	AC(14:0)	AC	rs7764170	6	110695114	110373911	G	T	0.649	0.142516	0.0227776	4.37129e-10	0.138861	0.0227897	1.22215e-09	0.142464	0.0227802	2.18834e-10
664	AC(14:0)	AC	rs9374167	6	110696370	110375167	C	A	0.649	0.142812	0.022761	3.90787e-10	0.139141	0.0227732	1.10143e-09	0.14276	0.0227636	1.95728e-10
665	AC(14:0)	AC	rs1967706	6	110698372	110377169	A	G	0.649	0.14335	0.0227561	3.32945e-10	0.139624	0.0227685	9.5676e-10	0.143315	0.0227587	1.66099e-10
666	AC(14:0)	AC	rs9384739	6	110698722	110377519	G	A	0.649	0.142918	0.0227858	3.95393e-10	0.138891	0.0227985	1.22677e-09	0.14291	0.0227884	1.96011e-10
667	AC(14:0)	AC	rs9374168	6	110698852	110377649	A	G	0.639	0.139197	0.0226813	9.22741e-10	0.13534	0.0226928	2.68513e-09	0.139228	0.0226838	4.54508e-10
668	AC(14:0)	AC	rs72937932	6	110699009	110377806	A	T	0.189	-0.220412	0.0279105	3.88865e-15	-0.214247	0.0279322	2.28006e-14	-0.220154	0.0279136	1.92915e-15
669	AC(14:0)	AC	rs2334069	6	110699863	110378660	C	T	0.656	0.148297	0.0228068	8.84697e-11	0.144162	0.0228196	2.94565e-10	0.148254	0.0228094	4.4623e-11
670	AC(14:0)	AC	rs2014323	6	110700046	110378843	G	A	0.664	0.157064	0.0230109	1.00103e-11	0.153546	0.0230228	2.91932e-11	0.156953	0.0230135	5.15652e-12
671	AC(14:0)	AC	rs7748062	6	110701282	110380079	C	A	0.656	0.149789	0.0227913	5.5691e-11	0.145486	0.0228044	1.97204e-10	0.149767	0.0227939	2.79269e-11
672	AC(14:0)	AC	rs7748253	6	110701451	110380248	G	A	0.645	0.145849	0.0226692	1.38009e-10	0.141605	0.0226811	4.71303e-10	0.145867	0.0226718	6.86977e-11
673	AC(14:0)	AC	rs4945856	6	110705847	110384644	C	G	0.656	0.14713	0.0228175	1.25989e-10	0.142931	0.0228303	4.2248e-10	0.147083	0.0228201	6.37407e-11
674	AC(14:0)	AC	rs4945857	6	110709576	110388373	G	A	0.656	0.147832	0.0228367	1.06586e-10	0.14362	0.0228495	3.60021e-10	0.147794	0.0228393	5.38647e-11
675	AC(14:0)	AC	rs6939019	6	110711025	110389822	A	G	0.487	0.196142	0.0216833	2.25497e-19	0.193944	0.0216939	5.81677e-19	0.196659	0.0216858	8.82685e-20
676	AC(14:0)	AC	rs13201207	6	110711418	110390215	T	G	0.277	0.155362	0.0242788	1.73719e-10	0.152363	0.024287	3.90994e-10	0.155797	0.0242816	7.70363e-11
677	AC(14:0)	AC	rs2207357	6	110711885	110390682	T	C	0.277	0.15656	0.0242699	1.2418e-10	0.153368	0.0242783	2.9618e-10	0.156996	0.0242726	5.49395e-11
678	AC(14:0)	AC	rs2057151	6	110716608	110395405	C	G	0.292	0.155224	0.0239321	9.98454e-11	0.15163	0.0239427	2.70162e-10	0.155623	0.0239348	4.39658e-11
679	AC(14:0)	AC	rs2057150	6	110716722	110395519	A	G	0.282	0.156536	0.0242259	1.16862e-10	0.152721	0.0242356	3.30274e-10	0.156983	0.0242286	5.10425e-11
680	AC(14:0)	AC	rs2057149	6	110717493	110396290	T	C	0.641	0.141635	0.0226218	4.21515e-10	0.136406	0.0226358	1.82642e-09	0.141723	0.0226244	2.04974e-10
681	AC(14:0)	AC	rs72937947	6	110717813	110396610	G	A	0.183	-0.222348	0.0282031	4.10181e-15	-0.215571	0.0282249	2.78773e-14	-0.222098	0.0282062	2.13616e-15
682	AC(14:0)	AC	rs1997928	6	110718199	110396996	A	G	0.282	0.155448	0.0242319	1.5838e-10	0.15134	0.024242	4.80051e-10	0.155885	0.0242346	6.9393e-11
683	AC(14:0)	AC	rs10872063	6	110718454	110397251	T	C	0.282	0.155231	0.0242324	1.68037e-10	0.151124	0.0242425	5.08341e-10	0.155667	0.0242351	7.36404e-11
684	AC(14:0)	AC	rs9400380	6	110718528	110397325	A	T	0.282	0.155223	0.0242285	1.67274e-10	0.151102	0.0242386	5.08104e-10	0.155664	0.0242312	7.32028e-11
685	AC(14:0)	AC	rs10447426	6	110721750	110400547	A	G	0.041	-0.344077	0.0575045	2.45259e-09	-0.336947	0.0575311	5.25517e-09	-0.345484	0.0575105	1.01761e-09
686	AC(14:0)	AC	rs763563	6	110722246	110401043	G	T	0.284	0.158655	0.0242161	6.42638e-11	0.155531	0.0242256	1.52831e-10	0.159029	0.0242188	2.87108e-11
687	AC(14:0)	AC	rs9320328	6	110724106	110402903	T	C	0.639	0.148689	0.0226848	6.22211e-11	0.144052	0.0226976	2.42546e-10	0.148846	0.0226874	2.98017e-11
688	AC(14:0)	AC	rs1980531	6	110724518	110403315	G	A	0.628	0.146525	0.0225876	9.69019e-11	0.1418	0.0225997	3.8434e-10	0.146713	0.0225902	4.61605e-11
689	AC(14:0)	AC	rs11963644	6	110724718	110403515	T	G	0.212	-0.19724	0.0265532	1.31465e-13	-0.193101	0.02657	4.31202e-13	-0.19729	0.0265562	6.50554e-14
690	AC(14:0)	AC	rs11153233	6	110724720	110403517	G	A	0.466	0.201183	0.0217256	3.20077e-20	0.198679	0.0217381	9.59753e-20	0.201842	0.0217281	1.17877e-20
691	AC(14:0)	AC	rs11966294	6	110725061	110403858	C	T	0.215	-0.196222	0.0264051	1.28569e-13	-0.192598	0.0264205	3.67305e-13	-0.196327	0.0264081	6.25674e-14
692	AC(14:0)	AC	rs17492667	6	110726236	110405033	A	G	0.212	-0.197235	0.0265919	1.42744e-13	-0.19298	0.0266088	4.81696e-13	-0.197277	0.0265949	7.07741e-14
693	AC(14:0)	AC	rs4945858	6	110726384	110405181	T	C	0.627	0.150941	0.0226428	2.94259e-11	0.14653	0.0226548	1.102e-10	0.151129	0.0226454	1.3983e-11
694	AC(14:0)	AC	rs4945859	6	110726400	110405197	C	T	0.638	0.153102	0.0227394	1.8806e-11	0.148804	0.0227519	6.86106e-11	0.153237	0.022742	9.03848e-12
695	AC(14:0)	AC	rs2011082	6	110734999	110413796	T	G	0.779	0.368921	0.0261486	5.44958e-44	0.362822	0.026166	1.62893e-42	0.368827	0.0261517	1.57216e-44
696	AC(14:0)	AC	rs3757351	6	110735630	110414427	G	A	0.421	0.15518	0.0222492	3.51717e-12	0.155146	0.0222544	3.60439e-12	0.155168	0.0222517	1.77312e-12
697	AC(14:0)	AC	rs9384742	6	110736610	110415407	C	T	0.518	0.150513	0.0219466	8.077e-12	0.148515	0.0219541	1.54781e-11	0.15026	0.0219491	4.31364e-12
698	AC(14:0)	AC	rs4945862	6	110737115	110415912	A	G	0.374	0.13217	0.0227811	6.98516e-09	0.132631	0.0227858	6.24128e-09	0.132175	0.0227836	3.51554e-09
699	AC(14:0)	AC	rs9374176	6	110737247	110416044	T	C	0.409	0.150056	0.0223584	2.19062e-11	0.149238	0.0223641	2.84546e-11	0.149991	0.0223609	1.11089e-11
700	AC(14:0)	AC	rs9400384	6	110737302	110416099	T	C	0.421	0.155756	0.0222546	2.96931e-12	0.155916	0.0222595	2.86045e-12	0.15574	0.022257	1.49727e-12
701	AC(14:0)	AC	rs9400385	6	110737408	110416205	C	T	0.421	0.155906	0.0222558	2.83929e-12	0.156057	0.0222608	2.74284e-12	0.155893	0.0222583	1.43047e-12
702	AC(14:0)	AC	rs2003727	6	110738291	110417088	C	T	0.421	0.15555	0.0222625	3.22258e-12	0.15566	0.0222676	3.15464e-12	0.15554	0.022265	1.62366e-12
703	AC(14:0)	AC	rs2011785	6	110738378	110417175	G	A	0.421	0.155656	0.0222619	3.11113e-12	0.155766	0.0222669	3.0458e-12	0.155647	0.0222644	1.56729e-12
704	AC(14:0)	AC	rs4445085	6	110739123	110417920	T	A	0.421	0.156597	0.0222586	2.29192e-12	0.15671	0.0222636	2.2416e-12	0.156585	0.022261	1.15468e-12
705	AC(14:0)	AC	rs7764838	6	110739376	110418173	A	G	0.374	0.133279	0.0227817	5.23295e-09	0.13368	0.0227864	4.74791e-09	0.133298	0.0227842	2.62509e-09
706	AC(14:0)	AC	rs9320330	6	110739752	110418549	G	C	0.421	0.155784	0.0222631	2.99648e-12	0.156062	0.0222679	2.77932e-12	0.155776	0.0222656	1.50843e-12
707	AC(14:0)	AC	rs9481066	6	110742158	110420955	G	A	0.421	0.156778	0.0222559	2.14787e-12	0.15703	0.0222607	2.00891e-12	0.156774	0.0222583	1.08078e-12
708	AC(14:0)	AC	rs9372255	6	110742504	110421301	A	G	0.375	0.133936	0.022766	4.29664e-09	0.13436	0.0227707	3.87196e-09	0.133968	0.0227684	2.14893e-09
709	AC(14:0)	AC	rs9400389	6	110743188	110421985	T	C	0.421	0.15772	0.0222549	1.58607e-12	0.158031	0.0222597	1.45425e-12	0.157715	0.0222573	7.9806e-13
710	AC(14:0)	AC	rs9398236	6	110743194	110421991	C	T	0.421	0.157722	0.0222581	1.59693e-12	0.157995	0.0222629	1.48286e-12	0.157712	0.0222605	8.04354e-13
711	AC(14:0)	AC	rs2180004	6	110743262	110422059	G	A	0.374	0.13458	0.0227688	3.64101e-09	0.135107	0.0227734	3.19085e-09	0.134606	0.0227713	1.82377e-09
712	AC(14:0)	AC	rs9400390	6	110744150	110422947	T	C	0.362	0.129582	0.0229049	1.63273e-08	0.128967	0.0229103	1.92195e-08	0.129564	0.0229074	8.22878e-09
713	AC(14:0)	AC	rs13208728	6	110744421	110423218	C	T	0.421	0.158592	0.0222557	1.20136e-12	0.158787	0.0222606	1.14374e-12	0.158596	0.0222581	6.01976e-13
714	AC(14:0)	AC	rs6932938	6	110745238	110424035	C	A	0.373	0.133169	0.0228254	5.76291e-09	0.133377	0.0228306	5.50387e-09	0.133166	0.0228279	2.90475e-09
715	AC(14:0)	AC	rs7756222	6	110746526	110425323	C	T	0.518	0.153734	0.0218625	2.35315e-12	0.151964	0.0218685	4.26119e-12	0.153547	0.0218649	1.25306e-12
716	AC(14:0)	AC	rs9320331	6	110747068	110425865	A	G	0.285	0.163739	0.0243336	1.90891e-11	0.160484	0.0243458	4.81142e-11	0.163789	0.0243362	9.53281e-12
717	AC(14:0)	AC	rs9481067	6	110750552	110429349	G	A	0.442	0.156221	0.0219112	1.20408e-12	0.15435	0.0219177	2.28026e-12	0.155781	0.0219136	6.77362e-13
718	AC(14:0)	AC	rs761590	6	110751484	110430281	G	A	0.854	0.297203	0.0304676	3.49471e-22	0.293778	0.0304752	1.10879e-21	0.296687	0.0304714	1.74236e-22
719	AC(14:0)	AC	rs910399	6	110751587	110430384	G	A	0.439	0.154679	0.0220595	2.79311e-12	0.152436	0.0220669	5.87265e-12	0.154194	0.022062	1.58682e-12
720	AC(14:0)	AC	rs761589	6	110751791	110430588	G	A	0.442	0.156673	0.0219719	1.19902e-12	0.15481	0.0219784	2.26164e-12	0.156238	0.0219744	6.71967e-13
721	AC(14:0)	AC	rs76676412	6	110752337	110431134	A	G	0.033	-0.356039	0.0641057	2.94003e-08	-0.357056	0.0641201	2.7053e-08	-0.354901	0.0641129	1.63951e-08
722	AC(14:0)	AC	rs12214421	6	110754765	110433562	T	C	0.036	-0.395127	0.0619826	2.08322e-10	-0.382105	0.0620139	8.07471e-10	-0.396523	0.0619884	8.74649e-11
723	AC(14:0)	AC	rs221717	6	110756960	110435757	G	A	0.302	0.139552	0.0236773	4.053e-09	0.142014	0.0236761	2.17405e-09	0.13893	0.0236801	2.37864e-09
724	AC(14:0)	AC	rs7765849	6	110757008	110435805	A	C	0.134	0.174527	0.032211	6.30087e-08	0.177654	0.032211	3.66998e-08	0.174172	0.0322147	3.37827e-08
725	AC(14:0)	AC	rs10457209	6	110757407	110436204	A	G	0.134	0.174481	0.032214	6.36971e-08	0.177617	0.0322139	3.70491e-08	0.174126	0.0322176	3.41442e-08
726	AC(14:0)	AC	rs221716	6	110757416	110436213	T	C	0.302	0.139446	0.0236805	4.18457e-09	0.14186	0.0236793	2.27435e-09	0.138819	0.0236832	2.45802e-09
727	AC(14:0)	AC	rs221715	6	110758205	110437002	C	A	0.302	0.138717	0.0236948	5.13964e-09	0.141201	0.0236937	2.75418e-09	0.138117	0.0236976	2.9952e-09
728	AC(14:0)	AC	rs12210538	6	110760008	110438805	G	A	0.236	-0.420465	0.0249088	9.07128e-62	-0.418726	0.0249089	3.32625e-61	-0.419983	0.0249117	3.48826e-62
729	AC(14:0)	AC	rs72939920	6	110762453	110441250	T	A	0.236	-0.416305	0.0250643	6.64246e-60	-0.413658	0.0250688	4.33327e-59	-0.415769	0.0250673	2.59376e-60
730	AC(14:0)	AC	rs221711	6	110763227	110442024	T	G	0.303	0.137436	0.0236866	7.00253e-09	0.13978	0.0236859	3.90726e-09	0.136813	0.0236894	4.10059e-09
731	AC(14:0)	AC	rs9487408	6	110765198	110443995	G	A	0.303	0.136777	0.0236883	8.28061e-09	0.139194	0.0236875	4.54781e-09	0.136163	0.0236911	4.82972e-09
732	AC(14:0)	AC	rs12195708	6	110776730	110455527	C	A	0.509	-0.200068	0.0216515	4.06352e-20	-0.196459	0.0216655	1.95489e-19	-0.200236	0.021654	1.74113e-20
733	AC(14:0)	AC	rs112174035	6	110797576	110476373	C	T	0.185	-0.351519	0.0279177	1.35394e-35	-0.347639	0.0279299	8.39515e-35	-0.351044	0.0279208	5.89713e-36
734	AC(14:0)	AC	rs12216013	6	110798515	110477312	G	A	0.697	0.218827	0.0237511	5.52057e-20	0.218464	0.0237546	6.62682e-20	0.218552	0.0237537	2.66013e-20
735	AC(14:0)	AC	rs7763445	6	110798704	110477501	A	G	0.697	0.217513	0.0237426	8.82088e-20	0.217293	0.0237457	1.00054e-19	0.21724	0.0237453	4.2722e-20
736	AC(14:0)	AC	rs7763591	6	110798785	110477582	C	G	0.675	0.213309	0.0232549	7.49115e-20	0.212759	0.0232594	9.61284e-20	0.213259	0.0232575	3.53918e-20
737	AC(14:0)	AC	rs7763781	6	110798964	110477761	T	G	0.67	0.207802	0.0232266	5.7147e-19	0.206878	0.0232324	8.40539e-19	0.207737	0.0232292	2.71799e-19
738	AC(14:0)	AC	rs34688397	6	110799043	110477840	G	A	0.688	0.196846	0.0237029	1.38583e-16	0.195792	0.0237081	2.05629e-16	0.196735	0.0237055	6.8624e-17
739	AC(14:0)	AC	rs6928152	6	110799116	110477913	T	C	0.705	0.239775	0.0238159	1.42397e-23	0.237875	0.0238268	3.30258e-23	0.239778	0.0238186	6.87454e-24
740	AC(14:0)	AC	rs6908165	6	110799138	110477935	G	T	0.756	0.261228	0.0251439	6.29097e-25	0.257247	0.0251595	3.39066e-24	0.261228	0.0251467	2.68944e-25
741	AC(14:0)	AC	rs6928183	6	110799201	110477998	G	A	0.784	0.282617	0.0262245	1.2229e-26	0.279335	0.0262371	4.98782e-26	0.282333	0.0262274	5.33071e-27
742	AC(14:0)	AC	rs4551212	6	110809969	110488766	T	G	0.206	0.150749	0.0275016	4.41027e-08	0.148888	0.0275083	6.48751e-08	0.150678	0.0275045	2.26459e-08
743	AC(14:0)	AC	rs4947072	6	110814902	110493699	A	G	0.312	0.141048	0.0236376	2.583e-09	0.13994	0.0236422	3.44801e-09	0.140966	0.0236402	1.33336e-09
744	AC(14:0)	AC	rs62420266	6	110818117	110496914	T	G	0.342	-0.168509	0.0230483	3.17013e-13	-0.167323	0.0230534	4.72896e-13	-0.168235	0.0230509	1.71289e-13
745	AC(14:0)	AC	rs11153238	6	110818847	110497644	A	G	0.343	-0.168338	0.0230124	3.08523e-13	-0.167623	0.0230166	3.95982e-13	-0.168096	0.023015	1.64693e-13
746	AC(14:0)	AC	rs2188553	6	110821915	110500712	A	G	0.194	-0.300584	0.0273699	1.23029e-27	-0.298733	0.0273765	2.72201e-27	-0.300684	0.0273729	5.08507e-28
747	AC(14:0)	AC	rs12204497	6	110822513	110501310	G	A	0.194	-0.300523	0.0273675	1.24826e-27	-0.298718	0.0273739	2.70938e-27	-0.300631	0.0273705	5.13993e-28
748	AC(14:0)	AC	rs12192761	6	110822793	110501590	A	G	0.194	-0.300398	0.027366	1.30203e-27	-0.298628	0.0273723	2.78743e-27	-0.300505	0.027369	5.36509e-28
749	AC(14:0)	AC	rs9487435	6	110825075	110503872	A	G	0.249	-0.245481	0.0250938	2.39472e-22	-0.244662	0.025097	3.40924e-22	-0.245811	0.0250966	9.94652e-23
750	AC(14:0)	AC	rs9481083	6	110827882	110506679	T	C	0.248	-0.249382	0.0250421	4.30862e-23	-0.248818	0.0250449	5.57451e-23	-0.249722	0.0250449	1.77561e-23
751	AC(14:0)	AC	rs12215879	6	110828403	110507200	G	A	0.194	-0.29921	0.0273239	1.72596e-27	-0.297822	0.0273294	3.16546e-27	-0.299333	0.027327	7.09862e-28
752	AC(14:0)	AC	rs12204287	6	110829335	110508132	T	C	0.195	-0.298844	0.0273392	2.12487e-27	-0.297324	0.0273454	4.10052e-27	-0.298983	0.0273423	8.70001e-28
753	AC(14:0)	AC	rs12204339	6	110829434	110508231	T	C	0.195	-0.298897	0.0273395	2.08497e-27	-0.297371	0.0273457	4.03276e-27	-0.299032	0.0273426	8.54348e-28
754	AC(14:0)	AC	rs12175381	6	110834019	110512816	C	G	0.347	-0.165562	0.0230206	7.49163e-13	-0.165793	0.023023	7.07288e-13	-0.165323	0.0230231	4.03788e-13
755	AC(14:0)	AC	rs11153242	6	110834282	110513079	C	G	0.347	-0.165559	0.0230213	7.51066e-13	-0.165797	0.0230237	7.07623e-13	-0.165321	0.0230239	4.04786e-13
756	AC(14:0)	AC	rs7744119	6	110835661	110514458	T	C	0.347	-0.165504	0.0230235	7.67475e-13	-0.165778	0.0230257	7.14746e-13	-0.165264	0.023026	4.14066e-13
757	AC(14:0)	AC	rs72944036	6	110836112	110514909	A	G	0.185	-0.299305	0.0280312	3.02032e-26	-0.296025	0.0280419	1.10064e-25	-0.299464	0.0280343	1.2755e-26
758	AC(14:0)	AC	rs9400396	6	110837288	110516085	A	C	0.347	-0.165366	0.0230238	8.01765e-13	-0.165672	0.023026	7.39208e-13	-0.165126	0.0230264	4.32774e-13
759	AC(14:0)	AC	rs6905381	6	110841259	110520056	A	C	0.41	-0.146007	0.022216	5.4865e-11	-0.146978	0.0222168	4.12893e-11	-0.145992	0.0222185	2.78822e-11
760	AC(14:0)	AC	rs9386909	6	110842550	110521347	T	C	0.498	-0.130252	0.0219831	3.3244e-09	-0.131122	0.0219829	2.62578e-09	-0.130658	0.0219855	1.50609e-09
761	AC(14:0)	AC	rs9386910	6	110842976	110521773	A	G	0.353	-0.1543	0.0228846	1.75108e-11	-0.155298	0.0228854	1.31277e-11	-0.154091	0.0228872	9.37845e-12
762	AC(14:0)	AC	rs2520573	6	110843638	110522435	A	G	0.34	0.126177	0.0229749	4.1581e-08	0.128103	0.0229756	2.58778e-08	0.126526	0.0229774	1.932e-08
763	AC(14:0)	AC	rs1989634	6	110846248	110525045	A	G	0.515	-0.123614	0.0218292	1.56911e-08	-0.122977	0.021831	1.8701e-08	-0.124145	0.0218317	6.89597e-09
764	AC(14:0)	AC	rs11153244	6	110846841	110525638	C	T	0.372	-0.140002	0.0225823	6.14589e-10	-0.140838	0.0225836	4.90534e-10	-0.139569	0.0225849	3.49501e-10
765	AC(14:0)	AC	rs9386912	6	110847197	110525994	T	C	0.373	-0.144915	0.0225867	1.54207e-10	-0.145012	0.0225892	1.51694e-10	-0.144463	0.0225893	8.83247e-11
766	AC(14:0)	AC	rs9386913	6	110850515	110529312	C	T	0.385	-0.142634	0.0222342	1.55994e-10	-0.144449	0.022234	9.22032e-11	-0.142272	0.0222368	8.67132e-11
767	AC(14:0)	AC	rs74504511	6	110851823	110530620	A	G	0.032	-0.399179	0.0687867	6.94548e-09	-0.395807	0.0688108	9.3984e-09	-0.400089	0.0687944	3.2283e-09
768	AC(14:0)	AC	rs1080261	6	110851976	110530773	G	T	0.201	-0.186299	0.0283041	5.16075e-11	-0.187348	0.0283064	4.06327e-11	-0.186303	0.0283073	2.59692e-11
769	AC(14:1)	AC	rs140780767	18	55262046	57594814	C	T	0.006	0.764158	0.139567	4.58715e-08	0.746084	0.139697	9.66711e-08	0.765203	0.13958	2.21572e-08
770	AC(14:1)	AC	rs7718024	5	131785879	132450187	C	T	0.194	0.153206	0.0274979	2.8295e-08	0.154754	0.0275244	2.12339e-08	0.15479	0.0275005	9.63525e-09
771	AC(14:2)	AC	rs162887	5	131629165	132293472	G	A	0.716	-0.140586	0.0242976	7.83759e-09	-0.144469	0.0243176	3.08488e-09	-0.141944	0.0242991	2.76882e-09
772	AC(14:2)	AC	rs460089	5	131629772	132294079	G	C	0.716	-0.140403	0.0242787	7.97333e-09	-0.144218	0.0242988	3.19128e-09	-0.141767	0.0242803	2.81454e-09
773	AC(14:2)	AC	rs460271	5	131630062	132294369	G	C	0.716	-0.141591	0.0242634	5.84014e-09	-0.145669	0.024283	2.16907e-09	-0.14296	0.024265	2.052e-09
774	AC(14:2)	AC	rs419291	5	131633355	132297662	C	T	0.641	-0.127659	0.0229772	2.92222e-08	-0.127699	0.022999	2.97995e-08	-0.128851	0.0229787	1.08842e-08
775	AC(14:2)	AC	rs270612	5	131637338	132301645	A	G	0.714	-0.142346	0.0240965	3.79792e-09	-0.145965	0.024116	1.55827e-09	-0.143706	0.024098	1.33018e-09
776	AC(14:2)	AC	rs272838	5	131638817	132303124	T	C	0.171	0.165904	0.0290205	1.19722e-08	0.169867	0.0290426	5.49751e-09	0.167984	0.0290225	3.80238e-09
777	AC(14:2)	AC	rs270613	5	131640583	132304890	G	A	0.633	-0.128058	0.0227451	1.91779e-08	-0.127745	0.0227683	2.14303e-08	-0.129203	0.0227466	7.15623e-09
778	AC(14:2)	AC	rs270614	5	131640813	132305120	A	G	0.714	-0.143635	0.0240988	2.75856e-09	-0.147185	0.0241185	1.14401e-09	-0.144994	0.0241003	9.63506e-10
779	AC(14:2)	AC	rs270615	5	131641573	132305880	C	G	0.714	-0.144097	0.0241046	2.47716e-09	-0.147654	0.0241242	1.02319e-09	-0.145451	0.0241061	8.65331e-10
780	AC(14:2)	AC	rs270608	5	131648406	132312713	T	C	0.707	-0.143771	0.024022	2.38867e-09	-0.147469	0.024041	9.45442e-10	-0.144991	0.0240235	8.56792e-10
781	AC(14:2)	AC	rs270607	5	131649186	132313493	G	A	0.703	-0.137781	0.023875	8.58841e-09	-0.140392	0.0238965	4.59474e-09	-0.139076	0.0238766	3.05866e-09
782	AC(14:2)	AC	rs270606	5	131650867	132315174	G	A	0.713	-0.141969	0.0240911	4.14167e-09	-0.145205	0.024111	1.87809e-09	-0.143285	0.0240926	1.46672e-09
783	AC(14:2)	AC	rs270605	5	131651811	132316118	T	C	0.633	-0.128889	0.0227361	1.53526e-08	-0.128492	0.0227594	1.75454e-08	-0.130013	0.0227376	5.73934e-09
784	AC(14:2)	AC	rs156322	5	131653925	132318232	T	C	0.713	-0.142134	0.0240665	3.83304e-09	-0.145414	0.0240864	1.71392e-09	-0.143449	0.0240681	1.35683e-09
785	AC(14:2)	AC	rs270603	5	131655417	132319724	C	G	0.713	-0.141842	0.0240584	4.07474e-09	-0.145138	0.0240783	1.81638e-09	-0.143157	0.02406	1.44263e-09
786	AC(14:2)	AC	rs682821	5	131655540	132319847	C	T	0.713	-0.142126	0.024067	3.84478e-09	-0.145341	0.0240869	1.74863e-09	-0.143442	0.0240685	1.3601e-09
787	AC(14:2)	AC	rs272842	5	131656517	132320824	G	A	0.633	-0.128346	0.0227192	1.72079e-08	-0.127997	0.0227424	1.94109e-08	-0.129471	0.0227206	6.43403e-09
788	AC(14:2)	AC	rs270602	5	131656700	132321007	C	T	0.641	-0.129266	0.0228359	1.60209e-08	-0.129211	0.0228579	1.67536e-08	-0.13044	0.0228373	5.95378e-09
789	AC(14:2)	AC	rs270601	5	131656997	132321304	C	T	0.713	-0.14168	0.024054	4.21461e-09	-0.145011	0.0240738	1.86263e-09	-0.142996	0.0240555	1.49243e-09
790	AC(14:2)	AC	rs273917	5	131659618	132323925	G	A	0.713	-0.142008	0.0240629	3.93589e-09	-0.145259	0.0240828	1.77403e-09	-0.143326	0.0240645	1.39174e-09
791	AC(14:2)	AC	rs273916	5	131659830	132324137	A	C	0.713	-0.141698	0.0240534	4.19186e-09	-0.145031	0.0240732	1.85172e-09	-0.143016	0.0240549	1.48352e-09
792	AC(14:2)	AC	rs273915	5	131660119	132324426	C	G	0.713	-0.141698	0.0240534	4.19175e-09	-0.145031	0.0240732	1.85159e-09	-0.143016	0.0240549	1.48368e-09
793	AC(14:2)	AC	rs273914	5	131660431	132324738	T	A	0.633	-0.12835	0.0227191	1.71892e-08	-0.128002	0.0227424	1.93858e-08	-0.129476	0.0227206	6.42569e-09
794	AC(14:2)	AC	rs273913	5	131661156	132325463	C	T	0.633	-0.129446	0.0227147	1.29129e-08	-0.12919	0.0227378	1.42406e-08	-0.130573	0.0227161	4.81376e-09
795	AC(14:2)	AC	rs273912	5	131661349	132325656	T	G	0.713	-0.141137	0.0240662	4.91288e-09	-0.144429	0.024086	2.20132e-09	-0.142458	0.0240677	1.7396e-09
796	AC(14:2)	AC	rs273911	5	131661526	132325833	G	C	0.713	-0.142002	0.0240632	3.94377e-09	-0.145255	0.024083	1.77645e-09	-0.14332	0.0240647	1.39459e-09
797	AC(14:2)	AC	rs272894	5	131662460	132326767	T	C	0.633	-0.128347	0.0227192	1.72005e-08	-0.127999	0.0227424	1.94015e-08	-0.129473	0.0227206	6.43066e-09
798	AC(14:2)	AC	rs272893	5	131663062	132327369	C	T	0.641	-0.129266	0.0228359	1.60209e-08	-0.129211	0.0228579	1.67536e-08	-0.130451	0.0228373	5.93626e-09
799	AC(14:2)	AC	rs272892	5	131664349	132328656	T	C	0.713	-0.141713	0.024054	4.18051e-09	-0.145037	0.0240738	1.85064e-09	-0.143033	0.0240555	1.47862e-09
800	AC(14:2)	AC	rs272891	5	131664394	132328701	T	G	0.713	-0.14183	0.0240626	4.1128e-09	-0.144983	0.0240826	1.90243e-09	-0.143151	0.0240642	1.4541e-09
801	AC(14:2)	AC	rs272889	5	131665378	132329685	G	A	0.641	-0.129196	0.0228381	1.63586e-08	-0.129022	0.0228603	1.76348e-08	-0.130374	0.0228396	6.07417e-09
802	AC(14:2)	AC	rs272888	5	131665423	132329730	C	T	0.713	-0.141635	0.0240546	4.26721e-09	-0.144862	0.0240745	1.93751e-09	-0.142959	0.0240562	1.5077e-09
803	AC(14:2)	AC	rs272887	5	131665713	132330020	G	A	0.713	-0.142567	0.0240502	3.35699e-09	-0.145858	0.02407	1.49186e-09	-0.143886	0.0240518	1.1851e-09
804	AC(14:2)	AC	rs272886	5	131665840	132330147	C	T	0.633	-0.128328	0.0227192	1.72847e-08	-0.127979	0.0227425	1.95006e-08	-0.129456	0.0227207	6.45875e-09
805	AC(14:2)	AC	rs272885	5	131667736	132332043	G	A	0.713	-0.141694	0.0240535	4.19737e-09	-0.145026	0.0240733	1.85448e-09	-0.143017	0.024055	1.4835e-09
806	AC(14:2)	AC	rs272884	5	131668654	132332961	C	G	0.633	-0.128346	0.0227192	1.72079e-08	-0.127997	0.0227424	1.94109e-08	-0.129476	0.0227206	6.42547e-09
807	AC(14:2)	AC	rs272883	5	131668698	132333005	G	A	0.713	-0.141694	0.0240534	4.19665e-09	-0.145026	0.0240732	1.85423e-09	-0.143016	0.024055	1.48359e-09
808	AC(14:2)	AC	rs272882	5	131669161	132333468	T	G	0.713	-0.141694	0.0240534	4.19665e-09	-0.145026	0.0240732	1.85423e-09	-0.143016	0.024055	1.48359e-09
809	AC(14:2)	AC	rs272881	5	131669264	132333571	A	G	0.633	-0.128342	0.0227194	1.72289e-08	-0.127993	0.0227427	1.94353e-08	-0.129473	0.0227209	6.43335e-09
810	AC(14:2)	AC	rs149218	5	131669690	132333997	T	C	0.641	-0.129266	0.0228359	1.60209e-08	-0.129211	0.0228579	1.67536e-08	-0.130445	0.0228373	5.94566e-09
811	AC(14:2)	AC	rs272880	5	131670178	132334485	T	C	0.713	-0.142006	0.024063	3.93867e-09	-0.145256	0.0240829	1.77561e-09	-0.143329	0.0240645	1.39097e-09
812	AC(14:2)	AC	rs272879	5	131670546	132334853	G	C	0.633	-0.12836	0.0227195	1.71544e-08	-0.12801	0.0227428	1.93533e-08	-0.129491	0.022721	6.40377e-09
813	AC(14:2)	AC	rs272878	5	131671769	132336076	C	T	0.713	-0.141693	0.0240535	4.1973e-09	-0.145026	0.0240733	1.85448e-09	-0.143014	0.024055	1.48461e-09
814	AC(14:2)	AC	rs272877	5	131674260	132338567	G	A	0.713	-0.141694	0.0240535	4.19638e-09	-0.145026	0.0240733	1.85405e-09	-0.143012	0.024055	1.4852e-09
815	AC(14:2)	AC	rs272875	5	131674888	132339195	C	T	0.633	-0.128368	0.0227191	1.71083e-08	-0.128017	0.0227423	1.93114e-08	-0.129496	0.0227205	6.39196e-09
816	AC(14:2)	AC	rs272874	5	131675046	132339353	T	C	0.641	-0.129266	0.0228359	1.60209e-08	-0.129211	0.0228579	1.67536e-08	-0.130442	0.0228373	5.94985e-09
817	AC(14:2)	AC	rs272872	5	131675864	132340171	G	A	0.713	-0.141694	0.0240534	4.19665e-09	-0.145026	0.0240732	1.85423e-09	-0.143013	0.024055	1.48484e-09
818	AC(14:2)	AC	rs272871	5	131676688	132340995	G	T	0.641	-0.129272	0.022836	1.59968e-08	-0.129217	0.022858	1.67328e-08	-0.130448	0.0228374	5.94221e-09
819	AC(14:2)	AC	rs272870	5	131677073	132341380	T	C	0.713	-0.141692	0.0240535	4.19844e-09	-0.145024	0.0240733	1.85529e-09	-0.143011	0.024055	1.48549e-09
820	AC(14:2)	AC	rs272869	5	131677997	132342304	G	A	0.641	-0.129266	0.0228359	1.60209e-08	-0.129211	0.0228579	1.67536e-08	-0.130442	0.0228373	5.9511e-09
821	AC(14:2)	AC	rs4705933	5	131678412	132342719	A	G	0.633	-0.128328	0.0227192	1.72847e-08	-0.127979	0.0227425	1.95006e-08	-0.129453	0.0227207	6.46457e-09
822	AC(14:2)	AC	rs272868	5	131680751	132345058	G	C	0.713	-0.141692	0.0240535	4.19947e-09	-0.145024	0.0240733	1.85538e-09	-0.143013	0.024055	1.48501e-09
823	AC(14:2)	AC	rs272867	5	131681057	132345364	A	G	0.633	-0.128328	0.0227192	1.72847e-08	-0.127979	0.0227425	1.95006e-08	-0.129452	0.0227207	6.46551e-09
824	AC(14:2)	AC	rs272865	5	131681926	132346233	A	T	0.633	-0.128322	0.0227194	1.73174e-08	-0.127972	0.0227426	1.95399e-08	-0.129446	0.0227208	6.47667e-09
825	AC(14:2)	AC	rs166635	5	131684042	132348349	A	G	0.713	-0.141695	0.0240536	4.19686e-09	-0.145027	0.0240734	1.85425e-09	-0.143018	0.0240551	1.48313e-09
826	AC(14:2)	AC	rs272860	5	131684175	132348482	G	C	0.633	-0.128298	0.0227203	1.74458e-08	-0.127946	0.0227435	1.96922e-08	-0.129423	0.0227217	6.52368e-09
827	AC(14:2)	AC	rs272859	5	131684256	132348563	C	T	0.713	-0.141673	0.0240543	4.22405e-09	-0.14501	0.0240741	1.86407e-09	-0.142993	0.0240558	1.49429e-09
828	AC(14:2)	AC	rs272857	5	131685297	132349604	A	G	0.642	-0.129333	0.0228372	1.57814e-08	-0.129259	0.0228594	1.65855e-08	-0.130512	0.0228387	5.85633e-09
829	AC(14:2)	AC	rs272856	5	131687081	132351388	C	G	0.713	-0.141692	0.0240535	4.19893e-09	-0.145024	0.0240733	1.8553e-09	-0.143018	0.0240551	1.48293e-09
830	AC(14:2)	AC	rs272855	5	131687175	132351482	T	C	0.713	-0.141808	0.0240621	4.13215e-09	-0.14497	0.0240821	1.90754e-09	-0.143136	0.0240637	1.45837e-09
831	AC(14:2)	AC	rs272854	5	131688017	132352324	T	C	0.713	-0.142003	0.0240631	3.94168e-09	-0.145253	0.0240829	1.77711e-09	-0.143332	0.0240646	1.39005e-09
832	AC(14:2)	AC	rs169256	5	131688533	132352840	C	T	0.713	-0.141692	0.0240535	4.19848e-09	-0.145024	0.0240733	1.8553e-09	-0.143019	0.024055	1.48266e-09
833	AC(14:2)	AC	rs272853	5	131688561	132352868	G	A	0.713	-0.14257	0.0240507	3.35696e-09	-0.145861	0.0240706	1.49204e-09	-0.143895	0.0240523	1.18353e-09
834	AC(14:2)	AC	rs272852	5	131688767	132353074	A	G	0.633	-0.128337	0.0227204	1.72751e-08	-0.127985	0.0227437	1.9502e-08	-0.129467	0.0227219	6.45263e-09
835	AC(14:2)	AC	rs272851	5	131688964	132353271	G	A	0.713	-0.141736	0.0240605	4.19658e-09	-0.145064	0.0240803	1.85662e-09	-0.14306	0.024062	1.48274e-09
836	AC(14:2)	AC	rs272850	5	131689123	132353430	G	A	0.713	-0.141694	0.0240535	4.1964e-09	-0.145026	0.0240733	1.85437e-09	-0.143022	0.024055	1.48168e-09
837	AC(14:2)	AC	rs272849	5	131690241	132354548	G	A	0.641	-0.129125	0.0228397	1.66927e-08	-0.128962	0.0228619	1.79437e-08	-0.130306	0.0228411	6.19484e-09
838	AC(14:2)	AC	rs273903	5	131692462	132356769	G	A	0.713	-0.141513	0.0240537	4.39157e-09	-0.144728	0.0240736	2.00124e-09	-0.14284	0.0240552	1.55124e-09
839	AC(14:2)	AC	rs273902	5	131692966	132357273	A	G	0.641	-0.129119	0.02284	1.67231e-08	-0.128955	0.0228622	1.79802e-08	-0.1303	0.0228414	6.20644e-09
840	AC(14:2)	AC	rs183894	5	131693057	132357364	C	T	0.641	-0.12924	0.0228425	1.62781e-08	-0.129067	0.0228648	1.75438e-08	-0.130421	0.022844	6.04146e-09
841	AC(14:2)	AC	rs273901	5	131694360	132358667	T	G	0.713	-0.141694	0.0240534	4.19665e-09	-0.145026	0.0240732	1.85423e-09	-0.143021	0.024055	1.48173e-09
842	AC(14:2)	AC	rs273900	5	131694606	132358913	A	G	0.633	-0.128329	0.022721	1.73266e-08	-0.127975	0.0227442	1.95698e-08	-0.129457	0.0227224	6.47402e-09
843	AC(14:2)	AC	rs273899	5	131695178	132359485	A	G	0.713	-0.141694	0.0240534	4.19665e-09	-0.145026	0.0240732	1.85423e-09	-0.14302	0.024055	1.48199e-09
844	AC(14:2)	AC	rs274546	5	131699867	132364175	G	A	0.641	-0.129109	0.0228407	1.67849e-08	-0.128941	0.022863	1.8064e-08	-0.130292	0.0228422	6.22688e-09
845	AC(14:2)	AC	rs200837	5	131699958	132364266	A	G	0.713	-0.141513	0.0240538	4.39219e-09	-0.144727	0.0240737	2.00196e-09	-0.142841	0.0240554	1.55141e-09
846	AC(14:2)	AC	rs388891	5	131700794	132365102	G	C	0.713	-0.141513	0.0240537	4.39209e-09	-0.144727	0.0240737	2.00192e-09	-0.14284	0.0240553	1.55156e-09
847	AC(14:2)	AC	rs367805	5	131701279	132365587	C	T	0.703	-0.137587	0.0238424	8.59823e-09	-0.140271	0.0238637	4.51207e-09	-0.138893	0.0238439	3.05321e-09
848	AC(14:2)	AC	rs1644283	5	131701595	132365903	G	A	0.713	-0.141513	0.0240537	4.39198e-09	-0.144727	0.0240737	2.00191e-09	-0.14284	0.0240553	1.55148e-09
849	AC(14:2)	AC	rs441969	5	131702120	132366428	A	G	0.637	-0.133233	0.0228967	6.37602e-09	-0.131807	0.0229209	9.53939e-09	-0.134423	0.0228981	2.32912e-09
850	AC(14:2)	AC	rs2631372	5	131703578	132367886	C	G	0.287	0.141513	0.0240537	4.39228e-09	0.144726	0.0240737	2.00217e-09	0.142841	0.0240553	1.55111e-09
851	AC(14:2)	AC	rs2631371	5	131703691	132367999	A	G	0.287	0.142002	0.0240631	3.9427e-09	0.145252	0.024083	1.77783e-09	0.14333	0.0240646	1.39061e-09
852	AC(14:2)	AC	rs2631370	5	131703776	132368084	C	T	0.367	0.128214	0.0227249	1.7936e-08	0.127834	0.0227482	2.03861e-08	0.129344	0.0227263	6.70208e-09
853	AC(14:2)	AC	rs2569265	5	131704519	132368827	C	T	0.287	0.141511	0.024055	4.40182e-09	0.144734	0.0240749	2.0018e-09	0.14284	0.0240565	1.55452e-09
854	AC(14:2)	AC	rs2631369	5	131705266	132369574	C	G	0.287	0.141028	0.0240459	4.90507e-09	0.144303	0.0240659	2.2059e-09	0.142354	0.0240475	1.73285e-09
855	AC(14:2)	AC	rs2631368	5	131705297	132369605	G	T	0.287	0.141692	0.0240536	4.19948e-09	0.145024	0.0240734	1.85536e-09	0.143022	0.0240551	1.48184e-09
856	AC(14:2)	AC	rs2631365	5	131705949	132370257	C	T	0.367	0.128231	0.0227273	1.79206e-08	0.12785	0.0227506	2.03767e-08	0.129363	0.0227288	6.69416e-09
857	AC(14:2)	AC	rs2631362	5	131707293	132371601	G	A	0.287	0.140711	0.024063	5.43731e-09	0.144113	0.0240826	2.37326e-09	0.142034	0.0240646	1.92537e-09
858	AC(14:2)	AC	rs62384157	5	131707537	132371845	G	A	0.176	0.168524	0.0286527	4.52635e-09	0.17171	0.0286748	2.37745e-09	0.170463	0.0286546	1.45244e-09
859	AC(14:2)	AC	rs2631359	5	131707892	132372200	T	C	0.287	0.140711	0.024063	5.43731e-09	0.144113	0.0240826	2.37326e-09	0.142034	0.0240646	1.92533e-09
860	AC(14:2)	AC	rs671473	5	131708535	132372843	A	C	0.287	0.140711	0.024063	5.43731e-09	0.144113	0.0240826	2.37326e-09	0.142037	0.0240646	1.92378e-09
861	AC(14:2)	AC	rs582490	5	131710095	132374403	A	G	0.287	0.140711	0.024063	5.43731e-09	0.144113	0.0240826	2.37326e-09	0.142038	0.0240646	1.92368e-09
862	AC(14:2)	AC	rs581968	5	131710202	132374510	A	G	0.287	0.140711	0.024063	5.43731e-09	0.144113	0.0240826	2.37326e-09	0.142037	0.0240646	1.92382e-09
863	AC(14:2)	AC	rs274572	5	131710917	132375225	G	T	0.287	0.140711	0.024063	5.43729e-09	0.144113	0.0240826	2.37347e-09	0.142038	0.0240645	1.92334e-09
864	AC(14:2)	AC	rs274571	5	131712125	132376433	G	A	0.287	0.140711	0.024063	5.43731e-09	0.144113	0.0240826	2.37326e-09	0.142037	0.0240646	1.92394e-09
865	AC(14:2)	AC	rs274570	5	131713226	132377534	T	C	0.287	0.140711	0.024063	5.43731e-09	0.144113	0.0240826	2.37326e-09	0.142037	0.0240646	1.92379e-09
866	AC(14:2)	AC	rs274564	5	131715301	132379609	T	C	0.287	0.14094	0.0240648	5.15226e-09	0.14433	0.0240844	2.25281e-09	0.142265	0.0240663	1.82182e-09
867	AC(14:2)	AC	rs183898	5	131716902	132381210	G	C	0.287	0.141285	0.0240663	4.74068e-09	0.144657	0.0240859	2.07874e-09	0.142611	0.0240679	1.67463e-09
868	AC(14:2)	AC	rs274561	5	131719228	132383536	A	C	0.356	0.125277	0.0228953	4.70162e-08	0.125286	0.0229169	4.82697e-08	0.126495	0.0228968	1.7447e-08
869	AC(14:2)	AC	rs274560	5	131719450	132383758	C	T	0.357	0.125131	0.0228939	4.86324e-08	0.125215	0.0229155	4.90207e-08	0.126348	0.0228954	1.80587e-08
870	AC(14:2)	AC	rs274559	5	131720070	132384378	G	A	0.365	0.124508	0.0227759	4.86352e-08	0.124391	0.0227984	5.15276e-08	0.125671	0.0227774	1.81756e-08
871	AC(14:2)	AC	rs635620	5	131720263	132384571	G	A	0.287	0.141862	0.0240682	4.11796e-09	0.145209	0.0240879	1.81235e-09	0.143161	0.0240697	1.46227e-09
872	AC(14:2)	AC	rs635619	5	131720265	132384573	A	G	0.287	0.141856	0.0240663	4.11379e-09	0.145204	0.024086	1.8098e-09	0.143157	0.0240679	1.46002e-09
873	AC(14:2)	AC	rs274558	5	131721174	132385482	G	A	0.365	0.124508	0.0227759	4.86352e-08	0.124391	0.0227984	5.15276e-08	0.125643	0.0227774	1.83005e-08
874	AC(14:2)	AC	rs274557	5	131721204	132385512	C	T	0.365	0.124508	0.0227759	4.86352e-08	0.124391	0.0227984	5.15276e-08	0.125667	0.0227774	1.8191e-08
875	AC(14:2)	AC	rs274556	5	131722075	132386383	G	A	0.287	0.141288	0.0240838	4.85707e-09	0.144827	0.0241033	2.04398e-09	0.142617	0.0240853	1.71587e-09
876	AC(14:2)	AC	rs17689595	5	131732774	132397082	A	G	0.178	0.167761	0.0285439	4.63768e-09	0.171714	0.0285634	2.0577e-09	0.16959	0.0285458	1.52389e-09
877	AC(14:2)	AC	rs4705857	5	131737030	132401338	T	C	0.309	0.130899	0.0236409	3.29254e-08	0.134183	0.023661	1.51722e-08	0.131922	0.0236425	1.27419e-08
878	AC(14:2)	AC	rs17771891	5	131744202	132408510	T	C	0.194	0.173163	0.0275213	3.64516e-10	0.174796	0.0275439	2.57749e-10	0.174824	0.0275231	1.16873e-10
879	AC(14:2)	AC	rs1016988	5	131744574	132408882	C	T	0.196	0.177232	0.0273901	1.15315e-10	0.179229	0.0274129	7.39209e-11	0.178894	0.027392	3.63217e-11
880	AC(14:2)	AC	rs7704457	5	131744790	132409098	C	T	0.196	0.177784	0.0273876	1.00636e-10	0.179776	0.0274105	6.45178e-11	0.179456	0.0273895	3.15767e-11
881	AC(14:2)	AC	rs1003533	5	131755651	132419959	T	C	0.194	0.172184	0.0274786	4.25196e-10	0.173058	0.0275022	3.60256e-10	0.173805	0.0274805	1.39266e-10
882	AC(14:2)	AC	rs1981524	5	131756506	132420814	T	C	0.194	0.172438	0.0274939	4.09591e-10	0.173614	0.0275167	3.23348e-10	0.174059	0.0274958	1.34237e-10
883	AC(14:2)	AC	rs10900807	5	131757480	132421788	C	G	0.193	0.174353	0.027547	2.83492e-10	0.176176	0.0275683	1.91833e-10	0.175967	0.0275488	9.28983e-11
884	AC(14:2)	AC	rs2106854	5	131769174	132433482	T	C	0.195	0.175223	0.027405	1.88711e-10	0.177121	0.027426	1.2503e-10	0.176807	0.0274068	6.13497e-11
885	AC(14:2)	AC	rs62385693	5	131773674	132437982	C	T	0.195	0.174437	0.027406	2.27364e-10	0.176102	0.0274274	1.59514e-10	0.176034	0.0274079	7.38494e-11
886	AC(14:2)	AC	rs11242113	5	131777234	132441542	A	G	0.195	0.181323	0.0274068	4.39763e-11	0.183072	0.0274276	2.98134e-11	0.182881	0.0274086	1.41102e-11
887	AC(14:2)	AC	rs6874639	5	131778716	132443024	G	A	0.195	0.180907	0.0273894	4.73053e-11	0.182655	0.0274104	3.20848e-11	0.182473	0.0273913	1.51637e-11
888	AC(14:2)	AC	rs7730247	5	131781288	132445596	C	A	0.195	0.180525	0.0273833	5.14096e-11	0.182205	0.0274044	3.54813e-11	0.182092	0.0273851	1.64855e-11
889	AC(14:2)	AC	rs1012793	5	131781345	132445653	C	G	0.195	0.180512	0.0273831	5.15515e-11	0.18219	0.0274042	3.55999e-11	0.182079	0.0273849	1.65335e-11
890	AC(14:2)	AC	rs62385716	5	131783772	132448080	T	C	0.077	0.23182	0.0429037	6.88339e-08	0.240669	0.042924	2.19378e-08	0.233534	0.0429065	2.76114e-08
891	AC(14:2)	AC	rs7718024	5	131785879	132450187	C	T	0.194	0.183239	0.0274797	3.1086e-11	0.185867	0.0274991	1.68968e-11	0.184789	0.0274815	9.94026e-12
892	AC(14:2)	AC	rs2706383	5	131792402	132456710	A	G	0.195	0.174845	0.0274663	2.27975e-10	0.177155	0.0274869	1.37008e-10	0.176336	0.0274682	7.53618e-11
893	AC(14:2)	AC	rs2405528	5	131794298	132458606	A	G	0.2	0.167397	0.0271934	8.65006e-10	0.169667	0.0272141	5.29405e-10	0.168794	0.0271952	2.94879e-10
894	AC(14:2)	AC	rs886286	5	131795597	132459905	G	A	0.2	0.167377	0.0271795	8.51976e-10	0.169684	0.0272003	5.16718e-10	0.16878	0.0271813	2.89948e-10
895	AC(14:2)	AC	rs757105	5	131795663	132459971	T	C	0.2	0.167066	0.027177	9.11998e-10	0.169374	0.0271977	5.53406e-10	0.168469	0.0271788	3.10491e-10
896	AC(14:2)	AC	rs2522047	5	131795882	132460190	T	G	0.2	0.167061	0.0271768	9.13075e-10	0.16937	0.0271976	5.53911e-10	0.168464	0.0271786	3.10818e-10
897	AC(14:2)	AC	rs2706393	5	131796067	132460375	A	G	0.2	0.16705	0.0271765	9.15012e-10	0.169362	0.0271972	5.54747e-10	0.168453	0.0271783	3.11455e-10
898	AC(14:2)	AC	rs2522050	5	131796609	132460917	T	C	0.2	0.167061	0.027183	9.20423e-10	0.169388	0.0272038	5.56181e-10	0.168463	0.0271848	3.13658e-10
899	AC(14:2)	AC	rs2706395	5	131796803	132461111	T	A	0.2	0.167028	0.0271755	9.1875e-10	0.169346	0.0271962	5.5622e-10	0.168431	0.0271773	3.12608e-10
900	AC(14:2)	AC	rs2522054	5	131799526	132463834	T	G	0.195	0.174492	0.0274624	2.46912e-10	0.176883	0.0274827	1.45708e-10	0.17598	0.0274643	8.15173e-11
901	AC(14:2)	AC	rs2706339	5	131800105	132464413	T	G	0.195	0.174385	0.0274562	2.5089e-10	0.176829	0.0274763	1.46191e-10	0.175876	0.0274581	8.27524e-11
902	AC(14:2)	AC	rs2522056	5	131801726	132466034	A	G	0.195	0.174123	0.0274371	2.59408e-10	0.17657	0.0274572	1.51049e-10	0.175623	0.027439	8.53624e-11
903	AC(14:2)	AC	rs2522060	5	131804025	132468333	G	C	0.195	0.171357	0.0274638	5.13328e-10	0.173727	0.0274842	3.06693e-10	0.17291	0.0274657	1.67847e-10
904	AC(14:2)	AC	rs2522061	5	131804045	132468353	T	G	0.195	0.171545	0.0274719	4.97448e-10	0.173878	0.0274923	2.99718e-10	0.173097	0.0274738	1.62624e-10
905	AC(14:2)	AC	rs2706373	5	131804256	132468564	T	C	0.195	0.171429	0.0274691	5.08936e-10	0.173766	0.0274894	3.06402e-10	0.172974	0.0274709	1.66632e-10
906	AC(14:2)	AC	rs2522062	5	131805416	132469724	G	A	0.195	0.171601	0.0274733	4.92531e-10	0.173895	0.0274936	2.99507e-10	0.17314	0.0274752	1.61337e-10
907	AC(14:2)	AC	rs2522063	5	131805591	132469899	T	G	0.195	0.17157	0.0274719	4.95055e-10	0.173866	0.0274921	3.00937e-10	0.173107	0.0274738	1.62268e-10
908	AC(14:2)	AC	rs2706379	5	131805735	132470043	T	C	0.195	0.171553	0.0274712	4.96502e-10	0.17385	0.0274914	3.01681e-10	0.173084	0.027473	1.62939e-10
909	AC(14:2)	AC	rs2522064	5	131806488	132470796	A	G	0.195	0.171545	0.0274881	5.10004e-10	0.173876	0.0275083	3.07677e-10	0.1731	0.02749	1.6643e-10
910	AC(14:2)	AC	rs2057655	5	131807624	132471932	A	G	0.194	0.170413	0.0275741	7.48602e-10	0.172671	0.0275944	4.62132e-10	0.17197	0.0275759	2.44704e-10
911	AC(14:2)	AC	rs2706381	5	131810619	132474927	T	C	0.194	0.170931	0.0276383	7.2962e-10	0.173336	0.0276585	4.36334e-10	0.172536	0.0276402	2.35631e-10
912	AC(15:0) (a)	AC	rs1171617	10	61467182	59707424	T	G	0.762	0.14435	0.0258126	2.36251e-08	0.152356	0.025813	3.83475e-09	0.145474	0.0258168	9.2954e-09
913	AC(15:0) (a)	AC	rs1171616	10	61468589	59708831	T	G	0.762	0.146121	0.0258313	1.63013e-08	0.154253	0.0258311	2.5218e-09	0.147212	0.0258355	6.44646e-09
914	AC(15:0) (a)	AC	rs1171615	10	61469090	59709332	T	C	0.763	0.144054	0.0259081	2.83828e-08	0.152428	0.0259079	4.29816e-09	0.145167	0.0259123	1.12126e-08
915	AC(15:0) (a)	AC	rs1171614	10	61469538	59709780	C	T	0.763	0.143997	0.0259069	2.8697e-08	0.152687	0.0259063	4.03913e-09	0.145111	0.0259112	1.13361e-08
916	AC(15:0) (a)	AC	rs270615	5	131641573	132305880	C	G	0.714	-0.129118	0.0239696	7.74728e-08	-0.131237	0.023979	4.79943e-08	-0.128166	0.0239736	4.71514e-08
917	AC(15:0) (a)	AC	rs270608	5	131648406	132312713	T	C	0.707	-0.129514	0.0238937	6.39899e-08	-0.130838	0.0239046	4.75612e-08	-0.128624	0.0238976	3.86419e-08
918	AC(15:0) (a)	AC	rs2011082	6	110734999	110413796	T	G	0.779	0.193343	0.0264298	3.28881e-13	0.184173	0.0264515	4.25373e-12	0.193714	0.0264343	1.37663e-13
919	AC(15:0) (a)	AC	rs761590	6	110751484	110430281	G	A	0.854	0.174376	0.0304762	1.20913e-08	0.16589	0.0304959	6.14175e-08	0.174411	0.0304818	5.6119e-09
920	AC(15:0) (a)	AC	rs12210538	6	110760008	110438805	G	A	0.236	-0.235273	0.025325	2.47713e-20	-0.230174	0.0253376	1.68403e-19	-0.235757	0.0253293	9.96163e-21
921	AC(15:0) (a)	AC	rs72939920	6	110762453	110441250	T	A	0.236	-0.232202	0.0254663	1.20149e-19	-0.225784	0.0254823	1.24512e-18	-0.232724	0.0254706	4.75584e-20
922	AC(15:0) (a)	AC	rs112174035	6	110797576	110476373	C	T	0.185	-0.2209	0.0280525	4.58288e-15	-0.211883	0.0280765	5.88354e-14	-0.221265	0.028057	1.94069e-15
923	AC(15:0) (a)	AC	rs12216013	6	110798515	110477312	G	A	0.697	0.147674	0.0237134	5.43214e-10	0.145993	0.0237233	8.72187e-10	0.14742	0.0237173	2.7863e-10
924	AC(15:0) (a)	AC	rs7763445	6	110798704	110477501	A	G	0.697	0.147525	0.0237023	5.54145e-10	0.145894	0.023712	8.77912e-10	0.147287	0.0237062	2.8343e-10
925	AC(15:0) (a)	AC	rs7763591	6	110798785	110477582	C	G	0.675	0.147975	0.0232048	2.09211e-10	0.146406	0.0232154	3.31541e-10	0.147741	0.0232086	1.06875e-10
926	AC(15:0) (a)	AC	rs7763781	6	110798964	110477761	T	G	0.67	0.14291	0.0231789	8.00369e-10	0.140969	0.0231906	1.37765e-09	0.142821	0.0231827	3.93902e-10
927	AC(15:0) (a)	AC	rs6928152	6	110799116	110477913	T	C	0.705	0.155582	0.0237933	6.96878e-11	0.153017	0.0238099	1.45267e-10	0.155951	0.0237972	3.13077e-11
928	AC(15:0) (a)	AC	rs6908165	6	110799138	110477935	G	T	0.756	0.175846	0.025136	3.25202e-12	0.168819	0.0251603	2.33727e-11	0.175988	0.0251402	1.46634e-12
929	AC(15:0) (a)	AC	rs6928183	6	110799201	110477998	G	A	0.784	0.188858	0.0262371	7.64758e-13	0.182173	0.0262597	4.9144e-12	0.188852	0.0262414	3.59716e-13
930	AC(15:0) (a)	AC	rs2188553	6	110821915	110500712	A	G	0.194	-0.184168	0.0274445	2.1804e-11	-0.17982	0.0274583	6.49893e-11	-0.184068	0.027449	1.12539e-11
931	AC(15:0) (a)	AC	rs12204497	6	110822513	110501310	G	A	0.194	-0.184079	0.0274423	2.22125e-11	-0.179847	0.0274559	6.43355e-11	-0.183989	0.0274467	1.14333e-11
932	AC(15:0) (a)	AC	rs12192761	6	110822793	110501590	A	G	0.194	-0.184089	0.0274404	2.20816e-11	-0.179941	0.0274538	6.26916e-11	-0.184	0.0274448	1.13675e-11
933	AC(15:0) (a)	AC	rs9487435	6	110825075	110503872	A	G	0.249	-0.148824	0.0251117	3.34059e-09	-0.146875	0.0251207	5.42654e-09	-0.148842	0.0251159	1.66576e-09
934	AC(15:0) (a)	AC	rs9481083	6	110827882	110506679	T	C	0.248	-0.151486	0.0250656	1.63365e-09	-0.14994	0.0250742	2.42871e-09	-0.151537	0.0250698	8.09539e-10
935	AC(15:0) (a)	AC	rs12215879	6	110828403	110507200	G	A	0.194	-0.183206	0.0273966	2.55325e-11	-0.179867	0.0274088	5.93746e-11	-0.183119	0.027401	1.31423e-11
936	AC(15:0) (a)	AC	rs12204287	6	110829335	110508132	T	C	0.195	-0.183368	0.0274104	2.50833e-11	-0.179792	0.0274233	6.17931e-11	-0.18329	0.0274149	1.28915e-11
937	AC(15:0) (a)	AC	rs12204339	6	110829434	110508231	T	C	0.195	-0.183444	0.0274107	2.46292e-11	-0.179857	0.0274237	6.08614e-11	-0.183352	0.0274152	1.27007e-11
938	AC(15:0) (a)	AC	rs72944036	6	110836112	110514909	A	G	0.185	-0.18555	0.0280856	4.39293e-11	-0.17883	0.0281034	2.18754e-10	-0.185611	0.0280902	2.17943e-11
939	AC(15:0) (b)	AC	rs151102115	10	61397399	59637641	A	G	0.152	-0.185594	0.0317261	5.22006e-09	-0.188234	0.0317137	3.12517e-09	-0.187138	0.0317295	1.97566e-09
940	AC(15:0) (b)	AC	rs71493901	10	61397917	59638159	T	C	0.153	-0.187273	0.0316797	3.60824e-09	-0.190149	0.0316668	2.05014e-09	-0.188806	0.0316831	1.36446e-09
941	AC(15:0) (b)	AC	rs7094004	10	61399418	59639660	G	A	0.17	-0.183557	0.0302375	1.36946e-09	-0.186436	0.0302248	7.46152e-10	-0.185108	0.0302408	5.04152e-10
942	AC(15:0) (b)	AC	rs11510917	10	61403131	59643373	G	A	0.17	-0.181849	0.0300481	1.53552e-09	-0.1844	0.0300358	8.94459e-10	-0.183431	0.0300514	5.61149e-10
943	AC(15:0) (b)	AC	rs11516732	10	61405043	59645285	A	T	0.169	-0.180894	0.030019	1.80056e-09	-0.183426	0.0300069	1.05471e-09	-0.182437	0.0300223	6.64101e-10
944	AC(15:0) (b)	AC	rs12356193	10	61413353	59653595	G	A	0.171	-0.174838	0.0294674	3.16883e-09	-0.177538	0.0294555	1.78882e-09	-0.176395	0.0294708	1.16325e-09
945	AC(15:0) (b)	AC	rs11006661	10	61420008	59660250	A	G	0.155	-0.177127	0.0305971	7.49243e-09	-0.179842	0.030585	4.35951e-09	-0.178746	0.0306005	2.77304e-09
946	AC(15:0) (b)	AC	rs2393560	10	61420697	59660939	A	G	0.155	-0.177202	0.0305941	7.36077e-09	-0.179927	0.0305821	4.27352e-09	-0.178826	0.0305976	2.7212e-09
947	AC(15:0) (b)	AC	rs11006681	10	61429527	59669769	A	G	0.17	-0.174401	0.0295438	3.79963e-09	-0.17684	0.0295321	2.27451e-09	-0.176009	0.0295472	1.38375e-09
948	AC(15:0) (b)	AC	rs11006683	10	61437030	59677272	G	A	0.155	-0.177815	0.0305352	6.11445e-09	-0.180598	0.0305231	3.49551e-09	-0.17946	0.0305387	2.2468e-09
949	AC(15:0) (b)	AC	rs72812348	10	61439289	59679531	T	C	0.155	-0.177908	0.0305364	6.01273e-09	-0.180661	0.0305242	3.45661e-09	-0.179552	0.0305398	2.20977e-09
950	AC(15:0) (b)	AC	rs12772586	10	61440304	59680546	C	T	0.155	-0.178004	0.0305488	5.98526e-09	-0.180711	0.0305368	3.47322e-09	-0.179641	0.0305523	2.2031e-09
951	AC(15:0) (b)	AC	rs753762	10	61445594	59685836	A	G	0.152	-0.175588	0.0308205	1.28473e-08	-0.17953	0.0308066	5.9633e-09	-0.177344	0.030824	4.66267e-09
952	AC(15:0) (b)	AC	rs11006690	10	61445799	59686041	G	A	0.151	-0.174343	0.0309332	1.82929e-08	-0.178398	0.0309195	8.39648e-09	-0.176084	0.0309367	6.68683e-09
953	AC(15:0) (b)	AC	rs11006692	10	61447658	59687900	T	C	0.152	-0.17566	0.0308174	1.26318e-08	-0.179595	0.0308035	5.86774e-09	-0.177417	0.0308209	4.58263e-09
954	AC(15:0) (b)	AC	rs7094971	10	61449564	59689806	G	A	0.151	-0.17706	0.030958	1.12788e-08	-0.181139	0.0309441	5.10066e-09	-0.178799	0.0309615	4.10967e-09
955	AC(15:0) (b)	AC	rs35209863	10	61450121	59690363	C	T	0.151	-0.177373	0.0309653	1.07165e-08	-0.181431	0.0309515	4.86208e-09	-0.179115	0.0309688	3.90113e-09
956	AC(15:0) (b)	AC	rs35081622	10	61451978	59692220	C	T	0.151	-0.176792	0.0309785	1.21301e-08	-0.180775	0.0309648	5.60123e-09	-0.178534	0.0309819	4.42012e-09
957	AC(15:0) (b)	AC	rs10993963	10	61453455	59693697	C	G	0.15	-0.178866	0.0310356	8.71836e-09	-0.182786	0.0310219	4.05183e-09	-0.180639	0.0310391	3.15235e-09
958	AC(15:0) (b)	AC	rs72815843	10	61462114	59702356	A	G	0.21	-0.159992	0.027375	5.39016e-09	-0.166047	0.027361	1.38084e-09	-0.161938	0.027378	1.78369e-09
959	AC(15:0) (b)	AC	rs1171620	10	61464507	59704749	G	C	0.781	0.168722	0.0266914	2.82281e-10	0.173514	0.0266785	8.6088e-11	0.170743	0.0266944	8.7765e-11
960	AC(15:0) (b)	AC	rs1171619	10	61465838	59706080	G	A	0.781	0.169152	0.0266328	2.32698e-10	0.173964	0.0266198	7.0036e-11	0.171199	0.0266358	7.16619e-11
961	AC(15:0) (b)	AC	rs1171617	10	61467182	59707424	T	G	0.762	0.168272	0.0259371	9.59297e-11	0.171857	0.0259259	3.76067e-11	0.170253	0.0259401	2.92947e-11
962	AC(15:0) (b)	AC	rs1171616	10	61468589	59708831	T	G	0.762	0.169222	0.025955	7.76372e-11	0.173016	0.0259434	2.86933e-11	0.171208	0.0259579	2.36246e-11
963	AC(15:0) (b)	AC	rs1171615	10	61469090	59709332	T	C	0.763	0.167287	0.0260334	1.43865e-10	0.171412	0.0260215	4.96436e-11	0.169257	0.0260364	4.43001e-11
964	AC(15:0) (b)	AC	rs1171614	10	61469538	59709780	C	T	0.763	0.166755	0.0260327	1.64141e-10	0.171148	0.0260204	5.30132e-11	0.168716	0.0260357	5.07332e-11
965	AC(15:0) (b)	AC	rs146128668	4	131186360	130265205	T	A	0.027	0.442542	0.0802168	3.65947e-08	0.434531	0.0802129	6.39734e-08	0.442518	0.0802245	1.83141e-08
966	AC(15:0) (b)	AC	rs17132288	5	131336105	132000412	T	C	0.434	-0.122768	0.0219905	2.60552e-08	-0.119119	0.0219917	6.60932e-08	-0.123046	0.0219931	1.17023e-08
967	AC(15:0) (b)	AC	rs10074490	5	131340032	132004339	T	C	0.427	-0.126762	0.0221081	1.08953e-08	-0.123247	0.0221099	2.71717e-08	-0.127101	0.0221107	4.80306e-09
968	AC(15:0) (b)	AC	rs7714191	5	131341541	132005848	C	G	0.427	-0.125518	0.0220898	1.47097e-08	-0.121927	0.0220916	3.7136e-08	-0.125865	0.0220924	6.47808e-09
969	AC(15:0) (b)	AC	rs10040809	5	131343017	132007324	C	A	0.435	-0.122355	0.0220146	2.98902e-08	-0.118533	0.022016	7.88416e-08	-0.122664	0.0220172	1.33814e-08
970	AC(15:0) (b)	AC	rs4705908	5	131347520	132011827	A	G	0.428	-0.125094	0.0221243	1.73767e-08	-0.12187	0.0221256	3.97011e-08	-0.125437	0.0221269	7.63193e-09
971	AC(15:0) (b)	AC	rs2069803	5	131400433	132064740	C	T	0.437	-0.129299	0.0221333	5.79615e-09	-0.127115	0.0221333	1.03004e-08	-0.12977	0.0221358	2.44373e-09
972	AC(15:0) (b)	AC	rs10900804	5	131401845	132066152	T	C	0.436	-0.13192	0.0221478	2.91522e-09	-0.129466	0.0221485	5.63068e-09	-0.132372	0.0221504	1.23142e-09
973	AC(15:0) (b)	AC	rs3091338	5	131402738	132067045	T	C	0.437	-0.13129	0.0221552	3.49294e-09	-0.129228	0.0221553	6.05e-09	-0.131725	0.0221577	1.48789e-09
974	AC(15:0) (b)	AC	rs721121	5	131406433	132070740	G	T	0.443	-0.136258	0.0221317	8.47141e-10	-0.134208	0.0221322	1.49292e-09	-0.136731	0.0221343	3.54778e-10
975	AC(15:0) (b)	AC	rs4705916	5	131407493	132071800	A	C	0.437	-0.131045	0.0221471	3.65909e-09	-0.128333	0.0221482	7.55133e-09	-0.131569	0.0221496	1.53266e-09
976	AC(15:0) (b)	AC	rs2069614	5	131407601	132071908	C	T	0.445	-0.137746	0.0220994	5.22143e-10	-0.135931	0.0220993	8.67834e-10	-0.138241	0.0221019	2.17685e-10
977	AC(15:0) (b)	AC	rs2069616	5	131408077	132072384	G	A	0.445	-0.137077	0.0220853	6.15713e-10	-0.135472	0.0220849	9.62084e-10	-0.137577	0.0220878	2.56783e-10
978	AC(15:0) (b)	AC	rs7721882	5	131418948	132083255	G	A	0.44	-0.133356	0.0220324	1.59085e-09	-0.131105	0.0220331	2.94804e-09	-0.13392	0.0220349	6.60356e-10
979	AC(15:0) (b)	AC	rs3864277	5	131420249	132084556	A	G	0.437	-0.133772	0.0220547	1.47269e-09	-0.132093	0.0220547	2.3284e-09	-0.134399	0.0220572	5.99676e-10
980	AC(15:0) (b)	AC	rs6898270	5	131421190	132085497	T	C	0.44	-0.134025	0.0220129	1.27625e-09	-0.131892	0.0220134	2.29828e-09	-0.134614	0.0220154	5.2522e-10
981	AC(15:0) (b)	AC	rs3846728	5	131436217	132100524	A	G	0.461	-0.125862	0.0220924	1.33234e-08	-0.123446	0.0220938	2.48467e-08	-0.126444	0.0220949	5.58069e-09
982	AC(15:0) (b)	AC	rs10065787	5	131436486	132100793	T	G	0.46	-0.127299	0.0221381	9.75638e-09	-0.124969	0.0221394	1.78645e-08	-0.127912	0.0221406	4.05271e-09
983	AC(15:0) (b)	AC	rs11749300	5	131462836	132127143	C	T	0.462	-0.126915	0.0220772	9.87872e-09	-0.124416	0.0220788	1.89296e-08	-0.12746	0.0220797	4.1619e-09
984	AC(15:0) (b)	AC	rs11745929	5	131462918	132127225	T	G	0.462	-0.126922	0.022077	9.85701e-09	-0.124423	0.0220786	1.88888e-08	-0.127472	0.0220795	4.14801e-09
985	AC(15:0) (b)	AC	rs3843503	5	131466629	132130936	A	T	0.459	-0.142754	0.0221593	1.35061e-10	-0.140416	0.0221595	2.65949e-10	-0.143444	0.0221618	5.33336e-11
986	AC(15:0) (b)	AC	rs715285	5	131485383	132149690	G	A	0.463	-0.128498	0.022051	6.20477e-09	-0.126203	0.0220525	1.13651e-08	-0.129026	0.0220535	2.62326e-09
987	AC(15:0) (b)	AC	rs147237535	5	131496375	132160682	A	C	0.463	-0.127357	0.0221045	9.152e-09	-0.124879	0.0221061	1.7452e-08	-0.127885	0.022107	3.87575e-09
988	AC(15:0) (b)	AC	rs35696821	5	131508017	132172324	T	C	0.463	-0.128838	0.0221194	6.30813e-09	-0.126031	0.0221215	1.32061e-08	-0.129394	0.0221219	2.64609e-09
989	AC(15:0) (b)	AC	rs10478998	5	131516531	132180838	A	G	0.462	-0.128855	0.022122	6.30675e-09	-0.126033	0.0221241	1.32588e-08	-0.129419	0.0221245	2.63886e-09
990	AC(15:0) (b)	AC	rs6896703	5	131521295	132185602	G	C	0.463	-0.1304	0.0221133	4.10302e-09	-0.127803	0.0221152	8.1916e-09	-0.130979	0.0221158	1.70442e-09
991	AC(15:0) (b)	AC	rs10076758	5	131524299	132188606	G	A	0.463	-0.129706	0.0221207	5.0097e-09	-0.127056	0.0221227	1.0105e-08	-0.130278	0.0221232	2.08745e-09
992	AC(15:0) (b)	AC	rs2278398	5	131530441	132194748	G	A	0.462	-0.12935	0.0221283	5.57828e-09	-0.126761	0.0221301	1.10464e-08	-0.129923	0.0221308	2.32638e-09
993	AC(15:0) (b)	AC	rs7701237	5	131534381	132198688	T	C	0.462	-0.129318	0.0221418	5.74704e-09	-0.126774	0.0221436	1.12343e-08	-0.12989	0.0221443	2.39799e-09
994	AC(15:0) (b)	AC	rs3749756	5	131534499	132198806	T	C	0.462	-0.129357	0.0221502	5.76169e-09	-0.126798	0.0221519	1.13024e-08	-0.129931	0.0221526	2.40333e-09
995	AC(15:0) (b)	AC	rs3805683	5	131535125	132199432	G	T	0.462	-0.130449	0.0221453	4.26327e-09	-0.127855	0.0221472	8.49004e-09	-0.131021	0.0221478	1.77452e-09
996	AC(15:0) (b)	AC	rs4361509	5	131536753	132201060	A	G	0.462	-0.129594	0.0221582	5.47487e-09	-0.127086	0.0221598	1.0602e-08	-0.130171	0.0221606	2.28083e-09
997	AC(15:0) (b)	AC	rs3805681	5	131537860	132202167	G	T	0.463	-0.129542	0.0221584	5.5701e-09	-0.127131	0.0221599	1.05073e-08	-0.130103	0.0221609	2.32412e-09
998	AC(15:0) (b)	AC	rs10075459	5	131541363	132205670	G	C	0.462	-0.129854	0.022175	5.24087e-09	-0.127385	0.0221766	1.00516e-08	-0.130426	0.0221775	2.18697e-09
999	AC(15:0) (b)	AC	rs10052046	5	131544466	132208773	T	G	0.463	-0.129755	0.0221825	5.46349e-09	-0.127404	0.022184	1.01381e-08	-0.130313	0.022185	2.28158e-09
1000	AC(15:0) (b)	AC	rs12653783	5	131545378	132209685	G	A	0.458	-0.131387	0.0223223	4.38876e-09	-0.128559	0.0223245	9.24254e-09	-0.13199	0.0223248	1.81238e-09
1001	AC(15:0) (b)	AC	rs12657965	5	131545387	132209694	G	C	0.458	-0.131538	0.0223203	4.20119e-09	-0.128722	0.0223225	8.82862e-09	-0.132142	0.0223228	1.73389e-09
1002	AC(15:0) (b)	AC	rs3828675	5	131546868	132211175	A	G	0.462	-0.130104	0.0222037	5.12549e-09	-0.127697	0.0222052	9.66485e-09	-0.130682	0.0222062	2.13586e-09
1003	AC(15:0) (b)	AC	rs3792894	5	131547271	132211578	A	G	0.463	-0.129957	0.0222082	5.38895e-09	-0.127637	0.0222095	9.91403e-09	-0.130526	0.0222107	2.2438e-09
1004	AC(15:0) (b)	AC	rs7703009	5	131552385	132216692	G	C	0.463	-0.131836	0.0222858	3.657e-09	-0.129369	0.0222873	7.03216e-09	-0.132405	0.0222883	1.52765e-09
1005	AC(15:0) (b)	AC	rs2301579	5	131553340	132217647	A	C	0.463	-0.131792	0.0222992	3.79421e-09	-0.129397	0.0223007	7.14598e-09	-0.132349	0.0223017	1.58468e-09
1006	AC(15:0) (b)	AC	rs6596070	5	131556174	132220481	C	T	0.463	-0.133025	0.0223783	3.08363e-09	-0.131042	0.0223791	5.20876e-09	-0.13355	0.0223808	1.30008e-09
1007	AC(15:0) (b)	AC	rs7733502	5	131556203	132220510	C	A	0.463	-0.132624	0.0223773	3.43126e-09	-0.130425	0.0223784	6.13032e-09	-0.133165	0.0223798	1.44069e-09
1008	AC(15:0) (b)	AC	rs4705849	5	131559199	132223506	A	T	0.466	-0.14771	0.0221642	3.08765e-11	-0.148825	0.0221579	2.16495e-11	-0.148195	0.0221668	1.29159e-11
1009	AC(15:0) (b)	AC	rs72793278	5	131561372	132225679	A	C	0.466	-0.147573	0.0221384	3.05337e-11	-0.148761	0.0221319	2.09254e-11	-0.148053	0.0221409	1.27977e-11
1010	AC(15:0) (b)	AC	rs4705926	5	131561758	132226065	T	C	0.466	-0.147511	0.0221297	3.05688e-11	-0.148721	0.0221232	2.08053e-11	-0.147988	0.0221322	1.2825e-11
1011	AC(15:0) (b)	AC	rs72793280	5	131562900	132227207	T	C	0.462	-0.14348	0.0221258	1.01337e-10	-0.144573	0.0221194	7.21879e-11	-0.143991	0.0221283	4.25011e-11
1012	AC(15:0) (b)	AC	rs113823725	5	131563501	132227808	G	C	0.467	-0.144405	0.0220555	6.69953e-11	-0.145451	0.0220494	4.81871e-11	-0.144911	0.022058	2.81044e-11
1013	AC(15:0) (b)	AC	rs111547866	5	131564501	132228808	T	C	0.466	-0.143517	0.0220492	8.64925e-11	-0.144395	0.0220436	6.55617e-11	-0.144023	0.0220517	3.62673e-11
1014	AC(15:0) (b)	AC	rs112688207	5	131564636	132228943	T	C	0.466	-0.143994	0.0220506	7.51818e-11	-0.144701	0.0220452	5.99853e-11	-0.144502	0.0220531	3.1487e-11
1015	AC(15:0) (b)	AC	rs72793283	5	131566941	132231248	A	G	0.466	-0.145338	0.0220081	4.59664e-11	-0.146426	0.0220018	3.25191e-11	-0.145863	0.0220106	1.91558e-11
1016	AC(15:0) (b)	AC	rs11955347	5	131567924	132232231	A	G	0.466	-0.145403	0.0219925	4.36513e-11	-0.146527	0.0219862	3.05181e-11	-0.145932	0.021995	1.81729e-11
1017	AC(15:0) (b)	AC	rs9791170	5	131569627	132233934	C	T	0.658	-0.156065	0.0230844	1.61065e-11	-0.158962	0.0230734	6.66062e-12	-0.157044	0.0230871	5.82669e-12
1018	AC(15:0) (b)	AC	rs11741341	5	131570218	132234525	G	A	0.658	-0.156222	0.0230742	1.50612e-11	-0.159126	0.0230631	6.20507e-12	-0.157203	0.0230768	5.44307e-12
1019	AC(15:0) (b)	AC	rs10058655	5	131570896	132235203	T	A	0.467	-0.145322	0.0219412	4.03391e-11	-0.146532	0.0219348	2.74196e-11	-0.145853	0.0219438	1.67793e-11
1020	AC(15:0) (b)	AC	rs10051679	5	131570931	132235238	A	T	0.658	-0.156391	0.0230586	1.3878e-11	-0.159304	0.0230476	5.68953e-12	-0.157381	0.0230613	5.00046e-12
1021	AC(15:0) (b)	AC	rs10036208	5	131571323	132235630	C	T	0.682	-0.151698	0.0235181	1.24852e-10	-0.155038	0.0235066	4.7978e-11	-0.152589	0.0235208	4.83808e-11
1022	AC(15:0) (b)	AC	rs733300	5	131572243	132236550	G	A	0.682	-0.152132	0.0234987	1.06825e-10	-0.155476	0.0234872	4.08326e-11	-0.153023	0.0235014	4.13526e-11
1023	AC(15:0) (b)	AC	rs4535443	5	131572561	132236868	G	A	0.682	-0.152544	0.02349	9.37107e-11	-0.155895	0.0234784	3.56259e-11	-0.153434	0.0234926	3.62547e-11
1024	AC(15:0) (b)	AC	rs2089855	5	131573529	132237836	G	A	0.464	-0.145623	0.0218685	3.16925e-11	-0.146326	0.0218629	2.51661e-11	-0.146147	0.021871	1.32041e-11
1025	AC(15:0) (b)	AC	rs1473072	5	131574370	132238677	A	G	0.681	-0.151582	0.023482	1.20839e-10	-0.155338	0.0234698	4.11108e-11	-0.152478	0.0234846	4.67392e-11
1026	AC(15:0) (b)	AC	rs12521097	5	131575338	132239645	A	G	0.484	-0.138328	0.0218001	2.4673e-10	-0.139925	0.0217934	1.51298e-10	-0.138758	0.0218026	1.07912e-10
1027	AC(15:0) (b)	AC	rs6863548	5	131575920	132240227	A	G	0.568	-0.134712	0.0220524	1.09395e-09	-0.138771	0.0220425	3.36195e-10	-0.135264	0.0220549	4.68049e-10
1028	AC(15:0) (b)	AC	rs6863213	5	131575932	132240239	T	C	0.464	-0.144737	0.0219017	4.45799e-11	-0.145643	0.0218959	3.3306e-11	-0.145254	0.0219043	1.86039e-11
1029	AC(15:0) (b)	AC	rs11949055	5	131576737	132241044	C	T	0.465	-0.144777	0.0218771	4.18894e-11	-0.145743	0.0218713	3.06957e-11	-0.145316	0.0218796	1.73593e-11
1030	AC(15:0) (b)	AC	rs11952099	5	131576772	132241079	G	A	0.568	-0.135084	0.0220445	9.72462e-10	-0.138966	0.0220349	3.13505e-10	-0.135655	0.022047	4.13296e-10
1031	AC(15:0) (b)	AC	rs1588263	5	131577158	132241465	C	T	0.568	-0.135225	0.0220429	9.31966e-10	-0.139106	0.0220333	3.00228e-10	-0.135799	0.0220454	3.95653e-10
1032	AC(15:0) (b)	AC	rs2136188	5	131577514	132241821	T	C	0.568	-0.135341	0.0220413	8.99369e-10	-0.139219	0.0220317	2.89658e-10	-0.135915	0.0220438	3.81733e-10
1033	AC(15:0) (b)	AC	rs2136187	5	131577894	132242201	C	T	0.568	-0.135463	0.0220396	8.66475e-10	-0.139338	0.02203	2.78936e-10	-0.136034	0.0220421	3.6795e-10
1034	AC(15:0) (b)	AC	rs2136186	5	131578265	132242572	A	G	0.568	-0.135462	0.0220399	8.67015e-10	-0.139341	0.0220303	2.78853e-10	-0.136034	0.0220424	3.68177e-10
1035	AC(15:0) (b)	AC	rs4705927	5	131578608	132242915	G	C	0.56	-0.136163	0.0219827	6.44803e-10	-0.139666	0.0219733	2.29205e-10	-0.136758	0.0219852	2.70395e-10
1036	AC(15:0) (b)	AC	rs4705928	5	131578637	132242944	T	C	0.466	-0.146638	0.0218768	2.3634e-11	-0.147997	0.0218701	1.52393e-11	-0.147169	0.0218793	9.78649e-12
1037	AC(15:0) (b)	AC	rs162908	5	131578955	132243262	A	T	0.568	-0.135473	0.0220403	8.6498e-10	-0.139354	0.0220307	2.78018e-10	-0.136043	0.0220428	3.67432e-10
1038	AC(15:0) (b)	AC	rs6890009	5	131580033	132244340	A	C	0.568	-0.135456	0.022037	8.64321e-10	-0.139346	0.0220273	2.77001e-10	-0.136028	0.0220395	3.66899e-10
1039	AC(15:0) (b)	AC	rs162907	5	131580152	132244459	A	G	0.682	-0.154658	0.0234635	4.9194e-11	-0.158107	0.0234517	1.79076e-11	-0.155562	0.0234662	1.88709e-11
1040	AC(15:0) (b)	AC	rs6871350	5	131580220	132244527	C	T	0.567	-0.137405	0.0220818	5.37623e-10	-0.141254	0.0220721	1.72505e-10	-0.137945	0.0220844	2.29641e-10
1041	AC(15:0) (b)	AC	rs2171247	5	131580234	132244541	T	G	0.567	-0.137487	0.0220816	5.24828e-10	-0.141338	0.0220719	1.68195e-10	-0.13802	0.0220842	2.24639e-10
1042	AC(15:0) (b)	AC	rs28472559	5	131581611	132245918	A	G	0.568	-0.135518	0.0220402	8.53556e-10	-0.139405	0.0220305	2.73754e-10	-0.136091	0.0220427	3.62378e-10
1043	AC(15:0) (b)	AC	rs3844312	5	131582356	132246663	T	C	0.465	-0.145203	0.0218765	3.67466e-11	-0.146169	0.0218707	2.69018e-11	-0.145735	0.021879	1.52422e-11
1044	AC(15:0) (b)	AC	rs6867282	5	131583120	132247427	C	G	0.569	-0.135569	0.022045	8.47962e-10	-0.139449	0.0220353	2.72592e-10	-0.136142	0.0220475	3.60186e-10
1045	AC(15:0) (b)	AC	rs371709	5	131583240	132247547	G	A	0.682	-0.15475	0.023477	4.9101e-11	-0.158172	0.0234652	1.80225e-11	-0.155648	0.0234796	1.88831e-11
1046	AC(15:0) (b)	AC	rs112300250	5	131583292	132247599	A	G	0.568	-0.135611	0.02204	8.30661e-10	-0.139473	0.0220304	2.68191e-10	-0.136179	0.0220425	3.53284e-10
1047	AC(15:0) (b)	AC	rs4705929	5	131584178	132248485	T	G	0.569	-0.135514	0.0220488	8.6682e-10	-0.139346	0.0220392	2.82822e-10	-0.136085	0.0220513	3.68528e-10
1048	AC(15:0) (b)	AC	rs7701414	5	131585958	132250265	G	A	0.466	-0.146474	0.0218781	2.49249e-11	-0.147796	0.0218715	1.62674e-11	-0.147013	0.0218806	1.03e-11
1049	AC(15:0) (b)	AC	rs4330455	5	131586349	132250656	C	T	0.569	-0.135575	0.0220516	8.55658e-10	-0.13943	0.022042	2.77253e-10	-0.136141	0.0220541	3.64509e-10
1050	AC(15:0) (b)	AC	rs3763112	5	131586480	132250787	G	A	0.569	-0.1356	0.0220587	8.60301e-10	-0.139461	0.0220491	2.78375e-10	-0.136172	0.0220613	3.65808e-10
1051	AC(15:0) (b)	AC	rs334902	5	131586559	132250866	G	C	0.569	-0.135606	0.0220553	8.5365e-10	-0.139453	0.0220457	2.77233e-10	-0.136178	0.0220578	3.63054e-10
1052	AC(15:0) (b)	AC	rs4594848	5	131586598	132250905	A	C	0.465	-0.145162	0.0218812	3.75564e-11	-0.146102	0.0218754	2.77291e-11	-0.145699	0.0218838	1.55629e-11
1053	AC(15:0) (b)	AC	rs4705930	5	131587686	132251993	C	G	0.569	-0.135645	0.0220579	8.47884e-10	-0.139532	0.0220483	2.72158e-10	-0.136215	0.0220604	3.60902e-10
1054	AC(15:0) (b)	AC	rs81598	5	131587960	132252267	G	C	0.682	-0.154684	0.0234946	5.16113e-11	-0.158067	0.0234828	1.92005e-11	-0.155563	0.0234972	2.00047e-11
1055	AC(15:0) (b)	AC	rs7736284	5	131588151	132252458	C	T	0.569	-0.135541	0.0220556	8.69751e-10	-0.139412	0.0220459	2.80708e-10	-0.136111	0.0220581	3.70209e-10
1056	AC(15:0) (b)	AC	rs4705931	5	131588345	132252652	C	T	0.567	-0.140183	0.0220703	2.35159e-10	-0.144737	0.0220592	5.95425e-11	-0.140758	0.0220729	9.94116e-11
1057	AC(15:0) (b)	AC	rs162902	5	131590114	132254421	G	C	0.676	-0.166891	0.0233487	1.02992e-12	-0.171023	0.0233349	2.75953e-13	-0.167732	0.0233513	3.97336e-13
1058	AC(15:0) (b)	AC	rs7727038	5	131590257	132254564	T	C	0.567	-0.160844	0.0220756	3.87383e-13	-0.160552	0.0220699	4.22391e-13	-0.161577	0.0220781	1.47857e-13
1059	AC(15:0) (b)	AC	rs17516457	5	131590387	132254694	C	T	0.423	-0.127489	0.0220634	8.08197e-09	-0.126721	0.0220593	9.85504e-09	-0.12795	0.0220659	3.57381e-09
1060	AC(15:0) (b)	AC	rs7727544	5	131590534	132254841	T	C	0.567	-0.161017	0.0220792	3.69147e-13	-0.160767	0.0220734	3.96875e-13	-0.161751	0.0220817	1.40734e-13
1061	AC(15:0) (b)	AC	rs112537099	5	131591725	132256032	G	C	0.466	-0.147142	0.0218821	2.04052e-11	-0.148278	0.0218758	1.41061e-11	-0.147693	0.0218846	8.40716e-12
1062	AC(15:0) (b)	AC	rs7720230	5	131592405	132256712	G	T	0.466	-0.147016	0.0218781	2.10409e-11	-0.148171	0.0218717	1.4462e-11	-0.147569	0.0218806	8.66536e-12
1063	AC(15:0) (b)	AC	rs3900945	5	131592870	132257177	C	T	0.668	-0.167732	0.0231981	5.68176e-13	-0.171325	0.023186	1.77142e-13	-0.168549	0.0232007	2.19115e-13
1064	AC(15:0) (b)	AC	rs71583465	5	131594628	132258935	C	G	0.668	-0.166481	0.023187	8.19204e-13	-0.170088	0.0231749	2.5619e-13	-0.167298	0.0231896	3.16527e-13
1065	AC(15:0) (b)	AC	rs162904	5	131595784	132260091	C	T	0.676	-0.165002	0.0232847	1.60022e-12	-0.169258	0.023271	4.15266e-13	-0.165854	0.0232874	6.16322e-13
1066	AC(15:0) (b)	AC	rs10076701	5	131596419	132260726	C	T	0.567	-0.160846	0.0220598	3.73071e-13	-0.160716	0.0220538	3.85377e-13	-0.161584	0.0220623	1.41904e-13
1067	AC(15:0) (b)	AC	rs7735891	5	131597005	132261312	T	C	0.467	-0.149385	0.0218556	9.54676e-12	-0.150746	0.0218489	6.10054e-12	-0.14995	0.0218581	3.90752e-12
1068	AC(15:0) (b)	AC	rs10463891	5	131597392	132261699	G	A	0.668	-0.16803	0.0231751	4.90027e-13	-0.171621	0.023163	1.52269e-13	-0.168857	0.0231778	1.88599e-13
1069	AC(15:0) (b)	AC	rs10463892	5	131598705	132263012	C	T	0.576	-0.162297	0.0221349	2.73894e-13	-0.162514	0.0221287	2.51539e-13	-0.163	0.0221374	1.06297e-13
1070	AC(15:0) (b)	AC	rs932019	5	131599370	132263677	C	T	0.668	-0.168346	0.0231728	4.41256e-13	-0.171862	0.0231608	1.4021e-13	-0.169185	0.0231754	1.69054e-13
1071	AC(15:0) (b)	AC	rs4361510	5	131599647	132263954	T	C	0.668	-0.168362	0.0231723	4.38662e-13	-0.171873	0.0231603	1.39515e-13	-0.169207	0.0231749	1.67721e-13
1072	AC(15:0) (b)	AC	rs13357280	5	131600187	132264494	G	A	0.467	-0.148541	0.0218409	1.20693e-11	-0.149817	0.0218344	7.93823e-12	-0.149097	0.0218434	4.95748e-12
1073	AC(15:0) (b)	AC	rs58835386	5	131600559	132264866	G	A	0.576	-0.163128	0.0221551	2.1864e-13	-0.16321	0.0221491	2.10105e-13	-0.163837	0.0221576	8.44242e-14
1074	AC(15:0) (b)	AC	rs61352298	5	131600589	132264896	C	G	0.668	-0.16882	0.0231831	3.89159e-13	-0.172366	0.023171	1.22157e-13	-0.169659	0.0231857	1.48981e-13
1075	AC(15:0) (b)	AC	rs1979981	5	131601720	132266027	A	G	0.668	-0.168414	0.0231624	4.21723e-13	-0.171889	0.0231505	1.35572e-13	-0.169265	0.0231651	1.6095e-13
1076	AC(15:0) (b)	AC	rs1007602	5	131602166	132266473	C	T	0.668	-0.168419	0.0231616	4.20394e-13	-0.171892	0.0231497	1.35197e-13	-0.16927	0.0231643	1.60394e-13
1077	AC(15:0) (b)	AC	rs4705852	5	131602807	132267114	G	A	0.668	-0.168395	0.0231669	4.28757e-13	-0.171845	0.023155	1.39035e-13	-0.169248	0.0231696	1.63498e-13
1078	AC(15:0) (b)	AC	rs7736102	5	131604257	132268564	A	G	0.577	-0.162828	0.0221425	2.33746e-13	-0.163028	0.0221363	2.15888e-13	-0.163547	0.022145	9.02009e-14
1079	AC(15:0) (b)	AC	rs6897575	5	131604535	132268842	T	C	0.577	-0.162872	0.022145	2.3175e-13	-0.163069	0.0221388	2.14221e-13	-0.163591	0.0221475	8.94308e-14
1080	AC(15:0) (b)	AC	rs270621	5	131605821	132270128	A	C	0.677	-0.166949	0.0233043	9.20068e-13	-0.170962	0.0232908	2.54839e-13	-0.167848	0.023307	3.47206e-13
1081	AC(15:0) (b)	AC	rs55722650	5	131607300	132271607	T	C	0.425	-0.130279	0.0220054	3.46442e-09	-0.129647	0.0220012	4.0903e-09	-0.130732	0.022008	1.53077e-09
1082	AC(15:0) (b)	AC	rs10479000	5	131607402	132271709	C	T	0.467	-0.149966	0.0218503	7.85534e-12	-0.151208	0.0218437	5.20557e-12	-0.150507	0.0218528	3.23628e-12
1083	AC(15:0) (b)	AC	rs162894	5	131611872	132276179	G	T	0.675	-0.167252	0.023267	7.70965e-13	-0.170935	0.0232538	2.36074e-13	-0.168154	0.0232697	2.90103e-13
1084	AC(15:0) (b)	AC	rs272895	5	131616374	132280681	G	A	0.141	0.166313	0.0314666	1.32036e-07	0.173518	0.0314482	3.65543e-08	0.167225	0.0314704	5.63007e-08
1085	AC(15:0) (b)	AC	rs162892	5	131623250	132287557	G	A	0.68	-0.19173	0.0235229	4.74851e-16	-0.194263	0.0235118	1.90993e-16	-0.192632	0.0235256	1.71105e-16
1086	AC(15:0) (b)	AC	rs162891	5	131623268	132287575	C	T	0.674	-0.177717	0.0232844	2.83617e-14	-0.180244	0.023273	1.19881e-14	-0.178662	0.0232871	1.0305e-14
1087	AC(15:0) (b)	AC	rs7705189	5	131623358	132287665	G	A	0.473	-0.15308	0.0218805	3.12891e-12	-0.153739	0.0218749	2.49275e-12	-0.153622	0.0218831	1.27456e-12
1088	AC(15:0) (b)	AC	rs162890	5	131623658	132287965	C	T	0.673	-0.170405	0.0234687	4.69742e-13	-0.172061	0.0234591	2.75278e-13	-0.171431	0.0234714	1.64643e-13
1089	AC(15:0) (b)	AC	rs162887	5	131629165	132293472	G	A	0.716	-0.19646	0.024179	6.14516e-16	-0.198852	0.0241694	2.66051e-16	-0.197577	0.0241818	1.97781e-16
1090	AC(15:0) (b)	AC	rs460089	5	131629772	132294079	G	C	0.716	-0.197841	0.0241565	3.62995e-16	-0.200161	0.024147	1.59988e-16	-0.198951	0.0241593	1.16576e-16
1091	AC(15:0) (b)	AC	rs460271	5	131630062	132294369	G	C	0.716	-0.196505	0.0241459	5.52726e-16	-0.199111	0.0241359	2.2166e-16	-0.197619	0.0241487	1.77983e-16
1092	AC(15:0) (b)	AC	rs35260072	5	131630852	132295159	C	A	0.438	-0.149657	0.021978	1.11948e-11	-0.147538	0.0219758	2.15628e-11	-0.150224	0.0219806	4.67013e-12
1093	AC(15:0) (b)	AC	rs419291	5	131633355	132297662	C	T	0.641	-0.185643	0.0228513	6.13851e-16	-0.184821	0.022847	8.1356e-16	-0.186469	0.0228539	2.16932e-16
1094	AC(15:0) (b)	AC	rs270612	5	131637338	132301645	A	G	0.714	-0.202591	0.0239668	4.08591e-17	-0.204863	0.0239571	1.77522e-17	-0.203678	0.0239696	1.30264e-17
1095	AC(15:0) (b)	AC	rs72795121	5	131638324	132302631	A	T	0.481	-0.165613	0.0217601	3.40178e-14	-0.165715	0.0217546	3.23859e-14	-0.166203	0.0217627	1.34914e-14
1096	AC(15:0) (b)	AC	rs6860806	5	131640536	132304843	G	A	0.555	-0.159698	0.0217835	2.8035e-13	-0.162006	0.021775	1.24764e-13	-0.160425	0.021786	1.05883e-13
1097	AC(15:0) (b)	AC	rs270613	5	131640583	132304890	G	A	0.633	-0.186901	0.0226179	1.97505e-16	-0.185878	0.0226136	2.84065e-16	-0.187749	0.0226205	6.81654e-17
1098	AC(15:0) (b)	AC	rs270614	5	131640813	132305120	A	G	0.714	-0.20351	0.0239686	2.97975e-17	-0.205639	0.0239593	1.35837e-17	-0.204598	0.0239714	9.45367e-18
1099	AC(15:0) (b)	AC	rs270615	5	131641573	132305880	C	G	0.714	-0.204066	0.0239742	2.48804e-17	-0.206273	0.0239647	1.09999e-17	-0.20515	0.0239769	7.90278e-18
1100	AC(15:0) (b)	AC	rs270608	5	131648406	132312713	T	C	0.707	-0.205359	0.0238919	1.21382e-17	-0.206644	0.0238852	7.44743e-18	-0.206474	0.0238946	3.8178e-18
1101	AC(15:0) (b)	AC	rs270607	5	131649186	132313493	G	A	0.703	-0.191606	0.0237597	1.01494e-15	-0.193583	0.0237509	5.03762e-16	-0.192673	0.0237624	3.28111e-16
1102	AC(15:0) (b)	AC	rs270606	5	131650867	132315174	G	A	0.713	-0.200902	0.0239643	7.33262e-17	-0.202507	0.0239561	4.07108e-17	-0.201987	0.023967	2.34548e-17
1103	AC(15:0) (b)	AC	rs270605	5	131651811	132316118	T	C	0.633	-0.185573	0.0226145	3.15493e-16	-0.184417	0.0226107	4.75168e-16	-0.186448	0.0226171	1.08538e-16
1104	AC(15:0) (b)	AC	rs11950562	5	131652529	132316836	C	A	0.483	-0.16042	0.0216922	1.73152e-13	-0.160251	0.021687	1.81367e-13	-0.161051	0.0216947	6.78512e-14
1105	AC(15:0) (b)	AC	rs156322	5	131653925	132318232	T	C	0.713	-0.200062	0.0239419	9.18766e-17	-0.201902	0.0239332	4.69683e-17	-0.201143	0.0239447	2.95186e-17
1106	AC(15:0) (b)	AC	rs270603	5	131655417	132319724	C	G	0.713	-0.19971	0.0239343	1.01489e-16	-0.201607	0.0239255	5.08762e-17	-0.20079	0.023937	3.26629e-17
1107	AC(15:0) (b)	AC	rs682821	5	131655540	132319847	C	T	0.713	-0.200575	0.0239415	7.67477e-17	-0.202593	0.0239324	3.67512e-17	-0.201657	0.0239443	2.4624e-17
1108	AC(15:0) (b)	AC	rs272842	5	131656517	132320824	G	A	0.633	-0.185454	0.0225974	3.12534e-16	-0.184504	0.0225931	4.36661e-16	-0.186329	0.0226	1.07636e-16
1109	AC(15:0) (b)	AC	rs270602	5	131656700	132321007	C	T	0.641	-0.18704	0.0227114	2.44328e-16	-0.186409	0.0227067	3.0345e-16	-0.187924	0.0227139	8.483e-17
1110	AC(15:0) (b)	AC	rs11739484	5	131656760	132321067	G	A	0.021	0.464392	0.0811751	1.14446e-08	0.471419	0.0811467	6.80041e-09	0.464444	0.0811833	5.6413e-09
1111	AC(15:0) (b)	AC	rs270601	5	131656997	132321304	C	T	0.713	-0.200288	0.0239283	8.1563e-17	-0.202294	0.0239193	3.92388e-17	-0.201365	0.0239311	2.62358e-17
1112	AC(15:0) (b)	AC	rs273917	5	131659618	132323925	G	A	0.713	-0.201177	0.023936	6.11918e-17	-0.203298	0.0239266	2.81667e-17	-0.202259	0.0239388	1.96056e-17
1113	AC(15:0) (b)	AC	rs273916	5	131659830	132324137	A	C	0.713	-0.200272	0.0239278	8.19082e-17	-0.202277	0.0239188	3.94043e-17	-0.20135	0.0239306	2.63378e-17
1114	AC(15:0) (b)	AC	rs273915	5	131660119	132324426	C	G	0.713	-0.200272	0.0239278	8.18881e-17	-0.202278	0.0239188	3.93938e-17	-0.20135	0.0239306	2.63372e-17
1115	AC(15:0) (b)	AC	rs273914	5	131660431	132324738	T	A	0.633	-0.185453	0.0225974	3.12573e-16	-0.184504	0.022593	4.36684e-16	-0.186326	0.0226	1.07765e-16
1116	AC(15:0) (b)	AC	rs273913	5	131661156	132325463	C	T	0.633	-0.187231	0.0225908	1.60521e-16	-0.186235	0.0225866	2.28826e-16	-0.188113	0.0225934	5.49008e-17
1117	AC(15:0) (b)	AC	rs273912	5	131661349	132325656	T	G	0.713	-0.200448	0.0239396	7.97191e-17	-0.202333	0.0239307	4.00598e-17	-0.201533	0.0239424	2.5571e-17
1118	AC(15:0) (b)	AC	rs273911	5	131661526	132325833	G	C	0.713	-0.201145	0.0239363	6.1943e-17	-0.203266	0.0239269	2.85202e-17	-0.202227	0.0239391	1.98406e-17
1119	AC(15:0) (b)	AC	rs272894	5	131662460	132326767	T	C	0.633	-0.185453	0.0225974	3.12628e-16	-0.184503	0.0225931	4.3678e-16	-0.186331	0.0226	1.07552e-16
1120	AC(15:0) (b)	AC	rs272893	5	131663062	132327369	C	T	0.641	-0.18704	0.0227114	2.44328e-16	-0.186409	0.0227067	3.0345e-16	-0.187922	0.0227139	8.48925e-17
1121	AC(15:0) (b)	AC	rs272892	5	131664349	132328656	T	C	0.713	-0.200211	0.0239286	8.38299e-17	-0.202223	0.0239195	4.02546e-17	-0.201289	0.0239313	2.69622e-17
1122	AC(15:0) (b)	AC	rs272891	5	131664394	132328701	T	G	0.713	-0.200469	0.0239368	7.85577e-17	-0.202588	0.0239274	3.62964e-17	-0.201551	0.0239395	2.52007e-17
1123	AC(15:0) (b)	AC	rs272889	5	131665378	132329685	G	A	0.641	-0.186085	0.0227151	3.49319e-16	-0.185515	0.0227104	4.23829e-16	-0.186952	0.0227177	1.22115e-16
1124	AC(15:0) (b)	AC	rs272888	5	131665423	132329730	C	T	0.713	-0.199235	0.0239308	1.18682e-16	-0.201337	0.0239216	5.53794e-17	-0.200308	0.0239335	3.82514e-17
1125	AC(15:0) (b)	AC	rs272887	5	131665713	132330020	G	A	0.713	-0.201001	0.0239243	6.28755e-17	-0.203243	0.0239148	2.7705e-17	-0.202075	0.0239271	2.02033e-17
1126	AC(15:0) (b)	AC	rs272886	5	131665840	132330147	C	T	0.633	-0.185446	0.0225974	3.13529e-16	-0.184497	0.0225931	4.379e-16	-0.186309	0.0226	1.08457e-16
1127	AC(15:0) (b)	AC	rs273909	5	131667353	132331660	G	A	0.106	0.200317	0.0353115	1.54057e-08	0.197612	0.0353113	2.37506e-08	0.201384	0.0353152	6.28243e-09
1128	AC(15:0) (b)	AC	rs272885	5	131667736	132332043	G	A	0.713	-0.200275	0.0239279	8.18344e-17	-0.202281	0.0239189	3.9368e-17	-0.201352	0.0239307	2.63261e-17
1129	AC(15:0) (b)	AC	rs272884	5	131668654	132332961	C	G	0.633	-0.185454	0.0225974	3.12534e-16	-0.184504	0.0225931	4.36661e-16	-0.186321	0.0226	1.07959e-16
1130	AC(15:0) (b)	AC	rs272883	5	131668698	132333005	G	A	0.713	-0.200273	0.0239279	8.1872e-17	-0.202279	0.0239188	3.9389e-17	-0.201348	0.0239307	2.63597e-17
1131	AC(15:0) (b)	AC	rs272882	5	131669161	132333468	T	G	0.713	-0.200273	0.0239279	8.1872e-17	-0.202279	0.0239188	3.9389e-17	-0.201348	0.0239307	2.63582e-17
1132	AC(15:0) (b)	AC	rs272881	5	131669264	132333571	A	G	0.633	-0.185463	0.0225977	3.1171e-16	-0.184514	0.0225933	4.35466e-16	-0.18633	0.0226002	1.07674e-16
1133	AC(15:0) (b)	AC	rs149218	5	131669690	132333997	T	C	0.641	-0.18704	0.0227114	2.44328e-16	-0.186409	0.0227067	3.0345e-16	-0.187914	0.0227139	8.51509e-17
1134	AC(15:0) (b)	AC	rs272880	5	131670178	132334485	T	C	0.713	-0.201177	0.0239361	6.12009e-17	-0.203298	0.0239267	2.81723e-17	-0.202257	0.0239388	1.96176e-17
1135	AC(15:0) (b)	AC	rs272879	5	131670546	132334853	G	C	0.633	-0.185461	0.0225977	3.12073e-16	-0.184513	0.0225934	4.35693e-16	-0.186327	0.0226003	1.07844e-16
1136	AC(15:0) (b)	AC	rs272878	5	131671769	132336076	C	T	0.713	-0.200273	0.0239279	8.18884e-17	-0.202279	0.0239189	3.93933e-17	-0.20135	0.0239307	2.63452e-17
1137	AC(15:0) (b)	AC	rs56399423	5	131672657	132336964	C	T	0.439	-0.145981	0.0218481	2.67672e-11	-0.143492	0.0218463	5.7329e-11	-0.146569	0.0218507	1.11091e-11
1138	AC(15:0) (b)	AC	rs272877	5	131674260	132338567	G	A	0.713	-0.200273	0.0239279	8.18844e-17	-0.202279	0.0239188	3.93917e-17	-0.201354	0.0239307	2.63076e-17
1139	AC(15:0) (b)	AC	rs272875	5	131674888	132339195	C	T	0.633	-0.18547	0.0225973	3.10605e-16	-0.184515	0.022593	4.34827e-16	-0.186337	0.0225999	1.07315e-16
1140	AC(15:0) (b)	AC	rs272874	5	131675046	132339353	T	C	0.641	-0.18704	0.0227114	2.44328e-16	-0.186409	0.0227067	3.0345e-16	-0.187917	0.0227139	8.50655e-17
1141	AC(15:0) (b)	AC	rs272872	5	131675864	132340171	G	A	0.713	-0.200273	0.0239279	8.1872e-17	-0.202279	0.0239188	3.9389e-17	-0.201351	0.0239307	2.63366e-17
1142	AC(15:0) (b)	AC	rs1050152	5	131676320	132340627	T	C	0.439	-0.146189	0.0218286	2.40975e-11	-0.143631	0.0218269	5.28409e-11	-0.146752	0.0218312	1.00738e-11
1143	AC(15:0) (b)	AC	rs272871	5	131676688	132340995	G	T	0.641	-0.187037	0.0227115	2.44702e-16	-0.186405	0.0227068	3.03929e-16	-0.187913	0.0227141	8.52012e-17
1144	AC(15:0) (b)	AC	rs11242109	5	131677047	132341354	T	G	0.488	-0.161485	0.0217094	1.2551e-13	-0.162029	0.0217024	1.02576e-13	-0.162044	0.0217119	5.03535e-14
1145	AC(15:0) (b)	AC	rs272870	5	131677073	132341380	T	C	0.713	-0.200276	0.0239279	8.18064e-17	-0.202281	0.0239189	3.93688e-17	-0.201353	0.0239307	2.63117e-17
1146	AC(15:0) (b)	AC	rs272869	5	131677997	132342304	G	A	0.641	-0.18704	0.0227114	2.44328e-16	-0.186409	0.0227067	3.0345e-16	-0.187917	0.0227139	8.50651e-17
1147	AC(15:0) (b)	AC	rs4705933	5	131678412	132342719	A	G	0.633	-0.185446	0.0225974	3.13529e-16	-0.184497	0.0225931	4.379e-16	-0.186308	0.0226	1.0849e-16
1148	AC(15:0) (b)	AC	rs272868	5	131680751	132345058	G	C	0.713	-0.200275	0.0239279	8.18241e-17	-0.202281	0.0239189	3.93683e-17	-0.201352	0.0239307	2.63312e-17
1149	AC(15:0) (b)	AC	rs272867	5	131681057	132345364	A	G	0.633	-0.185446	0.0225974	3.13529e-16	-0.184497	0.0225931	4.379e-16	-0.186308	0.0226	1.08482e-16
1150	AC(15:0) (b)	AC	rs272865	5	131681926	132346233	A	T	0.633	-0.185447	0.0225976	3.13484e-16	-0.184499	0.0225932	4.3771e-16	-0.186309	0.0226001	1.08484e-16
1151	AC(15:0) (b)	AC	rs166635	5	131684042	132348349	A	G	0.713	-0.200271	0.023928	8.19667e-17	-0.202276	0.023919	3.94482e-17	-0.201349	0.0239308	2.6365e-17
1152	AC(15:0) (b)	AC	rs272860	5	131684175	132348482	G	C	0.633	-0.185427	0.0225985	3.16627e-16	-0.184482	0.0225941	4.41552e-16	-0.186297	0.0226011	1.09249e-16
1153	AC(15:0) (b)	AC	rs272859	5	131684256	132348563	C	T	0.713	-0.200251	0.0239287	8.27068e-17	-0.20226	0.0239197	3.97528e-17	-0.201338	0.0239315	2.6515e-17
1154	AC(15:0) (b)	AC	rs272857	5	131685297	132349604	A	G	0.642	-0.1871	0.0227127	2.40133e-16	-0.186455	0.0227081	2.99676e-16	-0.187979	0.0227153	8.35054e-17
1155	AC(15:0) (b)	AC	rs10058074	5	131686146	132350453	A	G	0.481	-0.16288	0.0216882	7.29837e-14	-0.162791	0.021683	7.43568e-14	-0.163495	0.0216908	2.87994e-14
1156	AC(15:0) (b)	AC	rs272856	5	131687081	132351388	C	G	0.713	-0.200276	0.023928	8.17992e-17	-0.202281	0.0239189	3.93638e-17	-0.201358	0.0239307	2.62721e-17
1157	AC(15:0) (b)	AC	rs272855	5	131687175	132351482	T	C	0.713	-0.20054	0.0239361	7.64985e-17	-0.202651	0.0239268	3.54264e-17	-0.201623	0.0239389	2.45278e-17
1158	AC(15:0) (b)	AC	rs272854	5	131688017	132352324	T	C	0.713	-0.20118	0.0239361	6.11473e-17	-0.2033	0.0239268	2.8155e-17	-0.202265	0.0239389	1.95699e-17
1159	AC(15:0) (b)	AC	rs169256	5	131688533	132352840	C	T	0.713	-0.200277	0.0239279	8.17861e-17	-0.202282	0.0239189	3.93583e-17	-0.201355	0.0239307	2.62974e-17
1160	AC(15:0) (b)	AC	rs272853	5	131688561	132352868	G	A	0.713	-0.201013	0.0239248	6.26961e-17	-0.203254	0.0239153	2.7635e-17	-0.202088	0.0239276	2.01384e-17
1161	AC(15:0) (b)	AC	rs272852	5	131688767	132353074	A	G	0.633	-0.185492	0.0225986	3.09366e-16	-0.184547	0.0225942	4.31481e-16	-0.186365	0.0226011	1.06603e-16
1162	AC(15:0) (b)	AC	rs272851	5	131688964	132353271	G	A	0.713	-0.200279	0.0239351	8.34148e-17	-0.202269	0.023926	4.03825e-17	-0.201355	0.0239378	2.68597e-17
1163	AC(15:0) (b)	AC	rs272850	5	131689123	132353430	G	A	0.713	-0.200275	0.0239279	8.18289e-17	-0.20228	0.0239189	3.93792e-17	-0.201353	0.0239307	2.63127e-17
1164	AC(15:0) (b)	AC	rs272849	5	131690241	132354548	G	A	0.641	-0.185977	0.0227171	3.64616e-16	-0.1853	0.0227126	4.59812e-16	-0.186858	0.0227197	1.27092e-16
1165	AC(15:0) (b)	AC	rs273903	5	131692462	132356769	G	A	0.713	-0.198998	0.0239305	1.28408e-16	-0.200948	0.0239215	6.33233e-17	-0.200069	0.0239332	4.15387e-17
1166	AC(15:0) (b)	AC	rs273902	5	131692966	132357273	A	G	0.641	-0.185987	0.0227174	3.63542e-16	-0.185313	0.0227128	4.58153e-16	-0.186862	0.02272	1.27016e-16
1167	AC(15:0) (b)	AC	rs183894	5	131693057	132357364	C	T	0.641	-0.185934	0.0227204	3.73702e-16	-0.185237	0.0227158	4.74792e-16	-0.186809	0.0227229	1.30609e-16
1168	AC(15:0) (b)	AC	rs4705938	5	131694077	132358384	C	T	0.483	-0.160918	0.0216833	1.42757e-13	-0.160809	0.021678	1.46502e-13	-0.161565	0.0216859	5.55588e-14
1169	AC(15:0) (b)	AC	rs273901	5	131694360	132358667	T	G	0.713	-0.200273	0.0239279	8.1872e-17	-0.202279	0.0239188	3.9389e-17	-0.201352	0.0239307	2.63265e-17
1170	AC(15:0) (b)	AC	rs273900	5	131694606	132358913	A	G	0.633	-0.185516	0.0225991	3.07095e-16	-0.184574	0.0225947	4.27813e-16	-0.18639	0.0226016	1.05804e-16
1171	AC(15:0) (b)	AC	rs273899	5	131695178	132359485	A	G	0.713	-0.200273	0.0239279	8.1872e-17	-0.202279	0.0239188	3.9389e-17	-0.201352	0.0239307	2.63243e-17
1172	AC(15:0) (b)	AC	rs274546	5	131699867	132364175	G	A	0.641	-0.186021	0.0227181	3.59942e-16	-0.18535	0.0227135	4.52985e-16	-0.186885	0.0227207	1.26229e-16
1173	AC(15:0) (b)	AC	rs200837	5	131699958	132364266	A	G	0.713	-0.199002	0.0239306	1.28316e-16	-0.200951	0.0239217	6.32827e-17	-0.200078	0.0239334	4.14281e-17
1174	AC(15:0) (b)	AC	rs388891	5	131700794	132365102	G	C	0.713	-0.199002	0.0239305	1.28252e-16	-0.200952	0.0239216	6.32512e-17	-0.200075	0.0239333	4.14729e-17
1175	AC(15:0) (b)	AC	rs367805	5	131701279	132365587	C	T	0.703	-0.190374	0.0237297	1.41501e-15	-0.192671	0.0237203	6.30131e-16	-0.191429	0.0237324	4.61406e-16
1176	AC(15:0) (b)	AC	rs1644283	5	131701595	132365903	G	A	0.713	-0.199003	0.0239305	1.28241e-16	-0.200952	0.0239216	6.32472e-17	-0.200076	0.0239333	4.14615e-17
1177	AC(15:0) (b)	AC	rs441969	5	131702120	132366428	A	G	0.637	-0.179512	0.0227983	4.45802e-15	-0.177857	0.0227951	7.84135e-15	-0.18038	0.0228009	1.59429e-15
1178	AC(15:0) (b)	AC	rs2631372	5	131703578	132367886	C	G	0.287	0.199002	0.0239305	1.28265e-16	0.200952	0.0239216	6.32566e-17	0.200077	0.0239333	4.1438e-17
1179	AC(15:0) (b)	AC	rs2631371	5	131703691	132367999	A	G	0.287	0.201182	0.0239361	6.11094e-17	0.203303	0.0239268	2.8136e-17	0.202268	0.0239389	1.95482e-17
1180	AC(15:0) (b)	AC	rs2631370	5	131703776	132368084	C	T	0.367	0.185913	0.0226021	2.6799e-16	0.184929	0.0225978	3.79509e-16	0.186793	0.0226047	9.21916e-17
1181	AC(15:0) (b)	AC	rs2569265	5	131704519	132368827	C	T	0.287	0.199046	0.0239317	1.26733e-16	0.200995	0.0239228	6.2514e-17	0.200117	0.0239345	4.10069e-17
1182	AC(15:0) (b)	AC	rs2631369	5	131705266	132369574	C	G	0.287	0.199542	0.0239228	1.03422e-16	0.201604	0.0239137	4.88699e-17	0.2006	0.0239255	3.37515e-17
1183	AC(15:0) (b)	AC	rs2631368	5	131705297	132369605	G	T	0.287	0.200282	0.023928	8.16499e-17	0.202288	0.023919	3.92842e-17	0.201352	0.0239308	2.63361e-17
1184	AC(15:0) (b)	AC	rs2631367	5	131705458	132369766	G	C	0.512	0.162365	0.0217243	9.62144e-14	0.162851	0.0217174	8.01765e-14	0.162929	0.0217269	3.85275e-14
1185	AC(15:0) (b)	AC	rs2631365	5	131705949	132370257	C	T	0.367	0.185937	0.0226045	2.67663e-16	0.184955	0.0226002	3.78637e-16	0.186802	0.0226071	9.25553e-17
1186	AC(15:0) (b)	AC	rs2569266	5	131706791	132371099	C	T	0.365	0.183889	0.0226483	6.36482e-16	0.183145	0.0226434	8.22221e-16	0.184772	0.0226509	2.2017e-16
1187	AC(15:0) (b)	AC	rs2631363	5	131707095	132371403	G	A	0.356	0.184325	0.022765	7.54648e-16	0.183856	0.0227599	8.80995e-16	0.185199	0.0227676	2.6563e-16
1188	AC(15:0) (b)	AC	rs2631362	5	131707293	132371601	G	A	0.287	0.20182	0.0239334	4.83955e-17	0.203897	0.0239242	2.25701e-17	0.202882	0.0239362	1.56137e-17
1189	AC(15:0) (b)	AC	rs2631361	5	131707380	132371688	A	C	0.356	0.184325	0.022765	7.54648e-16	0.183856	0.0227599	8.80995e-16	0.185199	0.0227676	2.65631e-16
1190	AC(15:0) (b)	AC	rs2631360	5	131707429	132371737	A	G	0.509	0.159911	0.0217285	2.25346e-13	0.160618	0.0217212	1.74492e-13	0.160489	0.021731	9.02268e-14
1191	AC(15:0) (b)	AC	rs2631359	5	131707892	132372200	T	C	0.287	0.20182	0.0239334	4.83955e-17	0.203897	0.0239242	2.25701e-17	0.202883	0.0239362	1.56088e-17
1192	AC(15:0) (b)	AC	rs671473	5	131708535	132372843	A	C	0.287	0.20182	0.0239334	4.83955e-17	0.203897	0.0239242	2.25701e-17	0.202885	0.0239362	1.55978e-17
1193	AC(15:0) (b)	AC	rs10060615	5	131708877	132373185	C	T	0.483	-0.161197	0.0217055	1.36268e-13	-0.161267	0.0216998	1.31335e-13	-0.16183	0.021708	5.36782e-14
1194	AC(15:0) (b)	AC	rs611084	5	131709739	132374047	C	A	0.356	0.184325	0.022765	7.54648e-16	0.183856	0.0227599	8.80995e-16	0.1852	0.0227676	2.65505e-16
1195	AC(15:0) (b)	AC	rs610735	5	131709776	132374084	C	T	0.356	0.184325	0.022765	7.54648e-16	0.183856	0.0227599	8.80995e-16	0.1852	0.0227676	2.65505e-16
1196	AC(15:0) (b)	AC	rs582490	5	131710095	132374403	A	G	0.287	0.20182	0.0239334	4.83955e-17	0.203897	0.0239242	2.25701e-17	0.202885	0.0239362	1.56006e-17
1197	AC(15:0) (b)	AC	rs581968	5	131710202	132374510	A	G	0.287	0.20182	0.0239334	4.83955e-17	0.203897	0.0239242	2.25701e-17	0.202885	0.0239362	1.55996e-17
1198	AC(15:0) (b)	AC	rs200838	5	131710399	132374707	C	A	0.509	0.1599	0.0217279	2.25851e-13	0.160605	0.0217206	1.74996e-13	0.160477	0.0217305	9.04519e-14
1199	AC(15:0) (b)	AC	rs274572	5	131710917	132375225	G	T	0.287	0.201819	0.0239334	4.8406e-17	0.203896	0.0239242	2.2577e-17	0.202887	0.0239362	1.55887e-17
1200	AC(15:0) (b)	AC	rs274571	5	131712125	132376433	G	A	0.287	0.20182	0.0239334	4.83955e-17	0.203897	0.0239242	2.25701e-17	0.202886	0.0239362	1.55944e-17
1201	AC(15:0) (b)	AC	rs274570	5	131713226	132377534	T	C	0.287	0.20182	0.0239334	4.83955e-17	0.203897	0.0239242	2.25701e-17	0.202886	0.0239362	1.55921e-17
1202	AC(15:0) (b)	AC	rs274568	5	131713578	132377886	T	C	0.365	0.183909	0.0226482	6.31732e-16	0.18317	0.0226433	8.14642e-16	0.184782	0.0226508	2.19242e-16
1203	AC(15:0) (b)	AC	rs274567	5	131714409	132378717	T	C	0.356	0.184325	0.022765	7.54648e-16	0.183856	0.0227599	8.80995e-16	0.185204	0.0227676	2.65177e-16
1204	AC(15:0) (b)	AC	rs274566	5	131715011	132379319	G	A	0.365	0.183897	0.0226493	6.36554e-16	0.183147	0.0226444	8.2406e-16	0.184777	0.0226519	2.20389e-16
1205	AC(15:0) (b)	AC	rs274565	5	131715268	132379576	C	G	0.365	0.183899	0.0226501	6.37672e-16	0.18314	0.0226452	8.28262e-16	0.184781	0.0226527	2.2056e-16
1206	AC(15:0) (b)	AC	rs274564	5	131715301	132379609	T	C	0.287	0.201814	0.0239356	4.88089e-17	0.20387	0.0239264	2.29477e-17	0.202882	0.0239383	1.57135e-17
1207	AC(15:0) (b)	AC	rs2516788	5	131715565	132379873	C	G	0.356	0.185008	0.022768	5.97407e-16	0.184613	0.0227626	6.79416e-16	0.185891	0.0227706	2.09149e-16
1208	AC(15:0) (b)	AC	rs183898	5	131716902	132381210	G	C	0.287	0.201779	0.0239377	4.97469e-17	0.203799	0.0239286	2.36979e-17	0.202849	0.0239405	1.6004e-17
1209	AC(15:0) (b)	AC	rs17622208	5	131717050	132381358	A	G	0.485	-0.159431	0.0216955	2.4443e-13	-0.159401	0.0216899	2.44084e-13	-0.160075	0.021698	9.56214e-14
1210	AC(15:0) (b)	AC	rs274563	5	131717859	132382167	A	C	0.356	0.184953	0.0227707	6.14112e-16	0.184508	0.0227654	7.11002e-16	0.185829	0.0227732	2.15487e-16
1211	AC(15:0) (b)	AC	rs274562	5	131718206	132382514	C	G	0.357	0.184256	0.0227712	7.87712e-16	0.183704	0.0227662	9.47292e-16	0.185129	0.0227738	2.77265e-16
1212	AC(15:0) (b)	AC	rs274561	5	131719228	132383536	A	C	0.356	0.184897	0.0227706	6.26546e-16	0.184421	0.0227654	7.33428e-16	0.185774	0.0227732	2.19745e-16
1213	AC(15:0) (b)	AC	rs274560	5	131719450	132383758	C	T	0.357	0.184197	0.0227704	8.02844e-16	0.183613	0.0227655	9.76255e-16	0.18507	0.022773	2.82557e-16
1214	AC(15:0) (b)	AC	rs274559	5	131720070	132384378	G	A	0.365	0.183749	0.0226531	6.79115e-16	0.182884	0.0226484	9.16215e-16	0.184627	0.0226556	2.35156e-16
1215	AC(15:0) (b)	AC	rs635620	5	131720263	132384571	G	A	0.287	0.201757	0.0239405	5.05697e-17	0.203703	0.0239315	2.47485e-17	0.202805	0.0239433	1.63867e-17
1216	AC(15:0) (b)	AC	rs635619	5	131720265	132384573	A	G	0.287	0.201757	0.0239386	5.02922e-17	0.203704	0.0239297	2.4601e-17	0.202802	0.0239414	1.6317e-17
1217	AC(15:0) (b)	AC	rs274558	5	131721174	132385482	G	A	0.365	0.183749	0.0226531	6.79115e-16	0.182884	0.0226484	9.16215e-16	0.184676	0.0226556	2.31081e-16
1218	AC(15:0) (b)	AC	rs274557	5	131721204	132385512	C	T	0.365	0.183749	0.0226531	6.79115e-16	0.182884	0.0226484	9.16215e-16	0.184633	0.0226556	2.34696e-16
1219	AC(15:0) (b)	AC	rs274556	5	131722075	132386383	G	A	0.287	0.201308	0.0239549	6.20383e-17	0.20342	0.0239456	2.86698e-17	0.202383	0.0239577	1.98533e-17
1220	AC(15:0) (b)	AC	rs274555	5	131722951	132387259	T	C	0.392	0.183975	0.0224509	3.36527e-16	0.185248	0.0224408	2.06683e-16	0.184963	0.0224535	1.14058e-16
1221	AC(15:0) (b)	AC	rs17689550	5	131723065	132387373	T	C	0.109	0.193614	0.0350865	3.7068e-08	0.19343	0.0350824	3.78131e-08	0.194684	0.0350903	1.52702e-08
1222	AC(15:0) (b)	AC	rs2073643	5	131723288	132387596	C	T	0.555	-0.142877	0.0217309	5.54208e-11	-0.146504	0.0217208	1.7607e-11	-0.143563	0.0217335	2.20962e-11
1223	AC(15:0) (b)	AC	rs2073644	5	131723289	132387597	A	T	0.555	-0.142188	0.0217376	6.93653e-11	-0.145817	0.0217275	2.21566e-11	-0.142879	0.0217402	2.76311e-11
1224	AC(15:0) (b)	AC	rs11748193	5	131725329	132389637	A	T	0.42	-0.141112	0.022057	1.75681e-10	-0.139492	0.0220527	2.81166e-10	-0.141633	0.0220595	7.49578e-11
1225	AC(15:0) (b)	AC	rs11746555	5	131727033	132391341	A	G	0.419	-0.142608	0.0220613	1.14019e-10	-0.140933	0.0220571	1.86381e-10	-0.143121	0.0220639	4.86198e-11
1226	AC(15:0) (b)	AC	rs1045020	5	131730011	132394319	T	C	0.116	0.18547	0.0340413	5.44338e-08	0.186726	0.0340343	4.38397e-08	0.186038	0.0340449	2.44671e-08
1227	AC(15:0) (b)	AC	rs12517950	5	131731326	132395634	G	A	0.42	-0.14045	0.022069	2.18176e-10	-0.138893	0.0220647	3.41888e-10	-0.140972	0.0220716	9.31298e-11
1228	AC(15:0) (b)	AC	rs11739135	5	131733397	132397705	C	G	0.419	-0.141285	0.0220715	1.71857e-10	-0.139899	0.0220669	2.56832e-10	-0.141808	0.0220741	7.31689e-11
1229	AC(15:0) (b)	AC	rs4705857	5	131737030	132401338	T	C	0.309	0.183723	0.0235257	7.71559e-15	0.186806	0.0235136	2.6727e-15	0.184663	0.0235284	2.61301e-15
1230	AC(15:0) (b)	AC	rs11242110	5	131743777	132408085	T	G	0.532	-0.131736	0.0219236	2.09057e-09	-0.128647	0.0219219	4.90532e-09	-0.132628	0.0219262	7.88615e-10
1231	AC(15:0) (b)	AC	rs2188962	5	131770805	132435113	T	C	0.434	-0.131426	0.021915	2.17254e-09	-0.129233	0.0219125	3.97177e-09	-0.132184	0.0219175	8.80418e-10
1232	AC(15:0) (b)	AC	rs17622378	5	131778452	132442760	G	A	0.432	-0.130035	0.0219588	3.42467e-09	-0.128102	0.0219558	5.78435e-09	-0.130716	0.0219614	1.42441e-09
1233	AC(15:0) (b)	AC	rs12521868	5	131784393	132448701	T	G	0.432	-0.129114	0.0219383	4.26448e-09	-0.127123	0.0219353	7.29776e-09	-0.129763	0.0219408	1.79078e-09
1234	AC(15:0) (b)	AC	rs12515180	5	131785684	132449992	T	C	0.432	-0.127958	0.0219408	5.86956e-09	-0.125977	0.0219378	9.972e-09	-0.128615	0.0219433	2.4618e-09
1235	AC(15:0) (b)	AC	rs11951091	5	131786595	132450903	A	G	0.432	-0.128085	0.0219385	5.65466e-09	-0.126033	0.0219357	9.79739e-09	-0.128762	0.0219411	2.35625e-09
1236	AC(15:0) (b)	AC	rs6866614	5	131787137	132451445	G	A	0.571	0.133564	0.0220913	1.60164e-09	0.131502	0.0220878	2.82277e-09	0.134258	0.0220938	6.6405e-10
1237	AC(15:0) (b)	AC	rs4705950	5	131793286	132457594	T	C	0.432	-0.130215	0.0219095	3.01468e-09	-0.128221	0.0219066	5.193e-09	-0.130851	0.0219121	1.26499e-09
1238	AC(15:0) (b)	AC	rs72797303	5	131796163	132460471	C	T	0.432	-0.131042	0.0219101	2.39771e-09	-0.129108	0.021907	4.0757e-09	-0.131679	0.0219126	1.00537e-09
1239	AC(15:0) (b)	AC	rs2706396	5	131796809	132461117	C	A	0.568	0.130772	0.0219119	2.59327e-09	0.128848	0.0219088	4.38985e-09	0.131409	0.0219144	1.08748e-09
1240	AC(15:0) (b)	AC	rs2522051	5	131797578	132461886	C	T	0.451	0.147825	0.0218254	1.45761e-11	0.151906	0.0218134	3.88902e-12	0.148487	0.0218279	5.81264e-12
1241	AC(15:0) (b)	AC	rs2522052	5	131798487	132462795	T	C	0.568	0.131013	0.0219218	2.46602e-09	0.12907	0.0219187	4.19921e-09	0.131644	0.0219243	1.03558e-09
1242	AC(15:0) (b)	AC	rs2706403	5	131799012	132463320	G	A	0.568	0.131088	0.0219254	2.42912e-09	0.129135	0.0219223	4.14955e-09	0.13172	0.0219279	1.01978e-09
1243	AC(15:0) (b)	AC	rs2706336	5	131799961	132464269	C	T	0.568	0.131185	0.0219295	2.38115e-09	0.129229	0.0219265	4.07072e-09	0.131821	0.021932	9.98464e-10
1244	AC(15:0) (b)	AC	rs72797306	5	131800750	132465058	C	G	0.432	-0.131584	0.0219326	2.14233e-09	-0.129707	0.0219294	3.58795e-09	-0.132225	0.0219352	8.96643e-10
1245	AC(15:0) (b)	AC	rs2522057	5	131801947	132466255	C	G	0.568	0.131436	0.0219384	2.25438e-09	0.12946	0.0219354	3.87797e-09	0.13207	0.0219409	9.4544e-10
1246	AC(15:0) (b)	AC	rs2248116	5	131804347	132468655	A	C	0.568	0.131219	0.0219479	2.43305e-09	0.129242	0.0219449	4.18093e-09	0.131881	0.0219505	1.01282e-09
1247	AC(15:0) (b)	AC	rs11741255	5	131811182	132475490	A	G	0.431	-0.130862	0.0220529	3.19989e-09	-0.12893	0.0220499	5.39766e-09	-0.131539	0.0220555	1.32521e-09
1248	AC(15:0) (b)	AC	rs17622656	5	131820997	132485305	A	G	0.391	-0.122925	0.0225359	5.2264e-08	-0.123375	0.0225296	4.63992e-08	-0.12376	0.0225384	2.10773e-08
1249	AC(15:0) (b)	AC	rs10900809	5	131826322	132490630	A	G	0.391	-0.122705	0.0225814	5.87299e-08	-0.123365	0.0225749	4.95127e-08	-0.123542	0.0225839	2.36749e-08
1250	AC(15:0) (b)	AC	rs11242115	5	131826413	132490721	C	G	0.391	-0.122881	0.0225841	5.64548e-08	-0.123438	0.0225777	4.88183e-08	-0.123717	0.0225866	2.27523e-08
1251	AC(15:0) (b)	AC	rs736801	5	131833599	132497907	T	C	0.39	-0.12322	0.0226167	5.42929e-08	-0.12377	0.0226103	4.7041e-08	-0.124058	0.0226192	2.18577e-08
1252	AC(15:0) (b)	AC	rs9386891	6	110692360	110371157	A	C	0.492	0.171313	0.021604	2.8483e-15	0.167887	0.0216114	9.99084e-15	0.171648	0.0216066	1.22515e-15
1253	AC(15:0) (b)	AC	rs4947067	6	110693419	110372216	G	A	0.648	0.125875	0.0227777	3.49004e-08	0.121975	0.0227808	9.08456e-08	0.125676	0.0227804	1.8225e-08
1254	AC(15:0) (b)	AC	rs4947068	6	110693851	110372648	T	C	0.648	0.126237	0.0227754	3.17996e-08	0.122317	0.0227785	8.34018e-08	0.126037	0.0227781	1.66115e-08
1255	AC(15:0) (b)	AC	rs9374166	6	110694365	110373162	A	G	0.637	0.128261	0.0226577	1.61702e-08	0.124211	0.0226609	4.49141e-08	0.128168	0.0226604	8.22724e-09
1256	AC(15:0) (b)	AC	rs7764170	6	110695114	110373911	G	T	0.649	0.127291	0.0227576	2.38379e-08	0.12332	0.0227609	6.38863e-08	0.127112	0.0227602	1.23859e-08
1257	AC(15:0) (b)	AC	rs9374167	6	110696370	110375167	C	A	0.649	0.127596	0.0227409	2.156e-08	0.123603	0.0227443	5.8322e-08	0.127418	0.0227436	1.12035e-08
1258	AC(15:0) (b)	AC	rs1967706	6	110698372	110377169	A	G	0.649	0.128081	0.0227357	1.89295e-08	0.124062	0.0227392	5.17387e-08	0.12791	0.0227384	9.82191e-09
1259	AC(15:0) (b)	AC	rs9384739	6	110698722	110377519	G	A	0.649	0.127951	0.0227648	2.03767e-08	0.12364	0.0227687	5.9643e-08	0.127812	0.0227675	1.04925e-08
1260	AC(15:0) (b)	AC	rs9374168	6	110698852	110377649	A	G	0.639	0.127427	0.0226557	1.9854e-08	0.122959	0.0226593	6.07989e-08	0.127367	0.0226584	1.00561e-08
1261	AC(15:0) (b)	AC	rs72937932	6	110699009	110377806	A	T	0.189	-0.18951	0.0279079	1.34127e-11	-0.183066	0.0279172	6.4136e-11	-0.189374	0.0279111	6.56304e-12
1262	AC(15:0) (b)	AC	rs2334069	6	110699863	110378660	C	T	0.656	0.132486	0.0227867	6.54733e-09	0.127707	0.0227915	2.23452e-08	0.132298	0.0227894	3.43497e-09
1263	AC(15:0) (b)	AC	rs2014323	6	110700046	110378843	G	A	0.664	0.141268	0.0229899	8.71053e-10	0.137631	0.0229925	2.32007e-09	0.140977	0.0229926	4.72909e-10
1264	AC(15:0) (b)	AC	rs7748062	6	110701282	110380079	C	A	0.656	0.133407	0.0227727	5.03352e-09	0.12849	0.0227777	1.79755e-08	0.133237	0.0227754	2.63201e-09
1265	AC(15:0) (b)	AC	rs7748253	6	110701451	110380248	G	A	0.645	0.132184	0.0226468	5.70244e-09	0.127019	0.0226516	2.17519e-08	0.132096	0.0226495	2.92683e-09
1266	AC(15:0) (b)	AC	rs4945856	6	110705847	110384644	C	G	0.656	0.132174	0.022797	7.19602e-09	0.127544	0.0228014	2.35707e-08	0.131989	0.0227997	3.78032e-09
1267	AC(15:0) (b)	AC	rs4945857	6	110709576	110388373	G	A	0.656	0.132326	0.0228169	7.12114e-09	0.127728	0.0228211	2.31222e-08	0.132139	0.0228195	3.74587e-09
1268	AC(15:0) (b)	AC	rs6939019	6	110711025	110389822	A	G	0.487	0.181068	0.0216768	8.95193e-17	0.176469	0.0216865	5.24095e-16	0.181514	0.0216793	3.72058e-17
1269	AC(15:0) (b)	AC	rs13201207	6	110711418	110390215	T	G	0.277	0.13351	0.0242856	4.03836e-08	0.126204	0.0242919	2.12047e-07	0.133834	0.0242884	1.89239e-08
1270	AC(15:0) (b)	AC	rs2207357	6	110711885	110390682	T	C	0.277	0.134736	0.0242771	3.00213e-08	0.127361	0.0242837	1.62646e-07	0.13506	0.0242799	1.40599e-08
1271	AC(15:0) (b)	AC	rs2057150	6	110716722	110395519	A	G	0.282	0.133045	0.0242356	4.23345e-08	0.125422	0.0242423	2.38661e-07	0.133335	0.0242384	1.993e-08
1272	AC(15:0) (b)	AC	rs2057149	6	110717493	110396290	T	C	0.641	0.125969	0.0226058	2.67317e-08	0.121847	0.0226094	7.46055e-08	0.125939	0.0226085	1.3448e-08
1273	AC(15:0) (b)	AC	rs72937947	6	110717813	110396610	G	A	0.183	-0.195507	0.0281902	4.77582e-12	-0.187416	0.0282021	3.46558e-11	-0.195381	0.0281934	2.40257e-12
1274	AC(15:0) (b)	AC	rs1997928	6	110718199	110396996	A	G	0.282	0.132485	0.0242407	4.85278e-08	0.12472	0.0242476	2.80036e-07	0.132761	0.0242435	2.29186e-08
1275	AC(15:0) (b)	AC	rs10872063	6	110718454	110397251	T	C	0.282	0.132394	0.0242411	4.95779e-08	0.124637	0.0242479	2.85248e-07	0.132671	0.0242438	2.34138e-08
1276	AC(15:0) (b)	AC	rs9400380	6	110718528	110397325	A	T	0.282	0.132454	0.0242371	4.86483e-08	0.124708	0.0242439	2.79581e-07	0.132739	0.0242399	2.29292e-08
1277	AC(15:0) (b)	AC	rs10447426	6	110721750	110400547	A	G	0.041	-0.327532	0.0574364	1.29456e-08	-0.32062	0.0574387	2.59286e-08	-0.328723	0.0574426	5.58541e-09
1278	AC(15:0) (b)	AC	rs763563	6	110722246	110401043	G	T	0.284	0.137418	0.024221	1.47942e-08	0.130907	0.0242271	6.84237e-08	0.137637	0.0242238	7.08164e-09
1279	AC(15:0) (b)	AC	rs9320328	6	110724106	110402903	T	C	0.639	0.132653	0.0226676	5.21784e-09	0.127192	0.0226733	2.15056e-08	0.132643	0.0226703	2.61773e-09
1280	AC(15:0) (b)	AC	rs1980531	6	110724518	110403315	G	A	0.628	0.131947	0.0225669	5.36649e-09	0.126135	0.0225725	2.43202e-08	0.132011	0.0225696	2.64735e-09
1281	AC(15:0) (b)	AC	rs11963644	6	110724718	110403515	T	G	0.212	-0.175589	0.0265203	4.02356e-11	-0.169134	0.026528	2.01782e-10	-0.175476	0.0265234	2.06297e-11
1282	AC(15:0) (b)	AC	rs11153233	6	110724720	110403517	G	A	0.466	0.1823	0.0217272	6.5463e-17	0.179222	0.0217345	2.14671e-16	0.182852	0.0217297	2.61319e-17
1283	AC(15:0) (b)	AC	rs11966294	6	110725061	110403858	C	T	0.215	-0.172906	0.0263763	6.23866e-11	-0.166435	0.0263839	3.11843e-10	-0.172774	0.0263793	3.20863e-11
1284	AC(15:0) (b)	AC	rs17492667	6	110726236	110405033	A	G	0.212	-0.175288	0.0265602	4.63901e-11	-0.168874	0.0265678	2.28641e-10	-0.175172	0.0265633	2.37983e-11
1285	AC(15:0) (b)	AC	rs4945858	6	110726384	110405181	T	C	0.627	0.134171	0.022627	3.26507e-09	0.1289	0.0226319	1.30829e-08	0.134214	0.0226296	1.61969e-09
1286	AC(15:0) (b)	AC	rs4945859	6	110726400	110405197	C	T	0.638	0.135095	0.0227266	2.99869e-09	0.13015	0.0227317	1.1008e-08	0.135049	0.0227293	1.51781e-09
1287	AC(15:0) (b)	AC	rs2011082	6	110734999	110413796	T	G	0.779	0.329597	0.0262231	1.98301e-35	0.323491	0.0262392	3.59485e-34	0.329363	0.0262262	7.02725e-36
1288	AC(15:0) (b)	AC	rs3757351	6	110735630	110414427	G	A	0.421	0.146962	0.0222194	4.19887e-11	0.14485	0.0222216	7.90268e-11	0.14694	0.022222	2.11191e-11
1289	AC(15:0) (b)	AC	rs9384742	6	110736610	110415407	C	T	0.518	0.147649	0.0219019	1.82999e-11	0.14305	0.021906	7.55796e-11	0.147288	0.0219044	9.93849e-12
1290	AC(15:0) (b)	AC	rs4945862	6	110737115	110415912	A	G	0.374	0.127474	0.0227461	2.21974e-08	0.126696	0.022745	2.69093e-08	0.127519	0.0227487	1.10012e-08
1291	AC(15:0) (b)	AC	rs9374176	6	110737247	110416044	T	C	0.409	0.142709	0.0223334	1.85188e-10	0.139049	0.0223381	5.30363e-10	0.142634	0.022336	9.38666e-11
1292	AC(15:0) (b)	AC	rs9400384	6	110737302	110416099	T	C	0.421	0.146699	0.0222261	4.60853e-11	0.144775	0.0222281	8.18692e-11	0.146674	0.0222286	2.31834e-11
1293	AC(15:0) (b)	AC	rs9400385	6	110737408	110416205	C	T	0.421	0.146811	0.0222274	4.46737e-11	0.144879	0.0222294	7.95813e-11	0.146786	0.0222299	2.2478e-11
1294	AC(15:0) (b)	AC	rs2003727	6	110738291	110417088	C	T	0.421	0.146169	0.0222343	5.48765e-11	0.144188	0.0222363	9.89244e-11	0.146146	0.0222369	2.76054e-11
1295	AC(15:0) (b)	AC	rs2011785	6	110738378	110417175	G	A	0.421	0.146246	0.0222338	5.35493e-11	0.144264	0.0222357	9.65959e-11	0.146227	0.0222363	2.69187e-11
1296	AC(15:0) (b)	AC	rs4445085	6	110739123	110417920	T	A	0.421	0.147296	0.0222304	3.88221e-11	0.145327	0.0222324	7.00635e-11	0.147274	0.0222329	1.95183e-11
1297	AC(15:0) (b)	AC	rs7764838	6	110739376	110418173	A	G	0.374	0.128382	0.022747	1.76626e-08	0.127555	0.022746	2.17089e-08	0.128445	0.0227496	8.71567e-09
1298	AC(15:0) (b)	AC	rs9320330	6	110739752	110418549	G	C	0.421	0.147192	0.0222333	4.0278e-11	0.145637	0.0222347	6.41458e-11	0.147181	0.0222359	2.01948e-11
1299	AC(15:0) (b)	AC	rs9481066	6	110742158	110420955	G	A	0.421	0.148032	0.0222262	3.07988e-11	0.146415	0.0222276	5.01079e-11	0.148024	0.0222287	1.5428e-11
1300	AC(15:0) (b)	AC	rs9372255	6	110742504	110421301	A	G	0.375	0.129918	0.0227299	1.16359e-08	0.129364	0.0227285	1.33649e-08	0.130002	0.0227324	5.7129e-09
1301	AC(15:0) (b)	AC	rs9400389	6	110743188	110421985	T	C	0.421	0.148639	0.022226	2.56127e-11	0.146893	0.0222277	4.34237e-11	0.14863	0.0222285	1.28301e-11
1302	AC(15:0) (b)	AC	rs9398236	6	110743194	110421991	C	T	0.421	0.148602	0.0222289	2.60619e-11	0.146836	0.0222306	4.44505e-11	0.14859	0.0222314	1.30629e-11
1303	AC(15:0) (b)	AC	rs2180004	6	110743262	110422059	G	A	0.374	0.130308	0.0227331	1.05771e-08	0.129693	0.0227318	1.23471e-08	0.130385	0.0227357	5.2008e-09
1304	AC(15:0) (b)	AC	rs9400390	6	110744150	110422947	T	C	0.362	0.127227	0.0228717	2.82519e-08	0.124696	0.0228731	5.27237e-08	0.127259	0.0228743	1.3996e-08
1305	AC(15:0) (b)	AC	rs13208728	6	110744421	110423218	C	T	0.421	0.149591	0.0222268	1.91967e-11	0.147657	0.0222289	3.45862e-11	0.149596	0.0222294	9.57122e-12
1306	AC(15:0) (b)	AC	rs6932938	6	110745238	110424035	C	A	0.373	0.130287	0.0227879	1.15329e-08	0.129422	0.0227869	1.43446e-08	0.130331	0.0227904	5.71652e-09
1307	AC(15:0) (b)	AC	rs7756222	6	110746526	110425323	C	T	0.518	0.151227	0.0218208	4.82581e-12	0.146009	0.0218254	2.53005e-11	0.150892	0.0218233	2.68248e-12
1308	AC(15:0) (b)	AC	rs9320331	6	110747068	110425865	A	G	0.285	0.14137	0.0243134	6.49615e-09	0.139765	0.0243148	9.58277e-09	0.141532	0.0243161	3.13783e-09
1309	AC(15:0) (b)	AC	rs9481067	6	110750552	110429349	G	A	0.442	0.163552	0.0218417	9.05789e-14	0.15902	0.0218459	4.28574e-13	0.163031	0.0218443	5.03663e-14
1310	AC(15:0) (b)	AC	rs761590	6	110751484	110430281	G	A	0.854	0.28625	0.0304129	1.01012e-20	0.276777	0.0304314	1.83383e-19	0.285649	0.0304168	4.59364e-21
1311	AC(15:0) (b)	AC	rs910399	6	110751587	110430384	G	A	0.439	0.161482	0.0219914	2.66598e-13	0.157114	0.0219954	1.14772e-12	0.160918	0.021994	1.49992e-13
1312	AC(15:0) (b)	AC	rs761589	6	110751791	110430588	G	A	0.442	0.163418	0.0219029	1.11532e-13	0.158943	0.0219069	5.12745e-13	0.162904	0.0219054	6.14899e-14
1313	AC(15:0) (b)	AC	rs12214421	6	110754765	110433562	T	C	0.036	-0.393744	0.061913	2.28102e-10	-0.381606	0.0619242	7.974e-10	-0.395066	0.061919	9.72546e-11
1314	AC(15:0) (b)	AC	rs221717	6	110756960	110435757	G	A	0.302	0.129586	0.0236485	4.49302e-08	0.12749	0.0236452	7.36157e-08	0.12887	0.0236514	2.67226e-08
1315	AC(15:0) (b)	AC	rs221716	6	110757416	110436213	T	C	0.302	0.129511	0.0236517	4.59262e-08	0.127362	0.0236484	7.61644e-08	0.128792	0.0236545	2.73268e-08
1316	AC(15:0) (b)	AC	rs12210538	6	110760008	110438805	G	A	0.236	-0.399866	0.0249349	4.39241e-56	-0.393833	0.0249519	2.04858e-54	-0.399414	0.0249379	1.72476e-56
1317	AC(15:0) (b)	AC	rs72939920	6	110762453	110441250	T	A	0.236	-0.397311	0.0250835	8.69861e-55	-0.390781	0.0251023	5.16173e-53	-0.396812	0.0250865	3.47852e-55
1318	AC(15:0) (b)	AC	rs12195708	6	110776730	110455527	C	A	0.509	-0.184074	0.0216416	2.66145e-17	-0.179964	0.0216496	1.32564e-16	-0.184345	0.0216441	1.10185e-17
1319	AC(15:0) (b)	AC	rs112174035	6	110797576	110476373	C	T	0.185	-0.347129	0.0278642	7.40081e-35	-0.338078	0.0278883	4.0272e-33	-0.346674	0.0278674	2.96414e-35
1320	AC(15:0) (b)	AC	rs12216013	6	110798515	110477312	G	A	0.697	0.219485	0.0236936	3.7091e-20	0.214978	0.0237013	2.1372e-19	0.219124	0.0236964	1.73936e-20
1321	AC(15:0) (b)	AC	rs7763445	6	110798704	110477501	A	G	0.697	0.219032	0.0236833	4.23947e-20	0.214481	0.0236911	2.47951e-19	0.21867	0.0236861	1.99837e-20
1322	AC(15:0) (b)	AC	rs7763591	6	110798785	110477582	C	G	0.675	0.211368	0.0232081	1.41429e-19	0.2073	0.0232154	6.90809e-19	0.211236	0.0232107	6.59821e-20
1323	AC(15:0) (b)	AC	rs7763781	6	110798964	110477761	T	G	0.67	0.204598	0.0231842	1.75341e-18	0.200825	0.0231911	7.30362e-18	0.204456	0.0231869	8.21637e-19
1324	AC(15:0) (b)	AC	rs34688397	6	110799043	110477840	G	A	0.688	0.189116	0.0236746	1.86999e-15	0.185955	0.0236796	5.40875e-15	0.188925	0.0236773	9.2771e-16
1325	AC(15:0) (b)	AC	rs6928152	6	110799116	110477913	T	C	0.705	0.223184	0.0237935	1.10748e-20	0.219992	0.0238016	3.86501e-20	0.223183	0.0237963	5.14959e-21
1326	AC(15:0) (b)	AC	rs6908165	6	110799138	110477935	G	T	0.756	0.254686	0.0251014	7.74592e-24	0.247731	0.0251198	1.24111e-22	0.254608	0.0251043	3.24852e-24
1327	AC(15:0) (b)	AC	rs6928183	6	110799201	110477998	G	A	0.784	0.283922	0.026153	5.7311e-27	0.27603	0.0261738	1.4496e-25	0.283542	0.026156	2.38857e-27
1328	AC(15:0) (b)	AC	rs62420266	6	110818117	110496914	T	G	0.342	-0.192215	0.0229628	7.67191e-17	-0.187714	0.0229665	3.93994e-16	-0.192067	0.0229655	4.02477e-17
1329	AC(15:0) (b)	AC	rs12663773	6	110818361	110497158	C	A	0.525	-0.135254	0.02186	6.63481e-10	-0.131905	0.0218587	1.72357e-09	-0.13535	0.0218625	3.25694e-10
1330	AC(15:0) (b)	AC	rs11153238	6	110818847	110497644	A	G	0.343	-0.192249	0.0229266	6.79621e-17	-0.188106	0.0229295	3.08222e-16	-0.192125	0.0229293	3.52897e-17
1331	AC(15:0) (b)	AC	rs2188553	6	110821915	110500712	A	G	0.194	-0.296936	0.0273145	4.37107e-27	-0.291619	0.0273257	3.56541e-26	-0.296888	0.0273176	1.77929e-27
1332	AC(15:0) (b)	AC	rs12204497	6	110822513	110501310	G	A	0.194	-0.296834	0.0273123	4.50777e-27	-0.291593	0.0273234	3.56747e-26	-0.296799	0.0273155	1.82607e-27
1333	AC(15:0) (b)	AC	rs12192761	6	110822793	110501590	A	G	0.194	-0.296653	0.027311	4.80865e-27	-0.291448	0.027322	3.74681e-26	-0.296616	0.0273141	1.94952e-27
1334	AC(15:0) (b)	AC	rs9487435	6	110825075	110503872	A	G	0.249	-0.235528	0.0250599	9.78525e-21	-0.231462	0.025066	4.46414e-20	-0.23576	0.0250628	3.97277e-21
1335	AC(15:0) (b)	AC	rs9481083	6	110827882	110506679	T	C	0.248	-0.239463	0.0250078	1.86064e-21	-0.235621	0.0250138	8.03761e-21	-0.239733	0.0250108	7.41182e-22
1336	AC(15:0) (b)	AC	rs12215879	6	110828403	110507200	G	A	0.194	-0.294871	0.0272703	8.07268e-27	-0.29012	0.02728	5.23038e-26	-0.294848	0.0272734	3.27259e-27
1337	AC(15:0) (b)	AC	rs12204287	6	110829335	110508132	T	C	0.195	-0.294181	0.0272879	1.12256e-26	-0.289401	0.0272976	7.31111e-26	-0.294176	0.0272911	4.57554e-27
1338	AC(15:0) (b)	AC	rs12204339	6	110829434	110508231	T	C	0.195	-0.294234	0.0272882	1.10158e-26	-0.289447	0.0272978	7.19684e-26	-0.294224	0.0272913	4.49668e-27
1339	AC(15:0) (b)	AC	rs10457215	6	110833590	110512387	C	A	0.604	-0.125747	0.0223858	2.04706e-08	-0.122066	0.0223841	5.20907e-08	-0.125902	0.0223883	9.92165e-09
1340	AC(15:0) (b)	AC	rs12175381	6	110834019	110512816	C	G	0.347	-0.187117	0.022941	4.44387e-16	-0.183797	0.0229414	1.44276e-15	-0.186958	0.0229436	2.36434e-16
1341	AC(15:0) (b)	AC	rs11153242	6	110834282	110513079	C	G	0.347	-0.187081	0.0229418	4.51079e-16	-0.183769	0.0229422	1.46006e-15	-0.186923	0.0229444	2.40023e-16
1342	AC(15:0) (b)	AC	rs7744119	6	110835661	110514458	T	C	0.347	-0.186829	0.0229442	4.96598e-16	-0.183564	0.0229445	1.57765e-15	-0.186667	0.0229469	2.64715e-16
1343	AC(15:0) (b)	AC	rs72944036	6	110836112	110514909	A	G	0.185	-0.29894	0.0279704	2.8519e-26	-0.292048	0.0279851	3.88005e-25	-0.29897	0.0279736	1.20369e-26
1344	AC(15:0) (b)	AC	rs9400396	6	110837288	110516085	A	C	0.347	-0.186598	0.0229448	5.39672e-16	-0.18337	0.022945	1.68966e-15	-0.186431	0.0229474	2.88256e-16
1345	AC(15:0) (b)	AC	rs6905381	6	110841259	110520056	A	C	0.41	-0.159722	0.0221521	6.4753e-13	-0.157304	0.0221499	1.42254e-12	-0.15979	0.0221547	3.20881e-13
1346	AC(15:0) (b)	AC	rs9386909	6	110842550	110521347	T	C	0.498	-0.141444	0.0219304	1.2258e-10	-0.138755	0.0219275	2.70659e-10	-0.141787	0.0219329	5.62087e-11
1347	AC(15:0) (b)	AC	rs9386910	6	110842976	110521773	A	G	0.353	-0.172033	0.022815	5.60193e-14	-0.169786	0.0228124	1.17496e-13	-0.171877	0.0228177	2.98882e-14
1348	AC(15:0) (b)	AC	rs1989634	6	110846248	110525045	A	G	0.515	-0.135453	0.0217737	5.34232e-10	-0.132199	0.0217717	1.35934e-09	-0.135922	0.0217762	2.363e-10
1349	AC(15:0) (b)	AC	rs11153244	6	110846841	110525638	C	T	0.372	-0.160728	0.0225114	1.07615e-12	-0.159042	0.0225078	1.83398e-12	-0.160351	0.022514	6.15281e-13
1350	AC(15:0) (b)	AC	rs9386911	6	110847169	110525966	G	A	0.535	-0.13177	0.0218702	1.81102e-09	-0.12877	0.0218678	4.16455e-09	-0.132026	0.0218727	8.52939e-10
1351	AC(15:0) (b)	AC	rs9386912	6	110847197	110525994	T	C	0.373	-0.164815	0.0225165	2.91157e-13	-0.162833	0.0225135	5.53893e-13	-0.164427	0.0225191	1.67258e-13
1352	AC(15:0) (b)	AC	rs9386913	6	110850515	110529312	C	T	0.385	-0.161307	0.0221676	4.01379e-13	-0.161311	0.0221608	3.97405e-13	-0.160949	0.0221702	2.27439e-13
1353	AC(15:0) (b)	AC	rs74504511	6	110851823	110530620	A	G	0.032	-0.379523	0.0686789	3.44598e-08	-0.384724	0.0686717	2.2255e-08	-0.380614	0.0686869	1.58713e-08
1354	AC(15:0) (b)	AC	rs1080261	6	110851976	110530773	G	T	0.201	-0.180543	0.0282639	1.85632e-10	-0.178367	0.0282635	3.04599e-10	-0.180304	0.0282672	9.84026e-11
1355	AC(15:0) (b)	AC	rs62420269	6	110856893	110535690	A	C	0.34	-0.137562	0.0236712	6.85348e-09	-0.138138	0.0236689	5.88251e-09	-0.137884	0.0236739	3.06778e-09
1356	AC(15:0) (b)	AC	rs12212058	6	110996883	110675680	T	C	0.057	-0.290172	0.0505845	1.10461e-08	-0.274705	0.0506069	6.28976e-08	-0.290115	0.0505894	5.20448e-09
1357	AC(15:0) (b)	AC	rs2789086	6	111242843	110921640	G	A	0.806	0.173387	0.0280748	7.6145e-10	0.168761	0.0280814	2.10481e-09	0.173062	0.0280779	3.86675e-10
1358	AC(15:0) (b)	AC	rs4945869	6	111335571	111014368	G	A	0.778	0.155409	0.0268046	7.48526e-09	0.15248	0.0268103	1.40939e-08	0.154903	0.0268076	4.02727e-09
1359	AC(16:0)	AC	rs151102115	10	61397399	59637641	A	G	0.152	-0.175626	0.0318168	3.62137e-08	-0.181095	0.0318071	1.33394e-08	-0.175985	0.0318171	1.68117e-08
1360	AC(16:0)	AC	rs71493901	10	61397917	59638159	T	C	0.153	-0.176899	0.0317707	2.75517e-08	-0.182163	0.0317612	1.04455e-08	-0.177256	0.031771	1.27929e-08
1361	AC(16:0)	AC	rs7094004	10	61399418	59639660	G	A	0.17	-0.200397	0.0302908	4.22291e-11	-0.204266	0.030284	1.75141e-11	-0.20087	0.0302911	1.86044e-11
1362	AC(16:0)	AC	rs11510917	10	61403131	59643373	G	A	0.17	-0.198224	0.0301017	5.18012e-11	-0.201845	0.0300953	2.26957e-11	-0.198699	0.030102	2.28123e-11
1363	AC(16:0)	AC	rs11516732	10	61405043	59645285	A	T	0.169	-0.1966	0.0300749	7.12553e-11	-0.200522	0.030068	2.93155e-11	-0.19706	0.0300753	3.15331e-11
1364	AC(16:0)	AC	rs12356193	10	61413353	59653595	G	A	0.171	-0.190318	0.0295237	1.29135e-10	-0.194356	0.0295167	5.1502e-11	-0.190777	0.029524	5.72529e-11
1365	AC(16:0)	AC	rs11006661	10	61420008	59660250	A	G	0.155	-0.165965	0.0306872	6.74638e-08	-0.171782	0.0306774	2.28789e-08	-0.166336	0.0306875	3.13057e-08
1366	AC(16:0)	AC	rs2393560	10	61420697	59660939	A	G	0.155	-0.166207	0.030684	6.43779e-08	-0.172023	0.0306742	2.17937e-08	-0.166577	0.0306843	2.98723e-08
1367	AC(16:0)	AC	rs11006681	10	61429527	59669769	A	G	0.17	-0.188903	0.0296025	1.96372e-10	-0.192903	0.0295955	7.99114e-11	-0.189367	0.0296028	8.7367e-11
1368	AC(16:0)	AC	rs11006683	10	61437030	59677272	G	A	0.155	-0.165569	0.0306263	6.82324e-08	-0.171094	0.0306169	2.44002e-08	-0.165932	0.0306266	3.1729e-08
1369	AC(16:0)	AC	rs72812348	10	61439289	59679531	T	C	0.155	-0.165341	0.030628	7.12121e-08	-0.170812	0.0306187	2.57641e-08	-0.165706	0.0306283	3.31098e-08
1370	AC(16:0)	AC	rs12772586	10	61440304	59680546	C	T	0.155	-0.16516	0.0306411	7.45182e-08	-0.170609	0.0306318	2.71224e-08	-0.165522	0.0306414	3.46705e-08
1371	AC(16:0)	AC	rs7094971	10	61449564	59689806	G	A	0.151	-0.167262	0.031049	7.53795e-08	-0.171636	0.0310412	3.39295e-08	-0.167635	0.0310494	3.52408e-08
1372	AC(16:0)	AC	rs35209863	10	61450121	59690363	C	T	0.151	-0.167485	0.0310568	7.29932e-08	-0.171906	0.0310489	3.25566e-08	-0.167859	0.0310571	3.41126e-08
1373	AC(16:0)	AC	rs35081622	10	61451978	59692220	C	T	0.151	-0.166074	0.0310715	9.50536e-08	-0.170601	0.0310634	4.18783e-08	-0.166443	0.0310718	4.44917e-08
1374	AC(16:0)	AC	rs10993963	10	61453455	59693697	C	G	0.15	-0.167389	0.0311304	7.95622e-08	-0.171913	0.0311224	3.49688e-08	-0.167752	0.0311308	3.73195e-08
1375	AC(16:0)	AC	rs72815843	10	61462114	59702356	A	G	0.21	-0.156949	0.0274465	1.13481e-08	-0.158697	0.027443	7.76906e-09	-0.157234	0.0274468	5.39123e-09
1376	AC(16:0)	AC	rs1171620	10	61464507	59704749	G	C	0.781	0.173809	0.0267508	8.99511e-11	0.176563	0.0267454	4.49229e-11	0.174017	0.0267511	4.3079e-11
1377	AC(16:0)	AC	rs1171619	10	61465838	59706080	G	A	0.781	0.174074	0.0266932	7.68173e-11	0.176902	0.0266877	3.74959e-11	0.174279	0.0266935	3.68037e-11
1378	AC(16:0)	AC	rs1171617	10	61467182	59707424	T	G	0.762	0.193692	0.0259746	1.04741e-13	0.194734	0.0259727	7.68699e-14	0.19399	0.0259749	4.8502e-14
1379	AC(16:0)	AC	rs1171616	10	61468589	59708831	T	G	0.762	0.194814	0.0259895	7.83488e-14	0.195672	0.0259878	6.05859e-14	0.195114	0.0259897	3.61778e-14
1380	AC(16:0)	AC	rs1171615	10	61469090	59709332	T	C	0.763	0.195179	0.0260644	8.30345e-14	0.196151	0.0260626	6.21468e-14	0.195481	0.0260647	3.82764e-14
1381	AC(16:0)	AC	rs1171614	10	61469538	59709780	C	T	0.763	0.194435	0.0260639	1.02796e-13	0.195345	0.0260622	7.84082e-14	0.194736	0.0260642	4.74188e-14
1382	AC(16:0)	AC	rs3795936	2	23879268	23656398	C	A	0.209	-0.203839	0.0276496	1.98063e-13	-0.204272	0.0276469	1.74955e-13	-0.203844	0.0276499	9.929e-14
1383	AC(16:0)	AC	rs66983662	2	23879304	23656434	G	A	0.209	-0.204271	0.0276545	1.7803e-13	-0.204767	0.0276517	1.54563e-13	-0.204275	0.0276548	8.93054e-14
1384	AC(16:0)	AC	rs66523860	2	23880823	23657953	G	A	0.209	-0.207535	0.0276072	6.67559e-14	-0.207927	0.0276046	5.95056e-14	-0.207548	0.0276075	3.34282e-14
1385	AC(16:0)	AC	rs1078345	2	23884929	23662059	G	A	0.21	-0.202786	0.0274031	1.61288e-13	-0.20195	0.0274026	2.01643e-13	-0.202825	0.0274034	7.99681e-14
1386	AC(16:0)	AC	rs56009471	2	23890084	23667214	C	A	0.17	-0.187886	0.0297221	2.81887e-10	-0.188681	0.02972	2.36271e-10	-0.18786	0.0297225	1.43039e-10
1387	AC(16:0)	AC	rs12616649	2	23890913	23668043	A	G	0.133	-0.24368	0.0324339	6.81618e-14	-0.245813	0.0324284	4.0994e-14	-0.243643	0.0324343	3.49529e-14
1388	AC(16:0)	AC	rs72794281	2	23893265	23670395	A	G	0.133	-0.243777	0.032445	6.79672e-14	-0.246049	0.0324393	3.95491e-14	-0.24376	0.0324454	3.46861e-14
1389	AC(16:0)	AC	rs13019016	2	23894773	23671903	G	C	0.158	-0.230231	0.0303196	3.73568e-14	-0.230699	0.0303171	3.29794e-14	-0.230268	0.03032	1.86664e-14
1390	AC(16:0)	AC	rs55836224	2	23895597	23672727	C	T	0.205	-0.206996	0.0274309	5.40917e-14	-0.207771	0.027427	4.32204e-14	-0.20704	0.0274312	2.66786e-14
1391	AC(16:0)	AC	rs34668726	2	23895901	23673031	G	C	0.166	-0.187761	0.0299137	3.76048e-10	-0.18927	0.0299101	2.70507e-10	-0.187771	0.029914	1.88861e-10
1392	AC(16:0)	AC	rs12713004	2	23896049	23673179	G	A	0.715	0.145598	0.0247309	4.17729e-09	0.145881	0.0247273	3.87887e-09	0.145667	0.0247311	2.07182e-09
1393	AC(16:0)	AC	rs56262900	2	23897725	23674855	A	G	0.105	-0.238175	0.0366917	9.3296e-11	-0.240158	0.036686	6.48153e-11	-0.238193	0.0366921	4.7043e-11
1394	AC(16:0)	AC	rs72794291	2	23897935	23675065	T	C	0.133	-0.24066	0.0324688	1.45681e-13	-0.243198	0.0324625	8.01721e-14	-0.240665	0.0324692	7.38648e-14
1395	AC(16:0)	AC	rs72794293	2	23898149	23675279	G	A	0.19	-0.245511	0.0280376	2.83799e-18	-0.245044	0.028036	3.25976e-18	-0.245524	0.028038	1.39965e-18
1396	AC(16:0)	AC	rs7567043	2	23899095	23676225	C	T	0.196	-0.240003	0.0276577	5.64183e-18	-0.239414	0.0276561	6.74102e-18	-0.24009	0.027658	2.71175e-18
1397	AC(16:0)	AC	rs7576404	2	23899171	23676301	A	G	0.134	-0.238011	0.0324228	2.47196e-13	-0.240858	0.0324159	1.27166e-13	-0.238023	0.0324231	1.25035e-13
1398	AC(16:0)	AC	rs6713865	2	23899807	23676937	G	A	0.189	-0.245315	0.0280868	3.44886e-18	-0.245471	0.0280832	3.2521e-18	-0.245328	0.0280871	1.69976e-18
1399	AC(16:0)	AC	rs6713979	2	23899876	23677006	G	A	0.189	-0.24535	0.0280875	3.41755e-18	-0.245505	0.0280839	3.22397e-18	-0.245368	0.0280878	1.68201e-18
1400	AC(16:0)	AC	rs6714016	2	23899948	23677078	G	A	0.189	-0.24537	0.0280889	3.40913e-18	-0.245524	0.0280852	3.21723e-18	-0.245387	0.0280892	1.67828e-18
1401	AC(16:0)	AC	rs72796103	2	23900382	23677512	A	G	0.134	-0.237756	0.032432	2.66042e-13	-0.240722	0.032425	1.3325e-13	-0.237761	0.0324324	1.34795e-13
1402	AC(16:0)	AC	rs56343114	2	23900629	23677759	G	C	0.151	-0.237797	0.0309105	1.74342e-14	-0.238959	0.0309069	1.29112e-14	-0.237749	0.0309109	8.88201e-15
1403	AC(16:0)	AC	rs55987381	2	23900938	23678068	C	T	0.188	-0.245538	0.0281059	3.38933e-18	-0.245787	0.0281021	3.10423e-18	-0.245544	0.0281062	1.67384e-18
1404	AC(16:0)	AC	rs72796106	2	23901362	23678492	C	A	0.172	-0.246097	0.0290936	3.58309e-17	-0.248096	0.0290856	1.96326e-17	-0.246153	0.0290939	1.77738e-17
1405	AC(16:0)	AC	rs7578606	2	23902360	23679490	C	T	0.134	-0.239942	0.0324092	1.55276e-13	-0.243398	0.0324014	6.88007e-14	-0.239949	0.0324095	7.86649e-14
1406	AC(16:0)	AC	rs115697725	2	23903541	23680671	G	C	0.157	-0.264277	0.0310687	2.38612e-17	-0.267877	0.0310581	8.64468e-18	-0.264291	0.031069	1.20476e-17
1407	AC(16:0)	AC	rs138299362	2	23903633	23680763	C	T	0.134	-0.242176	0.0325172	1.11645e-13	-0.245779	0.0325092	4.77008e-14	-0.242166	0.0325176	5.68305e-14
1408	AC(16:0)	AC	rs55859418	2	23904231	23681361	A	C	0.134	-0.240238	0.0324092	1.45006e-13	-0.243979	0.0324009	6.003e-14	-0.240236	0.0324095	7.36487e-14
1409	AC(16:0)	AC	rs72796108	2	23904990	23682120	A	C	0.134	-0.240304	0.0323996	1.40551e-13	-0.244043	0.0323914	5.81603e-14	-0.240302	0.0324	7.13697e-14
1410	AC(16:0)	AC	rs72796110	2	23905658	23682788	A	T	0.135	-0.241936	0.0323896	9.47288e-14	-0.245437	0.0323819	4.12458e-14	-0.241942	0.03239	4.8031e-14
1411	AC(16:0)	AC	rs72796114	2	23906133	23683263	G	C	0.134	-0.240631	0.0324187	1.34651e-13	-0.244276	0.0324106	5.69676e-14	-0.240631	0.032419	6.83508e-14
1412	AC(16:0)	AC	rs12618900	2	23910775	23687905	T	C	0.125	-0.249773	0.033719	1.50705e-13	-0.25365	0.0337097	6.25746e-14	-0.249703	0.0337194	7.76909e-14
1413	AC(16:0)	AC	rs2551347	2	23912401	23689531	T	C	0.734	0.168357	0.0252993	3.16286e-11	0.168413	0.0252953	3.09618e-11	0.168443	0.0252996	1.55548e-11
1414	AC(16:0)	AC	rs55806536	2	23912697	23689827	G	A	0.135	-0.239165	0.032367	1.72749e-13	-0.242865	0.032359	7.23406e-14	-0.239202	0.0323674	8.69416e-14
1415	AC(16:0)	AC	rs72796116	2	23913769	23690899	T	C	0.134	-0.241288	0.0324506	1.2222e-13	-0.24424	0.0324441	6.09164e-14	-0.241304	0.032451	6.18295e-14
1416	AC(16:0)	AC	rs72796119	2	23917179	23694309	T	C	0.135	-0.240162	0.032448	1.57662e-13	-0.243821	0.0324402	6.67115e-14	-0.240178	0.0324483	7.97375e-14
1417	AC(16:0)	AC	rs72796125	2	23919169	23696299	T	C	0.135	-0.24048	0.0323716	1.28617e-13	-0.243792	0.0323643	5.87899e-14	-0.240492	0.032372	6.51163e-14
1418	AC(16:0)	AC	rs72796130	2	23919740	23696870	C	T	0.135	-0.240099	0.032363	1.38354e-13	-0.243421	0.0323556	6.31485e-14	-0.240117	0.0323633	6.9946e-14
1419	AC(16:0)	AC	rs55801864	2	23922325	23699455	T	C	0.135	-0.240178	0.0323373	1.29992e-13	-0.243499	0.03233	5.92647e-14	-0.240188	0.0323377	6.58582e-14
1420	AC(16:0)	AC	rs139681117	2	23924920	23702050	T	C	0.065	-0.261975	0.0467714	2.23555e-08	-0.268205	0.046759	1.02379e-08	-0.262231	0.0467719	1.09365e-08
1421	AC(16:0)	AC	rs72796138	2	23926233	23703363	T	C	0.135	-0.240088	0.0323239	1.29698e-13	-0.243439	0.0323165	5.86857e-14	-0.240097	0.0323242	6.57333e-14
1422	AC(16:0)	AC	rs56152044	2	23927680	23704810	G	A	0.135	-0.240432	0.0323265	1.20317e-13	-0.243752	0.0323192	5.47938e-14	-0.240447	0.0323268	6.08953e-14
1423	AC(16:0)	AC	rs56371415	2	23932603	23709733	G	C	0.136	-0.241041	0.0322759	9.57333e-14	-0.244312	0.0322687	4.39177e-14	-0.24106	0.0322762	4.84041e-14
1424	AC(16:0)	AC	rs72796152	2	23933626	23710756	A	G	0.152	-0.239285	0.0308566	1.07761e-14	-0.239904	0.030854	9.15212e-15	-0.239239	0.0308569	5.50683e-15
1425	AC(16:0)	AC	rs72796154	2	23933839	23710969	A	G	0.136	-0.241106	0.0322736	9.39057e-14	-0.244381	0.0322664	4.30349e-14	-0.241125	0.0322739	4.74856e-14
1426	AC(16:0)	AC	rs56216411	2	23934533	23711663	A	G	0.136	-0.241118	0.032273	9.35511e-14	-0.244394	0.0322658	4.28544e-14	-0.241135	0.0322734	4.73272e-14
1427	AC(16:0)	AC	rs56179550	2	23934867	23711997	T	C	0.136	-0.241119	0.0322732	9.3564e-14	-0.244395	0.032266	4.28595e-14	-0.241138	0.0322736	4.73132e-14
1428	AC(16:0)	AC	rs72796158	2	23935727	23712857	C	T	0.136	-0.24113	0.0322732	9.33368e-14	-0.244406	0.0322661	4.27533e-14	-0.241147	0.0322736	4.72169e-14
1429	AC(16:0)	AC	rs12620558	2	23936022	23713152	A	G	0.136	-0.241117	0.0322742	9.37851e-14	-0.244395	0.0322671	4.29406e-14	-0.241135	0.0322746	4.74228e-14
1430	AC(16:0)	AC	rs2339851	2	23938883	23716013	A	G	0.136	-0.241169	0.0322758	9.29028e-14	-0.244453	0.0322686	4.24718e-14	-0.241188	0.0322762	4.69757e-14
1431	AC(16:0)	AC	rs56315094	2	23941952	23719082	C	T	0.152	-0.239408	0.0308809	1.09511e-14	-0.240006	0.0308782	9.35202e-15	-0.239363	0.0308812	5.59606e-15
1432	AC(16:0)	AC	rs72796171	2	23942667	23719797	C	G	0.152	-0.239474	0.0308869	1.08982e-14	-0.240041	0.0308844	9.38234e-15	-0.239428	0.0308873	5.57074e-15
1433	AC(16:0)	AC	rs72798041	2	23953076	23730206	C	T	0.132	-0.244922	0.0326922	8.00779e-14	-0.246959	0.0326878	4.96188e-14	-0.244954	0.0326926	4.0414e-14
1434	AC(16:0)	AC	rs112187834	2	23953454	23730584	A	T	0.148	-0.242118	0.0312213	1.07127e-14	-0.241562	0.0312213	1.22877e-14	-0.242079	0.0312216	5.49002e-15
1435	AC(16:0)	AC	rs2059319	2	23956435	23733565	C	G	0.066	-0.254973	0.0466657	4.8695e-08	-0.2601	0.0466556	2.59819e-08	-0.255251	0.0466662	2.37613e-08
1436	AC(16:0)	AC	rs55761273	2	23957849	23734979	G	A	0.151	-0.237956	0.031074	2.27382e-14	-0.237896	0.0310727	2.29876e-14	-0.23791	0.0310743	1.16534e-14
1437	AC(16:0)	AC	rs72798049	2	23958002	23735132	G	C	0.151	-0.237993	0.0310742	2.25437e-14	-0.237933	0.031073	2.27929e-14	-0.237946	0.0310746	1.15553e-14
1438	AC(16:0)	AC	rs2712056	2	23959131	23736261	T	C	0.19	-0.183081	0.028265	1.02196e-10	-0.183921	0.0282626	8.36955e-11	-0.183023	0.0282653	5.24283e-11
1439	AC(16:0)	AC	rs7603616	2	23959463	23736593	T	C	0.151	-0.238084	0.031079	2.22395e-14	-0.238033	0.0310777	2.2432e-14	-0.23804	0.0310793	1.13942e-14
1440	AC(16:0)	AC	rs72798050	2	23960194	23737324	T	G	0.151	-0.238149	0.0310784	2.18591e-14	-0.238105	0.0310771	2.20097e-14	-0.238104	0.0310787	1.1202e-14
1441	AC(16:0)	AC	rs111632468	2	23965514	23742644	C	T	0.151	-0.238957	0.0310269	1.6229e-14	-0.238645	0.0310262	1.74811e-14	-0.238903	0.0310273	8.32903e-15
1442	AC(16:0)	AC	rs2712057	2	23966524	23743654	C	G	0.309	-0.158436	0.0238005	3.19724e-11	-0.159227	0.0237982	2.52819e-11	-0.15841	0.0238008	1.57938e-11
1443	AC(16:0)	AC	rs12619592	2	23971415	23748545	A	C	0.151	-0.239104	0.0310306	1.57536e-14	-0.238825	0.0310298	1.68301e-14	-0.239043	0.0310309	8.0989e-15
1444	AC(16:0)	AC	rs2712065	2	23973603	23750733	G	A	0.191	-0.18416	0.0282098	7.30784e-11	-0.184873	0.0282077	6.15678e-11	-0.18409	0.0282101	3.75936e-11
1445	AC(16:0)	AC	rs718139	2	23975911	23753041	A	G	0.135	-0.241777	0.0324655	1.11941e-13	-0.244018	0.0324604	6.59985e-14	-0.241787	0.0324659	5.67508e-14
1446	AC(16:0)	AC	rs718138	2	23976324	23753454	A	G	0.191	-0.184243	0.0282372	7.47179e-11	-0.184894	0.0282351	6.39141e-11	-0.184171	0.0282375	3.84616e-11
1447	AC(16:0)	AC	rs17508218	2	23976536	23753666	T	C	0.151	-0.2393	0.0310332	1.50776e-14	-0.239036	0.0310323	1.60466e-14	-0.239239	0.0310335	7.75282e-15
1448	AC(16:0)	AC	rs72798057	2	23976731	23753861	C	T	0.151	-0.239307	0.0310336	1.50646e-14	-0.239043	0.0310328	1.60348e-14	-0.239245	0.031034	7.7481e-15
1449	AC(16:0)	AC	rs56218741	2	23977377	23754507	C	A	0.151	-0.23936	0.0310301	1.47655e-14	-0.239078	0.0310294	1.57889e-14	-0.239299	0.0310305	7.59342e-15
1450	AC(16:0)	AC	rs2551325	2	23979729	23756859	T	C	0.191	-0.184368	0.0282382	7.26846e-11	-0.185026	0.0282361	6.20502e-11	-0.184297	0.0282385	3.74093e-11
1451	AC(16:0)	AC	rs12622290	2	23979894	23757024	G	C	0.151	-0.239544	0.0310295	1.40869e-14	-0.239265	0.0310287	1.50542e-14	-0.239482	0.0310299	7.24624e-15
1452	AC(16:0)	AC	rs2551326	2	23982378	23759508	C	T	0.191	-0.184458	0.0282376	7.11021e-11	-0.185114	0.0282355	6.07244e-11	-0.184384	0.0282379	3.6613e-11
1453	AC(16:0)	AC	rs72798064	2	23982832	23759962	C	T	0.151	-0.2396	0.031029	1.38792e-14	-0.239321	0.0310283	1.48292e-14	-0.239537	0.0310294	7.13939e-15
1454	AC(16:0)	AC	rs72780104	2	23983715	23760845	G	A	0.151	-0.239661	0.0310289	1.36641e-14	-0.239386	0.0310281	1.45874e-14	-0.239598	0.0310292	7.02895e-15
1455	AC(16:0)	AC	rs2712068	2	23984000	23761130	G	A	0.191	-0.184531	0.0282377	6.99005e-11	-0.185188	0.0282357	5.96846e-11	-0.184457	0.028238	3.60024e-11
1456	AC(16:0)	AC	rs72780106	2	23984834	23761964	C	A	0.097	-0.250489	0.0380471	5.0592e-11	-0.251659	0.0380425	4.09589e-11	-0.250547	0.0380475	2.53367e-11
1457	AC(16:0)	AC	rs72780108	2	23986780	23763910	A	G	0.151	-0.239758	0.0310321	1.34196e-14	-0.239503	0.0310313	1.42537e-14	-0.239697	0.0310325	6.90174e-15
1458	AC(16:0)	AC	rs2551332	2	23988950	23766080	C	T	0.191	-0.184692	0.0282411	6.76666e-11	-0.185358	0.028239	5.76435e-11	-0.184621	0.0282414	3.48204e-11
1459	AC(16:0)	AC	rs2712071	2	23990419	23767549	G	A	0.191	-0.182729	0.0282257	1.04539e-10	-0.183794	0.0282227	8.1152e-11	-0.182656	0.028226	5.3817e-11
1460	AC(16:0)	AC	rs72780111	2	23991146	23768276	A	G	0.152	-0.237328	0.0310004	2.31236e-14	-0.23755	0.0309982	2.17593e-14	-0.237264	0.0310008	1.18974e-14
1461	AC(16:0)	AC	rs72780112	2	23991182	23768312	T	C	0.152	-0.237329	0.0310004	2.31173e-14	-0.237551	0.0309982	2.17513e-14	-0.237264	0.0310007	1.18941e-14
1462	AC(16:0)	AC	rs2712076	2	23993366	23770496	C	T	0.191	-0.182939	0.028226	9.96238e-11	-0.183971	0.0282231	7.79034e-11	-0.182863	0.0282263	5.13107e-11
1463	AC(16:0)	AC	rs7563564	2	23993404	23770534	C	T	0.152	-0.237566	0.0309974	2.16718e-14	-0.23775	0.0309953	2.05926e-14	-0.2375	0.0309978	1.11568e-14
1464	AC(16:0)	AC	rs72780118	2	23994431	23771561	A	G	0.152	-0.2375	0.0309983	2.20655e-14	-0.237725	0.0309961	2.0751e-14	-0.237436	0.0309987	1.13537e-14
1465	AC(16:0)	AC	rs72780121	2	23995918	23773048	C	T	0.152	-0.237611	0.0309979	2.14537e-14	-0.23782	0.0309957	2.02526e-14	-0.237547	0.0309983	1.10372e-14
1466	AC(16:0)	AC	rs72780123	2	23996009	23773139	A	G	0.152	-0.237559	0.0309968	2.16883e-14	-0.237784	0.0309946	2.03913e-14	-0.237493	0.0309972	1.11619e-14
1467	AC(16:0)	AC	rs12614616	2	23996501	23773631	G	T	0.152	-0.237639	0.0309978	2.12949e-14	-0.237851	0.0309956	2.00912e-14	-0.237575	0.0309981	1.0958e-14
1468	AC(16:0)	AC	rs12617826	2	23997627	23774757	A	G	0.152	-0.237609	0.030999	2.1506e-14	-0.237835	0.0309967	2.02179e-14	-0.23754	0.0309993	1.10779e-14
1469	AC(16:0)	AC	rs112361592	2	23998361	23775491	T	C	0.152	-0.237762	0.0309942	2.05139e-14	-0.237946	0.0309921	1.94933e-14	-0.237695	0.0309946	1.05633e-14
1470	AC(16:0)	AC	rs12619525	2	23999565	23776695	C	G	0.152	-0.237752	0.0309906	2.04222e-14	-0.237955	0.0309884	1.93085e-14	-0.237685	0.0309909	1.05184e-14
1471	AC(16:0)	AC	rs72780125	2	24000145	23777275	C	T	0.136	-0.239559	0.0324061	1.68462e-13	-0.24236	0.0323995	8.72438e-14	-0.239565	0.0324065	8.54822e-14
1472	AC(16:0)	AC	rs2551334	2	24000396	23777526	A	G	0.192	-0.18323	0.0281914	8.83322e-11	-0.184321	0.0281884	6.80531e-11	-0.183155	0.0281917	4.54955e-11
1473	AC(16:0)	AC	rs10490751	2	24001356	23778486	G	A	0.152	-0.237886	0.0309899	1.97279e-14	-0.238073	0.0309877	1.87289e-14	-0.237821	0.0309902	1.01543e-14
1474	AC(16:0)	AC	rs2712084	2	24003051	23780181	G	A	0.192	-0.183238	0.0281888	8.7816e-11	-0.184343	0.0281857	6.74185e-11	-0.18316	0.0281891	4.52571e-11
1475	AC(16:0)	AC	rs72780185	2	24003967	23781097	A	G	0.152	-0.237934	0.0309863	1.93607e-14	-0.238136	0.0309841	1.83107e-14	-0.237867	0.0309866	9.96919e-15
1476	AC(16:0)	AC	rs2712086	2	24004739	23781869	C	G	0.192	-0.18334	0.0281883	8.56888e-11	-0.184433	0.0281852	6.59637e-11	-0.183266	0.0281886	4.41235e-11
1477	AC(16:0)	AC	rs72780188	2	24006065	23783195	A	G	0.152	-0.238002	0.0309829	1.89131e-14	-0.238208	0.0309807	1.78679e-14	-0.237935	0.0309832	9.73948e-15
1478	AC(16:0)	AC	rs2551337	2	24006886	23784016	T	C	0.184	-0.205556	0.0286516	8.35612e-13	-0.205983	0.0286493	7.4608e-13	-0.205446	0.0286519	4.3518e-13
1479	AC(16:0)	AC	rs72780191	2	24007122	23784252	C	T	0.136	-0.238763	0.0324065	2.02292e-13	-0.241741	0.0323995	1.00704e-13	-0.238768	0.0324068	1.02649e-13
1480	AC(16:0)	AC	rs55841168	2	24007926	23785056	C	T	0.152	-0.238147	0.0309809	1.81746e-14	-0.238333	0.0309787	1.72563e-14	-0.238082	0.0309813	9.35628e-15
1481	AC(16:0)	AC	rs55657921	2	24008091	23785221	G	C	0.152	-0.238094	0.0309796	1.83696e-14	-0.238298	0.0309774	1.7359e-14	-0.238027	0.0309799	9.46009e-15
1482	AC(16:0)	AC	rs715646	2	24010566	23787696	A	G	0.152	-0.238215	0.030978	1.77688e-14	-0.238402	0.0309758	1.68629e-14	-0.23815	0.0309784	9.14682e-15
1483	AC(16:0)	AC	rs17462433	2	24012758	23789888	C	T	0.152	-0.238242	0.0309752	1.75561e-14	-0.238433	0.030973	1.66479e-14	-0.238176	0.0309756	9.03925e-15
1484	AC(16:0)	AC	rs2551341	2	24014778	23791908	T	G	0.192	-0.183002	0.0281653	8.95586e-11	-0.184145	0.0281622	6.81262e-11	-0.182921	0.0281656	4.6183e-11
1485	AC(16:0)	AC	rs72780198	2	24014883	23792013	A	T	0.152	-0.238252	0.0309701	1.7341e-14	-0.238482	0.0309679	1.62797e-14	-0.238184	0.0309705	8.93385e-15
1486	AC(16:0)	AC	rs72780199	2	24016269	23793399	C	A	0.152	-0.237848	0.0309703	1.9179e-14	-0.238094	0.030968	1.79368e-14	-0.23778	0.0309706	9.88178e-15
1487	AC(16:0)	AC	rs113522526	2	24018476	23795606	T	C	0.152	-0.238373	0.0309729	1.69142e-14	-0.238614	0.0309706	1.58345e-14	-0.238309	0.0309733	8.70569e-15
1488	AC(16:0)	AC	rs111460347	2	24018833	23795963	A	G	0.152	-0.23831	0.0309701	1.70889e-14	-0.238576	0.0309677	1.58972e-14	-0.238243	0.0309704	8.80311e-15
1489	AC(16:0)	AC	rs2712059	2	24020539	23797669	C	T	0.192	-0.183216	0.0281576	8.4193e-11	-0.184343	0.0281546	6.42571e-11	-0.183139	0.0281579	4.3381e-11
1490	AC(16:0)	AC	rs17462558	2	24020812	23797942	C	T	0.152	-0.238077	0.0309597	1.77534e-14	-0.238308	0.0309575	1.66669e-14	-0.238013	0.0309601	9.13852e-15
1491	AC(16:0)	AC	rs17509001	2	24021231	23798361	C	T	0.152	-0.238075	0.0309593	1.77495e-14	-0.238307	0.0309571	1.6659e-14	-0.238011	0.0309596	9.13623e-15
1492	AC(16:0)	AC	rs72782106	2	24022009	23799139	G	A	0.136	-0.238159	0.0323949	2.27739e-13	-0.241189	0.032388	1.12177e-13	-0.238165	0.0323953	1.15545e-13
1493	AC(16:0)	AC	rs6712175	2	24023431	23800561	G	T	0.152	-0.238139	0.0309661	1.76949e-14	-0.238415	0.0309638	1.64255e-14	-0.238074	0.0309664	9.11056e-15
1494	AC(16:0)	AC	rs72782113	2	24024952	23802082	C	G	0.152	-0.238272	0.030964	1.70486e-14	-0.23853	0.0309617	1.58943e-14	-0.238207	0.0309643	8.77892e-15
1495	AC(16:0)	AC	rs10490752	2	24025132	23802262	T	C	0.152	-0.238186	0.0309628	1.73799e-14	-0.238466	0.0309605	1.61131e-14	-0.23812	0.0309632	8.95247e-15
1496	AC(16:0)	AC	rs72782114	2	24025740	23802870	A	G	0.152	-0.23829	0.0309625	1.69255e-14	-0.23855	0.0309602	1.57685e-14	-0.238225	0.0309628	8.71526e-15
1497	AC(16:0)	AC	rs2712061	2	24026411	23803541	A	G	0.192	-0.183406	0.0281563	8.03486e-11	-0.184567	0.0281531	6.08191e-11	-0.183329	0.0281566	4.14034e-11
1498	AC(16:0)	AC	rs17462670	2	24026579	23803709	C	T	0.152	-0.23835	0.0309593	1.65683e-14	-0.238613	0.030957	1.54294e-14	-0.238285	0.0309596	8.53227e-15
1499	AC(16:0)	AC	rs72782117	2	24026921	23804051	A	G	0.136	-0.238651	0.0323738	1.96416e-13	-0.241726	0.0323668	9.54919e-14	-0.238654	0.0323742	9.97276e-14
1500	AC(16:0)	AC	rs2551343	2	24027002	23804132	G	C	0.192	-0.183486	0.0281503	7.81488e-11	-0.184617	0.0281472	5.95625e-11	-0.183408	0.0281506	4.02776e-11
1501	AC(16:0)	AC	rs55707417	2	24029928	23807058	A	G	0.136	-0.239698	0.0323607	1.51007e-13	-0.242744	0.0323536	7.36639e-14	-0.239701	0.032361	7.66896e-14
1502	AC(16:0)	AC	rs55770503	2	24030126	23807256	T	A	0.152	-0.238222	0.0309461	1.6681e-14	-0.238514	0.0309437	1.54155e-14	-0.238154	0.0309464	8.59562e-15
1503	AC(16:0)	AC	rs7590516	2	24033607	23810737	A	G	0.062	-0.269096	0.0488461	3.77619e-08	-0.273754	0.0488361	2.18003e-08	-0.269423	0.0488466	1.83457e-08
1504	AC(16:0)	AC	rs56397893	2	24033789	23810919	T	G	0.152	-0.238759	0.030925	1.4005e-14	-0.238977	0.0309227	1.31823e-14	-0.238693	0.0309253	7.21281e-15
1505	AC(16:0)	AC	rs7564732	2	24034178	23811308	C	T	0.808	0.183947	0.0281457	6.96353e-11	0.18507	0.0281426	5.31306e-11	0.18387	0.028146	3.58876e-11
1506	AC(16:0)	AC	rs7565108	2	24034560	23811690	C	T	0.808	0.183989	0.028146	6.89864e-11	0.185116	0.0281429	5.25868e-11	0.18391	0.0281464	3.55658e-11
1507	AC(16:0)	AC	rs7605327	2	24035507	23812637	T	C	0.691	0.161975	0.0237566	1.06824e-11	0.163033	0.0237539	7.76182e-12	0.161945	0.0237569	5.2731e-12
1508	AC(16:0)	AC	rs6718631	2	24036086	23813216	G	A	0.808	0.183814	0.0281392	7.11207e-11	0.184948	0.0281361	5.41446e-11	0.183733	0.0281395	3.66907e-11
1509	AC(16:0)	AC	rs7569424	2	24036222	23813352	G	A	0.152	-0.238339	0.0309266	1.5604e-14	-0.238581	0.0309243	1.46026e-14	-0.238273	0.0309269	8.03714e-15
1510	AC(16:0)	AC	rs79023848	2	24038174	23815304	A	C	0.137	-0.24034	0.0322682	1.1108e-13	-0.24375	0.0322588	4.92421e-14	-0.240343	0.0322686	5.64217e-14
1511	AC(16:0)	AC	rs7589440	2	24038595	23815725	A	G	0.152	-0.238734	0.0309251	1.4094e-14	-0.238956	0.0309228	1.32562e-14	-0.238669	0.0309254	7.25835e-15
1512	AC(16:0)	AC	rs72782126	2	24039901	23817031	C	A	0.153	-0.240072	0.030864	8.93344e-15	-0.240634	0.0308597	7.68008e-15	-0.240004	0.0308643	4.60668e-15
1513	AC(16:0)	AC	rs9967650	2	24042298	23819428	C	T	0.808	0.185275	0.0281038	4.7664e-11	0.186696	0.0280993	3.37097e-11	0.185195	0.0281041	2.45937e-11
1514	AC(16:0)	AC	rs2879640	2	24043573	23820703	C	T	0.153	-0.240081	0.030863	8.89599e-15	-0.240669	0.0308587	7.59829e-15	-0.240013	0.0308634	4.58708e-15
1515	AC(16:0)	AC	rs2339926	2	24045734	23822864	G	C	0.153	-0.240094	0.0308639	8.88262e-15	-0.240693	0.0308595	7.56461e-15	-0.240027	0.0308642	4.57924e-15
1516	AC(16:0)	AC	rs2339927	2	24045743	23822873	T	C	0.153	-0.240098	0.0308638	8.87162e-15	-0.240699	0.0308594	7.55128e-15	-0.240031	0.0308641	4.57402e-15
1517	AC(16:0)	AC	rs72782136	2	24047344	23824474	G	A	0.153	-0.239894	0.0308639	9.34295e-15	-0.240477	0.0308595	7.99102e-15	-0.239825	0.0308642	4.818e-15
1518	AC(16:0)	AC	rs72782137	2	24047805	23824935	T	C	0.153	-0.239895	0.0308637	9.337e-15	-0.240477	0.0308594	7.98677e-15	-0.239827	0.0308641	4.81478e-15
1519	AC(16:0)	AC	rs72782138	2	24048162	23825292	C	T	0.153	-0.239879	0.0308636	9.37318e-15	-0.240462	0.0308593	8.01702e-15	-0.239801	0.030864	4.84577e-15
1520	AC(16:0)	AC	rs6731314	2	24048338	23825468	T	C	0.808	0.185051	0.0281006	5.00123e-11	0.186494	0.0280961	3.51982e-11	0.18497	0.0281009	2.58098e-11
1521	AC(16:0)	AC	rs2339928	2	24049453	23826583	A	G	0.69	0.161527	0.0237357	1.16487e-11	0.162782	0.0237321	7.99444e-12	0.161494	0.023736	5.76692e-12
1522	AC(16:0)	AC	rs72786270	2	24059049	23836179	A	G	0.152	-0.238954	0.0309273	1.33969e-14	-0.239237	0.0309249	1.24023e-14	-0.238886	0.0309276	6.90305e-15
1523	AC(16:0)	AC	rs2712050	2	24059408	23836538	C	A	0.192	-0.184157	0.0281558	6.73092e-11	-0.185363	0.0281525	5.03414e-11	-0.184076	0.0281561	3.47222e-11
1524	AC(16:0)	AC	rs6545127	2	24060670	23837800	A	G	0.152	-0.239025	0.0309277	1.31681e-14	-0.239325	0.0309252	1.2141e-14	-0.238958	0.030928	6.7856e-15
1525	AC(16:0)	AC	rs72786276	2	24062566	23839696	A	G	0.136	-0.239282	0.0323472	1.624e-13	-0.242439	0.0323398	7.72082e-14	-0.239287	0.0323475	8.24335e-14
1526	AC(16:0)	AC	rs72786277	2	24062818	23839948	G	T	0.152	-0.23904	0.0309275	1.31133e-14	-0.239347	0.030925	1.20671e-14	-0.238972	0.0309278	6.75796e-15
1527	AC(16:0)	AC	rs72786278	2	24063243	23840373	T	C	0.152	-0.239041	0.0309275	1.31111e-14	-0.239348	0.030925	1.20647e-14	-0.238973	0.0309278	6.75739e-15
1528	AC(16:0)	AC	rs72786279	2	24063266	23840396	T	C	0.152	-0.239044	0.0309274	1.31027e-14	-0.239351	0.030925	1.20547e-14	-0.238975	0.0309278	6.75296e-15
1529	AC(16:0)	AC	rs6718635	2	24066183	23843313	C	A	0.136	-0.239303	0.03235	1.62412e-13	-0.242754	0.0323421	7.20235e-14	-0.239306	0.0323503	8.24549e-14
1530	AC(16:0)	AC	rs2953028	2	24068126	23845256	C	T	0.192	-0.184258	0.0281644	6.66169e-11	-0.185713	0.0281608	4.6938e-11	-0.184175	0.0281647	3.43784e-11
1531	AC(16:0)	AC	rs7588286	2	24071427	23848557	G	A	0.154	-0.241284	0.0307436	5.17978e-15	-0.241966	0.0307406	4.31548e-15	-0.241227	0.030744	2.65821e-15
1532	AC(16:0)	AC	rs56021814	2	24073437	23850567	A	T	0.154	-0.241156	0.0307369	5.28067e-15	-0.24186	0.0307339	4.37445e-15	-0.241103	0.0307372	2.70721e-15
1533	AC(16:0)	AC	rs72786286	2	24074659	23851789	A	T	0.152	-0.239206	0.030927	1.2569e-14	-0.239563	0.0309244	1.14172e-14	-0.239138	0.0309273	6.47632e-15
1534	AC(16:0)	AC	rs2675356	2	24074734	23851864	T	C	0.192	-0.184345	0.028164	6.52122e-11	-0.185625	0.0281606	4.79198e-11	-0.184261	0.0281643	3.36688e-11
1535	AC(16:0)	AC	rs72786288	2	24075416	23852546	T	G	0.152	-0.239207	0.0309248	1.25131e-14	-0.239569	0.0309222	1.13525e-14	-0.239139	0.0309251	6.44758e-15
1536	AC(16:0)	AC	rs2675363	2	24080003	23857133	C	G	0.192	-0.184359	0.0281656	6.51643e-11	-0.185672	0.0281622	4.75017e-11	-0.184276	0.0281659	3.36281e-11
1537	AC(16:0)	AC	rs2712079	2	24082061	23859191	A	G	0.192	-0.184398	0.028165	6.45081e-11	-0.185715	0.0281616	4.69679e-11	-0.184317	0.0281653	3.32772e-11
1538	AC(16:0)	AC	rs72786298	2	24083011	23860141	T	C	0.136	-0.238579	0.032333	1.86432e-13	-0.242252	0.0323249	7.85849e-14	-0.238585	0.0323333	9.45485e-14
1539	AC(16:0)	AC	rs6712524	2	24083925	23861055	C	T	0.154	-0.241253	0.0307294	5.07532e-15	-0.242019	0.0307263	4.13638e-15	-0.2412	0.0307297	2.60168e-15
1540	AC(16:0)	AC	rs72788206	2	24084989	23862119	C	T	0.194	-0.187053	0.0280591	2.90521e-11	-0.188674	0.0280552	1.95002e-11	-0.186982	0.0280594	1.49536e-11
1541	AC(16:0)	AC	rs17762102	2	24085606	23862736	G	A	0.154	-0.24126	0.0307286	5.05864e-15	-0.242033	0.0307254	4.11475e-15	-0.241206	0.030729	2.59344e-15
1542	AC(16:0)	AC	rs56303870	2	24086944	23864074	A	G	0.152	-0.242097	0.0309085	5.83816e-15	-0.242525	0.0309057	5.20063e-15	-0.242027	0.0309088	3.01298e-15
1543	AC(16:0)	AC	rs56413706	2	24086961	23864091	A	G	0.136	-0.23955	0.0323357	1.49744e-13	-0.242829	0.032328	6.90566e-14	-0.239554	0.032336	7.60062e-14
1544	AC(16:0)	AC	rs142518269	2	24087095	23864225	A	G	0.136	-0.239601	0.032337	1.48315e-13	-0.242894	0.0323294	6.81727e-14	-0.23961	0.0323374	7.52135e-14
1545	AC(16:0)	AC	rs72788212	2	24087385	23864515	A	G	0.152	-0.239315	0.0309182	1.20229e-14	-0.239736	0.0309155	1.07447e-14	-0.239248	0.0309186	6.19434e-15
1546	AC(16:0)	AC	rs72788214	2	24087621	23864751	C	A	0.152	-0.239315	0.0309183	1.20243e-14	-0.239736	0.0309155	1.07462e-14	-0.239248	0.0309186	6.19487e-15
1547	AC(16:0)	AC	rs12623316	2	24087857	23864987	G	A	0.152	-0.239314	0.0309183	1.20289e-14	-0.239735	0.0309156	1.07504e-14	-0.239247	0.0309186	6.19728e-15
1548	AC(16:0)	AC	rs12614038	2	24088174	23865304	A	G	0.136	-0.238526	0.0323327	1.8863e-13	-0.242206	0.0323246	7.93909e-14	-0.23853	0.0323331	9.5701e-14
1549	AC(16:0)	AC	rs56145919	2	24088489	23865619	G	A	0.192	-0.184407	0.0281654	6.44075e-11	-0.185745	0.0281619	4.66656e-11	-0.184324	0.0281657	3.32382e-11
1550	AC(16:0)	AC	rs72788218	2	24090435	23867565	T	C	0.154	-0.241123	0.0306909	4.86004e-15	-0.241959	0.0306877	3.88671e-15	-0.241067	0.0306913	2.49125e-15
1551	AC(16:0)	AC	rs56398785	2	24091515	23868645	A	T	0.139	-0.240943	0.0321341	7.64995e-14	-0.244984	0.0321255	2.89512e-14	-0.240965	0.0321345	3.86327e-14
1552	AC(16:0)	AC	rs12612492	2	24093756	23870886	T	C	0.136	-0.23858	0.0323343	1.86811e-13	-0.242274	0.0323262	7.83546e-14	-0.23859	0.0323347	9.46663e-14
1553	AC(16:0)	AC	rs55948613	2	24094787	23871917	G	A	0.194	-0.187023	0.0280614	2.93692e-11	-0.188647	0.0280575	1.97032e-11	-0.186955	0.0280617	1.51057e-11
1554	AC(16:0)	AC	rs72788278	2	24095285	23872415	C	A	0.154	-0.241214	0.0307311	5.14358e-15	-0.24199	0.030728	4.18173e-15	-0.241164	0.0307315	2.63483e-15
1555	AC(16:0)	AC	rs17038360	2	24095798	23872928	G	A	0.194	-0.186601	0.0280635	3.26179e-11	-0.1883	0.0280596	2.15036e-11	-0.186532	0.0280638	1.67748e-11
1556	AC(16:0)	AC	rs72788280	2	24095907	23873037	G	A	0.154	-0.241236	0.0307308	5.11126e-15	-0.242009	0.0307276	4.15786e-15	-0.241185	0.0307311	2.61831e-15
1557	AC(16:0)	AC	rs72788284	2	24097539	23874669	G	A	0.192	-0.184375	0.0281681	6.51637e-11	-0.185713	0.0281646	4.72186e-11	-0.184296	0.0281684	3.35992e-11
1558	AC(16:0)	AC	rs113732527	2	24098270	23875400	C	T	0.152	-0.23929	0.0309208	1.21604e-14	-0.239711	0.0309181	1.0869e-14	-0.239227	0.0309212	6.25858e-15
1559	AC(16:0)	AC	rs72788286	2	24098321	23875451	C	A	0.154	-0.241231	0.0307314	5.12388e-15	-0.242004	0.0307282	4.16858e-15	-0.24118	0.0307317	2.62485e-15
1560	AC(16:0)	AC	rs113027486	2	24098371	23875501	A	G	0.152	-0.239293	0.0309209	1.21539e-14	-0.239713	0.0309182	1.08641e-14	-0.239229	0.0309212	6.25668e-15
1561	AC(16:0)	AC	rs17045975	2	24099611	23876741	T	A	0.192	-0.184404	0.0281688	6.47948e-11	-0.185744	0.0281653	4.69233e-11	-0.184324	0.0281691	3.34143e-11
1562	AC(16:0)	AC	rs145698915	2	24099798	23876928	A	G	0.152	-0.239297	0.0309218	1.21618e-14	-0.239711	0.0309191	1.08892e-14	-0.23923	0.0309221	6.26544e-15
1563	AC(16:0)	AC	rs55653559	2	24101066	23878196	G	A	0.152	-0.239284	0.0309212	1.21891e-14	-0.239705	0.0309185	1.08945e-14	-0.239221	0.0309216	6.27404e-15
1564	AC(16:0)	AC	rs55682359	2	24101422	23878552	T	G	0.152	-0.239284	0.0309213	1.21905e-14	-0.239704	0.0309186	1.0896e-14	-0.23922	0.0309216	6.27475e-15
1565	AC(16:0)	AC	rs11125293	2	24102423	23879553	G	A	0.192	-0.184392	0.0281698	6.50756e-11	-0.185731	0.0281663	4.71372e-11	-0.184314	0.0281701	3.35442e-11
1566	AC(16:0)	AC	rs112985192	2	24102797	23879927	A	G	0.152	-0.237617	0.0309013	1.78104e-14	-0.238209	0.0308982	1.52506e-14	-0.237555	0.0309016	9.15952e-15
1567	AC(16:0)	AC	rs12623079	2	24103749	23880879	A	G	0.152	-0.239291	0.0309225	1.21974e-14	-0.23971	0.0309198	1.09073e-14	-0.239229	0.0309228	6.2757e-15
1568	AC(16:0)	AC	rs72788298	2	24104293	23881423	C	T	0.194	-0.186969	0.0280639	2.98728e-11	-0.188594	0.02806	2.00369e-11	-0.186901	0.0280642	1.53639e-11
1569	AC(16:0)	AC	rs72788302	2	24107246	23884376	T	C	0.136	-0.239414	0.0323424	1.56296e-13	-0.242694	0.0323348	7.21131e-14	-0.239424	0.0323428	7.9231e-14
1570	AC(16:0)	AC	rs72790304	2	24108557	23885687	A	G	0.178	-0.1828	0.0289986	3.14845e-10	-0.186658	0.0289917	1.31896e-10	-0.182785	0.028999	1.59827e-10
1571	AC(16:0)	AC	rs17045981	2	24109316	23886446	G	A	0.178	-0.182071	0.0290044	3.7259e-10	-0.186041	0.0289973	1.5274e-10	-0.18206	0.0290047	1.88984e-10
1572	AC(16:0)	AC	rs72790306	2	24111311	23888441	G	T	0.138	-0.241762	0.0321422	6.39601e-14	-0.245401	0.0321341	2.66043e-14	-0.241782	0.0321425	3.23421e-14
1573	AC(16:0)	AC	rs12623333	2	24111823	23888953	G	T	0.152	-0.239016	0.0309286	1.32219e-14	-0.239417	0.0309259	1.18781e-14	-0.23895	0.0309289	6.80995e-15
1574	AC(16:0)	AC	rs111657181	2	24112559	23889689	C	G	0.154	-0.241075	0.0307357	5.37928e-15	-0.241843	0.0307325	4.38302e-15	-0.241025	0.030736	2.75526e-15
1575	AC(16:0)	AC	rs6731333	2	24113354	23890484	T	C	0.21	-0.162609	0.0270778	2.04887e-09	-0.166203	0.0270701	8.91671e-10	-0.162521	0.0270781	1.05164e-09
1576	AC(16:0)	AC	rs17762609	2	24114729	23891859	T	G	0.152	-0.239181	0.0309229	1.25503e-14	-0.239603	0.0309202	1.1213e-14	-0.239126	0.0309232	6.44569e-15
1577	AC(16:0)	AC	rs138413889	2	24115207	23892337	A	G	0.152	-0.239196	0.0309235	1.25167e-14	-0.239618	0.0309208	1.1183e-14	-0.239134	0.0309238	6.44034e-15
1578	AC(16:0)	AC	rs17762651	2	24115922	23893052	G	A	0.152	-0.239171	0.0309234	1.25927e-14	-0.239593	0.0309207	1.12513e-14	-0.239109	0.0309238	6.48016e-15
1579	AC(16:0)	AC	rs72790310	2	24116716	23893846	T	C	0.152	-0.239184	0.0309239	1.25642e-14	-0.239606	0.0309212	1.12273e-14	-0.239121	0.0309243	6.46602e-15
1580	AC(16:0)	AC	rs6740524	2	24117238	23894368	G	A	0.192	-0.184281	0.02817	6.68257e-11	-0.185621	0.0281665	4.84089e-11	-0.184206	0.0281703	3.44236e-11
1581	AC(16:0)	AC	rs139675912	2	24117282	23894412	A	C	0.136	-0.239233	0.0323492	1.64838e-13	-0.2425	0.0323416	7.6347e-14	-0.239247	0.0323496	8.34764e-14
1582	AC(16:0)	AC	rs112310010	2	24122642	23899772	G	C	0.194	-0.186987	0.028067	2.98964e-11	-0.188598	0.0280632	2.01225e-11	-0.186923	0.0280673	1.53579e-11
1583	AC(16:0)	AC	rs17711825	2	24124578	23901708	C	T	0.154	-0.241183	0.0307391	5.27013e-15	-0.241937	0.030736	4.30829e-15	-0.241139	0.0307395	2.69459e-15
1584	AC(16:0)	AC	rs56339558	2	24125234	23902364	A	G	0.194	-0.186963	0.0280684	3.0132e-11	-0.188584	0.0280645	2.02338e-11	-0.1869	0.0280687	1.54797e-11
1585	AC(16:0)	AC	rs72790326	2	24126153	23903283	T	C	0.154	-0.241138	0.0307384	5.32226e-15	-0.241897	0.0307352	4.34612e-15	-0.241094	0.0307387	2.72123e-15
1586	AC(16:0)	AC	rs17762782	2	24126493	23903623	G	A	0.154	-0.241143	0.0307385	5.31805e-15	-0.241902	0.0307354	4.34212e-15	-0.241099	0.0307388	2.71889e-15
1587	AC(16:0)	AC	rs1022346	2	24127849	23904979	C	T	0.194	-0.186951	0.0280666	3.0137e-11	-0.188564	0.0280628	2.02757e-11	-0.186887	0.0280669	1.5482e-11
1588	AC(16:0)	AC	rs112725470	2	24129148	23906278	T	C	0.194	-0.186948	0.0280668	3.01645e-11	-0.188562	0.0280629	2.02936e-11	-0.186885	0.0280671	1.5495e-11
1589	AC(16:0)	AC	rs72790329	2	24129277	23906407	G	A	0.194	-0.186974	0.0280667	2.99748e-11	-0.188585	0.0280629	2.01769e-11	-0.186912	0.028067	1.53941e-11
1590	AC(16:0)	AC	rs140521091	2	24129389	23906519	A	G	0.139	-0.241829	0.0321479	6.36159e-14	-0.245325	0.0321401	2.73933e-14	-0.241858	0.0321483	3.20935e-14
1591	AC(16:0)	AC	rs115861480	2	24129464	23906594	A	T	0.139	-0.242562	0.0321418	5.29338e-14	-0.246052	0.0321339	2.27712e-14	-0.242591	0.0321421	2.67131e-14
1592	AC(16:0)	AC	rs72796316	2	24132272	23909402	C	T	0.154	-0.241124	0.0307401	5.36079e-15	-0.241877	0.030737	4.38467e-15	-0.241083	0.0307405	2.73903e-15
1593	AC(16:0)	AC	rs112313489	2	24132980	23910110	G	A	0.154	-0.24111	0.0307398	5.37632e-15	-0.241869	0.0307367	4.3906e-15	-0.241067	0.0307402	2.74834e-15
1594	AC(16:0)	AC	rs72796319	2	24133027	23910157	C	T	0.154	-0.241075	0.0307406	5.43301e-15	-0.241837	0.0307374	4.43368e-15	-0.241031	0.0307409	2.77742e-15
1595	AC(16:0)	AC	rs56104215	2	24133590	23910720	C	T	0.154	-0.241105	0.0307399	5.38407e-15	-0.241864	0.0307367	4.39697e-15	-0.241061	0.0307402	2.75242e-15
1596	AC(16:0)	AC	rs113593043	2	24134032	23911162	G	A	0.154	-0.241102	0.03074	5.38876e-15	-0.241861	0.0307368	4.4008e-15	-0.241059	0.0307403	2.75463e-15
1597	AC(16:0)	AC	rs139050099	2	24134167	23911297	A	G	0.139	-0.242529	0.0321425	5.34261e-14	-0.246018	0.0321346	2.29833e-14	-0.242558	0.0321428	2.69583e-14
1598	AC(16:0)	AC	rs72796325	2	24134537	23911667	A	G	0.194	-0.186847	0.0280687	3.1006e-11	-0.188467	0.0280649	2.08317e-11	-0.186784	0.028069	1.59229e-11
1599	AC(16:0)	AC	rs12612830	2	24134599	23911729	T	C	0.154	-0.241055	0.0307409	5.46454e-15	-0.241816	0.0307378	4.46025e-15	-0.241012	0.0307412	2.79354e-15
1600	AC(16:0)	AC	rs12616257	2	24135034	23912164	G	A	0.194	-0.186934	0.028067	3.02732e-11	-0.188548	0.0280631	2.0365e-11	-0.186871	0.0280673	1.55501e-11
1601	AC(16:0)	AC	rs72796326	2	24137047	23914177	A	G	0.154	-0.241103	0.0307413	5.40289e-15	-0.241864	0.0307382	4.40953e-15	-0.241061	0.0307417	2.76047e-15
1602	AC(16:0)	AC	rs72796327	2	24140372	23917502	C	T	0.138	-0.242484	0.0321366	5.34251e-14	-0.245951	0.0321288	2.31044e-14	-0.242507	0.032137	2.70032e-14
1603	AC(16:0)	AC	rs72796328	2	24141343	23918473	G	A	0.138	-0.242089	0.0321489	5.99432e-14	-0.245609	0.032141	2.56401e-14	-0.242116	0.0321493	3.02568e-14
1604	AC(16:0)	AC	rs72796329	2	24141912	23919042	A	G	0.154	-0.24065	0.0307474	6.14027e-15	-0.241439	0.0307442	4.97707e-15	-0.240606	0.0307478	3.13937e-15
1605	AC(16:0)	AC	rs113530757	2	24142500	23919630	A	G	0.154	-0.240609	0.0307485	6.2174e-15	-0.241398	0.0307453	5.04014e-15	-0.240565	0.0307488	3.17875e-15
1606	AC(16:0)	AC	rs72796337	2	24142957	23920087	A	G	0.154	-0.240601	0.0307487	6.23244e-15	-0.24139	0.0307455	5.05256e-15	-0.240557	0.030749	3.18648e-15
1607	AC(16:0)	AC	rs72796339	2	24143063	23920193	C	T	0.154	-0.240603	0.0307488	6.23197e-15	-0.24139	0.0307456	5.05413e-15	-0.240558	0.0307491	3.18608e-15
1608	AC(16:0)	AC	rs72796340	2	24143622	23920752	A	T	0.154	-0.24058	0.0307492	6.2736e-15	-0.241368	0.030746	5.08693e-15	-0.240536	0.0307496	3.20741e-15
1609	AC(16:0)	AC	rs17046004	2	24144873	23922003	G	A	0.194	-0.18676	0.028076	3.20224e-11	-0.18839	0.0280722	2.14721e-11	-0.186697	0.0280763	1.6449e-11
1610	AC(16:0)	AC	rs145309966	2	24147047	23924177	A	G	0.138	-0.241756	0.0321545	6.54642e-14	-0.245279	0.0321466	2.80227e-14	-0.241782	0.0321549	3.30572e-14
1611	AC(16:0)	AC	rs72796343	2	24147631	23924761	A	G	0.138	-0.241684	0.0321558	6.67396e-14	-0.245211	0.0321479	2.85514e-14	-0.24171	0.0321562	3.36974e-14
1612	AC(16:0)	AC	rs963725	2	24148231	23925361	C	T	0.138	-0.241642	0.0321564	6.74683e-14	-0.245169	0.0321485	2.88672e-14	-0.241668	0.0321568	3.40662e-14
1613	AC(16:0)	AC	rs61739076	2	24149439	23926569	A	G	0.138	-0.241612	0.0321577	6.81085e-14	-0.245137	0.0321498	2.91589e-14	-0.241641	0.0321581	3.4366e-14
1614	AC(16:0)	AC	rs78332127	2	24150163	23927293	G	C	0.194	-0.186803	0.0280802	3.1915e-11	-0.188428	0.0280763	2.14238e-11	-0.186736	0.0280805	1.64044e-11
1615	AC(16:0)	AC	rs112139157	2	24150783	23927913	C	A	0.194	-0.186811	0.0280808	3.18794e-11	-0.188435	0.028077	2.14106e-11	-0.186747	0.0280811	1.63795e-11
1616	AC(16:0)	AC	rs12616768	2	24151372	23928502	A	G	0.138	-0.241798	0.0321506	6.43799e-14	-0.245272	0.0321428	2.78786e-14	-0.241823	0.032151	3.2513e-14
1617	AC(16:0)	AC	rs12613859	2	24151391	23928521	G	A	0.194	-0.186818	0.0280814	3.18553e-11	-0.18844	0.0280776	2.1404e-11	-0.186754	0.0280817	1.63673e-11
1618	AC(16:0)	AC	rs12621406	2	24154821	23931951	T	C	0.154	-0.239835	0.0307603	7.75218e-15	-0.240684	0.0307569	6.19267e-15	-0.239786	0.0307606	3.96721e-15
1619	AC(16:0)	AC	rs12621445	2	24154964	23932094	T	C	0.138	-0.241373	0.0321584	7.21183e-14	-0.244895	0.0321505	3.09256e-14	-0.241396	0.0321587	3.64364e-14
1620	AC(16:0)	AC	rs6754694	2	24155448	23932578	C	T	0.154	-0.239731	0.0307614	7.97775e-15	-0.240591	0.030758	6.35681e-15	-0.239683	0.0307617	4.08197e-15
1621	AC(16:0)	AC	rs6751655	2	24155478	23932608	G	A	0.138	-0.244223	0.0322221	4.12679e-14	-0.24804	0.0322133	1.6363e-14	-0.244244	0.0322224	2.08711e-14
1622	AC(16:0)	AC	rs56064672	2	24156769	23933899	T	G	0.194	-0.187366	0.0280852	2.8105e-11	-0.188971	0.0280814	1.89386e-11	-0.187298	0.0280855	1.4453e-11
1623	AC(16:0)	AC	rs11893708	2	24157786	23934916	A	G	0.194	-0.186848	0.0280861	3.18699e-11	-0.188463	0.0280822	2.14443e-11	-0.18678	0.0280864	1.63855e-11
1624	AC(16:0)	AC	rs55846516	2	24158003	23935133	C	T	0.154	-0.240083	0.0307601	7.27621e-15	-0.240862	0.0307569	5.91772e-15	-0.240032	0.0307604	3.72527e-15
1625	AC(16:0)	AC	rs72796351	2	24158425	23935555	C	T	0.154	-0.239955	0.0307623	7.5511e-15	-0.240743	0.0307591	6.12706e-15	-0.239906	0.0307627	3.86443e-15
1626	AC(16:0)	AC	rs2176265	2	24158638	23935768	G	C	0.194	-0.186734	0.0280887	3.2888e-11	-0.18835	0.0280848	2.21335e-11	-0.186665	0.028089	1.69132e-11
1627	AC(16:0)	AC	rs6710426	2	24159288	23936418	G	A	0.154	-0.239768	0.0307733	8.09376e-15	-0.240342	0.0307704	6.94363e-15	-0.23972	0.0307736	4.13984e-15
1628	AC(16:0)	AC	rs113014365	2	24159903	23937033	T	C	0.194	-0.187041	0.0280865	3.04444e-11	-0.188643	0.0280827	2.05479e-11	-0.186972	0.0280868	1.56602e-11
1629	AC(16:0)	AC	rs72796357	2	24160131	23937261	G	A	0.154	-0.240105	0.0307645	7.29756e-15	-0.240874	0.0307613	5.951e-15	-0.240054	0.0307649	3.73759e-15
1630	AC(16:0)	AC	rs72796358	2	24160132	23937262	A	T	0.154	-0.2401	0.0307621	7.2725e-15	-0.240874	0.0307589	5.92307e-15	-0.240049	0.0307624	3.72472e-15
1631	AC(16:0)	AC	rs72796359	2	24160545	23937675	C	T	0.138	-0.241446	0.0321644	7.164e-14	-0.244946	0.0321565	3.08879e-14	-0.241467	0.0321647	3.62182e-14
1632	AC(16:0)	AC	rs72796361	2	24160689	23937819	T	A	0.194	-0.187027	0.028088	3.06264e-11	-0.188627	0.0280842	2.06775e-11	-0.186957	0.0280883	1.57536e-11
1633	AC(16:0)	AC	rs72796369	2	24162663	23939793	T	G	0.194	-0.187008	0.0280911	3.0918e-11	-0.188606	0.0280873	2.08865e-11	-0.186938	0.0280914	1.59066e-11
1634	AC(16:0)	AC	rs12616899	2	24165235	23942365	G	A	0.154	-0.239899	0.0307732	7.82304e-15	-0.240673	0.03077	6.37297e-15	-0.239848	0.0307735	4.00694e-15
1635	AC(16:0)	AC	rs12616985	2	24165511	23942641	C	A	0.154	-0.23993	0.0307732	7.76e-15	-0.240702	0.03077	6.32603e-15	-0.239879	0.0307735	3.97472e-15
1636	AC(16:0)	AC	rs55653174	2	24166001	23943131	G	A	0.154	-0.239894	0.0307758	7.87385e-15	-0.240661	0.0307726	6.42444e-15	-0.239841	0.0307761	4.0345e-15
1637	AC(16:0)	AC	rs12617839	2	24166277	23943407	T	A	0.154	-0.239879	0.0307759	7.9044e-15	-0.240653	0.0307727	6.43958e-15	-0.239828	0.0307763	4.04884e-15
1638	AC(16:0)	AC	rs75046532	2	24167267	23944397	G	A	0.154	-0.239851	0.0307783	7.99809e-15	-0.240624	0.0307751	6.5173e-15	-0.2398	0.0307786	4.09726e-15
1639	AC(16:0)	AC	rs72796378	2	24167385	23944515	A	G	0.194	-0.187047	0.0281015	3.11408e-11	-0.188641	0.0280977	2.1063e-11	-0.186984	0.0281018	1.59937e-11
1640	AC(16:0)	AC	rs111229211	2	24167417	23944547	G	T	0.146	-0.239861	0.0319286	6.90997e-14	-0.241914	0.0319223	4.19178e-14	-0.239826	0.031929	3.51342e-14
1641	AC(16:0)	AC	rs7578969	2	24168620	23945750	C	T	0.154	-0.239827	0.030781	8.08864e-15	-0.240599	0.0307777	6.59367e-15	-0.239776	0.0307813	4.14374e-15
1642	AC(16:0)	AC	rs11894756	2	24170214	23947344	T	C	0.194	-0.187116	0.0281059	3.08409e-11	-0.1887	0.0281021	2.0915e-11	-0.187046	0.0281062	1.58693e-11
1643	AC(16:0)	AC	rs72796385	2	24170360	23947490	A	T	0.154	-0.239773	0.0307855	8.27495e-15	-0.240545	0.0307823	6.74634e-15	-0.239721	0.0307859	4.23943e-15
1644	AC(16:0)	AC	rs113966511	2	24171365	23948495	C	T	0.154	-0.239752	0.0307874	8.34937e-15	-0.240524	0.0307842	6.80693e-15	-0.2397	0.0307877	4.27763e-15
1645	AC(16:0)	AC	rs72796388	2	24171509	23948639	C	A	0.154	-0.239829	0.0307874	8.18895e-15	-0.240599	0.0307842	6.67912e-15	-0.239777	0.0307877	4.1961e-15
1646	AC(16:0)	AC	rs72796389	2	24171761	23948891	G	A	0.154	-0.239784	0.0307889	8.30625e-15	-0.240558	0.0307857	6.76864e-15	-0.239732	0.0307892	4.25582e-15
1647	AC(16:0)	AC	rs7594510	2	24173377	23950507	G	A	0.154	-0.239761	0.0307913	8.39261e-15	-0.240531	0.0307881	6.8475e-15	-0.23971	0.0307916	4.30019e-15
1648	AC(16:0)	AC	rs7581107	2	24173565	23950695	T	C	0.154	-0.239686	0.0307923	8.57111e-15	-0.240459	0.0307891	6.98749e-15	-0.239635	0.0307926	4.39176e-15
1649	AC(16:0)	AC	rs113312575	2	24178093	23955223	G	A	0.154	-0.239608	0.0308004	8.88061e-15	-0.240377	0.0307972	7.24914e-15	-0.239558	0.0308007	4.54995e-15
1650	AC(16:0)	AC	rs72796396	2	24178154	23955284	A	G	0.154	-0.239604	0.0308004	8.89121e-15	-0.240372	0.0307972	7.25792e-15	-0.239554	0.0308007	4.55498e-15
1651	AC(16:0)	AC	rs72796397	2	24178211	23955341	A	T	0.154	-0.239581	0.0308	8.93641e-15	-0.240349	0.0307969	7.29501e-15	-0.239531	0.0308004	4.57851e-15
1652	AC(16:0)	AC	rs72796401	2	24180078	23957208	A	T	0.194	-0.18823	0.0281696	2.61406e-11	-0.189771	0.0281659	1.79089e-11	-0.188169	0.0281699	1.34236e-11
1653	AC(16:0)	AC	rs72796402	2	24180104	23957234	G	A	0.137	-0.242276	0.0324598	9.88209e-14	-0.245488	0.0324524	4.6187e-14	-0.242308	0.0324601	4.98249e-14
1654	AC(16:0)	AC	rs72798404	2	24180125	23957255	T	C	0.137	-0.242389	0.0324447	9.38163e-14	-0.245568	0.0324374	4.41347e-14	-0.242422	0.0324451	4.72842e-14
1655	AC(16:0)	AC	rs72798406	2	24180144	23957274	C	T	0.193	-0.187292	0.0282463	3.69558e-11	-0.188566	0.0282429	2.71027e-11	-0.187231	0.0282466	1.89653e-11
1656	AC(16:0)	AC	rs12616678	2	24181159	23958289	T	G	0.194	-0.187398	0.0281261	2.97639e-11	-0.188986	0.0281224	2.01683e-11	-0.187329	0.0281264	1.53157e-11
1657	AC(16:0)	AC	rs12623496	2	24181583	23958713	T	C	0.154	-0.239295	0.0308105	9.80088e-15	-0.240019	0.0308073	8.09578e-15	-0.239245	0.0308108	5.02317e-15
1658	AC(16:0)	AC	rs12623521	2	24181670	23958800	T	C	0.194	-0.187401	0.0281253	2.97011e-11	-0.188991	0.0281215	2.01159e-11	-0.187333	0.0281256	1.52785e-11
1659	AC(16:0)	AC	rs72798408	2	24181845	23958975	C	G	0.138	-0.240677	0.0322177	9.41008e-14	-0.244127	0.0322099	4.12867e-14	-0.2407	0.0322181	4.75631e-14
1660	AC(16:0)	AC	rs72798411	2	24184343	23961473	G	A	0.139	-0.240491	0.0322232	9.9214e-14	-0.243937	0.0322154	4.36058e-14	-0.240514	0.0322236	5.0147e-14
1661	AC(16:0)	AC	rs112788077	2	24184676	23961806	G	A	0.154	-0.239157	0.0308149	1.02348e-14	-0.239879	0.0308117	8.46013e-15	-0.239108	0.0308152	5.24554e-15
1662	AC(16:0)	AC	rs112145585	2	24185525	23962655	T	G	0.154	-0.239171	0.0308145	1.01893e-14	-0.239885	0.0308113	8.44081e-15	-0.239122	0.0308148	5.22331e-15
1663	AC(16:0)	AC	rs113125845	2	24185760	23962890	G	A	0.154	-0.239253	0.0308202	1.00951e-14	-0.239961	0.030817	8.37429e-15	-0.239204	0.0308205	5.17372e-15
1664	AC(16:0)	AC	rs34229697	2	24186011	23963141	G	A	0.194	-0.1871	0.0281347	3.24025e-11	-0.188638	0.0281309	2.22412e-11	-0.187033	0.028135	1.66639e-11
1665	AC(16:0)	AC	rs111248727	2	24187158	23964288	G	A	0.154	-0.239047	0.030817	1.05656e-14	-0.239765	0.0308139	8.7443e-15	-0.238998	0.0308174	5.41593e-15
1666	AC(16:0)	AC	rs112221470	2	24187190	23964320	T	C	0.154	-0.238236	0.0308181	1.29916e-14	-0.238939	0.030815	1.08009e-14	-0.238188	0.0308185	6.65627e-15
1667	AC(16:0)	AC	rs55982282	2	24188128	23965258	A	G	0.139	-0.240499	0.0322222	9.88508e-14	-0.243902	0.0322144	4.38907e-14	-0.24052	0.0322225	4.9995e-14
1668	AC(16:0)	AC	rs56339200	2	24188194	23965324	A	C	0.154	-0.239009	0.0308186	1.07002e-14	-0.239727	0.0308155	8.85545e-15	-0.23896	0.0308189	5.4853e-15
1669	AC(16:0)	AC	rs72798417	2	24188656	23965786	T	C	0.154	-0.238999	0.0308189	1.07322e-14	-0.239718	0.0308157	8.88097e-15	-0.23895	0.0308192	5.50227e-15
1670	AC(16:0)	AC	rs72798418	2	24188922	23966052	G	A	0.154	-0.238961	0.0308187	1.08327e-14	-0.239678	0.0308156	8.96769e-15	-0.238916	0.0308191	5.5479e-15
1671	AC(16:0)	AC	rs147850066	2	24191317	23968447	G	C	0.139	-0.240108	0.0322324	1.10208e-13	-0.243569	0.0322246	4.83482e-14	-0.240131	0.0322328	5.5706e-14
1672	AC(16:0)	AC	rs12617474	2	24192510	23969640	T	C	0.154	-0.238814	0.0308248	1.13756e-14	-0.239566	0.0308216	9.33358e-15	-0.238763	0.0308252	5.83501e-15
1673	AC(16:0)	AC	rs6731001	2	24192952	23970082	G	A	0.154	-0.238792	0.030826	1.14628e-14	-0.239549	0.0308227	9.39517e-15	-0.238743	0.0308263	5.87739e-15
1674	AC(16:0)	AC	rs12620594	2	24194490	23971620	A	G	0.154	-0.238699	0.0308302	1.18321e-14	-0.239495	0.0308269	9.60256e-15	-0.23865	0.0308306	6.06685e-15
1675	AC(16:0)	AC	rs12614452	2	24194608	23971738	T	C	0.154	-0.238706	0.030831	1.18275e-14	-0.239504	0.0308277	9.59317e-15	-0.238657	0.0308313	6.0645e-15
1676	AC(16:0)	AC	rs72781631	2	24195064	23972194	A	G	0.155	-0.238689	0.0307916	1.10056e-14	-0.239557	0.0307882	8.76242e-15	-0.238638	0.030792	5.64384e-15
1677	AC(16:0)	AC	rs111869566	2	24196340	23973470	A	C	0.154	-0.238633	0.0308328	1.20887e-14	-0.239465	0.0308294	9.72207e-15	-0.238583	0.0308331	6.20021e-15
1678	AC(16:0)	AC	rs112603501	2	24197254	23974384	T	C	0.155	-0.242438	0.0308206	4.49946e-15	-0.243064	0.0308176	3.8035e-15	-0.242384	0.030821	2.30859e-15
1679	AC(16:0)	AC	rs72781632	2	24198342	23975472	C	A	0.139	-0.239834	0.0322464	1.2029e-13	-0.243451	0.0322383	5.0939e-14	-0.239846	0.0322467	6.09702e-14
1680	AC(16:0)	AC	rs2339887	2	24198376	23975506	A	G	0.194	-0.187097	0.0281543	3.3445e-11	-0.18874	0.0281504	2.2394e-11	-0.187029	0.0281546	1.7208e-11
1681	AC(16:0)	AC	rs72781634	2	24199102	23976232	T	C	0.155	-0.242826	0.0307924	3.84254e-15	-0.244704	0.0307866	2.33834e-15	-0.242788	0.0307928	1.96627e-15
1682	AC(16:0)	AC	rs112866529	2	24201599	23978729	T	G	0.195	-0.190868	0.0281318	1.29778e-11	-0.193376	0.0281261	6.94134e-12	-0.19081	0.0281321	6.66645e-12
1683	AC(16:0)	AC	rs111571980	2	24201695	23978825	G	C	0.195	-0.190869	0.028132	1.29787e-11	-0.19338	0.0281264	6.93764e-12	-0.190811	0.0281323	6.66699e-12
1684	AC(16:0)	AC	rs72781639	2	24204148	23981278	G	C	0.155	-0.242622	0.0307962	4.07879e-15	-0.244578	0.0307903	2.43318e-15	-0.242585	0.0307966	2.08759e-15
1685	AC(16:0)	AC	rs56289338	2	24206313	23983443	G	A	0.195	-0.190838	0.0281341	1.31209e-11	-0.193396	0.0281284	6.93492e-12	-0.19078	0.0281344	6.74085e-12
1686	AC(16:0)	AC	rs113039006	2	24208221	23985351	C	T	0.195	-0.190822	0.0281351	1.31926e-11	-0.193402	0.0281293	6.93564e-12	-0.190764	0.0281354	6.77772e-12
1687	AC(16:0)	AC	rs72781643	2	24208746	23985876	A	G	0.155	-0.242442	0.0308011	4.3137e-15	-0.244452	0.0307951	2.53782e-15	-0.242403	0.0308015	2.20871e-15
1688	AC(16:0)	AC	rs72781644	2	24209348	23986478	C	T	0.195	-0.190812	0.0281355	1.32367e-11	-0.193406	0.0281298	6.9335e-12	-0.190754	0.0281358	6.79973e-12
1689	AC(16:0)	AC	rs72781648	2	24210333	23987463	C	T	0.155	-0.242358	0.0307994	4.39086e-15	-0.244411	0.0307932	2.55545e-15	-0.24232	0.0307997	2.24807e-15
1690	AC(16:0)	AC	rs72781649	2	24210864	23987994	G	A	0.155	-0.242314	0.0307984	4.43217e-15	-0.244379	0.0307923	2.57134e-15	-0.242278	0.0307988	2.26826e-15
1691	AC(16:0)	AC	rs12616250	2	24211550	23988680	C	T	0.155	-0.242268	0.0307984	4.48469e-15	-0.244346	0.0307923	2.59351e-15	-0.242232	0.0307988	2.29503e-15
1692	AC(16:0)	AC	rs72781652	2	24213754	23990884	A	G	0.154	-0.242292	0.0308867	5.31805e-15	-0.244442	0.0308807	3.0284e-15	-0.242252	0.030887	2.72543e-15
1693	AC(16:0)	AC	rs17763224	2	24213776	23990906	C	T	0.155	-0.241528	0.0308832	6.40866e-15	-0.243619	0.0308773	3.71292e-15	-0.241488	0.0308835	3.2853e-15
1694	AC(16:0)	AC	rs111247693	2	24214373	23991503	T	C	0.146	-0.25109	0.031706	2.93658e-15	-0.256307	0.0316943	7.66806e-16	-0.251099	0.0317063	1.49131e-15
1695	AC(16:0)	AC	rs72781653	2	24215633	23992763	C	T	0.155	-0.24214	0.0307975	4.62479e-15	-0.244263	0.0307913	2.6434e-15	-0.242103	0.0307978	2.36753e-15
1696	AC(16:0)	AC	rs72781654	2	24218099	23995229	C	T	0.195	-0.188702	0.0281334	2.19872e-11	-0.191323	0.0281276	1.15218e-11	-0.188638	0.0281337	1.1313e-11
1697	AC(16:0)	AC	rs72781658	2	24220141	23997271	G	A	0.139	-0.243779	0.0321884	4.31306e-14	-0.248905	0.0321772	1.24245e-14	-0.243806	0.0321887	2.17939e-14
1698	AC(16:0)	AC	rs112748941	2	24220352	23997482	C	T	0.235	-0.157891	0.0271417	6.34061e-09	-0.160871	0.0271359	3.25741e-09	-0.157842	0.0271419	3.23389e-09
1699	AC(16:0)	AC	rs56205282	2	24221317	23998447	T	C	0.139	-0.243719	0.0321877	4.36885e-14	-0.248858	0.0321764	1.25469e-14	-0.243745	0.032188	2.20808e-14
1700	AC(16:0)	AC	rs56053667	2	24221475	23998605	G	A	0.156	-0.241742	0.0307762	4.90718e-15	-0.244225	0.0307695	2.55345e-15	-0.241695	0.0307766	2.51769e-15
1701	AC(16:0)	AC	rs72781663	2	24221694	23998824	G	C	0.158	-0.241206	0.0307231	5.04881e-15	-0.244461	0.0307149	2.14301e-15	-0.241177	0.0307234	2.58336e-15
1702	AC(16:0)	AC	rs72781665	2	24223086	24000216	A	G	0.155	-0.241927	0.0307886	4.79616e-15	-0.244244	0.0307821	2.60619e-15	-0.241881	0.0307889	2.46127e-15
1703	AC(16:0)	AC	rs113365896	2	24224087	24001217	T	C	0.195	-0.190797	0.0281305	1.31712e-11	-0.193625	0.0281245	6.50882e-12	-0.190732	0.0281308	6.77998e-12
1704	AC(16:0)	AC	rs72781667	2	24225667	24002797	G	A	0.155	-0.239536	0.0307838	8.73623e-15	-0.241961	0.0307771	4.64233e-15	-0.239493	0.0307841	4.47758e-15
1705	AC(16:0)	AC	rs11553491	2	24225901	24003031	C	G	0.155	-0.241079	0.0307849	5.90944e-15	-0.243544	0.0307781	3.09579e-15	-0.241035	0.0307852	3.03192e-15
1706	AC(16:0)	AC	rs113362373	2	24227357	24004487	G	A	0.139	-0.242886	0.0321774	5.22074e-14	-0.24785	0.0321665	1.57008e-14	-0.242906	0.0321777	2.6425e-14
1707	AC(16:0)	AC	rs56068891	2	24230633	24007763	G	A	0.139	-0.241844	0.0321784	6.68392e-14	-0.246978	0.0321673	1.93849e-14	-0.241864	0.0321788	3.38195e-14
1708	AC(16:0)	AC	rs72781671	2	24231123	24008253	G	A	0.139	-0.241846	0.0321789	6.68543e-14	-0.246988	0.0321677	1.93588e-14	-0.241867	0.0321793	3.38291e-14
1709	AC(16:0)	AC	rs72781675	2	24232092	24009222	A	G	0.142	-0.230818	0.031886	5.21829e-13	-0.234817	0.0318771	2.04413e-13	-0.230877	0.0318863	2.61394e-13
1710	AC(16:0)	AC	rs72781679	2	24237712	24014842	A	G	0.139	-0.242428	0.0322119	6.18174e-14	-0.247657	0.0322006	1.75207e-14	-0.242454	0.0322122	3.12388e-14
1711	AC(16:0)	AC	rs72781680	2	24238928	24016058	T	C	0.139	-0.243066	0.0322104	5.30658e-14	-0.248513	0.0321988	1.42164e-14	-0.243089	0.0322107	2.6837e-14
1712	AC(16:0)	AC	rs17712391	2	24245659	24022789	T	C	0.139	-0.237891	0.0322387	1.86003e-13	-0.243163	0.0322281	5.35227e-14	-0.237921	0.032239	9.38476e-14
1713	AC(16:0)	AC	rs72781683	2	24247423	24024553	C	T	0.139	-0.230241	0.0321647	9.37037e-13	-0.235237	0.0321547	2.96912e-13	-0.230263	0.032165	4.73096e-13
1714	AC(16:0)	AC	rs55773155	2	24255081	24032211	G	A	0.139	-0.233828	0.0322728	4.97746e-13	-0.238971	0.0322625	1.51004e-13	-0.233855	0.0322732	2.51205e-13
1715	AC(16:0)	AC	rs56392651	2	24255208	24032338	T	C	0.139	-0.233774	0.032276	5.06509e-13	-0.238921	0.0322656	1.5358e-13	-0.233802	0.0322764	2.55526e-13
1716	AC(16:0)	AC	rs17763442	2	24255991	24033121	T	C	0.139	-0.233712	0.0322877	5.23559e-13	-0.238838	0.0322774	1.59724e-13	-0.23374	0.0322881	2.64157e-13
1717	AC(16:0)	AC	rs72781689	2	24256349	24033479	T	C	0.141	-0.226043	0.0321901	2.47803e-12	-0.23089	0.0321804	8.30553e-13	-0.226084	0.0321905	1.24589e-12
1718	AC(16:0)	AC	rs7355559	2	24256946	24034076	T	G	0.859	0.232769	0.0322176	5.77771e-13	0.238031	0.0322069	1.70601e-13	0.232803	0.032218	2.91102e-13
1719	AC(16:0)	AC	rs10194817	2	24257051	24034181	G	A	0.859	0.232777	0.0322222	5.81045e-13	0.238041	0.0322115	1.71541e-13	0.232812	0.0322226	2.92716e-13
1720	AC(16:0)	AC	rs150726348	2	24257250	24034380	G	A	0.14	-0.235971	0.0322959	3.17997e-13	-0.241191	0.0322853	9.38729e-14	-0.23601	0.0322963	1.6006e-13
1721	AC(16:0)	AC	rs11125372	2	24257582	24034712	T	A	0.859	0.232764	0.032234	5.94095e-13	0.238027	0.0322232	1.7559e-13	0.232797	0.0322343	2.99351e-13
1722	AC(16:0)	AC	rs12621152	2	24257682	24034812	C	T	0.837	0.234021	0.0308207	3.72455e-14	0.235002	0.0308175	2.90058e-14	0.234052	0.0308211	1.87686e-14
1723	AC(16:0)	AC	rs872169	2	24259188	24036318	G	C	0.211	-0.174887	0.0272846	1.59334e-10	-0.177194	0.0272771	9.05202e-11	-0.174943	0.0272849	7.93559e-11
1724	AC(16:0)	AC	rs72781692	2	24263319	24040449	G	T	0.208	-0.175481	0.0272751	1.36109e-10	-0.177814	0.0272674	7.66413e-11	-0.175576	0.0272754	6.72287e-11
1725	AC(16:0)	AC	rs111310684	2	24265682	24042812	G	C	0.208	-0.176303	0.0272624	1.09568e-10	-0.178779	0.0272544	5.93789e-11	-0.176395	0.0272626	5.41628e-11
1726	AC(16:0)	AC	rs72781695	2	24266744	24043874	C	T	0.208	-0.176167	0.0272533	1.11606e-10	-0.178647	0.0272453	6.04287e-11	-0.17626	0.0272536	5.51701e-11
1727	AC(16:0)	AC	rs72781696	2	24267014	24044144	T	C	0.208	-0.176118	0.0272505	1.12456e-10	-0.178597	0.0272425	6.08982e-11	-0.176211	0.0272508	5.55902e-11
1728	AC(16:0)	AC	rs55788848	2	24268721	24045851	T	C	0.208	-0.175926	0.0272392	1.15735e-10	-0.178408	0.0272312	6.26258e-11	-0.176018	0.0272395	5.72115e-11
1729	AC(16:0)	AC	rs72781698	2	24271506	24048636	T	C	0.208	-0.175416	0.0272058	1.24183e-10	-0.177902	0.0271977	6.71579e-11	-0.17551	0.027206	6.13701e-11
1730	AC(16:0)	AC	rs72781699	2	24277709	24054839	A	G	0.207	-0.171901	0.0272937	3.2738e-10	-0.174689	0.0272858	1.67431e-10	-0.172005	0.027294	1.61095e-10
1731	AC(16:0)	AC	rs72783605	2	24287864	24064994	G	A	0.208	-0.172673	0.0272004	2.37488e-10	-0.175032	0.0271929	1.33708e-10	-0.172767	0.0272007	1.17125e-10
1732	AC(16:0)	AC	rs2111884	2	24289472	24066602	T	A	0.208	-0.172739	0.027202	2.34334e-10	-0.17509	0.0271945	1.32176e-10	-0.172834	0.0272023	1.15551e-10
1733	AC(16:0)	AC	rs72783611	2	24291445	24068575	T	C	0.208	-0.172869	0.0272051	2.28278e-10	-0.175214	0.0271976	1.28913e-10	-0.172964	0.0272054	1.12585e-10
1734	AC(16:0)	AC	rs78362496	2	24291792	24068922	C	T	0.208	-0.172492	0.0272002	2.47816e-10	-0.174802	0.0271928	1.41252e-10	-0.172588	0.0272005	1.22176e-10
1735	AC(16:0)	AC	rs55868657	2	24295385	24072515	A	G	0.208	-0.172413	0.0272016	2.53019e-10	-0.174679	0.0271942	1.45795e-10	-0.17251	0.0272019	1.24711e-10
1736	AC(16:0)	AC	rs72783615	2	24296397	24073527	A	C	0.208	-0.172298	0.0272014	2.59891e-10	-0.174557	0.027194	1.5009e-10	-0.172395	0.0272017	1.28097e-10
1737	AC(16:0)	AC	rs4149373	2	24300023	24077153	T	C	0.207	-0.173185	0.0273174	2.50697e-10	-0.175312	0.0273101	1.49692e-10	-0.173281	0.0273177	1.23643e-10
1738	AC(16:0)	AC	rs2303287	2	24302246	24079376	T	C	0.208	-0.172464	0.0272087	2.5258e-10	-0.174668	0.0272014	1.47797e-10	-0.172562	0.027209	1.2449e-10
1739	AC(16:0)	AC	rs36052574	2	24306587	24083717	C	A	0.208	-0.172514	0.0272102	2.50163e-10	-0.174687	0.027203	1.47455e-10	-0.172613	0.0272105	1.23293e-10
1740	AC(16:0)	AC	rs72783619	2	24311607	24088737	A	G	0.208	-0.172662	0.0272195	2.44913e-10	-0.174836	0.0272122	1.44333e-10	-0.172761	0.0272198	1.20719e-10
1741	AC(16:0)	AC	rs56326157	2	24312407	24089537	C	T	0.21	-0.167129	0.0271276	7.80184e-10	-0.169333	0.0271195	4.61599e-10	-0.167208	0.0271279	3.86551e-10
1742	AC(16:0)	AC	rs72783625	2	24315540	24092670	T	C	0.209	-0.173226	0.0272096	2.11316e-10	-0.175481	0.0272023	1.21849e-10	-0.173323	0.0272099	1.04097e-10
1743	AC(16:0)	AC	rs72783627	2	24315685	24092815	C	A	0.209	-0.173178	0.0272095	2.13702e-10	-0.175434	0.0272022	1.23225e-10	-0.173276	0.0272098	1.05241e-10
1744	AC(16:0)	AC	rs7602797	2	24318148	24095278	T	C	0.209	-0.17322	0.0272122	2.12471e-10	-0.175478	0.0272049	1.22438e-10	-0.173319	0.0272125	1.0462e-10
1745	AC(16:0)	AC	rs112674864	2	24319980	24097110	C	G	0.208	-0.173551	0.027218	1.98154e-10	-0.175781	0.0272106	1.14872e-10	-0.173648	0.0272183	9.7592e-11
1746	AC(16:0)	AC	rs144689489	2	24323532	24100662	A	G	0.209	-0.173181	0.0272152	2.15389e-10	-0.175443	0.0272079	1.24042e-10	-0.173278	0.0272155	1.06115e-10
1747	AC(16:0)	AC	rs76727624	2	24323647	24100777	A	G	0.209	-0.173129	0.027214	2.17687e-10	-0.175391	0.0272067	1.25362e-10	-0.173225	0.0272143	1.07253e-10
1748	AC(16:0)	AC	rs72783636	2	24328706	24105836	T	C	0.208	-0.173127	0.0272158	2.18361e-10	-0.175393	0.0272085	1.25661e-10	-0.173222	0.0272161	1.07628e-10
1749	AC(16:0)	AC	rs55905755	2	24330264	24107394	C	T	0.208	-0.173307	0.027221	2.10896e-10	-0.175572	0.0272137	1.21333e-10	-0.173405	0.0272213	1.0386e-10
1750	AC(16:0)	AC	rs55983206	2	24333995	24111125	C	A	0.208	-0.17305	0.0272158	2.22384e-10	-0.175318	0.0272084	1.27918e-10	-0.173147	0.0272161	1.09554e-10
1751	AC(16:0)	AC	rs7596060	2	24334361	24111491	A	G	0.208	-0.173042	0.0272149	2.2251e-10	-0.175311	0.0272076	1.2798e-10	-0.17314	0.0272152	1.096e-10
1752	AC(16:0)	AC	rs7596820	2	24335036	24112166	C	G	0.208	-0.172982	0.0272145	2.25529e-10	-0.175252	0.0272071	1.29724e-10	-0.173079	0.0272148	1.11104e-10
1753	AC(16:0)	AC	rs72797810	2	24336469	24113599	A	G	0.208	-0.172935	0.027214	2.2788e-10	-0.175206	0.0272067	1.3105e-10	-0.173033	0.0272143	1.1226e-10
1754	AC(16:0)	AC	rs56113233	2	24341085	24118215	C	A	0.208	-0.172903	0.0272197	2.31608e-10	-0.175181	0.0272123	1.33002e-10	-0.173	0.02722	1.14114e-10
1755	AC(16:0)	AC	rs2303289	2	24342242	24119372	G	C	0.208	-0.172886	0.0272217	2.33236e-10	-0.175165	0.0272144	1.33926e-10	-0.172983	0.027222	1.14908e-10
1756	AC(16:0)	AC	rs33913065	2	24344060	24121190	G	T	0.208	-0.172872	0.0272263	2.35657e-10	-0.175153	0.027219	1.35269e-10	-	-	-
1757	AC(16:0)	AC	rs72797817	2	24350569	24127699	G	A	0.209	-0.172192	0.0272382	2.81598e-10	-0.174349	0.0272311	1.67035e-10	-0.172289	0.0272385	1.38762e-10
1758	AC(16:0)	AC	rs72797818	2	24351107	24128237	A	G	0.209	-0.171085	0.0272314	3.6153e-10	-0.173271	0.0272241	2.13495e-10	-0.171182	0.0272317	1.78194e-10
1759	AC(16:0)	AC	rs72797819	2	24351141	24128271	G	T	0.209	-0.171077	0.0272326	3.62808e-10	-0.173265	0.0272253	2.14168e-10	-0.171174	0.0272328	1.78825e-10
1760	AC(16:0)	AC	rs112406419	2	24352994	24130124	G	C	0.209	-0.170854	0.0272625	3.99354e-10	-0.17309	0.0272552	2.3352e-10	-0.170953	0.0272628	1.9681e-10
1761	AC(16:0)	AC	rs78861366	2	24354428	24131558	G	A	0.209	-0.170539	0.0272915	4.48352e-10	-0.172825	0.0272842	2.59537e-10	-0.170637	0.0272918	2.21029e-10
1762	AC(16:0)	AC	rs72797824	2	24356456	24133586	G	T	0.209	-0.170229	0.0273208	5.02571e-10	-0.172565	0.0273133	2.88112e-10	-0.170327	0.0273211	2.47774e-10
1763	AC(16:0)	AC	rs6720131	2	24364736	24141866	T	C	0.208	-0.169248	0.0274237	7.29948e-10	-0.171434	0.0274167	4.36752e-10	-0.169356	0.027424	3.58983e-10
1764	AC(16:0)	AC	rs74661620	2	24365260	24142390	A	C	0.208	-0.169802	0.0274441	6.62155e-10	-0.172064	0.027437	3.88838e-10	-0.169909	0.0274444	3.25561e-10
1765	AC(16:0)	AC	rs541709179	5	130065871	130730178	C	G	0.004	-1.08187	0.19403	2.59391e-08	-1.11319	0.193949	1.00678e-08	-1.08417	0.194032	1.21916e-08
1766	AC(16:0)	AC	rs184127512	5	130607308	131271615	T	A	0.004	-1.16435	0.200191	6.40181e-09	-1.1917	0.20011	2.78346e-09	-1.16684	0.200193	2.9913e-09
1767	AC(16:0)	AC	rs530052742	5	130647274	131311581	G	A	0.003	-1.20231	0.226521	1.15795e-07	-1.24354	0.226423	4.17598e-08	-	-	-
1768	AC(16:0)	AC	rs11950815	5	130955487	131619794	A	G	0.385	-0.129862	0.0233377	2.84165e-08	-0.129196	0.0233335	3.34662e-08	-0.129877	0.0233379	1.38654e-08
1769	AC(16:0)	AC	rs152815	5	131026218	131690525	A	G	0.391	-0.129954	0.0231058	2.00466e-08	-0.129566	0.0231014	2.20744e-08	-0.12998	0.023106	9.81859e-09
1770	AC(16:0)	AC	rs12523195	5	131062407	131726714	C	T	0.393	-0.125587	0.0229474	4.74557e-08	-0.124825	0.0229437	5.71814e-08	-0.125602	0.0229476	2.32737e-08
1771	AC(16:0)	AC	rs35403253	5	131080960	131745267	T	C	0.391	-0.126452	0.0230257	4.27343e-08	-0.125905	0.0230216	4.88566e-08	-0.126473	0.023026	2.08924e-08
1772	AC(16:0)	AC	rs35149731	5	131247790	131912097	A	G	0.388	-0.135646	0.0231413	5.0202e-09	-0.134116	0.0231388	7.45282e-09	-0.135695	0.0231416	2.42589e-09
1773	AC(16:0)	AC	rs17132288	5	131336105	132000412	T	C	0.434	-0.144294	0.0220236	6.55404e-11	-0.144374	0.0220185	6.39133e-11	-0.144421	0.0220238	3.04527e-11
1774	AC(16:0)	AC	rs440970	5	131336287	132000594	G	T	0.408	0.125618	0.0223851	2.16046e-08	0.12622	0.022378	1.8521e-08	0.125777	0.0223853	1.02003e-08
1775	AC(16:0)	AC	rs141197607	5	131338023	132002330	A	C	0.005	-0.958324	0.181955	1.44132e-07	-0.994893	0.181872	4.69527e-08	-	-	-
1776	AC(16:0)	AC	rs422090	5	131339846	132004153	C	T	0.41	0.127841	0.022397	1.23979e-08	0.128298	0.0223903	1.10134e-08	0.128002	0.0223973	5.83786e-09
1777	AC(16:0)	AC	rs10074490	5	131340032	132004339	T	C	0.427	-0.146668	0.0221447	4.0707e-11	-0.14622	0.0221407	4.66094e-11	-0.146798	0.0221449	1.88984e-11
1778	AC(16:0)	AC	rs449915	5	131340231	132004538	A	G	0.41	0.127074	0.0223876	1.49107e-08	0.127185	0.0223814	1.4509e-08	0.127234	0.0223879	7.02992e-09
1779	AC(16:0)	AC	rs247006	5	131341377	132005684	C	G	0.409	0.126863	0.0223998	1.60226e-08	0.127341	0.0223931	1.41692e-08	0.127026	0.0224	7.55323e-09
1780	AC(16:0)	AC	rs7714191	5	131341541	132005848	C	G	0.427	-0.144573	0.0221283	7.38152e-11	-0.144045	0.0221246	8.6435e-11	-0.144699	0.0221286	3.44244e-11
1781	AC(16:0)	AC	rs247005	5	131342098	132006405	T	C	0.409	0.126943	0.0224063	1.58483e-08	0.12742	0.0223996	1.40137e-08	0.127104	0.0224066	7.47325e-09
1782	AC(16:0)	AC	rs10040809	5	131343017	132007324	C	A	0.435	-0.143231	0.0220496	9.43129e-11	-0.142948	0.0220454	1.02524e-10	-0.143361	0.0220499	4.40499e-11
1783	AC(16:0)	AC	rs247003	5	131344392	132008699	G	A	0.41	0.127524	0.0224222	1.3958e-08	0.12803	0.0224154	1.2243e-08	0.127689	0.0224225	6.5745e-09
1784	AC(16:0)	AC	rs247002	5	131345232	132009539	A	G	0.409	0.127024	0.0224172	1.57584e-08	0.127496	0.0224104	1.3952e-08	0.127185	0.0224174	7.43581e-09
1785	AC(16:0)	AC	rs247000	5	131346641	132010948	T	C	0.409	0.129575	0.0224557	8.62088e-09	0.129936	0.0224492	7.84864e-09	0.12974	0.022456	4.04685e-09
1786	AC(16:0)	AC	rs4705908	5	131347520	132011827	A	G	0.428	-0.146331	0.0221602	4.65632e-11	-0.145736	0.0221566	5.57042e-11	-0.146463	0.0221605	2.15766e-11
1787	AC(16:0)	AC	rs7716474	5	131383983	132048290	C	G	0.376	-0.121987	0.0226895	8.1524e-08	-0.12399	0.0226831	4.96511e-08	-0.12206	0.0226897	3.92398e-08
1788	AC(16:0)	AC	rs4705915	5	131391458	132055765	T	A	0.376	-0.123494	0.0227279	5.93355e-08	-0.125278	0.0227219	3.80186e-08	-0.123564	0.0227282	2.85941e-08
1789	AC(16:0)	AC	rs2069803	5	131400433	132064740	C	T	0.437	-0.149661	0.022172	1.73142e-11	-0.150473	0.022166	1.34242e-11	-0.149769	0.0221723	8.0638e-12
1790	AC(16:0)	AC	rs10900804	5	131401845	132066152	T	C	0.436	-0.152902	0.0221855	6.50187e-12	-0.154059	0.0221788	4.49161e-12	-0.153003	0.0221858	3.03695e-12
1791	AC(16:0)	AC	rs168681	5	131402450	132066757	G	A	0.607	-0.128815	0.0226747	1.44971e-08	-0.130376	0.0226664	9.68364e-09	-0.128948	0.0226749	6.88154e-09
1792	AC(16:0)	AC	rs3091338	5	131402738	132067045	T	C	0.437	-0.149395	0.0221967	1.96852e-11	-0.150279	0.0221907	1.49231e-11	-0.149484	0.022197	9.26585e-12
1793	AC(16:0)	AC	rs721121	5	131406433	132070740	G	T	0.443	-0.153005	0.0221714	6.09517e-12	-0.154326	0.0221646	3.98937e-12	-0.153087	0.0221716	2.86828e-12
1794	AC(16:0)	AC	rs4705916	5	131407493	132071800	A	C	0.437	-0.153109	0.0221814	5.97503e-12	-0.153783	0.0221759	4.80467e-12	-0.15321	0.0221816	2.82037e-12
1795	AC(16:0)	AC	rs2069614	5	131407601	132071908	C	T	0.445	-0.157642	0.0221317	1.26705e-12	-0.158916	0.0221249	8.30193e-13	-0.157738	0.022132	5.94203e-13
1796	AC(16:0)	AC	rs2069616	5	131408077	132072384	G	A	0.445	-0.156822	0.0221175	1.59798e-12	-0.157946	0.0221109	1.10176e-12	-0.156914	0.0221177	7.50862e-13
1797	AC(16:0)	AC	rs1469149	5	131408842	132073149	C	A	0.413	-0.127952	0.0222959	1.02677e-08	-0.128234	0.0222912	9.50157e-09	-0.127953	0.0222961	5.08139e-09
1798	AC(16:0)	AC	rs743564	5	131410879	132075186	C	T	0.407	-0.122957	0.0223139	3.80851e-08	-0.122414	0.0223108	4.35891e-08	-0.12295	0.0223141	1.89489e-08
1799	AC(16:0)	AC	rs3852206	5	131415436	132079743	A	G	0.408	-0.124646	0.0222709	2.32815e-08	-0.123941	0.0222681	2.78428e-08	-0.12463	0.0222711	1.16163e-08
1800	AC(16:0)	AC	rs27678	5	131417962	132082269	T	A	0.621	-0.129123	0.0226565	1.29369e-08	-0.128943	0.02265	1.35668e-08	-0.12918	0.0226567	6.31374e-09
1801	AC(16:0)	AC	rs7721882	5	131418948	132083255	G	A	0.44	-0.152867	0.0220678	5.02504e-12	-0.153336	0.022063	4.30488e-12	-0.152935	0.0220681	2.4007e-12
1802	AC(16:0)	AC	rs3864277	5	131420249	132084556	A	G	0.437	-0.153231	0.0220902	4.72387e-12	-0.153089	0.0220866	4.92234e-12	-0.153285	0.0220905	2.25718e-12
1803	AC(16:0)	AC	rs31475	5	131420514	132084821	A	G	0.622	-0.128781	0.0226491	1.39793e-08	-0.128745	0.0226423	1.4129e-08	-0.128836	0.0226493	6.82253e-09
1804	AC(16:0)	AC	rs6898270	5	131421190	132085497	T	C	0.44	-0.153468	0.0220485	3.9793e-12	-0.15404	0.0220434	3.29439e-12	-0.153533	0.0220487	1.90227e-12
1805	AC(16:0)	AC	rs25889	5	131423498	132087805	A	G	0.619	-0.12593	0.0226491	2.87856e-08	-0.125386	0.0226432	3.30571e-08	-0.125981	0.0226494	1.40917e-08
1806	AC(16:0)	AC	rs31427	5	131423966	132088273	A	G	0.621	-0.129014	0.0226647	1.34574e-08	-0.129063	0.0226578	1.33001e-08	-0.129067	0.0226649	6.57788e-09
1807	AC(16:0)	AC	rs27879	5	131432689	132096996	A	C	0.62	-0.12392	0.022655	4.78007e-08	-0.123193	0.0226493	5.72917e-08	-0.123977	0.0226552	2.34169e-08
1808	AC(16:0)	AC	rs3846728	5	131436217	132100524	A	G	0.461	-0.144137	0.0221346	8.35391e-11	-0.144182	0.02213	8.21019e-11	-0.144164	0.0221348	4.08773e-11
1809	AC(16:0)	AC	rs10065787	5	131436486	132100793	T	G	0.46	-0.14364	0.0221831	1.06371e-10	-0.143616	0.0221787	1.06757e-10	-0.143667	0.0221833	5.20317e-11
1810	AC(16:0)	AC	rs27437	5	131436961	132101268	G	A	0.472	-0.137887	0.0224218	8.56599e-10	-0.139374	0.0224152	5.61022e-10	-0.137944	0.0224221	4.15475e-10
1811	AC(16:0)	AC	rs11749300	5	131462836	132127143	C	T	0.462	-0.145273	0.0221196	5.80592e-11	-0.145147	0.0221157	6.0099e-11	-0.145311	0.0221198	2.81622e-11
1812	AC(16:0)	AC	rs11745929	5	131462918	132127225	T	G	0.462	-0.145281	0.0221194	5.78944e-11	-0.145155	0.0221155	5.99286e-11	-0.145321	0.0221196	2.80673e-11
1813	AC(16:0)	AC	rs3843503	5	131466629	132130936	A	T	0.459	-0.170286	0.0221826	2.03666e-14	-0.170136	0.0221779	2.13608e-14	-0.170479	0.0221829	9.32131e-15
1814	AC(16:0)	AC	rs143746337	5	131467589	132131896	C	T	0.003	-1.26855	0.212203	2.47287e-09	-1.30024	0.212131	9.70217e-10	-	-	-
1815	AC(16:0)	AC	rs715285	5	131485383	132149690	G	A	0.463	-0.146033	0.0220949	4.39369e-11	-0.145875	0.0220911	4.59468e-11	-0.146073	0.0220951	2.13027e-11
1816	AC(16:0)	AC	rs147237535	5	131496375	132160682	A	C	0.463	-0.145956	0.022147	4.98778e-11	-0.145879	0.0221431	5.08803e-11	-0.145996	0.0221473	2.41952e-11
1817	AC(16:0)	AC	rs35696821	5	131508017	132172324	T	C	0.463	-0.148889	0.022159	2.1009e-11	-0.148621	0.0221554	2.27349e-11	-0.148931	0.0221592	1.01572e-11
1818	AC(16:0)	AC	rs10478998	5	131516531	132180838	A	G	0.462	-0.148786	0.0221617	2.18082e-11	-0.148543	0.0221581	2.3421e-11	-0.148828	0.022162	1.05421e-11
1819	AC(16:0)	AC	rs6896703	5	131521295	132185602	G	C	0.463	-0.150824	0.0221513	1.13995e-11	-0.150375	0.022148	1.30717e-11	-0.150862	0.0221515	5.50745e-12
1820	AC(16:0)	AC	rs10076758	5	131524299	132188606	G	A	0.463	-0.150435	0.0221584	1.30459e-11	-0.150069	0.022155	1.45714e-11	-0.150476	0.0221587	6.30184e-12
1821	AC(16:0)	AC	rs2278398	5	131530441	132194748	G	A	0.462	-0.150233	0.0221658	1.4094e-11	-0.149938	0.0221623	1.53914e-11	-0.150273	0.0221661	6.81545e-12
1822	AC(16:0)	AC	rs7701237	5	131534381	132198688	T	C	0.462	-0.150312	0.0221792	1.41417e-11	-0.150049	0.0221756	1.52891e-11	-0.150351	0.0221795	6.84134e-12
1823	AC(16:0)	AC	rs3749756	5	131534499	132198806	T	C	0.462	-0.150431	0.0221876	1.38719e-11	-0.150176	0.022184	1.4958e-11	-0.150469	0.0221878	6.71399e-12
1824	AC(16:0)	AC	rs3805683	5	131535125	132199432	G	T	0.462	-0.151831	0.0221818	8.88571e-12	-0.151634	0.022178	9.41714e-12	-0.151871	0.0221821	4.29299e-12
1825	AC(16:0)	AC	rs4361509	5	131536753	132201060	A	G	0.462	-0.15069	0.0221953	1.30156e-11	-0.150439	0.0221917	1.40207e-11	-0.150726	0.0221956	6.3022e-12
1826	AC(16:0)	AC	rs3805681	5	131537860	132202167	G	T	0.463	-0.150579	0.0221947	1.34965e-11	-0.150322	0.022191	1.45666e-11	-0.150618	0.0221949	6.50649e-12
1827	AC(16:0)	AC	rs10075459	5	131541363	132205670	G	C	0.462	-0.150859	0.0222122	1.27929e-11	-0.150589	0.0222085	1.38643e-11	-0.150894	0.0222124	6.19996e-12
1828	AC(16:0)	AC	rs10052046	5	131544466	132208773	T	G	0.463	-0.150794	0.0222186	1.32762e-11	-0.150505	0.022215	1.4473e-11	-0.150831	0.0222188	6.40627e-12
1829	AC(16:0)	AC	rs12653783	5	131545378	132209685	G	A	0.458	-0.151075	0.0223591	1.62619e-11	-0.150828	0.0223553	1.74801e-11	-0.151118	0.0223594	7.85816e-12
1830	AC(16:0)	AC	rs12657965	5	131545387	132209694	G	C	0.458	-0.151084	0.0223573	1.61576e-11	-0.150842	0.0223536	1.73391e-11	-0.151126	0.0223576	7.80964e-12
1831	AC(16:0)	AC	rs3828675	5	131546868	132211175	A	G	0.462	-0.151188	0.0222406	1.22641e-11	-0.150906	0.0222369	1.33357e-11	-0.151222	0.0222408	5.94523e-12
1832	AC(16:0)	AC	rs3792894	5	131547271	132211578	A	G	0.463	-0.150973	0.0222443	1.3261e-11	-0.150653	0.0222407	1.45946e-11	-0.151008	0.0222445	6.40104e-12
1833	AC(16:0)	AC	rs7703009	5	131552385	132216692	G	C	0.463	-0.152826	0.0223225	8.78627e-12	-0.152559	0.0223188	9.51052e-12	-0.152863	0.0223228	4.25435e-12
1834	AC(16:0)	AC	rs2301579	5	131553340	132217647	A	C	0.463	-0.15267	0.0223351	9.50801e-12	-0.15236	0.0223314	1.04329e-11	-0.152709	0.0223353	4.58284e-12
1835	AC(16:0)	AC	rs6596070	5	131556174	132220481	C	T	0.463	-0.153873	0.0224136	7.74812e-12	-0.15374	0.0224096	8.04559e-12	-0.153933	0.0224138	3.70653e-12
1836	AC(16:0)	AC	rs7733502	5	131556203	132220510	C	A	0.463	-0.153503	0.0224125	8.67007e-12	-0.153214	0.0224088	9.44979e-12	-0.153562	0.0224128	4.14809e-12
1837	AC(16:0)	AC	rs4705849	5	131559199	132223506	A	T	0.466	-0.174523	0.0221801	4.72309e-15	-0.174786	0.0221755	4.27712e-15	-0.174748	0.0221803	2.06298e-15
1838	AC(16:0)	AC	rs157578	5	131561322	132225629	C	G	0.129	0.209184	0.0338622	7.74608e-10	0.207438	0.0338624	1.06497e-09	0.209512	0.0338626	3.33685e-10
1839	AC(16:0)	AC	rs72793278	5	131561372	132225679	A	C	0.466	-0.174593	0.0221537	4.2795e-15	-0.174847	0.0221491	3.88716e-15	-0.17482	0.022154	1.86674e-15
1840	AC(16:0)	AC	rs4705926	5	131561758	132226065	T	C	0.466	-0.174585	0.0221449	4.18737e-15	-0.174837	0.0221403	3.80557e-15	-0.174813	0.0221451	1.82588e-15
1841	AC(16:0)	AC	rs72793280	5	131562900	132227207	T	C	0.462	-0.17092	0.022141	1.5036e-14	-0.171678	0.0221354	1.14399e-14	-0.171146	0.0221413	6.60468e-15
1842	AC(16:0)	AC	rs113823725	5	131563501	132227808	G	C	0.467	-0.170806	0.0220775	1.29985e-14	-0.171548	0.0220724	9.91708e-15	-0.171031	0.0220778	5.78782e-15
1843	AC(16:0)	AC	rs111547866	5	131564501	132228808	T	C	0.466	-0.170871	0.0220688	1.2455e-14	-0.171463	0.0220641	1.00249e-14	-0.1711	0.022069	5.51542e-15
1844	AC(16:0)	AC	rs112688207	5	131564636	132228943	T	C	0.466	-0.17094	0.0220709	1.22229e-14	-0.171648	0.022066	9.43959e-15	-0.171171	0.0220711	5.41036e-15
1845	AC(16:0)	AC	rs72793283	5	131566941	132231248	A	G	0.466	-0.17065	0.0220314	1.21167e-14	-0.171626	0.0220259	8.49576e-15	-0.170871	0.0220316	5.39793e-15
1846	AC(16:0)	AC	rs11955347	5	131567924	132232231	A	G	0.466	-0.171107	0.0220152	9.85121e-15	-0.171947	0.0220098	7.24396e-15	-0.171326	0.0220154	4.39541e-15
1847	AC(16:0)	AC	rs9791170	5	131569627	132233934	C	T	0.658	-0.201463	0.0230536	3.73588e-18	-0.203037	0.0230419	2.06353e-18	-0.201661	0.0230538	1.51962e-18
1848	AC(16:0)	AC	rs11741341	5	131570218	132234525	G	A	0.658	-0.201598	0.0230432	3.43217e-18	-0.203151	0.0230316	1.90863e-18	-0.201795	0.0230434	1.39576e-18
1849	AC(16:0)	AC	rs10058655	5	131570896	132235203	T	A	0.467	-0.171317	0.0219631	7.92065e-15	-0.172096	0.0219578	5.94185e-15	-0.171538	0.0219633	3.52935e-15
1850	AC(16:0)	AC	rs10051679	5	131570931	132235238	A	T	0.658	-0.201728	0.0230275	3.10254e-18	-0.203248	0.0230159	1.74554e-18	-0.201923	0.0230277	1.26224e-18
1851	AC(16:0)	AC	rs10036208	5	131571323	132235630	C	T	0.682	-0.193883	0.0234926	2.18032e-16	-0.194436	0.0234836	1.80095e-16	-0.194085	0.0234929	9.37209e-17
1852	AC(16:0)	AC	rs733300	5	131572243	132236550	G	A	0.682	-0.194332	0.0234728	1.75923e-16	-0.194849	0.0234639	1.47106e-16	-0.194537	0.0234731	7.54722e-17
1853	AC(16:0)	AC	rs4535443	5	131572561	132236868	G	A	0.682	-0.194994	0.0234633	1.35527e-16	-0.195486	0.0234544	1.14306e-16	-0.195199	0.0234636	5.80748e-17
1854	AC(16:0)	AC	rs2089855	5	131573529	132237836	G	A	0.464	-0.172832	0.0218871	3.71817e-15	-0.173372	0.0218823	3.03298e-15	-0.173058	0.0218874	1.64978e-15
1855	AC(16:0)	AC	rs1473072	5	131574370	132238677	A	G	0.681	-0.194231	0.0234553	1.73244e-16	-0.194573	0.0234468	1.54273e-16	-0.194434	0.0234556	7.43546e-17
1856	AC(16:0)	AC	rs12521097	5	131575338	132239645	A	G	0.484	-0.163118	0.0218253	9.50805e-14	-0.162899	0.0218224	1.01976e-13	-0.163346	0.0218255	4.30669e-14
1857	AC(16:0)	AC	rs6863548	5	131575920	132240227	A	G	0.568	-0.159905	0.0220689	5.12692e-13	-0.16048	0.0220632	4.2083e-13	-0.160142	0.0220692	2.3307e-13
1858	AC(16:0)	AC	rs6863213	5	131575932	132240239	T	C	0.464	-0.172501	0.021919	4.59879e-15	-0.173224	0.021914	3.51063e-15	-0.172724	0.0219193	2.03852e-15
1859	AC(16:0)	AC	rs11949055	5	131576737	132241044	C	T	0.465	-0.171523	0.021896	6.12595e-15	-0.172149	0.0218912	4.84871e-15	-0.171735	0.0218963	2.72555e-15
1860	AC(16:0)	AC	rs11952099	5	131576772	132241079	G	A	0.568	-0.160673	0.0220602	3.89943e-13	-0.161161	0.0220547	3.29186e-13	-0.160909	0.0220605	1.76926e-13
1861	AC(16:0)	AC	rs1588263	5	131577158	132241465	C	T	0.568	-0.160731	0.0220588	3.81076e-13	-0.161214	0.0220533	3.22374e-13	-0.160967	0.022059	1.72951e-13
1862	AC(16:0)	AC	rs2136188	5	131577514	132241821	T	C	0.568	-0.160775	0.0220573	3.74204e-13	-0.161252	0.0220518	3.1712e-13	-0.161011	0.0220575	1.69828e-13
1863	AC(16:0)	AC	rs2136187	5	131577894	132242201	C	T	0.568	-0.160822	0.0220557	3.67101e-13	-0.161293	0.0220502	3.11658e-13	-0.161057	0.0220559	1.66556e-13
1864	AC(16:0)	AC	rs2136186	5	131578265	132242572	A	G	0.568	-0.160836	0.0220559	3.6551e-13	-0.161311	0.0220504	3.09996e-13	-0.161072	0.0220562	1.65839e-13
1865	AC(16:0)	AC	rs4705927	5	131578608	132242915	G	C	0.56	-0.159731	0.0220066	4.67556e-13	-0.160646	0.0220002	3.41926e-13	-0.159949	0.0220068	2.13813e-13
1866	AC(16:0)	AC	rs4705928	5	131578637	132242944	T	C	0.466	-0.173132	0.0218965	3.4354e-15	-0.174101	0.0218909	2.39142e-15	-0.173353	0.0218967	1.52358e-15
1867	AC(16:0)	AC	rs162908	5	131578955	132243262	A	T	0.568	-0.160865	0.0220563	3.62327e-13	-0.16134	0.0220508	3.07229e-13	-0.161101	0.0220565	1.64398e-13
1868	AC(16:0)	AC	rs6890009	5	131580033	132244340	A	C	0.568	-0.160445	0.0220535	4.13889e-13	-0.161068	0.0220478	3.34058e-13	-0.160674	0.0220538	1.88227e-13
1869	AC(16:0)	AC	rs162907	5	131580152	132244459	A	G	0.682	-0.19457	0.0234415	1.47458e-16	-0.195024	0.0234327	1.26023e-16	-0.19477	0.0234418	6.34066e-17
1870	AC(16:0)	AC	rs6871350	5	131580220	132244527	C	T	0.567	-0.163007	0.0220973	1.96276e-13	-0.163758	0.0220913	1.51243e-13	-0.163238	0.0220975	8.89464e-14
1871	AC(16:0)	AC	rs2171247	5	131580234	132244541	T	G	0.567	-0.163123	0.022097	1.88671e-13	-0.163871	0.022091	1.45494e-13	-0.16336	0.0220973	8.53156e-14
1872	AC(16:0)	AC	rs28472559	5	131581611	132245918	A	G	0.568	-0.160552	0.0220567	4.02203e-13	-0.161185	0.0220509	3.23452e-13	-0.16078	0.0220569	1.831e-13
1873	AC(16:0)	AC	rs3844312	5	131582356	132246663	T	C	0.465	-0.171783	0.0218956	5.57702e-15	-0.172398	0.0218908	4.43091e-15	-0.172004	0.0218959	2.47239e-15
1874	AC(16:0)	AC	rs6867282	5	131583120	132247427	C	G	0.569	-0.161057	0.0220608	3.43205e-13	-0.161549	0.0220553	2.89247e-13	-0.161291	0.0220611	1.56046e-13
1875	AC(16:0)	AC	rs371709	5	131583240	132247547	G	A	0.682	-0.194583	0.0234551	1.5233e-16	-0.195094	0.0234462	1.27532e-16	-0.194782	0.0234554	6.57044e-17
1876	AC(16:0)	AC	rs112300250	5	131583292	132247599	A	G	0.568	-0.160579	0.0220566	3.9825e-13	-0.161198	0.0220509	3.21719e-13	-0.160814	0.0220569	1.8105e-13
1877	AC(16:0)	AC	rs4705929	5	131584178	132248485	T	G	0.569	-0.160313	0.022066	4.44582e-13	-0.16098	0.0220602	3.53591e-13	-0.160539	0.0220662	2.02891e-13
1878	AC(16:0)	AC	rs7701414	5	131585958	132250265	G	A	0.466	-0.172781	0.0218984	3.91728e-15	-0.173782	0.0218927	2.69702e-15	-0.172996	0.0218986	1.74269e-15
1879	AC(16:0)	AC	rs4330455	5	131586349	132250656	C	T	0.569	-0.16056	0.0220684	4.11561e-13	-0.161261	0.0220626	3.23422e-13	-0.160784	0.0220687	1.88131e-13
1880	AC(16:0)	AC	rs3763112	5	131586480	132250787	G	A	0.569	-0.161047	0.0220749	3.55486e-13	-0.161618	0.0220693	2.91648e-13	-0.161268	0.0220752	1.62701e-13
1881	AC(16:0)	AC	rs334902	5	131586559	132250866	G	C	0.569	-0.161016	0.0220716	3.56245e-13	-0.161571	0.022066	2.93979e-13	-0.161244	0.0220718	1.62703e-13
1882	AC(16:0)	AC	rs4594848	5	131586598	132250905	A	C	0.465	-0.171486	0.021901	6.29301e-15	-0.172139	0.0218961	4.93343e-15	-0.171701	0.0219013	2.79875e-15
1883	AC(16:0)	AC	rs4705930	5	131587686	132251993	C	G	0.569	-0.161304	0.0220737	3.25223e-13	-0.161894	0.022068	2.65086e-13	-0.161536	0.022074	1.48365e-13
1884	AC(16:0)	AC	rs81598	5	131587960	132252267	G	C	0.682	-0.194342	0.023473	1.7386e-16	-0.194998	0.0234637	1.38162e-16	-0.194535	0.0234732	7.55448e-17
1885	AC(16:0)	AC	rs7736284	5	131588151	132252458	C	T	0.569	-0.160706	0.0220721	3.95357e-13	-0.161434	0.0220662	3.07866e-13	-0.160939	0.0220724	1.80343e-13
1886	AC(16:0)	AC	rs4705931	5	131588345	132252652	C	T	0.567	-0.164884	0.022088	1.01063e-13	-0.165354	0.0220824	8.54819e-14	-0.165104	0.0220883	4.62335e-14
1887	AC(16:0)	AC	rs162902	5	131590114	132254421	G	C	0.676	-0.207539	0.0233184	8.55949e-19	-0.209365	0.0233065	4.22612e-19	-0.207744	0.0233187	3.67624e-19
1888	AC(16:0)	AC	rs7727038	5	131590257	132254564	T	C	0.567	-0.20533	0.0220458	2.12024e-20	-0.206002	0.0220388	1.58905e-20	-0.205568	0.0220461	8.53067e-21
1889	AC(16:0)	AC	rs17516457	5	131590387	132254694	C	T	0.423	-0.147179	0.0220952	3.11387e-11	-0.146523	0.0220926	3.79486e-11	-0.147234	0.0220954	1.49777e-11
1890	AC(16:0)	AC	rs7727544	5	131590534	132254841	T	C	0.567	-0.20575	0.0220486	1.80079e-20	-0.206398	0.0220416	1.36343e-20	-0.20599	0.0220489	7.22442e-21
1891	AC(16:0)	AC	rs162903	5	131591031	132255338	C	G	0.14	0.202675	0.0318217	2.23088e-10	0.203594	0.0318152	1.84535e-10	0.203017	0.0318221	9.76348e-11
1892	AC(16:0)	AC	rs112537099	5	131591725	132256032	G	C	0.466	-0.173559	0.0219003	2.97549e-15	-0.174408	0.021895	2.16324e-15	-0.173778	0.0219005	1.3203e-15
1893	AC(16:0)	AC	rs7720230	5	131592405	132256712	G	T	0.466	-0.173573	0.0218959	2.92353e-15	-0.174434	0.0218906	2.11576e-15	-0.173792	0.0218962	1.29719e-15
1894	AC(16:0)	AC	rs3900945	5	131592870	132257177	C	T	0.668	-0.214149	0.0231556	3.75551e-20	-0.214373	0.0231478	3.43197e-20	-0.214405	0.0231558	1.55677e-20
1895	AC(16:0)	AC	rs71583465	5	131594628	132258935	C	G	0.668	-0.21329	0.0231441	5.04299e-20	-0.213319	0.0231369	4.98374e-20	-0.213546	0.0231444	2.09862e-20
1896	AC(16:0)	AC	rs162904	5	131595784	132260091	C	T	0.676	-0.206743	0.0232522	9.22527e-19	-0.208208	0.0232411	5.23229e-19	-0.206958	0.0232525	3.96186e-19
1897	AC(16:0)	AC	rs10076701	5	131596419	132260726	C	T	0.567	-0.205955	0.0220275	1.5255e-20	-0.206737	0.0220202	1.0889e-20	-0.206195	0.0220277	6.09702e-21
1898	AC(16:0)	AC	rs7735891	5	131597005	132261312	T	C	0.467	-0.1751	0.0218737	1.56854e-15	-0.175853	0.0218686	1.17775e-15	-0.175318	0.0218739	6.96786e-16
1899	AC(16:0)	AC	rs10463891	5	131597392	132261699	G	A	0.668	-0.213846	0.0231337	3.87791e-20	-0.213644	0.0231268	4.20488e-20	-0.214106	0.0231339	1.61773e-20
1900	AC(16:0)	AC	rs10463892	5	131598705	132263012	C	T	0.576	-0.208388	0.0220948	7.15978e-21	-0.208641	0.022089	6.40759e-21	-0.208641	0.0220951	2.83478e-21
1901	AC(16:0)	AC	rs932019	5	131599370	132263677	C	T	0.668	-0.21395	0.0231316	3.69346e-20	-0.21374	0.0231248	4.01857e-20	-0.214206	0.0231319	1.5433e-20
1902	AC(16:0)	AC	rs4361510	5	131599647	132263954	T	C	0.668	-0.21394	0.0231312	3.70329e-20	-0.213726	0.0231244	4.03468e-20	-0.214193	0.0231315	1.54852e-20
1903	AC(16:0)	AC	rs13357280	5	131600187	132264494	G	A	0.467	-0.175108	0.0218578	1.49217e-15	-0.175838	0.0218528	1.12907e-15	-0.17533	0.0218581	6.62104e-16
1904	AC(16:0)	AC	rs58835386	5	131600559	132264866	G	A	0.576	-0.208757	0.0221157	6.6898e-21	-0.209266	0.0221092	5.36355e-21	-0.209007	0.022116	2.63909e-21
1905	AC(16:0)	AC	rs61352298	5	131600589	132264896	C	G	0.668	-0.213819	0.0231434	4.07014e-20	-0.213762	0.0231363	4.16382e-20	-0.21407	0.0231437	1.70026e-20
1906	AC(16:0)	AC	rs1979981	5	131601720	132266027	A	G	0.668	-0.213724	0.0231219	3.89759e-20	-0.213483	0.0231152	4.2933e-20	-0.213976	0.0231222	1.63156e-20
1907	AC(16:0)	AC	rs1007602	5	131602166	132266473	C	T	0.668	-0.213712	0.0231212	3.90539e-20	-0.21347	0.0231145	4.3047e-20	-0.213963	0.0231214	1.63506e-20
1908	AC(16:0)	AC	rs4705852	5	131602807	132267114	G	A	0.668	-0.213663	0.0231265	4.06185e-20	-0.213419	0.0231197	4.47978e-20	-0.213914	0.0231267	1.70001e-20
1909	AC(16:0)	AC	rs7736102	5	131604257	132268564	A	G	0.577	-0.208674	0.0221029	6.54991e-21	-0.208959	0.0220968	5.78378e-21	-0.208926	0.0221031	2.59485e-21
1910	AC(16:0)	AC	rs6897575	5	131604535	132268842	T	C	0.577	-0.208733	0.0221053	6.4533e-21	-0.209023	0.0220993	5.68312e-21	-0.208984	0.0221055	2.55566e-21
1911	AC(16:0)	AC	rs270621	5	131605821	132270128	A	C	0.677	-0.206091	0.0232772	1.29593e-18	-0.207225	0.0232667	8.39211e-19	-0.206299	0.0232774	5.53446e-19
1912	AC(16:0)	AC	rs55722650	5	131607300	132271607	T	C	0.425	-0.14961	0.0220355	1.30165e-11	-0.148774	0.0220331	1.68505e-11	-0.149674	0.0220357	6.23723e-12
1913	AC(16:0)	AC	rs10479000	5	131607402	132271709	C	T	0.467	-0.176209	0.0218671	1.02438e-15	-0.176972	0.0218619	7.64629e-16	-0.176435	0.0218674	4.53102e-16
1914	AC(16:0)	AC	rs162894	5	131611872	132276179	G	T	0.675	-0.208427	0.0232352	4.64786e-19	-0.209863	0.0232239	2.65928e-19	-0.208644	0.0232354	1.96111e-19
1915	AC(16:0)	AC	rs272895	5	131616374	132280681	G	A	0.141	0.202957	0.0314949	1.36507e-10	0.203978	0.031488	1.10072e-10	0.203318	0.0314953	5.96456e-11
1916	AC(16:0)	AC	rs162892	5	131623250	132287557	G	A	0.68	-0.228888	0.0234885	3.62192e-22	-0.230069	0.0234766	2.22238e-22	-0.229075	0.0234887	1.49356e-22
1917	AC(16:0)	AC	rs162891	5	131623268	132287575	C	T	0.674	-0.217834	0.0232498	1.25412e-20	-0.218311	0.02324	1.03931e-20	-0.218034	0.0232501	5.20304e-21
1918	AC(16:0)	AC	rs7705189	5	131623358	132287665	G	A	0.473	-0.177627	0.0218978	6.70347e-16	-0.177709	0.0218935	6.46516e-16	-0.177867	0.021898	2.92372e-16
1919	AC(16:0)	AC	rs162890	5	131623658	132287965	C	T	0.673	-0.219965	0.023423	1.08493e-20	-0.219642	0.0234151	1.25293e-20	-0.220198	0.0234232	4.19779e-21
1920	AC(16:0)	AC	rs162887	5	131629165	132293472	G	A	0.716	-0.258049	0.0241057	2.40981e-26	-0.256568	0.0241028	4.66303e-26	-0.258392	0.0241059	8.64545e-27
1921	AC(16:0)	AC	rs460089	5	131629772	132294079	G	C	0.716	-0.259232	0.0240821	1.29115e-26	-0.257701	0.0240794	2.56697e-26	-0.259579	0.0240824	4.59665e-27
1922	AC(16:0)	AC	rs460271	5	131630062	132294369	G	C	0.716	-0.257573	0.0240728	2.55316e-26	-0.255887	0.0240706	5.41441e-26	-0.25792	0.024073	9.10694e-27
1923	AC(16:0)	AC	rs35260072	5	131630852	132295159	C	A	0.438	-0.166141	0.022005	5.48636e-14	-0.16479	0.0220041	8.7283e-14	-0.166226	0.0220053	2.54366e-14
1924	AC(16:0)	AC	rs419291	5	131633355	132297662	C	T	0.641	-0.232995	0.0228119	3.66554e-24	-0.231372	0.0228107	7.58301e-24	-0.233323	0.0228122	1.36903e-24
1925	AC(16:0)	AC	rs270612	5	131637338	132301645	A	G	0.714	-0.265306	0.0238833	3.22122e-28	-0.263521	0.0238815	7.39777e-28	-0.26566	0.0238836	1.13337e-28
1926	AC(16:0)	AC	rs72795121	5	131638324	132302631	A	T	0.481	-0.189553	0.0217759	4.68178e-18	-0.189648	0.0217721	4.47338e-18	-0.189815	0.0217761	1.98547e-18
1927	AC(16:0)	AC	rs272838	5	131638817	132303124	T	C	0.171	0.220501	0.0289998	3.85841e-14	0.21983	0.0289965	4.59932e-14	0.221038	0.0290001	1.51451e-14
1928	AC(16:0)	AC	rs6860806	5	131640536	132304843	G	A	0.555	-0.194883	0.0217757	5.49029e-19	-0.195011	0.0217713	5.16958e-19	-0.195135	0.0217759	2.31277e-19
1929	AC(16:0)	AC	rs270613	5	131640583	132304890	G	A	0.633	-0.232194	0.0225887	1.85846e-24	-0.231035	0.0225861	3.14737e-24	-0.232515	0.022589	7.07053e-25
1930	AC(16:0)	AC	rs270614	5	131640813	132305120	A	G	0.714	-0.266146	0.0238849	2.22467e-28	-0.264236	0.0238835	5.42832e-28	-0.266499	0.0238852	7.78348e-29
1931	AC(16:0)	AC	rs270615	5	131641573	132305880	C	G	0.714	-0.266675	0.0238901	1.79196e-28	-0.264825	0.0238886	4.25602e-28	-0.267025	0.0238904	6.28066e-29
1932	AC(16:0)	AC	rs270608	5	131648406	132312713	T	C	0.707	-0.267105	0.0238071	9.45491e-29	-0.264824	0.023807	2.76604e-28	-0.267397	0.0238074	3.44769e-29
1933	AC(16:0)	AC	rs270607	5	131649186	132313493	G	A	0.703	-0.247825	0.0236967	3.22319e-25	-0.246996	0.0236928	4.65853e-25	-0.248146	0.023697	1.14075e-25
1934	AC(16:0)	AC	rs270606	5	131650867	132315174	G	A	0.713	-0.263603	0.0238809	6.9423e-28	-0.261576	0.0238801	1.77261e-27	-0.263935	0.0238811	2.45591e-28
1935	AC(16:0)	AC	rs270605	5	131651811	132316118	T	C	0.633	-0.231688	0.0225835	2.26794e-24	-0.230509	0.0225812	3.86774e-24	-0.231997	0.0225838	8.71307e-25
1936	AC(16:0)	AC	rs11950562	5	131652529	132316836	C	A	0.483	-0.187698	0.0217039	7.62878e-18	-0.188149	0.0216995	6.31409e-18	-0.187949	0.0217042	3.25336e-18
1937	AC(16:0)	AC	rs156322	5	131653925	132318232	T	C	0.713	-0.263522	0.0238573	6.3537e-28	-0.261699	0.023856	1.47728e-27	-0.263854	0.0238576	2.26364e-28
1938	AC(16:0)	AC	rs270603	5	131655417	132319724	C	G	0.713	-0.263224	0.0238497	6.99005e-28	-0.261444	0.0238482	1.59327e-27	-0.263557	0.0238499	2.49318e-28
1939	AC(16:0)	AC	rs682821	5	131655540	132319847	C	T	0.713	-0.263307	0.0238584	7.05234e-28	-0.261605	0.0238566	1.54968e-27	-0.263639	0.0238586	2.50945e-28
1940	AC(16:0)	AC	rs272842	5	131656517	132320824	G	A	0.633	-0.231719	0.0225658	2.05751e-24	-0.230663	0.0225629	3.32201e-24	-0.232029	0.022566	7.90907e-25
1941	AC(16:0)	AC	rs270602	5	131656700	132321007	C	T	0.641	-0.235348	0.0226685	6.55297e-25	-0.233832	0.0226672	1.30972e-24	-0.235661	0.0226688	2.48503e-25
1942	AC(16:0)	AC	rs11739484	5	131656760	132321067	G	A	0.021	0.479002	0.0813746	4.26916e-09	0.487014	0.081346	2.33509e-09	0.478018	0.0813754	2.27737e-09
1943	AC(16:0)	AC	rs270601	5	131656997	132321304	C	T	0.713	-0.263755	0.0238432	5.32427e-28	-0.262006	0.0238415	1.19909e-27	-0.264089	0.0238434	1.89372e-28
1944	AC(16:0)	AC	rs273917	5	131659618	132323925	G	A	0.713	-0.263866	0.0238523	5.31528e-28	-0.26219	0.0238504	1.15725e-27	-0.2642	0.0238525	1.88543e-28
1945	AC(16:0)	AC	rs273916	5	131659830	132324137	A	C	0.713	-0.26375	0.0238426	5.32268e-28	-0.262	0.023841	1.19927e-27	-0.264084	0.0238429	1.89286e-28
1946	AC(16:0)	AC	rs273915	5	131660119	132324426	C	G	0.713	-0.263751	0.0238426	5.32158e-28	-0.262	0.023841	1.19906e-27	-0.264085	0.0238429	1.8926e-28
1947	AC(16:0)	AC	rs273914	5	131660431	132324738	T	A	0.633	-0.231719	0.0225657	2.05763e-24	-0.230661	0.0225629	3.32313e-24	-0.232028	0.022566	7.91178e-25
1948	AC(16:0)	AC	rs273913	5	131661156	132325463	C	T	0.633	-0.233587	0.0225582	8.5824e-25	-0.232419	0.0225557	1.46424e-24	-0.233894	0.0225585	3.2924e-25
1949	AC(16:0)	AC	rs273912	5	131661349	132325656	T	G	0.713	-0.263374	0.0238555	6.75843e-28	-0.261531	0.023854	1.58633e-27	-0.263708	0.0238557	2.39624e-28
1950	AC(16:0)	AC	rs273911	5	131661526	132325833	G	C	0.713	-0.263846	0.0238525	5.37286e-28	-0.262169	0.0238507	1.1696e-27	-0.264179	0.0238528	1.90569e-28
1951	AC(16:0)	AC	rs272894	5	131662460	132326767	T	C	0.633	-0.231718	0.0225657	2.05802e-24	-0.230662	0.0225629	3.32309e-24	-0.232027	0.022566	7.91658e-25
1952	AC(16:0)	AC	rs272893	5	131663062	132327369	C	T	0.641	-0.235348	0.0226685	6.55297e-25	-0.233832	0.0226672	1.30972e-24	-0.235667	0.0226688	2.47865e-25
1953	AC(16:0)	AC	rs272892	5	131664349	132328656	T	C	0.713	-0.26369	0.0238434	5.49338e-28	-0.261951	0.0238417	1.23083e-27	-0.264025	0.0238437	1.95241e-28
1954	AC(16:0)	AC	rs272891	5	131664394	132328701	T	G	0.713	-0.262858	0.023854	8.48125e-28	-0.261202	0.0238521	1.8239e-27	-0.263192	0.0238542	3.0068e-28
1955	AC(16:0)	AC	rs272889	5	131665378	132329685	G	A	0.641	-0.23434	0.0226724	1.0537e-24	-0.232933	0.0226708	1.99829e-24	-0.234655	0.0226727	3.98418e-25
1956	AC(16:0)	AC	rs272888	5	131665423	132329730	C	T	0.713	-0.262749	0.0238457	8.54796e-28	-0.261108	0.0238438	1.82558e-27	-0.263086	0.023846	3.02722e-28
1957	AC(16:0)	AC	rs272887	5	131665713	132330020	G	A	0.713	-0.264244	0.0238395	4.18352e-28	-0.262659	0.0238375	8.74043e-28	-0.264578	0.0238398	1.48734e-28
1958	AC(16:0)	AC	rs272886	5	131665840	132330147	C	T	0.633	-0.23172	0.0225657	2.05633e-24	-0.230666	0.0225629	3.31598e-24	-0.232031	0.022566	7.90347e-25
1959	AC(16:0)	AC	rs273909	5	131667353	132331660	G	A	0.106	0.223605	0.0353878	2.87539e-10	0.219734	0.035386	5.76999e-10	0.223615	0.0353881	1.44487e-10
1960	AC(16:0)	AC	rs272885	5	131667736	132332043	G	A	0.713	-0.263753	0.0238427	5.31777e-28	-0.262004	0.0238411	1.19784e-27	-0.26409	0.023843	1.88922e-28
1961	AC(16:0)	AC	rs272884	5	131668654	132332961	C	G	0.633	-0.231719	0.0225658	2.05751e-24	-0.230663	0.0225629	3.32201e-24	-0.232031	0.022566	7.9037e-25
1962	AC(16:0)	AC	rs272883	5	131668698	132333005	G	A	0.713	-0.263752	0.0238427	5.3206e-28	-0.262002	0.0238411	1.19847e-27	-0.264088	0.023843	1.89019e-28
1963	AC(16:0)	AC	rs272882	5	131669161	132333468	T	G	0.713	-0.263752	0.0238427	5.3206e-28	-0.262002	0.0238411	1.19847e-27	-0.264088	0.023843	1.8902e-28
1964	AC(16:0)	AC	rs272881	5	131669264	132333571	A	G	0.633	-0.231732	0.022566	2.04759e-24	-0.230675	0.0225632	3.30672e-24	-0.232044	0.0225662	7.86601e-25
1965	AC(16:0)	AC	rs149218	5	131669690	132333997	T	C	0.641	-0.235348	0.0226685	6.55297e-25	-0.233832	0.0226672	1.30972e-24	-0.235664	0.0226688	2.48157e-25
1966	AC(16:0)	AC	rs272880	5	131670178	132334485	T	C	0.713	-0.263866	0.0238523	5.31603e-28	-0.26219	0.0238504	1.15714e-27	-0.264202	0.0238526	1.88411e-28
1967	AC(16:0)	AC	rs272879	5	131670546	132334853	G	C	0.633	-0.231718	0.0225661	2.06238e-24	-0.230663	0.0225633	3.32669e-24	-0.232031	0.0225664	7.91654e-25
1968	AC(16:0)	AC	rs272878	5	131671769	132336076	C	T	0.713	-0.263753	0.0238427	5.31916e-28	-0.262003	0.0238411	1.19809e-27	-0.264088	0.023843	1.89068e-28
1969	AC(16:0)	AC	rs56399423	5	131672657	132336964	C	T	0.439	-0.165533	0.0218679	4.76546e-14	-0.164149	0.0218671	7.69925e-14	-0.165615	0.0218681	2.19422e-14
1970	AC(16:0)	AC	rs272877	5	131674260	132338567	G	A	0.713	-0.263753	0.0238427	5.31802e-28	-0.262003	0.0238411	1.1979e-27	-0.264086	0.023843	1.89156e-28
1971	AC(16:0)	AC	rs272875	5	131674888	132339195	C	T	0.633	-0.231682	0.0225658	2.0926e-24	-0.230627	0.022563	3.3759e-24	-0.231992	0.022566	8.04262e-25
1972	AC(16:0)	AC	rs272874	5	131675046	132339353	T	C	0.641	-0.235348	0.0226685	6.55297e-25	-0.233832	0.0226672	1.30972e-24	-0.235663	0.0226688	2.48327e-25
1973	AC(16:0)	AC	rs272872	5	131675864	132340171	G	A	0.713	-0.263752	0.0238427	5.3206e-28	-0.262002	0.0238411	1.19847e-27	-0.264086	0.023843	1.89181e-28
1974	AC(16:0)	AC	rs1050152	5	131676320	132340627	T	C	0.439	-0.165514	0.0218496	4.56581e-14	-0.164067	0.0218489	7.54683e-14	-0.165598	0.0218499	2.10375e-14
1975	AC(16:0)	AC	rs272871	5	131676688	132340995	G	T	0.641	-0.235344	0.0226687	6.56842e-25	-0.233829	0.0226673	1.31239e-24	-0.235658	0.0226689	2.4897e-25
1976	AC(16:0)	AC	rs11242109	5	131677047	132341354	T	G	0.488	-0.190161	0.0217183	3.01061e-18	-0.191661	0.0217117	1.61637e-18	-0.190425	0.0217186	1.27131e-18
1977	AC(16:0)	AC	rs272870	5	131677073	132341380	T	C	0.713	-0.263755	0.0238427	5.3127e-28	-0.262005	0.0238411	1.19663e-27	-0.26409	0.023843	1.88906e-28
1978	AC(16:0)	AC	rs272869	5	131677997	132342304	G	A	0.641	-0.235348	0.0226685	6.55297e-25	-0.233832	0.0226672	1.30972e-24	-0.235662	0.0226688	2.48377e-25
1979	AC(16:0)	AC	rs4705933	5	131678412	132342719	A	G	0.633	-0.23172	0.0225657	2.05633e-24	-0.230666	0.0225629	3.31598e-24	-0.232029	0.022566	7.90904e-25
1980	AC(16:0)	AC	rs272868	5	131680751	132345058	G	C	0.713	-0.263755	0.0238427	5.31308e-28	-0.262005	0.0238411	1.19719e-27	-0.264091	0.023843	1.88813e-28
1981	AC(16:0)	AC	rs272867	5	131681057	132345364	A	G	0.633	-0.23172	0.0225657	2.05633e-24	-0.230666	0.0225629	3.31598e-24	-0.232029	0.022566	7.91013e-25
1982	AC(16:0)	AC	rs272865	5	131681926	132346233	A	T	0.633	-0.231718	0.0225659	2.06007e-24	-0.230666	0.0225631	3.31875e-24	-0.232027	0.0225661	7.9231e-25
1983	AC(16:0)	AC	rs166635	5	131684042	132348349	A	G	0.713	-0.263753	0.0238428	5.32137e-28	-0.262002	0.0238412	1.19909e-27	-0.26409	0.0238431	1.89022e-28
1984	AC(16:0)	AC	rs272860	5	131684175	132348482	G	C	0.633	-0.231714	0.0225668	2.07242e-24	-0.230668	0.022564	3.32919e-24	-0.232022	0.022567	7.97253e-25
1985	AC(16:0)	AC	rs272859	5	131684256	132348563	C	T	0.713	-0.263744	0.0238436	5.36037e-28	-0.261993	0.0238419	1.20818e-27	-0.264079	0.0238438	1.90638e-28
1986	AC(16:0)	AC	rs272857	5	131685297	132349604	A	G	0.642	-0.235321	0.0226701	6.6819e-25	-0.233816	0.0226687	1.32924e-24	-0.235637	0.0226704	2.53107e-25
1987	AC(16:0)	AC	rs10058074	5	131686146	132350453	A	G	0.481	-0.188359	0.0217015	5.82091e-18	-0.188635	0.0216973	5.16952e-18	-0.188598	0.0217017	2.49088e-18
1988	AC(16:0)	AC	rs272856	5	131687081	132351388	C	G	0.713	-0.263755	0.0238428	5.31425e-28	-0.262004	0.0238411	1.19773e-27	-0.264093	0.023843	1.8871e-28
1989	AC(16:0)	AC	rs272855	5	131687175	132351482	T	C	0.713	-0.262929	0.0238533	8.18476e-28	-0.26126	0.0238514	1.77103e-27	-0.263265	0.0238536	2.89857e-28
1990	AC(16:0)	AC	rs272854	5	131688017	132352324	T	C	0.713	-0.26387	0.0238524	5.30857e-28	-0.262193	0.0238505	1.15605e-27	-0.264207	0.0238526	1.87964e-28
1991	AC(16:0)	AC	rs169256	5	131688533	132352840	C	T	0.713	-0.263753	0.0238427	5.31869e-28	-0.262003	0.0238411	1.19823e-27	-0.264091	0.023843	1.88833e-28
1992	AC(16:0)	AC	rs272853	5	131688561	132352868	G	A	0.713	-0.264254	0.02384	4.17452e-28	-0.262669	0.023838	8.72351e-28	-0.264591	0.0238403	1.48258e-28
1993	AC(16:0)	AC	rs272852	5	131688767	132353074	A	G	0.633	-0.231682	0.0225671	2.10494e-24	-0.230637	0.0225642	3.38006e-24	-0.231993	0.0225673	8.08811e-25
1994	AC(16:0)	AC	rs272851	5	131688964	132353271	G	A	0.713	-0.263894	0.0238494	5.16242e-28	-0.262139	0.0238478	1.1656e-27	-0.264232	0.0238497	1.83119e-28
1995	AC(16:0)	AC	rs272850	5	131689123	132353430	G	A	0.713	-0.263753	0.0238427	5.31786e-28	-0.262003	0.0238411	1.19798e-27	-0.264091	0.023843	1.88778e-28
1996	AC(16:0)	AC	rs272849	5	131690241	132354548	G	A	0.641	-0.234033	0.0226753	1.22099e-24	-0.232578	0.0226738	2.36477e-24	-0.234349	0.0226756	4.63258e-25
1997	AC(16:0)	AC	rs273903	5	131692462	132356769	G	A	0.713	-0.26228	0.0238463	1.05477e-27	-0.260584	0.0238445	2.30722e-27	-0.262619	0.0238466	3.75202e-28
[truncated: 87,503 more rows]
