# Supplementary material for: Comprehensive genetic analysis of the human lipidome identifies loci associated with lipid homeostasis with links to coronary artery disease
Source: Nat Commun. 2022 Jun 6;13:3124. doi: 10.1038/s41467-022-30875-7 (PMC9170690; doi:10.1038/s41467-022-30875-7)
Supplement: Supplementary file 7 — Supplementary Dataset 5 [file 41467_2022_30875_MOESM7_ESM.xlsx]

## Sheet: Supp Data 5
Supplementary Data 5: Annotation of genome-wide significant SNPs
#	rsID (if available)	Chromosome	Position (hg19)a	Position (hg38)b	Effect Allele	Other Allele	EAF	HWE	INFO	Genotyped/Imputed	Lipid Species/Class with Strongest Association			SNPEff Annotation
											Lipid Species/Class	Lipid class	Dataset	Annotation	Annotation Impact	Gene ID	Gene name	Gene symbol
1	rs350163	1	4567158	4507098	A	G	0.00678985	1	0.89376	Imputed	PC(18:1_18:1)	PC	Standard covariates	intergenic region	MODIFIER	ENSG00000235054-ENSG00000227169	long intergenic non-protein coding RNA 1777	LINC01777, RP1-37J18.1
2	rs41269433	1	15578513	15252017	G	A	0.0612199	0.365039	0.88129	Imputed	GM3(d18:1/16:0)	GM3	Standard covariates	intron variant	MODIFIER	ENSG00000142621	forkhead associated phosphopeptide binding domain 1	FHAD1
3	rs657624	1	20888348	20561855	A	G	0.326803	0.945928	0.96605	Imputed	PI(37:6)	PI	Adjusted for clinical lipids	intergenic region	MODIFIER	ENSG00000183114-ENSG00000158825	family with sequence similarity 43 member B, cytidine deaminase	FAM43B, CDA
4	rs541244	1	20889380	20562887	A	G	0.327582	0.91907	0.96996	Imputed	PI(37:6)	PI	Adjusted for clinical lipids	intergenic region	MODIFIER	ENSG00000183114-ENSG00000158825	family with sequence similarity 43 member B, cytidine deaminase	FAM43B, CDA
5	rs674187	1	20889794	20563301	A	T	0.401825	0.619536	0.9764	Imputed	PI(37:6)	PI	Adjusted for clinical lipids	intergenic region	MODIFIER	ENSG00000183114-ENSG00000158825	family with sequence similarity 43 member B, cytidine deaminase	FAM43B, CDA
6	rs476582	1	20894450	20567957	G	A	0.328362	0.946072	0.99083	Imputed	PI(37:6)	PI	Adjusted for clinical lipids	intergenic region	MODIFIER	ENSG00000183114-ENSG00000158825	family with sequence similarity 43 member B, cytidine deaminase	FAM43B, CDA
7	rs477679	1	20894618	20568125	A	G	0.328362	0.946072	0.99086	Imputed	PI(37:6)	PI	Adjusted for clinical lipids	intergenic region	MODIFIER	ENSG00000183114-ENSG00000158825	family with sequence similarity 43 member B, cytidine deaminase	FAM43B, CDA
8	rs530104	1	20895721	20569228	G	A	0.328028	0.946043	0.99113	Imputed	PI(37:6)	PI	Adjusted for clinical lipids	intergenic region	MODIFIER	ENSG00000183114-ENSG00000158825	family with sequence similarity 43 member B, cytidine deaminase	FAM43B, CDA
9	rs477190	1	20898514	20572021	A	C	0.426091	0.0671567	0.99354	Imputed	PI(37:6)	PI	Adjusted for clinical lipids	intergenic region	MODIFIER	ENSG00000183114-ENSG00000158825	family with sequence similarity 43 member B, cytidine deaminase	FAM43B, CDA
10	rs576968	1	20901246	20574753	G	A	0.426091	0.0671567	0.99509	Imputed	PI(37:6)	PI	Adjusted for clinical lipids	intergenic region	MODIFIER	ENSG00000183114-ENSG00000158825	family with sequence similarity 43 member B, cytidine deaminase	FAM43B, CDA
11	rs1253904	1	20913519	20587026	T	C	0.337711	0.867548	0.99396	Imputed	PI(37:6)	PI	Adjusted for clinical lipids	upstream gene variant, intergenic region	MODIFIER	ENSG00000158825, ENSG00000183114-ENSG00000158825	cytidine deaminase, family with sequence similarity 43 member B, cytidine deaminase	CDA, FAM43B, CDA
12	rs532545	1	20915172	20588679	T	C	0.336821	0.815222	0.99477	Imputed	PI(37:6)	PI	Adjusted for clinical lipids	upstream gene variant, intergenic region	MODIFIER	ENSG00000158825, ENSG00000183114-ENSG00000158825	cytidine deaminase, family with sequence similarity 43 member B, cytidine deaminase	CDA, FAM43B, CDA
13	rs603412	1	20915418	20588925	G	C	0.427427	0.760487	0.99132	Imputed	PI(37:6)	PI	Adjusted for clinical lipids	upstream gene variant, intergenic region	MODIFIER	ENSG00000158825, ENSG00000183114-ENSG00000158825	cytidine deaminase, family with sequence similarity 43 member B, cytidine deaminase	CDA, FAM43B, CDA
14	rs602950	1	20915531	20589038	G	A	0.337378	0.867483	0.99724	Imputed	PI(37:6)	PI	Adjusted for clinical lipids	5 prime UTR variant, upstream gene variant	MODIFIER	ENSG00000158825	cytidine deaminase	CDA
15	rs2072671	1	20915701	20589208	C	A	0.346616	0.843316	0.99832	Genotyped	PI(37:6)	PI	Adjusted for clinical lipids	missense variant, non coding transcript exon variant	MODERATE, MODIFIER	ENSG00000158825	cytidine deaminase	CDA
16	rs589942	1	20916080	20589587	G	C	0.334929	0.639182	0.9953	Imputed	PI(37:6)	PI	Adjusted for clinical lipids	intron variant	MODIFIER	ENSG00000158825	cytidine deaminase	CDA
17	rs66731853	1	20916238	20589745	A	G	0.325022	0.395366	0.9943	Imputed	PI(37:6)	PI	Adjusted for clinical lipids	intron variant	MODIFIER	ENSG00000158825	cytidine deaminase	CDA
18	rs588485	1	20916444	20589951	A	G	0.330922	0.787525	0.99513	Imputed	PI(37:6)	PI	Adjusted for clinical lipids	intron variant	MODIFIER	ENSG00000158825	cytidine deaminase	CDA
19	rs472629	1	20917108	20590615	A	G	0.331144	0.813667	0.99756	Imputed	PI(37:6)	PI	Adjusted for clinical lipids	intron variant	MODIFIER	ENSG00000158825	cytidine deaminase	CDA
20	rs471760	1	20917206	20590713	A	G	0.331033	0.866232	0.99883	Genotyped	PI(37:6)	PI	Adjusted for clinical lipids	intron variant	MODIFIER	ENSG00000158825	cytidine deaminase	CDA
21	rs34918162	1	20935082	20608589	C	T	0.217609	0.630059	0.97147	Imputed	PI(37:6)	PI	Standard covariates	intron variant	MODIFIER	ENSG00000158825	cytidine deaminase	CDA
22	rs570398878	1	25798891	25472400	C	T	0.00267142	1	0.60696	Imputed	PC(15-MHDA_18:2)	PC	Standard covariates	intron variant	MODIFIER	ENSG00000204178	macoilin 1	MACO1
23	rs147786113	1	35467083	35001482	T	C	0.0099065	0.356112	0.63582	Imputed	PC(18:1_18:2)	PC	Adjusted for clinical lipids	downstream gene variant, intron variant	MODIFIER	ENSG00000163867, ENSG00000271741	zinc finger MYM-type containing 6,	ZMYM6, RP11-244H3.4
24	rs147488871	1	39487124	39021452	G	A	0.00756901	0.0260905	0.7065	Imputed	Total PC	Totals	Adjusted for clinical lipids	upstream gene variant, intergenic region	MODIFIER	ENSG00000168653, ENSG00000174574-ENSG00000168653	NADH:ubiquinone oxidoreductase subunit S5, akirin 1, NADH:ubiquinone oxidoreductase subunit S5	NDUFS5, AKIRIN1, NDUFS5
25	rs145848019	1	39576993	39111321	A	G	0.033504	0.350677	0.85403	Imputed	PC(O-38:5)	PC(O)	Adjusted for clinical lipids	intron variant	MODIFIER	ENSG00000127603	microtubule actin crosslinking factor 1	MACF1
26	rs11591147	1	55505647	55039974	T	G	0.016919	0.639531	0.9	Imputed	Total CE	Totals	Standard covariates	missense variant, upstream gene variant	MODERATE, MODIFIER	ENSG00000169174	proprotein convertase subtilisin/kexin type 9	PCSK9
27	rs4264033	1	56416738	55951065	G	A	0.179541	0.879352	0.98091	Imputed	Total LPI	Totals	Standard covariates	downstream gene variant, intergenic region	MODIFIER	ENSG00000233079, ENSG00000233079-ENSG00000235612	long intergenic non-protein coding RNA 1755	LINC01755, LINC01755, RP1-158P9.1
28	rs139766302	1	56745083	56279411	C	G	0.00178094	1	0.79574	Imputed	PE(P-18:1/22:5) (b)	PE(P)	Standard covariates	intergenic region	MODIFIER	ENSG00000260971-ENSG00000223307	-	RP11-504A18.1, AC119674.1
29	rs114528688	1	60313461	59847789	T	C	0.00756901	1	0.81605	Imputed	Cer(d17:1/16:0)	Cer(d)	Standard covariates	intron variant	MODIFIER	ENSG00000134709	hook microtubule tethering protein 1	HOOK1
30	rs6659654	1	62127290	61661618	T	C	0.389248	0.451347	0.97627	Imputed	PC(31:0) (a)	PC	Adjusted for clinical lipids	intergenic region	MODIFIER	ENSG00000223920-ENSG00000162604	TM2 domain containing 1	RP11-430G17.1, TM2D1
31	rs10493310	1	62131807	61666135	T	C	0.38858	0.489787	0.99958	Genotyped	PC(31:0) (a)	PC	Adjusted for clinical lipids	intergenic region	MODIFIER	ENSG00000223920-ENSG00000162604	TM2 domain containing 1	RP11-430G17.1, TM2D1
32	rs12403120	1	62132716	61667044	C	T	0.388691	0.470398	0.99772	Imputed	PC(31:0) (a)	PC	Adjusted for clinical lipids	intergenic region	MODIFIER	ENSG00000223920-ENSG00000162604	TM2 domain containing 1	RP11-430G17.1, TM2D1
33	rs12127372	1	62134538	61668866	C	A	0.38858	0.451187	0.9922	Imputed	PC(31:0) (a)	PC	Adjusted for clinical lipids	intergenic region	MODIFIER	ENSG00000223920-ENSG00000162604	TM2 domain containing 1	RP11-430G17.1, TM2D1
34	rs626787	1	62901243	62435572	G	C	0.364982	0.974324	0.95968	Imputed	Total PI	Totals	Standard covariates	upstream gene variant, intergenic region	MODIFIER	ENSG00000162607, ENSG00000132854-ENSG00000162607	ubiquitin specific peptidase 1, KN motif and ankyrin repeat domains 4, ubiquitin specific peptidase 1	USP1, KANK4, USP1
35	rs631106	1	62901807	62436136	A	C	0.364982	1	0.96	Imputed	Total PI	Totals	Standard covariates	upstream gene variant, intergenic region	MODIFIER	ENSG00000162607, ENSG00000132854-ENSG00000162607	ubiquitin specific peptidase 1, KN motif and ankyrin repeat domains 4, ubiquitin specific peptidase 1	USP1, KANK4, USP1
36	rs9436221	1	62903359	62437688	C	T	0.352404	0.578454	0.9453	Imputed	Total PI	Totals	Standard covariates	intron variant	MODIFIER	ENSG00000162607	ubiquitin specific peptidase 1	USP1
37	rs9436222	1	62903363	62437692	G	C	0.352293	0.556198	0.94511	Imputed	Total PI	Totals	Standard covariates	intron variant	MODIFIER	ENSG00000162607	ubiquitin specific peptidase 1	USP1
38	rs9436223	1	62903547	62437876	T	C	0.364537	0.897513	0.96196	Imputed	Total PI	Totals	Standard covariates	intron variant	MODIFIER	ENSG00000162607	ubiquitin specific peptidase 1	USP1
39	rs12029068	1	62904295	62438624	T	C	0.364203	0.897464	0.96242	Imputed	Total PI	Totals	Standard covariates	intron variant	MODIFIER	ENSG00000162607	ubiquitin specific peptidase 1	USP1
40	rs9436661	1	62904575	62438904	G	T	0.364203	0.897464	0.9625	Imputed	Total PI	Totals	Standard covariates	intron variant	MODIFIER	ENSG00000162607	ubiquitin specific peptidase 1	USP1
41	rs11588261	1	62904936	62439265	A	G	0.36398	0.84674	0.96318	Imputed	Total PI	Totals	Standard covariates	intron variant	MODIFIER	ENSG00000162607	ubiquitin specific peptidase 1	USP1
42	rs10493322	1	62905893	62440222	T	C	0.363424	0.821412	0.96394	Imputed	Total PI	Totals	Standard covariates	intron variant	MODIFIER	ENSG00000162607	ubiquitin specific peptidase 1	USP1
43	rs638714	1	62906489	62440818	T	G	0.357858	0.948245	0.95823	Imputed	Total PI	Totals	Standard covariates	intron variant	MODIFIER	ENSG00000162607	ubiquitin specific peptidase 1	USP1
44	rs638305	1	62906537	62440866	T	G	0.364203	0.897464	0.96434	Imputed	Total PI	Totals	Standard covariates	intron variant	MODIFIER	ENSG00000162607	ubiquitin specific peptidase 1	USP1
45	rs637723	1	62906728	62441057	T	C	0.364092	0.923006	0.96457	Imputed	Total PI	Totals	Standard covariates	intron variant	MODIFIER	ENSG00000162607	ubiquitin specific peptidase 1	USP1
46	rs656297	1	62907595	62441924	G	A	0.364092	0.923006	0.96522	Imputed	Total PI	Totals	Standard covariates	downstream gene variant, intron variant	MODIFIER	ENSG00000162607	ubiquitin specific peptidase 1	USP1
47	rs642845	1	62908235	62442564	C	T	0.364092	0.923006	0.96562	Imputed	Total PI	Totals	Standard covariates	downstream gene variant, intron variant	MODIFIER	ENSG00000162607	ubiquitin specific peptidase 1	USP1
48	rs641540	1	62908538	62442867	G	A	0.36398	1	0.96609	Imputed	Total PI	Totals	Standard covariates	downstream gene variant, intron variant	MODIFIER	ENSG00000162607	ubiquitin specific peptidase 1	USP1
49	rs598253	1	62911341	62445670	C	T	0.36398	0.974291	0.96841	Imputed	Total PI	Totals	Standard covariates	downstream gene variant, intron variant	MODIFIER	ENSG00000162607	ubiquitin specific peptidase 1	USP1
50	rs11207969	1	62911751	62446080	G	A	0.363869	0.974297	0.96897	Imputed	Total PI	Totals	Standard covariates	downstream gene variant, intron variant	MODIFIER	ENSG00000162607	ubiquitin specific peptidase 1	USP1
51	rs659656	1	62912120	62446449	G	C	0.363869	0.974297	0.9696	Imputed	Total PI	Totals	Standard covariates	downstream gene variant, intron variant	MODIFIER	ENSG00000162607	ubiquitin specific peptidase 1	USP1
52	rs10158897	1	62912919	62447248	T	C	0.363758	0.922968	0.9707	Imputed	Total PI	Totals	Standard covariates	downstream gene variant, intron variant	MODIFIER	ENSG00000162607	ubiquitin specific peptidase 1	USP1
53	rs783291	1	62914978	62449307	A	G	0.363758	0.897419	0.973	Imputed	Total PI	Totals	Standard covariates	intron variant	MODIFIER	ENSG00000162607	ubiquitin specific peptidase 1	USP1
54	rs11207970	1	62915473	62449802	T	C	0.36309	1	0.97372	Imputed	Total PI	Totals	Standard covariates	downstream gene variant, intron variant	MODIFIER	ENSG00000116641, ENSG00000162607	dedicator of cytokinesis 7, ubiquitin specific peptidase 1	DOCK7, USP1
55	rs583609	1	62916796	62451125	C	T	0.363758	0.897419	0.97487	Imputed	Total PI	Totals	Standard covariates	3 prime UTR variant, downstream gene variant	MODIFIER	ENSG00000162607, ENSG00000116641	ubiquitin specific peptidase 1, dedicator of cytokinesis 7	USP1, DOCK7
56	rs597470	1	62917796	62452125	G	T	0.36476	0.974327	0.97674	Imputed	Total PI	Totals	Standard covariates	downstream gene variant, intergenic region	MODIFIER	ENSG00000162607, ENSG00000116641, ENSG00000162607-ENSG00000116641	ubiquitin specific peptidase 1, dedicator of cytokinesis 7, ubiquitin specific peptidase 1, dedicator of cytokinesis 7	USP1, DOCK7, USP1, DOCK7
57	rs597078	1	62917857	62452186	A	G	0.36476	0.974327	0.97693	Imputed	Total PI	Totals	Standard covariates	downstream gene variant, intergenic region	MODIFIER	ENSG00000162607, ENSG00000116641, ENSG00000162607-ENSG00000116641	ubiquitin specific peptidase 1, dedicator of cytokinesis 7, ubiquitin specific peptidase 1, dedicator of cytokinesis 7	USP1, DOCK7, USP1, DOCK7
58	rs597076	1	62917865	62452194	A	T	0.364648	1	0.97712	Imputed	Total PI	Totals	Standard covariates	downstream gene variant, intergenic region	MODIFIER	ENSG00000162607, ENSG00000116641, ENSG00000162607-ENSG00000116641	ubiquitin specific peptidase 1, dedicator of cytokinesis 7, ubiquitin specific peptidase 1, dedicator of cytokinesis 7	USP1, DOCK7, USP1, DOCK7
59	rs12092541	1	62917913	62452242	A	G	0.192453	0.501721	0.96803	Imputed	Total PI	Totals	Standard covariates	downstream gene variant, intergenic region	MODIFIER	ENSG00000162607, ENSG00000116641, ENSG00000162607-ENSG00000116641	ubiquitin specific peptidase 1, dedicator of cytokinesis 7, ubiquitin specific peptidase 1, dedicator of cytokinesis 7	USP1, DOCK7, USP1, DOCK7
60	rs630144	1	62918864	62453193	G	A	0.364648	1	0.97892	Imputed	Total PI	Totals	Standard covariates	downstream gene variant, intergenic region	MODIFIER	ENSG00000162607, ENSG00000116641, ENSG00000162607-ENSG00000116641	ubiquitin specific peptidase 1, dedicator of cytokinesis 7, ubiquitin specific peptidase 1, dedicator of cytokinesis 7	USP1, DOCK7, USP1, DOCK7
61	rs636523	1	62920008	62454337	G	A	0.364092	0.923006	0.98097	Imputed	Total PI	Totals	Standard covariates	downstream gene variant, intergenic region	MODIFIER	ENSG00000162607, ENSG00000116641, ENSG00000162607-ENSG00000116641	ubiquitin specific peptidase 1, dedicator of cytokinesis 7, ubiquitin specific peptidase 1, dedicator of cytokinesis 7	USP1, DOCK7, USP1, DOCK7
62	rs636497	1	62920029	62454358	G	A	0.364648	1	0.98114	Imputed	Total PI	Totals	Standard covariates	downstream gene variant, intergenic region	MODIFIER	ENSG00000162607, ENSG00000116641, ENSG00000162607-ENSG00000116641	ubiquitin specific peptidase 1, dedicator of cytokinesis 7, ubiquitin specific peptidase 1, dedicator of cytokinesis 7	USP1, DOCK7, USP1, DOCK7
63	rs624660	1	62920388	62454717	A	C	0.364648	1	0.9815	Imputed	Total PI	Totals	Standard covariates	downstream gene variant, intergenic region	MODIFIER	ENSG00000162607, ENSG00000116641, ENSG00000162607-ENSG00000116641	ubiquitin specific peptidase 1, dedicator of cytokinesis 7, ubiquitin specific peptidase 1, dedicator of cytokinesis 7	USP1, DOCK7, USP1, DOCK7
64	rs634341	1	62921422	62455751	C	T	0.364648	1	0.98319	Imputed	Total PI	Totals	Standard covariates	downstream gene variant, intron variant	MODIFIER	ENSG00000162607, ENSG00000116641	ubiquitin specific peptidase 1, dedicator of cytokinesis 7	USP1, DOCK7
65	rs3913007	1	62921586	62455915	C	T	0.36398	0.897474	0.98369	Imputed	Total PI	Totals	Standard covariates	downstream gene variant, intron variant	MODIFIER	ENSG00000162607, ENSG00000116641	ubiquitin specific peptidase 1, dedicator of cytokinesis 7	USP1, DOCK7
66	rs4350231	1	62922660	62456989	A	G	0.365316	0.872213	0.9847	Imputed	Total PI	Totals	Standard covariates	intron variant	MODIFIER	ENSG00000116641	dedicator of cytokinesis 7	DOCK7
67	rs12023489	1	62923858	62458187	A	G	0.364537	1	0.98654	Imputed	Total PI	Totals	Standard covariates	intron variant	MODIFIER	ENSG00000116641	dedicator of cytokinesis 7	DOCK7
68	rs12037659	1	62923863	62458192	T	C	0.36398	0.897474	0.98676	Imputed	Total PI	Totals	Standard covariates	intron variant	MODIFIER	ENSG00000116641	dedicator of cytokinesis 7	DOCK7
69	rs9988450	1	62924448	62458777	T	C	0.364537	1	0.98774	Imputed	Total PI	Totals	Standard covariates	intron variant	MODIFIER	ENSG00000116641	dedicator of cytokinesis 7	DOCK7
70	rs1305520	1	62926057	62460386	T	A	0.634239	0.948724	0.99108	Imputed	Total PI	Totals	Standard covariates	intron variant	MODIFIER	ENSG00000116641	dedicator of cytokinesis 7	DOCK7
71	rs7547965	1	62926371	62460700	G	A	0.36565	0.923158	0.99153	Imputed	Total PI	Totals	Standard covariates	intron variant	MODIFIER	ENSG00000116641	dedicator of cytokinesis 7	DOCK7
72	rs1167996	1	62927797	62462126	G	T	0.635463	1	0.99345	Imputed	Total PI	Totals	Standard covariates	intron variant	MODIFIER	ENSG00000116641	dedicator of cytokinesis 7	DOCK7
73	rs998403	1	62928549	62462878	A	G	0.363869	0.897419	0.99487	Imputed	Total PI	Totals	Standard covariates	intron variant	MODIFIER	ENSG00000116641	dedicator of cytokinesis 7	DOCK7
74	rs1177541	1	62929892	62464221	A	G	0.634127	0.974349	0.99705	Imputed	Total PI	Totals	Standard covariates	intron variant	MODIFIER	ENSG00000116641	dedicator of cytokinesis 7	DOCK7
75	rs11207972	1	62930224	62464553	A	G	0.634127	0.974349	0.9976	Imputed	Total PI	Totals	Standard covariates	intron variant	MODIFIER	ENSG00000116641	dedicator of cytokinesis 7	DOCK7
76	rs1167998	1	62931632	62465961	A	C	0.634127	0.974349	0.99997	Genotyped	Total PI	Totals	Standard covariates	intron variant	MODIFIER	ENSG00000116641	dedicator of cytokinesis 7	DOCK7
77	rs1168001	1	62933758	62468087	A	G	0.634127	0.974349	0.99986	Imputed	Total PI	Totals	Standard covariates	intron variant	MODIFIER	ENSG00000116641	dedicator of cytokinesis 7	DOCK7
78	rs1168002	1	62934308	62468637	G	A	0.634127	0.974349	0.99981	Imputed	Total PI	Totals	Standard covariates	intron variant	MODIFIER	ENSG00000116641	dedicator of cytokinesis 7	DOCK7
79	rs1168003	1	62934846	62469175	A	G	0.634127	0.974349	0.9998	Imputed	Total PI	Totals	Standard covariates	downstream gene variant, intron variant	MODIFIER	ENSG00000116641	dedicator of cytokinesis 7	DOCK7
80	rs1007205	1	62936912	62471241	C	T	0.635463	1	0.99954	Imputed	Total PI	Totals	Standard covariates	downstream gene variant, intron variant	MODIFIER	ENSG00000116641	dedicator of cytokinesis 7	DOCK7
81	rs10889330	1	62939466	62473795	C	G	0.365761	0.948724	0.99959	Imputed	Total PI	Totals	Standard covariates	downstream gene variant, intron variant	MODIFIER	ENSG00000116641	dedicator of cytokinesis 7	DOCK7
82	rs1979722	1	62940097	62474426	A	G	0.363869	0.897419	0.99955	Imputed	Total PI	Totals	Standard covariates	downstream gene variant, intron variant	MODIFIER	ENSG00000116641	dedicator of cytokinesis 7	DOCK7
83	rs10889331	1	62943007	62477336	T	G	0.634239	0.948724	0.99943	Imputed	Total PI	Totals	Standard covariates	upstream gene variant, intron variant	MODIFIER	ENSG00000116641	dedicator of cytokinesis 7	DOCK7
84	rs1168009	1	62943954	62478283	A	G	0.634127	0.974349	0.99966	Imputed	Total PI	Totals	Standard covariates	upstream gene variant, intron variant, non coding transcript exon variant	MODIFIER	ENSG00000116641	dedicator of cytokinesis 7	DOCK7
85	rs1168010	1	62943979	62478308	A	G	0.634127	0.974349	0.99966	Imputed	Total PI	Totals	Standard covariates	upstream gene variant, intron variant, non coding transcript exon variant	MODIFIER	ENSG00000116641	dedicator of cytokinesis 7	DOCK7
86	rs1183260	1	62945418	62479747	G	A	0.635463	1	0.9996	Imputed	Total PI	Totals	Standard covariates	upstream gene variant, intron variant	MODIFIER	ENSG00000116641	dedicator of cytokinesis 7	DOCK7
87	rs6587976	1	62945631	62479960	T	C	0.364426	0.974313	0.99956	Imputed	Total PI	Totals	Standard covariates	upstream gene variant, intron variant	MODIFIER	ENSG00000116641	dedicator of cytokinesis 7	DOCK7
88	rs1305521	1	62949034	62483363	G	A	0.635574	0.974313	0.99966	Imputed	Total PI	Totals	Standard covariates	upstream gene variant, intron variant	MODIFIER	ENSG00000116641	dedicator of cytokinesis 7	DOCK7
89	rs11207974	1	62949960	62484289	C	T	0.364314	0.974301	0.99968	Imputed	Total PI	Totals	Standard covariates	intron variant	MODIFIER	ENSG00000116641	dedicator of cytokinesis 7	DOCK7
90	rs10889332	1	62950858	62485187	T	C	0.364314	0.974301	0.99969	Imputed	Total PI	Totals	Standard covariates	intron variant	MODIFIER	ENSG00000116641	dedicator of cytokinesis 7	DOCK7
91	rs2489835	1	62954971	62489300	C	T	0.635574	0.974313	0.99979	Imputed	Total PI	Totals	Standard covariates	downstream gene variant, intron variant	MODIFIER	ENSG00000116641	dedicator of cytokinesis 7	DOCK7
92	rs1690761	1	62955862	62490191	T	C	0.635574	0.974313	0.99984	Imputed	Total PI	Totals	Standard covariates	downstream gene variant, intron variant	MODIFIER	ENSG00000116641	dedicator of cytokinesis 7	DOCK7
93	rs10889333	1	62957030	62491359	A	G	0.363758	0.871967	1	Genotyped	Total PI	Totals	Standard covariates	downstream gene variant, intron variant	MODIFIER	ENSG00000116641	dedicator of cytokinesis 7	DOCK7
94	rs10889334	1	62957199	62491528	G	C	0.363758	0.871967	0.99995	Imputed	Total PI	Totals	Standard covariates	downstream gene variant, intron variant	MODIFIER	ENSG00000116641	dedicator of cytokinesis 7	DOCK7
95	rs10789112	1	62957758	62492087	C	T	0.363758	0.871967	0.99973	Imputed	Total PI	Totals	Standard covariates	downstream gene variant, intron variant	MODIFIER	ENSG00000116641	dedicator of cytokinesis 7	DOCK7
96	rs10889335	1	62960101	62494430	G	A	0.367208	1	0.99309	Imputed	Total PI	Totals	Standard covariates	synonymous variant, non coding transcript exon variant	LOW, MODIFIER	ENSG00000116641	dedicator of cytokinesis 7	DOCK7
97	rs1168041	1	62960250	62494579	C	T	0.648152	0.647086	0.95931	Imputed	Total PI	Totals	Standard covariates	intron variant, non coding transcript exon variant	MODIFIER	ENSG00000116641	dedicator of cytokinesis 7	DOCK7
98	rs1168040	1	62960575	62494904	C	T	0.657947	1	0.97945	Imputed	Total PI	Totals	Standard covariates	intron variant, non coding transcript exon variant	MODIFIER	ENSG00000116641	dedicator of cytokinesis 7	DOCK7
99	rs1168036	1	62962734	62497063	G	A	0.636687	0.897366	0.99931	Imputed	Total PI	Totals	Standard covariates	upstream gene variant, intron variant	MODIFIER	ENSG00000116641	dedicator of cytokinesis 7	DOCK7
100	rs1002687	1	62963737	62498066	A	G	0.635463	0.846798	0.99877	Imputed	Total PI	Totals	Standard covariates	upstream gene variant, intron variant	MODIFIER	ENSG00000116641	dedicator of cytokinesis 7	DOCK7
101	rs1168034	1	62963914	62498243	C	G	0.635463	0.846798	0.99873	Imputed	Total PI	Totals	Standard covariates	upstream gene variant, intron variant	MODIFIER	ENSG00000116641	dedicator of cytokinesis 7	DOCK7
102	rs1168032	1	62967747	62502076	G	A	0.635352	0.872091	0.9993	Imputed	Total PI	Totals	Standard covariates	intron variant	MODIFIER	ENSG00000116641	dedicator of cytokinesis 7	DOCK7
103	rs1168031	1	62967987	62502316	T	C	0.635463	0.846798	0.99913	Imputed	Total PI	Totals	Standard covariates	intron variant	MODIFIER	ENSG00000116641	dedicator of cytokinesis 7	DOCK7
104	rs1168030	1	62968491	62502820	T	C	0.635352	0.974312	0.99929	Imputed	Total PI	Totals	Standard covariates	intron variant	MODIFIER	ENSG00000116641	dedicator of cytokinesis 7	DOCK7
105	rs1168029	1	62969402	62503731	A	G	0.635352	0.974312	0.99929	Imputed	Total PI	Totals	Standard covariates	intron variant	MODIFIER	ENSG00000116641	dedicator of cytokinesis 7	DOCK7
106	rs1168028	1	62969431	62503760	A	G	0.635352	0.974312	0.99931	Imputed	Total PI	Totals	Standard covariates	intron variant	MODIFIER	ENSG00000116641	dedicator of cytokinesis 7	DOCK7
107	rs1168027	1	62970184	62504513	C	T	0.636687	1	0.99931	Imputed	Total PI	Totals	Standard covariates	intron variant	MODIFIER	ENSG00000116641	dedicator of cytokinesis 7	DOCK7
108	rs1168026	1	62970996	62505325	C	T	0.635352	0.974312	0.99935	Imputed	Total PI	Totals	Standard covariates	intron variant	MODIFIER	ENSG00000116641	dedicator of cytokinesis 7	DOCK7
109	rs1184865	1	62973795	62508124	G	A	0.635352	0.974312	0.99941	Imputed	Total PI	Totals	Standard covariates	intron variant	MODIFIER	ENSG00000116641	dedicator of cytokinesis 7	DOCK7
110	rs1168042	1	62974150	62508479	T	A	0.636687	1	0.99944	Imputed	Total PI	Totals	Standard covariates	intron variant	MODIFIER	ENSG00000116641	dedicator of cytokinesis 7	DOCK7
111	rs11207976	1	62976751	62511080	A	G	0.363201	0.974276	0.99962	Imputed	Total PI	Totals	Standard covariates	intron variant	MODIFIER	ENSG00000116641	dedicator of cytokinesis 7	DOCK7
112	rs11207977	1	62977307	62511636	T	C	0.362645	0.897271	0.99964	Imputed	Total PI	Totals	Standard covariates	intron variant	MODIFIER	ENSG00000116641	dedicator of cytokinesis 7	DOCK7
113	rs1781212	1	62977419	62511748	A	G	0.636687	1	0.99963	Imputed	Total PI	Totals	Standard covariates	intron variant	MODIFIER	ENSG00000116641	dedicator of cytokinesis 7	DOCK7
114	rs1168044	1	62977558	62511887	C	A	0.636687	1	0.99966	Imputed	Total PI	Totals	Standard covariates	intron variant	MODIFIER	ENSG00000116641	dedicator of cytokinesis 7	DOCK7
115	rs1690755	1	62980161	62514490	G	A	0.635352	0.974312	0.99989	Imputed	Total PI	Totals	Standard covariates	intron variant	MODIFIER	ENSG00000116641	dedicator of cytokinesis 7	DOCK7
116	rs10889336	1	62980410	62514739	C	T	0.36398	0.84674	0.99988	Imputed	Total PI	Totals	Standard covariates	intron variant	MODIFIER	ENSG00000116641	dedicator of cytokinesis 7	DOCK7
117	rs11207978	1	62980512	62514841	C	T	0.225067	0.493713	0.99305	Imputed	Total PI	Totals	Standard covariates	intron variant	MODIFIER	ENSG00000116641	dedicator of cytokinesis 7	DOCK7
118	rs10889337	1	62980607	62514936	A	G	0.364537	0.94865	1	Genotyped	Total PI	Totals	Standard covariates	intron variant	MODIFIER	ENSG00000116641	dedicator of cytokinesis 7	DOCK7
119	rs12090886	1	62981440	62515769	A	G	0.635352	0.974312	0.9999	Imputed	Total PI	Totals	Standard covariates	intron variant	MODIFIER	ENSG00000116641	dedicator of cytokinesis 7	DOCK7
120	rs1168045	1	62982891	62517220	T	C	0.636687	1	0.99972	Imputed	Total PI	Totals	Standard covariates	intron variant	MODIFIER	ENSG00000116641	dedicator of cytokinesis 7	DOCK7
121	rs11207979	1	62982994	62517323	A	G	0.363313	0.948576	0.99927	Imputed	Total PI	Totals	Standard covariates	intron variant	MODIFIER	ENSG00000116641	dedicator of cytokinesis 7	DOCK7
122	rs1168046	1	62983693	62518022	C	A	0.636687	1	0.99974	Imputed	Total PI	Totals	Standard covariates	intron variant	MODIFIER	ENSG00000116641	dedicator of cytokinesis 7	DOCK7
123	rs1168047	1	62983751	62518080	T	C	0.636687	1	0.99973	Imputed	Total PI	Totals	Standard covariates	intron variant	MODIFIER	ENSG00000116641	dedicator of cytokinesis 7	DOCK7
124	rs10889338	1	62984897	62519226	T	C	0.362645	0.897271	0.99964	Imputed	Total PI	Totals	Standard covariates	intron variant	MODIFIER	ENSG00000116641	dedicator of cytokinesis 7	DOCK7
125	rs1168050	1	62986955	62521284	T	C	0.636687	1	0.99949	Imputed	Total PI	Totals	Standard covariates	intron variant	MODIFIER	ENSG00000116641	dedicator of cytokinesis 7	DOCK7
126	rs1690766	1	62987289	62521618	C	T	0.636687	1	0.99944	Imputed	Total PI	Totals	Standard covariates	intron variant	MODIFIER	ENSG00000116641	dedicator of cytokinesis 7	DOCK7
127	rs1781195	1	62988972	62523301	C	T	0.636687	1	0.99935	Imputed	Total PI	Totals	Standard covariates	intron variant	MODIFIER	ENSG00000116641	dedicator of cytokinesis 7	DOCK7
128	rs1627591	1	62989807	62524136	T	C	0.636687	1	0.99935	Imputed	Total PI	Totals	Standard covariates	intron variant	MODIFIER	ENSG00000116641	dedicator of cytokinesis 7	DOCK7
129	rs11577840	1	62991369	62525698	C	T	0.636687	1	0.99927	Imputed	Total PI	Totals	Standard covariates	upstream gene variant, intron variant	MODIFIER	ENSG00000270549, ENSG00000116641	, dedicator of cytokinesis 7	RP11-293K19.1, DOCK7
130	rs12062275	1	62991905	62526234	C	T	0.636687	1	0.99924	Imputed	Total PI	Totals	Standard covariates	upstream gene variant, intron variant	MODIFIER	ENSG00000270549, ENSG00000116641	, dedicator of cytokinesis 7	RP11-293K19.1, DOCK7
131	rs11207980	1	62992749	62527078	C	T	0.362645	0.897271	0.99921	Imputed	Total PI	Totals	Standard covariates	upstream gene variant, intron variant	MODIFIER	ENSG00000270549, ENSG00000116641	, dedicator of cytokinesis 7	RP11-293K19.1, DOCK7
132	rs12403207	1	62993620	62527949	C	T	0.636687	1	0.99918	Imputed	Total PI	Totals	Standard covariates	upstream gene variant, intron variant	MODIFIER	ENSG00000270549, ENSG00000116641	, dedicator of cytokinesis 7	RP11-293K19.1, DOCK7
133	rs1168015	1	62996046	62530375	G	C	0.636687	1	0.99853	Imputed	Total PI	Totals	Standard covariates	upstream gene variant, intron variant	MODIFIER	ENSG00000270549, ENSG00000116641	, dedicator of cytokinesis 7	RP11-293K19.1, DOCK7
134	rs1168013	1	62996838	62531167	G	C	0.636687	1	0.99902	Imputed	Total PI	Totals	Standard covariates	downstream gene variant, intron variant	MODIFIER	ENSG00000270549, ENSG00000116641	, dedicator of cytokinesis 7	RP11-293K19.1, DOCK7
135	rs4915840	1	62999595	62533924	G	C	0.636687	1	0.99885	Imputed	Total PI	Totals	Standard covariates	downstream gene variant, intron variant	MODIFIER	ENSG00000270549, ENSG00000116641	, dedicator of cytokinesis 7	RP11-293K19.1, DOCK7
136	rs7534572	1	62999675	62534004	G	C	0.636687	1	0.99882	Imputed	Total PI	Totals	Standard covariates	downstream gene variant, intron variant	MODIFIER	ENSG00000270549, ENSG00000116641	, dedicator of cytokinesis 7	RP11-293K19.1, DOCK7
137	rs1168018	1	63001120	62535449	C	A	0.636687	1	0.99876	Imputed	Total PI	Totals	Standard covariates	downstream gene variant, intron variant	MODIFIER	ENSG00000270549, ENSG00000116641	, dedicator of cytokinesis 7	RP11-293K19.1, DOCK7
138	rs1168017	1	63002551	62536880	G	A	0.636687	1	0.9987	Imputed	Total PI	Totals	Standard covariates	intron variant	MODIFIER	ENSG00000116641	dedicator of cytokinesis 7	DOCK7
139	rs7548877	1	63005950	62540279	C	T	0.636687	1	0.99852	Imputed	Total PI	Totals	Standard covariates	intron variant	MODIFIER	ENSG00000116641	dedicator of cytokinesis 7	DOCK7
140	rs11207981	1	63006087	62540416	A	C	0.636687	1	0.99851	Imputed	Total PI	Totals	Standard covariates	intron variant	MODIFIER	ENSG00000116641	dedicator of cytokinesis 7	DOCK7
141	rs1168023	1	63006595	62540924	T	A	0.636687	1	0.9985	Imputed	Total PI	Totals	Standard covariates	intron variant	MODIFIER	ENSG00000116641	dedicator of cytokinesis 7	DOCK7
142	rs1781221	1	63006842	62541171	C	A	0.615093	0.682137	0.91238	Imputed	Total PI	Totals	Standard covariates	intron variant	MODIFIER	ENSG00000116641	dedicator of cytokinesis 7	DOCK7
143	rs11207982	1	63007182	62541511	T	C	0.362645	0.897271	0.99849	Imputed	Total PI	Totals	Standard covariates	intron variant	MODIFIER	ENSG00000116641	dedicator of cytokinesis 7	DOCK7
144	rs1184547	1	63007228	62541557	A	G	0.636687	1	0.99845	Imputed	Total PI	Totals	Standard covariates	intron variant	MODIFIER	ENSG00000116641	dedicator of cytokinesis 7	DOCK7
145	rs1168022	1	63007721	62542050	T	A	0.636687	1	0.99836	Imputed	Total PI	Totals	Standard covariates	intron variant	MODIFIER	ENSG00000116641	dedicator of cytokinesis 7	DOCK7
146	rs1168021	1	63009900	62544229	G	A	0.636687	1	0.99831	Imputed	Total PI	Totals	Standard covariates	intron variant	MODIFIER	ENSG00000116641	dedicator of cytokinesis 7	DOCK7
147	rs1168020	1	63009956	62544285	T	C	0.636687	1	0.99832	Imputed	Total PI	Totals	Standard covariates	intron variant	MODIFIER	ENSG00000116641	dedicator of cytokinesis 7	DOCK7
148	rs1179765	1	63010110	62544439	C	G	0.636687	1	0.99828	Imputed	Total PI	Totals	Standard covariates	intron variant	MODIFIER	ENSG00000116641	dedicator of cytokinesis 7	DOCK7
149	rs12074528	1	63010871	62545200	C	T	0.636465	1	0.99764	Imputed	Total PI	Totals	Standard covariates	intron variant	MODIFIER	ENSG00000116641	dedicator of cytokinesis 7	DOCK7
150	rs10889339	1	63012056	62546385	G	A	0.636687	1	0.99752	Imputed	Total PI	Totals	Standard covariates	intron variant	MODIFIER	ENSG00000116641	dedicator of cytokinesis 7	DOCK7
151	rs10889340	1	63012071	62546400	C	A	0.636687	1	0.9975	Imputed	Total PI	Totals	Standard covariates	intron variant	MODIFIER	ENSG00000116641	dedicator of cytokinesis 7	DOCK7
152	rs11207983	1	63012107	62546436	T	C	0.636687	1	0.99752	Imputed	Total PI	Totals	Standard covariates	intron variant	MODIFIER	ENSG00000116641	dedicator of cytokinesis 7	DOCK7
153	rs2029763	1	63013134	62547463	G	A	0.362645	0.897271	0.9982	Imputed	Total PI	Totals	Standard covariates	intron variant	MODIFIER	ENSG00000116641	dedicator of cytokinesis 7	DOCK7
154	rs11207984	1	63013396	62547725	T	C	0.636687	1	0.99817	Imputed	Total PI	Totals	Standard covariates	intron variant	MODIFIER	ENSG00000116641	dedicator of cytokinesis 7	DOCK7
155	rs11207985	1	63013786	62548115	G	A	0.636687	1	0.99814	Imputed	Total PI	Totals	Standard covariates	intron variant	MODIFIER	ENSG00000116641	dedicator of cytokinesis 7	DOCK7
156	rs10789113	1	63015199	62549528	T	A	0.362645	0.897271	0.99814	Imputed	Total PI	Totals	Standard covariates	intron variant	MODIFIER	ENSG00000116641	dedicator of cytokinesis 7	DOCK7
157	rs11207986	1	63018170	62552499	C	T	0.636687	1	0.99804	Imputed	Total PI	Totals	Standard covariates	intron variant	MODIFIER	ENSG00000116641	dedicator of cytokinesis 7	DOCK7
158	rs7519785	1	63019919	62554248	A	G	0.636687	1	0.99799	Imputed	Total PI	Totals	Standard covariates	intron variant	MODIFIER	ENSG00000116641	dedicator of cytokinesis 7	DOCK7
159	rs10159255	1	63020816	62555145	A	C	0.362645	0.897271	0.9981	Imputed	Total PI	Totals	Standard covariates	intron variant	MODIFIER	ENSG00000116641	dedicator of cytokinesis 7	DOCK7
160	rs2131925	1	63025942	62560271	T	G	0.636687	1	0.99793	Imputed	Total PI	Totals	Standard covariates	upstream gene variant, intron variant	MODIFIER	ENSG00000116641	dedicator of cytokinesis 7	DOCK7
161	rs2131926	1	63026011	62560340	T	C	0.636687	1	0.99798	Imputed	Total PI	Totals	Standard covariates	upstream gene variant, intron variant	MODIFIER	ENSG00000116641	dedicator of cytokinesis 7	DOCK7
162	rs10889343	1	63026429	62560758	G	T	0.636687	1	0.99798	Imputed	Total PI	Totals	Standard covariates	upstream gene variant, intron variant	MODIFIER	ENSG00000116641	dedicator of cytokinesis 7	DOCK7
163	rs4329540	1	63027024	62561353	T	C	0.636687	1	0.99795	Imputed	Total PI	Totals	Standard covariates	intron variant	MODIFIER	ENSG00000116641	dedicator of cytokinesis 7	DOCK7
164	rs4915621	1	63029433	62563762	G	A	0.636687	1	0.99779	Imputed	Total PI	Totals	Standard covariates	intron variant	MODIFIER	ENSG00000116641	dedicator of cytokinesis 7	DOCK7
165	rs6693353	1	63031616	62565945	C	A	0.636687	1	0.99783	Imputed	Total PI	Totals	Standard covariates	intron variant	MODIFIER	ENSG00000116641	dedicator of cytokinesis 7	DOCK7
166	rs10889344	1	63033941	62568270	C	T	0.636687	1	0.9977	Imputed	Total PI	Totals	Standard covariates	intron variant	MODIFIER	ENSG00000116641	dedicator of cytokinesis 7	DOCK7
167	rs7555577	1	63034363	62568692	C	A	0.642476	0.97409	0.99406	Imputed	Total PI	Totals	Standard covariates	intron variant	MODIFIER	ENSG00000116641	dedicator of cytokinesis 7	DOCK7
168	rs12116657	1	63034646	62568975	C	A	0.164403	0.744677	0.9712	Imputed	Total PI	Totals	Standard covariates	intron variant	MODIFIER	ENSG00000116641	dedicator of cytokinesis 7	DOCK7
169	rs10789115	1	63036129	62570458	A	G	0.363201	0.974276	0.99791	Imputed	Total PI	Totals	Standard covariates	intron variant	MODIFIER	ENSG00000116641	dedicator of cytokinesis 7	DOCK7
170	rs12735272	1	63036807	62571136	A	G	0.636687	1	0.99791	Imputed	Total PI	Totals	Standard covariates	intron variant	MODIFIER	ENSG00000116641	dedicator of cytokinesis 7	DOCK7
171	rs12116574	1	63037837	62572166	T	C	0.362756	0.897327	0.998	Imputed	Total PI	Totals	Standard covariates	intron variant	MODIFIER	ENSG00000116641	dedicator of cytokinesis 7	DOCK7
172	rs6696502	1	63039533	62573862	T	C	0.636687	1	0.99812	Imputed	Total PI	Totals	Standard covariates	intron variant	MODIFIER	ENSG00000116641	dedicator of cytokinesis 7	DOCK7
173	rs12038768	1	63040728	62575057	T	G	0.362645	0.897271	0.99826	Imputed	Total PI	Totals	Standard covariates	intron variant	MODIFIER	ENSG00000116641	dedicator of cytokinesis 7	DOCK7
174	rs11207990	1	63041086	62575415	C	T	0.636687	1	0.99815	Imputed	Total PI	Totals	Standard covariates	intron variant	MODIFIER	ENSG00000116641	dedicator of cytokinesis 7	DOCK7
175	rs11207992	1	63041800	62576129	G	T	0.362645	0.897271	0.99822	Imputed	Total PI	Totals	Standard covariates	intron variant	MODIFIER	ENSG00000116641	dedicator of cytokinesis 7	DOCK7
176	rs1472257	1	63042126	62576455	G	A	0.636687	1	0.99809	Imputed	Total PI	Totals	Standard covariates	intron variant	MODIFIER	ENSG00000116641	dedicator of cytokinesis 7	DOCK7
177	rs10789116	1	63042738	62577067	G	A	0.362756	0.897327	0.99822	Imputed	Total PI	Totals	Standard covariates	intron variant	MODIFIER	ENSG00000116641	dedicator of cytokinesis 7	DOCK7
178	rs11207993	1	63044464	62578793	T	C	0.191118	0.530385	0.99994	Genotyped	Total PI	Totals	Standard covariates	intron variant	MODIFIER	ENSG00000116641	dedicator of cytokinesis 7	DOCK7
179	rs1748201	1	63045506	62579835	C	A	0.636687	1	0.99823	Imputed	Total PI	Totals	Standard covariates	downstream gene variant, intron variant	MODIFIER	ENSG00000116641	dedicator of cytokinesis 7	DOCK7
180	rs1748200	1	63046039	62580368	C	T	0.636687	1	0.99822	Imputed	Total PI	Totals	Standard covariates	downstream gene variant, intron variant	MODIFIER	ENSG00000116641	dedicator of cytokinesis 7	DOCK7
181	rs1629122	1	63046578	62580907	A	C	0.636687	1	0.99817	Imputed	Total PI	Totals	Standard covariates	downstream gene variant, intron variant	MODIFIER	ENSG00000116641	dedicator of cytokinesis 7	DOCK7
182	rs35194512	1	63048277	62582606	C	A	0.36142	0.974221	0.99445	Imputed	Total PI	Totals	Standard covariates	downstream gene variant, intron variant	MODIFIER	ENSG00000116641	dedicator of cytokinesis 7	DOCK7
183	rs11207995	1	63049551	62583880	C	A	0.362756	0.897327	0.99823	Imputed	Total PI	Totals	Standard covariates	downstream gene variant, intron variant	MODIFIER	ENSG00000116641	dedicator of cytokinesis 7	DOCK7
184	rs1748195	1	63049593	62583922	G	C	0.363313	1	0.99812	Imputed	Total PI	Totals	Standard covariates	downstream gene variant, intron variant	MODIFIER	ENSG00000116641	dedicator of cytokinesis 7	DOCK7
185	rs12042319	1	63049819	62584148	A	G	0.362756	0.897327	0.99821	Imputed	Total PI	Totals	Standard covariates	3 prime UTR variant, intron variant	MODIFIER	ENSG00000116641	dedicator of cytokinesis 7	DOCK7
186	rs3850634	1	63050598	62584927	G	T	0.362756	0.897327	0.99808	Imputed	Total PI	Totals	Standard covariates	intron variant	MODIFIER	ENSG00000116641	dedicator of cytokinesis 7	DOCK7
187	rs11207996	1	63055470	62589799	A	G	0.362756	0.897327	0.99792	Imputed	Total PI	Totals	Standard covariates	sequence feature, intron variant	LOW, MODIFIER	ENSG00000116641	dedicator of cytokinesis 7	DOCK7
188	rs1748197	1	63056112	62590441	A	G	0.363313	1	0.99785	Imputed	Total PI	Totals	Standard covariates	sequence feature, intron variant	LOW, MODIFIER	ENSG00000116641	dedicator of cytokinesis 7	DOCK7
189	rs2366636	1	63056670	62590999	A	G	0.363313	1	0.99786	Imputed	Total PI	Totals	Standard covariates	sequence feature, intron variant	LOW, MODIFIER	ENSG00000116641	dedicator of cytokinesis 7	DOCK7
190	rs1748199	1	63057136	62591465	C	T	0.363313	1	0.99786	Imputed	Total PI	Totals	Standard covariates	sequence feature, intron variant	LOW, MODIFIER	ENSG00000116641	dedicator of cytokinesis 7	DOCK7
191	rs6690733	1	63060311	62594640	C	A	0.363424	0.974275	0.99703	Imputed	Total PI	Totals	Standard covariates	sequence feature, upstream gene variant, intron variant	LOW, MODIFIER	ENSG00000116641, ENSG00000132855	dedicator of cytokinesis 7, angiopoietin like 3	DOCK7, ANGPTL3
192	rs11207997	1	63061906	62596235	T	C	0.363201	0.974276	0.99772	Imputed	Total PI	Totals	Standard covariates	sequence feature, upstream gene variant, intron variant	LOW, MODIFIER	ENSG00000116641, ENSG00000132855	dedicator of cytokinesis 7, angiopoietin like 3	DOCK7, ANGPTL3
193	rs10789117	1	63072265	62606594	C	A	0.363313	1	0.99829	Imputed	Total PI	Totals	Standard covariates	sequence feature, upstream gene variant, downstream gene variant, intron variant	LOW, MODIFIER	ENSG00000116641, ENSG00000269624, ENSG00000132855	dedicator of cytokinesis 7, , angiopoietin like 3	DOCK7, AL138847.1, ANGPTL3
194	rs6675401	1	63073975	62608304	T	C	0.363313	1	0.99833	Imputed	Total PI	Totals	Standard covariates	sequence feature, 3 prime UTR variant, downstream gene variant, intron variant	LOW, MODIFIER	ENSG00000116641, ENSG00000269624, ENSG00000132855	dedicator of cytokinesis 7, , angiopoietin like 3	DOCK7, AL138847.1, ANGPTL3
195	rs6678483	1	63074442	62608771	A	C	0.363313	1	0.99836	Imputed	Total PI	Totals	Standard covariates	sequence feature, 3 prime UTR variant, downstream gene variant, intron variant	LOW, MODIFIER	ENSG00000116641, ENSG00000269624, ENSG00000132855	dedicator of cytokinesis 7, , angiopoietin like 3	DOCK7, AL138847.1, ANGPTL3
196	rs10889347	1	63075826	62610155	A	G	0.363313	1	0.99841	Imputed	Total PI	Totals	Standard covariates	sequence feature, downstream gene variant, intron variant	LOW, MODIFIER	ENSG00000116641, ENSG00000132855, ENSG00000269624	dedicator of cytokinesis 7, angiopoietin like 3,	DOCK7, ANGPTL3, AL138847.1
197	rs10889348	1	63078222	62612551	T	A	0.36398	0.897474	0.99645	Imputed	Total PI	Totals	Standard covariates	sequence feature, downstream gene variant, intron variant	LOW, MODIFIER	ENSG00000116641, ENSG00000269624	dedicator of cytokinesis 7,	DOCK7, AL138847.1
198	rs10889349	1	63081919	62616248	G	A	0.363313	1	0.99866	Imputed	Total PI	Totals	Standard covariates	sequence feature, intron variant	LOW, MODIFIER	ENSG00000116641	dedicator of cytokinesis 7	DOCK7
199	rs61471917	1	63084030	62618359	A	G	0.363313	1	0.99874	Imputed	Total PI	Totals	Standard covariates	sequence feature, intron variant	LOW, MODIFIER	ENSG00000116641	dedicator of cytokinesis 7	DOCK7
200	rs10889350	1	63085266	62619595	T	C	0.363313	1	0.99875	Imputed	Total PI	Totals	Standard covariates	intron variant	MODIFIER	ENSG00000116641	dedicator of cytokinesis 7	DOCK7
201	rs41290146	1	63085941	62620270	G	A	0.19134	0.562936	0.99429	Imputed	Total PI	Totals	Standard covariates	downstream gene variant, intron variant	MODIFIER	ENSG00000116641	dedicator of cytokinesis 7	DOCK7
202	rs12239736	1	63085997	62620326	A	T	0.359194	0.8713	0.98032	Imputed	Total PI	Totals	Standard covariates	downstream gene variant, intron variant	MODIFIER	ENSG00000116641	dedicator of cytokinesis 7	DOCK7
203	rs12239737	1	63086001	62620330	A	T	0.353963	0.514088	0.96702	Imputed	Total PI	Totals	Standard covariates	downstream gene variant, intron variant	MODIFIER	ENSG00000116641	dedicator of cytokinesis 7	DOCK7
204	rs6587980	1	63090858	62625187	T	C	0.363201	0.974276	0.99873	Imputed	Total PI	Totals	Standard covariates	intron variant, non coding transcript exon variant	MODIFIER	ENSG00000116641	dedicator of cytokinesis 7	DOCK7
205	rs10157265	1	63093617	62627946	T	C	0.363313	1	0.99874	Imputed	Total PI	Totals	Standard covariates	intron variant	MODIFIER	ENSG00000116641	dedicator of cytokinesis 7	DOCK7
206	rs11485618	1	63094207	62628536	G	A	0.362756	0.897327	0.99888	Imputed	Total PI	Totals	Standard covariates	intron variant	MODIFIER	ENSG00000116641	dedicator of cytokinesis 7	DOCK7
207	rs10789118	1	63094692	62629021	G	A	0.362756	0.897327	0.99886	Imputed	Total PI	Totals	Standard covariates	intron variant	MODIFIER	ENSG00000116641	dedicator of cytokinesis 7	DOCK7
208	rs7520810	1	63095711	62630040	T	C	0.363313	1	0.99867	Imputed	Total PI	Totals	Standard covariates	intron variant	MODIFIER	ENSG00000116641	dedicator of cytokinesis 7	DOCK7
209	rs12025800	1	63096781	62631110	G	C	0.363313	1	0.99869	Imputed	Total PI	Totals	Standard covariates	intron variant	MODIFIER	ENSG00000116641	dedicator of cytokinesis 7	DOCK7
210	rs10789119	1	63098235	62632564	A	G	0.362756	0.897327	0.99882	Imputed	Total PI	Totals	Standard covariates	intron variant	MODIFIER	ENSG00000116641	dedicator of cytokinesis 7	DOCK7
211	rs11207999	1	63098641	62632970	C	A	0.363313	1	0.99872	Imputed	Total PI	Totals	Standard covariates	intron variant	MODIFIER	ENSG00000116641	dedicator of cytokinesis 7	DOCK7
212	rs10889352	1	63099023	62633352	C	T	0.362756	0.897327	0.99888	Imputed	Total PI	Totals	Standard covariates	intron variant	MODIFIER	ENSG00000116641	dedicator of cytokinesis 7	DOCK7
213	rs2366638	1	63099577	62633906	A	G	0.363313	1	0.99874	Imputed	Total PI	Totals	Standard covariates	upstream gene variant, intron variant	MODIFIER	ENSG00000116641	dedicator of cytokinesis 7	DOCK7
214	rs10789120	1	63101123	62635452	A	G	0.362756	0.897327	0.9989	Imputed	Total PI	Totals	Standard covariates	upstream gene variant, intron variant	MODIFIER	ENSG00000116641	dedicator of cytokinesis 7	DOCK7
215	rs1570694	1	63103217	62637546	G	A	0.362756	0.897327	0.99905	Imputed	Total PI	Totals	Standard covariates	upstream gene variant, downstream gene variant, intron variant	MODIFIER	ENSG00000116641, ENSG00000213703	dedicator of cytokinesis 7,	DOCK7, RP5-849H19.2
216	rs6657050	1	63105253	62639582	G	A	0.363313	1	0.99894	Imputed	Total PI	Totals	Standard covariates	downstream gene variant, intron variant	MODIFIER	ENSG00000213703, ENSG00000116641	, dedicator of cytokinesis 7	RP5-849H19.2, DOCK7
217	rs12047226	1	63105538	62639867	C	T	0.362756	0.897327	0.99919	Imputed	Total PI	Totals	Standard covariates	downstream gene variant, intron variant	MODIFIER	ENSG00000213703, ENSG00000116641	, dedicator of cytokinesis 7	RP5-849H19.2, DOCK7
218	rs7539035	1	63106767	62641096	A	C	0.363313	1	0.99908	Imputed	Total PI	Totals	Standard covariates	downstream gene variant, intron variant	MODIFIER	ENSG00000213703, ENSG00000116641	, dedicator of cytokinesis 7	RP5-849H19.2, DOCK7
219	rs995000	1	63107526	62641855	T	C	0.362756	0.897327	0.9993	Imputed	Total PI	Totals	Standard covariates	upstream gene variant, intron variant	MODIFIER	ENSG00000213703, ENSG00000116641	, dedicator of cytokinesis 7	RP5-849H19.2, DOCK7
220	rs10789121	1	63108019	62642348	C	T	0.614092	0.284551	0.98838	Imputed	Total PI	Totals	Standard covariates	upstream gene variant, intron variant	MODIFIER	ENSG00000213703, ENSG00000116641	, dedicator of cytokinesis 7	RP5-849H19.2, DOCK7
221	rs11208000	1	63108374	62642703	G	A	0.363313	1	0.99911	Imputed	Total PI	Totals	Standard covariates	upstream gene variant, intron variant	MODIFIER	ENSG00000213703, ENSG00000116641	, dedicator of cytokinesis 7	RP5-849H19.2, DOCK7
222	rs993013	1	63111069	62645398	T	G	0.636687	1	0.99918	Imputed	Total PI	Totals	Standard covariates	upstream gene variant, intron variant	MODIFIER	ENSG00000213703, ENSG00000116641	, dedicator of cytokinesis 7	RP5-849H19.2, DOCK7
223	rs1168085	1	63112320	62646649	G	C	0.636687	1	0.9993	Imputed	Total PI	Totals	Standard covariates	upstream gene variant, intron variant	MODIFIER	ENSG00000213703, ENSG00000116641	, dedicator of cytokinesis 7	RP5-849H19.2, DOCK7
224	rs1168086	1	63112389	62646718	G	A	0.636687	1	0.99929	Imputed	Total PI	Totals	Standard covariates	intron variant	MODIFIER	ENSG00000116641	dedicator of cytokinesis 7	DOCK7
225	rs746735	1	63113511	62647840	A	C	0.636687	1	0.99947	Imputed	Total PI	Totals	Standard covariates	intron variant	MODIFIER	ENSG00000116641	dedicator of cytokinesis 7	DOCK7
226	rs1168089	1	63113719	62648048	C	T	0.636687	1	0.99941	Imputed	Total PI	Totals	Standard covariates	intron variant	MODIFIER	ENSG00000116641	dedicator of cytokinesis 7	DOCK7
227	rs10889353	1	63118196	62652525	C	A	0.362645	0.897271	1	Genotyped	Total PI	Totals	Standard covariates	intron variant	MODIFIER	ENSG00000116641	dedicator of cytokinesis 7	DOCK7
228	rs12117388	1	63119256	62653585	C	T	0.191118	0.530385	0.993	Imputed	Total PI	Totals	Standard covariates	intron variant	MODIFIER	ENSG00000116641	dedicator of cytokinesis 7	DOCK7
229	rs1168097	1	63120371	62654700	T	C	0.636687	1	0.99964	Imputed	Total PI	Totals	Standard covariates	intron variant	MODIFIER	ENSG00000116641	dedicator of cytokinesis 7	DOCK7
230	rs1168098	1	63121294	62655623	A	G	0.636687	1	0.99969	Imputed	Total PI	Totals	Standard covariates	intron variant	MODIFIER	ENSG00000116641	dedicator of cytokinesis 7	DOCK7
231	rs1168099	1	63122859	62657188	A	C	0.636131	1	0.99864	Imputed	Total PI	Totals	Standard covariates	intron variant	MODIFIER	ENSG00000116641	dedicator of cytokinesis 7	DOCK7
232	rs61775956	1	63124040	62658369	A	G	0.194123	0.504684	0.98181	Imputed	Total PI	Totals	Standard covariates	intron variant	MODIFIER	ENSG00000116641	dedicator of cytokinesis 7	DOCK7
233	rs4495740	1	63124465	62658794	G	T	0.362979	0.897317	0.99895	Imputed	Total PI	Totals	Standard covariates	intron variant	MODIFIER	ENSG00000116641	dedicator of cytokinesis 7	DOCK7
234	rs1168100	1	63124542	62658871	C	T	0.304987	0.324389	0.95451	Imputed	PI(18:0_22:4)	PI	Standard covariates	intron variant	MODIFIER	ENSG00000116641	dedicator of cytokinesis 7	DOCK7
235	rs1168102	1	63127705	62662034	T	C	0.636687	1	0.99952	Imputed	Total PI	Totals	Standard covariates	intron variant	MODIFIER	ENSG00000116641	dedicator of cytokinesis 7	DOCK7
236	rs1168103	1	63128081	62662410	T	C	0.636687	1	0.99952	Imputed	Total PI	Totals	Standard covariates	intron variant	MODIFIER	ENSG00000116641	dedicator of cytokinesis 7	DOCK7
237	rs1168104	1	63128325	62662654	G	A	0.636687	1	0.99955	Imputed	Total PI	Totals	Standard covariates	intron variant	MODIFIER	ENSG00000116641	dedicator of cytokinesis 7	DOCK7
238	rs10889354	1	63129082	62663411	C	T	0.362645	0.897271	0.9999	Imputed	Total PI	Totals	Standard covariates	intron variant	MODIFIER	ENSG00000116641	dedicator of cytokinesis 7	DOCK7
239	rs11208001	1	63130431	62664760	T	C	0.363201	0.974276	0.99971	Imputed	Total PI	Totals	Standard covariates	intron variant	MODIFIER	ENSG00000116641	dedicator of cytokinesis 7	DOCK7
240	rs2479464	1	63130991	62665320	A	G	0.636687	1	0.99969	Imputed	Total PI	Totals	Standard covariates	intron variant	MODIFIER	ENSG00000116641	dedicator of cytokinesis 7	DOCK7
241	rs4587594	1	63133930	62668259	A	G	0.362645	0.897271	1	Genotyped	Total PI	Totals	Standard covariates	intron variant	MODIFIER	ENSG00000116641	dedicator of cytokinesis 7	DOCK7
242	rs912540	1	63135127	62669456	A	G	0.231857	0.801581	0.99477	Imputed	Total PI	Totals	Standard covariates	intron variant	MODIFIER	ENSG00000116641	dedicator of cytokinesis 7	DOCK7
243	rs1168124	1	63139730	62674059	T	C	0.639804	0.820772	0.99693	Imputed	Total PI	Totals	Standard covariates	intron variant	MODIFIER	ENSG00000116641	dedicator of cytokinesis 7	DOCK7
244	rs11208003	1	63141967	62676296	T	C	0.191118	0.530385	0.9902	Imputed	Total PI	Totals	Standard covariates	intron variant	MODIFIER	ENSG00000116641	dedicator of cytokinesis 7	DOCK7
245	rs11208004	1	63145439	62679768	A	G	0.359417	0.948343	0.99592	Imputed	Total PI	Totals	Standard covariates	intron variant	MODIFIER	ENSG00000116641	dedicator of cytokinesis 7	DOCK7
246	rs7531579	1	63147040	62681369	C	A	0.359528	0.948334	0.99596	Imputed	Total PI	Totals	Standard covariates	intron variant	MODIFIER	ENSG00000116641	dedicator of cytokinesis 7	DOCK7
247	rs1072865	1	63149353	62683682	A	C	0.191229	0.499821	0.98913	Imputed	Total PI	Totals	Standard covariates	upstream gene variant, intron variant	MODIFIER	ENSG00000235545, ENSG00000116641	, dedicator of cytokinesis 7	RP11-230B22.1, DOCK7
248	rs10889356	1	63155349	62689678	A	G	0.355855	0.648654	0.99523	Imputed	Total PI	Totals	Standard covariates	upstream gene variant, intron variant	MODIFIER	ENSG00000116641, ENSG00000235545	dedicator of cytokinesis 7,	DOCK7, RP11-230B22.1
249	rs1168114	1	63156043	62690372	G	A	0.641474	0.455662	0.995	Imputed	Total PI	Totals	Standard covariates	upstream gene variant, intron variant	MODIFIER	ENSG00000116641, ENSG00000235545	dedicator of cytokinesis 7,	DOCK7, RP11-230B22.1
250	rs1168113	1	63156098	62690427	C	T	0.637021	0.561417	0.99482	Imputed	Total PI	Totals	Standard covariates	upstream gene variant, intron variant	MODIFIER	ENSG00000116641, ENSG00000235545	dedicator of cytokinesis 7,	DOCK7, RP11-230B22.1
251	rs10889357	1	63160282	62694611	T	C	0.356077	0.62561	0.99606	Imputed	Total PI	Totals	Standard covariates	intron variant	MODIFIER	ENSG00000235545	-	RP11-230B22.1
252	rs1168107	1	63161173	62695502	T	A	0.639025	0.820902	0.99623	Imputed	Total PI	Totals	Standard covariates	intron variant	MODIFIER	ENSG00000235545	-	RP11-230B22.1
253	rs12136083	1	63163073	62697402	C	T	0.356077	0.62561	0.99658	Imputed	Total PI	Totals	Standard covariates	intron variant	MODIFIER	ENSG00000235545	-	RP11-230B22.1
254	rs6682423	1	63171063	62705392	T	C	0.636687	0.518957	0.99875	Imputed	Total PI	Totals	Standard covariates	intron variant	MODIFIER	ENSG00000235545	-	RP11-230B22.1
255	rs6666816	1	63171199	62705528	T	C	0.636687	0.518957	0.99878	Imputed	Total PI	Totals	Standard covariates	intron variant	MODIFIER	ENSG00000235545	-	RP11-230B22.1
256	rs880694	1	63173284	62707613	T	C	0.636687	0.518957	1	Genotyped	Total PI	Totals	Standard covariates	intron variant	MODIFIER	ENSG00000235545	-	RP11-230B22.1
257	rs10889360	1	63173918	62708247	T	C	0.356077	0.62561	0.99948	Imputed	Total PI	Totals	Standard covariates	intron variant	MODIFIER	ENSG00000235545	-	RP11-230B22.1
258	rs11208007	1	63176083	62710412	T	A	0.355298	0.648514	0.99952	Imputed	Total PI	Totals	Standard covariates	non coding transcript exon variant	MODIFIER	ENSG00000235545	-	RP11-230B22.1
259	rs4409689	1	63177365	62711694	T	C	0.637467	0.539679	1	Genotyped	Total PI	Totals	Standard covariates	downstream gene variant, intergenic region	MODIFIER	ENSG00000235545, ENSG00000235545-ENSG00000125703	, autophagy related 4C cysteine peptidase	RP11-230B22.1, RP11-230B22.1, ATG4C
260	rs7518497	1	63177696	62712025	C	A	0.355298	0.648514	0.99952	Imputed	Total PI	Totals	Standard covariates	downstream gene variant, intergenic region	MODIFIER	ENSG00000235545, ENSG00000235545-ENSG00000125703	, autophagy related 4C cysteine peptidase	RP11-230B22.1, RP11-230B22.1, ATG4C
261	rs9787151	1	63179138	62713467	T	C	0.636687	0.518957	1	Genotyped	Total PI	Totals	Standard covariates	downstream gene variant, intergenic region	MODIFIER	ENSG00000235545, ENSG00000235545-ENSG00000125703	, autophagy related 4C cysteine peptidase	RP11-230B22.1, RP11-230B22.1, ATG4C
262	rs9787156	1	63179212	62713541	A	G	0.636687	0.518957	0.99945	Imputed	Total PI	Totals	Standard covariates	downstream gene variant, intergenic region	MODIFIER	ENSG00000235545, ENSG00000235545-ENSG00000125703	, autophagy related 4C cysteine peptidase	RP11-230B22.1, RP11-230B22.1, ATG4C
263	rs2182868	1	63180036	62714365	C	G	0.164515	0.480542	0.95793	Imputed	Total PI	Totals	Standard covariates	downstream gene variant, intergenic region	MODIFIER	ENSG00000235545, ENSG00000235545-ENSG00000125703	, autophagy related 4C cysteine peptidase	RP11-230B22.1, RP11-230B22.1, ATG4C
264	rs6686331	1	63182135	62716464	T	C	0.636242	0.583727	0.99676	Imputed	Total PI	Totals	Standard covariates	intergenic region	MODIFIER	ENSG00000235545-ENSG00000125703	autophagy related 4C cysteine peptidase	RP11-230B22.1, ATG4C
265	rs6661669	1	63185969	62720298	C	T	0.584038	0.829796	0.99609	Imputed	Total PI	Totals	Standard covariates	intergenic region	MODIFIER	ENSG00000235545-ENSG00000125703	autophagy related 4C cysteine peptidase	RP11-230B22.1, ATG4C
266	rs11208008	1	63190794	62725123	G	T	0.228406	0.703198	0.99968	Imputed	Total PI	Totals	Standard covariates	intergenic region	MODIFIER	ENSG00000235545-ENSG00000125703	autophagy related 4C cysteine peptidase	RP11-230B22.1, ATG4C
267	rs4915853	1	63191577	62725906	A	C	0.584261	0.829788	0.99828	Imputed	Total PI	Totals	Standard covariates	intergenic region	MODIFIER	ENSG00000235545-ENSG00000125703	autophagy related 4C cysteine peptidase	RP11-230B22.1, ATG4C
268	rs12130333	1	63191777	62726106	T	C	0.228406	0.703198	0.99994	Genotyped	Total PI	Totals	Standard covariates	intergenic region	MODIFIER	ENSG00000235545-ENSG00000125703	autophagy related 4C cysteine peptidase	RP11-230B22.1, ATG4C
269	rs10889363	1	63194009	62728338	T	C	0.228629	0.735024	0.99718	Imputed	Total PI	Totals	Standard covariates	intergenic region	MODIFIER	ENSG00000235545-ENSG00000125703	autophagy related 4C cysteine peptidase	RP11-230B22.1, ATG4C
270	rs2182869	1	63194650	62728979	A	G	0.228629	0.735024	0.99592	Imputed	Total PI	Totals	Standard covariates	intergenic region	MODIFIER	ENSG00000235545-ENSG00000125703	autophagy related 4C cysteine peptidase	RP11-230B22.1, ATG4C
271	rs11208009	1	63195692	62730021	T	C	0.584372	0.758768	0.99547	Imputed	Total PI	Totals	Standard covariates	intergenic region	MODIFIER	ENSG00000235545-ENSG00000125703	autophagy related 4C cysteine peptidase	RP11-230B22.1, ATG4C
272	rs12401837	1	63199091	62733420	C	G	0.198575	0.639378	0.97578	Imputed	Total PI	Totals	Standard covariates	intergenic region	MODIFIER	ENSG00000235545-ENSG00000125703	autophagy related 4C cysteine peptidase	RP11-230B22.1, ATG4C
273	rs12403212	1	63199377	62733706	C	T	0.228629	0.735024	0.9866	Imputed	Total PI	Totals	Standard covariates	intergenic region	MODIFIER	ENSG00000235545-ENSG00000125703	autophagy related 4C cysteine peptidase	RP11-230B22.1, ATG4C
274	rs6679002	1	63199936	62734265	T	G	0.584372	0.902234	0.98783	Imputed	Total PI	Totals	Standard covariates	intergenic region	MODIFIER	ENSG00000235545-ENSG00000125703	autophagy related 4C cysteine peptidase	RP11-230B22.1, ATG4C
275	rs11208010	1	63203221	62737550	C	T	0.22963	0.800233	0.97953	Imputed	Total PI	Totals	Standard covariates	intergenic region	MODIFIER	ENSG00000235545-ENSG00000125703	autophagy related 4C cysteine peptidase	RP11-230B22.1, ATG4C
276	rs10889365	1	63209749	62744078	A	T	0.41073	0.901876	0.99822	Imputed	Total PI	Totals	Standard covariates	intergenic region	MODIFIER	ENSG00000235545-ENSG00000125703	autophagy related 4C cysteine peptidase	RP11-230B22.1, ATG4C
277	rs12129277	1	63211706	62746035	C	T	0.0903829	0.716353	0.94433	Imputed	PI(18:0_22:4)	PI	Standard covariates	intergenic region	MODIFIER	ENSG00000235545-ENSG00000125703	autophagy related 4C cysteine peptidase	RP11-230B22.1, ATG4C
278	rs7517722	1	63213022	62747351	G	A	0.410953	0.877586	0.99965	Imputed	Total PI	Totals	Standard covariates	intergenic region	MODIFIER	ENSG00000235545-ENSG00000125703	autophagy related 4C cysteine peptidase	RP11-230B22.1, ATG4C
279	rs2149115	1	63215374	62749703	G	A	0.410953	0.877586	0.99951	Imputed	Total PI	Totals	Standard covariates	intergenic region	MODIFIER	ENSG00000235545-ENSG00000125703	autophagy related 4C cysteine peptidase	RP11-230B22.1, ATG4C
280	rs10749734	1	63219948	62754277	A	G	0.410953	0.877586	0.99976	Imputed	Total PI	Totals	Standard covariates	intergenic region	MODIFIER	ENSG00000235545-ENSG00000125703	autophagy related 4C cysteine peptidase	RP11-230B22.1, ATG4C
281	rs6702274	1	63222166	62756495	A	C	0.410953	0.877586	0.9998	Imputed	Total PI	Totals	Standard covariates	intergenic region	MODIFIER	ENSG00000235545-ENSG00000125703	autophagy related 4C cysteine peptidase	RP11-230B22.1, ATG4C
282	rs11208019	1	63222722	62757051	G	A	0.410953	0.877586	0.99972	Imputed	Total PI	Totals	Standard covariates	intergenic region	MODIFIER	ENSG00000235545-ENSG00000125703	autophagy related 4C cysteine peptidase	RP11-230B22.1, ATG4C
283	rs12567340	1	63225111	62759440	C	T	0.41329	0.975456	0.99991	Imputed	Total PI	Totals	Standard covariates	intergenic region	MODIFIER	ENSG00000235545-ENSG00000125703	autophagy related 4C cysteine peptidase	RP11-230B22.1, ATG4C
284	rs11208021	1	63225534	62759863	C	T	0.410953	0.877586	0.99989	Imputed	Total PI	Totals	Standard covariates	intergenic region	MODIFIER	ENSG00000235545-ENSG00000125703	autophagy related 4C cysteine peptidase	RP11-230B22.1, ATG4C
285	rs6664677	1	63225699	62760028	T	C	0.41329	0.975456	0.99995	Imputed	Total PI	Totals	Standard covariates	intergenic region	MODIFIER	ENSG00000235545-ENSG00000125703	autophagy related 4C cysteine peptidase	RP11-230B22.1, ATG4C
286	rs11208023	1	63225823	62760152	T	C	0.410953	0.877586	0.99993	Imputed	Total PI	Totals	Standard covariates	intergenic region	MODIFIER	ENSG00000235545-ENSG00000125703	autophagy related 4C cysteine peptidase	RP11-230B22.1, ATG4C
287	rs11208024	1	63225912	62760241	C	T	0.41329	0.975456	0.99999	Genotyped	Total PI	Totals	Standard covariates	intergenic region	MODIFIER	ENSG00000235545-ENSG00000125703	autophagy related 4C cysteine peptidase	RP11-230B22.1, ATG4C
288	rs10789125	1	63226762	62761091	C	T	0.410953	0.877586	0.99968	Imputed	Total PI	Totals	Standard covariates	intergenic region	MODIFIER	ENSG00000235545-ENSG00000125703	autophagy related 4C cysteine peptidase	RP11-230B22.1, ATG4C
289	rs10889372	1	63227380	62761709	T	C	0.410841	0.926328	0.99926	Imputed	Total PI	Totals	Standard covariates	intergenic region	MODIFIER	ENSG00000235545-ENSG00000125703	autophagy related 4C cysteine peptidase	RP11-230B22.1, ATG4C
290	rs61765938	1	63310444	62844773	G	A	0.0946126	0.662903	0.95687	Imputed	PI(18:0_22:4)	PI	Standard covariates	intron variant	MODIFIER	ENSG00000125703	autophagy related 4C cysteine peptidase	ATG4C
291	1:83924716_A_G	1	83924716	83459033	G	A	0.001	1	0.65732	Imputed	PC(O-34:4)	PC(O)	Standard covariates	-	-	-	-	-
292	rs72685533	1	105690865	105148243	G	A	0.267587	0.59406	0.97679	Imputed	SM(43:2) (c)	SM	Standard covariates	intergenic region	MODIFIER	ENSG00000228347-ENSG00000225036	ferritin light chain pseudogene 17, cyclin dependent kinase 4 pseudogene 1	FTLP17, CDK4P1
293	rs12567419	1	106023539	105480917	T	C	0.133682	0.402027	0.98325	Imputed	Hex2Cer(d16:1/24:1)	Hex2Cer	Adjusted for clinical lipids	intergenic region	MODIFIER	ENSG00000225036-ENSG00000230768	cyclin dependent kinase 4 pseudogene 1, long intergenic non-protein coding RNA 1676	CDK4P1, LINC01676
294	rs72982296	1	106025543	105482921	T	G	0.133793	0.402442	0.98973	Imputed	Hex2Cer(d16:1/24:1)	Hex2Cer	Adjusted for clinical lipids	intergenic region	MODIFIER	ENSG00000225036-ENSG00000230768	cyclin dependent kinase 4 pseudogene 1, long intergenic non-protein coding RNA 1676	CDK4P1, LINC01676
295	rs61802393	1	106028849	105486227	T	C	0.133459	0.366376	0.99508	Imputed	Hex2Cer(d16:1/24:1)	Hex2Cer	Adjusted for clinical lipids	intergenic region	MODIFIER	ENSG00000225036-ENSG00000230768	cyclin dependent kinase 4 pseudogene 1, long intergenic non-protein coding RNA 1676	CDK4P1, LINC01676
296	rs72984205	1	106029272	105486650	A	G	0.133459	0.366376	0.99483	Imputed	Hex2Cer(d16:1/24:1)	Hex2Cer	Adjusted for clinical lipids	intergenic region	MODIFIER	ENSG00000225036-ENSG00000230768	cyclin dependent kinase 4 pseudogene 1, long intergenic non-protein coding RNA 1676	CDK4P1, LINC01676
297	rs61802394	1	106029596	105486974	T	G	0.133459	0.366376	0.99505	Imputed	Hex2Cer(d16:1/24:1)	Hex2Cer	Adjusted for clinical lipids	intergenic region	MODIFIER	ENSG00000225036-ENSG00000230768	cyclin dependent kinase 4 pseudogene 1, long intergenic non-protein coding RNA 1676	CDK4P1, LINC01676
298	rs12563710	1	106030345	105487723	C	A	0.133459	0.366376	0.99494	Imputed	Hex2Cer(d16:1/24:1)	Hex2Cer	Adjusted for clinical lipids	intergenic region	MODIFIER	ENSG00000225036-ENSG00000230768	cyclin dependent kinase 4 pseudogene 1, long intergenic non-protein coding RNA 1676	CDK4P1, LINC01676
299	rs12564617	1	106030628	105488006	A	G	0.133459	0.366376	0.99498	Imputed	Hex2Cer(d16:1/24:1)	Hex2Cer	Adjusted for clinical lipids	intergenic region	MODIFIER	ENSG00000225036-ENSG00000230768	cyclin dependent kinase 4 pseudogene 1, long intergenic non-protein coding RNA 1676	CDK4P1, LINC01676
300	rs59466162	1	106030955	105488333	A	G	0.133459	0.366376	0.9952	Imputed	Hex2Cer(d16:1/24:1)	Hex2Cer	Adjusted for clinical lipids	intergenic region	MODIFIER	ENSG00000225036-ENSG00000230768	cyclin dependent kinase 4 pseudogene 1, long intergenic non-protein coding RNA 1676	CDK4P1, LINC01676
301	rs1543251	1	106037595	105494973	T	G	0.133793	0.221069	1	Genotyped	Hex2Cer(d16:1/24:1)	Hex2Cer	Adjusted for clinical lipids	intergenic region	MODIFIER	ENSG00000225036-ENSG00000230768	cyclin dependent kinase 4 pseudogene 1, long intergenic non-protein coding RNA 1676	CDK4P1, LINC01676
302	rs61800470	1	106038183	105495561	T	C	0.133682	0.22059	0.99844	Imputed	Hex2Cer(d16:1/24:1)	Hex2Cer	Adjusted for clinical lipids	intergenic region	MODIFIER	ENSG00000225036-ENSG00000230768	cyclin dependent kinase 4 pseudogene 1, long intergenic non-protein coding RNA 1676	CDK4P1, LINC01676
303	rs61800471	1	106038186	105495564	C	T	0.133682	0.22059	0.99513	Imputed	Hex2Cer(d16:1/24:1)	Hex2Cer	Adjusted for clinical lipids	intergenic region	MODIFIER	ENSG00000225036-ENSG00000230768	cyclin dependent kinase 4 pseudogene 1, long intergenic non-protein coding RNA 1676	CDK4P1, LINC01676
304	rs61800472	1	106038424	105495802	T	G	0.133793	0.221069	0.99984	Imputed	Hex2Cer(d16:1/24:1)	Hex2Cer	Adjusted for clinical lipids	intergenic region	MODIFIER	ENSG00000225036-ENSG00000230768	cyclin dependent kinase 4 pseudogene 1, long intergenic non-protein coding RNA 1676	CDK4P1, LINC01676
305	rs61800473	1	106039355	105496733	T	C	0.133793	0.221069	0.99962	Imputed	Hex2Cer(d16:1/24:1)	Hex2Cer	Adjusted for clinical lipids	intergenic region	MODIFIER	ENSG00000225036-ENSG00000230768	cyclin dependent kinase 4 pseudogene 1, long intergenic non-protein coding RNA 1676	CDK4P1, LINC01676
306	rs12567764	1	106040217	105497595	G	C	0.133793	0.221069	0.99956	Imputed	Hex2Cer(d16:1/24:1)	Hex2Cer	Adjusted for clinical lipids	intergenic region	MODIFIER	ENSG00000225036-ENSG00000230768	cyclin dependent kinase 4 pseudogene 1, long intergenic non-protein coding RNA 1676	CDK4P1, LINC01676
307	rs59827256	1	106041990	105499368	A	C	0.133793	0.221069	0.99936	Imputed	Hex2Cer(d16:1/24:1)	Hex2Cer	Adjusted for clinical lipids	intergenic region	MODIFIER	ENSG00000225036-ENSG00000230768	cyclin dependent kinase 4 pseudogene 1, long intergenic non-protein coding RNA 1676	CDK4P1, LINC01676
308	rs12565515	1	106044364	105501742	C	G	0.133571	0.302648	0.99871	Imputed	Hex2Cer(d16:1/24:1)	Hex2Cer	Adjusted for clinical lipids	intergenic region	MODIFIER	ENSG00000225036-ENSG00000230768	cyclin dependent kinase 4 pseudogene 1, long intergenic non-protein coding RNA 1676	CDK4P1, LINC01676
309	rs72984295	1	106044766	105502144	A	C	0.133793	0.221069	0.99917	Imputed	Hex2Cer(d16:1/24:1)	Hex2Cer	Adjusted for clinical lipids	intergenic region	MODIFIER	ENSG00000225036-ENSG00000230768	cyclin dependent kinase 4 pseudogene 1, long intergenic non-protein coding RNA 1676	CDK4P1, LINC01676
310	rs72984296	1	106044889	105502267	T	G	0.133793	0.221069	0.99916	Imputed	Hex2Cer(d16:1/24:1)	Hex2Cer	Adjusted for clinical lipids	intergenic region	MODIFIER	ENSG00000225036-ENSG00000230768	cyclin dependent kinase 4 pseudogene 1, long intergenic non-protein coding RNA 1676	CDK4P1, LINC01676
311	rs61800480	1	106045216	105502594	T	C	0.133793	0.221069	0.99902	Imputed	Hex2Cer(d16:1/24:1)	Hex2Cer	Adjusted for clinical lipids	intergenic region	MODIFIER	ENSG00000225036-ENSG00000230768	cyclin dependent kinase 4 pseudogene 1, long intergenic non-protein coding RNA 1676	CDK4P1, LINC01676
312	rs17015988	1	106046411	105503789	T	G	0.133793	0.221069	0.99868	Imputed	Hex2Cer(d16:1/24:1)	Hex2Cer	Adjusted for clinical lipids	intergenic region	MODIFIER	ENSG00000225036-ENSG00000230768	cyclin dependent kinase 4 pseudogene 1, long intergenic non-protein coding RNA 1676	CDK4P1, LINC01676
313	rs61800496	1	106046428	105503806	T	A	0.133905	0.221686	0.99814	Imputed	Hex2Cer(d16:1/24:1)	Hex2Cer	Adjusted for clinical lipids	intergenic region	MODIFIER	ENSG00000225036-ENSG00000230768	cyclin dependent kinase 4 pseudogene 1, long intergenic non-protein coding RNA 1676	CDK4P1, LINC01676
314	rs61800497	1	106046669	105504047	G	C	0.133682	0.333554	0.9975	Imputed	Hex2Cer(d16:1/24:1)	Hex2Cer	Adjusted for clinical lipids	intergenic region	MODIFIER	ENSG00000225036-ENSG00000230768	cyclin dependent kinase 4 pseudogene 1, long intergenic non-protein coding RNA 1676	CDK4P1, LINC01676
315	rs17016005	1	106051773	105509151	C	T	0.134016	0.222438	0.99499	Imputed	Hex2Cer(d16:1/24:1)	Hex2Cer	Adjusted for clinical lipids	intergenic region	MODIFIER	ENSG00000225036-ENSG00000230768	cyclin dependent kinase 4 pseudogene 1, long intergenic non-protein coding RNA 1676	CDK4P1, LINC01676
316	rs17016032	1	106054333	105511711	C	G	0.134016	0.222438	0.99381	Imputed	Hex2Cer(d16:1/24:1)	Hex2Cer	Adjusted for clinical lipids	intergenic region	MODIFIER	ENSG00000225036-ENSG00000230768	cyclin dependent kinase 4 pseudogene 1, long intergenic non-protein coding RNA 1676	CDK4P1, LINC01676
317	rs58732157	1	106064959	105522337	A	G	0.134239	0.247728	0.97616	Imputed	Hex2Cer(d16:1/24:1)	Hex2Cer	Adjusted for clinical lipids	intergenic region	MODIFIER	ENSG00000225036-ENSG00000230768	cyclin dependent kinase 4 pseudogene 1, long intergenic non-protein coding RNA 1676	CDK4P1, LINC01676
318	rs61813358	1	106069244	105526622	C	T	0.134127	0.198533	0.96139	Imputed	Hex2Cer(d16:1/24:1)	Hex2Cer	Adjusted for clinical lipids	intergenic region	MODIFIER	ENSG00000225036-ENSG00000230768	cyclin dependent kinase 4 pseudogene 1, long intergenic non-protein coding RNA 1676	CDK4P1, LINC01676
319	rs61814762	1	106075238	105532616	T	G	0.10207	0.253742	0.9052	Imputed	Hex2Cer(d16:1/24:1)	Hex2Cer	Standard covariates	intergenic region	MODIFIER	ENSG00000225036-ENSG00000230768	cyclin dependent kinase 4 pseudogene 1, long intergenic non-protein coding RNA 1676	CDK4P1, LINC01676
320	rs140406397	1	109697755	109155133	G	C	0.0663402	0.0531656	0.97731	Imputed	PE(16:0_16:1)	PE	Standard covariates	intron variant	MODIFIER	ENSG00000116299	endosome-lysosome associated apoptosis and autophagy regulator 1	ELAPOR1
321	rs660240	1	109817838	109275216	C	T	0.787177	0.533044	0.99848	Imputed	HexCer(d18:1/24:1)	HexCer	Standard covariates	3 prime UTR variant, downstream gene variant, non coding transcript exon variant	MODIFIER	ENSG00000143126, ENSG00000134222	cadherin EGF LAG seven-pass G-type receptor 2, proline and serine rich coiled-coil 1	CELSR2, PSRC1
322	rs629301	1	109818306	109275684	T	G	0.781946	0.483846	0.99942	Imputed	HexCer(d18:1/24:1)	HexCer	Standard covariates	3 prime UTR variant, downstream gene variant	MODIFIER	ENSG00000143126, ENSG00000134222	cadherin EGF LAG seven-pass G-type receptor 2, proline and serine rich coiled-coil 1	CELSR2, PSRC1
323	rs646776	1	109818530	109275908	T	C	0.782057	0.483862	0.99974	Genotyped	HexCer(d18:1/24:1)	HexCer	Standard covariates	downstream gene variant, intergenic region	MODIFIER	ENSG00000143126, ENSG00000134222, ENSG00000143126-ENSG00000134222	cadherin EGF LAG seven-pass G-type receptor 2, proline and serine rich coiled-coil 1, cadherin EGF LAG seven-pass G-type receptor 2, proline and serine rich coiled-coil 1	CELSR2, PSRC1, CELSR2, PSRC1
324	rs602633	1	109821511	109278889	G	T	0.783615	0.597698	0.98842	Imputed	HexCer(d18:1/24:1)	HexCer	Standard covariates	downstream gene variant, intergenic region	MODIFIER	ENSG00000143126, ENSG00000134222, ENSG00000143126-ENSG00000134222	cadherin EGF LAG seven-pass G-type receptor 2, proline and serine rich coiled-coil 1, cadherin EGF LAG seven-pass G-type receptor 2, proline and serine rich coiled-coil 1	CELSR2, PSRC1, CELSR2, PSRC1
325	rs113210216	1	116477981	115935360	A	G	0.0469724	0.313583	0.98465	Imputed	LPE(P-20:0)	LPE(P)	Standard covariates	intergenic region	MODIFIER	ENSG00000228127-ENSG00000163393	long intergenic non-protein coding RNA 1649, solute carrier family 22 member 15	LINC01649, SLC22A15
326	rs6665912	1	150544093	150571617	C	T	0.223954	0.606677	0.9721	Imputed	SM(d16:1/24:1)	SM	Adjusted for clinical lipids	upstream gene variant, downstream gene variant, intergenic region	MODIFIER	ENSG00000264508, ENSG00000264584, ENSG00000143384, ENSG00000264584-ENSG00000143384	RNA, 7SL, cytoplasmic 473, pseudogene, RNA, 7SL, cytoplasmic 600, pseudogene, MCL1 apoptosis regulator, BCL2 family member, RNA, 7SL, cytoplasmic 600, pseudogene, MCL1 apoptosis regulator, BCL2 family member	RN7SL473P, RN7SL600P, MCL1, RN7SL600P, MCL1
327	rs12131809	1	150544640	150572164	T	C	0.223954	0.667916	0.97223	Imputed	SM(d16:1/24:1)	SM	Adjusted for clinical lipids	upstream gene variant, downstream gene variant, intergenic region	MODIFIER	ENSG00000264584, ENSG00000143384, ENSG00000264584-ENSG00000143384	RNA, 7SL, cytoplasmic 600, pseudogene, MCL1 apoptosis regulator, BCL2 family member, RNA, 7SL, cytoplasmic 600, pseudogene, MCL1 apoptosis regulator, BCL2 family member	RN7SL600P, MCL1, RN7SL600P, MCL1
328	rs4970966	1	150584103	150611627	T	G	0.222173	0.57495	0.99985	Genotyped	SM(d16:1/24:1)	SM	Adjusted for clinical lipids	intron variant	MODIFIER	ENSG00000143420	endosulfine alpha	ENSA
329	rs11204682	1	150595537	150623061	T	G	0.221394	0.761902	0.99021	Imputed	SM(d16:1/24:1)	SM	Adjusted for clinical lipids	downstream gene variant, intron variant	MODIFIER	ENSG00000143420	endosulfine alpha	ENSA
330	rs11204701	1	150662179	150689703	T	A	0.226291	0.522721	0.98703	Imputed	SM(d16:1/24:1)	SM	Adjusted for clinical lipids	downstream gene variant, intron variant	MODIFIER	ENSG00000143457	golgi phosphoprotein 3 like	GOLPH3L
331	rs12410006	1	150856799	150884323	G	A	0.256345	0.0603581	0.99362	Imputed	SM(d16:1/24:1)	SM	Adjusted for clinical lipids	upstream gene variant, intergenic region	MODIFIER	ENSG00000224800, ENSG00000212512, ENSG00000212512-ENSG00000229357	RPS27A pseudogene 6, , CYCS pseudogene 51	RPS27AP6, Y RNA, Y RNA, CYCSP51
332	rs34372981	1	150869868	150897392	C	T	0.256456	0.0603241	0.99527	Imputed	SM(d16:1/24:1)	SM	Adjusted for clinical lipids	intergenic region	MODIFIER	ENSG00000212512-ENSG00000229357	CYCS pseudogene 51	Y RNA, CYCSP51
333	rs2292166	1	150884776	150912300	A	G	0.256901	0.0506356	0.99997	Genotyped	SM(d16:1/24:1)	SM	Adjusted for clinical lipids	intergenic region	MODIFIER	ENSG00000229357-ENSG00000143379	CYCS pseudogene 51, SET domain bifurcated histone lysine methyltransferase 1	CYCSP51, SETDB1
334	rs11204744	1	150902941	150930465	G	A	0.256901	0.0506356	0.99823	Imputed	SM(d16:1/24:1)	SM	Adjusted for clinical lipids	downstream gene variant, intron variant	MODIFIER	ENSG00000143379	SET domain bifurcated histone lysine methyltransferase 1	SETDB1
335	rs10888399	1	150908657	150936181	C	G	0.256901	0.0506356	0.99702	Imputed	SM(d16:1/24:1)	SM	Adjusted for clinical lipids	intron variant	MODIFIER	ENSG00000143379	SET domain bifurcated histone lysine methyltransferase 1	SETDB1
336	rs16833584	1	151817234	151844758	A	G	0.160174	0.0400453	0.97925	Imputed	AC(13:0)	AC	Standard covariates	upstream gene variant, downstream gene variant, intron variant	MODIFIER	ENSG00000225556, ENSG00000201134, ENSG00000196407, ENSG00000234614	C2 calcium dependent domain containing 4D, , thioesterase superfamily member 5, C2CD4D and THEM5 antisense RNA 1	C2CD4D, Y RNA, THEM5, C2CD4D-AS1
337	rs998454	1	151817998	151845522	C	T	0.821349	0.0168821	0.99493	Genotyped	AC(13:0)	AC	Standard covariates	upstream gene variant, downstream gene variant, intron variant	MODIFIER	ENSG00000225556, ENSG00000201134, ENSG00000196407, ENSG00000234614	C2 calcium dependent domain containing 4D, , thioesterase superfamily member 5, C2CD4D and THEM5 antisense RNA 1	C2CD4D, Y RNA, THEM5, C2CD4D-AS1
338	rs6587625	1	151820324	151847848	C	T	0.834372	0.0111427	0.99992	Genotyped	AC(13:0)	AC	Standard covariates	structural interaction variant, missense variant, intron variant	HIGH, MODERATE, MODIFIER	ENSG00000196407, ENSG00000234614	thioesterase superfamily member 5, C2CD4D and THEM5 antisense RNA 1	THEM5, C2CD4D-AS1
339	rs60166269	1	151820845	151848369	T	C	0.165628	0.0111427	0.99941	Imputed	AC(13:0)	AC	Standard covariates	intron variant	MODIFIER	ENSG00000234614, ENSG00000196407	C2CD4D and THEM5 antisense RNA 1, thioesterase superfamily member 5	C2CD4D-AS1, THEM5
340	rs923547	1	151822003	151849527	C	A	0.834372	0.0111427	0.9985	Imputed	AC(13:0)	AC	Standard covariates	intron variant	MODIFIER	ENSG00000234614, ENSG00000196407	C2CD4D and THEM5 antisense RNA 1, thioesterase superfamily member 5	C2CD4D-AS1, THEM5
341	rs7524706	1	151822512	151850036	G	C	0.833593	0.0132432	0.99609	Imputed	AC(13:0)	AC	Standard covariates	intron variant	MODIFIER	ENSG00000234614, ENSG00000196407	C2CD4D and THEM5 antisense RNA 1, thioesterase superfamily member 5	C2CD4D-AS1, THEM5
342	rs998501	1	151825572	151853096	G	A	0.166518	0.0133168	0.99552	Imputed	AC(13:0)	AC	Standard covariates	upstream gene variant, downstream gene variant, intron variant	MODIFIER	ENSG00000196407, ENSG00000234614	thioesterase superfamily member 5, C2CD4D and THEM5 antisense RNA 1	THEM5, C2CD4D-AS1
343	rs113971618	1	151826938	151854462	A	G	0.165405	0.0148907	0.99785	Imputed	AC(13:0)	AC	Standard covariates	upstream gene variant, downstream gene variant, intergenic region	MODIFIER	ENSG00000196407, ENSG00000234614, ENSG00000196407-ENSG00000159445	thioesterase superfamily member 5, C2CD4D and THEM5 antisense RNA 1, thioesterase superfamily member 5, thioesterase superfamily member 4	THEM5, C2CD4D-AS1, THEM5, THEM4
344	rs61815147	1	151827147	151854671	T	C	0.165405	0.0148907	0.99778	Imputed	AC(13:0)	AC	Standard covariates	upstream gene variant, downstream gene variant, intergenic region	MODIFIER	ENSG00000196407, ENSG00000234614, ENSG00000196407-ENSG00000159445	thioesterase superfamily member 5, C2CD4D and THEM5 antisense RNA 1, thioesterase superfamily member 5, thioesterase superfamily member 4	THEM5, C2CD4D-AS1, THEM5, THEM4
345	rs16833599	1	151828178	151855702	G	C	0.190561	0.00580477	0.99379	Imputed	AC(13:0)	AC	Standard covariates	upstream gene variant, intergenic region	MODIFIER	ENSG00000196407, ENSG00000196407-ENSG00000159445	thioesterase superfamily member 5, thioesterase superfamily member 5, thioesterase superfamily member 4	THEM5, THEM5, THEM4
346	rs1129117	1	151828793	151856317	T	C	0.165183	0.0127324	0.9988	Imputed	AC(13:0)	AC	Standard covariates	upstream gene variant, intergenic region	MODIFIER	ENSG00000196407, ENSG00000196407-ENSG00000159445	thioesterase superfamily member 5, thioesterase superfamily member 5, thioesterase superfamily member 4	THEM5, THEM5, THEM4
347	rs12567049	1	151829338	151856862	A	G	0.165294	0.0128361	0.99911	Imputed	AC(13:0)	AC	Standard covariates	upstream gene variant, intergenic region	MODIFIER	ENSG00000196407, ENSG00000196407-ENSG00000159445	thioesterase superfamily member 5, thioesterase superfamily member 5, thioesterase superfamily member 4	THEM5, THEM5, THEM4
348	rs2879130	1	151830098	151857622	T	C	0.165294	0.0128361	0.9998	Genotyped	AC(13:0)	AC	Standard covariates	upstream gene variant, intergenic region	MODIFIER	ENSG00000196407, ENSG00000196407-ENSG00000159445	thioesterase superfamily member 5, thioesterase superfamily member 5, thioesterase superfamily member 4	THEM5, THEM5, THEM4
349	rs16833604	1	151830773	151858297	A	G	0.165294	0.0128361	0.99769	Imputed	AC(13:0)	AC	Standard covariates	upstream gene variant, intergenic region	MODIFIER	ENSG00000196407, ENSG00000196407-ENSG00000159445	thioesterase superfamily member 5, thioesterase superfamily member 5, thioesterase superfamily member 4	THEM5, THEM5, THEM4
350	rs11204904	1	151835275	151862799	A	T	0.425757	0.830861	0.93983	Imputed	AC(13:0)	AC	Standard covariates	intergenic region	MODIFIER	ENSG00000196407-ENSG00000159445	thioesterase superfamily member 5, thioesterase superfamily member 4	THEM5, THEM4
351	rs56028913	1	151836675	151864199	C	G	0.278606	0.911384	0.96779	Imputed	AC(13:0)	AC	Standard covariates	intergenic region	MODIFIER	ENSG00000196407-ENSG00000159445	thioesterase superfamily member 5, thioesterase superfamily member 4	THEM5, THEM4
352	rs7541453	1	151838092	151865616	T	C	0.61398	0.508625	0.97253	Imputed	AC(13:0)	AC	Standard covariates	intergenic region	MODIFIER	ENSG00000196407-ENSG00000159445	thioesterase superfamily member 5, thioesterase superfamily member 4	THEM5, THEM4
353	rs12566232	1	151839838	151867362	C	A	0.278161	0.794859	0.97116	Imputed	AC(13:0)	AC	Standard covariates	intergenic region	MODIFIER	ENSG00000196407-ENSG00000159445	thioesterase superfamily member 5, thioesterase superfamily member 4	THEM5, THEM4
354	rs11204906	1	151841165	151868689	A	G	0.279497	0.711055	0.9778	Imputed	AC(13:0)	AC	Standard covariates	downstream gene variant, intergenic region	MODIFIER	ENSG00000159445, ENSG00000196407-ENSG00000159445	thioesterase superfamily member 4, thioesterase superfamily member 5, thioesterase superfamily member 4	THEM4, THEM5, THEM4
355	rs10888445	1	151841770	151869294	T	A	0.612756	0.550425	0.98323	Imputed	AC(13:0)	AC	Standard covariates	downstream gene variant, intergenic region	MODIFIER	ENSG00000159445, ENSG00000196407-ENSG00000159445	thioesterase superfamily member 4, thioesterase superfamily member 5, thioesterase superfamily member 4	THEM4, THEM5, THEM4
356	rs6684312	1	151844650	151872174	A	G	0.279608	0.711272	0.98794	Imputed	AC(13:0)	AC	Standard covariates	downstream gene variant, intergenic region	MODIFIER	ENSG00000159445, ENSG00000196407-ENSG00000159445	thioesterase superfamily member 4, thioesterase superfamily member 5, thioesterase superfamily member 4	THEM4, THEM5, THEM4
357	rs2338201	1	151845650	151873174	C	G	0.612867	0.550214	0.99724	Imputed	AC(13:0)	AC	Standard covariates	downstream gene variant, intergenic region	MODIFIER	ENSG00000159445, ENSG00000196407-ENSG00000159445	thioesterase superfamily member 4, thioesterase superfamily member 5, thioesterase superfamily member 4	THEM4, THEM5, THEM4
358	rs13320	1	151846517	151874041	T	C	0.612867	0.550214	0.9999	Genotyped	AC(13:0)	AC	Standard covariates	3 prime UTR variant, downstream gene variant	MODIFIER	ENSG00000159445	thioesterase superfamily member 4	THEM4
359	rs7523082	1	151848126	151875650	T	A	0.612867	0.550214	0.9985	Imputed	AC(13:0)	AC	Standard covariates	downstream gene variant, intron variant	MODIFIER	ENSG00000159445	thioesterase superfamily member 4	THEM4
360	rs10788815	1	151857431	151884955	A	G	0.234862	0.114588	0.97635	Imputed	AC(13:0)	AC	Standard covariates	intron variant	MODIFIER	ENSG00000159445	thioesterase superfamily member 4	THEM4
361	rs6685187	1	151858888	151886412	G	A	0.608526	0.471396	0.99731	Imputed	AC(13:0)	AC	Standard covariates	intron variant	MODIFIER	ENSG00000159445	thioesterase superfamily member 4	THEM4
362	rs6698740	1	151859050	151886574	A	G	0.608526	0.471396	0.99714	Imputed	AC(13:0)	AC	Standard covariates	intron variant	MODIFIER	ENSG00000159445	thioesterase superfamily member 4	THEM4
363	rs6690449	1	151859166	151886690	C	T	0.27894	0.683333	0.99279	Imputed	AC(13:0)	AC	Standard covariates	intron variant	MODIFIER	ENSG00000159445	thioesterase superfamily member 4	THEM4
364	rs1060870	1	151862661	151890185	A	G	0.608304	0.510836	0.99708	Imputed	AC(13:0)	AC	Standard covariates	missense variant, upstream gene variant, downstream gene variant, intron variant, non coding transcript exon variant	MODERATE, MODIFIER	ENSG00000159445	thioesterase superfamily member 4	THEM4
365	rs12067594	1	151865780	151893304	A	G	0.608304	0.510836	0.9971	Imputed	AC(13:0)	AC	Standard covariates	upstream gene variant, downstream gene variant, intron variant	MODIFIER	ENSG00000159445	thioesterase superfamily member 4	THEM4
366	rs7542137	1	151868892	151896416	T	C	0.608192	0.511038	0.99725	Imputed	AC(13:0)	AC	Standard covariates	upstream gene variant, intron variant	MODIFIER	ENSG00000159445	thioesterase superfamily member 4	THEM4
367	rs56170235	1	151872754	151900278	A	C	0.278718	0.766588	0.99383	Imputed	AC(13:0)	AC	Standard covariates	intron variant	MODIFIER	ENSG00000159445	thioesterase superfamily member 4	THEM4
368	rs57674198	1	151876073	151903597	C	T	0.278161	0.629189	0.99411	Imputed	AC(13:0)	AC	Standard covariates	intron variant	MODIFIER	ENSG00000159445	thioesterase superfamily member 4	THEM4
369	rs9943281	1	151878223	151905747	T	G	0.60886	0.397648	0.99649	Imputed	AC(13:0)	AC	Standard covariates	intron variant	MODIFIER	ENSG00000159445	thioesterase superfamily member 4	THEM4
370	rs61817695	1	151879676	151907200	T	G	0.27805	0.628982	0.99416	Imputed	AC(13:0)	AC	Standard covariates	intron variant	MODIFIER	ENSG00000159445	thioesterase superfamily member 4	THEM4
371	rs28415528	1	151879761	151907285	A	G	0.305766	0.122068	0.99609	Imputed	AC(13:0)	AC	Standard covariates	intron variant	MODIFIER	ENSG00000159445	thioesterase superfamily member 4	THEM4
372	rs58087484	1	151879939	151907463	T	C	0.278384	0.655994	0.99415	Imputed	AC(13:0)	AC	Standard covariates	intron variant	MODIFIER	ENSG00000159445	thioesterase superfamily member 4	THEM4
373	rs11204914	1	151881093	151908617	A	G	0.608972	0.41534	0.997	Imputed	AC(13:0)	AC	Standard covariates	intron variant	MODIFIER	ENSG00000159445	thioesterase superfamily member 4	THEM4
374	rs11204915	1	151882826	151910350	T	C	0.609194	0.41537	0.99703	Imputed	AC(13:0)	AC	Standard covariates	upstream gene variant, intergenic region	MODIFIER	ENSG00000159445, ENSG00000159445-ENSG00000223810	thioesterase superfamily member 4, thioesterase superfamily member 4, keratin 8 pseudogene 28	THEM4, THEM4, KRT8P28
375	rs10788817	1	151882856	151910380	G	C	0.609305	0.451952	0.99702	Imputed	AC(13:0)	AC	Standard covariates	upstream gene variant, intergenic region	MODIFIER	ENSG00000159445, ENSG00000159445-ENSG00000223810	thioesterase superfamily member 4, thioesterase superfamily member 4, keratin 8 pseudogene 28	THEM4, THEM4, KRT8P28
376	rs10888452	1	151883551	151911075	G	A	0.23553	0.0892648	0.99678	Imputed	AC(13:0)	AC	Standard covariates	upstream gene variant, intergenic region	MODIFIER	ENSG00000159445, ENSG00000159445-ENSG00000223810	thioesterase superfamily member 4, thioesterase superfamily member 4, keratin 8 pseudogene 28	THEM4, THEM4, KRT8P28
377	rs6672064	1	151884499	151912023	G	A	0.277605	0.710042	0.99521	Imputed	AC(13:0)	AC	Standard covariates	upstream gene variant, intergenic region	MODIFIER	ENSG00000159445, ENSG00000159445-ENSG00000223810	thioesterase superfamily member 4, thioesterase superfamily member 4, keratin 8 pseudogene 28	THEM4, THEM4, KRT8P28
378	rs6659662	1	151884573	151912097	G	C	0.277605	0.710042	0.99524	Imputed	AC(13:0)	AC	Standard covariates	upstream gene variant, intergenic region	MODIFIER	ENSG00000159445, ENSG00000159445-ENSG00000223810	thioesterase superfamily member 4, thioesterase superfamily member 4, keratin 8 pseudogene 28	THEM4, THEM4, KRT8P28
379	rs55883933	1	151889447	151916971	C	T	0.235419	0.0973767	0.99823	Imputed	AC(13:0)	AC	Standard covariates	intergenic region	MODIFIER	ENSG00000159445-ENSG00000223810	thioesterase superfamily member 4, keratin 8 pseudogene 28	THEM4, KRT8P28
380	rs61817697	1	151890958	151918482	C	A	0.277271	0.682159	0.99446	Imputed	AC(13:0)	AC	Standard covariates	intergenic region	MODIFIER	ENSG00000159445-ENSG00000223810	thioesterase superfamily member 4, keratin 8 pseudogene 28	THEM4, KRT8P28
381	rs10788818	1	151892199	151919723	C	T	0.636465	0.722963	0.99836	Imputed	AC(13:0)	AC	Standard covariates	intergenic region	MODIFIER	ENSG00000159445-ENSG00000223810	thioesterase superfamily member 4, keratin 8 pseudogene 28	THEM4, KRT8P28
382	rs2338206	1	151892226	151919750	G	A	0.277271	0.73758	0.99703	Imputed	AC(13:0)	AC	Standard covariates	intergenic region	MODIFIER	ENSG00000159445-ENSG00000223810	thioesterase superfamily member 4, keratin 8 pseudogene 28	THEM4, KRT8P28
383	rs4845409	1	151894379	151921903	T	C	0.633459	0.797148	0.9991	Imputed	AC(13:0)	AC	Standard covariates	intergenic region	MODIFIER	ENSG00000159445-ENSG00000223810	thioesterase superfamily member 4, keratin 8 pseudogene 28	THEM4, KRT8P28
384	rs4845713	1	151894887	151922411	A	G	0.633459	0.797148	0.99933	Imputed	AC(13:0)	AC	Standard covariates	intergenic region	MODIFIER	ENSG00000159445-ENSG00000223810	thioesterase superfamily member 4, keratin 8 pseudogene 28	THEM4, KRT8P28
385	rs10788819	1	151895093	151922617	T	C	0.232413	0.132091	0.99985	Genotyped	AC(13:0)	AC	Standard covariates	intergenic region	MODIFIER	ENSG00000159445-ENSG00000223810	thioesterase superfamily member 4, keratin 8 pseudogene 28	THEM4, KRT8P28
386	rs10788820	1	151896233	151923757	T	C	0.633459	0.797148	0.99964	Imputed	AC(13:0)	AC	Standard covariates	intergenic region	MODIFIER	ENSG00000159445-ENSG00000223810	thioesterase superfamily member 4, keratin 8 pseudogene 28	THEM4, KRT8P28
387	rs3007711	1	151897377	151924901	T	G	0.633459	0.797148	1	Genotyped	AC(13:0)	AC	Standard covariates	intergenic region	MODIFIER	ENSG00000159445-ENSG00000223810	thioesterase superfamily member 4, keratin 8 pseudogene 28	THEM4, KRT8P28
388	rs3007670	1	151897616	151925140	G	T	0.633459	0.797148	1	Imputed	AC(13:0)	AC	Standard covariates	intergenic region	MODIFIER	ENSG00000159445-ENSG00000223810	thioesterase superfamily member 4, keratin 8 pseudogene 28	THEM4, KRT8P28
389	rs3007685	1	151898037	151925561	G	T	0.633459	0.797148	1	Genotyped	AC(13:0)	AC	Standard covariates	intergenic region	MODIFIER	ENSG00000159445-ENSG00000223810	thioesterase superfamily member 4, keratin 8 pseudogene 28	THEM4, KRT8P28
390	rs2999541	1	151898749	151926273	C	G	0.633459	0.797148	0.99978	Imputed	AC(13:0)	AC	Standard covariates	intergenic region	MODIFIER	ENSG00000159445-ENSG00000223810	thioesterase superfamily member 4, keratin 8 pseudogene 28	THEM4, KRT8P28
391	rs56078223	1	151898843	151926367	G	T	0.280499	0.52977	0.99887	Imputed	AC(13:0)	AC	Adjusted for clinical lipids	intergenic region	MODIFIER	ENSG00000159445-ENSG00000223810	thioesterase superfamily member 4, keratin 8 pseudogene 28	THEM4, KRT8P28
392	rs12562586	1	151898947	151926471	G	C	0.633905	0.821956	0.99937	Imputed	AC(13:0)	AC	Standard covariates	intergenic region	MODIFIER	ENSG00000159445-ENSG00000223810	thioesterase superfamily member 4, keratin 8 pseudogene 28	THEM4, KRT8P28
393	rs56000812	1	151899104	151926628	G	A	0.280499	0.52977	0.99885	Imputed	AC(13:0)	AC	Adjusted for clinical lipids	intergenic region	MODIFIER	ENSG00000159445-ENSG00000223810	thioesterase superfamily member 4, keratin 8 pseudogene 28	THEM4, KRT8P28
394	rs2999542	1	151899559	151927083	C	T	0.643589	0.602789	0.9974	Imputed	AC(13:0)	AC	Standard covariates	intergenic region	MODIFIER	ENSG00000159445-ENSG00000223810	thioesterase superfamily member 4, keratin 8 pseudogene 28	THEM4, KRT8P28
395	rs9435963	1	151900242	151927766	G	C	0.643589	0.602789	0.9972	Imputed	AC(13:0)	AC	Standard covariates	intergenic region	MODIFIER	ENSG00000159445-ENSG00000223810	thioesterase superfamily member 4, keratin 8 pseudogene 28	THEM4, KRT8P28
396	rs2932565	1	151901029	151928553	C	G	0.643589	0.602789	0.99704	Imputed	AC(13:0)	AC	Standard covariates	intergenic region	MODIFIER	ENSG00000159445-ENSG00000223810	thioesterase superfamily member 4, keratin 8 pseudogene 28	THEM4, KRT8P28
397	rs9435964	1	151901342	151928866	A	G	0.643366	0.649025	0.99695	Imputed	AC(13:0)	AC	Standard covariates	intergenic region	MODIFIER	ENSG00000159445-ENSG00000223810	thioesterase superfamily member 4, keratin 8 pseudogene 28	THEM4, KRT8P28
398	rs1907040	1	151901940	151929464	A	G	0.643366	0.649025	0.99681	Imputed	AC(13:0)	AC	Standard covariates	intergenic region	MODIFIER	ENSG00000159445-ENSG00000223810	thioesterase superfamily member 4, keratin 8 pseudogene 28	THEM4, KRT8P28
399	rs2130525	1	151902101	151929625	C	T	0.616541	0.507642	0.99617	Imputed	AC(13:0)	AC	Standard covariates	intergenic region	MODIFIER	ENSG00000159445-ENSG00000223810	thioesterase superfamily member 4, keratin 8 pseudogene 28	THEM4, KRT8P28
400	rs2999544	1	151903634	151931158	A	G	0.646371	0.579119	0.99681	Imputed	AC(13:0)	AC	Standard covariates	intergenic region	MODIFIER	ENSG00000159445-ENSG00000223810	thioesterase superfamily member 4, keratin 8 pseudogene 28	THEM4, KRT8P28
401	rs1602251	1	151903671	151931195	G	A	0.646371	0.579119	0.99671	Imputed	AC(13:0)	AC	Standard covariates	intergenic region	MODIFIER	ENSG00000159445-ENSG00000223810	thioesterase superfamily member 4, keratin 8 pseudogene 28	THEM4, KRT8P28
402	rs2338209	1	151903823	151931347	G	A	0.646371	0.579119	0.99675	Imputed	AC(13:0)	AC	Standard covariates	intergenic region	MODIFIER	ENSG00000159445-ENSG00000223810	thioesterase superfamily member 4, keratin 8 pseudogene 28	THEM4, KRT8P28
403	rs6701374	1	151903858	151931382	G	A	0.277493	0.709829	0.99912	Imputed	AC(13:0)	AC	Adjusted for clinical lipids	intergenic region	MODIFIER	ENSG00000159445-ENSG00000223810	thioesterase superfamily member 4, keratin 8 pseudogene 28	THEM4, KRT8P28
404	rs56313205	1	151904109	151931633	T	C	0.277048	0.765712	0.99891	Imputed	AC(13:0)	AC	Adjusted for clinical lipids	intergenic region	MODIFIER	ENSG00000159445-ENSG00000223810	thioesterase superfamily member 4, keratin 8 pseudogene 28	THEM4, KRT8P28
405	rs2999545	1	151904146	151931670	T	A	0.619768	0.506227	0.99594	Imputed	AC(13:0)	AC	Standard covariates	intergenic region	MODIFIER	ENSG00000159445-ENSG00000223810	thioesterase superfamily member 4, keratin 8 pseudogene 28	THEM4, KRT8P28
406	rs72694840	1	151905083	151932607	A	T	0.277493	0.709829	0.99937	Imputed	AC(13:0)	AC	Adjusted for clinical lipids	intergenic region	MODIFIER	ENSG00000159445-ENSG00000223810	thioesterase superfamily member 4, keratin 8 pseudogene 28	THEM4, KRT8P28
407	rs1387833	1	151907073	151934597	G	T	0.646705	0.535176	0.9968	Imputed	AC(13:0)	AC	Standard covariates	intergenic region	MODIFIER	ENSG00000159445-ENSG00000223810	thioesterase superfamily member 4, keratin 8 pseudogene 28	THEM4, KRT8P28
408	rs10494270	1	151907173	151934697	G	A	0.277159	0.765848	0.99999	Genotyped	AC(13:0)	AC	Adjusted for clinical lipids	intergenic region	MODIFIER	ENSG00000159445-ENSG00000223810	thioesterase superfamily member 4, keratin 8 pseudogene 28	THEM4, KRT8P28
409	rs61817719	1	151907422	151934946	T	A	0.277159	0.765848	0.99989	Imputed	AC(13:0)	AC	Adjusted for clinical lipids	intergenic region	MODIFIER	ENSG00000159445-ENSG00000223810	thioesterase superfamily member 4, keratin 8 pseudogene 28	THEM4, KRT8P28
410	rs61817720	1	151907457	151934981	G	A	0.277159	0.765848	0.99974	Imputed	AC(13:0)	AC	Adjusted for clinical lipids	intergenic region	MODIFIER	ENSG00000159445-ENSG00000223810	thioesterase superfamily member 4, keratin 8 pseudogene 28	THEM4, KRT8P28
411	rs2999546	1	151907839	151935363	T	G	0.646594	0.535052	0.99659	Imputed	AC(13:0)	AC	Standard covariates	intergenic region	MODIFIER	ENSG00000159445-ENSG00000223810	thioesterase superfamily member 4, keratin 8 pseudogene 28	THEM4, KRT8P28
412	rs6703448	1	151909453	151936977	C	A	0.277271	0.7944	0.99873	Imputed	AC(13:0)	AC	Adjusted for clinical lipids	intergenic region	MODIFIER	ENSG00000159445-ENSG00000223810	thioesterase superfamily member 4, keratin 8 pseudogene 28	THEM4, KRT8P28
413	rs2932576	1	151909611	151937135	G	C	0.646149	0.557006	0.99486	Imputed	AC(13:0)	AC	Standard covariates	intergenic region	MODIFIER	ENSG00000159445-ENSG00000223810	thioesterase superfamily member 4, keratin 8 pseudogene 28	THEM4, KRT8P28
414	rs2932577	1	151909621	151937145	C	T	0.646149	0.557006	0.99483	Imputed	AC(13:0)	AC	Standard covariates	intergenic region	MODIFIER	ENSG00000159445-ENSG00000223810	thioesterase superfamily member 4, keratin 8 pseudogene 28	THEM4, KRT8P28
415	rs1844543	1	151910014	151937538	A	G	0.277271	0.7944	0.99854	Imputed	AC(13:0)	AC	Adjusted for clinical lipids	intergenic region	MODIFIER	ENSG00000159445-ENSG00000223810	thioesterase superfamily member 4, keratin 8 pseudogene 28	THEM4, KRT8P28
416	rs1490189	1	151910254	151937778	T	G	0.646705	0.535176	0.99562	Imputed	AC(13:0)	AC	Standard covariates	intergenic region	MODIFIER	ENSG00000159445-ENSG00000223810	thioesterase superfamily member 4, keratin 8 pseudogene 28	THEM4, KRT8P28
417	rs6587632	1	151911254	151938778	G	A	0.277159	0.765848	0.99816	Imputed	AC(13:0)	AC	Adjusted for clinical lipids	intergenic region	MODIFIER	ENSG00000159445-ENSG00000223810	thioesterase superfamily member 4, keratin 8 pseudogene 28	THEM4, KRT8P28
418	rs2999506	1	151911780	151939304	C	G	0.646705	0.535176	0.99504	Imputed	AC(13:0)	AC	Standard covariates	intergenic region	MODIFIER	ENSG00000159445-ENSG00000223810	thioesterase superfamily member 4, keratin 8 pseudogene 28	THEM4, KRT8P28
419	rs6587633	1	151912671	151940195	A	G	0.277159	0.765848	0.99787	Imputed	AC(13:0)	AC	Adjusted for clinical lipids	intergenic region	MODIFIER	ENSG00000159445-ENSG00000223810	thioesterase superfamily member 4, keratin 8 pseudogene 28	THEM4, KRT8P28
420	rs2932579	1	151914545	151942069	A	G	0.646037	0.535437	0.99371	Imputed	AC(13:0)	AC	Standard covariates	intergenic region	MODIFIER	ENSG00000159445-ENSG00000223810	thioesterase superfamily member 4, keratin 8 pseudogene 28	THEM4, KRT8P28
421	rs9943221	1	151914898	151942422	A	G	0.277271	0.7944	0.99748	Imputed	AC(13:0)	AC	Adjusted for clinical lipids	intergenic region	MODIFIER	ENSG00000159445-ENSG00000223810	thioesterase superfamily member 4, keratin 8 pseudogene 28	THEM4, KRT8P28
422	rs6662602	1	151915155	151942679	T	C	0.272373	0.678801	0.99201	Imputed	AC(13:0)	AC	Adjusted for clinical lipids	intergenic region	MODIFIER	ENSG00000159445-ENSG00000223810	thioesterase superfamily member 4, keratin 8 pseudogene 28	THEM4, KRT8P28
423	rs6663064	1	151915541	151943065	T	C	0.276269	0.822858	0.997	Imputed	AC(13:0)	AC	Adjusted for clinical lipids	intergenic region	MODIFIER	ENSG00000159445-ENSG00000223810	thioesterase superfamily member 4, keratin 8 pseudogene 28	THEM4, KRT8P28
424	rs6686874	1	151915740	151943264	A	G	0.276269	0.822858	0.99701	Imputed	AC(13:0)	AC	Adjusted for clinical lipids	intergenic region	MODIFIER	ENSG00000159445-ENSG00000223810	thioesterase superfamily member 4, keratin 8 pseudogene 28	THEM4, KRT8P28
425	rs7535002	1	151916039	151943563	A	T	0.276269	0.822858	0.99682	Imputed	AC(13:0)	AC	Adjusted for clinical lipids	intergenic region	MODIFIER	ENSG00000159445-ENSG00000223810	thioesterase superfamily member 4, keratin 8 pseudogene 28	THEM4, KRT8P28
426	rs9943251	1	151917115	151944639	A	G	0.302983	0.243713	0.99652	Imputed	AC(13:0)	AC	Adjusted for clinical lipids	downstream gene variant, intergenic region	MODIFIER	ENSG00000223810, ENSG00000159445-ENSG00000223810	keratin 8 pseudogene 28, thioesterase superfamily member 4, keratin 8 pseudogene 28	KRT8P28, THEM4, KRT8P28
427	rs2279501	1	151917393	151944917	C	G	0.603851	0.289053	0.99113	Imputed	AC(13:0)	AC	Standard covariates	downstream gene variant, intergenic region	MODIFIER	ENSG00000223810, ENSG00000159445-ENSG00000223810	keratin 8 pseudogene 28, thioesterase superfamily member 4, keratin 8 pseudogene 28	KRT8P28, THEM4, KRT8P28
428	rs2279502	1	151917652	151945176	A	G	0.60374	0.303467	0.99114	Imputed	AC(13:0)	AC	Standard covariates	downstream gene variant, intergenic region	MODIFIER	ENSG00000223810, ENSG00000159445-ENSG00000223810	keratin 8 pseudogene 28, thioesterase superfamily member 4, keratin 8 pseudogene 28	KRT8P28, THEM4, KRT8P28
429	rs16833668	1	151918164	151945688	A	C	0.302983	0.243713	0.99648	Imputed	AC(13:0)	AC	Adjusted for clinical lipids	downstream gene variant, intergenic region	MODIFIER	ENSG00000223810, ENSG00000159445-ENSG00000223810	keratin 8 pseudogene 28, thioesterase superfamily member 4, keratin 8 pseudogene 28	KRT8P28, THEM4, KRT8P28
430	rs12116923	1	151919326	151946850	A	G	0.60285	0.275565	0.98962	Imputed	AC(13:0)	AC	Standard covariates	downstream gene variant, intergenic region	MODIFIER	ENSG00000223810, ENSG00000159445-ENSG00000223810	keratin 8 pseudogene 28, thioesterase superfamily member 4, keratin 8 pseudogene 28	KRT8P28, THEM4, KRT8P28
431	rs7538652	1	151920040	151947564	T	G	0.302983	0.243713	0.99633	Imputed	AC(13:0)	AC	Adjusted for clinical lipids	downstream gene variant, intergenic region	MODIFIER	ENSG00000223810, ENSG00000159445-ENSG00000223810	keratin 8 pseudogene 28, thioesterase superfamily member 4, keratin 8 pseudogene 28	KRT8P28, THEM4, KRT8P28
432	rs16833669	1	151920539	151948063	T	A	0.302872	0.258341	0.9962	Imputed	AC(13:0)	AC	Adjusted for clinical lipids	downstream gene variant, intergenic region	MODIFIER	ENSG00000223810, ENSG00000159445-ENSG00000223810	keratin 8 pseudogene 28, thioesterase superfamily member 4, keratin 8 pseudogene 28	KRT8P28, THEM4, KRT8P28
433	rs61817722	1	151920862	151948386	T	C	0.274933	0.910631	0.99109	Imputed	AC(13:0)	AC	Adjusted for clinical lipids	downstream gene variant, intergenic region	MODIFIER	ENSG00000223810, ENSG00000159445-ENSG00000223810	keratin 8 pseudogene 28, thioesterase superfamily member 4, keratin 8 pseudogene 28	KRT8P28, THEM4, KRT8P28
434	rs61817723	1	151920865	151948389	A	G	0.27638	0.822979	0.98888	Imputed	AC(13:0)	AC	Adjusted for clinical lipids	downstream gene variant, intergenic region	MODIFIER	ENSG00000223810, ENSG00000159445-ENSG00000223810	keratin 8 pseudogene 28, thioesterase superfamily member 4, keratin 8 pseudogene 28	KRT8P28, THEM4, KRT8P28
435	rs61817724	1	151921111	151948635	C	A	0.30276	0.289008	0.9961	Imputed	AC(13:0)	AC	Adjusted for clinical lipids	downstream gene variant, intergenic region	MODIFIER	ENSG00000223810, ENSG00000159445-ENSG00000223810	keratin 8 pseudogene 28, thioesterase superfamily member 4, keratin 8 pseudogene 28	KRT8P28, THEM4, KRT8P28
436	rs11589720	1	151921469	151948993	A	G	0.435441	0.466402	0.96453	Imputed	AC(13:0)	AC	Adjusted for clinical lipids	downstream gene variant, intergenic region	MODIFIER	ENSG00000223810, ENSG00000159445-ENSG00000223810	keratin 8 pseudogene 28, thioesterase superfamily member 4, keratin 8 pseudogene 28	KRT8P28, THEM4, KRT8P28
437	rs12095483	1	151921974	151949498	T	G	0.275935	0.881297	0.99581	Imputed	AC(13:0)	AC	Adjusted for clinical lipids	downstream gene variant, intergenic region	MODIFIER	ENSG00000223810, ENSG00000159445-ENSG00000223810	keratin 8 pseudogene 28, thioesterase superfamily member 4, keratin 8 pseudogene 28	KRT8P28, THEM4, KRT8P28
438	rs16833670	1	151922513	151950037	G	A	0.302872	0.258341	0.99583	Imputed	AC(13:0)	AC	Adjusted for clinical lipids	non coding transcript exon variant	MODIFIER	ENSG00000223810	keratin 8 pseudogene 28	KRT8P28
439	rs2932586	1	151922808	151950332	T	C	0.606077	0.235193	0.99134	Imputed	AC(13:0)	AC	Standard covariates	non coding transcript exon variant	MODIFIER	ENSG00000223810	keratin 8 pseudogene 28	KRT8P28
440	rs61817725	1	151923177	151950701	A	G	0.276046	0.910827	0.9956	Imputed	AC(13:0)	AC	Adjusted for clinical lipids	non coding transcript exon variant	MODIFIER	ENSG00000223810	keratin 8 pseudogene 28	KRT8P28
441	rs2337685	1	151923919	151951443	T	C	0.303317	0.305891	0.99575	Imputed	AC(13:0)	AC	Adjusted for clinical lipids	upstream gene variant, intergenic region	MODIFIER	ENSG00000223810, ENSG00000223810-ENSG00000197747	keratin 8 pseudogene 28, keratin 8 pseudogene 28, S100 calcium binding protein A10	KRT8P28, KRT8P28, S100A10
442	rs6675930	1	151924753	151952277	T	C	0.303428	0.306185	0.99568	Imputed	AC(13:0)	AC	Adjusted for clinical lipids	upstream gene variant, intergenic region	MODIFIER	ENSG00000223810, ENSG00000223810-ENSG00000197747	keratin 8 pseudogene 28, keratin 8 pseudogene 28, S100 calcium binding protein A10	KRT8P28, KRT8P28, S100A10
443	rs6693901	1	151925192	151952716	C	T	0.303317	0.305891	0.99568	Imputed	AC(13:0)	AC	Adjusted for clinical lipids	upstream gene variant, intergenic region	MODIFIER	ENSG00000223810, ENSG00000223810-ENSG00000197747	keratin 8 pseudogene 28, keratin 8 pseudogene 28, S100 calcium binding protein A10	KRT8P28, KRT8P28, S100A10
444	rs2337686	1	151925941	151953465	C	A	0.303428	0.306185	0.99571	Imputed	AC(13:0)	AC	Adjusted for clinical lipids	upstream gene variant, intergenic region	MODIFIER	ENSG00000223810, ENSG00000223810-ENSG00000197747	keratin 8 pseudogene 28, keratin 8 pseudogene 28, S100 calcium binding protein A10	KRT8P28, KRT8P28, S100A10
445	rs6682605	1	151926457	151953981	T	C	0.303428	0.306185	0.99571	Imputed	AC(13:0)	AC	Adjusted for clinical lipids	upstream gene variant, intergenic region	MODIFIER	ENSG00000223810, ENSG00000223810-ENSG00000197747	keratin 8 pseudogene 28, keratin 8 pseudogene 28, S100 calcium binding protein A10	KRT8P28, KRT8P28, S100A10
446	rs6695324	1	151926762	151954286	T	A	0.30354	0.323115	0.99571	Imputed	AC(13:0)	AC	Adjusted for clinical lipids	upstream gene variant, intergenic region	MODIFIER	ENSG00000223810, ENSG00000223810-ENSG00000197747	keratin 8 pseudogene 28, keratin 8 pseudogene 28, S100 calcium binding protein A10	KRT8P28, KRT8P28, S100A10
447	rs3007691	1	151927901	151955425	T	C	0.605855	0.211431	0.99176	Imputed	AC(13:0)	AC	Standard covariates	upstream gene variant, intergenic region	MODIFIER	ENSG00000223810, ENSG00000223810-ENSG00000197747	keratin 8 pseudogene 28, keratin 8 pseudogene 28, S100 calcium binding protein A10	KRT8P28, KRT8P28, S100A10
448	rs57785325	1	151928471	151955995	G	A	0.30354	0.323115	0.99573	Imputed	AC(13:0)	AC	Adjusted for clinical lipids	intergenic region	MODIFIER	ENSG00000223810-ENSG00000197747	keratin 8 pseudogene 28, S100 calcium binding protein A10	KRT8P28, S100A10
449	rs6684114	1	151928715	151956239	G	A	0.303651	0.340741	0.99576	Imputed	AC(13:0)	AC	Adjusted for clinical lipids	intergenic region	MODIFIER	ENSG00000223810-ENSG00000197747	keratin 8 pseudogene 28, S100 calcium binding protein A10	KRT8P28, S100A10
450	rs6587634	1	151929022	151956546	T	G	0.303651	0.340741	0.99573	Imputed	AC(13:0)	AC	Adjusted for clinical lipids	intergenic region	MODIFIER	ENSG00000223810-ENSG00000197747	keratin 8 pseudogene 28, S100 calcium binding protein A10	KRT8P28, S100A10
451	rs6693388	1	151930645	151958169	C	T	0.303651	0.340741	0.99576	Imputed	AC(13:0)	AC	Adjusted for clinical lipids	intergenic region	MODIFIER	ENSG00000223810-ENSG00000197747	keratin 8 pseudogene 28, S100 calcium binding protein A10	KRT8P28, S100A10
452	rs6693396	1	151930673	151958197	G	T	0.303651	0.340741	0.99578	Imputed	AC(13:0)	AC	Adjusted for clinical lipids	intergenic region	MODIFIER	ENSG00000223810-ENSG00000197747	keratin 8 pseudogene 28, S100 calcium binding protein A10	KRT8P28, S100A10
453	rs2932583	1	151931300	151958824	G	C	0.605632	0.223345	0.99143	Imputed	AC(13:0)	AC	Standard covariates	intergenic region	MODIFIER	ENSG00000223810-ENSG00000197747	keratin 8 pseudogene 28, S100 calcium binding protein A10	KRT8P28, S100A10
454	rs4845719	1	151933360	151960884	G	C	0.321572	0.86427	0.99628	Imputed	AC(13:0)	AC	Adjusted for clinical lipids	intergenic region	MODIFIER	ENSG00000223810-ENSG00000197747	keratin 8 pseudogene 28, S100 calcium binding protein A10	KRT8P28, S100A10
455	rs11204919	1	151933799	151961323	G	T	0.321572	0.86427	0.99652	Imputed	AC(13:0)	AC	Adjusted for clinical lipids	intergenic region	MODIFIER	ENSG00000223810-ENSG00000197747	keratin 8 pseudogene 28, S100 calcium binding protein A10	KRT8P28, S100A10
456	rs11204920	1	151933962	151961486	C	T	0.321572	0.86427	0.9966	Imputed	AC(13:0)	AC	Adjusted for clinical lipids	intergenic region	MODIFIER	ENSG00000223810-ENSG00000197747	keratin 8 pseudogene 28, S100 calcium binding protein A10	KRT8P28, S100A10
457	rs2932581	1	151933963	151961487	C	G	0.587378	0.538148	0.99297	Imputed	AC(13:0)	AC	Standard covariates	intergenic region	MODIFIER	ENSG00000223810-ENSG00000197747	keratin 8 pseudogene 28, S100 calcium binding protein A10	KRT8P28, S100A10
458	rs2932580	1	151934077	151961601	G	C	0.32313	0.945625	0.99435	Imputed	AC(13:0)	AC	Adjusted for clinical lipids	intergenic region	MODIFIER	ENSG00000223810-ENSG00000197747	keratin 8 pseudogene 28, S100 calcium binding protein A10	KRT8P28, S100A10
459	rs2999508	1	151934447	151961971	C	A	0.587378	0.538148	0.99318	Imputed	AC(13:0)	AC	Standard covariates	intergenic region	MODIFIER	ENSG00000223810-ENSG00000197747	keratin 8 pseudogene 28, S100 calcium binding protein A10	KRT8P28, S100A10
460	rs11582739	1	151934541	151962065	A	C	0.294635	0.541723	0.99655	Imputed	AC(13:0)	AC	Adjusted for clinical lipids	intergenic region	MODIFIER	ENSG00000223810-ENSG00000197747	keratin 8 pseudogene 28, S100 calcium binding protein A10	KRT8P28, S100A10
461	rs902313	1	151935380	151962904	A	T	0.321572	0.86427	0.99711	Imputed	AC(13:0)	AC	Adjusted for clinical lipids	intergenic region	MODIFIER	ENSG00000223810-ENSG00000197747	keratin 8 pseudogene 28, S100 calcium binding protein A10	KRT8P28, S100A10
462	rs6662611	1	151936485	151964009	G	A	0.321572	0.86427	0.99735	Imputed	AC(13:0)	AC	Adjusted for clinical lipids	intergenic region	MODIFIER	ENSG00000223810-ENSG00000197747	keratin 8 pseudogene 28, S100 calcium binding protein A10	KRT8P28, S100A10
463	rs6662728	1	151936578	151964102	G	A	0.321572	0.86427	0.99729	Imputed	AC(13:0)	AC	Adjusted for clinical lipids	intergenic region	MODIFIER	ENSG00000223810-ENSG00000197747	keratin 8 pseudogene 28, S100 calcium binding protein A10	KRT8P28, S100A10
464	rs7554859	1	151937938	151965462	T	C	0.294635	0.541723	0.99705	Imputed	AC(13:0)	AC	Adjusted for clinical lipids	intergenic region	MODIFIER	ENSG00000223810-ENSG00000197747	keratin 8 pseudogene 28, S100 calcium binding protein A10	KRT8P28, S100A10
465	rs6587635	1	151938055	151965579	C	T	0.321572	0.86427	0.99651	Imputed	AC(13:0)	AC	Adjusted for clinical lipids	intergenic region	MODIFIER	ENSG00000223810-ENSG00000197747	keratin 8 pseudogene 28, S100 calcium binding protein A10	KRT8P28, S100A10
466	rs6587636	1	151938080	151965604	G	A	0.321572	0.86427	0.99638	Imputed	AC(13:0)	AC	Adjusted for clinical lipids	intergenic region	MODIFIER	ENSG00000223810-ENSG00000197747	keratin 8 pseudogene 28, S100 calcium binding protein A10	KRT8P28, S100A10
467	rs6587637	1	151938131	151965655	G	A	0.321572	0.86427	0.99472	Imputed	AC(13:0)	AC	Adjusted for clinical lipids	intergenic region	MODIFIER	ENSG00000223810-ENSG00000197747	keratin 8 pseudogene 28, S100 calcium binding protein A10	KRT8P28, S100A10
468	rs6587638	1	151938138	151965662	A	G	0.321572	0.86427	0.99476	Imputed	AC(13:0)	AC	Adjusted for clinical lipids	intergenic region	MODIFIER	ENSG00000223810-ENSG00000197747	keratin 8 pseudogene 28, S100 calcium binding protein A10	KRT8P28, S100A10
469	rs7554832	1	151938585	151966109	A	T	0.321572	0.86427	0.99795	Imputed	AC(13:0)	AC	Adjusted for clinical lipids	intergenic region	MODIFIER	ENSG00000223810-ENSG00000197747	keratin 8 pseudogene 28, S100 calcium binding protein A10	KRT8P28, S100A10
470	rs7541099	1	151938763	151966287	T	C	0.321572	0.86427	0.99818	Imputed	AC(13:0)	AC	Adjusted for clinical lipids	intergenic region	MODIFIER	ENSG00000223810-ENSG00000197747	keratin 8 pseudogene 28, S100 calcium binding protein A10	KRT8P28, S100A10
471	rs6703465	1	151939567	151967091	G	A	0.32146	0.86421	0.99848	Imputed	AC(13:0)	AC	Adjusted for clinical lipids	intergenic region	MODIFIER	ENSG00000223810-ENSG00000197747	keratin 8 pseudogene 28, S100 calcium binding protein A10	KRT8P28, S100A10
472	rs6703772	1	151939856	151967380	G	A	0.320793	0.864065	0.98888	Imputed	AC(13:0)	AC	Adjusted for clinical lipids	intergenic region	MODIFIER	ENSG00000223810-ENSG00000197747	keratin 8 pseudogene 28, S100 calcium binding protein A10	KRT8P28, S100A10
473	rs6691212	1	151939857	151967381	G	C	0.320793	0.864065	0.98887	Imputed	AC(13:0)	AC	Adjusted for clinical lipids	intergenic region	MODIFIER	ENSG00000223810-ENSG00000197747	keratin 8 pseudogene 28, S100 calcium binding protein A10	KRT8P28, S100A10
474	rs6657658	1	151939864	151967388	C	T	0.320793	0.864065	0.98903	Imputed	AC(13:0)	AC	Adjusted for clinical lipids	intergenic region	MODIFIER	ENSG00000223810-ENSG00000197747	keratin 8 pseudogene 28, S100 calcium binding protein A10	KRT8P28, S100A10
475	rs1038747	1	151942345	151969869	T	G	0.587711	0.478992	0.99602	Imputed	AC(13:0)	AC	Standard covariates	intergenic region	MODIFIER	ENSG00000223810-ENSG00000197747	keratin 8 pseudogene 28, S100 calcium binding protein A10	KRT8P28, S100A10
476	rs971887	1	151943497	151971021	A	G	0.321349	0.837384	0.99996	Genotyped	AC(13:0)	AC	Adjusted for clinical lipids	intergenic region	MODIFIER	ENSG00000223810-ENSG00000197747	keratin 8 pseudogene 28, S100 calcium binding protein A10	KRT8P28, S100A10
477	rs16833728	1	151945779	151973303	C	G	0.321349	0.837384	0.99966	Imputed	AC(13:0)	AC	Adjusted for clinical lipids	intergenic region	MODIFIER	ENSG00000223810-ENSG00000197747	keratin 8 pseudogene 28, S100 calcium binding protein A10	KRT8P28, S100A10
478	rs2999512	1	151946092	151973616	A	G	0.586821	0.460265	0.99589	Imputed	AC(13:0)	AC	Standard covariates	intergenic region	MODIFIER	ENSG00000223810-ENSG00000197747	keratin 8 pseudogene 28, S100 calcium binding protein A10	KRT8P28, S100A10
479	rs2999526	1	151951695	151979219	A	G	0.582257	0.499862	0.99684	Imputed	AC(13:0)	AC	Standard covariates	downstream gene variant, intergenic region	MODIFIER	ENSG00000197747, ENSG00000223810-ENSG00000197747	S100 calcium binding protein A10, keratin 8 pseudogene 28, S100 calcium binding protein A10	S100A10, KRT8P28, S100A10
480	rs2999528	1	151952885	151980409	T	C	0.581478	0.500061	0.99728	Imputed	AC(13:0)	AC	Standard covariates	downstream gene variant, intergenic region	MODIFIER	ENSG00000197747, ENSG00000223810-ENSG00000197747	S100 calcium binding protein A10, keratin 8 pseudogene 28, S100 calcium binding protein A10	S100A10, KRT8P28, S100A10
481	rs2932590	1	151953763	151981287	T	C	0.581478	0.500061	0.9975	Imputed	AC(13:0)	AC	Standard covariates	downstream gene variant, intergenic region	MODIFIER	ENSG00000197747, ENSG00000223810-ENSG00000197747	S100 calcium binding protein A10, keratin 8 pseudogene 28, S100 calcium binding protein A10	S100A10, KRT8P28, S100A10
482	rs6678672	1	151955009	151982533	T	C	0.295525	0.519033	0.99922	Imputed	AC(13:0)	AC	Adjusted for clinical lipids	downstream gene variant, intergenic region	MODIFIER	ENSG00000197747, ENSG00000223810-ENSG00000197747	S100 calcium binding protein A10, keratin 8 pseudogene 28, S100 calcium binding protein A10	S100A10, KRT8P28, S100A10
483	rs6587640	1	151955230	151982754	T	C	0.32736	0.919047	1	Genotyped	AC(13:0)	AC	Adjusted for clinical lipids	downstream gene variant, intergenic region	MODIFIER	ENSG00000197747, ENSG00000223810-ENSG00000197747	S100 calcium binding protein A10, keratin 8 pseudogene 28, S100 calcium binding protein A10	S100A10, KRT8P28, S100A10
484	rs2338019	1	151956814	151984338	T	C	0.581256	0.539854	0.99787	Imputed	AC(13:0)	AC	Standard covariates	downstream gene variant, intron variant	MODIFIER	ENSG00000197747	S100 calcium binding protein A10	S100A10
485	rs3791153	1	151958144	151985668	G	A	0.295525	0.519033	0.9989	Imputed	AC(13:0)	AC	Adjusted for clinical lipids	intron variant	MODIFIER	ENSG00000197747	S100 calcium binding protein A10	S100A10
486	rs11204922	1	151961575	151989099	C	T	0.416184	0.902283	0.96921	Imputed	AC(13:0)	AC	Adjusted for clinical lipids	intron variant	MODIFIER	ENSG00000197747	S100 calcium binding protein A10	S100A10
487	rs12083193	1	151962689	151990213	C	G	0.295859	0.474084	0.99829	Imputed	AC(13:0)	AC	Adjusted for clinical lipids	upstream gene variant, intron variant	MODIFIER	ENSG00000229021, ENSG00000197747	NBPF member 18, pseudogene, S100 calcium binding protein A10	NBPF18P, S100A10
488	rs16833743	1	151964879	151992403	C	T	0.295859	0.474084	0.99706	Imputed	AC(13:0)	AC	Adjusted for clinical lipids	upstream gene variant, intron variant	MODIFIER	ENSG00000229021, ENSG00000197747	NBPF member 18, pseudogene, S100 calcium binding protein A10	NBPF18P, S100A10
489	rs112770825	1	151966067	151993591	A	G	0.295748	0.496208	0.99713	Imputed	AC(13:0)	AC	Adjusted for clinical lipids	upstream gene variant, intron variant	MODIFIER	ENSG00000197747, ENSG00000229021	S100 calcium binding protein A10, NBPF member 18, pseudogene	S100A10, NBPF18P
490	rs11542015	1	151966348	151993872	T	C	0.58081	0.645801	0.99828	Imputed	AC(13:0)	AC	Standard covariates	5 prime UTR variant, upstream gene variant	MODIFIER	ENSG00000197747, ENSG00000229021	S100 calcium binding protein A10, NBPF member 18, pseudogene	S100A10, NBPF18P
491	rs3007708	1	151967836	151995360	T	G	0.58081	0.645801	0.99968	Genotyped	AC(13:0)	AC	Standard covariates	upstream gene variant, intron variant	MODIFIER	ENSG00000197747, ENSG00000229021	S100 calcium binding protein A10, NBPF member 18, pseudogene	S100A10, NBPF18P
492	rs61814883	1	151970629	151998153	A	G	0.295637	0.518986	0.99842	Imputed	AC(13:0)	AC	Adjusted for clinical lipids	upstream gene variant, intron variant	MODIFIER	ENSG00000197747, ENSG00000229021	S100 calcium binding protein A10, NBPF member 18, pseudogene	S100A10, NBPF18P
493	rs2999531	1	151971497	151999021	T	C	0.581701	0.623809	0.99967	Genotyped	AC(13:0)	AC	Standard covariates	upstream gene variant, intron variant	MODIFIER	ENSG00000197747, ENSG00000229021	S100 calcium binding protein A10, NBPF member 18, pseudogene	S100A10, NBPF18P
494	rs12239945	1	151975094	152002618	G	A	0.297863	0.391916	0.99518	Imputed	AC(13:0)	AC	Adjusted for clinical lipids	intron variant	MODIFIER	ENSG00000229021	NBPF member 18, pseudogene	NBPF18P
495	rs2999560	1	151975374	152002898	G	A	0.589604	0.688656	0.99769	Imputed	AC(13:0)	AC	Standard covariates	intron variant	MODIFIER	ENSG00000229021	NBPF member 18, pseudogene	NBPF18P
496	rs2999534	1	151976070	152003594	T	C	0.589604	0.64385	0.99983	Genotyped	AC(13:0)	AC	Standard covariates	intron variant	MODIFIER	ENSG00000229021	NBPF member 18, pseudogene	NBPF18P
497	rs2012674	1	151979770	152007294	G	C	0.296972	0.54352	0.99442	Imputed	AC(13:0)	AC	Adjusted for clinical lipids	intron variant	MODIFIER	ENSG00000229021	NBPF member 18, pseudogene	NBPF18P
498	rs2932574	1	151982020	152009544	G	A	0.619101	0.680973	0.99246	Imputed	AC(13:0)	AC	Standard covariates	intron variant	MODIFIER	ENSG00000229021	NBPF member 18, pseudogene	NBPF18P
499	rs6587643	1	151982348	152009872	G	A	0.297974	0.544419	0.99156	Imputed	AC(13:0)	AC	Adjusted for clinical lipids	intron variant	MODIFIER	ENSG00000229021	NBPF member 18, pseudogene	NBPF18P
500	rs2999561	1	151984547	152012071	A	G	0.61988	0.634839	0.99008	Imputed	AC(13:0)	AC	Standard covariates	intron variant	MODIFIER	ENSG00000229021	NBPF member 18, pseudogene	NBPF18P
501	rs2999539	1	151986627	152014151	C	G	0.61988	0.634839	0.98781	Imputed	AC(13:0)	AC	Standard covariates	upstream gene variant, intron variant	MODIFIER	ENSG00000240667, ENSG00000229021	NBPF member 18, pseudogene	NBPF18P
502	rs2932570	1	151986820	152014344	T	C	0.61988	0.634839	0.98767	Imputed	AC(13:0)	AC	Standard covariates	upstream gene variant, intron variant	MODIFIER	ENSG00000240667, ENSG00000229021	NBPF member 18, pseudogene	NBPF18P
503	rs1979637	1	151991140	152018664	T	G	0.204363	0.0245369	0.95053	Imputed	AC(13:0)	AC	Standard covariates	non coding transcript exon variant	MODIFIER	ENSG00000229021, ENSG00000240667	NBPF member 18, pseudogene	NBPF18P
504	rs6587644	1	151994458	152021982	A	G	0.297529	0.432257	0.98238	Imputed	AC(13:0)	AC	Adjusted for clinical lipids	intron variant	MODIFIER	ENSG00000229021, ENSG00000240667	NBPF member 18, pseudogene	NBPF18P
505	rs6677973	1	151995248	152022772	T	C	0.296972	0.452985	0.98187	Imputed	AC(13:0)	AC	Adjusted for clinical lipids	downstream gene variant, intron variant	MODIFIER	ENSG00000240667, ENSG00000229021	NBPF member 18, pseudogene	NBPF18P
506	rs61814891	1	151995555	152023079	T	C	0.29508	0.332815	0.97966	Imputed	AC(13:0)	AC	Adjusted for clinical lipids	downstream gene variant, intron variant	MODIFIER	ENSG00000240667, ENSG00000229021	NBPF member 18, pseudogene	NBPF18P
507	rs11805632	1	151995881	152023405	A	C	0.256567	0.127288	0.9445	Imputed	AC(13:0)	AC	Adjusted for clinical lipids	downstream gene variant, intron variant	MODIFIER	ENSG00000240667, ENSG00000229021	NBPF member 18, pseudogene	NBPF18P
508	rs1532133	1	151996608	152024132	T	C	0.593945	0.476983	0.96379	Imputed	AC(13:0)	AC	Adjusted for clinical lipids	downstream gene variant, intron variant	MODIFIER	ENSG00000240667, ENSG00000229021	NBPF member 18, pseudogene	NBPF18P
509	rs999992	1	151996692	152024216	C	G	0.321572	0.837438	0.96334	Imputed	AC(13:0)	AC	Adjusted for clinical lipids	downstream gene variant, intron variant	MODIFIER	ENSG00000240667, ENSG00000229021	NBPF member 18, pseudogene	NBPF18P
510	rs72696919	1	152021278	152048802	A	C	0.390361	0.346977	0.99066	Imputed	AC(13:0)	AC	Adjusted for clinical lipids	upstream gene variant, intergenic region	MODIFIER	ENSG00000163191, ENSG00000163191-ENSG00000232678	S100 calcium binding protein A11, S100 calcium binding protein A11, serine palmitoyltransferase long chain base subunit 1 pseudogene 4	S100A11, S100A11, SPTLC1P4
511	rs6680866	1	152022989	152050513	G	A	0.214826	0.184625	0.99978	Genotyped	AC(13:0)	AC	Standard covariates	upstream gene variant, intergenic region	MODIFIER	ENSG00000163191, ENSG00000163191-ENSG00000232678	S100 calcium binding protein A11, S100 calcium binding protein A11, serine palmitoyltransferase long chain base subunit 1 pseudogene 4	S100A11, S100A11, SPTLC1P4
512	rs6682710	1	152028446	152055970	G	A	0.212711	0.21245	0.99569	Imputed	AC(13:0)	AC	Standard covariates	intergenic region	MODIFIER	ENSG00000163191-ENSG00000232678	S100 calcium binding protein A11, serine palmitoyltransferase long chain base subunit 1 pseudogene 4	S100A11, SPTLC1P4
513	rs4525041	1	152029762	152057286	A	G	0.214715	0.199328	0.99901	Imputed	AC(13:0)	AC	Standard covariates	intergenic region	MODIFIER	ENSG00000163191-ENSG00000232678	S100 calcium binding protein A11, serine palmitoyltransferase long chain base subunit 1 pseudogene 4	S100A11, SPTLC1P4
514	rs145821131	1	152038812	152066336	T	C	0.107858	1	0.94737	Imputed	AC(13:0)	AC	Adjusted for clinical lipids	intergenic region	MODIFIER	ENSG00000163191-ENSG00000232678	S100 calcium binding protein A11, serine palmitoyltransferase long chain base subunit 1 pseudogene 4	S100A11, SPTLC1P4
515	rs1845792	1	152067348	152094872	T	C	0.214604	0.308739	0.99734	Imputed	AC(13:0)	AC	Standard covariates	intergenic region	MODIFIER	ENSG00000182898-ENSG00000159450	trichohyalin like 1, trichohyalin	TCHHL1, TCHH
516	rs3001974	1	152077574	152105098	T	C	0.427204	0.691907	0.99968	Imputed	AC(13:0)	AC	Adjusted for clinical lipids	downstream gene variant, intergenic region	MODIFIER	ENSG00000159450, ENSG00000182898-ENSG00000159450	trichohyalin, trichohyalin like 1, trichohyalin	TCHH, TCHHL1, TCHH
517	rs2935208	1	152077859	152105383	C	G	0.427204	0.691907	0.99972	Imputed	AC(13:0)	AC	Adjusted for clinical lipids	downstream gene variant, intergenic region	MODIFIER	ENSG00000159450, ENSG00000182898-ENSG00000159450	trichohyalin, trichohyalin like 1, trichohyalin	TCHH, TCHHL1, TCHH
518	rs1131473	1	152079823	152107347	G	C	0.380788	0.282094	0.99992	Imputed	AC(13:0)	AC	Adjusted for clinical lipids	3 prime UTR variant	MODIFIER	ENSG00000159450	trichohyalin	TCHH
519	rs1131471	1	152079989	152107513	G	T	0.427204	0.691907	0.99998	Genotyped	AC(13:0)	AC	Adjusted for clinical lipids	missense variant	MODERATE	ENSG00000159450	trichohyalin	TCHH
520	rs2496253	1	152081921	152109445	C	G	0.427204	0.691907	0.99981	Imputed	AC(13:0)	AC	Adjusted for clinical lipids	missense variant	MODERATE	ENSG00000159450	trichohyalin	TCHH
521	rs1496041	1	152088605	152116129	T	C	0.380788	0.282094	0.99968	Imputed	AC(13:0)	AC	Adjusted for clinical lipids	upstream gene variant, intergenic region	MODIFIER	ENSG00000159450, ENSG00000159450-ENSG00000226716	trichohyalin	TCHH, TCHH, AL589986.2
522	rs11588437	1	152106853	152134377	C	A	0.381122	0.311471	0.99986	Genotyped	AC(13:0)	AC	Adjusted for clinical lipids	intergenic region	MODIFIER	ENSG00000233792-ENSG00000215853	pseudouridine 5'-phosphatase pseudogene 2, repetin	PUDPP2, RPTN
523	rs3122305	1	152116238	152143762	T	G	0.427315	0.669612	0.99864	Imputed	AC(13:0)	AC	Adjusted for clinical lipids	intergenic region	MODIFIER	ENSG00000233792-ENSG00000215853	pseudouridine 5'-phosphatase pseudogene 2, repetin	PUDPP2, RPTN
524	rs6682998	1	152117639	152145163	C	T	0.427538	0.691907	0.9984	Imputed	AC(13:0)	AC	Adjusted for clinical lipids	intergenic region	MODIFIER	ENSG00000233792-ENSG00000215853	pseudouridine 5'-phosphatase pseudogene 2, repetin	PUDPP2, RPTN
525	rs3001978	1	152126467	152153991	C	T	0.428094	0.714698	0.99842	Imputed	AC(13:0)	AC	Adjusted for clinical lipids	3 prime UTR variant	MODIFIER	ENSG00000215853	repetin	RPTN
526	rs10494274	1	152132870	152160394	C	G	0.214715	0.308754	0.98971	Imputed	AC(13:0)	AC	Standard covariates	upstream gene variant, intergenic region	MODIFIER	ENSG00000215853, ENSG00000215853-ENSG00000237975	repetin, repetin, FLG antisense RNA 1	RPTN, RPTN, FLG-AS1
527	rs11582331	1	152134136	152161660	T	C	0.214604	0.308739	0.99013	Imputed	AC(13:0)	AC	Standard covariates	upstream gene variant, intergenic region	MODIFIER	ENSG00000215853, ENSG00000215853-ENSG00000237975	repetin, repetin, FLG antisense RNA 1	RPTN, RPTN, FLG-AS1
528	rs6700989	1	152139309	152166833	G	A	0.427649	0.807359	0.99939	Imputed	AC(13:0)	AC	Adjusted for clinical lipids	upstream gene variant, intergenic region	MODIFIER	ENSG00000237975, ENSG00000215853-ENSG00000237975	FLG antisense RNA 1, repetin, FLG antisense RNA 1	FLG-AS1, RPTN, FLG-AS1
529	rs1496036	1	152140016	152167540	A	G	0.572462	0.831035	0.99972	Genotyped	AC(13:0)	AC	Adjusted for clinical lipids	upstream gene variant, intergenic region	MODIFIER	ENSG00000237975, ENSG00000215853-ENSG00000237975	FLG antisense RNA 1, repetin, FLG antisense RNA 1	FLG-AS1, RPTN, FLG-AS1
530	rs12033735	1	152140291	152167815	T	C	0.572685	0.807373	0.9986	Imputed	AC(13:0)	AC	Adjusted for clinical lipids	upstream gene variant, intergenic region	MODIFIER	ENSG00000237975, ENSG00000215853-ENSG00000237975	FLG antisense RNA 1, repetin, FLG antisense RNA 1	FLG-AS1, RPTN, FLG-AS1
531	rs4845419	1	152141074	152168598	A	G	0.571683	0.927172	0.99497	Imputed	AC(13:0)	AC	Adjusted for clinical lipids	intron variant	MODIFIER	ENSG00000237975	FLG antisense RNA 1	FLG-AS1
532	rs4845420	1	152141204	152168728	T	A	0.571683	0.927172	0.99446	Imputed	AC(13:0)	AC	Adjusted for clinical lipids	intron variant	MODIFIER	ENSG00000237975	FLG antisense RNA 1	FLG-AS1
533	rs10788821	1	152141381	152168905	T	A	0.571683	0.927172	0.99321	Imputed	AC(13:0)	AC	Adjusted for clinical lipids	intron variant	MODIFIER	ENSG00000237975	FLG antisense RNA 1	FLG-AS1
534	rs4579760	1	152141674	152169198	G	A	0.569346	0.87908	0.9808	Imputed	AC(13:0)	AC	Adjusted for clinical lipids	intron variant	MODIFIER	ENSG00000237975	FLG antisense RNA 1	FLG-AS1
535	rs924087	1	152141922	152169446	A	G	0.423085	0.210129	0.96563	Imputed	AC(13:0)	AC	Standard covariates	intron variant	MODIFIER	ENSG00000237975	FLG antisense RNA 1	FLG-AS1
536	rs17648141	1	152142637	152170161	T	C	0.127115	0.178266	0.94519	Imputed	AC(13:0)	AC	Standard covariates	intron variant	MODIFIER	ENSG00000237975	FLG antisense RNA 1	FLG-AS1
537	rs180672047	1	165062678	165093441	A	G	0.00256011	0.0278371	0.84417	Imputed	TG(50:4) [NL-14:0]	TG [NL]	Adjusted for clinical lipids	intergenic region	MODIFIER	ENSG00000252359-ENSG00000162761	small nucleolar RNA, C/D box 112, LIM homeobox transcription factor 1 alpha	SNORD112, LMX1A
538	rs9988641	1	175426557	175457421	A	G	0.264359	0.234355	0.77963	Imputed	LPE(18:0) [sn2]	LPE	Adjusted for clinical lipids	intron variant	MODIFIER	ENSG00000116147	tenascin R	TNR
539	rs71628253	1	177766658	177797523	A	G	0.0153606	1	0.98272	Imputed	Cer(d16:1/18:0)	Cer(d)	Adjusted for clinical lipids	intergenic region	MODIFIER	ENSG00000236720-ENSG00000120341	long intergenic non-protein coding RNA 1741, SEC16 homolog B, endoplasmic reticulum export factor	LINC01741, SEC16B
540	rs12759961	1	177794283	177825148	C	T	0.0140249	0.218301	0.9963	Imputed	Cer(d16:1/18:0)	Cer(d)	Adjusted for clinical lipids	intergenic region	MODIFIER	ENSG00000236720-ENSG00000120341	long intergenic non-protein coding RNA 1741, SEC16 homolog B, endoplasmic reticulum export factor	LINC01741, SEC16B
541	rs116466922	1	179122990	179153855	G	A	0.0483081	0.62422	0.89234	Imputed	CE(24:1)	CE	Adjusted for clinical lipids	intron variant	MODIFIER	ENSG00000143322	ABL proto-oncogene 2, non-receptor tyrosine kinase	ABL2
542	rs116005992	1	179249829	179280694	G	A	0.044301	0.380924	0.88069	Imputed	CE(24:1)	CE	Adjusted for clinical lipids	intergenic region	MODIFIER	ENSG00000228191-ENSG00000057252	sterol O-acyltransferase 1	RP11-345I18.6, SOAT1
543	rs76891681	1	179307218	179338083	A	G	0.0671193	1	0.96728	Imputed	CE(24:1)	CE	Adjusted for clinical lipids	intron variant	MODIFIER	ENSG00000057252	sterol O-acyltransferase 1	SOAT1
544	rs10798662	1	179312386	179343251	A	G	0.0791407	0.538881	0.9978	Imputed	CE(24:5)	CE	Adjusted for clinical lipids	downstream gene variant, intron variant	MODIFIER	ENSG00000057252	sterol O-acyltransferase 1	SOAT1
545	rs13306728	1	179312559	179343424	G	A	0.0791407	0.538881	0.99775	Imputed	CE(24:5)	CE	Adjusted for clinical lipids	downstream gene variant, intron variant	MODIFIER	ENSG00000057252	sterol O-acyltransferase 1	SOAT1
546	rs10753191	1	179312752	179343617	T	C	0.150045	0.953345	0.99774	Imputed	CE(24:1)	CE	Adjusted for clinical lipids	synonymous variant, downstream gene variant	LOW, MODIFIER	ENSG00000057252	sterol O-acyltransferase 1	SOAT1
547	rs10913731	1	179315785	179346650	T	C	0.079252	0.539844	0.99907	Imputed	CE(24:5)	CE	Adjusted for clinical lipids	intron variant	MODIFIER	ENSG00000057252	sterol O-acyltransferase 1	SOAT1
548	rs10913732	1	179316367	179347232	G	C	0.079252	0.539844	0.99927	Imputed	CE(24:5)	CE	Adjusted for clinical lipids	intron variant	MODIFIER	ENSG00000057252	sterol O-acyltransferase 1	SOAT1
549	rs10913733	1	179317069	179347934	G	T	0.079252	0.539844	0.99998	Genotyped	CE(24:5)	CE	Adjusted for clinical lipids	intron variant	MODIFIER	ENSG00000057252	sterol O-acyltransferase 1	SOAT1
550	rs12138619	1	179317712	179348577	G	A	0.079252	0.539844	0.99998	Imputed	CE(24:5)	CE	Adjusted for clinical lipids	intron variant	MODIFIER	ENSG00000057252	sterol O-acyltransferase 1	SOAT1
551	rs3753526	1	179319541	179350406	G	C	0.079252	0.539844	0.99949	Imputed	CE(24:5)	CE	Adjusted for clinical lipids	synonymous variant	LOW	ENSG00000057252	sterol O-acyltransferase 1	SOAT1
552	rs10913734	1	179319868	179350733	T	C	0.150045	0.86067	0.99999	Genotyped	CE(24:1)	CE	Adjusted for clinical lipids	intron variant	MODIFIER	ENSG00000057252	sterol O-acyltransferase 1	SOAT1
553	rs13306731	1	179320578	179351443	G	A	0.079252	0.539844	1	Genotyped	CE(24:5)	CE	Adjusted for clinical lipids	missense variant	MODERATE	ENSG00000057252	sterol O-acyltransferase 1	SOAT1
554	rs7523799	1	179322078	179352943	T	C	0.079252	0.539844	0.99993	Imputed	CE(24:5)	CE	Adjusted for clinical lipids	intron variant	MODIFIER	ENSG00000057252	sterol O-acyltransferase 1	SOAT1
555	rs12141199	1	179324553	179355418	G	T	0.150045	0.86067	0.99908	Imputed	CE(24:1)	CE	Adjusted for clinical lipids	3 prime UTR variant, downstream gene variant	MODIFIER	ENSG00000057252	sterol O-acyltransferase 1	SOAT1
556	rs12121758	1	179324870	179355735	A	C	0.137912	0.753629	0.989	Imputed	CE(24:1)	CE	Adjusted for clinical lipids	3 prime UTR variant, downstream gene variant	MODIFIER	ENSG00000057252	sterol O-acyltransferase 1	SOAT1
557	rs41308413	1	179326350	179357215	C	T	0.079252	0.539844	0.99966	Imputed	CE(24:5)	CE	Adjusted for clinical lipids	3 prime UTR variant, downstream gene variant	MODIFIER	ENSG00000057252	sterol O-acyltransferase 1	SOAT1
558	rs41315575	1	179326393	179357258	G	A	0.079252	0.539844	0.9996	Imputed	CE(24:5)	CE	Adjusted for clinical lipids	3 prime UTR variant, downstream gene variant	MODIFIER	ENSG00000057252	sterol O-acyltransferase 1	SOAT1
559	rs41310929	1	179326587	179357452	T	C	0.079252	0.539844	0.99969	Imputed	CE(24:5)	CE	Adjusted for clinical lipids	3 prime UTR variant, downstream gene variant	MODIFIER	ENSG00000057252	sterol O-acyltransferase 1	SOAT1
560	rs12047160	1	179327591	179358456	T	A	0.079252	0.539844	0.99962	Imputed	CE(24:5)	CE	Adjusted for clinical lipids	3 prime UTR variant, downstream gene variant	MODIFIER	ENSG00000057252	sterol O-acyltransferase 1	SOAT1
561	rs12117333	1	179327958	179358823	A	G	0.079252	0.539844	0.9996	Imputed	CE(24:5)	CE	Adjusted for clinical lipids	downstream gene variant, intergenic region	MODIFIER	ENSG00000057252, ENSG00000057252-ENSG00000263633	sterol O-acyltransferase 1, sterol O-acyltransferase 1, RNA, 7SL, cytoplasmic 374, pseudogene	SOAT1, SOAT1, RN7SL374P
562	rs12144580	1	179328245	179359110	C	T	0.079252	0.539844	0.99958	Imputed	CE(24:5)	CE	Adjusted for clinical lipids	downstream gene variant, intergenic region	MODIFIER	ENSG00000057252, ENSG00000057252-ENSG00000263633	sterol O-acyltransferase 1, sterol O-acyltransferase 1, RNA, 7SL, cytoplasmic 374, pseudogene	SOAT1, SOAT1, RN7SL374P
563	rs61824395	1	179328547	179359412	A	G	0.079252	0.539844	0.99957	Imputed	CE(24:5)	CE	Adjusted for clinical lipids	upstream gene variant, downstream gene variant, intergenic region	MODIFIER	ENSG00000263633, ENSG00000057252, ENSG00000057252-ENSG00000263633	RNA, 7SL, cytoplasmic 374, pseudogene, sterol O-acyltransferase 1, sterol O-acyltransferase 1, RNA, 7SL, cytoplasmic 374, pseudogene	RN7SL374P, SOAT1, SOAT1, RN7SL374P
564	rs10753192	1	179329899	179360764	T	C	0.0803651	0.68591	0.98553	Imputed	CE(24:5)	CE	Adjusted for clinical lipids	upstream gene variant, downstream gene variant, intergenic region	MODIFIER	ENSG00000263633, ENSG00000162779, ENSG00000057252, ENSG00000057252-ENSG00000263633	RNA, 7SL, cytoplasmic 374, pseudogene, axonemal dynein light chain domain containing 1, sterol O-acyltransferase 1, sterol O-acyltransferase 1, RNA, 7SL, cytoplasmic 374, pseudogene	RN7SL374P, AXDND1, SOAT1, SOAT1, RN7SL374P
565	rs116520957	1	179334012	179364877	A	T	0.0671193	1	0.972	Imputed	CE(24:1)	CE	Adjusted for clinical lipids	upstream gene variant, downstream gene variant, intergenic region	MODIFIER	ENSG00000162779, ENSG00000263633, ENSG00000263633-ENSG00000162779	axonemal dynein light chain domain containing 1, RNA, 7SL, cytoplasmic 374, pseudogene, RNA, 7SL, cytoplasmic 374, pseudogene, axonemal dynein light chain domain containing 1	AXDND1, RN7SL374P, RN7SL374P, AXDND1
566	rs6425537	1	179334252	179365117	A	G	0.079252	0.539844	0.99954	Imputed	CE(24:5)	CE	Adjusted for clinical lipids	upstream gene variant, downstream gene variant, intergenic region	MODIFIER	ENSG00000162779, ENSG00000263633, ENSG00000263633-ENSG00000162779	axonemal dynein light chain domain containing 1, RNA, 7SL, cytoplasmic 374, pseudogene, RNA, 7SL, cytoplasmic 374, pseudogene, axonemal dynein light chain domain containing 1	AXDND1, RN7SL374P, RN7SL374P, AXDND1
567	rs10798670	1	179334934	179365799	G	T	0.079252	0.539844	0.99931	Imputed	CE(24:5)	CE	Adjusted for clinical lipids	5 prime UTR variant, upstream gene variant, downstream gene variant	MODIFIER	ENSG00000162779, ENSG00000263633	axonemal dynein light chain domain containing 1, RNA, 7SL, cytoplasmic 374, pseudogene	AXDND1, RN7SL374P
568	rs975025	1	179338327	179369192	T	C	0.079252	0.539844	0.99912	Imputed	CE(24:5)	CE	Adjusted for clinical lipids	downstream gene variant, intron variant	MODIFIER	ENSG00000263633, ENSG00000162779	RNA, 7SL, cytoplasmic 374, pseudogene, axonemal dynein light chain domain containing 1	RN7SL374P, AXDND1
569	rs16854009	1	179339262	179370127	G	C	0.0919412	0.370965	0.99795	Imputed	CE(24:5)	CE	Adjusted for clinical lipids	downstream gene variant, intron variant	MODIFIER	ENSG00000162779	axonemal dynein light chain domain containing 1	AXDND1
570	rs6666358	1	179339334	179370199	A	G	0.791073	0.963997	0.99724	Imputed	CE(24:1)	CE	Adjusted for clinical lipids	downstream gene variant, intron variant	MODIFIER	ENSG00000162779	axonemal dynein light chain domain containing 1	AXDND1
571	rs12073970	1	179341503	179372368	T	C	0.0919412	0.370965	0.99872	Imputed	CE(24:5)	CE	Adjusted for clinical lipids	downstream gene variant, intron variant	MODIFIER	ENSG00000162779	axonemal dynein light chain domain containing 1	AXDND1
572	rs59334094	1	179341810	179372675	A	C	0.0919412	0.370965	0.99874	Imputed	CE(24:5)	CE	Adjusted for clinical lipids	downstream gene variant, intron variant	MODIFIER	ENSG00000162779	axonemal dynein light chain domain containing 1	AXDND1
573	rs12130748	1	179343938	179374803	T	C	0.0919412	0.370965	0.99871	Imputed	CE(24:5)	CE	Adjusted for clinical lipids	downstream gene variant, intron variant	MODIFIER	ENSG00000162779	axonemal dynein light chain domain containing 1	AXDND1
574	rs12130863	1	179344358	179375223	T	C	0.0919412	0.370965	0.99879	Imputed	CE(24:5)	CE	Adjusted for clinical lipids	intron variant	MODIFIER	ENSG00000162779	axonemal dynein light chain domain containing 1	AXDND1
575	rs10913742	1	179350423	179381288	T	C	0.0917186	0.369656	0.9995	Imputed	CE(24:5)	CE	Adjusted for clinical lipids	downstream gene variant, intron variant	MODIFIER	ENSG00000162779	axonemal dynein light chain domain containing 1	AXDND1
576	rs4077551	1	179352736	179383601	C	T	0.0917186	0.369656	0.99998	Genotyped	CE(24:5)	CE	Adjusted for clinical lipids	downstream gene variant, intron variant	MODIFIER	ENSG00000162779	axonemal dynein light chain domain containing 1	AXDND1
577	rs4077552	1	179352925	179383790	C	T	0.0917186	0.369656	0.99995	Imputed	CE(24:5)	CE	Adjusted for clinical lipids	downstream gene variant, intron variant	MODIFIER	ENSG00000162779	axonemal dynein light chain domain containing 1	AXDND1
578	rs59863033	1	179354755	179385620	A	T	0.0917186	0.369656	0.99965	Imputed	CE(24:5)	CE	Adjusted for clinical lipids	downstream gene variant, intron variant	MODIFIER	ENSG00000162779	axonemal dynein light chain domain containing 1	AXDND1
579	rs35862298	1	179355143	179386008	A	C	0.0917186	0.369656	0.99953	Imputed	CE(24:5)	CE	Adjusted for clinical lipids	downstream gene variant, intron variant	MODIFIER	ENSG00000162779	axonemal dynein light chain domain containing 1	AXDND1
580	rs12403842	1	179355256	179386121	A	G	0.0917186	0.369656	0.99952	Imputed	CE(24:5)	CE	Adjusted for clinical lipids	downstream gene variant, intron variant	MODIFIER	ENSG00000162779	axonemal dynein light chain domain containing 1	AXDND1
581	rs12125826	1	179360201	179391066	G	A	0.0917186	0.369656	0.99843	Imputed	CE(24:5)	CE	Adjusted for clinical lipids	intron variant	MODIFIER	ENSG00000162779	axonemal dynein light chain domain containing 1	AXDND1
582	rs12130071	1	179360590	179391455	A	G	0.0917186	0.369656	0.99838	Imputed	CE(24:5)	CE	Adjusted for clinical lipids	intron variant	MODIFIER	ENSG00000162779	axonemal dynein light chain domain containing 1	AXDND1
583	rs10913745	1	179360953	179391818	G	A	0.0917186	0.369656	0.99831	Imputed	CE(24:5)	CE	Adjusted for clinical lipids	intron variant	MODIFIER	ENSG00000162779	axonemal dynein light chain domain containing 1	AXDND1
584	rs10913746	1	179362072	179392937	C	T	0.0917186	0.369656	0.99803	Imputed	CE(24:5)	CE	Adjusted for clinical lipids	intron variant	MODIFIER	ENSG00000162779	axonemal dynein light chain domain containing 1	AXDND1
585	rs12405133	1	179364372	179395237	C	G	0.0917186	0.369656	0.99754	Imputed	CE(24:5)	CE	Adjusted for clinical lipids	intron variant	MODIFIER	ENSG00000162779	axonemal dynein light chain domain containing 1	AXDND1
586	rs13374852	1	179366606	179397471	T	A	0.0917186	0.369656	0.9959	Imputed	CE(24:5)	CE	Adjusted for clinical lipids	intron variant	MODIFIER	ENSG00000162779	axonemal dynein light chain domain containing 1	AXDND1
587	rs61821540	1	179370121	179400986	A	C	0.0917186	0.369656	0.99672	Imputed	CE(24:5)	CE	Adjusted for clinical lipids	intron variant	MODIFIER	ENSG00000162779	axonemal dynein light chain domain containing 1	AXDND1
588	rs12073780	1	179373201	179404066	G	A	0.106189	0.582268	0.99984	Imputed	CE(24:5)	CE	Adjusted for clinical lipids	intron variant	MODIFIER	ENSG00000162779	axonemal dynein light chain domain containing 1	AXDND1
589	rs115402209	1	179374759	179405624	T	G	0.067008	1	0.9654	Imputed	CE(24:1)	CE	Adjusted for clinical lipids	intron variant	MODIFIER	ENSG00000162779	axonemal dynein light chain domain containing 1	AXDND1
590	rs12141496	1	179375294	179406159	T	C	0.106189	0.582268	0.99989	Imputed	CE(24:5)	CE	Adjusted for clinical lipids	intron variant	MODIFIER	ENSG00000162779	axonemal dynein light chain domain containing 1	AXDND1
591	rs4133136	1	179376896	179407761	C	T	0.106189	0.582268	1	Genotyped	CE(24:5)	CE	Adjusted for clinical lipids	intron variant	MODIFIER	ENSG00000162779	axonemal dynein light chain domain containing 1	AXDND1
592	rs6674331	1	179380001	179410866	G	A	0.106189	0.582268	0.99984	Imputed	CE(24:5)	CE	Adjusted for clinical lipids	intron variant	MODIFIER	ENSG00000162779	axonemal dynein light chain domain containing 1	AXDND1
593	rs10798676	1	179380519	179411384	T	G	0.106189	0.582268	0.99986	Imputed	CE(24:5)	CE	Adjusted for clinical lipids	intron variant	MODIFIER	ENSG00000162779	axonemal dynein light chain domain containing 1	AXDND1
594	rs4394601	1	179392121	179422986	G	A	0.106189	0.582268	0.9997	Imputed	CE(24:5)	CE	Adjusted for clinical lipids	intron variant	MODIFIER	ENSG00000162779	axonemal dynein light chain domain containing 1	AXDND1
595	rs12124728	1	179398035	179428900	T	C	0.106189	0.582268	0.99974	Imputed	CE(24:5)	CE	Adjusted for clinical lipids	intron variant	MODIFIER	ENSG00000162779	axonemal dynein light chain domain containing 1	AXDND1
596	rs61820978	1	179398976	179429841	C	G	0.106189	0.582268	0.99972	Imputed	CE(24:5)	CE	Adjusted for clinical lipids	intron variant	MODIFIER	ENSG00000162779	axonemal dynein light chain domain containing 1	AXDND1
597	rs12120123	1	179400883	179431748	A	G	0.106189	0.582268	0.9996	Imputed	CE(24:5)	CE	Adjusted for clinical lipids	intron variant	MODIFIER	ENSG00000162779	axonemal dynein light chain domain containing 1	AXDND1
598	rs12097041	1	179401503	179432368	A	G	0.106189	0.582268	0.99953	Imputed	CE(24:5)	CE	Adjusted for clinical lipids	intron variant	MODIFIER	ENSG00000162779	axonemal dynein light chain domain containing 1	AXDND1
599	rs12410221	1	179402815	179433680	G	A	0.106189	0.582268	0.99919	Imputed	CE(24:5)	CE	Adjusted for clinical lipids	intron variant	MODIFIER	ENSG00000162779	axonemal dynein light chain domain containing 1	AXDND1
600	rs61820980	1	179403010	179433875	G	T	0.106189	0.582268	0.99921	Imputed	CE(24:5)	CE	Adjusted for clinical lipids	intron variant	MODIFIER	ENSG00000162779	axonemal dynein light chain domain containing 1	AXDND1
601	rs61820981	1	179403176	179434041	C	T	0.106189	0.582268	0.99918	Imputed	CE(24:5)	CE	Adjusted for clinical lipids	intron variant	MODIFIER	ENSG00000162779	axonemal dynein light chain domain containing 1	AXDND1
602	rs12143971	1	179403513	179434378	G	A	0.106189	0.582268	0.99916	Imputed	CE(24:5)	CE	Adjusted for clinical lipids	intron variant	MODIFIER	ENSG00000162779	axonemal dynein light chain domain containing 1	AXDND1
603	rs12069885	1	179403931	179434796	T	C	0.106189	0.582268	0.99912	Imputed	CE(24:5)	CE	Adjusted for clinical lipids	intron variant	MODIFIER	ENSG00000162779	axonemal dynein light chain domain containing 1	AXDND1
604	rs12071134	1	179404627	179435492	T	C	0.106189	0.582268	0.99895	Imputed	CE(24:5)	CE	Adjusted for clinical lipids	intron variant	MODIFIER	ENSG00000162779	axonemal dynein light chain domain containing 1	AXDND1
605	rs12118625	1	179407990	179438855	G	A	0.106189	0.582268	0.99866	Imputed	CE(24:5)	CE	Adjusted for clinical lipids	intron variant	MODIFIER	ENSG00000162779	axonemal dynein light chain domain containing 1	AXDND1
606	rs9660720	1	179408939	179439804	A	G	0.106189	0.582268	0.99862	Imputed	CE(24:5)	CE	Adjusted for clinical lipids	intron variant	MODIFIER	ENSG00000162779	axonemal dynein light chain domain containing 1	AXDND1
607	rs10913758	1	179410963	179441828	C	T	0.106189	0.582268	0.99844	Imputed	CE(24:5)	CE	Adjusted for clinical lipids	intron variant	MODIFIER	ENSG00000162779	axonemal dynein light chain domain containing 1	AXDND1
608	rs12073906	1	179412364	179443229	T	C	0.106189	0.582268	0.99836	Imputed	CE(24:5)	CE	Adjusted for clinical lipids	downstream gene variant, intron variant	MODIFIER	ENSG00000224620, ENSG00000236539, ENSG00000162779	myocyte enhancer factor 2A pseudogene 1, heterogeneous nuclear ribonucleoprotein A1 pseudogene 54, axonemal dynein light chain domain containing 1	MEF2AP1, HNRNPA1P54, AXDND1
609	rs12121501	1	179416395	179447260	G	A	0.1063	0.694912	0.99761	Imputed	CE(24:5)	CE	Adjusted for clinical lipids	downstream gene variant, intron variant	MODIFIER	ENSG00000224620, ENSG00000236539, ENSG00000162779	myocyte enhancer factor 2A pseudogene 1, heterogeneous nuclear ribonucleoprotein A1 pseudogene 54, axonemal dynein light chain domain containing 1	MEF2AP1, HNRNPA1P54, AXDND1
610	rs12740270	1	179426240	179457105	C	T	0.117876	0.473354	0.99848	Imputed	CE(24:5)	CE	Adjusted for clinical lipids	intron variant, non coding transcript exon variant	MODIFIER	ENSG00000162779, ENSG00000236539	axonemal dynein light chain domain containing 1, heterogeneous nuclear ribonucleoprotein A1 pseudogene 54	AXDND1, HNRNPA1P54
611	rs12736300	1	179426347	179457212	G	A	0.11821	0.56663	0.99865	Imputed	CE(24:5)	CE	Adjusted for clinical lipids	intron variant, non coding transcript exon variant	MODIFIER	ENSG00000162779, ENSG00000236539	axonemal dynein light chain domain containing 1, heterogeneous nuclear ribonucleoprotein A1 pseudogene 54	AXDND1, HNRNPA1P54
612	rs12740455	1	179426390	179457255	C	T	0.11821	0.56663	0.99876	Imputed	CE(24:5)	CE	Adjusted for clinical lipids	intron variant, non coding transcript exon variant	MODIFIER	ENSG00000162779, ENSG00000236539	axonemal dynein light chain domain containing 1, heterogeneous nuclear ribonucleoprotein A1 pseudogene 54	AXDND1, HNRNPA1P54
613	rs12759446	1	179426774	179457639	T	C	0.11821	0.56663	0.99931	Imputed	CE(24:5)	CE	Adjusted for clinical lipids	upstream gene variant, intron variant	MODIFIER	ENSG00000236539, ENSG00000162779	heterogeneous nuclear ribonucleoprotein A1 pseudogene 54, axonemal dynein light chain domain containing 1	HNRNPA1P54, AXDND1
614	rs12138436	1	179426954	179457819	T	C	0.11821	0.56663	0.99951	Imputed	CE(24:5)	CE	Adjusted for clinical lipids	upstream gene variant, intron variant	MODIFIER	ENSG00000236539, ENSG00000162779	heterogeneous nuclear ribonucleoprotein A1 pseudogene 54, axonemal dynein light chain domain containing 1	HNRNPA1P54, AXDND1
615	rs12130876	1	179426994	179457859	A	G	0.118099	0.566409	0.99999	Genotyped	CE(24:5)	CE	Adjusted for clinical lipids	upstream gene variant, intron variant	MODIFIER	ENSG00000236539, ENSG00000162779	heterogeneous nuclear ribonucleoprotein A1 pseudogene 54, axonemal dynein light chain domain containing 1	HNRNPA1P54, AXDND1
616	rs12128333	1	179427227	179458092	C	T	0.118321	0.520216	0.99956	Imputed	CE(24:5)	CE	Adjusted for clinical lipids	upstream gene variant, intron variant	MODIFIER	ENSG00000236539, ENSG00000162779	heterogeneous nuclear ribonucleoprotein A1 pseudogene 54, axonemal dynein light chain domain containing 1	HNRNPA1P54, AXDND1
617	rs12745772	1	179427570	179458435	C	A	0.118321	0.520216	0.99975	Genotyped	CE(24:5)	CE	Adjusted for clinical lipids	upstream gene variant, intron variant	MODIFIER	ENSG00000236539, ENSG00000162779	heterogeneous nuclear ribonucleoprotein A1 pseudogene 54, axonemal dynein light chain domain containing 1	HNRNPA1P54, AXDND1
618	rs12405321	1	179427759	179458624	G	A	0.11821	0.473788	0.99975	Genotyped	CE(24:5)	CE	Adjusted for clinical lipids	upstream gene variant, intron variant	MODIFIER	ENSG00000236539, ENSG00000162779	heterogeneous nuclear ribonucleoprotein A1 pseudogene 54, axonemal dynein light chain domain containing 1	HNRNPA1P54, AXDND1
619	rs36144856	1	179429642	179460507	T	C	0.118099	0.566409	0.99741	Imputed	CE(24:5)	CE	Adjusted for clinical lipids	upstream gene variant, intron variant	MODIFIER	ENSG00000236539, ENSG00000162779	heterogeneous nuclear ribonucleoprotein A1 pseudogene 54, axonemal dynein light chain domain containing 1	HNRNPA1P54, AXDND1
620	rs77485551	1	179429918	179460783	A	G	0.11821	0.56663	0.99972	Imputed	CE(24:5)	CE	Adjusted for clinical lipids	upstream gene variant, intron variant	MODIFIER	ENSG00000236539, ENSG00000162779	heterogeneous nuclear ribonucleoprotein A1 pseudogene 54, axonemal dynein light chain domain containing 1	HNRNPA1P54, AXDND1
621	rs12131567	1	179430381	179461246	C	T	0.118321	0.520216	0.99951	Imputed	CE(24:5)	CE	Adjusted for clinical lipids	upstream gene variant, intron variant	MODIFIER	ENSG00000236539, ENSG00000162779	heterogeneous nuclear ribonucleoprotein A1 pseudogene 54, axonemal dynein light chain domain containing 1	HNRNPA1P54, AXDND1
622	rs74877180	1	179431541	179462406	A	G	0.118099	0.566409	0.99971	Imputed	CE(24:5)	CE	Adjusted for clinical lipids	intron variant	MODIFIER	ENSG00000162779	axonemal dynein light chain domain containing 1	AXDND1
623	rs34657231	1	179431855	179462720	G	A	0.117208	0.56379	0.99881	Imputed	CE(24:5)	CE	Adjusted for clinical lipids	intron variant	MODIFIER	ENSG00000162779	axonemal dynein light chain domain containing 1	AXDND1
624	rs74650042	1	179432300	179463165	C	T	0.118321	0.520216	0.99945	Imputed	CE(24:5)	CE	Adjusted for clinical lipids	intron variant	MODIFIER	ENSG00000162779	axonemal dynein light chain domain containing 1	AXDND1
625	rs12139315	1	179433426	179464291	T	C	0.11821	0.56663	0.99945	Imputed	CE(24:5)	CE	Adjusted for clinical lipids	intron variant	MODIFIER	ENSG00000162779	axonemal dynein light chain domain containing 1	AXDND1
626	rs12140127	1	179433618	179464483	T	C	0.11821	0.56663	0.99901	Imputed	CE(24:5)	CE	Adjusted for clinical lipids	intron variant	MODIFIER	ENSG00000162779	axonemal dynein light chain domain containing 1	AXDND1
627	rs12130054	1	179433854	179464719	G	T	0.11821	0.56663	0.99947	Imputed	CE(24:5)	CE	Adjusted for clinical lipids	intron variant	MODIFIER	ENSG00000162779	axonemal dynein light chain domain containing 1	AXDND1
628	rs12131009	1	179434604	179465469	G	T	0.11821	0.56663	0.99824	Imputed	CE(24:5)	CE	Adjusted for clinical lipids	intron variant	MODIFIER	ENSG00000162779	axonemal dynein light chain domain containing 1	AXDND1
629	rs12131011	1	179434609	179465474	C	T	0.118321	0.520216	0.99828	Imputed	CE(24:5)	CE	Adjusted for clinical lipids	intron variant	MODIFIER	ENSG00000162779	axonemal dynein light chain domain containing 1	AXDND1
630	rs12131055	1	179434797	179465662	C	T	0.118321	0.520216	0.99952	Imputed	CE(24:5)	CE	Adjusted for clinical lipids	intron variant	MODIFIER	ENSG00000162779	axonemal dynein light chain domain containing 1	AXDND1
631	rs12141320	1	179434941	179465806	T	C	0.118321	0.520216	0.99953	Imputed	CE(24:5)	CE	Adjusted for clinical lipids	intron variant	MODIFIER	ENSG00000162779	axonemal dynein light chain domain containing 1	AXDND1
632	rs12131129	1	179435025	179465890	C	T	0.118321	0.520216	0.99956	Imputed	CE(24:5)	CE	Adjusted for clinical lipids	intron variant	MODIFIER	ENSG00000162779	axonemal dynein light chain domain containing 1	AXDND1
633	rs34946012	1	179435109	179465974	T	C	0.118321	0.520216	0.99958	Imputed	CE(24:5)	CE	Adjusted for clinical lipids	intron variant	MODIFIER	ENSG00000162779	axonemal dynein light chain domain containing 1	AXDND1
634	rs34172852	1	179435232	179466097	T	C	0.118099	0.566409	0.9999	Imputed	CE(24:5)	CE	Adjusted for clinical lipids	intron variant	MODIFIER	ENSG00000162779	axonemal dynein light chain domain containing 1	AXDND1
635	rs71630224	1	179435307	179466172	G	T	0.118321	0.520216	0.99963	Imputed	CE(24:5)	CE	Adjusted for clinical lipids	intron variant	MODIFIER	ENSG00000162779	axonemal dynein light chain domain containing 1	AXDND1
636	rs12131473	1	179436228	179467093	G	A	0.118321	0.520216	0.99966	Imputed	CE(24:5)	CE	Adjusted for clinical lipids	intron variant	MODIFIER	ENSG00000162779	axonemal dynein light chain domain containing 1	AXDND1
637	rs12131512	1	179436380	179467245	G	A	0.118321	0.520216	0.99964	Imputed	CE(24:5)	CE	Adjusted for clinical lipids	intron variant	MODIFIER	ENSG00000162779	axonemal dynein light chain domain containing 1	AXDND1
638	rs12132312	1	179436674	179467539	C	A	0.118321	0.520216	0.99972	Imputed	CE(24:5)	CE	Adjusted for clinical lipids	intron variant	MODIFIER	ENSG00000162779	axonemal dynein light chain domain containing 1	AXDND1
639	rs10913780	1	179438254	179469119	A	G	0.118321	0.520216	0.99966	Imputed	CE(24:5)	CE	Adjusted for clinical lipids	downstream gene variant, intron variant	MODIFIER	ENSG00000162779	axonemal dynein light chain domain containing 1	AXDND1
640	rs1928006	1	179438508	179469373	T	C	0.117654	0.61472	0.99564	Imputed	CE(24:5)	CE	Adjusted for clinical lipids	downstream gene variant, intron variant	MODIFIER	ENSG00000162779	axonemal dynein light chain domain containing 1	AXDND1
641	rs1319663	1	179438543	179469408	G	C	0.116874	0.470288	0.985	Imputed	CE(24:5)	CE	Adjusted for clinical lipids	downstream gene variant, intron variant	MODIFIER	ENSG00000162779	axonemal dynein light chain domain containing 1	AXDND1
642	rs1360004	1	179438545	179469410	G	A	0.116763	0.514664	0.98518	Imputed	CE(24:5)	CE	Adjusted for clinical lipids	downstream gene variant, intron variant	MODIFIER	ENSG00000162779	axonemal dynein light chain domain containing 1	AXDND1
643	rs10913781	1	179438586	179469451	T	G	0.117208	0.56379	0.99193	Imputed	CE(24:5)	CE	Adjusted for clinical lipids	downstream gene variant, intron variant	MODIFIER	ENSG00000162779	axonemal dynein light chain domain containing 1	AXDND1
644	rs988607	1	179438593	179469458	A	G	0.117431	0.517291	0.99155	Imputed	CE(24:5)	CE	Adjusted for clinical lipids	downstream gene variant, intron variant	MODIFIER	ENSG00000162779	axonemal dynein light chain domain containing 1	AXDND1
645	rs988608	1	179438883	179469748	G	A	0.118321	0.520216	0.99959	Imputed	CE(24:5)	CE	Adjusted for clinical lipids	downstream gene variant, intron variant	MODIFIER	ENSG00000269064, ENSG00000162779	, axonemal dynein light chain domain containing 1	AL160286.1, AXDND1
646	rs12757240	1	179439376	179470241	A	G	0.118099	0.566409	0.99974	Imputed	CE(24:5)	CE	Adjusted for clinical lipids	downstream gene variant, intron variant	MODIFIER	ENSG00000269064, ENSG00000162779	, axonemal dynein light chain domain containing 1	AL160286.1, AXDND1
647	rs12117965	1	179441115	179471980	T	C	0.118099	0.566409	0.99986	Imputed	CE(24:5)	CE	Adjusted for clinical lipids	downstream gene variant, intron variant	MODIFIER	ENSG00000269064, ENSG00000162779	, axonemal dynein light chain domain containing 1	AL160286.1, AXDND1
648	rs12135611	1	179442499	179473364	A	G	0.118099	0.566409	0.99982	Imputed	CE(24:5)	CE	Adjusted for clinical lipids	downstream gene variant, intron variant	MODIFIER	ENSG00000269064, ENSG00000162779	, axonemal dynein light chain domain containing 1	AL160286.1, AXDND1
649	rs36100834	1	179444039	179474904	A	G	0.117208	0.56379	0.99975	Imputed	CE(24:5)	CE	Adjusted for clinical lipids	intron variant	MODIFIER	ENSG00000162779, ENSG00000269064	axonemal dynein light chain domain containing 1,	AXDND1, AL160286.1
650	rs6658883	1	179444465	179475330	T	C	0.118099	0.566409	0.99982	Imputed	CE(24:5)	CE	Adjusted for clinical lipids	intron variant	MODIFIER	ENSG00000162779, ENSG00000269064	axonemal dynein light chain domain containing 1,	AXDND1, AL160286.1
651	rs61826032	1	179444811	179475676	G	A	0.117208	0.56379	0.99973	Imputed	CE(24:5)	CE	Adjusted for clinical lipids	intron variant	MODIFIER	ENSG00000162779, ENSG00000269064	axonemal dynein light chain domain containing 1,	AXDND1, AL160286.1
652	rs12136945	1	179445777	179476642	C	T	0.117208	0.56379	0.99973	Imputed	CE(24:5)	CE	Adjusted for clinical lipids	intron variant	MODIFIER	ENSG00000162779, ENSG00000269064	axonemal dynein light chain domain containing 1,	AXDND1, AL160286.1
653	rs34697842	1	179446156	179477021	A	G	0.118321	0.520216	0.99835	Imputed	CE(24:5)	CE	Adjusted for clinical lipids	intron variant	MODIFIER	ENSG00000162779, ENSG00000269064	axonemal dynein light chain domain containing 1,	AXDND1, AL160286.1
654	rs12140299	1	179449214	179480079	C	T	0.118099	0.566409	0.99982	Imputed	CE(24:5)	CE	Adjusted for clinical lipids	intron variant	MODIFIER	ENSG00000162779, ENSG00000269064	axonemal dynein light chain domain containing 1,	AXDND1, AL160286.1
655	rs71630225	1	179450256	179481121	C	T	0.118099	0.566409	0.99984	Imputed	CE(24:5)	CE	Adjusted for clinical lipids	intron variant	MODIFIER	ENSG00000162779, ENSG00000269064	axonemal dynein light chain domain containing 1,	AXDND1, AL160286.1
656	rs148220687	1	179451744	179482609	T	G	0.0325022	0.631202	0.89908	Imputed	CE(24:1)	CE	Adjusted for clinical lipids	intron variant	MODIFIER	ENSG00000162779, ENSG00000269064	axonemal dynein light chain domain containing 1,	AXDND1, AL160286.1
657	rs10494520	1	179452275	179483140	A	G	0.118099	0.566409	0.99982	Imputed	CE(24:5)	CE	Adjusted for clinical lipids	synonymous variant, 3 prime UTR variant, intron variant	LOW, MODIFIER	ENSG00000162779, ENSG00000269064	axonemal dynein light chain domain containing 1,	AXDND1, AL160286.1
658	rs61826054	1	179452858	179483723	G	A	0.117208	0.56379	0.99987	Imputed	CE(24:5)	CE	Adjusted for clinical lipids	intron variant	MODIFIER	ENSG00000162779, ENSG00000269064	axonemal dynein light chain domain containing 1,	AXDND1, AL160286.1
659	rs61826055	1	179453198	179484063	T	G	0.118099	0.566409	0.99987	Imputed	CE(24:5)	CE	Adjusted for clinical lipids	intron variant	MODIFIER	ENSG00000162779, ENSG00000269064	axonemal dynein light chain domain containing 1,	AXDND1, AL160286.1
660	rs36068644	1	179453820	179484685	A	C	0.118099	0.566409	0.99987	Imputed	CE(24:5)	CE	Adjusted for clinical lipids	intron variant	MODIFIER	ENSG00000162779, ENSG00000269064	axonemal dynein light chain domain containing 1,	AXDND1, AL160286.1
661	rs35954891	1	179454047	179484912	A	C	0.118099	0.566409	0.99988	Imputed	CE(24:5)	CE	Adjusted for clinical lipids	intron variant	MODIFIER	ENSG00000162779, ENSG00000269064	axonemal dynein light chain domain containing 1,	AXDND1, AL160286.1
662	rs12134114	1	179454370	179485235	G	A	0.118099	0.566409	0.99986	Imputed	CE(24:5)	CE	Adjusted for clinical lipids	intron variant	MODIFIER	ENSG00000162779, ENSG00000269064	axonemal dynein light chain domain containing 1,	AXDND1, AL160286.1
663	rs28508518	1	179456190	179487055	C	T	0.120325	0.525824	0.97348	Imputed	CE(24:5)	CE	Adjusted for clinical lipids	upstream gene variant, intron variant	MODIFIER	ENSG00000162779, ENSG00000269064	axonemal dynein light chain domain containing 1,	AXDND1, AL160286.1
664	rs12408128	1	179462473	179493338	G	A	0.117208	0.56379	0.9997	Imputed	CE(24:5)	CE	Adjusted for clinical lipids	upstream gene variant, downstream gene variant, intron variant	MODIFIER	ENSG00000269064, ENSG00000162779	, axonemal dynein light chain domain containing 1	AL160286.1, AXDND1
665	rs1590781	1	179468007	179498872	G	A	0.117208	0.56379	0.99969	Imputed	CE(24:5)	CE	Adjusted for clinical lipids	intron variant	MODIFIER	ENSG00000162779	axonemal dynein light chain domain containing 1	AXDND1
666	rs76533224	1	179480259	179511124	A	G	0.117208	0.56379	0.99863	Imputed	CE(24:5)	CE	Adjusted for clinical lipids	intron variant	MODIFIER	ENSG00000162779	axonemal dynein light chain domain containing 1	AXDND1
667	rs61827667	1	179483795	179514660	T	G	0.118099	0.566409	0.99895	Imputed	CE(24:5)	CE	Adjusted for clinical lipids	intron variant	MODIFIER	ENSG00000162779	axonemal dynein light chain domain containing 1	AXDND1
668	rs12132906	1	179491863	179522728	T	C	0.115984	0.560791	0.99915	Imputed	CE(24:5)	CE	Adjusted for clinical lipids	intron variant	MODIFIER	ENSG00000162779	axonemal dynein light chain domain containing 1	AXDND1
669	rs12403158	1	179492065	179522930	G	A	0.0653384	0.713513	0.95444	Imputed	CE(24:5)	CE	Adjusted for clinical lipids	intron variant	MODIFIER	ENSG00000162779	axonemal dynein light chain domain containing 1	AXDND1
670	rs16854229	1	179496680	179527545	A	G	0.115984	0.560791	0.99999	Genotyped	CE(24:5)	CE	Adjusted for clinical lipids	intron variant	MODIFIER	ENSG00000162779	axonemal dynein light chain domain containing 1	AXDND1
671	rs114804026	1	179497046	179527911	T	C	0.065561	0.714059	0.95723	Imputed	CE(24:5)	CE	Adjusted for clinical lipids	intron variant	MODIFIER	ENSG00000162779	axonemal dynein light chain domain containing 1	AXDND1
672	rs12140376	1	179499392	179530257	A	C	0.115984	0.560791	0.99976	Imputed	CE(24:5)	CE	Adjusted for clinical lipids	upstream gene variant, intron variant	MODIFIER	ENSG00000162779	axonemal dynein light chain domain containing 1	AXDND1
673	rs12408477	1	179502357	179533222	T	C	0.115984	0.560791	0.9989	Imputed	CE(24:5)	CE	Adjusted for clinical lipids	upstream gene variant, intron variant	MODIFIER	ENSG00000162779	axonemal dynein light chain domain containing 1	AXDND1
674	rs12733374	1	179505045	179535910	A	G	0.115984	0.560791	0.99909	Imputed	CE(24:5)	CE	Adjusted for clinical lipids	intron variant	MODIFIER	ENSG00000162779	axonemal dynein light chain domain containing 1	AXDND1
675	rs61827681	1	179506279	179537144	T	A	0.115984	0.560791	0.9996	Imputed	CE(24:5)	CE	Adjusted for clinical lipids	intron variant	MODIFIER	ENSG00000162779	axonemal dynein light chain domain containing 1	AXDND1
676	rs12135209	1	179512040	179542905	A	G	0.116095	0.560802	0.99914	Imputed	CE(24:5)	CE	Adjusted for clinical lipids	downstream gene variant, intron variant	MODIFIER	ENSG00000261250, ENSG00000162779	, axonemal dynein light chain domain containing 1	RP11-545A16.1, AXDND1
677	rs145594572	1	191194544	191225414	A	G	0.00356189	1	0.76176	Imputed	PE(18:0_20:3) (b)	PE	Standard covariates	intron variant	MODIFIER	ENSG00000233882	long intergenic non-protein coding RNA 1680	LINC01680
678	rs61820518	1	191460259	191491129	G	T	0.00278272	1	0.75344	Imputed	LPC(18:0) [sn1]	LPC	Standard covariates	intergenic region	MODIFIER	ENSG00000233882-ENSG00000223344	long intergenic non-protein coding RNA 1680	LINC01680, RP11-541F9.1
679	rs239993	1	201698043	201728915	G	C	0.950134	0.752148	0.99129	Imputed	PE(P-15:0/22:6) (b)	PE(P)	Adjusted for clinical lipids	upstream gene variant, intron variant	MODIFIER	ENSG00000200942, ENSG00000134369, ENSG00000231871, ENSG00000235121	RNA, U6 small nuclear 501, pseudogene, neuron navigator 1, IPO9 antisense RNA 1,	RNU6-501P, NAV1, IPO9-AS1, RP11-90L20.2
680	rs141520582	1	202357246	202388118	A	G	0.00256011	1	0.7864	Imputed	SM(d18:0/16:0)	SM	Adjusted for clinical lipids	intron variant	MODIFIER	ENSG00000077157	protein phosphatase 1 regulatory subunit 12B	PPP1R12B
681	rs190468921	1	202417053	202447925	T	C	0.00256011	1	0.79564	Imputed	SM(d18:0/16:0)	SM	Adjusted for clinical lipids	upstream gene variant, intron variant	MODIFIER	ENSG00000077157	protein phosphatase 1 regulatory subunit 12B	PPP1R12B
682	rs147997201	1	202465406	202496278	G	A	0.0024488	1	0.80182	Imputed	SM(d18:0/16:0)	SM	Adjusted for clinical lipids	intron variant	MODIFIER	ENSG00000077157	protein phosphatase 1 regulatory subunit 12B	PPP1R12B
683	rs747108560	1	213899087	213725744	T	C	0.00100178	1	0.89788	Imputed	PE(O-38:5) (a)	PE(O)	Adjusted for clinical lipids	intergenic region	MODIFIER	ENSG00000221026-ENSG00000228255	-	AL592063.1, RP11-323I1.1
684	rs192227734	1	216437565	216264223	G	A	0.00111309	1	0.68222	Imputed	PE(P-16:0/18:3)	PE(P)	Adjusted for clinical lipids	intron variant	MODIFIER	ENSG00000042781	usherin	USH2A
685	rs4653930	1	224272942	224085240	T	G	0.533281	0.928363	0.97438	Imputed	dhCer(d18:0/24:0)	dhCer	Adjusted for clinical lipids	intergenic region	MODIFIER	ENSG00000229930-ENSG00000252484	RN7SK pseudogene 49	RP11-504P24.5, RN7SKP49
686	rs4653944	1	224285413	224097711	C	G	0.581478	1	0.99751	Imputed	dhCer(d18:0/24:0)	dhCer	Adjusted for clinical lipids	intergenic region	MODIFIER	ENSG00000229930-ENSG00000252484	RN7SK pseudogene 49	RP11-504P24.5, RN7SKP49
687	rs1602708	1	224287559	224099857	G	A	0.471394	0.294678	0.94104	Imputed	dhCer(d18:0/24:0)	dhCer	Adjusted for clinical lipids	intergenic region	MODIFIER	ENSG00000229930-ENSG00000252484	RN7SK pseudogene 49	RP11-504P24.5, RN7SKP49
688	rs11808787	1	224290806	224103104	G	A	0.600178	0.755965	0.987	Imputed	dhCer(d18:0/24:0)	dhCer	Adjusted for clinical lipids	downstream gene variant, intergenic region	MODIFIER	ENSG00000252484, ENSG00000229930-ENSG00000252484	RN7SK pseudogene 49	RN7SKP49, RP11-504P24.5, RN7SKP49
689	rs6685405	1	224291567	224103865	C	A	0.600178	0.803649	0.98687	Imputed	dhCer(d18:0/24:0)	dhCer	Adjusted for clinical lipids	downstream gene variant, intergenic region	MODIFIER	ENSG00000252484, ENSG00000229930-ENSG00000252484	RN7SK pseudogene 49	RN7SKP49, RP11-504P24.5, RN7SKP49
690	rs72753918	1	224293148	224105446	T	C	0.128785	0.258237	0.98789	Imputed	PC(36:0)	PC	Adjusted for clinical lipids	downstream gene variant, intergenic region	MODIFIER	ENSG00000252484, ENSG00000229930-ENSG00000252484	RN7SK pseudogene 49	RN7SKP49, RP11-504P24.5, RN7SKP49
691	rs6700284	1	224293263	224105561	A	G	0.600289	0.80356	0.98688	Imputed	dhCer(d18:0/24:0)	dhCer	Adjusted for clinical lipids	downstream gene variant, intergenic region	MODIFIER	ENSG00000252484, ENSG00000229930-ENSG00000252484	RN7SK pseudogene 49	RN7SKP49, RP11-504P24.5, RN7SKP49
692	rs10916301	1	224294870	224107168	A	T	0.398264	0.92561	0.98655	Imputed	dhCer(d18:0/24:0)	dhCer	Adjusted for clinical lipids	downstream gene variant, intergenic region	MODIFIER	ENSG00000252484, ENSG00000229930-ENSG00000252484	RN7SK pseudogene 49	RN7SKP49, RP11-504P24.5, RN7SKP49
693	rs6680651	1	224298868	224111166	T	C	0.600735	0.901021	0.98716	Imputed	dhCer(d18:0/24:0)	dhCer	Adjusted for clinical lipids	upstream gene variant, intergenic region	MODIFIER	ENSG00000252484, ENSG00000143756, ENSG00000252484-ENSG00000143756	RN7SK pseudogene 49, F-box protein 28, RN7SK pseudogene 49, F-box protein 28	RN7SKP49, FBXO28, RN7SKP49, FBXO28
694	rs10916307	1	224299467	224111765	A	G	0.397818	0.925572	0.98697	Imputed	dhCer(d18:0/24:0)	dhCer	Adjusted for clinical lipids	upstream gene variant, intergenic region	MODIFIER	ENSG00000252484, ENSG00000143756, ENSG00000252484-ENSG00000143756	RN7SK pseudogene 49, F-box protein 28, RN7SK pseudogene 49, F-box protein 28	RN7SKP49, FBXO28, RN7SKP49, FBXO28
695	rs2404843	1	224299719	224112017	G	A	0.600623	0.925678	0.98729	Imputed	dhCer(d18:0/24:0)	dhCer	Adjusted for clinical lipids	upstream gene variant, intergenic region	MODIFIER	ENSG00000252484, ENSG00000143756, ENSG00000252484-ENSG00000143756	RN7SK pseudogene 49, F-box protein 28, RN7SK pseudogene 49, F-box protein 28	RN7SKP49, FBXO28, RN7SKP49, FBXO28
696	rs6691850	1	224300176	224112474	C	T	0.128005	0.256064	0.98765	Imputed	PC(36:0)	PC	Adjusted for clinical lipids	upstream gene variant, intergenic region	MODIFIER	ENSG00000252484, ENSG00000143756, ENSG00000252484-ENSG00000143756	RN7SK pseudogene 49, F-box protein 28, RN7SK pseudogene 49, F-box protein 28	RN7SKP49, FBXO28, RN7SKP49, FBXO28
697	rs6657467	1	224300234	224112532	A	G	0.600623	0.925678	0.98744	Imputed	dhCer(d18:0/24:0)	dhCer	Adjusted for clinical lipids	upstream gene variant, intergenic region	MODIFIER	ENSG00000252484, ENSG00000143756, ENSG00000252484-ENSG00000143756	RN7SK pseudogene 49, F-box protein 28, RN7SK pseudogene 49, F-box protein 28	RN7SKP49, FBXO28, RN7SKP49, FBXO28
698	rs4653972	1	224301110	224113408	C	T	0.600957	0.925644	0.98771	Imputed	dhCer(d18:0/24:0)	dhCer	Adjusted for clinical lipids	upstream gene variant, intergenic region	MODIFIER	ENSG00000143756, ENSG00000252484-ENSG00000143756	F-box protein 28, RN7SK pseudogene 49, F-box protein 28	FBXO28, RN7SKP49, FBXO28
699	rs6690695	1	224301749	224114047	T	C	0.600957	0.925644	0.98753	Imputed	dhCer(d18:0/24:0)	dhCer	Adjusted for clinical lipids	TF binding site variant, upstream gene variant, intergenic region	LOW, MODIFIER	, ENSG00000143756, ENSG00000252484-ENSG00000143756	, F-box protein 28, RN7SK pseudogene 49, F-box protein 28	, FBXO28, RN7SKP49, FBXO28
700	rs2280291	1	224302230	224114528	G	C	0.600957	0.925644	0.98793	Imputed	dhCer(d18:0/24:0)	dhCer	Adjusted for clinical lipids	intron variant	MODIFIER	ENSG00000143756	F-box protein 28	FBXO28
701	rs3767730	1	224302955	224115253	C	T	0.600846	0.950392	0.98811	Imputed	dhCer(d18:0/24:0)	dhCer	Adjusted for clinical lipids	intron variant	MODIFIER	ENSG00000143756	F-box protein 28	FBXO28
702	rs908795	1	224303782	224116080	T	C	0.600846	1	0.98836	Imputed	dhCer(d18:0/24:0)	dhCer	Adjusted for clinical lipids	intron variant	MODIFIER	ENSG00000143756	F-box protein 28	FBXO28
703	rs2048997	1	224305486	224117784	T	G	0.397596	0.92555	0.98853	Imputed	dhCer(d18:0/24:0)	dhCer	Adjusted for clinical lipids	intron variant	MODIFIER	ENSG00000143756	F-box protein 28	FBXO28
704	rs10799478	1	224305966	224118264	T	A	0.600957	0.975183	0.98886	Imputed	dhCer(d18:0/24:0)	dhCer	Adjusted for clinical lipids	intron variant	MODIFIER	ENSG00000143756	F-box protein 28	FBXO28
705	rs7511895	1	224306164	224118462	A	C	0.397596	0.975151	0.98878	Imputed	dhCer(d18:0/24:0)	dhCer	Adjusted for clinical lipids	intron variant	MODIFIER	ENSG00000143756	F-box protein 28	FBXO28
706	rs2172361	1	224306641	224118939	G	C	0.397262	1	0.98893	Imputed	dhCer(d18:0/24:0)	dhCer	Adjusted for clinical lipids	intron variant	MODIFIER	ENSG00000143756	F-box protein 28	FBXO28
707	rs10916320	1	224307130	224119428	A	T	0.601291	0.851941	0.98924	Imputed	dhCer(d18:0/24:0)	dhCer	Adjusted for clinical lipids	intron variant	MODIFIER	ENSG00000143756	F-box protein 28	FBXO28
708	rs12049583	1	224308136	224120434	C	T	0.397373	0.975148	0.98963	Imputed	dhCer(d18:0/24:0)	dhCer	Adjusted for clinical lipids	intron variant	MODIFIER	ENSG00000143756	F-box protein 28	FBXO28
709	rs6659234	1	224309996	224122294	C	T	0.397707	1	0.99042	Imputed	dhCer(d18:0/24:0)	dhCer	Adjusted for clinical lipids	intron variant	MODIFIER	ENSG00000143756	F-box protein 28	FBXO28
710	rs10916332	1	224310255	224122553	C	A	0.600289	0.901021	0.98744	Imputed	dhCer(d18:0/24:0)	dhCer	Adjusted for clinical lipids	intron variant	MODIFIER	ENSG00000143756	F-box protein 28	FBXO28
711	rs10799480	1	224310257	224122555	G	A	0.600289	0.901021	0.98737	Imputed	dhCer(d18:0/24:0)	dhCer	Adjusted for clinical lipids	intron variant	MODIFIER	ENSG00000143756	F-box protein 28	FBXO28
712	rs3820483	1	224311093	224123391	T	C	0.397707	1	0.99123	Imputed	dhCer(d18:0/24:0)	dhCer	Adjusted for clinical lipids	intron variant	MODIFIER	ENSG00000143756	F-box protein 28	FBXO28
713	rs3820482	1	224311226	224123524	A	T	0.600846	0.900975	0.99121	Imputed	dhCer(d18:0/24:0)	dhCer	Adjusted for clinical lipids	intron variant	MODIFIER	ENSG00000143756	F-box protein 28	FBXO28
714	rs6658494	1	224312019	224124317	A	C	0.397707	1	0.99165	Imputed	dhCer(d18:0/24:0)	dhCer	Adjusted for clinical lipids	intron variant	MODIFIER	ENSG00000143756	F-box protein 28	FBXO28
715	rs17560970	1	224313279	224125577	T	C	0.632792	0.50032	0.97716	Imputed	dhCer(d18:0/24:0)	dhCer	Adjusted for clinical lipids	intron variant	MODIFIER	ENSG00000143756	F-box protein 28	FBXO28
716	rs4653563	1	224314776	224127074	C	A	0.593054	0.901604	0.99283	Imputed	dhCer(d18:0/24:0)	dhCer	Adjusted for clinical lipids	intron variant	MODIFIER	ENSG00000143756	F-box protein 28	FBXO28
717	rs4653564	1	224314814	224127112	T	C	0.593054	0.901604	0.99299	Imputed	dhCer(d18:0/24:0)	dhCer	Adjusted for clinical lipids	intron variant	MODIFIER	ENSG00000143756	F-box protein 28	FBXO28
718	rs55767444	1	224315014	224127312	T	C	0.525824	0.719615	0.97906	Imputed	dhCer(d18:0/24:0)	dhCer	Adjusted for clinical lipids	intron variant	MODIFIER	ENSG00000143756	F-box protein 28	FBXO28
719	rs6426139	1	224315128	224127426	G	A	0.593054	0.901604	0.99339	Imputed	dhCer(d18:0/24:0)	dhCer	Adjusted for clinical lipids	intron variant	MODIFIER	ENSG00000143756	F-box protein 28	FBXO28
720	rs2896985	1	224315198	224127496	A	G	0.362867	0.518696	0.98172	Imputed	dhCer(d18:0/24:0)	dhCer	Adjusted for clinical lipids	intron variant	MODIFIER	ENSG00000143756	F-box protein 28	FBXO28
721	rs10753454	1	224316813	224129111	T	C	0.593277	0.901612	0.99401	Imputed	dhCer(d18:0/24:0)	dhCer	Adjusted for clinical lipids	intron variant	MODIFIER	ENSG00000143756	F-box protein 28	FBXO28
722	rs7542293	1	224316881	224129179	G	A	0.593166	0.926123	0.99408	Imputed	dhCer(d18:0/24:0)	dhCer	Adjusted for clinical lipids	intron variant	MODIFIER	ENSG00000143756	F-box protein 28	FBXO28
723	rs7542474	1	224317043	224129341	C	A	0.593166	0.926123	0.99416	Imputed	dhCer(d18:0/24:0)	dhCer	Adjusted for clinical lipids	intron variant	MODIFIER	ENSG00000143756	F-box protein 28	FBXO28
724	rs6698041	1	224317551	224129849	A	G	0.593166	0.926123	0.99445	Imputed	dhCer(d18:0/24:0)	dhCer	Adjusted for clinical lipids	intron variant	MODIFIER	ENSG00000143756	F-box protein 28	FBXO28
725	rs10157771	1	224318758	224131056	C	A	0.128785	0.31847	0.99945	Genotyped	PC(36:0)	PC	Adjusted for clinical lipids	downstream gene variant, intron variant	MODIFIER	ENSG00000143756	F-box protein 28	FBXO28
726	rs6426143	1	224318875	224131173	A	G	0.593166	0.926123	0.99511	Imputed	dhCer(d18:0/24:0)	dhCer	Adjusted for clinical lipids	downstream gene variant, intron variant	MODIFIER	ENSG00000143756	F-box protein 28	FBXO28
727	rs7519433	1	224319003	224131301	T	C	0.406834	0.926123	0.9949	Imputed	dhCer(d18:0/24:0)	dhCer	Adjusted for clinical lipids	downstream gene variant, intron variant	MODIFIER	ENSG00000143756	F-box protein 28	FBXO28
728	rs72753964	1	224319609	224131907	G	A	0.128785	0.31847	0.99885	Imputed	PC(36:0)	PC	Adjusted for clinical lipids	downstream gene variant, intron variant	MODIFIER	ENSG00000143756	F-box protein 28	FBXO28
729	rs12730611	1	224319825	224132123	C	G	0.593166	0.926123	0.99546	Imputed	dhCer(d18:0/24:0)	dhCer	Adjusted for clinical lipids	downstream gene variant, intron variant	MODIFIER	ENSG00000143756	F-box protein 28	FBXO28
730	rs2014782	1	224321492	224133790	T	C	0.405499	0.950647	0.99611	Imputed	dhCer(d18:0/24:0)	dhCer	Adjusted for clinical lipids	downstream gene variant, intron variant	MODIFIER	ENSG00000143756	F-box protein 28	FBXO28
731	rs869945	1	224321637	224133935	G	A	0.405499	0.950647	0.99621	Imputed	dhCer(d18:0/24:0)	dhCer	Adjusted for clinical lipids	downstream gene variant, intron variant	MODIFIER	ENSG00000143756	F-box protein 28	FBXO28
732	rs6691405	1	224322879	224135177	G	A	0.593054	0.901604	0.99657	Imputed	dhCer(d18:0/24:0)	dhCer	Adjusted for clinical lipids	downstream gene variant, intron variant	MODIFIER	ENSG00000143756	F-box protein 28	FBXO28
733	rs6685783	1	224322942	224135240	C	T	0.593054	0.901604	0.99658	Imputed	dhCer(d18:0/24:0)	dhCer	Adjusted for clinical lipids	downstream gene variant, intron variant	MODIFIER	ENSG00000143756	F-box protein 28	FBXO28
734	rs10916355	1	224323548	224135846	T	C	0.40561	0.975314	0.99676	Imputed	dhCer(d18:0/24:0)	dhCer	Adjusted for clinical lipids	downstream gene variant, intron variant	MODIFIER	ENSG00000143756	F-box protein 28	FBXO28
735	rs66506223	1	224325436	224137734	G	C	0.593054	0.901604	0.99764	Imputed	dhCer(d18:0/24:0)	dhCer	Adjusted for clinical lipids	downstream gene variant, intron variant	MODIFIER	ENSG00000143756	F-box protein 28	FBXO28
736	rs61827699	1	224325460	224137758	A	G	0.593054	0.901604	0.99767	Imputed	dhCer(d18:0/24:0)	dhCer	Adjusted for clinical lipids	downstream gene variant, intron variant	MODIFIER	ENSG00000143756	F-box protein 28	FBXO28
737	rs6688818	1	224326348	224138646	T	C	0.582035	0.71287	0.98323	Imputed	dhCer(d18:0/24:0)	dhCer	Adjusted for clinical lipids	downstream gene variant, intron variant	MODIFIER	ENSG00000143756	F-box protein 28	FBXO28
738	rs10916367	1	224329969	224142267	A	G	0.593054	0.950708	0.99952	Imputed	dhCer(d18:0/24:0)	dhCer	Adjusted for clinical lipids	intron variant	MODIFIER	ENSG00000143756	F-box protein 28	FBXO28
739	rs4653986	1	224330818	224143116	G	A	0.593166	0.975343	0.99946	Imputed	dhCer(d18:0/24:0)	dhCer	Adjusted for clinical lipids	intron variant	MODIFIER	ENSG00000143756	F-box protein 28	FBXO28
740	rs7518839	1	224331779	224144077	A	G	0.593054	0.950708	0.99957	Imputed	dhCer(d18:0/24:0)	dhCer	Adjusted for clinical lipids	intron variant	MODIFIER	ENSG00000143756	F-box protein 28	FBXO28
741	rs13374070	1	224332078	224144376	A	G	0.405721	0.950659	0.99948	Imputed	dhCer(d18:0/24:0)	dhCer	Adjusted for clinical lipids	intron variant	MODIFIER	ENSG00000143756	F-box protein 28	FBXO28
742	rs6667522	1	224332940	224145238	C	G	0.128896	0.258969	0.99476	Imputed	PC(36:0)	PC	Adjusted for clinical lipids	intron variant	MODIFIER	ENSG00000143756	F-box protein 28	FBXO28
743	rs55736782	1	224334072	224146370	G	A	0.40561	0.975314	0.99959	Imputed	dhCer(d18:0/24:0)	dhCer	Adjusted for clinical lipids	intron variant	MODIFIER	ENSG00000143756	F-box protein 28	FBXO28
744	rs997297	1	224335492	224147790	T	A	0.59272	0.90166	0.99599	Imputed	dhCer(d18:0/24:0)	dhCer	Adjusted for clinical lipids	intron variant	MODIFIER	ENSG00000143756	F-box protein 28	FBXO28
745	rs997296	1	224335497	224147795	G	C	0.59272	0.90166	0.99618	Imputed	dhCer(d18:0/24:0)	dhCer	Adjusted for clinical lipids	intron variant	MODIFIER	ENSG00000143756	F-box protein 28	FBXO28
746	rs7531891	1	224335956	224148254	A	G	0.40561	0.975314	0.99971	Imputed	dhCer(d18:0/24:0)	dhCer	Adjusted for clinical lipids	intron variant	MODIFIER	ENSG00000143756	F-box protein 28	FBXO28
747	rs1492694	1	224337153	224149451	G	A	0.40561	0.975314	0.99978	Imputed	dhCer(d18:0/24:0)	dhCer	Adjusted for clinical lipids	intron variant	MODIFIER	ENSG00000143756	F-box protein 28	FBXO28
748	rs4653991	1	224337208	224149506	A	G	0.593166	0.926123	0.99987	Imputed	dhCer(d18:0/24:0)	dhCer	Adjusted for clinical lipids	intron variant	MODIFIER	ENSG00000143756	F-box protein 28	FBXO28
749	rs7546235	1	224338017	224150315	T	C	0.40561	0.975314	0.99979	Imputed	dhCer(d18:0/24:0)	dhCer	Adjusted for clinical lipids	intron variant	MODIFIER	ENSG00000143756	F-box protein 28	FBXO28
750	rs10916371	1	224338162	224150460	G	A	0.593277	0.950712	0.99985	Imputed	dhCer(d18:0/24:0)	dhCer	Adjusted for clinical lipids	intron variant	MODIFIER	ENSG00000143756	F-box protein 28	FBXO28
751	rs7524705	1	224339000	224151298	A	G	0.40561	0.975314	0.99985	Imputed	dhCer(d18:0/24:0)	dhCer	Adjusted for clinical lipids	intron variant	MODIFIER	ENSG00000143756	F-box protein 28	FBXO28
752	rs1826421	1	224339447	224151745	G	A	0.593166	0.926123	1	Genotyped	dhCer(d18:0/24:0)	dhCer	Adjusted for clinical lipids	intron variant	MODIFIER	ENSG00000143756	F-box protein 28	FBXO28
753	rs12563153	1	224339647	224151945	A	G	0.40561	0.975314	0.9999	Imputed	dhCer(d18:0/24:0)	dhCer	Adjusted for clinical lipids	intron variant	MODIFIER	ENSG00000143756	F-box protein 28	FBXO28
754	rs7520956	1	224341924	224154222	A	T	0.128785	0.258237	0.98995	Imputed	PC(36:0)	PC	Adjusted for clinical lipids	intron variant	MODIFIER	ENSG00000143756	F-box protein 28	FBXO28
755	rs7520959	1	224341926	224154224	G	T	0.128785	0.258237	0.98984	Imputed	PC(36:0)	PC	Adjusted for clinical lipids	intron variant	MODIFIER	ENSG00000143756	F-box protein 28	FBXO28
756	rs8328	1	224346959	224159257	A	G	0.593166	0.926123	0.99933	Imputed	dhCer(d18:0/24:0)	dhCer	Adjusted for clinical lipids	3 prime UTR variant, downstream gene variant	MODIFIER	ENSG00000143756	F-box protein 28	FBXO28
757	rs7526252	1	224348818	224161116	C	T	0.593277	0.901612	0.99949	Imputed	dhCer(d18:0/24:0)	dhCer	Adjusted for clinical lipids	3 prime UTR variant, downstream gene variant	MODIFIER	ENSG00000143756	F-box protein 28	FBXO28
758	rs10799505	1	224351023	224163321	T	C	0.404386	0.975298	0.99986	Genotyped	dhCer(d18:0/24:0)	dhCer	Adjusted for clinical lipids	downstream gene variant, intergenic region	MODIFIER	ENSG00000143756, ENSG00000143756-ENSG00000236773	F-box protein 28	FBXO28, FBXO28, RP11-365O16.1
759	rs6682551	1	224352258	224164556	C	T	0.404386	0.876964	0.99639	Imputed	dhCer(d18:0/24:0)	dhCer	Adjusted for clinical lipids	downstream gene variant, intergenic region	MODIFIER	ENSG00000143756, ENSG00000143756-ENSG00000236773	F-box protein 28	FBXO28, FBXO28, RP11-365O16.1
760	rs10916403	1	224352551	224164849	C	A	0.404942	0.926025	0.99618	Imputed	dhCer(d18:0/24:0)	dhCer	Adjusted for clinical lipids	downstream gene variant, intergenic region	MODIFIER	ENSG00000143756, ENSG00000143756-ENSG00000236773	F-box protein 28	FBXO28, FBXO28, RP11-365O16.1
761	rs55664906	1	224355682	224167980	A	C	0.404052	0.925951	0.98979	Imputed	dhCer(d18:0/24:0)	dhCer	Adjusted for clinical lipids	intergenic region	MODIFIER	ENSG00000143756-ENSG00000236773	F-box protein 28	FBXO28, RP11-365O16.1
762	rs12076788	1	224355701	224167999	A	C	0.5935	0.828632	0.99194	Imputed	dhCer(d18:0/24:0)	dhCer	Adjusted for clinical lipids	intergenic region	MODIFIER	ENSG00000143756-ENSG00000236773	F-box protein 28	FBXO28, RP11-365O16.1
763	rs6426169	1	224358912	224171210	C	G	0.441118	0.467825	0.98546	Imputed	Total dhCer	Totals	Adjusted for clinical lipids	upstream gene variant, downstream gene variant, intergenic region	MODIFIER	ENSG00000143753, ENSG00000236773, ENSG00000143756-ENSG00000236773	delta 4-desaturase, sphingolipid 1, , F-box protein 28	DEGS1, RP11-365O16.1, FBXO28, RP11-365O16.1
764	rs2051105	1	224360700	224172998	A	G	0.557769	0.380526	0.98377	Imputed	Total dhCer	Totals	Adjusted for clinical lipids	upstream gene variant, downstream gene variant, intergenic region	MODIFIER	ENSG00000143753, ENSG00000236773, ENSG00000143756-ENSG00000236773	delta 4-desaturase, sphingolipid 1, , F-box protein 28	DEGS1, RP11-365O16.1, FBXO28, RP11-365O16.1
765	rs10916415	1	224360892	224173190	G	A	0.441118	0.467825	0.98363	Imputed	Total dhCer	Totals	Adjusted for clinical lipids	upstream gene variant, downstream gene variant, intergenic region	MODIFIER	ENSG00000143753, ENSG00000236773, ENSG00000143756-ENSG00000236773	delta 4-desaturase, sphingolipid 1, , F-box protein 28	DEGS1, RP11-365O16.1, FBXO28, RP11-365O16.1
766	rs16844819	1	224360933	224173231	G	T	0.441118	0.467825	0.98364	Imputed	Total dhCer	Totals	Adjusted for clinical lipids	upstream gene variant, downstream gene variant, intergenic region	MODIFIER	ENSG00000143753, ENSG00000236773, ENSG00000143756-ENSG00000236773	delta 4-desaturase, sphingolipid 1, , F-box protein 28	DEGS1, RP11-365O16.1, FBXO28, RP11-365O16.1
767	rs4653994	1	224361657	224173955	T	C	0.556656	0.333429	0.98137	Imputed	Total dhCer	Totals	Adjusted for clinical lipids	upstream gene variant, downstream gene variant, intergenic region	MODIFIER	ENSG00000143753, ENSG00000236773, ENSG00000143756-ENSG00000236773	delta 4-desaturase, sphingolipid 1, , F-box protein 28	DEGS1, RP11-365O16.1, FBXO28, RP11-365O16.1
768	rs4653995	1	224361851	224174149	A	G	0.549087	0.740317	0.97474	Imputed	Total dhCer	Totals	Adjusted for clinical lipids	upstream gene variant, downstream gene variant, intergenic region	MODIFIER	ENSG00000143753, ENSG00000236773, ENSG00000143756-ENSG00000236773	delta 4-desaturase, sphingolipid 1, , F-box protein 28	DEGS1, RP11-365O16.1, FBXO28, RP11-365O16.1
769	rs12038372	1	224363881	224176179	T	C	0.420303	0.854236	0.95696	Imputed	dhCer(d18:0/24:0)	dhCer	Adjusted for clinical lipids	upstream gene variant, intron variant	MODIFIER	ENSG00000236773, ENSG00000201898, ENSG00000143753	, small nucleolar RNA, H/ACA box 72, delta 4-desaturase, sphingolipid 1	RP11-365O16.1, SNORA72, DEGS1
770	rs112603225	1	224364569	224176867	G	A	0.448241	0.651021	0.97476	Imputed	Total dhCer	Totals	Adjusted for clinical lipids	upstream gene variant, intron variant	MODIFIER	ENSG00000236773, ENSG00000201898, ENSG00000143753	, small nucleolar RNA, H/ACA box 72, delta 4-desaturase, sphingolipid 1	RP11-365O16.1, SNORA72, DEGS1
771	rs6673347	1	224367636	224179934	C	A	0.275045	0.0516795	0.98138	Imputed	Total dhCer	Totals	Adjusted for clinical lipids	upstream gene variant, downstream gene variant, intron variant	MODIFIER	ENSG00000236773, ENSG00000143753, ENSG00000201898	, delta 4-desaturase, sphingolipid 1, small nucleolar RNA, H/ACA box 72	RP11-365O16.1, DEGS1, SNORA72
772	rs4653996	1	224373608	224185906	G	T	0.54675	0.366469	0.98683	Imputed	dhCer(d18:0/24:0)	dhCer	Adjusted for clinical lipids	upstream gene variant, intron variant	MODIFIER	ENSG00000143753	delta 4-desaturase, sphingolipid 1	DEGS1
773	rs11589025	1	224375385	224187683	G	A	0.319457	0.012248	0.99977	Genotyped	Total dhCer	Totals	Adjusted for clinical lipids	upstream gene variant, intron variant	MODIFIER	ENSG00000143753	delta 4-desaturase, sphingolipid 1	DEGS1
774	rs36086207	1	224376734	224189032	G	A	0.546638	0.292058	0.98971	Imputed	dhCer(d18:0/24:0)	dhCer	Adjusted for clinical lipids	upstream gene variant, intron variant	MODIFIER	ENSG00000143753	delta 4-desaturase, sphingolipid 1	DEGS1
775	rs11810089	1	224379041	224191339	A	G	0.546527	0.306076	0.98876	Imputed	dhCer(d18:0/24:0)	dhCer	Adjusted for clinical lipids	downstream gene variant, intron variant	MODIFIER	ENSG00000143753	delta 4-desaturase, sphingolipid 1	DEGS1
776	rs1060394	1	224380921	224193219	T	A	0.319457	0.012248	0.99545	Imputed	Total dhCer	Totals	Adjusted for clinical lipids	3 prime UTR variant, downstream gene variant	MODIFIER	ENSG00000143753	delta 4-desaturase, sphingolipid 1	DEGS1
777	rs61826414	1	224382468	224194766	A	G	0.545525	0.335606	0.9869	Imputed	Total dhCer	Totals	Adjusted for clinical lipids	downstream gene variant, intergenic region	MODIFIER	ENSG00000143753, ENSG00000143753-ENSG00000232628	delta 4-desaturase, sphingolipid 1	DEGS1, DEGS1, LOC101927143
778	rs6666295	1	224386660	224198958	T	C	0.526158	0.32357	0.98012	Imputed	dhCer(d18:0/24:0)	dhCer	Adjusted for clinical lipids	intergenic region	MODIFIER	ENSG00000143753-ENSG00000232628	delta 4-desaturase, sphingolipid 1	DEGS1, LOC101927143
779	rs12022755	1	224387749	224200047	T	C	0.341051	0.0309751	0.988	Imputed	Total dhCer	Totals	Adjusted for clinical lipids	intergenic region	MODIFIER	ENSG00000143753-ENSG00000232628	delta 4-desaturase, sphingolipid 1	DEGS1, LOC101927143
780	rs10916470	1	224388737	224201035	G	A	0.52972	0.56943	0.98915	Imputed	dhCer(d18:0/24:0)	dhCer	Adjusted for clinical lipids	intergenic region	MODIFIER	ENSG00000143753-ENSG00000232628	delta 4-desaturase, sphingolipid 1	DEGS1, LOC101927143
781	rs12757573	1	224390346	224202644	G	T	0.340494	0.0393996	0.98895	Imputed	Total dhCer	Totals	Adjusted for clinical lipids	intergenic region	MODIFIER	ENSG00000143753-ENSG00000232628	delta 4-desaturase, sphingolipid 1	DEGS1, LOC101927143
782	rs2405304	1	224391373	224203671	A	G	0.530276	0.589956	0.99191	Imputed	Total dhCer	Totals	Adjusted for clinical lipids	intergenic region	MODIFIER	ENSG00000143753-ENSG00000232628	delta 4-desaturase, sphingolipid 1	DEGS1, LOC101927143
783	rs9661659	1	224393404	224205702	C	T	0.312667	0.0657391	0.99057	Imputed	dhCer(d18:0/24:0)	dhCer	Adjusted for clinical lipids	downstream gene variant, intergenic region	MODIFIER	ENSG00000232628, ENSG00000143753-ENSG00000232628	, delta 4-desaturase, sphingolipid 1	LOC101927143, DEGS1, LOC101927143
784	rs6678942	1	224395506	224207804	T	C	0.586042	0.902101	0.99499	Imputed	dhCer(d18:0/24:0)	dhCer	Adjusted for clinical lipids	downstream gene variant, intergenic region	MODIFIER	ENSG00000232628, ENSG00000143753-ENSG00000232628	, delta 4-desaturase, sphingolipid 1	LOC101927143, DEGS1, LOC101927143
785	rs6669401	1	224395627	224207925	A	G	0.586042	0.902101	0.99507	Imputed	dhCer(d18:0/24:0)	dhCer	Adjusted for clinical lipids	downstream gene variant, intergenic region	MODIFIER	ENSG00000232628, ENSG00000143753-ENSG00000232628	, delta 4-desaturase, sphingolipid 1	LOC101927143, DEGS1, LOC101927143
786	rs2176600	1	224395782	224208080	T	C	0.586042	0.902101	0.99546	Imputed	dhCer(d18:0/24:0)	dhCer	Adjusted for clinical lipids	downstream gene variant, intergenic region	MODIFIER	ENSG00000232628, ENSG00000143753-ENSG00000232628	, delta 4-desaturase, sphingolipid 1	LOC101927143, DEGS1, LOC101927143
787	rs2139155	1	224396044	224208342	A	G	0.531612	0.833916	0.99975	Genotyped	Total dhCer	Totals	Adjusted for clinical lipids	downstream gene variant, intergenic region	MODIFIER	ENSG00000232628, ENSG00000143753-ENSG00000232628	, delta 4-desaturase, sphingolipid 1	LOC101927143, DEGS1, LOC101927143
788	rs4653568	1	224396329	224208627	G	A	0.622329	0.679975	0.98766	Imputed	dhCer(d18:0/24:0)	dhCer	Adjusted for clinical lipids	downstream gene variant, intergenic region	MODIFIER	ENSG00000232628, ENSG00000143753-ENSG00000232628	, delta 4-desaturase, sphingolipid 1	LOC101927143, DEGS1, LOC101927143
789	rs4654000	1	224396487	224208785	T	C	0.622329	0.679975	0.98714	Imputed	dhCer(d18:0/24:0)	dhCer	Adjusted for clinical lipids	non coding transcript exon variant	MODIFIER	ENSG00000232628	-	LOC101927143
790	rs12756984	1	224396580	224208878	G	A	0.273598	0.347971	0.98525	Imputed	Total dhCer	Totals	Adjusted for clinical lipids	non coding transcript exon variant	MODIFIER	ENSG00000232628	-	LOC101927143
791	rs6685440	1	224397220	224209518	T	C	0.273486	0.329025	0.98496	Imputed	Total dhCer	Totals	Adjusted for clinical lipids	intron variant	MODIFIER	ENSG00000232628	-	LOC101927143
792	rs6675967	1	224397439	224209737	A	G	0.273486	0.329025	0.98483	Imputed	Total dhCer	Totals	Adjusted for clinical lipids	intron variant	MODIFIER	ENSG00000232628	-	LOC101927143
793	rs9793489	1	224397459	224209757	A	T	0.62244	0.703293	0.98668	Imputed	dhCer(d18:0/24:0)	dhCer	Adjusted for clinical lipids	intron variant	MODIFIER	ENSG00000232628	-	LOC101927143
794	rs11581061	1	224398344	224210642	C	T	0.273486	0.329025	0.98467	Imputed	Total dhCer	Totals	Adjusted for clinical lipids	upstream gene variant, intron variant	MODIFIER	ENSG00000232628	-	LOC101927143
795	rs2011117	1	224398639	224210937	T	C	0.622551	0.726923	0.98583	Imputed	dhCer(d18:0/24:0)	dhCer	Adjusted for clinical lipids	upstream gene variant, intron variant	MODIFIER	ENSG00000232628	-	LOC101927143
796	rs908801	1	224398817	224211115	C	T	0.623664	0.611187	0.98583	Imputed	dhCer(d18:0/24:0)	dhCer	Adjusted for clinical lipids	upstream gene variant, intron variant	MODIFIER	ENSG00000232628	-	LOC101927143
797	rs6681673	1	224398910	224211208	C	T	0.623664	0.56737	0.98573	Imputed	dhCer(d18:0/24:0)	dhCer	Adjusted for clinical lipids	upstream gene variant, intron variant	MODIFIER	ENSG00000232628	-	LOC101927143
798	rs4654003	1	224399383	224211681	C	T	0.623553	0.567262	0.98632	Imputed	dhCer(d18:0/24:0)	dhCer	Adjusted for clinical lipids	upstream gene variant, intron variant	MODIFIER	ENSG00000232628	-	LOC101927143
799	rs2002053	1	224399727	224212025	T	C	0.273375	0.49899	0.98434	Imputed	Total dhCer	Totals	Adjusted for clinical lipids	upstream gene variant, intron variant	MODIFIER	ENSG00000232628	-	LOC101927143
800	rs6682292	1	224400175	224212473	G	A	0.623553	0.611087	0.98653	Imputed	dhCer(d18:0/24:0)	dhCer	Adjusted for clinical lipids	upstream gene variant, intron variant	MODIFIER	ENSG00000232628	-	LOC101927143
801	rs1467224	1	224400502	224212800	C	T	0.726625	0.452529	0.98493	Imputed	Total dhCer	Totals	Adjusted for clinical lipids	upstream gene variant, non coding transcript exon variant	MODIFIER	ENSG00000232628	-	LOC101927143
802	rs6689187	1	224401596	224213894	C	T	0.538513	0.764025	0.9993	Genotyped	Total dhCer	Totals	Adjusted for clinical lipids	upstream gene variant, intergenic region	MODIFIER	ENSG00000232628, ENSG00000232628-ENSG00000237101	-	LOC101927143, LOC101927143, LOC101927164
803	rs10916488	1	224402524	224214822	T	C	0.321683	0.0648419	0.99681	Imputed	Total dhCer	Totals	Adjusted for clinical lipids	upstream gene variant, intergenic region	MODIFIER	ENSG00000232628, ENSG00000237101, ENSG00000232628-ENSG00000237101	-	LOC101927143, LOC101927164, LOC101927143, LOC101927164
804	rs1401320	1	224403588	224215886	A	G	0.53829	0.833632	0.99749	Imputed	Total dhCer	Totals	Adjusted for clinical lipids	upstream gene variant, intergenic region	MODIFIER	ENSG00000232628, ENSG00000237101, ENSG00000232628-ENSG00000237101	-	LOC101927143, LOC101927164, LOC101927143, LOC101927164
805	rs34011742	1	224403641	224215939	T	G	0.321683	0.0555258	0.99716	Imputed	Total dhCer	Totals	Adjusted for clinical lipids	upstream gene variant, intergenic region	MODIFIER	ENSG00000232628, ENSG00000237101, ENSG00000232628-ENSG00000237101	-	LOC101927143, LOC101927164, LOC101927143, LOC101927164
806	rs11582572	1	224407158	224219456	G	A	0.372106	0.250433	0.91938	Imputed	dhCer(d18:0/24:0)	dhCer	Adjusted for clinical lipids	upstream gene variant, intergenic region	MODIFIER	ENSG00000237101, ENSG00000232628-ENSG00000237101	-	LOC101927164, LOC101927143, LOC101927164
807	rs10916514	1	224408802	224221100	T	G	0.53228	1	0.9913	Imputed	Total dhCer	Totals	Adjusted for clinical lipids	intron variant	MODIFIER	ENSG00000237101	-	LOC101927164
808	rs7543863	1	224409685	224221983	T	C	0.533615	1	0.99411	Imputed	Total dhCer	Totals	Adjusted for clinical lipids	intron variant	MODIFIER	ENSG00000237101	-	LOC101927164
809	rs1807899	1	224410432	224222730	A	C	0.326024	0.110595	0.99836	Imputed	Total dhCer	Totals	Adjusted for clinical lipids	downstream gene variant, intron variant	MODIFIER	ENSG00000143748, ENSG00000237101	nuclear VCP like,	NVL, LOC101927164
810	rs10799541	1	224411596	224223894	A	G	0.326024	0.110595	0.99954	Genotyped	Total dhCer	Totals	Adjusted for clinical lipids	downstream gene variant, intron variant	MODIFIER	ENSG00000143748, ENSG00000237101	nuclear VCP like,	NVL, LOC101927164
811	rs12081432	1	224413515	224225813	T	C	0.325579	0.110248	0.99505	Imputed	Total dhCer	Totals	Adjusted for clinical lipids	downstream gene variant, intron variant	MODIFIER	ENSG00000143748, ENSG00000237101	nuclear VCP like,	NVL, LOC101927164
812	rs3767731	1	224415616	224227914	T	C	0.325579	0.0959021	0.99241	Imputed	Total dhCer	Totals	Adjusted for clinical lipids	downstream gene variant, intron variant, non coding transcript exon variant	MODIFIER	ENSG00000143748, ENSG00000237101	nuclear VCP like,	NVL, LOC101927164
813	rs61826430	1	224416389	224228687	G	C	0.32569	0.0960645	0.99045	Imputed	Total dhCer	Totals	Adjusted for clinical lipids	downstream gene variant, intron variant	MODIFIER	ENSG00000237101, ENSG00000143748	, nuclear VCP like	LOC101927164, NVL
814	rs35584106	1	224419533	224231831	T	C	0.52972	0.880996	0.98226	Imputed	Total dhCer	Totals	Adjusted for clinical lipids	downstream gene variant, intron variant	MODIFIER	ENSG00000237101, ENSG00000143748	, nuclear VCP like	LOC101927164, NVL
815	rs10799545	1	224420212	224232510	A	C	0.325579	0.0959021	0.98464	Imputed	Total dhCer	Totals	Adjusted for clinical lipids	downstream gene variant, intron variant	MODIFIER	ENSG00000237101, ENSG00000143748	, nuclear VCP like	LOC101927164, NVL
816	rs1976786	1	224424473	224236771	T	C	0.325579	0.110248	0.97871	Imputed	Total dhCer	Totals	Adjusted for clinical lipids	upstream gene variant, intron variant	MODIFIER	ENSG00000143748	nuclear VCP like	NVL
817	rs12565875	1	224425165	224237463	A	T	0.517587	0.881257	0.96927	Imputed	Total dhCer	Totals	Adjusted for clinical lipids	upstream gene variant, intron variant	MODIFIER	ENSG00000143748	nuclear VCP like	NVL
818	rs7537786	1	224440389	224252687	A	G	0.33248	0.637917	0.9341	Imputed	dhCer(d18:0/24:0)	dhCer	Adjusted for clinical lipids	downstream gene variant, intron variant	MODIFIER	ENSG00000221406, ENSG00000143748	microRNA 320b-2, nuclear VCP like	MIR320B2, NVL
819	rs184584475	1	225961361	225773659	T	G	0.00111309	1	0.63279	Imputed	PE(P-18:0/22:6)	PE(P)	Standard covariates	upstream gene variant, intergenic region	MODIFIER	ENSG00000143742, ENSG00000227496-ENSG00000143742	signal recognition particle 9	SRP9, RP11-145A3.1, SRP9
820	rs4631704	1	230293530	230157783	T	C	0.605298	0.574076	0.96652	Imputed	DG(18:0_18:1)	DG	Standard covariates	intron variant	MODIFIER	ENSG00000143641	polypeptide N-acetylgalactosaminyltransferase 2	GALNT2
821	rs4846913	1	230294715	230158968	A	C	0.597395	0.756517	0.97529	Imputed	DG(18:0_18:1)	DG	Standard covariates	intron variant	MODIFIER	ENSG00000143641	polypeptide N-acetylgalactosaminyltransferase 2	GALNT2
822	rs2144300	1	230294916	230159169	T	C	0.597173	0.709814	0.9758	Imputed	DG(18:0_18:1)	DG	Standard covariates	intron variant	MODIFIER	ENSG00000143641	polypeptide N-acetylgalactosaminyltransferase 2	GALNT2
823	rs17315646	1	230295307	230159560	G	C	0.597395	0.709841	0.97635	Imputed	DG(18:0_18:1)	DG	Standard covariates	intron variant	MODIFIER	ENSG00000143641	polypeptide N-acetylgalactosaminyltransferase 2	GALNT2
824	rs4846914	1	230295691	230159944	A	G	0.597395	0.709841	0.97749	Imputed	DG(18:0_18:1)	DG	Standard covariates	intron variant	MODIFIER	ENSG00000143641	polypeptide N-acetylgalactosaminyltransferase 2	GALNT2
825	rs10127775	1	230295789	230160042	T	A	0.597395	0.709841	0.97797	Imputed	DG(18:0_18:1)	DG	Standard covariates	intron variant	MODIFIER	ENSG00000143641	polypeptide N-acetylgalactosaminyltransferase 2	GALNT2
826	rs10864726	1	230296153	230160406	T	C	0.597395	0.709841	0.97887	Imputed	DG(18:0_18:1)	DG	Standard covariates	intron variant	MODIFIER	ENSG00000143641	polypeptide N-acetylgalactosaminyltransferase 2	GALNT2
827	rs2281721	1	230297136	230161390	T	C	0.605076	0.684957	0.98553	Imputed	DG(18:0_18:1)	DG	Standard covariates	intron variant	MODIFIER	ENSG00000143641	polypeptide N-acetylgalactosaminyltransferase 2	GALNT2
828	rs2281719	1	230297659	230161913	T	C	0.60463	0.684954	0.98844	Imputed	DG(18:0_18:1)	DG	Standard covariates	intron variant	MODIFIER	ENSG00000143641	polypeptide N-acetylgalactosaminyltransferase 2	GALNT2
829	rs2281718	1	230297778	230162032	T	A	0.60463	0.684954	0.98877	Imputed	DG(18:0_18:1)	DG	Standard covariates	intron variant	MODIFIER	ENSG00000143641	polypeptide N-acetylgalactosaminyltransferase 2	GALNT2
830	rs10864727	1	230297939	230162193	G	A	0.60463	0.684954	0.98917	Imputed	DG(18:0_18:1)	DG	Standard covariates	intron variant	MODIFIER	ENSG00000143641	polypeptide N-acetylgalactosaminyltransferase 2	GALNT2
831	rs10779835	1	230299949	230164203	C	T	0.604742	0.662149	0.99902	Genotyped	DG(18:0_18:1)	DG	Standard covariates	intron variant	MODIFIER	ENSG00000143641	polypeptide N-acetylgalactosaminyltransferase 2	GALNT2
832	rs11122450	1	230301811	230166065	G	T	0.603851	0.57461	0.99451	Imputed	DG(18:0_18:1)	DG	Standard covariates	intron variant	MODIFIER	ENSG00000143641	polypeptide N-acetylgalactosaminyltransferase 2	GALNT2
833	rs11122453	1	230303611	230167865	A	C	0.604853	0.639664	0.98992	Imputed	DG(18:0_18:1)	DG	Standard covariates	intron variant	MODIFIER	ENSG00000143641	polypeptide N-acetylgalactosaminyltransferase 2	GALNT2
834	rs1546954	1	230303848	230168102	G	T	0.604853	0.639664	0.98953	Imputed	DG(18:0_18:1)	DG	Standard covariates	intron variant	MODIFIER	ENSG00000143641	polypeptide N-acetylgalactosaminyltransferase 2	GALNT2
835	rs11122454	1	230304051	230168305	T	C	0.604853	0.639664	0.98911	Imputed	DG(18:0_18:1)	DG	Standard covariates	intron variant	MODIFIER	ENSG00000143641	polypeptide N-acetylgalactosaminyltransferase 2	GALNT2
836	rs4846921	1	230304352	230168606	A	G	0.605076	0.639695	0.9875	Imputed	DG(18:0_18:1)	DG	Standard covariates	intron variant	MODIFIER	ENSG00000143641	polypeptide N-acetylgalactosaminyltransferase 2	GALNT2
837	rs10864728	1	230304914	230169168	G	A	0.605076	0.639695	0.98627	Imputed	DG(18:0_18:1)	DG	Standard covariates	intron variant	MODIFIER	ENSG00000143641	polypeptide N-acetylgalactosaminyltransferase 2	GALNT2
838	rs11122455	1	230304930	230169184	G	C	0.605076	0.639695	0.98617	Imputed	DG(18:0_18:1)	DG	Standard covariates	intron variant	MODIFIER	ENSG00000143641	polypeptide N-acetylgalactosaminyltransferase 2	GALNT2
839	rs10489615	1	230304988	230169242	G	A	0.605076	0.639695	0.98603	Imputed	DG(18:0_18:1)	DG	Standard covariates	intron variant	MODIFIER	ENSG00000143641	polypeptide N-acetylgalactosaminyltransferase 2	GALNT2
840	rs1321257	1	230305312	230169566	A	G	0.605076	0.639695	0.98586	Imputed	DG(18:0_18:1)	DG	Standard covariates	intron variant	MODIFIER	ENSG00000143641	polypeptide N-acetylgalactosaminyltransferase 2	GALNT2
841	rs11122456	1	230305966	230170220	G	A	0.605298	0.617352	0.98523	Imputed	DG(18:0_18:1)	DG	Standard covariates	intron variant	MODIFIER	ENSG00000143641	polypeptide N-acetylgalactosaminyltransferase 2	GALNT2
842	rs548214969	1	231134216	230998470	G	A	0.000556545	1	0.65946	Imputed	DG(14:0_18:2)	DG	Standard covariates	downstream gene variant, intron variant	MODIFIER	ENSG00000173409	ARV1 homolog, fatty acid homeostasis modulator	ARV1
843	rs550472308	1	231160031	231024285	T	C	0.000667854	1	0.77469	Imputed	DG(14:0_18:2)	DG	Standard covariates	upstream gene variant, downstream gene variant, intron variant	MODIFIER	ENSG00000221290, ENSG00000227934, ENSG00000182118	microRNA 1182, , family with sequence similarity 89 member A	MIR1182, RP11-423F24.3, FAM89A
844	rs571428804	2	5676458	5536326	T	C	0.00589938	1	0.72504	Imputed	TG(52:2) [NL-16:0]	TG [NL]	Standard covariates	intergenic region	MODIFIER	ENSG00000228585-ENSG00000232835	-	AC073143.1, AC107057.1
845	rs190031188	2	9235128	9094999	A	G	0.00701247	1	0.89555	Imputed	Total oxCE	Totals	Standard covariates	intergenic region	MODIFIER	ENSG00000223640-ENSG00000242136	ribosomal protein L30 pseudogene 3	RPL30P3, RP11-734K21.2
846	rs147203008	2	12364025	12223899	C	T	0.00111309	1	0.87146	Imputed	AC(13:0)	AC	Standard covariates	intron variant	MODIFIER	ENSG00000224184	MIR3681 host gene	MIR3681HG
847	rs531819	2	21263639	21040767	G	T	0.847173	0.166577	0.98758	Imputed	PC(16:0_18:0)	PC	Standard covariates	intron variant	MODIFIER	ENSG00000084674	apolipoprotein B	APOB
848	rs1800481	2	21267210	21044338	G	A	0.847507	0.119085	0.99415	Imputed	PC(16:0_18:0)	PC	Standard covariates	upstream gene variant, intergenic region	MODIFIER	ENSG00000084674, ENSG00000084674-ENSG00000218819	apolipoprotein B, apolipoprotein B, tudor domain containing 15	APOB, APOB, TDRD15
849	rs585967	2	21270554	21047682	C	A	0.847061	0.134522	0.99825	Imputed	PC(16:0_18:0)	PC	Standard covariates	upstream gene variant, intergenic region	MODIFIER	ENSG00000084674, ENSG00000084674-ENSG00000218819	apolipoprotein B, apolipoprotein B, tudor domain containing 15	APOB, APOB, TDRD15
850	rs1713222	2	21271323	21048451	G	A	0.847061	0.134522	0.99971	Genotyped	PC(16:0_18:0)	PC	Standard covariates	upstream gene variant, intergenic region	MODIFIER	ENSG00000084674, ENSG00000084674-ENSG00000218819	apolipoprotein B, apolipoprotein B, tudor domain containing 15	APOB, APOB, TDRD15
851	rs515135	2	21286057	21063185	C	T	0.825022	0.958789	0.99606	Imputed	PC(16:0_18:0)	PC	Standard covariates	intergenic region	MODIFIER	ENSG00000084674-ENSG00000218819	apolipoprotein B, tudor domain containing 15	APOB, TDRD15
852	rs563290	2	21288226	21065354	A	G	0.825245	1	0.99693	Imputed	PC(16:0_18:0)	PC	Standard covariates	intergenic region	MODIFIER	ENSG00000084674-ENSG00000218819	apolipoprotein B, tudor domain containing 15	APOB, TDRD15
853	rs562338	2	21288321	21065449	G	A	0.825356	1	0.99673	Imputed	PC(16:0_18:0)	PC	Standard covariates	intergenic region	MODIFIER	ENSG00000084674-ENSG00000218819	apolipoprotein B, tudor domain containing 15	APOB, TDRD15
854	rs581411	2	21289432	21066560	A	G	0.825022	1	0.99729	Imputed	PC(16:0_18:0)	PC	Standard covariates	intergenic region	MODIFIER	ENSG00000084674-ENSG00000218819	apolipoprotein B, tudor domain containing 15	APOB, TDRD15
855	rs580889	2	21290067	21067195	T	C	0.825245	1	0.99748	Imputed	PC(16:0_18:0)	PC	Standard covariates	intergenic region	MODIFIER	ENSG00000084674-ENSG00000218819	apolipoprotein B, tudor domain containing 15	APOB, TDRD15
856	rs548145	2	21291312	21068440	C	T	0.825245	1	0.99804	Imputed	PC(16:0_18:0)	PC	Standard covariates	intergenic region	MODIFIER	ENSG00000084674-ENSG00000218819	apolipoprotein B, tudor domain containing 15	APOB, TDRD15
857	rs668948	2	21291529	21068657	A	G	0.825801	0.95863	0.99821	Imputed	PC(16:0_18:0)	PC	Standard covariates	intergenic region	MODIFIER	ENSG00000084674-ENSG00000218819	apolipoprotein B, tudor domain containing 15	APOB, TDRD15
858	rs541041	2	21294975	21072103	A	G	0.825801	0.95863	0.99961	Genotyped	PC(16:0_18:0)	PC	Standard covariates	intergenic region	MODIFIER	ENSG00000084674-ENSG00000218819	apolipoprotein B, tudor domain containing 15	APOB, TDRD15
859	rs478588	2	21297149	21074277	G	A	0.812778	0.844571	0.99964	Imputed	PC(16:0_18:0)	PC	Standard covariates	intergenic region	MODIFIER	ENSG00000084674-ENSG00000218819	apolipoprotein B, tudor domain containing 15	APOB, TDRD15
860	rs568938	2	21303616	21080744	T	C	0.810552	0.733745	0.99686	Imputed	PC(16:0_18:0)	PC	Standard covariates	intergenic region	MODIFIER	ENSG00000084674-ENSG00000218819	apolipoprotein B, tudor domain containing 15	APOB, TDRD15
861	rs614303	2	21313577	21090705	A	G	0.815895	0.920949	0.99751	Imputed	PC(16:0_18:0)	PC	Standard covariates	intergenic region	MODIFIER	ENSG00000084674-ENSG00000218819	apolipoprotein B, tudor domain containing 15	APOB, TDRD15
862	rs503105	2	21315664	21092792	T	C	0.817342	0.802815	0.99541	Imputed	PC(16:0_18:0)	PC	Standard covariates	intergenic region	MODIFIER	ENSG00000084674-ENSG00000218819	apolipoprotein B, tudor domain containing 15	APOB, TDRD15
863	rs312944	2	21325188	21102316	T	A	0.812556	0.960963	0.99802	Imputed	PC(16:0_18:0)	PC	Standard covariates	intergenic region	MODIFIER	ENSG00000084674-ENSG00000218819	apolipoprotein B, tudor domain containing 15	APOB, TDRD15
864	rs312970	2	21369815	21146943	T	A	0.812778	0.921913	0.99915	Imputed	PC(16:0_18:0)	PC	Standard covariates	downstream gene variant, intergenic region	MODIFIER	ENSG00000218819, ENSG00000218819-ENSG00000271629	tudor domain containing 15	TDRD15, TDRD15, RP11-79J24.1
865	rs312979	2	21377705	21154833	T	A	0.81289	0.882994	0.99944	Imputed	PC(16:0_18:0)	PC	Standard covariates	intergenic region	MODIFIER	ENSG00000218819-ENSG00000271629	tudor domain containing 15	TDRD15, RP11-79J24.1
866	rs312981	2	21378151	21155279	A	G	0.81289	0.882994	0.99957	Imputed	PC(16:0_18:0)	PC	Standard covariates	intergenic region	MODIFIER	ENSG00000218819-ENSG00000271629	tudor domain containing 15	TDRD15, RP11-79J24.1
867	rs312982	2	21378226	21155354	C	G	0.81289	0.882994	0.99958	Imputed	PC(16:0_18:0)	PC	Standard covariates	intergenic region	MODIFIER	ENSG00000218819-ENSG00000271629	tudor domain containing 15	TDRD15, RP11-79J24.1
868	rs312983	2	21378580	21155708	C	A	0.81289	0.882994	0.99968	Imputed	PC(16:0_18:0)	PC	Standard covariates	intergenic region	MODIFIER	ENSG00000218819-ENSG00000271629	tudor domain containing 15	TDRD15, RP11-79J24.1
869	rs312984	2	21378778	21155906	T	C	0.81289	0.882994	0.99973	Imputed	PC(16:0_18:0)	PC	Standard covariates	intergenic region	MODIFIER	ENSG00000218819-ENSG00000271629	tudor domain containing 15	TDRD15, RP11-79J24.1
870	rs312985	2	21378805	21155933	G	A	0.81289	0.882994	0.99977	Genotyped	PC(16:0_18:0)	PC	Standard covariates	intergenic region	MODIFIER	ENSG00000218819-ENSG00000271629	tudor domain containing 15	TDRD15, RP11-79J24.1
871	rs529396	2	21381268	21158396	C	G	0.813112	0.882968	0.99949	Imputed	PC(16:0_18:0)	PC	Standard covariates	intergenic region	MODIFIER	ENSG00000218819-ENSG00000271629	tudor domain containing 15	TDRD15, RP11-79J24.1
872	rs530474	2	21381435	21158563	A	G	0.813112	0.882968	0.99946	Imputed	PC(16:0_18:0)	PC	Standard covariates	intergenic region	MODIFIER	ENSG00000218819-ENSG00000271629	tudor domain containing 15	TDRD15, RP11-79J24.1
873	rs559318	2	21381490	21158618	T	C	0.813112	0.882968	0.99945	Imputed	PC(16:0_18:0)	PC	Standard covariates	intergenic region	MODIFIER	ENSG00000218819-ENSG00000271629	tudor domain containing 15	TDRD15, RP11-79J24.1
874	rs532300	2	21381608	21158736	A	C	0.813112	0.882968	0.99942	Imputed	PC(16:0_18:0)	PC	Standard covariates	intergenic region	MODIFIER	ENSG00000218819-ENSG00000271629	tudor domain containing 15	TDRD15, RP11-79J24.1
875	rs558130	2	21381689	21158817	G	T	0.813112	0.882968	0.9994	Imputed	PC(16:0_18:0)	PC	Standard covariates	intergenic region	MODIFIER	ENSG00000218819-ENSG00000271629	tudor domain containing 15	TDRD15, RP11-79J24.1
876	rs533211	2	21381702	21158830	A	G	0.813112	0.882968	0.99939	Imputed	PC(16:0_18:0)	PC	Standard covariates	intergenic region	MODIFIER	ENSG00000218819-ENSG00000271629	tudor domain containing 15	TDRD15, RP11-79J24.1
877	rs557197	2	21381781	21158909	G	T	0.813112	0.882968	0.99937	Imputed	PC(16:0_18:0)	PC	Standard covariates	intergenic region	MODIFIER	ENSG00000218819-ENSG00000271629	tudor domain containing 15	TDRD15, RP11-79J24.1
878	rs560522	2	21382363	21159491	C	A	0.813112	0.882968	0.99932	Imputed	PC(16:0_18:0)	PC	Standard covariates	intergenic region	MODIFIER	ENSG00000218819-ENSG00000271629	tudor domain containing 15	TDRD15, RP11-79J24.1
879	rs528114	2	21382623	21159751	G	T	0.813112	0.882968	0.99923	Imputed	PC(16:0_18:0)	PC	Standard covariates	intergenic region	MODIFIER	ENSG00000218819-ENSG00000271629	tudor domain containing 15	TDRD15, RP11-79J24.1
880	rs528113	2	21382624	21159752	T	G	0.813112	0.882968	0.99922	Imputed	PC(16:0_18:0)	PC	Standard covariates	intergenic region	MODIFIER	ENSG00000218819-ENSG00000271629	tudor domain containing 15	TDRD15, RP11-79J24.1
881	rs527034	2	21382786	21159914	A	C	0.813112	0.882968	0.99918	Imputed	PC(16:0_18:0)	PC	Standard covariates	intergenic region	MODIFIER	ENSG00000218819-ENSG00000271629	tudor domain containing 15	TDRD15, RP11-79J24.1
882	rs525172	2	21382976	21160104	G	T	0.813112	0.882968	0.99918	Imputed	PC(16:0_18:0)	PC	Standard covariates	intergenic region	MODIFIER	ENSG00000218819-ENSG00000271629	tudor domain containing 15	TDRD15, RP11-79J24.1
883	rs479413	2	21383279	21160407	G	T	0.813112	0.882968	0.99911	Imputed	PC(16:0_18:0)	PC	Standard covariates	intergenic region	MODIFIER	ENSG00000218819-ENSG00000271629	tudor domain containing 15	TDRD15, RP11-79J24.1
884	rs480488	2	21383434	21160562	G	A	0.813112	0.882968	0.99893	Imputed	PC(16:0_18:0)	PC	Standard covariates	intergenic region	MODIFIER	ENSG00000218819-ENSG00000271629	tudor domain containing 15	TDRD15, RP11-79J24.1
885	rs1712246	2	21383514	21160642	A	G	0.813446	0.921734	0.99744	Imputed	PC(16:0_18:0)	PC	Standard covariates	intergenic region	MODIFIER	ENSG00000218819-ENSG00000271629	tudor domain containing 15	TDRD15, RP11-79J24.1
886	rs1652423	2	21383524	21160652	A	G	0.813446	0.921734	0.99744	Imputed	PC(16:0_18:0)	PC	Standard covariates	intergenic region	MODIFIER	ENSG00000218819-ENSG00000271629	tudor domain containing 15	TDRD15, RP11-79J24.1
887	rs4560142	2	21383717	21160845	T	C	0.813112	0.882968	0.99901	Imputed	PC(16:0_18:0)	PC	Standard covariates	intergenic region	MODIFIER	ENSG00000218819-ENSG00000271629	tudor domain containing 15	TDRD15, RP11-79J24.1
888	rs4591370	2	21383742	21160870	G	A	0.813112	0.882968	0.99901	Imputed	PC(16:0_18:0)	PC	Standard covariates	intergenic region	MODIFIER	ENSG00000218819-ENSG00000271629	tudor domain containing 15	TDRD15, RP11-79J24.1
889	rs1652422	2	21383841	21160969	G	A	0.813112	0.882968	0.99885	Imputed	PC(16:0_18:0)	PC	Standard covariates	intergenic region	MODIFIER	ENSG00000218819-ENSG00000271629	tudor domain containing 15	TDRD15, RP11-79J24.1
890	rs1652421	2	21383848	21160976	G	A	0.813112	0.882968	0.99885	Imputed	PC(16:0_18:0)	PC	Standard covariates	intergenic region	MODIFIER	ENSG00000218819-ENSG00000271629	tudor domain containing 15	TDRD15, RP11-79J24.1
891	rs1652420	2	21383881	21161009	T	A	0.813112	0.882968	0.99869	Imputed	PC(16:0_18:0)	PC	Standard covariates	intergenic region	MODIFIER	ENSG00000218819-ENSG00000271629	tudor domain containing 15	TDRD15, RP11-79J24.1
892	rs1712247	2	21383951	21161079	T	C	0.813112	0.882968	0.99887	Imputed	PC(16:0_18:0)	PC	Standard covariates	intergenic region	MODIFIER	ENSG00000218819-ENSG00000271629	tudor domain containing 15	TDRD15, RP11-79J24.1
893	rs540897	2	21383982	21161110	G	A	0.811888	0.883525	0.99759	Imputed	PC(16:0_18:0)	PC	Standard covariates	intergenic region	MODIFIER	ENSG00000218819-ENSG00000271629	tudor domain containing 15	TDRD15, RP11-79J24.1
894	rs492255	2	21384272	21161400	T	C	0.813112	0.882968	0.99889	Imputed	PC(16:0_18:0)	PC	Standard covariates	intergenic region	MODIFIER	ENSG00000218819-ENSG00000271629	tudor domain containing 15	TDRD15, RP11-79J24.1
895	rs544450	2	21384358	21161486	C	T	0.813112	0.882968	0.99886	Imputed	PC(16:0_18:0)	PC	Standard covariates	intergenic region	MODIFIER	ENSG00000218819-ENSG00000271629	tudor domain containing 15	TDRD15, RP11-79J24.1
896	rs547179	2	21384662	21161790	G	A	0.813112	0.882968	0.99703	Imputed	PC(16:0_18:0)	PC	Standard covariates	intergenic region	MODIFIER	ENSG00000218819-ENSG00000271629	tudor domain containing 15	TDRD15, RP11-79J24.1
897	rs547235	2	21384682	21161810	G	A	0.813669	0.960766	0.99759	Imputed	PC(16:0_18:0)	PC	Standard covariates	intergenic region	MODIFIER	ENSG00000218819-ENSG00000271629	tudor domain containing 15	TDRD15, RP11-79J24.1
898	rs547239	2	21384686	21161814	A	T	0.813335	0.921721	0.99617	Imputed	PC(16:0_18:0)	PC	Standard covariates	intergenic region	MODIFIER	ENSG00000218819-ENSG00000271629	tudor domain containing 15	TDRD15, RP11-79J24.1
899	rs572246	2	21385149	21162277	C	T	0.813112	0.882968	0.99884	Imputed	PC(16:0_18:0)	PC	Standard covariates	intergenic region	MODIFIER	ENSG00000218819-ENSG00000271629	tudor domain containing 15	TDRD15, RP11-79J24.1
900	rs573314	2	21385161	21162289	G	C	0.813112	0.882968	0.99883	Imputed	PC(16:0_18:0)	PC	Standard covariates	intergenic region	MODIFIER	ENSG00000218819-ENSG00000271629	tudor domain containing 15	TDRD15, RP11-79J24.1
901	rs548506	2	21385541	21162669	G	A	0.813112	0.882968	0.99873	Imputed	PC(16:0_18:0)	PC	Standard covariates	intergenic region	MODIFIER	ENSG00000218819-ENSG00000271629	tudor domain containing 15	TDRD15, RP11-79J24.1
902	rs1652419	2	21385649	21162777	T	C	0.813112	0.882968	0.99873	Imputed	PC(16:0_18:0)	PC	Standard covariates	intergenic region	MODIFIER	ENSG00000218819-ENSG00000271629	tudor domain containing 15	TDRD15, RP11-79J24.1
903	rs1712248	2	21385778	21162906	G	C	0.808882	0.96151	0.99545	Imputed	PC(16:0_18:0)	PC	Standard covariates	intergenic region	MODIFIER	ENSG00000218819-ENSG00000271629	tudor domain containing 15	TDRD15, RP11-79J24.1
904	rs1712250	2	21386058	21163186	T	C	0.812444	1	0.99793	Imputed	PC(16:0_18:0)	PC	Standard covariates	intergenic region	MODIFIER	ENSG00000218819-ENSG00000271629	tudor domain containing 15	TDRD15, RP11-79J24.1
905	rs1367120	2	21386304	21163432	C	T	0.813335	0.921721	0.99864	Imputed	PC(16:0_18:0)	PC	Standard covariates	intergenic region	MODIFIER	ENSG00000218819-ENSG00000271629	tudor domain containing 15	TDRD15, RP11-79J24.1
906	rs1367119	2	21386375	21163503	G	A	0.813335	0.921721	0.9987	Imputed	PC(16:0_18:0)	PC	Standard covariates	intergenic region	MODIFIER	ENSG00000218819-ENSG00000271629	tudor domain containing 15	TDRD15, RP11-79J24.1
907	rs522963	2	21386957	21164085	C	T	0.813446	0.921734	0.99872	Imputed	PC(16:0_18:0)	PC	Standard covariates	intergenic region	MODIFIER	ENSG00000218819-ENSG00000271629	tudor domain containing 15	TDRD15, RP11-79J24.1
908	rs522250	2	21387113	21164241	C	T	0.813446	0.921734	0.99872	Imputed	PC(16:0_18:0)	PC	Standard covariates	intergenic region	MODIFIER	ENSG00000218819-ENSG00000271629	tudor domain containing 15	TDRD15, RP11-79J24.1
909	rs529697	2	21387948	21165076	T	G	0.813557	0.960768	0.99872	Imputed	PC(16:0_18:0)	PC	Standard covariates	intergenic region	MODIFIER	ENSG00000218819-ENSG00000271629	tudor domain containing 15	TDRD15, RP11-79J24.1
910	rs490757	2	21388224	21165352	T	C	0.813669	0.960766	0.99872	Imputed	PC(16:0_18:0)	PC	Standard covariates	intergenic region	MODIFIER	ENSG00000218819-ENSG00000271629	tudor domain containing 15	TDRD15, RP11-79J24.1
911	rs1652418	2	21388456	21165584	C	T	0.81378	0.960776	0.99872	Imputed	PC(16:0_18:0)	PC	Standard covariates	intergenic region	MODIFIER	ENSG00000218819-ENSG00000271629	tudor domain containing 15	TDRD15, RP11-79J24.1
912	rs538928	2	21389019	21166147	G	A	0.813891	1	0.9986	Imputed	PC(16:0_18:0)	PC	Standard covariates	intergenic region	MODIFIER	ENSG00000218819-ENSG00000271629	tudor domain containing 15	TDRD15, RP11-79J24.1
913	rs560844	2	21389108	21166236	G	A	0.813891	1	0.99874	Imputed	PC(16:0_18:0)	PC	Standard covariates	intergenic region	MODIFIER	ENSG00000218819-ENSG00000271629	tudor domain containing 15	TDRD15, RP11-79J24.1
914	rs563696	2	21389430	21166558	A	T	0.813891	1	0.99848	Imputed	PC(16:0_18:0)	PC	Standard covariates	intergenic region	MODIFIER	ENSG00000218819-ENSG00000271629	tudor domain containing 15	TDRD15, RP11-79J24.1
915	rs475887	2	21389485	21166613	G	T	0.813891	1	0.99875	Imputed	PC(16:0_18:0)	PC	Standard covariates	intergenic region	MODIFIER	ENSG00000218819-ENSG00000271629	tudor domain containing 15	TDRD15, RP11-79J24.1
916	rs479545	2	21389897	21167025	C	T	0.813891	1	0.99877	Imputed	PC(16:0_18:0)	PC	Standard covariates	intergenic region	MODIFIER	ENSG00000218819-ENSG00000271629	tudor domain containing 15	TDRD15, RP11-79J24.1
917	rs501863	2	21390000	21167128	A	G	0.813891	1	0.99877	Imputed	PC(16:0_18:0)	PC	Standard covariates	intergenic region	MODIFIER	ENSG00000218819-ENSG00000271629	tudor domain containing 15	TDRD15, RP11-79J24.1
918	rs480732	2	21390149	21167277	T	A	0.813891	1	0.99878	Imputed	PC(16:0_18:0)	PC	Standard covariates	intergenic region	MODIFIER	ENSG00000218819-ENSG00000271629	tudor domain containing 15	TDRD15, RP11-79J24.1
919	rs480787	2	21390169	21167297	G	A	0.813891	1	0.99879	Imputed	PC(16:0_18:0)	PC	Standard covariates	intergenic region	MODIFIER	ENSG00000218819-ENSG00000271629	tudor domain containing 15	TDRD15, RP11-79J24.1
920	rs483436	2	21390407	21167535	A	G	0.814114	1	0.99865	Imputed	PC(16:0_18:0)	PC	Standard covariates	intergenic region	MODIFIER	ENSG00000218819-ENSG00000271629	tudor domain containing 15	TDRD15, RP11-79J24.1
921	rs486139	2	21390674	21167802	A	G	0.813891	1	0.99886	Imputed	PC(16:0_18:0)	PC	Standard covariates	intergenic region	MODIFIER	ENSG00000218819-ENSG00000271629	tudor domain containing 15	TDRD15, RP11-79J24.1
922	rs489010	2	21390992	21168120	A	G	0.813891	1	0.99885	Imputed	PC(16:0_18:0)	PC	Standard covariates	intergenic region	MODIFIER	ENSG00000218819-ENSG00000271629	tudor domain containing 15	TDRD15, RP11-79J24.1
923	rs514757	2	21391531	21168659	A	G	0.813891	1	0.99893	Imputed	PC(16:0_18:0)	PC	Standard covariates	intergenic region	MODIFIER	ENSG00000218819-ENSG00000271629	tudor domain containing 15	TDRD15, RP11-79J24.1
924	rs538528	2	21391740	21168868	C	T	0.813891	1	0.99896	Imputed	PC(16:0_18:0)	PC	Standard covariates	intergenic region	MODIFIER	ENSG00000218819-ENSG00000271629	tudor domain containing 15	TDRD15, RP11-79J24.1
925	rs518280	2	21391892	21169020	A	G	0.813891	1	0.99896	Imputed	PC(16:0_18:0)	PC	Standard covariates	intergenic region	MODIFIER	ENSG00000218819-ENSG00000271629	tudor domain containing 15	TDRD15, RP11-79J24.1
926	rs540439	2	21391978	21169106	T	C	0.813891	1	0.99897	Imputed	PC(16:0_18:0)	PC	Standard covariates	intergenic region	MODIFIER	ENSG00000218819-ENSG00000271629	tudor domain containing 15	TDRD15, RP11-79J24.1
927	rs563280	2	21392153	21169281	G	T	0.813891	1	0.99898	Imputed	PC(16:0_18:0)	PC	Standard covariates	intergenic region	MODIFIER	ENSG00000218819-ENSG00000271629	tudor domain containing 15	TDRD15, RP11-79J24.1
928	rs564073	2	21392213	21169341	T	A	0.813891	1	0.99899	Imputed	PC(16:0_18:0)	PC	Standard covariates	intergenic region	MODIFIER	ENSG00000218819-ENSG00000271629	tudor domain containing 15	TDRD15, RP11-79J24.1
929	rs542261	2	21392229	21169357	A	G	0.813891	1	0.99899	Imputed	PC(16:0_18:0)	PC	Standard covariates	intergenic region	MODIFIER	ENSG00000218819-ENSG00000271629	tudor domain containing 15	TDRD15, RP11-79J24.1
930	rs565894	2	21392426	21169554	C	T	0.813891	1	0.99901	Imputed	PC(16:0_18:0)	PC	Standard covariates	intergenic region	MODIFIER	ENSG00000218819-ENSG00000271629	tudor domain containing 15	TDRD15, RP11-79J24.1
931	rs566913	2	21392570	21169698	T	C	0.813891	1	0.99901	Imputed	PC(16:0_18:0)	PC	Standard covariates	intergenic region	MODIFIER	ENSG00000218819-ENSG00000271629	tudor domain containing 15	TDRD15, RP11-79J24.1
932	rs568740	2	21392744	21169872	T	C	0.813891	1	0.99905	Imputed	PC(16:0_18:0)	PC	Standard covariates	intergenic region	MODIFIER	ENSG00000218819-ENSG00000271629	tudor domain containing 15	TDRD15, RP11-79J24.1
933	rs548594	2	21392918	21170046	C	T	0.813891	1	0.99907	Imputed	PC(16:0_18:0)	PC	Standard covariates	intergenic region	MODIFIER	ENSG00000218819-ENSG00000271629	tudor domain containing 15	TDRD15, RP11-79J24.1
934	rs484802	2	21393321	21170449	T	C	0.813891	1	0.99909	Imputed	PC(16:0_18:0)	PC	Standard covariates	intergenic region	MODIFIER	ENSG00000218819-ENSG00000271629	tudor domain containing 15	TDRD15, RP11-79J24.1
935	rs484906	2	21393348	21170476	T	G	0.813891	1	0.9991	Imputed	PC(16:0_18:0)	PC	Standard covariates	intergenic region	MODIFIER	ENSG00000218819-ENSG00000271629	tudor domain containing 15	TDRD15, RP11-79J24.1
936	rs576203	2	21393623	21170751	G	A	0.813891	1	0.99915	Imputed	PC(16:0_18:0)	PC	Standard covariates	intergenic region	MODIFIER	ENSG00000218819-ENSG00000271629	tudor domain containing 15	TDRD15, RP11-79J24.1
937	rs488507	2	21393689	21170817	T	G	0.813891	1	0.99912	Imputed	PC(16:0_18:0)	PC	Standard covariates	intergenic region	MODIFIER	ENSG00000218819-ENSG00000271629	tudor domain containing 15	TDRD15, RP11-79J24.1
938	rs578095	2	21393866	21170994	G	A	0.813891	1	0.99921	Imputed	PC(16:0_18:0)	PC	Standard covariates	intergenic region	MODIFIER	ENSG00000218819-ENSG00000271629	tudor domain containing 15	TDRD15, RP11-79J24.1
939	rs578864	2	21393937	21171065	G	C	0.813891	1	0.99918	Imputed	PC(16:0_18:0)	PC	Standard covariates	intergenic region	MODIFIER	ENSG00000218819-ENSG00000271629	tudor domain containing 15	TDRD15, RP11-79J24.1
940	rs492364	2	21394199	21171327	T	C	0.813891	1	0.99925	Imputed	PC(16:0_18:0)	PC	Standard covariates	intergenic region	MODIFIER	ENSG00000218819-ENSG00000271629	tudor domain containing 15	TDRD15, RP11-79J24.1
941	rs492365	2	21394201	21171329	G	A	0.813891	1	0.99925	Imputed	PC(16:0_18:0)	PC	Standard covariates	intergenic region	MODIFIER	ENSG00000218819-ENSG00000271629	tudor domain containing 15	TDRD15, RP11-79J24.1
942	rs492494	2	21394248	21171376	T	C	0.813891	1	0.9993	Imputed	PC(16:0_18:0)	PC	Standard covariates	intergenic region	MODIFIER	ENSG00000218819-ENSG00000271629	tudor domain containing 15	TDRD15, RP11-79J24.1
943	rs493404	2	21394340	21171468	A	G	0.813891	1	0.99933	Imputed	PC(16:0_18:0)	PC	Standard covariates	intergenic region	MODIFIER	ENSG00000218819-ENSG00000271629	tudor domain containing 15	TDRD15, RP11-79J24.1
944	rs549959	2	21394458	21171586	C	T	0.813891	1	0.99933	Imputed	PC(16:0_18:0)	PC	Standard covariates	intergenic region	MODIFIER	ENSG00000218819-ENSG00000271629	tudor domain containing 15	TDRD15, RP11-79J24.1
945	rs496100	2	21394614	21171742	G	A	0.81378	0.960776	0.99937	Imputed	PC(16:0_18:0)	PC	Standard covariates	intergenic region	MODIFIER	ENSG00000218819-ENSG00000271629	tudor domain containing 15	TDRD15, RP11-79J24.1
946	rs553523	2	21394798	21171926	G	T	0.813891	1	0.99942	Imputed	PC(16:0_18:0)	PC	Standard covariates	intergenic region	MODIFIER	ENSG00000218819-ENSG00000271629	tudor domain containing 15	TDRD15, RP11-79J24.1
947	rs554414	2	21394892	21172020	C	T	0.813891	1	0.99949	Imputed	PC(16:0_18:0)	PC	Standard covariates	intergenic region	MODIFIER	ENSG00000218819-ENSG00000271629	tudor domain containing 15	TDRD15, RP11-79J24.1
948	rs556504	2	21395261	21172389	G	C	0.813891	1	0.99955	Imputed	PC(16:0_18:0)	PC	Standard covariates	intergenic region	MODIFIER	ENSG00000218819-ENSG00000271629	tudor domain containing 15	TDRD15, RP11-79J24.1
949	rs557316	2	21395337	21172465	G	A	0.813891	1	0.99958	Imputed	PC(16:0_18:0)	PC	Standard covariates	intergenic region	MODIFIER	ENSG00000218819-ENSG00000271629	tudor domain containing 15	TDRD15, RP11-79J24.1
950	rs558342	2	21395469	21172597	A	G	0.813891	1	0.99962	Imputed	PC(16:0_18:0)	PC	Standard covariates	intergenic region	MODIFIER	ENSG00000218819-ENSG00000271629	tudor domain containing 15	TDRD15, RP11-79J24.1
951	rs559967	2	21395598	21172726	G	A	0.813446	0.921734	0.99751	Imputed	PC(16:0_18:0)	PC	Standard covariates	intergenic region	MODIFIER	ENSG00000218819-ENSG00000271629	tudor domain containing 15	TDRD15, RP11-79J24.1
952	rs561850	2	21395805	21172933	G	A	0.813891	1	0.9997	Imputed	PC(16:0_18:0)	PC	Standard covariates	intergenic region	MODIFIER	ENSG00000218819-ENSG00000271629	tudor domain containing 15	TDRD15, RP11-79J24.1
953	rs473269	2	21395830	21172958	C	T	0.813891	1	0.99971	Imputed	PC(16:0_18:0)	PC	Standard covariates	intergenic region	MODIFIER	ENSG00000218819-ENSG00000271629	tudor domain containing 15	TDRD15, RP11-79J24.1
954	rs563719	2	21396001	21173129	A	C	0.813891	1	0.99973	Imputed	PC(16:0_18:0)	PC	Standard covariates	intergenic region	MODIFIER	ENSG00000218819-ENSG00000271629	tudor domain containing 15	TDRD15, RP11-79J24.1
955	rs563752	2	21396013	21173141	G	A	0.813891	1	0.99976	Imputed	PC(16:0_18:0)	PC	Standard covariates	intergenic region	MODIFIER	ENSG00000218819-ENSG00000271629	tudor domain containing 15	TDRD15, RP11-79J24.1
956	rs477146	2	21396334	21173462	G	A	0.813891	1	0.9998	Imputed	PC(16:0_18:0)	PC	Standard covariates	intergenic region	MODIFIER	ENSG00000218819-ENSG00000271629	tudor domain containing 15	TDRD15, RP11-79J24.1
957	rs13411597	2	21396488	21173616	A	G	0.813891	1	0.99986	Imputed	PC(16:0_18:0)	PC	Standard covariates	intergenic region	MODIFIER	ENSG00000218819-ENSG00000271629	tudor domain containing 15	TDRD15, RP11-79J24.1
958	rs1652417	2	21396517	21173645	C	T	0.813891	1	0.99986	Imputed	PC(16:0_18:0)	PC	Standard covariates	intergenic region	MODIFIER	ENSG00000218819-ENSG00000271629	tudor domain containing 15	TDRD15, RP11-79J24.1
959	rs1712251	2	21396551	21173679	A	G	0.813891	1	0.99989	Imputed	PC(16:0_18:0)	PC	Standard covariates	intergenic region	MODIFIER	ENSG00000218819-ENSG00000271629	tudor domain containing 15	TDRD15, RP11-79J24.1
960	rs1652416	2	21396609	21173737	G	A	0.813891	1	0.9999	Imputed	PC(16:0_18:0)	PC	Standard covariates	intergenic region	MODIFIER	ENSG00000218819-ENSG00000271629	tudor domain containing 15	TDRD15, RP11-79J24.1
961	rs483621	2	21397035	21174163	A	T	0.813891	1	0.99995	Imputed	PC(16:0_18:0)	PC	Standard covariates	intergenic region	MODIFIER	ENSG00000218819-ENSG00000271629	tudor domain containing 15	TDRD15, RP11-79J24.1
962	rs506585	2	21397182	21174310	A	G	0.813891	1	0.99999	Genotyped	PC(16:0_18:0)	PC	Standard covariates	intergenic region	MODIFIER	ENSG00000218819-ENSG00000271629	tudor domain containing 15	TDRD15, RP11-79J24.1
963	rs507616	2	21397321	21174449	C	G	0.813891	1	0.99995	Imputed	PC(16:0_18:0)	PC	Standard covariates	intergenic region	MODIFIER	ENSG00000218819-ENSG00000271629	tudor domain containing 15	TDRD15, RP11-79J24.1
964	rs531380	2	21397561	21174689	G	C	0.813891	1	0.99986	Imputed	PC(16:0_18:0)	PC	Standard covariates	intergenic region	MODIFIER	ENSG00000218819-ENSG00000271629	tudor domain containing 15	TDRD15, RP11-79J24.1
965	rs532225	2	21397637	21174765	C	T	0.813891	1	0.99975	Imputed	PC(16:0_18:0)	PC	Standard covariates	intergenic region	MODIFIER	ENSG00000218819-ENSG00000271629	tudor domain containing 15	TDRD15, RP11-79J24.1
966	rs560408	2	21398379	21175507	C	T	0.814337	1	0.99951	Imputed	PC(16:0_18:0)	PC	Standard covariates	intergenic region	MODIFIER	ENSG00000218819-ENSG00000271629	tudor domain containing 15	TDRD15, RP11-79J24.1
967	rs541569	2	21398768	21175896	A	G	0.814337	1	0.99938	Imputed	PC(16:0_18:0)	PC	Standard covariates	intergenic region	MODIFIER	ENSG00000218819-ENSG00000271629	tudor domain containing 15	TDRD15, RP11-79J24.1
968	rs544039	2	21398985	21176113	A	C	0.814337	1	0.99934	Imputed	PC(16:0_18:0)	PC	Standard covariates	intergenic region	MODIFIER	ENSG00000218819-ENSG00000271629	tudor domain containing 15	TDRD15, RP11-79J24.1
969	rs478442	2	21399216	21176344	T	G	0.814337	1	0.99924	Imputed	PC(16:0_18:0)	PC	Standard covariates	intergenic region	MODIFIER	ENSG00000218819-ENSG00000271629	tudor domain containing 15	TDRD15, RP11-79J24.1
970	rs570033	2	21399567	21176695	G	C	0.814337	1	0.99915	Imputed	PC(16:0_18:0)	PC	Standard covariates	intergenic region	MODIFIER	ENSG00000218819-ENSG00000271629	tudor domain containing 15	TDRD15, RP11-79J24.1
971	rs574438	2	21399961	21177089	C	T	0.814337	1	0.99905	Imputed	PC(16:0_18:0)	PC	Standard covariates	intergenic region	MODIFIER	ENSG00000218819-ENSG00000271629	tudor domain containing 15	TDRD15, RP11-79J24.1
972	rs574461	2	21400013	21177141	G	A	0.814337	1	0.99904	Imputed	PC(16:0_18:0)	PC	Standard covariates	intergenic region	MODIFIER	ENSG00000218819-ENSG00000271629	tudor domain containing 15	TDRD15, RP11-79J24.1
973	rs487858	2	21400305	21177433	A	G	0.814337	1	0.99886	Imputed	PC(16:0_18:0)	PC	Standard covariates	intergenic region	MODIFIER	ENSG00000218819-ENSG00000271629	tudor domain containing 15	TDRD15, RP11-79J24.1
974	rs494315	2	21400950	21178078	T	C	0.814337	1	0.9989	Imputed	PC(16:0_18:0)	PC	Standard covariates	intergenic region	MODIFIER	ENSG00000218819-ENSG00000271629	tudor domain containing 15	TDRD15, RP11-79J24.1
975	rs494465	2	21401010	21178138	T	C	0.814337	1	0.99886	Imputed	PC(16:0_18:0)	PC	Standard covariates	intergenic region	MODIFIER	ENSG00000218819-ENSG00000271629	tudor domain containing 15	TDRD15, RP11-79J24.1
976	rs522822	2	21401851	21178979	G	A	0.814337	1	0.9983	Imputed	PC(16:0_18:0)	PC	Standard covariates	intergenic region	MODIFIER	ENSG00000218819-ENSG00000271629	tudor domain containing 15	TDRD15, RP11-79J24.1
977	rs502323	2	21403297	21180425	C	A	0.814337	0.843509	0.99876	Imputed	PC(16:0_18:0)	PC	Standard covariates	intergenic region	MODIFIER	ENSG00000218819-ENSG00000271629	tudor domain containing 15	TDRD15, RP11-79J24.1
978	rs504091	2	21403481	21180609	G	T	0.814337	0.843509	0.99876	Imputed	PC(16:0_18:0)	PC	Standard covariates	intergenic region	MODIFIER	ENSG00000218819-ENSG00000271629	tudor domain containing 15	TDRD15, RP11-79J24.1
979	rs486246	2	21406751	21183879	A	G	0.814337	0.843509	0.99766	Imputed	PC(16:0_18:0)	PC	Standard covariates	intergenic region	MODIFIER	ENSG00000218819-ENSG00000271629	tudor domain containing 15	TDRD15, RP11-79J24.1
980	rs312936	2	21408647	21185775	A	T	0.814448	0.882327	0.99628	Imputed	PC(16:0_18:0)	PC	Standard covariates	intergenic region	MODIFIER	ENSG00000218819-ENSG00000271629	tudor domain containing 15	TDRD15, RP11-79J24.1
981	rs2435386	2	21414760	21191888	T	C	0.811999	0.961061	0.98397	Imputed	PC(16:0_18:0)	PC	Standard covariates	intergenic region	MODIFIER	ENSG00000218819-ENSG00000271629	tudor domain containing 15	TDRD15, RP11-79J24.1
982	rs569014	2	21415763	21192891	A	G	0.813224	0.960855	0.9938	Imputed	PC(16:0_18:0)	PC	Standard covariates	intergenic region	MODIFIER	ENSG00000218819-ENSG00000271629	tudor domain containing 15	TDRD15, RP11-79J24.1
983	rs527259	2	21416019	21193147	C	G	0.813001	1	0.99453	Imputed	PC(16:0_18:0)	PC	Standard covariates	intergenic region	MODIFIER	ENSG00000218819-ENSG00000271629	tudor domain containing 15	TDRD15, RP11-79J24.1
984	rs539845	2	21416614	21193742	T	A	0.814559	0.843429	0.9941	Imputed	PC(16:0_18:0)	PC	Standard covariates	downstream gene variant, intergenic region	MODIFIER	ENSG00000271629, ENSG00000218819-ENSG00000271629	, tudor domain containing 15	RP11-79J24.1, TDRD15, RP11-79J24.1
985	rs4596008	2	21417576	21194704	T	C	0.185329	0.692885	0.99658	Imputed	PC(16:0_18:0)	PC	Standard covariates	downstream gene variant, intergenic region	MODIFIER	ENSG00000271629, ENSG00000218819-ENSG00000271629	, tudor domain containing 15	RP11-79J24.1, TDRD15, RP11-79J24.1
986	rs67599264	2	21418083	21195211	A	G	0.184662	0.804297	0.99742	Imputed	PC(16:0_18:0)	PC	Standard covariates	downstream gene variant, intergenic region	MODIFIER	ENSG00000271629, ENSG00000218819-ENSG00000271629	, tudor domain containing 15	RP11-79J24.1, TDRD15, RP11-79J24.1
987	rs36047821	2	21418719	21195847	A	C	0.185329	0.692885	0.99791	Imputed	PC(16:0_18:0)	PC	Standard covariates	downstream gene variant, intergenic region	MODIFIER	ENSG00000271629, ENSG00000218819-ENSG00000271629	, tudor domain containing 15	RP11-79J24.1, TDRD15, RP11-79J24.1
988	rs34125138	2	21418756	21195884	G	A	0.185329	0.692885	0.99804	Imputed	PC(16:0_18:0)	PC	Standard covariates	downstream gene variant, intergenic region	MODIFIER	ENSG00000271629, ENSG00000218819-ENSG00000271629	, tudor domain containing 15	RP11-79J24.1, TDRD15, RP11-79J24.1
989	rs11897480	2	21419320	21196448	G	C	0.185329	0.692885	0.99852	Imputed	PC(16:0_18:0)	PC	Standard covariates	downstream gene variant, intergenic region	MODIFIER	ENSG00000271629, ENSG00000218819-ENSG00000271629	, tudor domain containing 15	RP11-79J24.1, TDRD15, RP11-79J24.1
990	rs10221876	2	21419809	21196937	T	A	0.185329	0.692885	0.99926	Imputed	PC(16:0_18:0)	PC	Standard covariates	downstream gene variant, intergenic region	MODIFIER	ENSG00000271629, ENSG00000218819-ENSG00000271629	, tudor domain containing 15	RP11-79J24.1, TDRD15, RP11-79J24.1
991	rs1878512	2	21420358	21197486	A	C	0.185329	0.692885	0.99995	Genotyped	PC(16:0_18:0)	PC	Standard covariates	downstream gene variant, intergenic region	MODIFIER	ENSG00000271629, ENSG00000218819-ENSG00000271629	, tudor domain containing 15	RP11-79J24.1, TDRD15, RP11-79J24.1
992	rs17041988	2	21420697	21197825	G	A	0.185441	0.692818	0.99933	Imputed	PC(16:0_18:0)	PC	Standard covariates	downstream gene variant, intergenic region	MODIFIER	ENSG00000271629, ENSG00000218819-ENSG00000271629	, tudor domain containing 15	RP11-79J24.1, TDRD15, RP11-79J24.1
993	rs12712923	2	21421782	21198910	A	C	0.185329	0.692885	0.99819	Imputed	PC(16:0_18:0)	PC	Standard covariates	upstream gene variant, intergenic region	MODIFIER	ENSG00000271629, ENSG00000271629-ENSG00000233005	-	RP11-79J24.1, RP11-79J24.1, AC067959.1
994	rs7578527	2	21422403	21199531	A	G	0.185663	0.657179	0.9975	Imputed	PC(16:0_18:0)	PC	Standard covariates	upstream gene variant, intergenic region	MODIFIER	ENSG00000271629, ENSG00000271629-ENSG00000233005	-	RP11-79J24.1, RP11-79J24.1, AC067959.1
995	rs17042000	2	21422928	21200056	T	C	0.186109	0.767592	0.99526	Imputed	PC(16:0_18:0)	PC	Standard covariates	upstream gene variant, intergenic region	MODIFIER	ENSG00000271629, ENSG00000271629-ENSG00000233005	-	RP11-79J24.1, RP11-79J24.1, AC067959.1
996	rs10169543	2	21423989	21201117	C	T	0.187667	0.883262	0.99994	Genotyped	PC(16:0_18:0)	PC	Standard covariates	upstream gene variant, intergenic region	MODIFIER	ENSG00000271629, ENSG00000271629-ENSG00000233005	-	RP11-79J24.1, RP11-79J24.1, AC067959.1
997	rs34002646	2	21425323	21202451	G	A	0.187667	0.883262	0.9991	Imputed	PC(16:0_18:0)	PC	Standard covariates	upstream gene variant, intergenic region	MODIFIER	ENSG00000271629, ENSG00000271629-ENSG00000233005	-	RP11-79J24.1, RP11-79J24.1, AC067959.1
998	rs12712940	2	21426743	21203871	A	C	0.187667	0.883262	0.99823	Imputed	PC(16:0_18:0)	PC	Standard covariates	upstream gene variant, intergenic region	MODIFIER	ENSG00000271629, ENSG00000271629-ENSG00000233005	-	RP11-79J24.1, RP11-79J24.1, AC067959.1
999	rs312051	2	21429055	21206183	C	G	0.158504	0.433428	0.98927	Imputed	PC(16:0_18:0)	PC	Standard covariates	intergenic region	MODIFIER	ENSG00000271629-ENSG00000233005	-	RP11-79J24.1, AC067959.1
1000	rs2681026	2	23241383	23018511	C	G	0.0203695	0.0370722	0.78096	Imputed	PC(P-16:0/18:2)	PC(P)	Adjusted for clinical lipids	intron variant	MODIFIER	ENSG00000232451	-	AC016768.1
1001	rs3795936	2	23879268	23656398	C	A	0.209038	0.652061	0.95696	Imputed	AC(16:0)	AC	Adjusted for clinical lipids	intron variant	MODIFIER	ENSG00000119771	kelch like family member 29	KLHL29
1002	rs66983662	2	23879304	23656434	G	A	0.208927	0.684549	0.95658	Imputed	AC(16:0)	AC	Adjusted for clinical lipids	intron variant	MODIFIER	ENSG00000119771	kelch like family member 29	KLHL29
1003	rs66523860	2	23880823	23657953	G	A	0.209038	0.652061	0.96026	Imputed	AC(16:0)	AC	Adjusted for clinical lipids	intron variant	MODIFIER	ENSG00000119771	kelch like family member 29	KLHL29
1004	rs1078345	2	23884929	23662059	G	A	0.210151	0.857382	0.97165	Imputed	AC(16:0)	AC	Standard covariates	intron variant	MODIFIER	ENSG00000119771	kelch like family member 29	KLHL29
1005	rs56009471	2	23890084	23667214	C	A	0.169635	0.458844	0.98226	Imputed	AC(16:0)	AC	Adjusted for clinical lipids	intron variant	MODIFIER	ENSG00000119771	kelch like family member 29	KLHL29
1006	rs12616649	2	23890913	23668043	A	G	0.133014	0.846068	0.99813	Genotyped	AC(16:0)	AC	Adjusted for clinical lipids	intron variant	MODIFIER	ENSG00000119771	kelch like family member 29	KLHL29
1007	rs72794281	2	23893265	23670395	A	G	0.133237	0.846475	0.99591	Imputed	AC(16:0)	AC	Adjusted for clinical lipids	intron variant	MODIFIER	ENSG00000119771	kelch like family member 29	KLHL29
1008	rs13019016	2	23894773	23671903	G	C	0.157057	0.910238	0.98963	Imputed	AC(16:0)	AC	Adjusted for clinical lipids	intron variant	MODIFIER	ENSG00000119771	kelch like family member 29	KLHL29
1009	rs55836224	2	23895597	23672727	C	T	0.204475	0.783149	0.98478	Imputed	AC(16:0)	AC	Adjusted for clinical lipids	intron variant	MODIFIER	ENSG00000119771	kelch like family member 29	KLHL29
1010	rs34668726	2	23895901	23673031	G	C	0.16585	0.829224	0.98391	Imputed	AC(16:0)	AC	Adjusted for clinical lipids	intron variant	MODIFIER	ENSG00000119771	kelch like family member 29	KLHL29
1011	rs12713004	2	23896049	23673179	G	A	0.715494	0.240834	0.99461	Imputed	AC(16:0)	AC	Adjusted for clinical lipids	intron variant	MODIFIER	ENSG00000119771	kelch like family member 29	KLHL29
1012	rs56262900	2	23897725	23674855	A	G	0.106745	0.638915	0.9601	Imputed	AC(16:0)	AC	Adjusted for clinical lipids	intron variant	MODIFIER	ENSG00000119771	kelch like family member 29	KLHL29
1013	rs72794291	2	23897935	23675065	T	C	0.133348	0.796139	0.99803	Imputed	AC(16:0)	AC	Adjusted for clinical lipids	intron variant	MODIFIER	ENSG00000119771	kelch like family member 29	KLHL29
1014	rs72794293	2	23898149	23675279	G	A	0.190227	1	0.99595	Imputed	AC(16:0)	AC	Standard covariates	intron variant	MODIFIER	ENSG00000119771	kelch like family member 29	KLHL29
1015	rs7567043	2	23899095	23676225	C	T	0.19557	0.775973	0.99403	Imputed	AC(16:0)	AC	Standard covariates	intron variant	MODIFIER	ENSG00000119771	kelch like family member 29	KLHL29
1016	rs7576404	2	23899171	23676301	A	G	0.133571	0.699021	0.99822	Imputed	AC(16:0)	AC	Adjusted for clinical lipids	intron variant	MODIFIER	ENSG00000119771	kelch like family member 29	KLHL29
1017	rs6713865	2	23899807	23676937	G	A	0.188557	1	0.99982	Genotyped	AC(16:0)	AC	Adjusted for clinical lipids	intron variant	MODIFIER	ENSG00000119771	kelch like family member 29	KLHL29
1018	rs6713979	2	23899876	23677006	G	A	0.188557	1	0.99972	Imputed	AC(16:0)	AC	Adjusted for clinical lipids	intron variant	MODIFIER	ENSG00000119771	kelch like family member 29	KLHL29
1019	rs6714016	2	23899948	23677078	G	A	0.188557	1	0.99959	Imputed	AC(16:0)	AC	Adjusted for clinical lipids	intron variant	MODIFIER	ENSG00000119771	kelch like family member 29	KLHL29
1020	rs72796103	2	23900382	23677512	A	G	0.133459	0.698652	0.99792	Imputed	AC(16:0)	AC	Adjusted for clinical lipids	intron variant	MODIFIER	ENSG00000119771	kelch like family member 29	KLHL29
1021	rs56343114	2	23900629	23677759	G	C	0.150601	0.683327	0.99839	Imputed	AC(16:0)	AC	Adjusted for clinical lipids	intron variant	MODIFIER	ENSG00000119771	kelch like family member 29	KLHL29
1022	rs55987381	2	23900938	23678068	C	T	0.188446	1	0.99857	Imputed	AC(16:0)	AC	Adjusted for clinical lipids	intron variant	MODIFIER	ENSG00000119771	kelch like family member 29	KLHL29
1023	rs72796106	2	23901362	23678492	C	A	0.171972	0.529445	0.99692	Imputed	AC(16:0)	AC	Adjusted for clinical lipids	intron variant	MODIFIER	ENSG00000119771	kelch like family member 29	KLHL29
1024	rs7578606	2	23902360	23679490	C	T	0.133905	0.747702	0.99697	Imputed	AC(16:0)	AC	Adjusted for clinical lipids	intron variant	MODIFIER	ENSG00000119771	kelch like family member 29	KLHL29
1025	rs115697725	2	23903541	23680671	G	C	0.161621	0.86877	0.95323	Imputed	AC(16:0)	AC	Adjusted for clinical lipids	intron variant	MODIFIER	ENSG00000119771	kelch like family member 29	KLHL29
1026	rs138299362	2	23903633	23680763	C	T	0.133682	0.699474	0.99347	Imputed	AC(16:0)	AC	Adjusted for clinical lipids	intron variant	MODIFIER	ENSG00000119771	kelch like family member 29	KLHL29
1027	rs55859418	2	23904231	23681361	A	C	0.134016	0.748032	0.99603	Imputed	AC(16:0)	AC	Adjusted for clinical lipids	intron variant	MODIFIER	ENSG00000119771	kelch like family member 29	KLHL29
1028	rs72796108	2	23904990	23682120	A	C	0.134016	0.748032	0.99554	Imputed	AC(16:0)	AC	Adjusted for clinical lipids	intron variant	MODIFIER	ENSG00000119771	kelch like family member 29	KLHL29
1029	rs72796110	2	23905658	23682788	A	T	0.134461	0.797787	0.99389	Imputed	AC(16:0)	AC	Adjusted for clinical lipids	intron variant	MODIFIER	ENSG00000119771	kelch like family member 29	KLHL29
1030	rs72796114	2	23906133	23683263	G	C	0.134016	0.748032	0.99493	Imputed	AC(16:0)	AC	Adjusted for clinical lipids	intron variant	MODIFIER	ENSG00000119771	kelch like family member 29	KLHL29
1031	rs12618900	2	23910775	23687905	T	C	0.125334	0.83821	0.97416	Imputed	AC(16:0)	AC	Adjusted for clinical lipids	upstream gene variant, intron variant	MODIFIER	ENSG00000119771	kelch like family member 29	KLHL29
1032	rs2551347	2	23912401	23689531	T	C	0.733972	0.117196	0.9929	Imputed	AC(16:0)	AC	Adjusted for clinical lipids	intron variant, non coding transcript exon variant	MODIFIER	ENSG00000119771	kelch like family member 29	KLHL29
1033	rs55806536	2	23912697	23689827	G	A	0.13602	0.799586	0.99229	Imputed	AC(16:0)	AC	Adjusted for clinical lipids	intron variant, non coding transcript exon variant	MODIFIER	ENSG00000119771	kelch like family member 29	KLHL29
1034	rs72796116	2	23913769	23690899	T	C	0.134795	0.749144	0.99454	Imputed	AC(16:0)	AC	Adjusted for clinical lipids	intron variant, non coding transcript exon variant	MODIFIER	ENSG00000119771	kelch like family member 29	KLHL29
1035	rs72796119	2	23917179	23694309	T	C	0.134795	0.847849	0.9954	Imputed	AC(16:0)	AC	Adjusted for clinical lipids	intron variant	MODIFIER	ENSG00000119771	kelch like family member 29	KLHL29
1036	rs72796125	2	23919169	23696299	T	C	0.135018	0.798232	0.99658	Imputed	AC(16:0)	AC	Adjusted for clinical lipids	intron variant	MODIFIER	ENSG00000119771	kelch like family member 29	KLHL29
1037	rs72796130	2	23919740	23696870	C	T	0.135018	0.798232	0.9969	Imputed	AC(16:0)	AC	Adjusted for clinical lipids	3 prime UTR variant, intron variant	MODIFIER	ENSG00000119771	kelch like family member 29	KLHL29
1038	rs55801864	2	23922325	23699455	T	C	0.135018	0.798232	0.99797	Imputed	AC(16:0)	AC	Adjusted for clinical lipids	downstream gene variant, intron variant	MODIFIER	ENSG00000119771	kelch like family member 29	KLHL29
1039	rs139681117	2	23924920	23702050	T	C	0.0642253	0.533697	0.90448	Imputed	AC(16:0)	AC	Adjusted for clinical lipids	downstream gene variant, intron variant	MODIFIER	ENSG00000119771	kelch like family member 29	KLHL29
1040	rs72796138	2	23926233	23703363	T	C	0.135018	0.798232	0.99867	Imputed	AC(16:0)	AC	Adjusted for clinical lipids	synonymous variant, non coding transcript exon variant	LOW, MODIFIER	ENSG00000119771	kelch like family member 29	KLHL29
1041	rs56152044	2	23927680	23704810	G	A	0.135018	0.798232	0.99864	Imputed	AC(16:0)	AC	Adjusted for clinical lipids	intron variant	MODIFIER	ENSG00000119771	kelch like family member 29	KLHL29
1042	rs56371415	2	23932603	23709733	G	C	0.135574	0.848544	0.99958	Imputed	AC(16:0)	AC	Adjusted for clinical lipids	downstream gene variant, intergenic region	MODIFIER	ENSG00000119771, ENSG00000119771-ENSG00000119778	kelch like family member 29, kelch like family member 29, ATPase family AAA domain containing 2B	KLHL29, KLHL29, ATAD2B
1043	rs72796152	2	23933626	23710756	A	G	0.151603	0.601507	0.99928	Imputed	AC(16:0)	AC	Adjusted for clinical lipids	downstream gene variant, intergenic region	MODIFIER	ENSG00000119771, ENSG00000119771-ENSG00000119778	kelch like family member 29, kelch like family member 29, ATPase family AAA domain containing 2B	KLHL29, KLHL29, ATAD2B
1044	rs72796154	2	23933839	23710969	A	G	0.135574	0.848544	0.99973	Imputed	AC(16:0)	AC	Adjusted for clinical lipids	downstream gene variant, intergenic region	MODIFIER	ENSG00000119771, ENSG00000119771-ENSG00000119778	kelch like family member 29, kelch like family member 29, ATPase family AAA domain containing 2B	KLHL29, KLHL29, ATAD2B
1045	rs56216411	2	23934533	23711663	A	G	0.135574	0.848544	0.99976	Imputed	AC(16:0)	AC	Adjusted for clinical lipids	downstream gene variant, intergenic region	MODIFIER	ENSG00000119771, ENSG00000119771-ENSG00000119778	kelch like family member 29, kelch like family member 29, ATPase family AAA domain containing 2B	KLHL29, KLHL29, ATAD2B
1046	rs56179550	2	23934867	23711997	T	C	0.135574	0.848544	0.99975	Imputed	AC(16:0)	AC	Adjusted for clinical lipids	downstream gene variant, intergenic region	MODIFIER	ENSG00000119771, ENSG00000119771-ENSG00000119778	kelch like family member 29, kelch like family member 29, ATPase family AAA domain containing 2B	KLHL29, KLHL29, ATAD2B
1047	rs72796158	2	23935727	23712857	C	T	0.135574	0.848544	0.9997	Imputed	AC(16:0)	AC	Adjusted for clinical lipids	downstream gene variant, intergenic region	MODIFIER	ENSG00000119771, ENSG00000119771-ENSG00000119778	kelch like family member 29, kelch like family member 29, ATPase family AAA domain containing 2B	KLHL29, KLHL29, ATAD2B
1048	rs12620558	2	23936022	23713152	A	G	0.135574	0.848544	0.99959	Imputed	AC(16:0)	AC	Adjusted for clinical lipids	downstream gene variant, intergenic region	MODIFIER	ENSG00000119771, ENSG00000119771-ENSG00000119778	kelch like family member 29, kelch like family member 29, ATPase family AAA domain containing 2B	KLHL29, KLHL29, ATAD2B
1049	rs2339851	2	23938883	23716013	A	G	0.135574	0.848544	0.99955	Imputed	AC(16:0)	AC	Adjusted for clinical lipids	intergenic region	MODIFIER	ENSG00000119771-ENSG00000119778	kelch like family member 29, ATPase family AAA domain containing 2B	KLHL29, ATAD2B
1050	rs56315094	2	23941952	23719082	C	T	0.151714	0.64305	0.99802	Imputed	AC(16:0)	AC	Adjusted for clinical lipids	intergenic region	MODIFIER	ENSG00000119771-ENSG00000119778	kelch like family member 29, ATPase family AAA domain containing 2B	KLHL29, ATAD2B
1051	rs72796171	2	23942667	23719797	C	G	0.151714	0.64305	0.99806	Imputed	AC(16:0)	AC	Adjusted for clinical lipids	intergenic region	MODIFIER	ENSG00000119771-ENSG00000119778	kelch like family member 29, ATPase family AAA domain containing 2B	KLHL29, ATAD2B
1052	rs72798041	2	23953076	23730206	C	T	0.13179	1	0.99726	Imputed	AC(16:0)	AC	Adjusted for clinical lipids	intergenic region	MODIFIER	ENSG00000119771-ENSG00000119778	kelch like family member 29, ATPase family AAA domain containing 2B	KLHL29, ATAD2B
1053	rs112187834	2	23953454	23730584	A	T	0.14793	0.554405	0.99692	Imputed	AC(16:0)	AC	Standard covariates	intergenic region	MODIFIER	ENSG00000119771-ENSG00000119778	kelch like family member 29, ATPase family AAA domain containing 2B	KLHL29, ATAD2B
1054	rs2059319	2	23956435	23733565	C	G	0.0645592	0.710927	0.9053	Imputed	AC(16:0)	AC	Adjusted for clinical lipids	intergenic region	MODIFIER	ENSG00000119771-ENSG00000119778	kelch like family member 29, ATPase family AAA domain containing 2B	KLHL29, ATAD2B
1055	rs55761273	2	23957849	23734979	G	A	0.150824	0.448709	0.99375	Imputed	AC(16:0)	AC	Standard covariates	intergenic region	MODIFIER	ENSG00000119771-ENSG00000119778	kelch like family member 29, ATPase family AAA domain containing 2B	KLHL29, ATAD2B
1056	rs72798049	2	23958002	23735132	G	C	0.150824	0.448709	0.99373	Imputed	AC(16:0)	AC	Standard covariates	intergenic region	MODIFIER	ENSG00000119771-ENSG00000119778	kelch like family member 29, ATPase family AAA domain containing 2B	KLHL29, ATAD2B
1057	rs2712056	2	23959131	23736261	T	C	0.19045	0.309581	0.99398	Imputed	AC(16:0)	AC	Adjusted for clinical lipids	intergenic region	MODIFIER	ENSG00000119771-ENSG00000119778	kelch like family member 29, ATPase family AAA domain containing 2B	KLHL29, ATAD2B
1058	rs7603616	2	23959463	23736593	T	C	0.150824	0.448709	0.99338	Imputed	AC(16:0)	AC	Standard covariates	intergenic region	MODIFIER	ENSG00000119771-ENSG00000119778	kelch like family member 29, ATPase family AAA domain containing 2B	KLHL29, ATAD2B
1059	rs72798050	2	23960194	23737324	T	G	0.150824	0.448709	0.99351	Imputed	AC(16:0)	AC	Standard covariates	intergenic region	MODIFIER	ENSG00000119771-ENSG00000119778	kelch like family member 29, ATPase family AAA domain containing 2B	KLHL29, ATAD2B
1060	rs111632468	2	23965514	23742644	C	T	0.151158	0.415455	0.99491	Imputed	AC(16:0)	AC	Standard covariates	intergenic region	MODIFIER	ENSG00000119771-ENSG00000119778	kelch like family member 29, ATPase family AAA domain containing 2B	KLHL29, ATAD2B
1061	rs2712057	2	23966524	23743654	C	G	0.309216	0.726899	0.99569	Imputed	AC(16:0)	AC	Adjusted for clinical lipids	intergenic region	MODIFIER	ENSG00000119771-ENSG00000119778	kelch like family member 29, ATPase family AAA domain containing 2B	KLHL29, ATAD2B
1062	rs12619592	2	23971415	23748545	A	C	0.151158	0.415455	0.99496	Imputed	AC(16:0)	AC	Standard covariates	downstream gene variant, intergenic region	MODIFIER	ENSG00000119778, ENSG00000119771-ENSG00000119778	ATPase family AAA domain containing 2B, kelch like family member 29, ATPase family AAA domain containing 2B	ATAD2B, KLHL29, ATAD2B
1063	rs2712065	2	23973603	23750733	G	A	0.190895	0.333887	0.99497	Imputed	AC(16:0)	AC	Adjusted for clinical lipids	3 prime UTR variant, downstream gene variant	MODIFIER	ENSG00000119778	ATPase family AAA domain containing 2B	ATAD2B
1064	rs718139	2	23975911	23753041	A	G	0.13524	0.949124	0.99479	Imputed	AC(16:0)	AC	Adjusted for clinical lipids	downstream gene variant, intron variant	MODIFIER	ENSG00000119778	ATPase family AAA domain containing 2B	ATAD2B
1065	rs718138	2	23976324	23753454	A	G	0.190784	0.287665	0.9951	Imputed	AC(16:0)	AC	Adjusted for clinical lipids	downstream gene variant, intron variant	MODIFIER	ENSG00000119778	ATPase family AAA domain containing 2B	ATAD2B
1066	rs17508218	2	23976536	23753666	T	C	0.151158	0.415455	0.99481	Imputed	AC(16:0)	AC	Standard covariates	downstream gene variant, intron variant	MODIFIER	ENSG00000119778	ATPase family AAA domain containing 2B	ATAD2B
1067	rs72798057	2	23976731	23753861	C	T	0.151158	0.415455	0.99477	Imputed	AC(16:0)	AC	Standard covariates	downstream gene variant, intron variant	MODIFIER	ENSG00000119778	ATPase family AAA domain containing 2B	ATAD2B
1068	rs56218741	2	23977377	23754507	C	A	0.151158	0.415455	0.9949	Imputed	AC(16:0)	AC	Standard covariates	intron variant	MODIFIER	ENSG00000119778	ATPase family AAA domain containing 2B	ATAD2B
1069	rs2551325	2	23979729	23756859	T	C	0.190784	0.287665	0.99515	Imputed	AC(16:0)	AC	Adjusted for clinical lipids	upstream gene variant, intron variant	MODIFIER	ENSG00000119778	ATPase family AAA domain containing 2B	ATAD2B
1070	rs12622290	2	23979894	23757024	G	C	0.151158	0.415455	0.9949	Imputed	AC(16:0)	AC	Standard covariates	upstream gene variant, intron variant	MODIFIER	ENSG00000119778	ATPase family AAA domain containing 2B	ATAD2B
1071	rs2551326	2	23982378	23759508	C	T	0.190784	0.287665	0.99514	Imputed	AC(16:0)	AC	Adjusted for clinical lipids	upstream gene variant, intron variant	MODIFIER	ENSG00000119778	ATPase family AAA domain containing 2B	ATAD2B
1072	rs72798064	2	23982832	23759962	C	T	0.151158	0.415455	0.99496	Imputed	AC(16:0)	AC	Standard covariates	upstream gene variant, intron variant	MODIFIER	ENSG00000119778	ATPase family AAA domain containing 2B	ATAD2B
1073	rs72780104	2	23983715	23760845	G	A	0.151158	0.415455	0.99495	Imputed	AC(16:0)	AC	Standard covariates	intron variant	MODIFIER	ENSG00000119778	ATPase family AAA domain containing 2B	ATAD2B
1074	rs2712068	2	23984000	23761130	G	A	0.190784	0.287665	0.99518	Imputed	AC(16:0)	AC	Adjusted for clinical lipids	intron variant	MODIFIER	ENSG00000119778	ATPase family AAA domain containing 2B	ATAD2B
1075	rs72780106	2	23984834	23761964	C	A	0.099065	0.0784561	0.9373	Imputed	AC(16:0)	AC	Adjusted for clinical lipids	intron variant	MODIFIER	ENSG00000119778	ATPase family AAA domain containing 2B	ATAD2B
1076	rs72780108	2	23986780	23763910	A	G	0.151158	0.415455	0.99481	Imputed	AC(16:0)	AC	Standard covariates	intron variant	MODIFIER	ENSG00000119778	ATPase family AAA domain containing 2B	ATAD2B
1077	rs2551332	2	23988950	23766080	C	T	0.190895	0.266989	0.99507	Imputed	AC(16:0)	AC	Adjusted for clinical lipids	intron variant	MODIFIER	ENSG00000119778	ATPase family AAA domain containing 2B	ATAD2B
1078	rs2712071	2	23990419	23767549	G	A	0.191563	0.228543	0.99522	Imputed	AC(16:0)	AC	Adjusted for clinical lipids	intron variant	MODIFIER	ENSG00000119778	ATPase family AAA domain containing 2B	ATAD2B
1079	rs72780111	2	23991146	23768276	A	G	0.151937	0.354004	0.995	Imputed	AC(16:0)	AC	Adjusted for clinical lipids	intron variant	MODIFIER	ENSG00000119778	ATPase family AAA domain containing 2B	ATAD2B
1080	rs72780112	2	23991182	23768312	T	C	0.151937	0.354004	0.995	Imputed	AC(16:0)	AC	Adjusted for clinical lipids	intron variant	MODIFIER	ENSG00000119778	ATPase family AAA domain containing 2B	ATAD2B
1081	rs2712076	2	23993366	23770496	C	T	0.19134	0.24715	0.99528	Imputed	AC(16:0)	AC	Adjusted for clinical lipids	intron variant	MODIFIER	ENSG00000119778	ATPase family AAA domain containing 2B	ATAD2B
1082	rs7563564	2	23993404	23770534	C	T	0.151714	0.353803	0.99506	Imputed	AC(16:0)	AC	Adjusted for clinical lipids	intron variant	MODIFIER	ENSG00000119778	ATPase family AAA domain containing 2B	ATAD2B
1083	rs72780118	2	23994431	23771561	A	G	0.151714	0.353803	0.99512	Imputed	AC(16:0)	AC	Adjusted for clinical lipids	intron variant	MODIFIER	ENSG00000119778	ATPase family AAA domain containing 2B	ATAD2B
1084	rs72780121	2	23995918	23773048	C	T	0.151825	0.353829	0.99509	Imputed	AC(16:0)	AC	Adjusted for clinical lipids	intron variant	MODIFIER	ENSG00000119778	ATPase family AAA domain containing 2B	ATAD2B
1085	rs72780123	2	23996009	23773139	A	G	0.151825	0.353829	0.99522	Imputed	AC(16:0)	AC	Adjusted for clinical lipids	intron variant	MODIFIER	ENSG00000119778	ATPase family AAA domain containing 2B	ATAD2B
1086	rs12614616	2	23996501	23773631	G	T	0.151825	0.353829	0.9951	Imputed	AC(16:0)	AC	Adjusted for clinical lipids	intron variant	MODIFIER	ENSG00000119778	ATPase family AAA domain containing 2B	ATAD2B
1087	rs12617826	2	23997627	23774757	A	G	0.151825	0.353829	0.99514	Imputed	AC(16:0)	AC	Adjusted for clinical lipids	intron variant	MODIFIER	ENSG00000119778	ATPase family AAA domain containing 2B	ATAD2B
1088	rs112361592	2	23998361	23775491	T	C	0.151825	0.353829	0.9953	Imputed	AC(16:0)	AC	Adjusted for clinical lipids	intron variant	MODIFIER	ENSG00000119778	ATPase family AAA domain containing 2B	ATAD2B
1089	rs12619525	2	23999565	23776695	C	G	0.151825	0.353829	0.99552	Imputed	AC(16:0)	AC	Adjusted for clinical lipids	intron variant	MODIFIER	ENSG00000119778	ATPase family AAA domain containing 2B	ATAD2B
1090	rs72780125	2	24000145	23777275	C	T	0.13602	0.848941	0.99549	Imputed	AC(16:0)	AC	Adjusted for clinical lipids	intron variant	MODIFIER	ENSG00000119778	ATPase family AAA domain containing 2B	ATAD2B
1091	rs2551334	2	24000396	23777526	A	G	0.191563	0.267987	0.99574	Imputed	AC(16:0)	AC	Adjusted for clinical lipids	intron variant	MODIFIER	ENSG00000119778	ATPase family AAA domain containing 2B	ATAD2B
1092	rs10490751	2	24001356	23778486	G	A	0.151825	0.353829	0.99549	Imputed	AC(16:0)	AC	Adjusted for clinical lipids	intron variant	MODIFIER	ENSG00000119778	ATPase family AAA domain containing 2B	ATAD2B
1093	rs2712084	2	24003051	23780181	G	A	0.191563	0.267987	0.99601	Imputed	AC(16:0)	AC	Adjusted for clinical lipids	intron variant	MODIFIER	ENSG00000119778	ATPase family AAA domain containing 2B	ATAD2B
1094	rs72780185	2	24003967	23781097	A	G	0.151825	0.353829	0.99579	Imputed	AC(16:0)	AC	Adjusted for clinical lipids	downstream gene variant, intron variant	MODIFIER	ENSG00000119778	ATPase family AAA domain containing 2B	ATAD2B
1095	rs2712086	2	24004739	23781869	C	G	0.191563	0.267987	0.99603	Imputed	AC(16:0)	AC	Adjusted for clinical lipids	downstream gene variant, intron variant	MODIFIER	ENSG00000119778	ATPase family AAA domain containing 2B	ATAD2B
1096	rs72780188	2	24006065	23783195	A	G	0.151825	0.353829	0.99599	Imputed	AC(16:0)	AC	Adjusted for clinical lipids	downstream gene variant, intron variant	MODIFIER	ENSG00000119778	ATPase family AAA domain containing 2B	ATAD2B
1097	rs2551337	2	24006886	23784016	T	C	0.184216	0.233437	0.9948	Imputed	AC(16:0)	AC	Adjusted for clinical lipids	downstream gene variant, intron variant	MODIFIER	ENSG00000119778	ATPase family AAA domain containing 2B	ATAD2B
1098	rs72780191	2	24007122	23784252	C	T	0.135908	0.84893	0.99591	Imputed	AC(16:0)	AC	Adjusted for clinical lipids	downstream gene variant, intron variant	MODIFIER	ENSG00000119778	ATPase family AAA domain containing 2B	ATAD2B
1099	rs55841168	2	24007926	23785056	C	T	0.151825	0.353829	0.99603	Imputed	AC(16:0)	AC	Adjusted for clinical lipids	downstream gene variant, intron variant	MODIFIER	ENSG00000119778	ATPase family AAA domain containing 2B	ATAD2B
1100	rs55657921	2	24008091	23785221	G	C	0.151825	0.353829	0.99618	Imputed	AC(16:0)	AC	Adjusted for clinical lipids	downstream gene variant, intron variant	MODIFIER	ENSG00000119778	ATPase family AAA domain containing 2B	ATAD2B
1101	rs715646	2	24010566	23787696	A	G	0.151825	0.353829	0.9962	Imputed	AC(16:0)	AC	Adjusted for clinical lipids	intron variant	MODIFIER	ENSG00000119778	ATPase family AAA domain containing 2B	ATAD2B
1102	rs17462433	2	24012758	23789888	C	T	0.151825	0.353829	0.99636	Imputed	AC(16:0)	AC	Adjusted for clinical lipids	upstream gene variant, intron variant	MODIFIER	ENSG00000119778	ATPase family AAA domain containing 2B	ATAD2B
1103	rs2551341	2	24014778	23791908	T	G	0.191674	0.311849	0.99689	Imputed	AC(16:0)	AC	Adjusted for clinical lipids	upstream gene variant, intron variant	MODIFIER	ENSG00000119778	ATPase family AAA domain containing 2B	ATAD2B
1104	rs72780198	2	24014883	23792013	A	T	0.151825	0.353829	0.99674	Imputed	AC(16:0)	AC	Adjusted for clinical lipids	upstream gene variant, intron variant	MODIFIER	ENSG00000119778	ATPase family AAA domain containing 2B	ATAD2B
1105	rs72780199	2	24016269	23793399	C	A	0.151937	0.354004	0.99667	Imputed	AC(16:0)	AC	Adjusted for clinical lipids	intron variant	MODIFIER	ENSG00000119778	ATPase family AAA domain containing 2B	ATAD2B
1106	rs113522526	2	24018476	23795606	T	C	0.151825	0.353829	0.99668	Imputed	AC(16:0)	AC	Adjusted for clinical lipids	intron variant	MODIFIER	ENSG00000119778	ATPase family AAA domain containing 2B	ATAD2B
1107	rs111460347	2	24018833	23795963	A	G	0.151825	0.353829	0.9969	Imputed	AC(16:0)	AC	Adjusted for clinical lipids	intron variant	MODIFIER	ENSG00000119778	ATPase family AAA domain containing 2B	ATAD2B
1108	rs2712059	2	24020539	23797669	C	T	0.191674	0.311849	0.99755	Imputed	AC(16:0)	AC	Adjusted for clinical lipids	intron variant	MODIFIER	ENSG00000119778	ATPase family AAA domain containing 2B	ATAD2B
1109	rs17462558	2	24020812	23797942	C	T	0.151937	0.354004	0.9971	Imputed	AC(16:0)	AC	Adjusted for clinical lipids	intron variant	MODIFIER	ENSG00000119778	ATPase family AAA domain containing 2B	ATAD2B
1110	rs17509001	2	24021231	23798361	C	T	0.151937	0.354004	0.99714	Imputed	AC(16:0)	AC	Adjusted for clinical lipids	intron variant	MODIFIER	ENSG00000119778	ATPase family AAA domain containing 2B	ATAD2B
1111	rs72782106	2	24022009	23799139	G	A	0.13602	0.848941	0.99569	Imputed	AC(16:0)	AC	Adjusted for clinical lipids	intron variant	MODIFIER	ENSG00000119778	ATPase family AAA domain containing 2B	ATAD2B
1112	rs6712175	2	24023431	23800561	G	T	0.151937	0.354004	0.99708	Imputed	AC(16:0)	AC	Adjusted for clinical lipids	intron variant	MODIFIER	ENSG00000119778	ATPase family AAA domain containing 2B	ATAD2B
1113	rs72782113	2	24024952	23802082	C	G	0.151937	0.354004	0.99714	Imputed	AC(16:0)	AC	Adjusted for clinical lipids	downstream gene variant, intron variant	MODIFIER	ENSG00000119778	ATPase family AAA domain containing 2B	ATAD2B
1114	rs10490752	2	24025132	23802262	T	C	0.151937	0.354004	0.99728	Imputed	AC(16:0)	AC	Adjusted for clinical lipids	downstream gene variant, intron variant	MODIFIER	ENSG00000119778	ATPase family AAA domain containing 2B	ATAD2B
1115	rs72782114	2	24025740	23802870	A	G	0.151937	0.354004	0.99721	Imputed	AC(16:0)	AC	Adjusted for clinical lipids	downstream gene variant, intron variant	MODIFIER	ENSG00000119778	ATPase family AAA domain containing 2B	ATAD2B
1116	rs2712061	2	24026411	23803541	A	G	0.191674	0.311849	0.99781	Imputed	AC(16:0)	AC	Adjusted for clinical lipids	downstream gene variant, intron variant	MODIFIER	ENSG00000119778	ATPase family AAA domain containing 2B	ATAD2B
1117	rs17462670	2	24026579	23803709	C	T	0.151937	0.354004	0.99741	Imputed	AC(16:0)	AC	Adjusted for clinical lipids	downstream gene variant, intron variant	MODIFIER	ENSG00000119778	ATPase family AAA domain containing 2B	ATAD2B
1118	rs72782117	2	24026921	23804051	A	G	0.13602	0.848941	0.99705	Imputed	AC(16:0)	AC	Adjusted for clinical lipids	downstream gene variant, intron variant	MODIFIER	ENSG00000119778	ATPase family AAA domain containing 2B	ATAD2B
1119	rs2551343	2	24027002	23804132	G	C	0.191674	0.311849	0.99812	Imputed	AC(16:0)	AC	Adjusted for clinical lipids	downstream gene variant, intron variant	MODIFIER	ENSG00000119778	ATPase family AAA domain containing 2B	ATAD2B
1120	rs55707417	2	24029928	23807058	A	G	0.136131	0.848996	0.99749	Imputed	AC(16:0)	AC	Adjusted for clinical lipids	intron variant	MODIFIER	ENSG00000119778	ATPase family AAA domain containing 2B	ATAD2B
1121	rs55770503	2	24030126	23807256	T	A	0.151937	0.354004	0.99819	Imputed	AC(16:0)	AC	Adjusted for clinical lipids	intron variant	MODIFIER	ENSG00000119778	ATPase family AAA domain containing 2B	ATAD2B
1122	rs7590516	2	24033607	23810737	A	G	0.0621104	0.897766	0.87705	Imputed	AC(16:0)	AC	Adjusted for clinical lipids	intron variant	MODIFIER	ENSG00000119778	ATPase family AAA domain containing 2B	ATAD2B
1123	rs56397893	2	24033789	23810919	T	G	0.151825	0.353829	0.99944	Imputed	AC(16:0)	AC	Adjusted for clinical lipids	intron variant	MODIFIER	ENSG00000119778	ATPase family AAA domain containing 2B	ATAD2B
1124	rs7564732	2	24034178	23811308	C	T	0.808437	0.267987	1	Genotyped	AC(16:0)	AC	Adjusted for clinical lipids	intron variant, non coding transcript exon variant	MODIFIER	ENSG00000119778	ATPase family AAA domain containing 2B	ATAD2B
1125	rs7565108	2	24034560	23811690	C	T	0.808437	0.267987	0.9999	Imputed	AC(16:0)	AC	Adjusted for clinical lipids	upstream gene variant, intron variant	MODIFIER	ENSG00000119778	ATPase family AAA domain containing 2B	ATAD2B
1126	rs7605327	2	24035507	23812637	T	C	0.691229	0.833943	0.9987	Imputed	AC(16:0)	AC	Adjusted for clinical lipids	upstream gene variant, intron variant	MODIFIER	ENSG00000119778	ATPase family AAA domain containing 2B	ATAD2B
1127	rs6718631	2	24036086	23813216	G	A	0.808103	0.336014	0.9984	Imputed	AC(16:0)	AC	Adjusted for clinical lipids	upstream gene variant, intron variant	MODIFIER	ENSG00000119778	ATPase family AAA domain containing 2B	ATAD2B
1128	rs7569424	2	24036222	23813352	G	A	0.151937	0.354004	0.99914	Imputed	AC(16:0)	AC	Adjusted for clinical lipids	upstream gene variant, intron variant	MODIFIER	ENSG00000119778	ATPase family AAA domain containing 2B	ATAD2B
1129	rs79023848	2	24038174	23815304	A	C	0.136687	0.849686	0.9986	Imputed	AC(16:0)	AC	Adjusted for clinical lipids	upstream gene variant, intron variant	MODIFIER	ENSG00000119778	ATPase family AAA domain containing 2B	ATAD2B
1130	rs7589440	2	24038595	23815725	A	G	0.151825	0.353829	0.99944	Imputed	AC(16:0)	AC	Adjusted for clinical lipids	upstream gene variant, intron variant	MODIFIER	ENSG00000119778	ATPase family AAA domain containing 2B	ATAD2B
1131	rs72782126	2	24039901	23817031	C	A	0.152605	0.355786	0.99915	Imputed	AC(16:0)	AC	Adjusted for clinical lipids	intron variant	MODIFIER	ENSG00000119778	ATPase family AAA domain containing 2B	ATAD2B
1132	rs9967650	2	24042298	23819428	C	T	0.807547	0.249339	0.99971	Imputed	AC(16:0)	AC	Adjusted for clinical lipids	downstream gene variant, intron variant	MODIFIER	ENSG00000119778	ATPase family AAA domain containing 2B	ATAD2B
1133	rs2879640	2	24043573	23820703	C	T	0.152716	0.327449	0.9992	Imputed	AC(16:0)	AC	Adjusted for clinical lipids	upstream gene variant, downstream gene variant, intron variant	MODIFIER	ENSG00000119778	ATPase family AAA domain containing 2B	ATAD2B
1134	rs2339926	2	24045734	23822864	G	C	0.152716	0.327449	0.99915	Imputed	AC(16:0)	AC	Adjusted for clinical lipids	upstream gene variant, downstream gene variant, intron variant	MODIFIER	ENSG00000119778	ATPase family AAA domain containing 2B	ATAD2B
1135	rs2339927	2	24045743	23822873	T	C	0.152716	0.327449	0.99917	Imputed	AC(16:0)	AC	Adjusted for clinical lipids	upstream gene variant, downstream gene variant, intron variant	MODIFIER	ENSG00000119778	ATPase family AAA domain containing 2B	ATAD2B
1136	rs72782136	2	24047344	23824474	G	A	0.152716	0.327449	0.99898	Imputed	AC(16:0)	AC	Adjusted for clinical lipids	upstream gene variant, intron variant	MODIFIER	ENSG00000119778	ATPase family AAA domain containing 2B	ATAD2B
1137	rs72782137	2	24047805	23824935	T	C	0.152716	0.327449	0.99898	Imputed	AC(16:0)	AC	Adjusted for clinical lipids	intron variant	MODIFIER	ENSG00000119778	ATPase family AAA domain containing 2B	ATAD2B
1138	rs72782138	2	24048162	23825292	C	T	0.152716	0.327449	0.99897	Imputed	AC(16:0)	AC	Adjusted for clinical lipids	intron variant	MODIFIER	ENSG00000119778	ATPase family AAA domain containing 2B	ATAD2B
1139	rs6731314	2	24048338	23825468	T	C	0.807547	0.249339	0.99951	Imputed	AC(16:0)	AC	Adjusted for clinical lipids	intron variant	MODIFIER	ENSG00000119778	ATPase family AAA domain containing 2B	ATAD2B
1140	rs2339928	2	24049453	23826583	A	G	0.690004	0.780218	0.99996	Genotyped	AC(16:0)	AC	Adjusted for clinical lipids	intron variant	MODIFIER	ENSG00000119778	ATPase family AAA domain containing 2B	ATAD2B
1141	rs72786270	2	24059049	23836179	A	G	0.151825	0.353829	0.99928	Imputed	AC(16:0)	AC	Adjusted for clinical lipids	upstream gene variant, intron variant	MODIFIER	ENSG00000119778	ATPase family AAA domain containing 2B	ATAD2B
1142	rs2712050	2	24059408	23836538	C	A	0.191563	0.267987	0.99938	Imputed	AC(16:0)	AC	Adjusted for clinical lipids	upstream gene variant, intron variant	MODIFIER	ENSG00000119778	ATPase family AAA domain containing 2B	ATAD2B
1143	rs6545127	2	24060670	23837800	A	G	0.151825	0.353829	0.99919	Imputed	AC(16:0)	AC	Adjusted for clinical lipids	intron variant	MODIFIER	ENSG00000119778	ATPase family AAA domain containing 2B	ATAD2B
1144	rs72786276	2	24062566	23839696	A	G	0.135908	0.84893	0.9989	Imputed	AC(16:0)	AC	Adjusted for clinical lipids	intron variant	MODIFIER	ENSG00000119778	ATPase family AAA domain containing 2B	ATAD2B
1145	rs72786277	2	24062818	23839948	G	T	0.151825	0.353829	0.99926	Imputed	AC(16:0)	AC	Adjusted for clinical lipids	intron variant	MODIFIER	ENSG00000119778	ATPase family AAA domain containing 2B	ATAD2B
1146	rs72786278	2	24063243	23840373	T	C	0.151825	0.353829	0.99926	Imputed	AC(16:0)	AC	Adjusted for clinical lipids	intron variant	MODIFIER	ENSG00000119778	ATPase family AAA domain containing 2B	ATAD2B
1147	rs72786279	2	24063266	23840396	T	C	0.151825	0.353829	0.99926	Imputed	AC(16:0)	AC	Adjusted for clinical lipids	intron variant	MODIFIER	ENSG00000119778	ATPase family AAA domain containing 2B	ATAD2B
1148	rs6718635	2	24066183	23843313	C	A	0.13602	0.848941	0.99811	Imputed	AC(16:0)	AC	Adjusted for clinical lipids	intron variant	MODIFIER	ENSG00000119778	ATPase family AAA domain containing 2B	ATAD2B
1149	rs2953028	2	24068126	23845256	C	T	0.191785	0.248341	0.9987	Imputed	AC(16:0)	AC	Adjusted for clinical lipids	intron variant	MODIFIER	ENSG00000119778	ATPase family AAA domain containing 2B	ATAD2B
1150	rs7588286	2	24071427	23848557	G	A	0.154386	0.27738	0.99905	Imputed	AC(16:0)	AC	Adjusted for clinical lipids	intron variant	MODIFIER	ENSG00000119778	ATPase family AAA domain containing 2B	ATAD2B
1151	rs56021814	2	24073437	23850567	A	T	0.154386	0.27738	0.99931	Imputed	AC(16:0)	AC	Adjusted for clinical lipids	intron variant	MODIFIER	ENSG00000119778	ATPase family AAA domain containing 2B	ATAD2B
1152	rs72786286	2	24074659	23851789	A	T	0.151937	0.354004	0.99936	Imputed	AC(16:0)	AC	Adjusted for clinical lipids	downstream gene variant, intron variant	MODIFIER	ENSG00000119778	ATPase family AAA domain containing 2B	ATAD2B
1153	rs2675356	2	24074734	23851864	T	C	0.191563	0.228543	0.99918	Imputed	AC(16:0)	AC	Adjusted for clinical lipids	downstream gene variant, intron variant	MODIFIER	ENSG00000119778	ATPase family AAA domain containing 2B	ATAD2B
1154	rs72786288	2	24075416	23852546	T	G	0.151937	0.354004	0.99944	Imputed	AC(16:0)	AC	Adjusted for clinical lipids	downstream gene variant, intron variant	MODIFIER	ENSG00000119778	ATPase family AAA domain containing 2B	ATAD2B
1155	rs2675363	2	24080003	23857133	C	G	0.191563	0.228543	0.9993	Imputed	AC(16:0)	AC	Adjusted for clinical lipids	intron variant	MODIFIER	ENSG00000119778	ATPase family AAA domain containing 2B	ATAD2B
1156	rs2712079	2	24082061	23859191	A	G	0.191563	0.228543	0.99947	Imputed	AC(16:0)	AC	Adjusted for clinical lipids	intron variant	MODIFIER	ENSG00000119778	ATPase family AAA domain containing 2B	ATAD2B
1157	rs72786298	2	24083011	23860141	T	C	0.136242	0.800026	0.99913	Imputed	AC(16:0)	AC	Adjusted for clinical lipids	intron variant	MODIFIER	ENSG00000119778	ATPase family AAA domain containing 2B	ATAD2B
1158	rs6712524	2	24083925	23861055	C	T	0.154386	0.27738	0.9999	Imputed	AC(16:0)	AC	Adjusted for clinical lipids	intron variant	MODIFIER	ENSG00000119778	ATPase family AAA domain containing 2B	ATAD2B
1159	rs72788206	2	24084989	23862119	C	T	0.194012	0.166326	0.99963	Imputed	AC(16:0)	AC	Adjusted for clinical lipids	intron variant	MODIFIER	ENSG00000119778	ATPase family AAA domain containing 2B	ATAD2B
1160	rs17762102	2	24085606	23862736	G	A	0.154386	0.27738	1	Genotyped	AC(16:0)	AC	Adjusted for clinical lipids	intron variant	MODIFIER	ENSG00000119778	ATPase family AAA domain containing 2B	ATAD2B
1161	rs56303870	2	24086944	23864074	A	G	0.152159	0.325467	0.99947	Imputed	AC(16:0)	AC	Adjusted for clinical lipids	intron variant	MODIFIER	ENSG00000119778	ATPase family AAA domain containing 2B	ATAD2B
1162	rs56413706	2	24086961	23864091	A	G	0.13602	0.848941	0.9996	Imputed	AC(16:0)	AC	Adjusted for clinical lipids	intron variant	MODIFIER	ENSG00000119778	ATPase family AAA domain containing 2B	ATAD2B
1163	rs142518269	2	24087095	23864225	A	G	0.13602	0.848941	0.99915	Imputed	AC(16:0)	AC	Adjusted for clinical lipids	intron variant	MODIFIER	ENSG00000119778	ATPase family AAA domain containing 2B	ATAD2B
1164	rs72788212	2	24087385	23864515	A	G	0.151937	0.354004	0.99996	Imputed	AC(16:0)	AC	Adjusted for clinical lipids	intron variant	MODIFIER	ENSG00000119778	ATPase family AAA domain containing 2B	ATAD2B
1165	rs72788214	2	24087621	23864751	C	A	0.151937	0.354004	0.99995	Imputed	AC(16:0)	AC	Adjusted for clinical lipids	downstream gene variant, intron variant	MODIFIER	ENSG00000119778	ATPase family AAA domain containing 2B	ATAD2B
1166	rs12623316	2	24087857	23864987	G	A	0.151937	0.354004	0.99994	Imputed	AC(16:0)	AC	Adjusted for clinical lipids	downstream gene variant, intron variant	MODIFIER	ENSG00000119778	ATPase family AAA domain containing 2B	ATAD2B
1167	rs12614038	2	24088174	23865304	A	G	0.136242	0.800026	0.99893	Imputed	AC(16:0)	AC	Adjusted for clinical lipids	downstream gene variant, intron variant	MODIFIER	ENSG00000119778	ATPase family AAA domain containing 2B	ATAD2B
1168	rs56145919	2	24088489	23865619	G	A	0.191563	0.228543	0.99966	Imputed	AC(16:0)	AC	Adjusted for clinical lipids	downstream gene variant, intron variant	MODIFIER	ENSG00000119778	ATPase family AAA domain containing 2B	ATAD2B
1169	rs72788218	2	24090435	23867565	T	C	0.154497	0.304473	0.99982	Imputed	AC(16:0)	AC	Adjusted for clinical lipids	downstream gene variant, intron variant	MODIFIER	ENSG00000224464, ENSG00000119778	phosphoglycerate mutase 1 pseudogene 6, ATPase family AAA domain containing 2B	PGAM1P6, ATAD2B
1170	rs56398785	2	24091515	23868645	A	T	0.138691	0.617589	0.99914	Imputed	AC(16:0)	AC	Adjusted for clinical lipids	upstream gene variant, downstream gene variant, intron variant	MODIFIER	ENSG00000119778, ENSG00000224464	ATPase family AAA domain containing 2B, phosphoglycerate mutase 1 pseudogene 6	ATAD2B, PGAM1P6
1171	rs12612492	2	24093756	23870886	T	C	0.136242	0.800026	0.99909	Imputed	AC(16:0)	AC	Adjusted for clinical lipids	upstream gene variant, downstream gene variant, intron variant	MODIFIER	ENSG00000119778, ENSG00000224464	ATPase family AAA domain containing 2B, phosphoglycerate mutase 1 pseudogene 6	ATAD2B, PGAM1P6
1172	rs55948613	2	24094787	23871917	G	A	0.194012	0.166326	0.99963	Imputed	AC(16:0)	AC	Adjusted for clinical lipids	upstream gene variant, downstream gene variant, intron variant	MODIFIER	ENSG00000119778, ENSG00000224464	ATPase family AAA domain containing 2B, phosphoglycerate mutase 1 pseudogene 6	ATAD2B, PGAM1P6
1173	rs72788278	2	24095285	23872415	C	A	0.154386	0.27738	0.99977	Imputed	AC(16:0)	AC	Adjusted for clinical lipids	upstream gene variant, intron variant, non coding transcript exon variant	MODIFIER	ENSG00000119778, ENSG00000224464	ATPase family AAA domain containing 2B, phosphoglycerate mutase 1 pseudogene 6	ATAD2B, PGAM1P6
1174	rs17038360	2	24095798	23872928	G	A	0.194123	0.152601	0.9994	Imputed	AC(16:0)	AC	Adjusted for clinical lipids	intron variant, non coding transcript exon variant	MODIFIER	ENSG00000119778, ENSG00000224464	ATPase family AAA domain containing 2B, phosphoglycerate mutase 1 pseudogene 6	ATAD2B, PGAM1P6
1175	rs72788280	2	24095907	23873037	G	A	0.154386	0.27738	0.99978	Imputed	AC(16:0)	AC	Adjusted for clinical lipids	upstream gene variant, intron variant	MODIFIER	ENSG00000224464, ENSG00000119778	phosphoglycerate mutase 1 pseudogene 6, ATPase family AAA domain containing 2B	PGAM1P6, ATAD2B
1176	rs72788284	2	24097539	23874669	G	A	0.191563	0.228543	0.99966	Imputed	AC(16:0)	AC	Adjusted for clinical lipids	upstream gene variant, intron variant	MODIFIER	ENSG00000224464, ENSG00000119778	phosphoglycerate mutase 1 pseudogene 6, ATPase family AAA domain containing 2B	PGAM1P6, ATAD2B
1177	rs113732527	2	24098270	23875400	C	T	0.151937	0.354004	0.99975	Imputed	AC(16:0)	AC	Adjusted for clinical lipids	upstream gene variant, intron variant	MODIFIER	ENSG00000224464, ENSG00000119778	phosphoglycerate mutase 1 pseudogene 6, ATPase family AAA domain containing 2B	PGAM1P6, ATAD2B
1178	rs72788286	2	24098321	23875451	C	A	0.154386	0.27738	0.99975	Imputed	AC(16:0)	AC	Adjusted for clinical lipids	upstream gene variant, intron variant	MODIFIER	ENSG00000224464, ENSG00000119778	phosphoglycerate mutase 1 pseudogene 6, ATPase family AAA domain containing 2B	PGAM1P6, ATAD2B
1179	rs113027486	2	24098371	23875501	A	G	0.151937	0.354004	0.99974	Imputed	AC(16:0)	AC	Adjusted for clinical lipids	upstream gene variant, intron variant	MODIFIER	ENSG00000224464, ENSG00000119778	phosphoglycerate mutase 1 pseudogene 6, ATPase family AAA domain containing 2B	PGAM1P6, ATAD2B
1180	rs17045975	2	24099611	23876741	T	A	0.191563	0.228543	0.99961	Imputed	AC(16:0)	AC	Adjusted for clinical lipids	upstream gene variant, intron variant	MODIFIER	ENSG00000224464, ENSG00000119778	phosphoglycerate mutase 1 pseudogene 6, ATPase family AAA domain containing 2B	PGAM1P6, ATAD2B
1181	rs145698915	2	24099798	23876928	A	G	0.151937	0.354004	0.99963	Imputed	AC(16:0)	AC	Adjusted for clinical lipids	upstream gene variant, intron variant	MODIFIER	ENSG00000224464, ENSG00000119778	phosphoglycerate mutase 1 pseudogene 6, ATPase family AAA domain containing 2B	PGAM1P6, ATAD2B
1182	rs55653559	2	24101066	23878196	G	A	0.151937	0.354004	0.99974	Imputed	AC(16:0)	AC	Adjusted for clinical lipids	intron variant	MODIFIER	ENSG00000119778	ATPase family AAA domain containing 2B	ATAD2B
1183	rs55682359	2	24101422	23878552	T	G	0.151937	0.354004	0.99974	Imputed	AC(16:0)	AC	Adjusted for clinical lipids	intron variant	MODIFIER	ENSG00000119778	ATPase family AAA domain containing 2B	ATAD2B
1184	rs11125293	2	24102423	23879553	G	A	0.191563	0.228543	0.99963	Imputed	AC(16:0)	AC	Adjusted for clinical lipids	intron variant	MODIFIER	ENSG00000119778	ATPase family AAA domain containing 2B	ATAD2B
1185	rs112985192	2	24102797	23879927	A	G	0.152493	0.355697	0.99759	Imputed	AC(16:0)	AC	Adjusted for clinical lipids	intron variant	MODIFIER	ENSG00000119778	ATPase family AAA domain containing 2B	ATAD2B
1186	rs12623079	2	24103749	23880879	A	G	0.151937	0.354004	0.99971	Imputed	AC(16:0)	AC	Adjusted for clinical lipids	intron variant	MODIFIER	ENSG00000119778	ATPase family AAA domain containing 2B	ATAD2B
1187	rs72788298	2	24104293	23881423	C	T	0.194012	0.166326	0.99979	Imputed	AC(16:0)	AC	Adjusted for clinical lipids	intron variant	MODIFIER	ENSG00000119778	ATPase family AAA domain containing 2B	ATAD2B
1188	rs72788302	2	24107246	23884376	T	C	0.13602	0.848941	0.99936	Imputed	AC(16:0)	AC	Adjusted for clinical lipids	intron variant	MODIFIER	ENSG00000119778	ATPase family AAA domain containing 2B	ATAD2B
1189	rs72790304	2	24108557	23885687	A	G	0.178206	0.359015	0.99964	Imputed	AC(16:0)	AC	Adjusted for clinical lipids	intron variant	MODIFIER	ENSG00000119778	ATPase family AAA domain containing 2B	ATAD2B
1190	rs17045981	2	24109316	23886446	G	A	0.178094	0.35892	0.99952	Imputed	AC(16:0)	AC	Adjusted for clinical lipids	intron variant	MODIFIER	ENSG00000119778	ATPase family AAA domain containing 2B	ATAD2B
1191	rs72790306	2	24111311	23888441	G	T	0.138468	0.661481	0.99939	Imputed	AC(16:0)	AC	Adjusted for clinical lipids	intron variant	MODIFIER	ENSG00000119778	ATPase family AAA domain containing 2B	ATAD2B
1192	rs12623333	2	24111823	23888953	G	T	0.151937	0.354004	0.99851	Imputed	AC(16:0)	AC	Adjusted for clinical lipids	intron variant	MODIFIER	ENSG00000119778	ATPase family AAA domain containing 2B	ATAD2B
1193	rs111657181	2	24112559	23889689	C	G	0.154386	0.27738	0.9995	Imputed	AC(16:0)	AC	Adjusted for clinical lipids	intron variant	MODIFIER	ENSG00000119778	ATPase family AAA domain containing 2B	ATAD2B
1194	rs6731333	2	24113354	23890484	T	C	0.209706	0.718761	0.99999	Genotyped	AC(16:0)	AC	Adjusted for clinical lipids	intron variant	MODIFIER	ENSG00000119778	ATPase family AAA domain containing 2B	ATAD2B
1195	rs17762609	2	24114729	23891859	T	G	0.151937	0.354004	0.99972	Imputed	AC(16:0)	AC	Adjusted for clinical lipids	intron variant	MODIFIER	ENSG00000119778	ATPase family AAA domain containing 2B	ATAD2B
1196	rs138413889	2	24115207	23892337	A	G	0.151937	0.354004	0.99968	Imputed	AC(16:0)	AC	Adjusted for clinical lipids	intron variant	MODIFIER	ENSG00000119778	ATPase family AAA domain containing 2B	ATAD2B
1197	rs17762651	2	24115922	23893052	G	A	0.151937	0.354004	0.99968	Imputed	AC(16:0)	AC	Adjusted for clinical lipids	intron variant	MODIFIER	ENSG00000119778	ATPase family AAA domain containing 2B	ATAD2B
1198	rs72790310	2	24116716	23893846	T	C	0.151937	0.354004	0.99964	Imputed	AC(16:0)	AC	Adjusted for clinical lipids	intron variant	MODIFIER	ENSG00000119778	ATPase family AAA domain containing 2B	ATAD2B
1199	rs6740524	2	24117238	23894368	G	A	0.191563	0.228543	0.9998	Imputed	AC(16:0)	AC	Adjusted for clinical lipids	intron variant	MODIFIER	ENSG00000119778	ATPase family AAA domain containing 2B	ATAD2B
1200	rs139675912	2	24117282	23894412	A	C	0.13602	0.848941	0.99906	Imputed	AC(16:0)	AC	Adjusted for clinical lipids	intron variant	MODIFIER	ENSG00000119778	ATPase family AAA domain containing 2B	ATAD2B
1201	rs112310010	2	24122642	23899772	G	C	0.194012	0.166326	0.99946	Imputed	AC(16:0)	AC	Adjusted for clinical lipids	upstream gene variant, intron variant	MODIFIER	ENSG00000238111, ENSG00000119778	ribosomal protein S13 pseudogene 4, ATPase family AAA domain containing 2B	RPS13P4, ATAD2B
1202	rs17711825	2	24124578	23901708	C	T	0.154386	0.27738	0.99921	Imputed	AC(16:0)	AC	Adjusted for clinical lipids	downstream gene variant, intron variant	MODIFIER	ENSG00000238111, ENSG00000119778	ribosomal protein S13 pseudogene 4, ATPase family AAA domain containing 2B	RPS13P4, ATAD2B
1203	rs56339558	2	24125234	23902364	A	G	0.194012	0.166326	0.99924	Imputed	AC(16:0)	AC	Adjusted for clinical lipids	downstream gene variant, intron variant	MODIFIER	ENSG00000238111, ENSG00000119778	ribosomal protein S13 pseudogene 4, ATPase family AAA domain containing 2B	RPS13P4, ATAD2B
1204	rs72790326	2	24126153	23903283	T	C	0.154386	0.27738	0.99932	Imputed	AC(16:0)	AC	Adjusted for clinical lipids	downstream gene variant, intron variant	MODIFIER	ENSG00000238111, ENSG00000119778	ribosomal protein S13 pseudogene 4, ATPase family AAA domain containing 2B	RPS13P4, ATAD2B
1205	rs17762782	2	24126493	23903623	G	A	0.154386	0.27738	0.99932	Imputed	AC(16:0)	AC	Adjusted for clinical lipids	downstream gene variant, intron variant	MODIFIER	ENSG00000238111, ENSG00000119778	ribosomal protein S13 pseudogene 4, ATPase family AAA domain containing 2B	RPS13P4, ATAD2B
1206	rs1022346	2	24127849	23904979	C	T	0.194012	0.166326	0.99954	Imputed	AC(16:0)	AC	Adjusted for clinical lipids	downstream gene variant, intron variant	MODIFIER	ENSG00000238111, ENSG00000119778	ribosomal protein S13 pseudogene 4, ATPase family AAA domain containing 2B	RPS13P4, ATAD2B
1207	rs112725470	2	24129148	23906278	T	C	0.194012	0.166326	0.99953	Imputed	AC(16:0)	AC	Adjusted for clinical lipids	intron variant	MODIFIER	ENSG00000119778	ATPase family AAA domain containing 2B	ATAD2B
1208	rs72790329	2	24129277	23906407	G	A	0.194012	0.166326	0.9995	Imputed	AC(16:0)	AC	Adjusted for clinical lipids	intron variant	MODIFIER	ENSG00000119778	ATPase family AAA domain containing 2B	ATAD2B
1209	rs140521091	2	24129389	23906519	A	G	0.13858	0.661621	0.99831	Imputed	AC(16:0)	AC	Adjusted for clinical lipids	intron variant	MODIFIER	ENSG00000119778	ATPase family AAA domain containing 2B	ATAD2B
1210	rs115861480	2	24129464	23906594	A	T	0.13858	0.661621	0.99889	Imputed	AC(16:0)	AC	Adjusted for clinical lipids	intron variant	MODIFIER	ENSG00000119778	ATPase family AAA domain containing 2B	ATAD2B
1211	rs72796316	2	24132272	23909402	C	T	0.154386	0.27738	0.99918	Imputed	AC(16:0)	AC	Adjusted for clinical lipids	intron variant	MODIFIER	ENSG00000119778	ATPase family AAA domain containing 2B	ATAD2B
1212	rs112313489	2	24132980	23910110	G	A	0.154386	0.27738	0.99925	Imputed	AC(16:0)	AC	Adjusted for clinical lipids	intron variant	MODIFIER	ENSG00000119778	ATPase family AAA domain containing 2B	ATAD2B
1213	rs72796319	2	24133027	23910157	C	T	0.154386	0.27738	0.99923	Imputed	AC(16:0)	AC	Adjusted for clinical lipids	intron variant	MODIFIER	ENSG00000119778	ATPase family AAA domain containing 2B	ATAD2B
1214	rs56104215	2	24133590	23910720	C	T	0.154386	0.27738	0.99925	Imputed	AC(16:0)	AC	Adjusted for clinical lipids	intron variant	MODIFIER	ENSG00000119778	ATPase family AAA domain containing 2B	ATAD2B
1215	rs113593043	2	24134032	23911162	G	A	0.154386	0.27738	0.99925	Imputed	AC(16:0)	AC	Adjusted for clinical lipids	intron variant	MODIFIER	ENSG00000119778	ATPase family AAA domain containing 2B	ATAD2B
1216	rs139050099	2	24134167	23911297	A	G	0.13858	0.661621	0.99886	Imputed	AC(16:0)	AC	Adjusted for clinical lipids	intron variant	MODIFIER	ENSG00000119778	ATPase family AAA domain containing 2B	ATAD2B
1217	rs72796325	2	24134537	23911667	A	G	0.194012	0.166326	0.99945	Imputed	AC(16:0)	AC	Adjusted for clinical lipids	intron variant	MODIFIER	ENSG00000119778	ATPase family AAA domain containing 2B	ATAD2B
1218	rs12612830	2	24134599	23911729	T	C	0.154386	0.27738	0.99922	Imputed	AC(16:0)	AC	Adjusted for clinical lipids	intron variant	MODIFIER	ENSG00000119778	ATPase family AAA domain containing 2B	ATAD2B
1219	rs12616257	2	24135034	23912164	G	A	0.194012	0.166326	0.99952	Imputed	AC(16:0)	AC	Adjusted for clinical lipids	intron variant	MODIFIER	ENSG00000119778	ATPase family AAA domain containing 2B	ATAD2B
1220	rs72796326	2	24137047	23914177	A	G	0.154386	0.27738	0.99921	Imputed	AC(16:0)	AC	Adjusted for clinical lipids	intron variant	MODIFIER	ENSG00000119778	ATPase family AAA domain containing 2B	ATAD2B
1221	rs72796327	2	24140372	23917502	C	T	0.13858	0.661621	0.99928	Imputed	AC(16:0)	AC	Adjusted for clinical lipids	intron variant	MODIFIER	ENSG00000119778	ATPase family AAA domain containing 2B	ATAD2B
1222	rs72796328	2	24141343	23918473	G	A	0.13858	0.661621	0.99892	Imputed	AC(16:0)	AC	Adjusted for clinical lipids	intron variant	MODIFIER	ENSG00000119778	ATPase family AAA domain containing 2B	ATAD2B
1223	rs72796329	2	24141912	23919042	A	G	0.154386	0.27738	0.99922	Imputed	AC(16:0)	AC	Adjusted for clinical lipids	intron variant	MODIFIER	ENSG00000119778	ATPase family AAA domain containing 2B	ATAD2B
1224	rs113530757	2	24142500	23919630	A	G	0.154386	0.27738	0.99918	Imputed	AC(16:0)	AC	Adjusted for clinical lipids	intron variant	MODIFIER	ENSG00000119778	ATPase family AAA domain containing 2B	ATAD2B
1225	rs72796337	2	24142957	23920087	A	G	0.154386	0.27738	0.99918	Imputed	AC(16:0)	AC	Adjusted for clinical lipids	intron variant	MODIFIER	ENSG00000119778	ATPase family AAA domain containing 2B	ATAD2B
1226	rs72796339	2	24143063	23920193	C	T	0.154386	0.27738	0.99914	Imputed	AC(16:0)	AC	Adjusted for clinical lipids	intron variant	MODIFIER	ENSG00000119778	ATPase family AAA domain containing 2B	ATAD2B
1227	rs72796340	2	24143622	23920752	A	T	0.154386	0.27738	0.99916	Imputed	AC(16:0)	AC	Adjusted for clinical lipids	intron variant	MODIFIER	ENSG00000119778	ATPase family AAA domain containing 2B	ATAD2B
1228	rs17046004	2	24144873	23922003	G	A	0.194012	0.166326	0.9991	Imputed	AC(16:0)	AC	Adjusted for clinical lipids	intron variant	MODIFIER	ENSG00000119778	ATPase family AAA domain containing 2B	ATAD2B
1229	rs145309966	2	24147047	23924177	A	G	0.138468	0.661481	0.99869	Imputed	AC(16:0)	AC	Adjusted for clinical lipids	upstream gene variant, intron variant	MODIFIER	ENSG00000173960, ENSG00000119778	UBX domain protein 2A, ATPase family AAA domain containing 2B	UBXN2A, ATAD2B
1230	rs72796343	2	24147631	23924761	A	G	0.138468	0.661481	0.99867	Imputed	AC(16:0)	AC	Adjusted for clinical lipids	upstream gene variant, intron variant	MODIFIER	ENSG00000173960, ENSG00000119778	UBX domain protein 2A, ATPase family AAA domain containing 2B	UBXN2A, ATAD2B
1231	rs963725	2	24148231	23925361	C	T	0.138468	0.661481	0.99867	Imputed	AC(16:0)	AC	Adjusted for clinical lipids	upstream gene variant, intron variant	MODIFIER	ENSG00000173960, ENSG00000119778	UBX domain protein 2A, ATPase family AAA domain containing 2B	UBXN2A, ATAD2B
1232	rs61739076	2	24149439	23926569	A	G	0.138468	0.661481	0.99865	Imputed	AC(16:0)	AC	Adjusted for clinical lipids	synonymous variant, upstream gene variant	LOW, MODIFIER	ENSG00000119778, ENSG00000173960	ATPase family AAA domain containing 2B, UBX domain protein 2A	ATAD2B, UBXN2A
1233	rs78332127	2	24150163	23927293	G	C	0.194012	0.166326	0.99887	Imputed	AC(16:0)	AC	Adjusted for clinical lipids	upstream gene variant, non coding transcript exon variant	MODIFIER	ENSG00000119778, ENSG00000173960	ATPase family AAA domain containing 2B, UBX domain protein 2A	ATAD2B, UBXN2A
1234	rs112139157	2	24150783	23927913	C	A	0.194012	0.166326	0.99886	Imputed	AC(16:0)	AC	Adjusted for clinical lipids	upstream gene variant, intron variant	MODIFIER	ENSG00000119778, ENSG00000173960	ATPase family AAA domain containing 2B, UBX domain protein 2A	ATAD2B, UBXN2A
1235	rs12616768	2	24151372	23928502	A	G	0.138468	0.661481	0.99894	Imputed	AC(16:0)	AC	Adjusted for clinical lipids	upstream gene variant, intron variant	MODIFIER	ENSG00000119778, ENSG00000173960	ATPase family AAA domain containing 2B, UBX domain protein 2A	ATAD2B, UBXN2A
1236	rs12613859	2	24151391	23928521	G	A	0.194012	0.166326	0.99886	Imputed	AC(16:0)	AC	Adjusted for clinical lipids	upstream gene variant, intron variant	MODIFIER	ENSG00000119778, ENSG00000173960	ATPase family AAA domain containing 2B, UBX domain protein 2A	ATAD2B, UBXN2A
1237	rs12621406	2	24154821	23931951	T	C	0.154274	0.277311	0.99861	Imputed	AC(16:0)	AC	Adjusted for clinical lipids	upstream gene variant, intron variant	MODIFIER	ENSG00000119778, ENSG00000173960	ATPase family AAA domain containing 2B, UBX domain protein 2A	ATAD2B, UBXN2A
1238	rs12621445	2	24154964	23932094	T	C	0.138468	0.661481	0.99897	Imputed	AC(16:0)	AC	Adjusted for clinical lipids	upstream gene variant, intron variant	MODIFIER	ENSG00000119778, ENSG00000173960	ATPase family AAA domain containing 2B, UBX domain protein 2A	ATAD2B, UBXN2A
1239	rs6754694	2	24155448	23932578	C	T	0.154274	0.277311	0.99862	Imputed	AC(16:0)	AC	Adjusted for clinical lipids	intron variant	MODIFIER	ENSG00000173960	UBX domain protein 2A	UBXN2A
1240	rs6751655	2	24155478	23932608	G	A	0.137689	0.659945	0.99873	Genotyped	AC(16:0)	AC	Adjusted for clinical lipids	intron variant	MODIFIER	ENSG00000173960	UBX domain protein 2A	UBXN2A
1241	rs56064672	2	24156769	23933899	T	G	0.194012	0.166326	0.99856	Imputed	AC(16:0)	AC	Adjusted for clinical lipids	intron variant	MODIFIER	ENSG00000173960	UBX domain protein 2A	UBXN2A
1242	rs11893708	2	24157786	23934916	A	G	0.194012	0.166326	0.99871	Imputed	AC(16:0)	AC	Adjusted for clinical lipids	intron variant	MODIFIER	ENSG00000173960	UBX domain protein 2A	UBXN2A
1243	rs55846516	2	24158003	23935133	C	T	0.154274	0.277311	0.99887	Imputed	AC(16:0)	AC	Adjusted for clinical lipids	intron variant	MODIFIER	ENSG00000173960	UBX domain protein 2A	UBXN2A
1244	rs72796351	2	24158425	23935555	C	T	0.154274	0.277311	0.99882	Imputed	AC(16:0)	AC	Adjusted for clinical lipids	upstream gene variant, intron variant	MODIFIER	ENSG00000173960	UBX domain protein 2A	UBXN2A
1245	rs2176265	2	24158638	23935768	G	C	0.194012	0.166326	0.99847	Imputed	AC(16:0)	AC	Adjusted for clinical lipids	upstream gene variant, intron variant	MODIFIER	ENSG00000173960	UBX domain protein 2A	UBXN2A
1246	rs6710426	2	24159288	23936418	G	A	0.154163	0.277391	0.99842	Imputed	AC(16:0)	AC	Adjusted for clinical lipids	upstream gene variant, intron variant	MODIFIER	ENSG00000173960	UBX domain protein 2A	UBXN2A
1247	rs113014365	2	24159903	23937033	T	C	0.194012	0.166326	0.99856	Imputed	AC(16:0)	AC	Adjusted for clinical lipids	upstream gene variant, intron variant	MODIFIER	ENSG00000173960	UBX domain protein 2A	UBXN2A
1248	rs72796357	2	24160131	23937261	G	A	0.154274	0.277311	0.99856	Imputed	AC(16:0)	AC	Adjusted for clinical lipids	upstream gene variant, intron variant	MODIFIER	ENSG00000173960	UBX domain protein 2A	UBXN2A
1249	rs72796358	2	24160132	23937262	A	T	0.154274	0.277311	0.99868	Imputed	AC(16:0)	AC	Adjusted for clinical lipids	upstream gene variant, intron variant	MODIFIER	ENSG00000173960	UBX domain protein 2A	UBXN2A
1250	rs72796359	2	24160545	23937675	C	T	0.138468	0.661481	0.99844	Imputed	AC(16:0)	AC	Adjusted for clinical lipids	upstream gene variant, intron variant	MODIFIER	ENSG00000173960	UBX domain protein 2A	UBXN2A
1251	rs72796361	2	24160689	23937819	T	A	0.194012	0.166326	0.99847	Imputed	AC(16:0)	AC	Adjusted for clinical lipids	upstream gene variant, intron variant	MODIFIER	ENSG00000173960	UBX domain protein 2A	UBXN2A
1252	rs72796369	2	24162663	23939793	T	G	0.194012	0.166326	0.99829	Imputed	AC(16:0)	AC	Adjusted for clinical lipids	upstream gene variant, intron variant	MODIFIER	ENSG00000173960, ENSG00000234946	UBX domain protein 2A, succinate dehydrogenase complex subunit C pseudogene 3	UBXN2A, SDHCP3
1253	rs12616899	2	24165235	23942365	G	A	0.154386	0.27738	0.99805	Imputed	AC(16:0)	AC	Adjusted for clinical lipids	upstream gene variant, intron variant	MODIFIER	ENSG00000234946, ENSG00000173960	succinate dehydrogenase complex subunit C pseudogene 3, UBX domain protein 2A	SDHCP3, UBXN2A
1254	rs12616985	2	24165511	23942641	C	A	0.154386	0.27738	0.99803	Imputed	AC(16:0)	AC	Adjusted for clinical lipids	upstream gene variant, intron variant	MODIFIER	ENSG00000234946, ENSG00000173960	succinate dehydrogenase complex subunit C pseudogene 3, UBX domain protein 2A	SDHCP3, UBXN2A
1255	rs55653174	2	24166001	23943131	G	A	0.154386	0.27738	0.99785	Imputed	AC(16:0)	AC	Adjusted for clinical lipids	upstream gene variant, intron variant	MODIFIER	ENSG00000234946, ENSG00000173960	succinate dehydrogenase complex subunit C pseudogene 3, UBX domain protein 2A	SDHCP3, UBXN2A
1256	rs12617839	2	24166277	23943407	T	A	0.154386	0.27738	0.99787	Imputed	AC(16:0)	AC	Adjusted for clinical lipids	upstream gene variant, intron variant	MODIFIER	ENSG00000234946, ENSG00000173960	succinate dehydrogenase complex subunit C pseudogene 3, UBX domain protein 2A	SDHCP3, UBXN2A
1257	rs75046532	2	24167267	23944397	G	A	0.154386	0.27738	0.99771	Imputed	AC(16:0)	AC	Adjusted for clinical lipids	downstream gene variant, intron variant	MODIFIER	ENSG00000234946, ENSG00000173960	succinate dehydrogenase complex subunit C pseudogene 3, UBX domain protein 2A	SDHCP3, UBXN2A
1258	rs72796378	2	24167385	23944515	A	G	0.194012	0.166326	0.9976	Imputed	AC(16:0)	AC	Adjusted for clinical lipids	downstream gene variant, intron variant	MODIFIER	ENSG00000234946, ENSG00000173960	succinate dehydrogenase complex subunit C pseudogene 3, UBX domain protein 2A	SDHCP3, UBXN2A
1259	rs111229211	2	24167417	23944547	G	T	0.146928	0.0123346	0.98518	Imputed	AC(16:0)	AC	Adjusted for clinical lipids	downstream gene variant, intron variant	MODIFIER	ENSG00000234946, ENSG00000173960	succinate dehydrogenase complex subunit C pseudogene 3, UBX domain protein 2A	SDHCP3, UBXN2A
1260	rs7578969	2	24168620	23945750	C	T	0.154386	0.27738	0.99752	Imputed	AC(16:0)	AC	Adjusted for clinical lipids	downstream gene variant, intron variant	MODIFIER	ENSG00000234946, ENSG00000173960	succinate dehydrogenase complex subunit C pseudogene 3, UBX domain protein 2A	SDHCP3, UBXN2A
1261	rs11894756	2	24170214	23947344	T	C	0.194012	0.166326	0.99721	Imputed	AC(16:0)	AC	Adjusted for clinical lipids	downstream gene variant, intron variant	MODIFIER	ENSG00000234946, ENSG00000173960	succinate dehydrogenase complex subunit C pseudogene 3, UBX domain protein 2A	SDHCP3, UBXN2A
1262	rs72796385	2	24170360	23947490	A	T	0.154386	0.27738	0.99722	Imputed	AC(16:0)	AC	Adjusted for clinical lipids	downstream gene variant, intron variant	MODIFIER	ENSG00000234946, ENSG00000173960	succinate dehydrogenase complex subunit C pseudogene 3, UBX domain protein 2A	SDHCP3, UBXN2A
1263	rs113966511	2	24171365	23948495	C	T	0.154386	0.27738	0.99711	Imputed	AC(16:0)	AC	Adjusted for clinical lipids	downstream gene variant, intron variant	MODIFIER	ENSG00000234946, ENSG00000173960	succinate dehydrogenase complex subunit C pseudogene 3, UBX domain protein 2A	SDHCP3, UBXN2A
1264	rs72796388	2	24171509	23948639	C	A	0.154386	0.27738	0.9971	Imputed	AC(16:0)	AC	Adjusted for clinical lipids	downstream gene variant, intron variant	MODIFIER	ENSG00000234946, ENSG00000173960	succinate dehydrogenase complex subunit C pseudogene 3, UBX domain protein 2A	SDHCP3, UBXN2A
1265	rs72796389	2	24171761	23948891	G	A	0.154386	0.27738	0.99705	Imputed	AC(16:0)	AC	Adjusted for clinical lipids	downstream gene variant, intron variant	MODIFIER	ENSG00000234946, ENSG00000173960	succinate dehydrogenase complex subunit C pseudogene 3, UBX domain protein 2A	SDHCP3, UBXN2A
1266	rs7594510	2	24173377	23950507	G	A	0.154386	0.27738	0.99685	Imputed	AC(16:0)	AC	Adjusted for clinical lipids	intron variant	MODIFIER	ENSG00000173960	UBX domain protein 2A	UBXN2A
1267	rs7581107	2	24173565	23950695	T	C	0.154386	0.27738	0.9968	Imputed	AC(16:0)	AC	Adjusted for clinical lipids	intron variant	MODIFIER	ENSG00000173960	UBX domain protein 2A	UBXN2A
1268	rs113312575	2	24178093	23955223	G	A	0.154386	0.27738	0.99625	Imputed	AC(16:0)	AC	Adjusted for clinical lipids	intron variant	MODIFIER	ENSG00000173960	UBX domain protein 2A	UBXN2A
1269	rs72796396	2	24178154	23955284	A	G	0.154386	0.27738	0.99626	Imputed	AC(16:0)	AC	Adjusted for clinical lipids	intron variant	MODIFIER	ENSG00000173960	UBX domain protein 2A	UBXN2A
1270	rs72796397	2	24178211	23955341	A	T	0.154386	0.27738	0.99627	Imputed	AC(16:0)	AC	Adjusted for clinical lipids	intron variant	MODIFIER	ENSG00000173960	UBX domain protein 2A	UBXN2A
1271	rs72796401	2	24180078	23957208	A	T	0.193789	0.166344	0.99426	Imputed	AC(16:0)	AC	Adjusted for clinical lipids	intron variant	MODIFIER	ENSG00000173960	UBX domain protein 2A	UBXN2A
1272	rs72796402	2	24180104	23957234	G	A	0.137912	0.615858	0.98957	Imputed	AC(16:0)	AC	Adjusted for clinical lipids	intron variant	MODIFIER	ENSG00000173960	UBX domain protein 2A	UBXN2A
1273	rs72798404	2	24180125	23957255	T	C	0.137912	0.615858	0.99005	Imputed	AC(16:0)	AC	Adjusted for clinical lipids	intron variant	MODIFIER	ENSG00000173960	UBX domain protein 2A	UBXN2A
1274	rs72798406	2	24180144	23957274	C	T	0.193678	0.151675	0.99189	Imputed	AC(16:0)	AC	Adjusted for clinical lipids	intron variant	MODIFIER	ENSG00000173960	UBX domain protein 2A	UBXN2A
1275	rs12616678	2	24181159	23958289	T	G	0.194012	0.166326	0.99574	Imputed	AC(16:0)	AC	Adjusted for clinical lipids	intron variant	MODIFIER	ENSG00000173960	UBX domain protein 2A	UBXN2A
1276	rs12623496	2	24181583	23958713	T	C	0.154386	0.27738	0.99556	Imputed	AC(16:0)	AC	Adjusted for clinical lipids	intron variant	MODIFIER	ENSG00000173960	UBX domain protein 2A	UBXN2A
1277	rs12623521	2	24181670	23958800	T	C	0.194012	0.166326	0.99576	Imputed	AC(16:0)	AC	Adjusted for clinical lipids	intron variant	MODIFIER	ENSG00000173960	UBX domain protein 2A	UBXN2A
1278	rs72798408	2	24181845	23958975	C	G	0.13858	0.661621	0.99512	Imputed	AC(16:0)	AC	Adjusted for clinical lipids	intron variant	MODIFIER	ENSG00000173960	UBX domain protein 2A	UBXN2A
1279	rs72798411	2	24184343	23961473	G	A	0.13858	0.661621	0.99472	Imputed	AC(16:0)	AC	Adjusted for clinical lipids	intron variant	MODIFIER	ENSG00000173960	UBX domain protein 2A	UBXN2A
1280	rs112788077	2	24184676	23961806	G	A	0.154386	0.27738	0.99531	Imputed	AC(16:0)	AC	Adjusted for clinical lipids	intron variant	MODIFIER	ENSG00000173960	UBX domain protein 2A	UBXN2A
1281	rs112145585	2	24185525	23962655	T	G	0.154386	0.27738	0.99531	Imputed	AC(16:0)	AC	Adjusted for clinical lipids	intron variant	MODIFIER	ENSG00000173960	UBX domain protein 2A	UBXN2A
1282	rs113125845	2	24185760	23962890	G	A	0.154386	0.27738	0.99505	Imputed	AC(16:0)	AC	Adjusted for clinical lipids	intron variant	MODIFIER	ENSG00000173960	UBX domain protein 2A	UBXN2A
1283	rs34229697	2	24186011	23963141	G	A	0.194012	0.166326	0.99525	Imputed	AC(16:0)	AC	Adjusted for clinical lipids	intron variant	MODIFIER	ENSG00000173960	UBX domain protein 2A	UBXN2A
1284	rs111248727	2	24187158	23964288	G	A	0.154386	0.27738	0.99518	Imputed	AC(16:0)	AC	Adjusted for clinical lipids	intron variant	MODIFIER	ENSG00000173960	UBX domain protein 2A	UBXN2A
1285	rs112221470	2	24187190	23964320	T	C	0.154386	0.27738	0.99484	Imputed	AC(16:0)	AC	Adjusted for clinical lipids	intron variant	MODIFIER	ENSG00000173960	UBX domain protein 2A	UBXN2A
1286	rs55982282	2	24188128	23965258	A	G	0.13858	0.661621	0.99462	Imputed	AC(16:0)	AC	Adjusted for clinical lipids	intron variant	MODIFIER	ENSG00000173960	UBX domain protein 2A	UBXN2A
1287	rs56339200	2	24188194	23965324	A	C	0.154386	0.27738	0.99511	Imputed	AC(16:0)	AC	Adjusted for clinical lipids	intron variant	MODIFIER	ENSG00000173960	UBX domain protein 2A	UBXN2A
1288	rs72798417	2	24188656	23965786	T	C	0.154386	0.27738	0.99509	Imputed	AC(16:0)	AC	Adjusted for clinical lipids	intron variant	MODIFIER	ENSG00000173960	UBX domain protein 2A	UBXN2A
1289	rs72798418	2	24188922	23966052	G	A	0.154386	0.27738	0.99509	Imputed	AC(16:0)	AC	Adjusted for clinical lipids	intron variant	MODIFIER	ENSG00000173960	UBX domain protein 2A	UBXN2A
1290	rs147850066	2	24191317	23968447	G	C	0.13858	0.661621	0.99419	Imputed	AC(16:0)	AC	Adjusted for clinical lipids	upstream gene variant, intron variant	MODIFIER	ENSG00000173960	UBX domain protein 2A	UBXN2A
1291	rs12617474	2	24192510	23969640	T	C	0.154386	0.27738	0.99474	Imputed	AC(16:0)	AC	Adjusted for clinical lipids	upstream gene variant, intron variant	MODIFIER	ENSG00000173960	UBX domain protein 2A	UBXN2A
1292	rs6731001	2	24192952	23970082	G	A	0.154386	0.27738	0.99467	Imputed	AC(16:0)	AC	Adjusted for clinical lipids	upstream gene variant, intron variant	MODIFIER	ENSG00000173960	UBX domain protein 2A	UBXN2A
1293	rs12620594	2	24194490	23971620	A	G	0.154386	0.27738	0.99448	Imputed	AC(16:0)	AC	Adjusted for clinical lipids	intron variant	MODIFIER	ENSG00000173960	UBX domain protein 2A	UBXN2A
1294	rs12614452	2	24194608	23971738	T	C	0.154386	0.27738	0.99445	Imputed	AC(16:0)	AC	Adjusted for clinical lipids	intron variant	MODIFIER	ENSG00000173960	UBX domain protein 2A	UBXN2A
1295	rs72781631	2	24195064	23972194	A	G	0.154386	0.331149	0.9943	Imputed	AC(16:0)	AC	Adjusted for clinical lipids	intron variant	MODIFIER	ENSG00000173960	UBX domain protein 2A	UBXN2A
1296	rs111869566	2	24196340	23973470	A	C	0.154274	0.277311	0.99425	Imputed	AC(16:0)	AC	Adjusted for clinical lipids	intron variant	MODIFIER	ENSG00000173960	UBX domain protein 2A	UBXN2A
1297	rs112603501	2	24197254	23974384	T	C	0.154608	0.253686	0.99315	Imputed	AC(16:0)	AC	Adjusted for clinical lipids	intron variant	MODIFIER	ENSG00000173960	UBX domain protein 2A	UBXN2A
1298	rs72781632	2	24198342	23975472	C	A	0.138691	0.532526	0.99346	Imputed	AC(16:0)	AC	Adjusted for clinical lipids	intron variant	MODIFIER	ENSG00000173960	UBX domain protein 2A	UBXN2A
1299	rs2339887	2	24198376	23975506	A	G	0.194123	0.127034	0.99401	Imputed	AC(16:0)	AC	Adjusted for clinical lipids	intron variant	MODIFIER	ENSG00000173960	UBX domain protein 2A	UBXN2A
1300	rs72781634	2	24199102	23976232	T	C	0.15561	0.191751	0.99413	Imputed	AC(16:0)	AC	Adjusted for clinical lipids	intron variant	MODIFIER	ENSG00000173960	UBX domain protein 2A	UBXN2A
1301	rs112866529	2	24201599	23978729	T	G	0.195125	0.116817	0.994	Imputed	AC(16:0)	AC	Adjusted for clinical lipids	downstream gene variant, intron variant	MODIFIER	ENSG00000173960	UBX domain protein 2A	UBXN2A
1302	rs111571980	2	24201695	23978825	G	C	0.195013	0.0961834	0.99399	Imputed	AC(16:0)	AC	Adjusted for clinical lipids	downstream gene variant, intron variant	MODIFIER	ENSG00000173960	UBX domain protein 2A	UBXN2A
1303	rs72781639	2	24204148	23981278	G	C	0.15561	0.155844	0.99412	Imputed	AC(16:0)	AC	Adjusted for clinical lipids	downstream gene variant, intron variant	MODIFIER	ENSG00000173960	UBX domain protein 2A	UBXN2A
1304	rs56289338	2	24206313	23983443	G	A	0.195013	0.0961834	0.99393	Imputed	AC(16:0)	AC	Adjusted for clinical lipids	intron variant	MODIFIER	ENSG00000173960	UBX domain protein 2A	UBXN2A
1305	rs113039006	2	24208221	23985351	C	T	0.195013	0.0961834	0.99385	Imputed	AC(16:0)	AC	Adjusted for clinical lipids	intron variant	MODIFIER	ENSG00000173960	UBX domain protein 2A	UBXN2A
1306	rs72781643	2	24208746	23985876	A	G	0.15561	0.155844	0.99375	Imputed	AC(16:0)	AC	Adjusted for clinical lipids	intron variant	MODIFIER	ENSG00000173960	UBX domain protein 2A	UBXN2A
1307	rs72781644	2	24209348	23986478	C	T	0.195013	0.0961834	0.9939	Imputed	AC(16:0)	AC	Adjusted for clinical lipids	intron variant	MODIFIER	ENSG00000173960	UBX domain protein 2A	UBXN2A
1308	rs72781648	2	24210333	23987463	C	T	0.15561	0.155844	0.99409	Imputed	AC(16:0)	AC	Adjusted for clinical lipids	intron variant	MODIFIER	ENSG00000173960	UBX domain protein 2A	UBXN2A
1309	rs72781649	2	24210864	23987994	G	A	0.155499	0.172447	0.99413	Imputed	AC(16:0)	AC	Adjusted for clinical lipids	intron variant	MODIFIER	ENSG00000173960	UBX domain protein 2A	UBXN2A
1310	rs12616250	2	24211550	23988680	C	T	0.155276	0.139164	0.99414	Imputed	AC(16:0)	AC	Adjusted for clinical lipids	intron variant	MODIFIER	ENSG00000173960	UBX domain protein 2A	UBXN2A
1311	rs72781652	2	24213754	23990884	A	G	0.154608	0.170646	0.99216	Imputed	AC(16:0)	AC	Adjusted for clinical lipids	intron variant	MODIFIER	ENSG00000173960	UBX domain protein 2A	UBXN2A
1312	rs17763224	2	24213776	23990906	C	T	0.154942	0.154267	0.99166	Imputed	AC(16:0)	AC	Adjusted for clinical lipids	intron variant	MODIFIER	ENSG00000173960	UBX domain protein 2A	UBXN2A
1313	rs111247693	2	24214373	23991503	T	C	0.145815	0.187332	0.99142	Imputed	AC(16:0)	AC	Adjusted for clinical lipids	intron variant	MODIFIER	ENSG00000173960	UBX domain protein 2A	UBXN2A
1314	rs72781653	2	24215633	23992763	C	T	0.155387	0.139199	0.99425	Imputed	AC(16:0)	AC	Adjusted for clinical lipids	downstream gene variant, intron variant	MODIFIER	ENSG00000243847, ENSG00000173960	RNA, 7SL, cytoplasmic 610, pseudogene, UBX domain protein 2A	RN7SL610P, UBXN2A
1315	rs72781654	2	24218099	23995229	C	T	0.195125	0.0786547	0.99393	Imputed	AC(16:0)	AC	Adjusted for clinical lipids	downstream gene variant, intron variant	MODIFIER	ENSG00000243847, ENSG00000173960	RNA, 7SL, cytoplasmic 610, pseudogene, UBX domain protein 2A	RN7SL610P, UBXN2A
1316	rs72781658	2	24220141	23997271	G	A	0.13947	0.384393	0.99438	Imputed	AC(16:0)	AC	Adjusted for clinical lipids	upstream gene variant, intron variant	MODIFIER	ENSG00000243847, ENSG00000173960	RNA, 7SL, cytoplasmic 610, pseudogene, UBX domain protein 2A	RN7SL610P, UBXN2A
1317	rs112748941	2	24220352	23997482	C	T	0.233304	0.00518547	0.93884	Imputed	AC(16:0)	AC	Adjusted for clinical lipids	upstream gene variant, intron variant	MODIFIER	ENSG00000243847, ENSG00000173960	RNA, 7SL, cytoplasmic 610, pseudogene, UBX domain protein 2A	RN7SL610P, UBXN2A
1318	rs56205282	2	24221317	23998447	T	C	0.13947	0.384393	0.99445	Imputed	AC(16:0)	AC	Adjusted for clinical lipids	upstream gene variant, intron variant	MODIFIER	ENSG00000243847, ENSG00000173960	RNA, 7SL, cytoplasmic 610, pseudogene, UBX domain protein 2A	RN7SL610P, UBXN2A
1319	rs56053667	2	24221475	23998605	G	A	0.15561	0.155844	0.99299	Imputed	AC(16:0)	AC	Adjusted for clinical lipids	upstream gene variant, intron variant	MODIFIER	ENSG00000243847, ENSG00000173960	RNA, 7SL, cytoplasmic 610, pseudogene, UBX domain protein 2A	RN7SL610P, UBXN2A
1320	rs72781663	2	24221694	23998824	G	C	0.157614	0.0816933	0.98606	Imputed	AC(16:0)	AC	Adjusted for clinical lipids	upstream gene variant, intron variant	MODIFIER	ENSG00000243847, ENSG00000173960	RNA, 7SL, cytoplasmic 610, pseudogene, UBX domain protein 2A	RN7SL610P, UBXN2A
1321	rs72781665	2	24223086	24000216	A	G	0.155387	0.139199	0.99494	Imputed	AC(16:0)	AC	Adjusted for clinical lipids	3 prime UTR variant, upstream gene variant, downstream gene variant, non coding transcript exon variant	MODIFIER	ENSG00000173960, ENSG00000243847	UBX domain protein 2A, RNA, 7SL, cytoplasmic 610, pseudogene	UBXN2A, RN7SL610P
1322	rs113365896	2	24224087	24001217	T	C	0.194791	0.0866992	0.99462	Imputed	AC(16:0)	AC	Adjusted for clinical lipids	3 prime UTR variant, upstream gene variant, downstream gene variant	MODIFIER	ENSG00000173960, ENSG00000243847	UBX domain protein 2A, RNA, 7SL, cytoplasmic 610, pseudogene	UBXN2A, RN7SL610P
1323	rs72781667	2	24225667	24002797	G	A	0.155387	0.139199	0.99478	Imputed	AC(16:0)	AC	Adjusted for clinical lipids	3 prime UTR variant, downstream gene variant	MODIFIER	ENSG00000173960	UBX domain protein 2A	UBXN2A
1324	rs11553491	2	24225901	24003031	C	G	0.155276	0.139164	0.99559	Imputed	AC(16:0)	AC	Adjusted for clinical lipids	3 prime UTR variant, downstream gene variant	MODIFIER	ENSG00000173960	UBX domain protein 2A	UBXN2A
1325	rs113362373	2	24227357	24004487	G	A	0.13947	0.384393	0.99538	Imputed	AC(16:0)	AC	Adjusted for clinical lipids	3 prime UTR variant, downstream gene variant	MODIFIER	ENSG00000173960	UBX domain protein 2A	UBXN2A
1326	rs56068891	2	24230633	24007763	G	A	0.139248	0.418238	0.99589	Imputed	AC(16:0)	AC	Adjusted for clinical lipids	upstream gene variant, downstream gene variant, intergenic region	MODIFIER	ENSG00000205639, ENSG00000173960, ENSG00000173960-ENSG00000205639	major facilitator superfamily domain containing 2B, UBX domain protein 2A, UBX domain protein 2A, major facilitator superfamily domain containing 2B	MFSD2B, UBXN2A, UBXN2A, MFSD2B
1327	rs72781671	2	24231123	24008253	G	A	0.139248	0.418238	0.99592	Imputed	AC(16:0)	AC	Adjusted for clinical lipids	upstream gene variant, downstream gene variant, intergenic region	MODIFIER	ENSG00000205639, ENSG00000173960, ENSG00000173960-ENSG00000205639	major facilitator superfamily domain containing 2B, UBX domain protein 2A, UBX domain protein 2A, major facilitator superfamily domain containing 2B	MFSD2B, UBXN2A, UBXN2A, MFSD2B
1328	rs72781675	2	24232092	24009222	A	G	0.142253	0.501463	0.99524	Imputed	AC(16:0)	AC	Adjusted for clinical lipids	upstream gene variant, downstream gene variant, intergenic region	MODIFIER	ENSG00000205639, ENSG00000173960, ENSG00000173960-ENSG00000205639	major facilitator superfamily domain containing 2B, UBX domain protein 2A, UBX domain protein 2A, major facilitator superfamily domain containing 2B	MFSD2B, UBXN2A, UBXN2A, MFSD2B
1329	rs72781679	2	24237712	24014842	A	G	0.139025	0.418224	0.99562	Imputed	AC(16:0)	AC	Adjusted for clinical lipids	upstream gene variant, intron variant	MODIFIER	ENSG00000205639	major facilitator superfamily domain containing 2B	MFSD2B
1330	rs72781680	2	24238928	24016058	T	C	0.139025	0.418224	0.99564	Imputed	AC(16:0)	AC	Adjusted for clinical lipids	upstream gene variant, intron variant	MODIFIER	ENSG00000205639	major facilitator superfamily domain containing 2B	MFSD2B
1331	rs17712391	2	24245659	24022789	T	C	0.138468	0.416011	0.99721	Imputed	AC(16:0)	AC	Adjusted for clinical lipids	upstream gene variant, downstream gene variant, intron variant	MODIFIER	ENSG00000205639	major facilitator superfamily domain containing 2B	MFSD2B
1332	rs72781683	2	24247423	24024553	C	T	0.13947	0.384393	0.99756	Imputed	AC(16:0)	AC	Adjusted for clinical lipids	downstream gene variant, intron variant	MODIFIER	ENSG00000163026, ENSG00000205639	WD repeat and coiled coil containing, major facilitator superfamily domain containing 2B	WDCP, MFSD2B
1333	rs55773155	2	24255081	24032211	G	A	0.139248	0.350248	0.99418	Imputed	AC(16:0)	AC	Adjusted for clinical lipids	intron variant	MODIFIER	ENSG00000163026, ENSG00000205639	WD repeat and coiled coil containing, major facilitator superfamily domain containing 2B	WDCP, MFSD2B
1334	rs56392651	2	24255208	24032338	T	C	0.139248	0.350248	0.99397	Imputed	AC(16:0)	AC	Adjusted for clinical lipids	intron variant	MODIFIER	ENSG00000163026, ENSG00000205639	WD repeat and coiled coil containing, major facilitator superfamily domain containing 2B	WDCP, MFSD2B
1335	rs17763442	2	24255991	24033121	T	C	0.139248	0.350248	0.99314	Imputed	AC(16:0)	AC	Adjusted for clinical lipids	intron variant	MODIFIER	ENSG00000163026, ENSG00000205639	WD repeat and coiled coil containing, major facilitator superfamily domain containing 2B	WDCP, MFSD2B
1336	rs72781689	2	24256349	24033479	T	C	0.140583	0.294248	0.99061	Imputed	AC(16:0)	AC	Adjusted for clinical lipids	intron variant	MODIFIER	ENSG00000163026, ENSG00000205639	WD repeat and coiled coil containing, major facilitator superfamily domain containing 2B	WDCP, MFSD2B
1337	rs7355559	2	24256946	24034076	T	G	0.859639	0.265558	0.98977	Imputed	AC(16:0)	AC	Adjusted for clinical lipids	downstream gene variant, intron variant	MODIFIER	ENSG00000163026, ENSG00000205639	WD repeat and coiled coil containing, major facilitator superfamily domain containing 2B	WDCP, MFSD2B
1338	rs10194817	2	24257051	24034181	G	A	0.859639	0.265558	0.98949	Imputed	AC(16:0)	AC	Adjusted for clinical lipids	downstream gene variant, intron variant	MODIFIER	ENSG00000163026, ENSG00000205639	WD repeat and coiled coil containing, major facilitator superfamily domain containing 2B	WDCP, MFSD2B
1339	rs150726348	2	24257250	24034380	G	A	0.139804	0.291942	0.98974	Imputed	AC(16:0)	AC	Adjusted for clinical lipids	downstream gene variant, intron variant	MODIFIER	ENSG00000163026, ENSG00000205639	WD repeat and coiled coil containing, major facilitator superfamily domain containing 2B	WDCP, MFSD2B
1340	rs11125372	2	24257582	24034712	T	A	0.859639	0.265558	0.98876	Imputed	AC(16:0)	AC	Adjusted for clinical lipids	downstream gene variant, intron variant	MODIFIER	ENSG00000163026, ENSG00000205639	WD repeat and coiled coil containing, major facilitator superfamily domain containing 2B	WDCP, MFSD2B
1341	rs12621152	2	24257682	24034812	C	T	0.838825	0.377092	0.94912	Imputed	AC(16:0)	AC	Adjusted for clinical lipids	downstream gene variant, intron variant	MODIFIER	ENSG00000163026, ENSG00000205639	WD repeat and coiled coil containing, major facilitator superfamily domain containing 2B	WDCP, MFSD2B
1342	rs872169	2	24259188	24036318	G	C	0.210931	0.590623	0.97928	Imputed	AC(16:0)	AC	Adjusted for clinical lipids	downstream gene variant, intron variant	MODIFIER	ENSG00000163026, ENSG00000205639	WD repeat and coiled coil containing, major facilitator superfamily domain containing 2B	WDCP, MFSD2B
1343	rs72781692	2	24263319	24040449	G	T	0.207591	0.68324	0.98947	Imputed	AC(16:0)	AC	Adjusted for clinical lipids	intron variant	MODIFIER	ENSG00000163026, ENSG00000205639	WD repeat and coiled coil containing, major facilitator superfamily domain containing 2B	WDCP, MFSD2B
1344	rs111310684	2	24265682	24042812	G	C	0.207369	0.650101	0.99085	Imputed	AC(16:0)	AC	Adjusted for clinical lipids	upstream gene variant, intron variant	MODIFIER	ENSG00000222940, ENSG00000163026, ENSG00000205639	RNA, U6 small nuclear 370, pseudogene, WD repeat and coiled coil containing, major facilitator superfamily domain containing 2B	RNU6-370P, WDCP, MFSD2B
1345	rs72781695	2	24266744	24043874	C	T	0.207369	0.650101	0.99167	Imputed	AC(16:0)	AC	Adjusted for clinical lipids	upstream gene variant, intron variant	MODIFIER	ENSG00000222940, ENSG00000163026, ENSG00000205639	RNA, U6 small nuclear 370, pseudogene, WD repeat and coiled coil containing, major facilitator superfamily domain containing 2B	RNU6-370P, WDCP, MFSD2B
1346	rs72781696	2	24267014	24044144	T	C	0.207369	0.650101	0.9919	Imputed	AC(16:0)	AC	Adjusted for clinical lipids	upstream gene variant, intron variant	MODIFIER	ENSG00000222940, ENSG00000163026, ENSG00000205639	RNA, U6 small nuclear 370, pseudogene, WD repeat and coiled coil containing, major facilitator superfamily domain containing 2B	RNU6-370P, WDCP, MFSD2B
1347	rs55788848	2	24268721	24045851	T	C	0.207369	0.650101	0.99289	Imputed	AC(16:0)	AC	Adjusted for clinical lipids	upstream gene variant, intron variant, non coding transcript exon variant	MODIFIER	ENSG00000119782, ENSG00000163026, ENSG00000205639, ENSG00000222940	FKBP prolyl isomerase 1B, WD repeat and coiled coil containing, major facilitator superfamily domain containing 2B, RNA, U6 small nuclear 370, pseudogene	FKBP1B, WDCP, MFSD2B, RNU6-370P
1348	rs72781698	2	24271506	24048636	T	C	0.207591	0.68324	0.99568	Imputed	AC(16:0)	AC	Adjusted for clinical lipids	upstream gene variant, downstream gene variant, intron variant	MODIFIER	ENSG00000163026, ENSG00000119782, ENSG00000222940, ENSG00000205639	WD repeat and coiled coil containing, FKBP prolyl isomerase 1B, RNA, U6 small nuclear 370, pseudogene, major facilitator superfamily domain containing 2B	WDCP, FKBP1B, RNU6-370P, MFSD2B
1349	rs72781699	2	24277709	24054839	A	G	0.207035	1	0.99706	Imputed	AC(16:0)	AC	Adjusted for clinical lipids	intron variant	MODIFIER	ENSG00000119782, ENSG00000205639	FKBP prolyl isomerase 1B, major facilitator superfamily domain containing 2B	FKBP1B, MFSD2B
1350	rs72783605	2	24287864	24064994	G	A	0.208037	0.820881	0.99806	Imputed	AC(16:0)	AC	Adjusted for clinical lipids	downstream gene variant, intergenic region	MODIFIER	ENSG00000119782, ENSG00000115128, ENSG00000205639, ENSG00000119782-ENSG00000115128	FKBP prolyl isomerase 1B, splicing factor 3b subunit 6, major facilitator superfamily domain containing 2B, FKBP prolyl isomerase 1B, splicing factor 3b subunit 6	FKBP1B, SF3B6, MFSD2B, FKBP1B, SF3B6
1351	rs2111884	2	24289472	24066602	T	A	0.208037	0.820881	0.99808	Imputed	AC(16:0)	AC	Adjusted for clinical lipids	downstream gene variant, intergenic region	MODIFIER	ENSG00000119782, ENSG00000115128, ENSG00000205639, ENSG00000119782-ENSG00000115128	FKBP prolyl isomerase 1B, splicing factor 3b subunit 6, major facilitator superfamily domain containing 2B, FKBP prolyl isomerase 1B, splicing factor 3b subunit 6	FKBP1B, SF3B6, MFSD2B, FKBP1B, SF3B6
1352	rs72783611	2	24291445	24068575	T	C	0.207591	0.820662	0.99796	Imputed	AC(16:0)	AC	Adjusted for clinical lipids	downstream gene variant, intron variant	MODIFIER	ENSG00000119782, ENSG00000115128	FKBP prolyl isomerase 1B, splicing factor 3b subunit 6	FKBP1B, SF3B6
1353	rs78362496	2	24291792	24068922	C	T	0.207814	0.785721	0.99813	Imputed	AC(16:0)	AC	Adjusted for clinical lipids	downstream gene variant, intron variant	MODIFIER	ENSG00000115128	splicing factor 3b subunit 6	SF3B6
1354	rs55868657	2	24295385	24072515	A	G	0.207814	0.785721	0.99823	Imputed	AC(16:0)	AC	Adjusted for clinical lipids	upstream gene variant, downstream gene variant, intron variant	MODIFIER	ENSG00000219626, ENSG00000115129, ENSG00000115128	family with sequence similarity 228 member B, tumor protein p53 inducible protein 3, splicing factor 3b subunit 6	FAM228B, TP53I3, SF3B6
1355	rs72783615	2	24296397	24073527	A	C	0.207814	0.785721	0.99832	Imputed	AC(16:0)	AC	Adjusted for clinical lipids	upstream gene variant, downstream gene variant, intron variant	MODIFIER	ENSG00000219626, ENSG00000115129, ENSG00000115128	family with sequence similarity 228 member B, tumor protein p53 inducible protein 3, splicing factor 3b subunit 6	FAM228B, TP53I3, SF3B6
1356	rs4149373	2	24300023	24077153	T	C	0.207703	0.785588	0.9939	Imputed	AC(16:0)	AC	Adjusted for clinical lipids	upstream gene variant, downstream gene variant, intron variant	MODIFIER	ENSG00000115128, ENSG00000219626, ENSG00000115129	splicing factor 3b subunit 6, family with sequence similarity 228 member B, tumor protein p53 inducible protein 3	SF3B6, FAM228B, TP53I3
1357	rs2303287	2	24302246	24079376	T	C	0.207814	0.785721	0.9985	Imputed	AC(16:0)	AC	Adjusted for clinical lipids	upstream gene variant, downstream gene variant, intron variant	MODIFIER	ENSG00000115128, ENSG00000115129, ENSG00000219626	splicing factor 3b subunit 6, tumor protein p53 inducible protein 3, family with sequence similarity 228 member B	SF3B6, TP53I3, FAM228B
1358	rs36052574	2	24306587	24083717	C	A	0.207703	0.856083	0.99909	Imputed	AC(16:0)	AC	Adjusted for clinical lipids	downstream gene variant, intron variant	MODIFIER	ENSG00000219626, ENSG00000115129	family with sequence similarity 228 member B, tumor protein p53 inducible protein 3	FAM228B, TP53I3
1359	rs72783619	2	24311607	24088737	A	G	0.20748	0.891725	0.9989	Imputed	AC(16:0)	AC	Adjusted for clinical lipids	upstream gene variant, intron variant	MODIFIER	ENSG00000115129, ENSG00000219626	tumor protein p53 inducible protein 3, family with sequence similarity 228 member B	TP53I3, FAM228B
1360	rs56326157	2	24312407	24089537	C	T	0.209817	0.857141	0.99561	Imputed	AC(16:0)	AC	Adjusted for clinical lipids	upstream gene variant, intron variant	MODIFIER	ENSG00000115129, ENSG00000219626	tumor protein p53 inducible protein 3, family with sequence similarity 228 member B	TP53I3, FAM228B
1361	rs72783625	2	24315540	24092670	T	C	0.208593	1	0.9989	Imputed	AC(16:0)	AC	Adjusted for clinical lipids	intron variant	MODIFIER	ENSG00000219626	family with sequence similarity 228 member B	FAM228B
1362	rs72783627	2	24315685	24092815	C	A	0.208593	1	0.99886	Imputed	AC(16:0)	AC	Adjusted for clinical lipids	intron variant	MODIFIER	ENSG00000219626	family with sequence similarity 228 member B	FAM228B
1363	rs7602797	2	24318148	24095278	T	C	0.208593	1	0.99883	Imputed	AC(16:0)	AC	Adjusted for clinical lipids	intron variant, non coding transcript exon variant	MODIFIER	ENSG00000219626	family with sequence similarity 228 member B	FAM228B
1364	rs112674864	2	24319980	24097110	C	G	0.20837	1	0.99857	Imputed	AC(16:0)	AC	Adjusted for clinical lipids	intron variant, non coding transcript exon variant	MODIFIER	ENSG00000219626	family with sequence similarity 228 member B	FAM228B
1365	rs144689489	2	24323532	24100662	A	G	0.20837	1	0.99883	Imputed	AC(16:0)	AC	Adjusted for clinical lipids	downstream gene variant, intron variant	MODIFIER	ENSG00000219626	family with sequence similarity 228 member B	FAM228B
1366	rs76727624	2	24323647	24100777	A	G	0.20837	1	0.99884	Imputed	AC(16:0)	AC	Adjusted for clinical lipids	downstream gene variant, intron variant	MODIFIER	ENSG00000219626	family with sequence similarity 228 member B	FAM228B
1367	rs72783636	2	24328706	24105836	T	C	0.20837	1	0.99901	Imputed	AC(16:0)	AC	Adjusted for clinical lipids	intron variant	MODIFIER	ENSG00000219626	family with sequence similarity 228 member B	FAM228B
1368	rs55905755	2	24330264	24107394	C	T	0.20837	1	0.99878	Imputed	AC(16:0)	AC	Adjusted for clinical lipids	intron variant	MODIFIER	ENSG00000219626	family with sequence similarity 228 member B	FAM228B
1369	rs55983206	2	24333995	24111125	C	A	0.20837	1	0.99926	Imputed	AC(16:0)	AC	Adjusted for clinical lipids	downstream gene variant, intron variant	MODIFIER	ENSG00000176732, ENSG00000219626	profilin family member 4, family with sequence similarity 228 member B	PFN4, FAM228B
1370	rs7596060	2	24334361	24111491	A	G	0.20837	1	0.99933	Imputed	AC(16:0)	AC	Adjusted for clinical lipids	downstream gene variant, intron variant	MODIFIER	ENSG00000176732, ENSG00000219626	profilin family member 4, family with sequence similarity 228 member B	PFN4, FAM228B
1371	rs7596820	2	24335036	24112166	C	G	0.20837	1	0.99932	Imputed	AC(16:0)	AC	Adjusted for clinical lipids	downstream gene variant, intron variant	MODIFIER	ENSG00000176732, ENSG00000219626	profilin family member 4, family with sequence similarity 228 member B	PFN4, FAM228B
1372	rs72797810	2	24336469	24113599	A	G	0.20837	1	0.99939	Imputed	AC(16:0)	AC	Adjusted for clinical lipids	downstream gene variant, intron variant	MODIFIER	ENSG00000176732, ENSG00000219626	profilin family member 4, family with sequence similarity 228 member B	PFN4, FAM228B
1373	rs56113233	2	24341085	24118215	C	A	0.20837	1	0.99919	Imputed	AC(16:0)	AC	Adjusted for clinical lipids	downstream gene variant, intron variant	MODIFIER	ENSG00000176732, ENSG00000219626	profilin family member 4, family with sequence similarity 228 member B	PFN4, FAM228B
1374	rs2303289	2	24342242	24119372	G	C	0.20837	1	0.99909	Imputed	AC(16:0)	AC	Adjusted for clinical lipids	upstream gene variant, downstream gene variant, intron variant	MODIFIER	ENSG00000219626, ENSG00000266118, ENSG00000176732	family with sequence similarity 228 member B, , profilin family member 4	FAM228B, RP11-507M3.1, PFN4
1375	rs33913065	2	24344060	24121190	G	T	0.20837	1	0.99882	Imputed	AC(16:0)	AC	Adjusted for clinical lipids	synonymous variant, upstream gene variant, downstream gene variant, intron variant, non coding transcript exon variant	LOW, MODIFIER	ENSG00000176732, ENSG00000219626, ENSG00000266118	profilin family member 4, family with sequence similarity 228 member B,	PFN4, FAM228B, RP11-507M3.1
1376	rs72797817	2	24350569	24127699	G	A	0.208593	1	0.99806	Imputed	AC(16:0)	AC	Adjusted for clinical lipids	upstream gene variant, intron variant	MODIFIER	ENSG00000176732, ENSG00000219626, ENSG00000266118	profilin family member 4, family with sequence similarity 228 member B,	PFN4, FAM228B, RP11-507M3.1
1377	rs72797818	2	24351107	24128237	A	G	0.208816	1	0.99763	Imputed	AC(16:0)	AC	Adjusted for clinical lipids	upstream gene variant, intron variant	MODIFIER	ENSG00000176732, ENSG00000219626, ENSG00000266118	profilin family member 4, family with sequence similarity 228 member B,	PFN4, FAM228B, RP11-507M3.1
1378	rs72797819	2	24351141	24128271	G	T	0.208816	1	0.99755	Imputed	AC(16:0)	AC	Adjusted for clinical lipids	upstream gene variant, intron variant	MODIFIER	ENSG00000176732, ENSG00000219626, ENSG00000266118	profilin family member 4, family with sequence similarity 228 member B,	PFN4, FAM228B, RP11-507M3.1
1379	rs112406419	2	24352994	24130124	G	C	0.208816	1	0.99568	Imputed	AC(16:0)	AC	Adjusted for clinical lipids	intron variant	MODIFIER	ENSG00000219626, ENSG00000266118	family with sequence similarity 228 member B,	FAM228B, RP11-507M3.1
1380	rs78861366	2	24354428	24131558	G	A	0.208816	1	0.99396	Imputed	AC(16:0)	AC	Adjusted for clinical lipids	intron variant	MODIFIER	ENSG00000219626, ENSG00000266118	family with sequence similarity 228 member B,	FAM228B, RP11-507M3.1
1381	rs72797824	2	24356456	24133586	G	T	0.208704	0.963988	0.99222	Imputed	AC(16:0)	AC	Adjusted for clinical lipids	intron variant	MODIFIER	ENSG00000219626, ENSG00000266118	family with sequence similarity 228 member B,	FAM228B, RP11-507M3.1
1382	rs6720131	2	24364736	24141866	T	C	0.207703	0.8919	0.98704	Imputed	AC(16:0)	AC	Adjusted for clinical lipids	intron variant	MODIFIER	ENSG00000219626, ENSG00000266118	family with sequence similarity 228 member B,	FAM228B, RP11-507M3.1
1383	rs74661620	2	24365260	24142390	A	C	0.207814	0.751108	0.98644	Imputed	AC(16:0)	AC	Adjusted for clinical lipids	upstream gene variant, intron variant	MODIFIER	ENSG00000219626, ENSG00000266118	family with sequence similarity 228 member B,	FAM228B, RP11-507M3.1
1384	2:25947107_C_T	2	25947107	25724238	C	T	0.000556545	1	0.90179	Imputed	PE(P-18:1/22:5) (a)	PE(P)	Adjusted for clinical lipids	downstream gene variant, intergenic region	MODIFIER	ENSG00000222070, ENSG00000222070-ENSG00000143970	, ASXL transcriptional regulator 2	AC010150.2, AC010150.2, ASXL2
1385	rs4665972	2	27598097	27375230	C	T	0.59695	0.385273	0.95556	Imputed	Total Hex3Cer	Totals	Standard covariates	upstream gene variant, downstream gene variant, intron variant	MODIFIER	ENSG00000115211, ENSG00000163795, ENSG00000115234	eukaryotic translation initiation factor 2B subunit delta, zinc finger protein 513, sorting nexin 17	EIF2B4, ZNF513, SNX17
1386	rs1260326	2	27730940	27508073	C	T	0.59695	0.495132	0.99868	Genotyped	TG(48:2) [NL-16:0]	TG [NL]	Standard covariates	missense variant&splice region variant, splice region variant&non coding transcript exon variant, downstream gene variant	MODERATE, LOW, MODIFIER	ENSG00000084734	glucokinase regulator	GCKR
1387	rs6547692	2	27734972	27512105	A	G	0.548642	0.415965	0.99653	Imputed	DG(14:0_16:0)	DG	Standard covariates	downstream gene variant, intron variant	MODIFIER	ENSG00000084734	glucokinase regulator	GCKR
1388	rs780096	2	27741072	27518205	G	C	0.557769	0.694245	0.99824	Imputed	DG(14:0_16:0)	DG	Standard covariates	intron variant	MODIFIER	ENSG00000084734	glucokinase regulator	GCKR
1389	rs780095	2	27741105	27518238	G	A	0.557769	0.694245	0.99844	Imputed	DG(14:0_16:0)	DG	Standard covariates	intron variant	MODIFIER	ENSG00000084734	glucokinase regulator	GCKR
1390	rs780094	2	27741237	27518370	C	T	0.608304	0.594525	0.99961	Genotyped	TG(48:2) [NL-16:0]	TG [NL]	Standard covariates	intron variant	MODIFIER	ENSG00000084734	glucokinase regulator	GCKR
1391	rs780093	2	27742603	27519736	C	T	0.607636	0.552266	0.99907	Imputed	TG(48:2) [NL-16:0]	TG [NL]	Standard covariates	intron variant	MODIFIER	ENSG00000084734	glucokinase regulator	GCKR
1392	rs1260334	2	27748597	27525730	A	C	0.556879	0.628678	0.99999	Imputed	DG(14:0_16:0)	DG	Standard covariates	downstream gene variant, intergenic region	MODIFIER	ENSG00000084734, ENSG00000084734-ENSG00000233438	glucokinase regulator	GCKR, GCKR, AC109829.1
1393	rs1260333	2	27748624	27525757	G	A	0.556879	0.628678	0.99999	Genotyped	DG(14:0_16:0)	DG	Standard covariates	downstream gene variant, intergenic region	MODIFIER	ENSG00000084734, ENSG00000084734-ENSG00000233438	glucokinase regulator	GCKR, GCKR, AC109829.1
1394	rs1313566	2	27748904	27526037	A	G	0.556879	0.628678	0.99951	Imputed	DG(14:0_16:0)	DG	Standard covariates	downstream gene variant, intergenic region	MODIFIER	ENSG00000084734, ENSG00000084734-ENSG00000233438	glucokinase regulator	GCKR, GCKR, AC109829.1
1395	rs2950835	2	27750545	27527678	G	A	0.556879	0.628678	0.99788	Imputed	DG(14:0_16:0)	DG	Standard covariates	downstream gene variant, intergenic region	MODIFIER	ENSG00000084734, ENSG00000084734-ENSG00000233438	glucokinase regulator	GCKR, GCKR, AC109829.1
1396	rs2911711	2	27750546	27527679	A	T	0.556879	0.628678	0.99778	Imputed	DG(14:0_16:0)	DG	Standard covariates	downstream gene variant, intergenic region	MODIFIER	ENSG00000084734, ENSG00000084734-ENSG00000233438	glucokinase regulator	GCKR, GCKR, AC109829.1
1397	rs6753534	2	27752871	27530004	T	C	0.557102	0.785525	0.98525	Imputed	DG(14:0_16:0)	DG	Standard covariates	intergenic region	MODIFIER	ENSG00000084734-ENSG00000233438	glucokinase regulator	GCKR, AC109829.1
1398	rs4665985	2	27753878	27531011	C	A	0.283504	0.211898	0.93385	Imputed	DG(14:0_16:0)	DG	Standard covariates	intergenic region	MODIFIER	ENSG00000084734-ENSG00000233438	glucokinase regulator	GCKR, AC109829.1
1399	rs4665987	2	27755825	27532958	A	G	0.267364	0.446413	0.9789	Imputed	DG(16:0_16:1)	DG	Standard covariates	upstream gene variant, intergenic region	MODIFIER	ENSG00000233438, ENSG00000084734-ENSG00000233438	, glucokinase regulator	AC109829.1, GCKR, AC109829.1
1400	rs4665988	2	27761436	27538569	A	C	0.266919	0.49265	0.98014	Imputed	DG(16:0_16:1)	DG	Standard covariates	intron variant	MODIFIER	ENSG00000233438	-	AC109829.1
1401	rs12473139	2	27765587	27542720	C	T	0.266808	0.593378	0.98125	Imputed	DG(16:0_16:1)	DG	Standard covariates	intron variant	MODIFIER	ENSG00000233438	-	AC109829.1
1402	rs4665991	2	27766284	27543417	A	G	0.266808	0.593378	0.98131	Imputed	DG(16:0_16:1)	DG	Standard covariates	intron variant	MODIFIER	ENSG00000233438	-	AC109829.1
1403	rs12995461	2	27778167	27555300	C	A	0.26703	0.620222	0.98767	Imputed	DG(16:0_16:1)	DG	Standard covariates	intron variant	MODIFIER	ENSG00000233438	-	AC109829.1
1404	rs10169065	2	27778560	27555693	G	A	0.267142	0.620444	0.98795	Imputed	DG(16:0_16:1)	DG	Standard covariates	intron variant	MODIFIER	ENSG00000233438	-	AC109829.1
1405	rs10179872	2	27778572	27555705	A	G	0.267142	0.620444	0.98796	Imputed	DG(16:0_16:1)	DG	Standard covariates	intron variant	MODIFIER	ENSG00000233438	-	AC109829.1
1406	rs4665382	2	27783801	27560934	C	T	0.266919	0.647383	0.99006	Imputed	DG(16:0_16:1)	DG	Standard covariates	intron variant	MODIFIER	ENSG00000233438	-	AC109829.1
1407	rs7570476	2	27784658	27561791	T	C	0.26703	0.674998	0.99071	Imputed	DG(16:0_16:1)	DG	Standard covariates	intron variant	MODIFIER	ENSG00000233438	-	AC109829.1
1408	rs10208529	2	27786188	27563321	T	A	0.26703	0.674998	0.99192	Imputed	DG(16:0_16:1)	DG	Standard covariates	intron variant	MODIFIER	ENSG00000233438	-	AC109829.1
1409	rs4665383	2	27791555	27568688	G	C	0.266919	0.647383	0.99559	Imputed	DG(16:0_16:1)	DG	Standard covariates	downstream gene variant, intergenic region	MODIFIER	ENSG00000233438, ENSG00000233438-ENSG00000221843	, chromosome 2 open reading frame 16	AC109829.1, AC109829.1, C2orf16
1410	rs7577311	2	27793921	27571054	T	G	0.26703	0.674998	0.99728	Imputed	DG(16:0_16:1)	DG	Standard covariates	downstream gene variant, intergenic region	MODIFIER	ENSG00000233438, ENSG00000233438-ENSG00000221843	, chromosome 2 open reading frame 16	AC109829.1, AC109829.1, C2orf16
1411	rs1919127	2	27801493	27578626	C	T	0.26703	0.674998	0.99999	Genotyped	DG(16:0_16:1)	DG	Standard covariates	missense variant, upstream gene variant, downstream gene variant	MODERATE, MODIFIER	ENSG00000221843, ENSG00000243943, ENSG00000259080, ENSG00000221531	chromosome 2 open reading frame 16, zinc finger protein 512,	C2orf16, ZNF512, RP11-158I13.2, AC074091.1
1412	rs1919128	2	27801759	27578892	G	A	0.266919	0.647383	0.9999	Imputed	DG(16:0_16:1)	DG	Standard covariates	missense variant, upstream gene variant, downstream gene variant	MODERATE, MODIFIER	ENSG00000221843, ENSG00000243943, ENSG00000259080, ENSG00000221531	chromosome 2 open reading frame 16, zinc finger protein 512,	C2orf16, ZNF512, RP11-158I13.2, AC074091.1
1413	rs12478841	2	27811722	27588855	G	A	0.265249	0.70195	0.99524	Imputed	DG(16:0_16:1)	DG	Standard covariates	intron variant	MODIFIER	ENSG00000243943, ENSG00000259080	zinc finger protein 512,	ZNF512, RP11-158I13.2
1414	rs6760250	2	27812252	27589385	A	G	0.26703	0.674998	0.99946	Imputed	DG(16:0_16:1)	DG	Standard covariates	intron variant	MODIFIER	ENSG00000243943, ENSG00000259080	zinc finger protein 512,	ZNF512, RP11-158I13.2
1415	rs13022873	2	27815510	27592643	C	A	0.26703	0.674998	0.99939	Imputed	DG(16:0_16:1)	DG	Standard covariates	intron variant	MODIFIER	ENSG00000243943, ENSG00000259080	zinc finger protein 512,	ZNF512, RP11-158I13.2
1416	rs13010586	2	27817817	27594950	A	G	0.26703	0.731552	0.99934	Imputed	DG(16:0_16:1)	DG	Standard covariates	intron variant	MODIFIER	ENSG00000243943, ENSG00000259080	zinc finger protein 512,	ZNF512, RP11-158I13.2
1417	rs12989678	2	27821482	27598615	T	C	0.26703	0.731552	0.99922	Imputed	DG(16:0_16:1)	DG	Standard covariates	downstream gene variant, intron variant	MODIFIER	ENSG00000243943, ENSG00000259080	zinc finger protein 512,	ZNF512, RP11-158I13.2
1418	rs12467476	2	27825715	27602848	C	T	0.266808	0.702915	0.99881	Imputed	DG(16:0_16:1)	DG	Standard covariates	downstream gene variant, intron variant	MODIFIER	ENSG00000243943, ENSG00000259080	zinc finger protein 512,	ZNF512, RP11-158I13.2
1419	rs12464616	2	27827092	27604225	T	C	0.266808	0.702915	0.99948	Imputed	DG(16:0_16:1)	DG	Standard covariates	downstream gene variant, intron variant	MODIFIER	ENSG00000243943, ENSG00000259080	zinc finger protein 512,	ZNF512, RP11-158I13.2
1420	rs2384656	2	27832055	27609188	G	A	0.266919	0.703079	0.99928	Imputed	DG(16:0_16:1)	DG	Standard covariates	intron variant	MODIFIER	ENSG00000243943, ENSG00000259080	zinc finger protein 512,	ZNF512, RP11-158I13.2
1421	rs74175068	2	27833502	27610635	C	T	0.26703	0.731552	0.99966	Imputed	DG(16:0_16:1)	DG	Standard covariates	intron variant	MODIFIER	ENSG00000243943, ENSG00000259080	zinc finger protein 512,	ZNF512, RP11-158I13.2
1422	rs34016998	2	27833687	27610820	T	C	0.266919	0.703079	0.99972	Imputed	DG(16:0_16:1)	DG	Standard covariates	intron variant	MODIFIER	ENSG00000243943, ENSG00000259080	zinc finger protein 512,	ZNF512, RP11-158I13.2
1423	rs12987055	2	27834152	27611285	C	T	0.266919	0.703079	0.99977	Imputed	DG(16:0_16:1)	DG	Standard covariates	intron variant	MODIFIER	ENSG00000243943, ENSG00000259080	zinc finger protein 512,	ZNF512, RP11-158I13.2
1424	rs13020949	2	27836605	27613738	T	C	0.266919	0.703079	0.99977	Imputed	DG(16:0_16:1)	DG	Standard covariates	upstream gene variant, intron variant	MODIFIER	ENSG00000243943, ENSG00000259080	zinc finger protein 512,	ZNF512, RP11-158I13.2
1425	rs4666000	2	27839369	27616502	C	T	0.2815	0.796274	0.99998	Imputed	DG(16:0_16:1)	DG	Standard covariates	upstream gene variant, intron variant	MODIFIER	ENSG00000243943, ENSG00000259080	zinc finger protein 512,	ZNF512, RP11-158I13.2
1426	rs2068834	2	27839539	27616672	C	T	0.2815	0.796274	1	Genotyped	DG(16:0_16:1)	DG	Standard covariates	upstream gene variant, intron variant	MODIFIER	ENSG00000243943, ENSG00000259080	zinc finger protein 512,	ZNF512, RP11-158I13.2
1427	rs4666002	2	27840640	27617773	C	G	0.266919	0.703079	0.99925	Imputed	DG(16:0_16:1)	DG	Standard covariates	intron variant	MODIFIER	ENSG00000243943, ENSG00000259080	zinc finger protein 512,	ZNF512, RP11-158I13.2
1428	rs3749147	2	27851918	27629051	A	G	0.263802	0.564636	0.99727	Imputed	DG(16:0_16:1)	DG	Standard covariates	missense variant, 5 prime UTR variant, upstream gene variant, intron variant	MODERATE, MODIFIER	ENSG00000198522, ENSG00000176714, ENSG00000259080, ENSG00000243943	GPN-loop GTPase 1, coiled-coil domain containing 121, , zinc finger protein 512	GPN1, CCDC121, RP11-158I13.2, ZNF512
1429	rs13002853	2	27853245	27630378	G	C	0.263914	0.538918	0.99695	Imputed	DG(16:0_16:1)	DG	Standard covariates	upstream gene variant, downstream gene variant, intron variant	MODIFIER	ENSG00000176714, ENSG00000198522, ENSG00000259080, ENSG00000243943	coiled-coil domain containing 121, GPN-loop GTPase 1, , zinc finger protein 512	CCDC121, GPN1, RP11-158I13.2, ZNF512
1430	rs34502053	2	27854524	27631657	A	G	0.263914	0.590824	0.99707	Imputed	DG(16:0_16:1)	DG	Standard covariates	upstream gene variant, downstream gene variant, intron variant	MODIFIER	ENSG00000176714, ENSG00000198522, ENSG00000259080, ENSG00000243943	coiled-coil domain containing 121, GPN-loop GTPase 1, , zinc finger protein 512	CCDC121, GPN1, RP11-158I13.2, ZNF512
1431	rs6719175	2	27859351	27636484	A	T	0.281055	0.796123	0.9934	Imputed	DG(16:0_16:1)	DG	Standard covariates	downstream gene variant, intron variant	MODIFIER	ENSG00000259080, ENSG00000243943, ENSG00000198522	, zinc finger protein 512, GPN-loop GTPase 1	RP11-158I13.2, ZNF512, GPN1
1432	rs574403786	2	35782392	35557326	C	T	0.000667854	1	0.79267	Imputed	PE(O-16:0/20:3)	PE(O)	Standard covariates	intergenic region	MODIFIER	ENSG00000229013-ENSG00000234587	mitochondrial ribosomal protein L50 pseudogene 1	AC083939.1, MRPL50P1
1433	rs188768945	2	38428310	38201168	C	T	0.000779163	1	0.73715	Imputed	LPC(15-MHDA) [sn2]	LPC	Standard covariates	downstream gene variant, intergenic region	MODIFIER	ENSG00000227292, ENSG00000273006-ENSG00000227292	-	AC009229.5, RP11-314C9.2, AC009229.5
1434	rs189909984	2	42332914	42105774	C	A	0.000667854	1	0.5629	Imputed	SM(43:2) (c)	SM	Standard covariates	intergenic region	MODIFIER	ENSG00000162878-ENSG00000224875	protein kinase domain containing, cytoplasmic, EML4 antisense RNA 1	PKDCC, EML4-AS1
1435	rs4299376	2	44072576	43845437	T	G	0.670414	0.085053	0.99964	Genotyped	CE(24:4)	CE	Standard covariates	intron variant	MODIFIER	ENSG00000143921	ATP binding cassette subfamily G member 8	ABCG8
1436	rs6544713	2	44073881	43846742	C	T	0.671082	0.165806	0.99852	Genotyped	CE(24:4)	CE	Standard covariates	intron variant	MODIFIER	ENSG00000143921	ATP binding cassette subfamily G member 8	ABCG8
1437	rs4245791	2	44074431	43847292	T	C	0.669858	0.137678	0.99797	Imputed	CE(24:4)	CE	Standard covariates	intron variant	MODIFIER	ENSG00000143921	ATP binding cassette subfamily G member 8	ABCG8
1438	rs6544716	2	44096259	43869120	G	T	0.725512	0.548949	0.98768	Imputed	CE(24:4)	CE	Standard covariates	intron variant	MODIFIER	ENSG00000143921	ATP binding cassette subfamily G member 8	ABCG8
1439	rs6755809	2	44096336	43869197	A	T	0.725512	0.548949	0.9879	Imputed	CE(24:4)	CE	Standard covariates	intron variant	MODIFIER	ENSG00000143921	ATP binding cassette subfamily G member 8	ABCG8
1440	rs4952688	2	44096770	43869631	A	T	0.725401	0.476944	0.98778	Imputed	CE(24:4)	CE	Standard covariates	intron variant	MODIFIER	ENSG00000143921	ATP binding cassette subfamily G member 8	ABCG8
1441	rs192162433	2	45749972	45522833	C	T	0.00300534	1	0.73695	Imputed	LPC(15-MHDA) [sn2]	LPC	Adjusted for clinical lipids	intron variant	MODIFIER	ENSG00000068784	S1 RNA binding domain 1	SRBD1
1442	rs17035560	2	46970887	46743748	G	A	0.0326135	1	0.99019	Imputed	SM(d18:1/14:0)/SM(d16:1/16:0)	SM	Adjusted for clinical lipids	intron variant	MODIFIER	ENSG00000171150	suppressor of cytokine signaling 5	SOCS5
1443	rs10165893	2	47845751	47618612	G	A	0.0788068	0.355379	0.99807	Genotyped	LPE(18:0) [sn1]	LPE	Standard covariates	intergenic region	MODIFIER	ENSG00000269563-ENSG00000230979	-	AC138655.1, AC079250.1
1444	rs2696159	2	49569434	49342295	C	G	0.0955031	1	0.88522	Imputed	PC(15:0_20:3)	PC	Adjusted for clinical lipids	intergenic region	MODIFIER	ENSG00000206915-ENSG00000234253	RNA, U6 small nuclear 439, pseudogene, ribosomal protein L7 pseudogene 13	RNU6-439P, RPL7P13
1445	rs72892981	2	52735590	52508452	C	G	0.0266028	0.771252	0.90761	Imputed	AC(12:0)	AC	Adjusted for clinical lipids	intergenic region	MODIFIER	ENSG00000236837-ENSG00000204993	CRTC1 pseudogene 1	AC139712.4, CRTC1P1
1446	rs149852572	2	73505422	73278294	G	A	0.00567676	1	0.59563	Imputed	LPC(15:0) [sn2]	LPC	Standard covariates	intron variant	MODIFIER	ENSG00000163013	F-box protein 41	FBXO41
1447	rs11690161	2	86032343	85805220	T	C	0.524154	0.353782	0.95625	Imputed	Hex2Cer(d18:1/22:0)	Hex2Cer	Adjusted for clinical lipids	intergenic region	MODIFIER	ENSG00000168874-ENSG00000229498	atonal bHLH transcription factor 8	ATOH8, AC105053.3
1448	rs7576320	2	86035545	85808422	G	C	0.532502	0.529231	0.96895	Imputed	Hex2Cer(d18:1/22:0)	Hex2Cer	Adjusted for clinical lipids	intergenic region	MODIFIER	ENSG00000168874-ENSG00000229498	atonal bHLH transcription factor 8	ATOH8, AC105053.3
1449	rs1105882	2	86038750	85811627	C	T	0.537622	0.810281	0.96902	Imputed	Hex2Cer(d18:1/22:0)	Hex2Cer	Adjusted for clinical lipids	upstream gene variant, intergenic region	MODIFIER	ENSG00000229498, ENSG00000168874-ENSG00000229498	, atonal bHLH transcription factor 8	AC105053.3, ATOH8, AC105053.3
1450	rs7579946	2	86043673	85816550	G	A	0.535508	0.764317	0.99046	Imputed	Hex2Cer(d18:1/22:0)	Hex2Cer	Adjusted for clinical lipids	downstream gene variant, intron variant	MODIFIER	ENSG00000252321, ENSG00000229498	RN7SK pseudogene 83,	RN7SKP83, AC105053.3
1451	rs7609014	2	86049656	85822533	T	C	0.558103	0.879777	0.99046	Imputed	Hex2Cer(d18:1/22:0)	Hex2Cer	Adjusted for clinical lipids	upstream gene variant, intron variant	MODIFIER	ENSG00000252321, ENSG00000229498	RN7SK pseudogene 83,	RN7SKP83, AC105053.3
1452	rs7609098	2	86049729	85822606	A	C	0.551981	1	0.99411	Imputed	Hex2Cer(d18:1/22:0)	Hex2Cer	Adjusted for clinical lipids	upstream gene variant, intron variant	MODIFIER	ENSG00000252321, ENSG00000229498	RN7SK pseudogene 83,	RN7SKP83, AC105053.3
1453	rs7609429	2	86049774	85822651	A	G	0.55187	1	0.99426	Imputed	Hex2Cer(d18:1/22:0)	Hex2Cer	Adjusted for clinical lipids	upstream gene variant, intron variant	MODIFIER	ENSG00000252321, ENSG00000229498	RN7SK pseudogene 83,	RN7SKP83, AC105053.3
1454	rs1518987	2	86051235	85824112	T	C	0.463713	0.928293	0.99996	Genotyped	Hex2Cer(d18:1/18:0)	Hex2Cer	Adjusted for clinical lipids	upstream gene variant, non coding transcript exon variant	MODIFIER	ENSG00000252321, ENSG00000229498	RN7SK pseudogene 83,	RN7SKP83, AC105053.3
1455	rs2049015	2	86051597	85824474	C	T	0.624666	0.464342	0.99515	Imputed	Hex2Cer(d18:1/22:0)	Hex2Cer	Adjusted for clinical lipids	upstream gene variant, non coding transcript exon variant	MODIFIER	ENSG00000252321, ENSG00000229498	RN7SK pseudogene 83,	RN7SKP83, AC105053.3
1456	rs11127000	2	86055154	85828031	C	T	0.551313	0.927912	0.9999	Genotyped	Hex2Cer(d18:1/22:0)	Hex2Cer	Adjusted for clinical lipids	downstream gene variant, intergenic region	MODIFIER	ENSG00000229498, ENSG00000229498-ENSG00000115525	, ST3 beta-galactoside alpha-2,3-sialyltransferase 5	AC105053.3, AC105053.3, ST3GAL5
1457	rs1607466	2	86060958	85833835	A	G	0.60207	0.575211	0.99964	Imputed	Hex2Cer(d18:1/22:0)	Hex2Cer	Adjusted for clinical lipids	intergenic region	MODIFIER	ENSG00000229498-ENSG00000115525	ST3 beta-galactoside alpha-2,3-sialyltransferase 5	AC105053.3, ST3GAL5
1458	rs2366946	2	86061013	85833890	T	C	0.60207	0.575211	0.99974	Genotyped	Hex2Cer(d18:1/22:0)	Hex2Cer	Adjusted for clinical lipids	intergenic region	MODIFIER	ENSG00000229498-ENSG00000115525	ST3 beta-galactoside alpha-2,3-sialyltransferase 5	AC105053.3, ST3GAL5
1459	rs4832202	2	86062425	85835302	G	A	0.602182	0.596548	0.99568	Imputed	Hex2Cer(d18:1/22:0)	Hex2Cer	Adjusted for clinical lipids	downstream gene variant, intergenic region	MODIFIER	ENSG00000115525, ENSG00000229498-ENSG00000115525	ST3 beta-galactoside alpha-2,3-sialyltransferase 5	ST3GAL5, AC105053.3, ST3GAL5
1460	rs2176626	2	86062676	85835553	G	C	0.602182	0.596548	0.99482	Imputed	Hex2Cer(d18:1/22:0)	Hex2Cer	Adjusted for clinical lipids	downstream gene variant, intergenic region	MODIFIER	ENSG00000115525, ENSG00000229498-ENSG00000115525	ST3 beta-galactoside alpha-2,3-sialyltransferase 5	ST3GAL5, AC105053.3, ST3GAL5
1461	rs2139200	2	86062855	85835732	T	C	0.602293	0.533353	0.99349	Imputed	Hex2Cer(d18:1/22:0)	Hex2Cer	Adjusted for clinical lipids	downstream gene variant, intergenic region	MODIFIER	ENSG00000115525, ENSG00000229498-ENSG00000115525	ST3 beta-galactoside alpha-2,3-sialyltransferase 5	ST3GAL5, AC105053.3, ST3GAL5
1462	rs2139201	2	86062868	85835745	A	G	0.602293	0.533353	0.99322	Imputed	Hex2Cer(d18:1/22:0)	Hex2Cer	Adjusted for clinical lipids	downstream gene variant, intergenic region	MODIFIER	ENSG00000115525, ENSG00000229498-ENSG00000115525	ST3 beta-galactoside alpha-2,3-sialyltransferase 5	ST3GAL5, AC105053.3, ST3GAL5
1463	rs11900944	2	86063753	85836630	T	C	0.45325	0.382713	0.96592	Imputed	Hex2Cer(d18:1/22:0)	Hex2Cer	Adjusted for clinical lipids	downstream gene variant, intergenic region	MODIFIER	ENSG00000115525, ENSG00000229498-ENSG00000115525	ST3 beta-galactoside alpha-2,3-sialyltransferase 5	ST3GAL5, AC105053.3, ST3GAL5
1464	rs6711009	2	86063877	85836754	G	A	0.544858	0.39959	0.9631	Imputed	Hex2Cer(d18:1/22:0)	Hex2Cer	Adjusted for clinical lipids	downstream gene variant, intergenic region	MODIFIER	ENSG00000115525, ENSG00000229498-ENSG00000115525	ST3 beta-galactoside alpha-2,3-sialyltransferase 5	ST3GAL5, AC105053.3, ST3GAL5
1465	rs73943776	2	86070373	85843250	G	A	0.117542	0.220977	0.99469	Imputed	Hex2Cer(d18:1/24:0)	Hex2Cer	Adjusted for clinical lipids	downstream gene variant, intron variant	MODIFIER	ENSG00000115525	ST3 beta-galactoside alpha-2,3-sialyltransferase 5	ST3GAL5
1466	rs73943777	2	86070374	85843251	C	T	0.11732	0.220788	0.99465	Imputed	Hex2Cer(d18:1/24:0)	Hex2Cer	Adjusted for clinical lipids	downstream gene variant, intron variant	MODIFIER	ENSG00000115525	ST3 beta-galactoside alpha-2,3-sialyltransferase 5	ST3GAL5
1467	rs62147514	2	86070438	85843315	A	G	0.314448	0.0967955	0.99739	Imputed	Hex2Cer(d18:1/22:0)	Hex2Cer	Adjusted for clinical lipids	downstream gene variant, intron variant	MODIFIER	ENSG00000115525	ST3 beta-galactoside alpha-2,3-sialyltransferase 5	ST3GAL5
1468	rs2280316	2	86071393	85844270	C	G	0.314003	0.119098	0.99776	Imputed	Hex2Cer(d18:1/22:0)	Hex2Cer	Adjusted for clinical lipids	downstream gene variant, intron variant	MODIFIER	ENSG00000115525	ST3 beta-galactoside alpha-2,3-sialyltransferase 5	ST3GAL5
1469	rs2280315	2	86071852	85844729	T	A	0.117542	0.220977	0.99675	Imputed	Hex2Cer(d18:1/24:0)	Hex2Cer	Adjusted for clinical lipids	downstream gene variant, intron variant	MODIFIER	ENSG00000115525	ST3 beta-galactoside alpha-2,3-sialyltransferase 5	ST3GAL5
1470	rs2280314	2	86071864	85844741	A	G	0.117765	0.196305	0.99715	Imputed	Hex2Cer(d18:1/24:0)	Hex2Cer	Adjusted for clinical lipids	downstream gene variant, intron variant	MODIFIER	ENSG00000115525	ST3 beta-galactoside alpha-2,3-sialyltransferase 5	ST3GAL5
1471	rs17026666	2	86074388	85847265	C	A	0.0563224	0.888018	0.99804	Imputed	Hex2Cer(d18:1/22:0)	Hex2Cer	Adjusted for clinical lipids	downstream gene variant, intron variant	MODIFIER	ENSG00000115525	ST3 beta-galactoside alpha-2,3-sialyltransferase 5	ST3GAL5
1472	rs13020072	2	86074512	85847389	G	A	0.318344	0.0634213	0.99997	Genotyped	Hex2Cer(d18:1/22:0)	Hex2Cer	Adjusted for clinical lipids	downstream gene variant, intron variant, non coding transcript exon variant	MODIFIER	ENSG00000115525	ST3 beta-galactoside alpha-2,3-sialyltransferase 5	ST3GAL5
1473	rs13028295	2	86076024	85848901	T	C	0.318232	0.0794637	0.99931	Imputed	Hex2Cer(d18:1/22:0)	Hex2Cer	Adjusted for clinical lipids	downstream gene variant, intron variant, non coding transcript exon variant	MODIFIER	ENSG00000115525	ST3 beta-galactoside alpha-2,3-sialyltransferase 5	ST3GAL5
1474	rs11679283	2	86076702	85849579	C	T	0.318344	0.0634213	0.9993	Imputed	Hex2Cer(d18:1/22:0)	Hex2Cer	Adjusted for clinical lipids	upstream gene variant, downstream gene variant, intron variant	MODIFIER	ENSG00000115525	ST3 beta-galactoside alpha-2,3-sialyltransferase 5	ST3GAL5
1475	rs13034643	2	86076747	85849624	C	A	0.318121	0.0736638	0.9992	Imputed	Hex2Cer(d18:1/22:0)	Hex2Cer	Adjusted for clinical lipids	upstream gene variant, downstream gene variant, intron variant	MODIFIER	ENSG00000115525	ST3 beta-galactoside alpha-2,3-sialyltransferase 5	ST3GAL5
1476	rs1054936	2	86077283	85850160	C	G	0.318344	0.0634213	0.99918	Imputed	Hex2Cer(d18:1/22:0)	Hex2Cer	Adjusted for clinical lipids	upstream gene variant, downstream gene variant, intron variant	MODIFIER	ENSG00000115525	ST3 beta-galactoside alpha-2,3-sialyltransferase 5	ST3GAL5
1477	rs35493914	2	86077643	85850520	C	T	0.318344	0.0634213	0.99903	Imputed	Hex2Cer(d18:1/22:0)	Hex2Cer	Adjusted for clinical lipids	upstream gene variant, downstream gene variant, intron variant	MODIFIER	ENSG00000115525	ST3 beta-galactoside alpha-2,3-sialyltransferase 5	ST3GAL5
1478	rs17026684	2	86079129	85852006	G	T	0.314448	0.0967955	0.99846	Imputed	Hex2Cer(d18:1/22:0)	Hex2Cer	Adjusted for clinical lipids	upstream gene variant, downstream gene variant, intron variant	MODIFIER	ENSG00000115525	ST3 beta-galactoside alpha-2,3-sialyltransferase 5	ST3GAL5
1479	rs10496319	2	86079214	85852091	T	C	0.314448	0.0967955	0.99845	Imputed	Hex2Cer(d18:1/22:0)	Hex2Cer	Adjusted for clinical lipids	upstream gene variant, downstream gene variant, intron variant	MODIFIER	ENSG00000115525	ST3 beta-galactoside alpha-2,3-sialyltransferase 5	ST3GAL5
1480	rs1518990	2	86079341	85852218	C	T	0.318344	0.0634213	0.99859	Imputed	Hex2Cer(d18:1/22:0)	Hex2Cer	Adjusted for clinical lipids	upstream gene variant, downstream gene variant, intron variant	MODIFIER	ENSG00000115525	ST3 beta-galactoside alpha-2,3-sialyltransferase 5	ST3GAL5
1481	rs6547634	2	86079696	85852573	C	G	0.394256	0.492054	0.99308	Imputed	Hex2Cer(d18:1/22:0)	Hex2Cer	Adjusted for clinical lipids	upstream gene variant, downstream gene variant, intron variant	MODIFIER	ENSG00000115525	ST3 beta-galactoside alpha-2,3-sialyltransferase 5	ST3GAL5
1482	rs73945524	2	86082097	85854974	A	G	0.0566563	0.781204	0.99819	Imputed	Hex2Cer(d18:1/24:0)	Hex2Cer	Adjusted for clinical lipids	upstream gene variant, intron variant	MODIFIER	ENSG00000115525	ST3 beta-galactoside alpha-2,3-sialyltransferase 5	ST3GAL5
1483	rs57150081	2	86082482	85855359	C	T	0.0566563	0.781204	0.99776	Imputed	Hex2Cer(d18:1/24:0)	Hex2Cer	Adjusted for clinical lipids	upstream gene variant, intron variant	MODIFIER	ENSG00000115525	ST3 beta-galactoside alpha-2,3-sialyltransferase 5	ST3GAL5
1484	rs6716233	2	86082593	85855470	T	C	0.3189	0.0798301	0.99826	Imputed	Hex2Cer(d18:1/22:0)	Hex2Cer	Adjusted for clinical lipids	upstream gene variant, intron variant	MODIFIER	ENSG00000115525	ST3 beta-galactoside alpha-2,3-sialyltransferase 5	ST3GAL5
1485	rs78468492	2	86083029	85855906	C	T	0.0566563	0.781204	0.99844	Imputed	Hex2Cer(d18:1/24:0)	Hex2Cer	Adjusted for clinical lipids	upstream gene variant, intron variant	MODIFIER	ENSG00000115525	ST3 beta-galactoside alpha-2,3-sialyltransferase 5	ST3GAL5
1486	rs35477883	2	86083571	85856448	C	T	0.565116	0.951588	0.9763	Imputed	Hex2Cer(d18:1/22:0)	Hex2Cer	Adjusted for clinical lipids	upstream gene variant, downstream gene variant, intron variant	MODIFIER	ENSG00000115525	ST3 beta-galactoside alpha-2,3-sialyltransferase 5	ST3GAL5
1487	rs76257081	2	86084423	85857300	T	G	0.315227	0.213463	0.99806	Imputed	Hex2Cer(d18:1/22:0)	Hex2Cer	Adjusted for clinical lipids	upstream gene variant, downstream gene variant, intron variant	MODIFIER	ENSG00000115525	ST3 beta-galactoside alpha-2,3-sialyltransferase 5	ST3GAL5
1488	rs62147536	2	86084531	85857408	G	A	0.31545	0.201127	0.99813	Imputed	Hex2Cer(d18:1/22:0)	Hex2Cer	Adjusted for clinical lipids	upstream gene variant, downstream gene variant, intron variant	MODIFIER	ENSG00000115525	ST3 beta-galactoside alpha-2,3-sialyltransferase 5	ST3GAL5
1489	rs10203518	2	86084632	85857509	G	C	0.393923	0.552702	0.99693	Imputed	Hex2Cer(d18:1/22:0)	Hex2Cer	Adjusted for clinical lipids	upstream gene variant, downstream gene variant, intron variant	MODIFIER	ENSG00000115525	ST3 beta-galactoside alpha-2,3-sialyltransferase 5	ST3GAL5
1490	rs13025142	2	86085145	85858022	A	G	0.391585	0.55195	0.99298	Imputed	Hex2Cer(d18:1/22:0)	Hex2Cer	Adjusted for clinical lipids	upstream gene variant, downstream gene variant, intron variant	MODIFIER	ENSG00000115525	ST3 beta-galactoside alpha-2,3-sialyltransferase 5	ST3GAL5
1491	rs6759239	2	86085558	85858435	C	T	0.319457	0.149505	0.99833	Imputed	Hex2Cer(d18:1/22:0)	Hex2Cer	Adjusted for clinical lipids	downstream gene variant, intron variant	MODIFIER	ENSG00000115525	ST3 beta-galactoside alpha-2,3-sialyltransferase 5	ST3GAL5
1492	rs17026701	2	86086855	85859732	G	T	0.0566563	0.781204	0.99832	Imputed	Hex2Cer(d18:1/24:0)	Hex2Cer	Adjusted for clinical lipids	downstream gene variant, intron variant	MODIFIER	ENSG00000115525	ST3 beta-galactoside alpha-2,3-sialyltransferase 5	ST3GAL5
1493	rs7561062	2	86087172	85860049	A	T	0.318121	0.11359	0.9965	Imputed	Hex2Cer(d18:1/22:0)	Hex2Cer	Adjusted for clinical lipids	downstream gene variant, intron variant	MODIFIER	ENSG00000115525	ST3 beta-galactoside alpha-2,3-sialyltransferase 5	ST3GAL5
1494	rs2366947	2	86088009	85860886	C	T	0.394145	0.552846	0.99999	Genotyped	Hex2Cer(d18:1/22:0)	Hex2Cer	Adjusted for clinical lipids	downstream gene variant, intron variant	MODIFIER	ENSG00000115525	ST3 beta-galactoside alpha-2,3-sialyltransferase 5	ST3GAL5
1495	rs2176627	2	86088966	85861843	A	G	0.394479	0.595453	0.9999	Imputed	Hex2Cer(d18:1/22:0)	Hex2Cer	Adjusted for clinical lipids	downstream gene variant, intron variant	MODIFIER	ENSG00000115525	ST3 beta-galactoside alpha-2,3-sialyltransferase 5	ST3GAL5
1496	rs12613609	2	86089137	85862014	A	C	0.393923	0.552702	0.99979	Imputed	Hex2Cer(d18:1/22:0)	Hex2Cer	Adjusted for clinical lipids	downstream gene variant, intron variant	MODIFIER	ENSG00000115525	ST3 beta-galactoside alpha-2,3-sialyltransferase 5	ST3GAL5
1497	rs3770094	2	86089388	85862265	G	C	0.314671	0.136925	0.99863	Imputed	Hex2Cer(d18:1/22:0)	Hex2Cer	Adjusted for clinical lipids	downstream gene variant, intron variant	MODIFIER	ENSG00000115525	ST3 beta-galactoside alpha-2,3-sialyltransferase 5	ST3GAL5
1498	rs3770093	2	86089673	85862550	T	A	0.117765	0.196305	0.9989	Imputed	Hex2Cer(d18:1/24:0)	Hex2Cer	Adjusted for clinical lipids	downstream gene variant, intron variant	MODIFIER	ENSG00000115525	ST3 beta-galactoside alpha-2,3-sialyltransferase 5	ST3GAL5
1499	rs6547635	2	86091031	85863908	T	C	0.117765	0.196305	0.99943	Imputed	Hex2Cer(d18:1/24:0)	Hex2Cer	Adjusted for clinical lipids	intron variant	MODIFIER	ENSG00000115525	ST3 beta-galactoside alpha-2,3-sialyltransferase 5	ST3GAL5
1500	rs1533605	2	86092253	85865130	C	T	0.394368	0.573942	0.99951	Genotyped	Hex2Cer(d18:1/22:0)	Hex2Cer	Adjusted for clinical lipids	intron variant	MODIFIER	ENSG00000115525	ST3 beta-galactoside alpha-2,3-sialyltransferase 5	ST3GAL5
1501	rs4553826	2	86095201	85868078	A	G	0.394368	0.573942	0.99972	Imputed	Hex2Cer(d18:1/22:0)	Hex2Cer	Adjusted for clinical lipids	upstream gene variant, intron variant	MODIFIER	ENSG00000115525	ST3 beta-galactoside alpha-2,3-sialyltransferase 5	ST3GAL5
1502	rs11678865	2	86095679	85868556	G	C	0.117765	0.196305	0.99986	Imputed	Hex2Cer(d18:1/24:0)	Hex2Cer	Adjusted for clinical lipids	upstream gene variant, intron variant	MODIFIER	ENSG00000115525	ST3 beta-galactoside alpha-2,3-sialyltransferase 5	ST3GAL5
1503	rs10175609	2	86095849	85868726	G	C	0.394479	0.595453	0.99962	Imputed	Hex2Cer(d18:1/22:0)	Hex2Cer	Adjusted for clinical lipids	upstream gene variant, intron variant	MODIFIER	ENSG00000115525	ST3 beta-galactoside alpha-2,3-sialyltransferase 5	ST3GAL5
1504	rs4832015	2	86096810	85869687	A	C	0.394368	0.573942	0.99935	Imputed	Hex2Cer(d18:1/22:0)	Hex2Cer	Adjusted for clinical lipids	upstream gene variant, intron variant	MODIFIER	ENSG00000115525	ST3 beta-galactoside alpha-2,3-sialyltransferase 5	ST3GAL5
1505	rs11681961	2	86097701	85870578	T	C	0.314671	0.136925	0.99981	Imputed	Hex2Cer(d18:1/22:0)	Hex2Cer	Adjusted for clinical lipids	upstream gene variant, intron variant	MODIFIER	ENSG00000115525	ST3 beta-galactoside alpha-2,3-sialyltransferase 5	ST3GAL5
1506	rs57178127	2	86098254	85871131	A	G	0.0564337	0.888155	0.99933	Imputed	Hex2Cer(d18:1/22:0)	Hex2Cer	Adjusted for clinical lipids	upstream gene variant, intron variant	MODIFIER	ENSG00000115525	ST3 beta-galactoside alpha-2,3-sialyltransferase 5	ST3GAL5
1507	rs55656327	2	86099605	85872482	A	C	0.117765	0.196305	0.99969	Imputed	Hex2Cer(d18:1/24:0)	Hex2Cer	Adjusted for clinical lipids	upstream gene variant, intron variant	MODIFIER	ENSG00000115525	ST3 beta-galactoside alpha-2,3-sialyltransferase 5	ST3GAL5
1508	rs6547637	2	86100607	85873484	A	G	0.39459	0.574056	0.99827	Imputed	Hex2Cer(d18:1/22:0)	Hex2Cer	Adjusted for clinical lipids	intron variant	MODIFIER	ENSG00000115525	ST3 beta-galactoside alpha-2,3-sialyltransferase 5	ST3GAL5
1509	rs2030275	2	86101899	85874776	C	A	0.318566	0.0921849	0.99975	Genotyped	Hex2Cer(d18:1/22:0)	Hex2Cer	Adjusted for clinical lipids	intron variant	MODIFIER	ENSG00000115525	ST3 beta-galactoside alpha-2,3-sialyltransferase 5	ST3GAL5
1510	rs17026728	2	86102020	85874897	A	T	0.117765	0.196305	0.99951	Imputed	Hex2Cer(d18:1/24:0)	Hex2Cer	Adjusted for clinical lipids	intron variant	MODIFIER	ENSG00000115525	ST3 beta-galactoside alpha-2,3-sialyltransferase 5	ST3GAL5
1511	rs6734488	2	86102582	85875459	A	G	0.394479	0.595453	0.99765	Imputed	Hex2Cer(d18:1/22:0)	Hex2Cer	Adjusted for clinical lipids	intron variant	MODIFIER	ENSG00000115525	ST3 beta-galactoside alpha-2,3-sialyltransferase 5	ST3GAL5
1512	rs13422640	2	86103655	85876532	T	C	0.3937	0.61712	0.99764	Imputed	Hex2Cer(d18:1/22:0)	Hex2Cer	Adjusted for clinical lipids	intron variant	MODIFIER	ENSG00000115525	ST3 beta-galactoside alpha-2,3-sialyltransferase 5	ST3GAL5
1513	rs6721125	2	86104729	85877606	T	C	0.3937	0.61712	0.99748	Imputed	Hex2Cer(d18:1/22:0)	Hex2Cer	Adjusted for clinical lipids	intron variant	MODIFIER	ENSG00000115525	ST3 beta-galactoside alpha-2,3-sialyltransferase 5	ST3GAL5
1514	rs4832213	2	86105152	85878029	C	T	0.393366	0.595081	0.99755	Imputed	Hex2Cer(d18:1/22:0)	Hex2Cer	Adjusted for clinical lipids	intron variant	MODIFIER	ENSG00000115525	ST3 beta-galactoside alpha-2,3-sialyltransferase 5	ST3GAL5
1515	rs6753350	2	86105498	85878375	G	A	0.3937	0.61712	0.99743	Imputed	Hex2Cer(d18:1/22:0)	Hex2Cer	Adjusted for clinical lipids	intron variant	MODIFIER	ENSG00000115525	ST3 beta-galactoside alpha-2,3-sialyltransferase 5	ST3GAL5
1516	rs11687628	2	86106393	85879270	T	C	0.3937	0.61712	0.99736	Imputed	Hex2Cer(d18:1/22:0)	Hex2Cer	Adjusted for clinical lipids	intron variant	MODIFIER	ENSG00000115525	ST3 beta-galactoside alpha-2,3-sialyltransferase 5	ST3GAL5
1517	rs6707472	2	86112049	85884926	A	T	0.393143	0.616929	0.99599	Imputed	Hex2Cer(d18:1/22:0)	Hex2Cer	Adjusted for clinical lipids	upstream gene variant, intron variant	MODIFIER	ENSG00000232504, ENSG00000115525	ST3GAL5 antisense RNA 1 (head to head), ST3 beta-galactoside alpha-2,3-sialyltransferase 5	ST3GAL5-AS1, ST3GAL5
1518	rs4832215	2	86112873	85885750	T	C	0.393589	0.595206	0.99173	Imputed	Hex2Cer(d18:1/22:0)	Hex2Cer	Adjusted for clinical lipids	upstream gene variant, intron variant	MODIFIER	ENSG00000232504, ENSG00000115525	ST3GAL5 antisense RNA 1 (head to head), ST3 beta-galactoside alpha-2,3-sialyltransferase 5	ST3GAL5-AS1, ST3GAL5
1519	rs7565996	2	86113282	85886159	C	T	0.29508	0.0852723	0.99593	Imputed	Hex2Cer(d18:1/22:0)	Hex2Cer	Adjusted for clinical lipids	upstream gene variant, intron variant	MODIFIER	ENSG00000232504, ENSG00000115525	ST3GAL5 antisense RNA 1 (head to head), ST3 beta-galactoside alpha-2,3-sialyltransferase 5	ST3GAL5-AS1, ST3GAL5
1520	rs13024999	2	86115314	85888191	T	C	0.295191	0.0990229	0.99719	Imputed	Hex2Cer(d18:1/22:0)	Hex2Cer	Adjusted for clinical lipids	upstream gene variant, intron variant	MODIFIER	ENSG00000232504, ENSG00000115525	ST3GAL5 antisense RNA 1 (head to head), ST3 beta-galactoside alpha-2,3-sialyltransferase 5	ST3GAL5-AS1, ST3GAL5
1521	rs12714154	2	86117958	85890835	C	T	0.29508	0.0852723	0.9986	Imputed	Hex2Cer(d18:1/22:0)	Hex2Cer	Adjusted for clinical lipids	upstream gene variant, non coding transcript exon variant	MODIFIER	ENSG00000115525, ENSG00000232504	ST3 beta-galactoside alpha-2,3-sialyltransferase 5, ST3GAL5 antisense RNA 1 (head to head)	ST3GAL5, ST3GAL5-AS1
1522	rs4313976	2	86119187	85892064	A	C	0.29508	0.0852723	0.99937	Imputed	Hex2Cer(d18:1/22:0)	Hex2Cer	Adjusted for clinical lipids	upstream gene variant, downstream gene variant, intergenic region	MODIFIER	ENSG00000115525, ENSG00000232504, ENSG00000232504-ENSG00000272564	ST3 beta-galactoside alpha-2,3-sialyltransferase 5, ST3GAL5 antisense RNA 1 (head to head)	ST3GAL5, ST3GAL5-AS1, ST3GAL5-AS1, RP11-548P2.2
1523	rs60337023	2	86120978	85893855	G	C	0.117542	0.171244	0.99896	Imputed	Hex2Cer(d18:1/24:0)	Hex2Cer	Adjusted for clinical lipids	upstream gene variant, downstream gene variant, intergenic region	MODIFIER	ENSG00000115525, ENSG00000232504, ENSG00000232504-ENSG00000272564	ST3 beta-galactoside alpha-2,3-sialyltransferase 5, ST3GAL5 antisense RNA 1 (head to head)	ST3GAL5, ST3GAL5-AS1, ST3GAL5-AS1, RP11-548P2.2
1524	rs6726662	2	86121938	85894815	C	T	0.295303	0.0790307	0.99994	Imputed	Hex2Cer(d18:1/18:0)	Hex2Cer	Adjusted for clinical lipids	downstream gene variant, intergenic region	MODIFIER	ENSG00000232504, ENSG00000232504-ENSG00000272564	ST3GAL5 antisense RNA 1 (head to head)	ST3GAL5-AS1, ST3GAL5-AS1, RP11-548P2.2
1525	rs1401383	2	86122874	85895751	C	T	0.295303	0.0790307	0.99999	Genotyped	Hex2Cer(d18:1/18:0)	Hex2Cer	Adjusted for clinical lipids	downstream gene variant, intergenic region	MODIFIER	ENSG00000232504, ENSG00000232504-ENSG00000272564	ST3GAL5 antisense RNA 1 (head to head)	ST3GAL5-AS1, ST3GAL5-AS1, RP11-548P2.2
1526	rs1401385	2	86125166	85898043	A	T	0.295303	0.0790307	0.9989	Imputed	Hex2Cer(d18:1/22:0)	Hex2Cer	Adjusted for clinical lipids	intergenic region	MODIFIER	ENSG00000232504-ENSG00000272564	ST3GAL5 antisense RNA 1 (head to head)	ST3GAL5-AS1, RP11-548P2.2
1527	rs2438307	2	86125299	85898176	A	G	0.88179	0.132785	0.99777	Imputed	Hex2Cer(d18:1/24:0)	Hex2Cer	Adjusted for clinical lipids	intergenic region	MODIFIER	ENSG00000232504-ENSG00000272564	ST3GAL5 antisense RNA 1 (head to head)	ST3GAL5-AS1, RP11-548P2.2
1528	rs4832219	2	86128563	85901440	C	A	0.295303	0.0790307	0.99824	Imputed	Hex2Cer(d18:1/22:0)	Hex2Cer	Adjusted for clinical lipids	upstream gene variant, intergenic region	MODIFIER	ENSG00000272564, ENSG00000232504-ENSG00000272564	, ST3GAL5 antisense RNA 1 (head to head)	RP11-548P2.2, ST3GAL5-AS1, RP11-548P2.2
1529	rs4832220	2	86128929	85901806	T	C	0.295303	0.0790307	0.99769	Imputed	Hex2Cer(d18:1/22:0)	Hex2Cer	Adjusted for clinical lipids	upstream gene variant, intergenic region	MODIFIER	ENSG00000272564, ENSG00000232504-ENSG00000272564	, ST3GAL5 antisense RNA 1 (head to head)	RP11-548P2.2, ST3GAL5-AS1, RP11-548P2.2
1530	rs12994053	2	86130435	85903312	T	C	0.275601	0.100227	0.98311	Imputed	Hex2Cer(d18:1/22:0)	Hex2Cer	Adjusted for clinical lipids	upstream gene variant, intergenic region	MODIFIER	ENSG00000272564, ENSG00000232504-ENSG00000272564	, ST3GAL5 antisense RNA 1 (head to head)	RP11-548P2.2, ST3GAL5-AS1, RP11-548P2.2
1531	rs4832221	2	86133028	85905905	G	A	0.296082	0.0679253	0.99708	Imputed	Hex2Cer(d18:1/22:0)	Hex2Cer	Adjusted for clinical lipids	downstream gene variant, intergenic region	MODIFIER	ENSG00000272564, ENSG00000272564-ENSG00000068654	, RNA polymerase I subunit A	RP11-548P2.2, RP11-548P2.2, POLR1A
1532	rs2577776	2	86133031	85905908	C	T	0.88179	0.132785	0.9945	Imputed	Hex2Cer(d18:1/24:0)	Hex2Cer	Adjusted for clinical lipids	downstream gene variant, intergenic region	MODIFIER	ENSG00000272564, ENSG00000272564-ENSG00000068654	, RNA polymerase I subunit A	RP11-548P2.2, RP11-548P2.2, POLR1A
1533	rs13422697	2	86133608	85906485	A	G	0.296082	0.0679253	0.997	Imputed	Hex2Cer(d18:1/22:0)	Hex2Cer	Adjusted for clinical lipids	downstream gene variant, intergenic region	MODIFIER	ENSG00000272564, ENSG00000272564-ENSG00000068654	, RNA polymerase I subunit A	RP11-548P2.2, RP11-548P2.2, POLR1A
1534	rs2366950	2	86134168	85907045	A	G	0.296082	0.0679253	0.99695	Imputed	Hex2Cer(d18:1/22:0)	Hex2Cer	Adjusted for clinical lipids	downstream gene variant, intergenic region	MODIFIER	ENSG00000272564, ENSG00000272564-ENSG00000068654	, RNA polymerase I subunit A	RP11-548P2.2, RP11-548P2.2, POLR1A
1535	rs4331504	2	86135201	85908078	A	G	0.295637	0.0576831	0.99685	Imputed	Hex2Cer(d18:1/22:0)	Hex2Cer	Adjusted for clinical lipids	downstream gene variant, intergenic region	MODIFIER	ENSG00000272564, ENSG00000272564-ENSG00000068654	, RNA polymerase I subunit A	RP11-548P2.2, RP11-548P2.2, POLR1A
1536	rs893445	2	86138238	85911115	C	G	0.295637	0.0576831	0.9968	Imputed	Hex2Cer(d18:1/22:0)	Hex2Cer	Adjusted for clinical lipids	intergenic region	MODIFIER	ENSG00000272564-ENSG00000068654	RNA polymerase I subunit A	RP11-548P2.2, POLR1A
1537	rs2083170	2	86139110	85911987	A	T	0.295414	0.0675036	0.99677	Imputed	Hex2Cer(d18:1/22:0)	Hex2Cer	Adjusted for clinical lipids	intergenic region	MODIFIER	ENSG00000272564-ENSG00000068654	RNA polymerase I subunit A	RP11-548P2.2, POLR1A
1538	rs4292089	2	86139180	85912057	G	T	0.0573241	0.579282	0.98781	Imputed	Hex2Cer(d18:1/24:0)	Hex2Cer	Adjusted for clinical lipids	intergenic region	MODIFIER	ENSG00000272564-ENSG00000068654	RNA polymerase I subunit A	RP11-548P2.2, POLR1A
1539	rs55716007	2	86140088	85912965	G	T	0.0569902	0.40357	0.98785	Imputed	Hex2Cer(d18:1/24:0)	Hex2Cer	Adjusted for clinical lipids	intergenic region	MODIFIER	ENSG00000272564-ENSG00000068654	RNA polymerase I subunit A	RP11-548P2.2, POLR1A
1540	rs7570836	2	86141433	85914310	G	A	0.0568789	0.403261	0.98797	Imputed	Hex2Cer(d18:1/24:0)	Hex2Cer	Adjusted for clinical lipids	intergenic region	MODIFIER	ENSG00000272564-ENSG00000068654	RNA polymerase I subunit A	RP11-548P2.2, POLR1A
1541	rs80304739	2	86142539	85915416	T	C	0.0567676	0.403069	0.98808	Imputed	Hex2Cer(d18:1/22:0)	Hex2Cer	Adjusted for clinical lipids	intergenic region	MODIFIER	ENSG00000272564-ENSG00000068654	RNA polymerase I subunit A	RP11-548P2.2, POLR1A
1542	rs73943909	2	86143378	85916255	C	T	0.0569902	0.40357	0.98858	Imputed	Hex2Cer(d18:1/22:0)	Hex2Cer	Adjusted for clinical lipids	intergenic region	MODIFIER	ENSG00000272564-ENSG00000068654	RNA polymerase I subunit A	RP11-548P2.2, POLR1A
1543	rs10192998	2	86148616	85921493	C	A	0.297084	0.0382153	0.99565	Imputed	Hex2Cer(d18:1/18:0)	Hex2Cer	Adjusted for clinical lipids	intergenic region	MODIFIER	ENSG00000272564-ENSG00000068654	RNA polymerase I subunit A	RP11-548P2.2, POLR1A
1544	rs10193207	2	86148796	85921673	G	A	0.297084	0.0382153	0.99557	Imputed	Hex2Cer(d18:1/18:0)	Hex2Cer	Adjusted for clinical lipids	intergenic region	MODIFIER	ENSG00000272564-ENSG00000068654	RNA polymerase I subunit A	RP11-548P2.2, POLR1A
1545	rs10185207	2	86149532	85922409	C	T	0.297084	0.0382153	0.99537	Imputed	Hex2Cer(d18:1/18:0)	Hex2Cer	Adjusted for clinical lipids	intergenic region	MODIFIER	ENSG00000272564-ENSG00000068654	RNA polymerase I subunit A	RP11-548P2.2, POLR1A
1546	rs893449	2	86149765	85922642	C	A	0.297195	0.0350846	0.99548	Imputed	Hex2Cer(d18:1/18:0)	Hex2Cer	Adjusted for clinical lipids	intergenic region	MODIFIER	ENSG00000272564-ENSG00000068654	RNA polymerase I subunit A	RP11-548P2.2, POLR1A
1547	rs893448	2	86149895	85922772	C	T	0.297084	0.0382153	0.99532	Imputed	Hex2Cer(d18:1/18:0)	Hex2Cer	Adjusted for clinical lipids	intergenic region	MODIFIER	ENSG00000272564-ENSG00000068654	RNA polymerase I subunit A	RP11-548P2.2, POLR1A
1548	rs893447	2	86149944	85922821	A	T	0.297084	0.0382153	0.9953	Imputed	Hex2Cer(d18:1/18:0)	Hex2Cer	Adjusted for clinical lipids	intergenic region	MODIFIER	ENSG00000272564-ENSG00000068654	RNA polymerase I subunit A	RP11-548P2.2, POLR1A
1549	rs4613279	2	86150194	85923071	T	C	0.297195	0.0350846	0.99539	Imputed	Hex2Cer(d18:1/18:0)	Hex2Cer	Adjusted for clinical lipids	intergenic region	MODIFIER	ENSG00000272564-ENSG00000068654	RNA polymerase I subunit A	RP11-548P2.2, POLR1A
1550	rs12714157	2	86150590	85923467	C	G	0.297195	0.0350846	0.99548	Imputed	Hex2Cer(d18:1/18:0)	Hex2Cer	Adjusted for clinical lipids	intergenic region	MODIFIER	ENSG00000272564-ENSG00000068654	RNA polymerase I subunit A	RP11-548P2.2, POLR1A
1551	rs12714158	2	86150631	85923508	A	C	0.297195	0.0350846	0.99546	Imputed	Hex2Cer(d18:1/18:0)	Hex2Cer	Adjusted for clinical lipids	intergenic region	MODIFIER	ENSG00000272564-ENSG00000068654	RNA polymerase I subunit A	RP11-548P2.2, POLR1A
1552	rs9309626	2	86151907	85924784	C	G	0.297195	0.0350846	0.99551	Imputed	Hex2Cer(d18:1/18:0)	Hex2Cer	Adjusted for clinical lipids	intergenic region	MODIFIER	ENSG00000272564-ENSG00000068654	RNA polymerase I subunit A	RP11-548P2.2, POLR1A
1553	rs9309627	2	86152055	85924932	C	T	0.297529	0.0294777	0.99553	Imputed	Hex2Cer(d18:1/18:0)	Hex2Cer	Adjusted for clinical lipids	intergenic region	MODIFIER	ENSG00000272564-ENSG00000068654	RNA polymerase I subunit A	RP11-548P2.2, POLR1A
1554	rs71411844	2	86152311	85925188	A	T	0.297195	0.0293407	0.99554	Imputed	Hex2Cer(d18:1/18:0)	Hex2Cer	Adjusted for clinical lipids	intergenic region	MODIFIER	ENSG00000272564-ENSG00000068654	RNA polymerase I subunit A	RP11-548P2.2, POLR1A
1555	rs11693421	2	86152367	85925244	C	A	0.296082	0.0346802	0.99125	Imputed	Hex2Cer(d18:1/18:0)	Hex2Cer	Adjusted for clinical lipids	intergenic region	MODIFIER	ENSG00000272564-ENSG00000068654	RNA polymerase I subunit A	RP11-548P2.2, POLR1A
1556	rs11693423	2	86152370	85925247	C	A	0.296082	0.0346802	0.99157	Imputed	Hex2Cer(d18:1/18:0)	Hex2Cer	Adjusted for clinical lipids	intergenic region	MODIFIER	ENSG00000272564-ENSG00000068654	RNA polymerase I subunit A	RP11-548P2.2, POLR1A
1557	rs11693435	2	86152413	85925290	G	A	0.296638	0.0319124	0.99558	Imputed	Hex2Cer(d18:1/18:0)	Hex2Cer	Adjusted for clinical lipids	intergenic region	MODIFIER	ENSG00000272564-ENSG00000068654	RNA polymerase I subunit A	RP11-548P2.2, POLR1A
1558	rs11682312	2	86152645	85925522	G	C	0.297195	0.0350846	0.99563	Imputed	Hex2Cer(d18:1/18:0)	Hex2Cer	Adjusted for clinical lipids	intergenic region	MODIFIER	ENSG00000272564-ENSG00000068654	RNA polymerase I subunit A	RP11-548P2.2, POLR1A
1559	rs4832222	2	86152708	85925585	C	A	0.297195	0.0350846	0.99565	Imputed	Hex2Cer(d18:1/18:0)	Hex2Cer	Adjusted for clinical lipids	intergenic region	MODIFIER	ENSG00000272564-ENSG00000068654	RNA polymerase I subunit A	RP11-548P2.2, POLR1A
1560	rs1025708	2	86152899	85925776	T	C	0.297195	0.0350846	0.9957	Imputed	Hex2Cer(d18:1/18:0)	Hex2Cer	Adjusted for clinical lipids	intergenic region	MODIFIER	ENSG00000272564-ENSG00000068654	RNA polymerase I subunit A	RP11-548P2.2, POLR1A
1561	rs1025707	2	86152973	85925850	T	C	0.297306	0.0417534	0.99567	Imputed	Hex2Cer(d18:1/18:0)	Hex2Cer	Adjusted for clinical lipids	intergenic region	MODIFIER	ENSG00000272564-ENSG00000068654	RNA polymerase I subunit A	RP11-548P2.2, POLR1A
1562	rs1025706	2	86152981	85925858	G	A	0.297195	0.0417617	0.99544	Imputed	Hex2Cer(d18:1/18:0)	Hex2Cer	Adjusted for clinical lipids	intergenic region	MODIFIER	ENSG00000272564-ENSG00000068654	RNA polymerase I subunit A	RP11-548P2.2, POLR1A
1563	rs1025705	2	86153537	85926414	A	G	0.297529	0.0352398	0.99586	Imputed	Hex2Cer(d18:1/18:0)	Hex2Cer	Adjusted for clinical lipids	intergenic region	MODIFIER	ENSG00000272564-ENSG00000068654	RNA polymerase I subunit A	RP11-548P2.2, POLR1A
1564	rs1025704	2	86153669	85926546	G	A	0.297529	0.0352398	0.99593	Imputed	Hex2Cer(d18:1/18:0)	Hex2Cer	Adjusted for clinical lipids	intergenic region	MODIFIER	ENSG00000272564-ENSG00000068654	RNA polymerase I subunit A	RP11-548P2.2, POLR1A
1565	rs17026756	2	86154004	85926881	T	C	0.297529	0.0352398	0.99611	Imputed	Hex2Cer(d18:1/18:0)	Hex2Cer	Adjusted for clinical lipids	intergenic region	MODIFIER	ENSG00000272564-ENSG00000068654	RNA polymerase I subunit A	RP11-548P2.2, POLR1A
1566	rs934828	2	86154744	85927621	A	G	0.297529	0.0352398	0.99618	Imputed	Hex2Cer(d18:1/18:0)	Hex2Cer	Adjusted for clinical lipids	intergenic region	MODIFIER	ENSG00000272564-ENSG00000068654	RNA polymerase I subunit A	RP11-548P2.2, POLR1A
1567	rs1866244	2	86155244	85928121	T	C	0.297529	0.0352398	0.99671	Imputed	Hex2Cer(d18:1/18:0)	Hex2Cer	Adjusted for clinical lipids	intergenic region	MODIFIER	ENSG00000272564-ENSG00000068654	RNA polymerase I subunit A	RP11-548P2.2, POLR1A
1568	rs4832226	2	86156977	85929854	C	T	0.297863	0.0322853	0.9986	Imputed	Hex2Cer(d18:1/18:0)	Hex2Cer	Adjusted for clinical lipids	intergenic region	MODIFIER	ENSG00000272564-ENSG00000068654	RNA polymerase I subunit A	RP11-548P2.2, POLR1A
1569	rs10181978	2	86157595	85930472	T	G	0.297863	0.0322853	0.99926	Imputed	Hex2Cer(d18:1/18:0)	Hex2Cer	Adjusted for clinical lipids	intergenic region	MODIFIER	ENSG00000272564-ENSG00000068654	RNA polymerase I subunit A	RP11-548P2.2, POLR1A
1570	rs13401298	2	86157997	85930874	A	C	0.297863	0.0322853	0.99988	Genotyped	Hex2Cer(d18:1/18:0)	Hex2Cer	Adjusted for clinical lipids	intergenic region	MODIFIER	ENSG00000272564-ENSG00000068654	RNA polymerase I subunit A	RP11-548P2.2, POLR1A
1571	rs10185280	2	86158755	85931632	T	C	0.297863	0.0322853	0.99894	Imputed	Hex2Cer(d18:1/18:0)	Hex2Cer	Adjusted for clinical lipids	intergenic region	MODIFIER	ENSG00000272564-ENSG00000068654	RNA polymerase I subunit A	RP11-548P2.2, POLR1A
1572	rs6733593	2	86158992	85931869	G	T	0.297863	0.0322853	0.9988	Imputed	Hex2Cer(d18:1/18:0)	Hex2Cer	Adjusted for clinical lipids	intergenic region	MODIFIER	ENSG00000272564-ENSG00000068654	RNA polymerase I subunit A	RP11-548P2.2, POLR1A
1573	rs7586560	2	86159615	85932492	C	T	0.297863	0.0322853	0.99816	Imputed	Hex2Cer(d18:1/18:0)	Hex2Cer	Adjusted for clinical lipids	intergenic region	MODIFIER	ENSG00000272564-ENSG00000068654	RNA polymerase I subunit A	RP11-548P2.2, POLR1A
1574	rs4832017	2	86160417	85933294	G	T	0.297529	0.0352398	0.99765	Imputed	Hex2Cer(d18:1/18:0)	Hex2Cer	Adjusted for clinical lipids	intergenic region	MODIFIER	ENSG00000272564-ENSG00000068654	RNA polymerase I subunit A	RP11-548P2.2, POLR1A
1575	rs4832227	2	86164128	85937005	A	G	0.199243	0.0494416	0.9908	Imputed	Hex2Cer(d18:1/18:0)	Hex2Cer	Adjusted for clinical lipids	intergenic region	MODIFIER	ENSG00000272564-ENSG00000068654	RNA polymerase I subunit A	RP11-548P2.2, POLR1A
1576	rs10460588	2	86167494	85940371	T	C	0.198019	0.110395	0.9984	Imputed	Hex2Cer(d18:1/22:0)	Hex2Cer	Adjusted for clinical lipids	intergenic region	MODIFIER	ENSG00000272564-ENSG00000068654	RNA polymerase I subunit A	RP11-548P2.2, POLR1A
1577	rs11689401	2	86167678	85940555	A	G	0.198353	0.100602	0.99961	Genotyped	Hex2Cer(d18:1/22:0)	Hex2Cer	Adjusted for clinical lipids	intergenic region	MODIFIER	ENSG00000272564-ENSG00000068654	RNA polymerase I subunit A	RP11-548P2.2, POLR1A
1578	rs2366959	2	86170311	85943188	T	C	0.881456	0.116559	0.99836	Imputed	Hex2Cer(d18:1/24:0)	Hex2Cer	Adjusted for clinical lipids	intergenic region	MODIFIER	ENSG00000272564-ENSG00000068654	RNA polymerase I subunit A	RP11-548P2.2, POLR1A
1579	rs1158729	2	86172643	85945520	A	T	0.881456	0.116559	0.99972	Imputed	Hex2Cer(d18:1/24:0)	Hex2Cer	Adjusted for clinical lipids	intergenic region	MODIFIER	ENSG00000272564-ENSG00000068654	RNA polymerase I subunit A	RP11-548P2.2, POLR1A
1580	rs12473456	2	86173862	85946739	T	A	0.198464	0.100587	0.99887	Imputed	Hex2Cer(d18:1/22:0)	Hex2Cer	Adjusted for clinical lipids	intergenic region	MODIFIER	ENSG00000272564-ENSG00000068654	RNA polymerase I subunit A	RP11-548P2.2, POLR1A
1581	rs11127010	2	86176194	85949071	A	C	0.198353	0.100602	0.99587	Imputed	Hex2Cer(d18:1/22:0)	Hex2Cer	Adjusted for clinical lipids	intergenic region	MODIFIER	ENSG00000272564-ENSG00000068654	RNA polymerase I subunit A	RP11-548P2.2, POLR1A
1582	rs11127011	2	86176199	85949076	G	C	0.198353	0.100602	0.9955	Imputed	Hex2Cer(d18:1/22:0)	Hex2Cer	Adjusted for clinical lipids	intergenic region	MODIFIER	ENSG00000272564-ENSG00000068654	RNA polymerase I subunit A	RP11-548P2.2, POLR1A
1583	rs111764425	2	86177548	85950425	A	G	0.0543188	0.561544	0.84991	Imputed	Hex2Cer(d18:1/24:0)	Hex2Cer	Adjusted for clinical lipids	intergenic region	MODIFIER	ENSG00000272564-ENSG00000068654	RNA polymerase I subunit A	RP11-548P2.2, POLR1A
1584	rs7603766	2	86178466	85951343	T	C	0.40984	0.9754	0.99778	Imputed	Hex2Cer(d18:1/20:0)	Hex2Cer	Adjusted for clinical lipids	intergenic region	MODIFIER	ENSG00000272564-ENSG00000068654	RNA polymerase I subunit A	RP11-548P2.2, POLR1A
1585	rs6756342	2	86178946	85951823	A	C	0.198687	0.0748933	0.99506	Imputed	Hex2Cer(d18:1/22:0)	Hex2Cer	Adjusted for clinical lipids	intergenic region	MODIFIER	ENSG00000272564-ENSG00000068654	RNA polymerase I subunit A	RP11-548P2.2, POLR1A
1586	rs6714363	2	86178968	85951845	A	T	0.198687	0.0748933	0.99577	Imputed	Hex2Cer(d18:1/22:0)	Hex2Cer	Adjusted for clinical lipids	intergenic region	MODIFIER	ENSG00000272564-ENSG00000068654	RNA polymerase I subunit A	RP11-548P2.2, POLR1A
1587	rs12472588	2	86181221	85954098	C	T	0.70325	0.519902	0.99391	Imputed	Hex2Cer(d18:1/18:0)	Hex2Cer	Adjusted for clinical lipids	intergenic region	MODIFIER	ENSG00000272564-ENSG00000068654	RNA polymerase I subunit A	RP11-548P2.2, POLR1A
1588	rs12476390	2	86181427	85954304	G	A	0.70325	0.474609	0.9939	Imputed	Hex2Cer(d18:1/18:0)	Hex2Cer	Adjusted for clinical lipids	intergenic region	MODIFIER	ENSG00000272564-ENSG00000068654	RNA polymerase I subunit A	RP11-548P2.2, POLR1A
1589	rs11890514	2	86181874	85954751	A	G	0.702582	0.475287	0.9937	Imputed	Hex2Cer(d18:1/18:0)	Hex2Cer	Adjusted for clinical lipids	intergenic region	MODIFIER	ENSG00000272564-ENSG00000068654	RNA polymerase I subunit A	RP11-548P2.2, POLR1A
1590	rs11891625	2	86182258	85955135	T	C	0.701247	0.454608	0.99422	Imputed	Hex2Cer(d18:1/18:0)	Hex2Cer	Adjusted for clinical lipids	intergenic region	MODIFIER	ENSG00000272564-ENSG00000068654	RNA polymerase I subunit A	RP11-548P2.2, POLR1A
1591	rs4514874	2	86182648	85955525	C	T	0.700913	0.41317	0.99439	Imputed	Hex2Cer(d18:1/18:0)	Hex2Cer	Adjusted for clinical lipids	intergenic region	MODIFIER	ENSG00000272564-ENSG00000068654	RNA polymerase I subunit A	RP11-548P2.2, POLR1A
1592	rs1866243	2	86182842	85955719	C	T	0.708593	0.613016	0.99321	Imputed	Hex2Cer(d18:1/18:0)	Hex2Cer	Adjusted for clinical lipids	intergenic region	MODIFIER	ENSG00000272564-ENSG00000068654	RNA polymerase I subunit A	RP11-548P2.2, POLR1A
1593	rs12470643	2	86183224	85956101	A	G	0.700913	0.41317	0.99465	Imputed	Hex2Cer(d18:1/18:0)	Hex2Cer	Adjusted for clinical lipids	intergenic region	MODIFIER	ENSG00000272564-ENSG00000068654	RNA polymerase I subunit A	RP11-548P2.2, POLR1A
1594	rs10186005	2	86183427	85956304	T	G	0.700801	0.454928	0.99494	Imputed	Hex2Cer(d18:1/18:0)	Hex2Cer	Adjusted for clinical lipids	intergenic region	MODIFIER	ENSG00000272564-ENSG00000068654	RNA polymerase I subunit A	RP11-548P2.2, POLR1A
1595	rs1438155	2	86183897	85956774	G	A	0.700801	0.413132	0.99517	Imputed	Hex2Cer(d18:1/18:0)	Hex2Cer	Adjusted for clinical lipids	intergenic region	MODIFIER	ENSG00000272564-ENSG00000068654	RNA polymerase I subunit A	RP11-548P2.2, POLR1A
1596	rs1438153	2	86184027	85956904	G	A	0.700801	0.413132	0.99153	Imputed	Hex2Cer(d18:1/18:0)	Hex2Cer	Adjusted for clinical lipids	intergenic region	MODIFIER	ENSG00000272564-ENSG00000068654	RNA polymerase I subunit A	RP11-548P2.2, POLR1A
1597	rs6708525	2	86184199	85957076	T	C	0.70069	0.433905	0.99539	Imputed	Hex2Cer(d18:1/18:0)	Hex2Cer	Adjusted for clinical lipids	intergenic region	MODIFIER	ENSG00000272564-ENSG00000068654	RNA polymerase I subunit A	RP11-548P2.2, POLR1A
1598	rs6737454	2	86184441	85957318	G	A	0.700801	0.413132	0.99543	Imputed	Hex2Cer(d18:1/18:0)	Hex2Cer	Adjusted for clinical lipids	intergenic region	MODIFIER	ENSG00000272564-ENSG00000068654	RNA polymerase I subunit A	RP11-548P2.2, POLR1A
1599	rs6547651	2	86184486	85957363	G	T	0.700801	0.413132	0.99548	Imputed	Hex2Cer(d18:1/18:0)	Hex2Cer	Adjusted for clinical lipids	intergenic region	MODIFIER	ENSG00000272564-ENSG00000068654	RNA polymerase I subunit A	RP11-548P2.2, POLR1A
1600	rs13397189	2	86184866	85957743	T	G	0.738535	0.72805	0.99564	Imputed	Hex2Cer(d18:1/18:0)	Hex2Cer	Adjusted for clinical lipids	intergenic region	MODIFIER	ENSG00000272564-ENSG00000068654	RNA polymerase I subunit A	RP11-548P2.2, POLR1A
1601	rs12714161	2	86185013	85957890	G	A	0.738535	0.72805	0.99585	Imputed	Hex2Cer(d18:1/18:0)	Hex2Cer	Adjusted for clinical lipids	intergenic region	MODIFIER	ENSG00000272564-ENSG00000068654	RNA polymerase I subunit A	RP11-548P2.2, POLR1A
1602	rs10181091	2	86185165	85958042	A	G	0.738535	0.72805	0.99599	Imputed	Hex2Cer(d18:1/18:0)	Hex2Cer	Adjusted for clinical lipids	intergenic region	MODIFIER	ENSG00000272564-ENSG00000068654	RNA polymerase I subunit A	RP11-548P2.2, POLR1A
1603	rs6713002	2	86185291	85958168	A	G	0.738313	0.699385	0.99571	Imputed	Hex2Cer(d18:1/18:0)	Hex2Cer	Adjusted for clinical lipids	intergenic region	MODIFIER	ENSG00000272564-ENSG00000068654	RNA polymerase I subunit A	RP11-548P2.2, POLR1A
1604	rs6728146	2	86185319	85958196	C	T	0.738535	0.72805	0.99633	Imputed	Hex2Cer(d18:1/18:0)	Hex2Cer	Adjusted for clinical lipids	intergenic region	MODIFIER	ENSG00000272564-ENSG00000068654	RNA polymerase I subunit A	RP11-548P2.2, POLR1A
1605	rs1866242	2	86187595	85960472	C	A	0.700356	0.434269	0.99989	Genotyped	Hex2Cer(d18:1/18:0)	Hex2Cer	Adjusted for clinical lipids	intergenic region	MODIFIER	ENSG00000272564-ENSG00000068654	RNA polymerase I subunit A	RP11-548P2.2, POLR1A
1606	rs13000793	2	86189720	85962597	T	G	0.6998	0.374754	0.99955	Imputed	Hex2Cer(d18:1/18:0)	Hex2Cer	Adjusted for clinical lipids	intergenic region	MODIFIER	ENSG00000272564-ENSG00000068654	RNA polymerase I subunit A	RP11-548P2.2, POLR1A
1607	rs7606897	2	86207172	85980049	A	G	0.713825	0.63502	0.99782	Imputed	Hex2Cer(d18:1/22:0)	Hex2Cer	Adjusted for clinical lipids	intergenic region	MODIFIER	ENSG00000272564-ENSG00000068654	RNA polymerase I subunit A	RP11-548P2.2, POLR1A
1608	rs7607138	2	86207369	85980246	C	G	0.713491	0.635352	0.99587	Imputed	Hex2Cer(d18:1/22:0)	Hex2Cer	Adjusted for clinical lipids	intergenic region	MODIFIER	ENSG00000272564-ENSG00000068654	RNA polymerase I subunit A	RP11-548P2.2, POLR1A
1609	rs6547653	2	86207383	85980260	A	G	0.713379	0.688167	0.99572	Imputed	SHexCer(d18:1/24:1)	SHexCer	Adjusted for clinical lipids	intergenic region	MODIFIER	ENSG00000272564-ENSG00000068654	RNA polymerase I subunit A	RP11-548P2.2, POLR1A
1610	rs6547654	2	86207431	85980308	G	A	0.714047	0.661166	0.99771	Imputed	Hex2Cer(d18:1/22:0)	Hex2Cer	Adjusted for clinical lipids	intergenic region	MODIFIER	ENSG00000272564-ENSG00000068654	RNA polymerase I subunit A	RP11-548P2.2, POLR1A
1611	rs893442	2	86208178	85981055	C	A	0.714159	0.634722	0.99738	Imputed	Hex2Cer(d18:1/22:0)	Hex2Cer	Adjusted for clinical lipids	intergenic region	MODIFIER	ENSG00000272564-ENSG00000068654	RNA polymerase I subunit A	RP11-548P2.2, POLR1A
1612	rs934831	2	86208678	85981555	G	C	0.714159	0.634722	0.99731	Imputed	Hex2Cer(d18:1/22:0)	Hex2Cer	Adjusted for clinical lipids	intergenic region	MODIFIER	ENSG00000272564-ENSG00000068654	RNA polymerase I subunit A	RP11-548P2.2, POLR1A
1613	rs2083168	2	86209096	85981973	T	C	0.713602	0.609348	0.99719	Imputed	Hex2Cer(d18:1/22:0)	Hex2Cer	Adjusted for clinical lipids	intergenic region	MODIFIER	ENSG00000272564-ENSG00000068654	RNA polymerase I subunit A	RP11-548P2.2, POLR1A
1614	rs934829	2	86209817	85982694	T	A	0.713602	0.609348	0.99693	Imputed	Hex2Cer(d18:1/22:0)	Hex2Cer	Adjusted for clinical lipids	intergenic region	MODIFIER	ENSG00000272564-ENSG00000068654	RNA polymerase I subunit A	RP11-548P2.2, POLR1A
1615	rs2099617	2	86210101	85982978	T	C	0.713379	0.584177	0.99675	Imputed	Hex2Cer(d18:1/22:0)	Hex2Cer	Adjusted for clinical lipids	intergenic region	MODIFIER	ENSG00000272564-ENSG00000068654	RNA polymerase I subunit A	RP11-548P2.2, POLR1A
1616	rs2099616	2	86210171	85983048	C	T	0.713602	0.609348	0.99652	Imputed	Hex2Cer(d18:1/22:0)	Hex2Cer	Adjusted for clinical lipids	intergenic region	MODIFIER	ENSG00000272564-ENSG00000068654	RNA polymerase I subunit A	RP11-548P2.2, POLR1A
1617	rs3937593	2	86210273	85983150	T	C	0.705922	0.429181	0.99732	Imputed	Hex2Cer(d18:1/22:0)	Hex2Cer	Adjusted for clinical lipids	intergenic region	MODIFIER	ENSG00000272564-ENSG00000068654	RNA polymerase I subunit A	RP11-548P2.2, POLR1A
1618	rs7595420	2	86211495	85984372	G	A	0.713602	0.609348	0.99626	Imputed	Hex2Cer(d18:1/22:0)	Hex2Cer	Adjusted for clinical lipids	intergenic region	MODIFIER	ENSG00000272564-ENSG00000068654	RNA polymerase I subunit A	RP11-548P2.2, POLR1A
1619	rs7569152	2	86211646	85984523	T	C	0.713379	0.584177	0.99615	Imputed	Hex2Cer(d18:1/22:0)	Hex2Cer	Adjusted for clinical lipids	intergenic region	MODIFIER	ENSG00000272564-ENSG00000068654	RNA polymerase I subunit A	RP11-548P2.2, POLR1A
1620	rs7586985	2	86212634	85985511	C	T	0.714159	0.634722	0.9945	Imputed	Hex2Cer(d18:1/22:0)	Hex2Cer	Adjusted for clinical lipids	intergenic region	MODIFIER	ENSG00000272564-ENSG00000068654	RNA polymerase I subunit A	RP11-548P2.2, POLR1A
1621	rs7599326	2	86212644	85985521	G	A	0.713936	0.609054	0.9944	Imputed	Hex2Cer(d18:1/22:0)	Hex2Cer	Adjusted for clinical lipids	intergenic region	MODIFIER	ENSG00000272564-ENSG00000068654	RNA polymerase I subunit A	RP11-548P2.2, POLR1A
1622	rs7571529	2	86217414	85990291	T	C	0.713157	0.559531	0.99388	Imputed	Hex2Cer(d18:1/22:0)	Hex2Cer	Adjusted for clinical lipids	intergenic region	MODIFIER	ENSG00000272564-ENSG00000068654	RNA polymerase I subunit A	RP11-548P2.2, POLR1A
1623	rs6547655	2	86222249	85995126	A	G	0.708704	0.447884	0.99341	Imputed	Hex2Cer(d18:1/22:0)	Hex2Cer	Adjusted for clinical lipids	intergenic region	MODIFIER	ENSG00000272564-ENSG00000068654	RNA polymerase I subunit A	RP11-548P2.2, POLR1A
1624	rs1036553	2	86236205	86009082	G	C	0.707703	0.493339	0.99541	Imputed	Hex2Cer(d18:1/22:0)	Hex2Cer	Adjusted for clinical lipids	intergenic region	MODIFIER	ENSG00000272564-ENSG00000068654	RNA polymerase I subunit A	RP11-548P2.2, POLR1A
1625	rs879649	2	86241531	86014408	C	T	0.708259	0.515868	0.99686	Imputed	Hex2Cer(d18:1/22:0)	Hex2Cer	Adjusted for clinical lipids	intergenic region	MODIFIER	ENSG00000272564-ENSG00000068654	RNA polymerase I subunit A	RP11-548P2.2, POLR1A
1626	rs4832233	2	86248309	86021186	C	T	0.708259	0.515868	0.99836	Imputed	Hex2Cer(d18:1/22:0)	Hex2Cer	Adjusted for clinical lipids	3 prime UTR variant	MODIFIER	ENSG00000068654	RNA polymerase I subunit A	POLR1A
1627	rs10173155	2	86253581	86026458	C	T	0.708259	0.515868	0.99998	Genotyped	Hex2Cer(d18:1/22:0)	Hex2Cer	Adjusted for clinical lipids	3 prime UTR variant, downstream gene variant	MODIFIER	ENSG00000068654	RNA polymerase I subunit A	POLR1A
1628	rs2886885	2	86273945	86046822	C	T	0.645815	0.396436	0.99791	Imputed	Hex2Cer(d18:1/20:0)	Hex2Cer	Adjusted for clinical lipids	intron variant	MODIFIER	ENSG00000068654	RNA polymerase I subunit A	POLR1A
1629	rs10208184	2	86276894	86049771	G	A	0.645815	0.361117	0.99821	Imputed	Hex2Cer(d18:1/20:0)	Hex2Cer	Adjusted for clinical lipids	downstream gene variant, intron variant	MODIFIER	ENSG00000068654	RNA polymerase I subunit A	POLR1A
1630	rs311585	2	86286010	86058887	T	C	0.35374	0.31168	0.99822	Imputed	Hex2Cer(d18:1/20:0)	Hex2Cer	Adjusted for clinical lipids	intron variant	MODIFIER	ENSG00000068654	RNA polymerase I subunit A	POLR1A
1631	rs311588	2	86290186	86063063	T	C	0.35374	0.343931	0.9985	Imputed	Hex2Cer(d18:1/20:0)	Hex2Cer	Adjusted for clinical lipids	intron variant	MODIFIER	ENSG00000068654	RNA polymerase I subunit A	POLR1A
1632	rs311576	2	86298098	86070975	A	G	0.353963	0.311936	0.99987	Imputed	Hex2Cer(d18:1/20:0)	Hex2Cer	Adjusted for clinical lipids	intron variant	MODIFIER	ENSG00000068654	RNA polymerase I subunit A	POLR1A
1633	rs311578	2	86298588	86071465	T	C	0.353963	0.311936	0.99993	Imputed	Hex2Cer(d18:1/20:0)	Hex2Cer	Adjusted for clinical lipids	intron variant	MODIFIER	ENSG00000068654	RNA polymerase I subunit A	POLR1A
1634	rs311579	2	86299122	86071999	G	A	0.353963	0.311936	0.99999	Genotyped	Hex2Cer(d18:1/20:0)	Hex2Cer	Adjusted for clinical lipids	intron variant	MODIFIER	ENSG00000068654	RNA polymerase I subunit A	POLR1A
1635	rs6725046	2	86424249	86197126	A	C	0.583816	0.117345	0.99636	Imputed	Hex2Cer(d18:1/20:0)	Hex2Cer	Adjusted for clinical lipids	upstream gene variant, downstream gene variant, intergenic region	MODIFIER	ENSG00000132305, ENSG00000265420, ENSG00000132313, ENSG00000273080, ENSG00000273080-ENSG00000132313	inner membrane mitochondrial protein, microRNA 4779, mitochondrial ribosomal protein L35,	IMMT, MIR4779, MRPL35, RP11-301O19.1, RP11-301O19.1, MRPL35
1636	rs11900161	2	86427235	86200112	C	G	0.587378	0.230028	0.99704	Imputed	Hex2Cer(d18:1/20:0)	Hex2Cer	Adjusted for clinical lipids	upstream gene variant, downstream gene variant, intron variant	MODIFIER	ENSG00000132305, ENSG00000273080, ENSG00000132313	inner membrane mitochondrial protein, , mitochondrial ribosomal protein L35	IMMT, RP11-301O19.1, MRPL35
1637	rs575488433	2	99547092	98930629	T	C	0.00144702	1	0.5572	Imputed	SM(37:2)	SM	Standard covariates	intron variant	MODIFIER	ENSG00000196872	CRACD like	CRACDL
1638	rs72949411	2	116898665	116141089	A	T	0.0106857	1	0.98127	Imputed	PC(P-17:0/20:4) (a)	PC(P)	Adjusted for clinical lipids	intergenic region	MODIFIER	ENSG00000175497-ENSG00000271667	dipeptidyl peptidase like 10	DPP10, RP11-338I24.1
1639	rs58873169	2	116906992	116149416	G	A	0.0110196	1	0.98756	Imputed	PC(P-17:0/20:4) (a)	PC(P)	Adjusted for clinical lipids	intergenic region	MODIFIER	ENSG00000175497-ENSG00000271667	dipeptidyl peptidase like 10	DPP10, RP11-338I24.1
1640	rs61229629	2	116920131	116162555	A	G	0.0110196	1	0.98857	Imputed	PC(P-17:0/20:4) (a)	PC(P)	Adjusted for clinical lipids	intergenic region	MODIFIER	ENSG00000175497-ENSG00000271667	dipeptidyl peptidase like 10	DPP10, RP11-338I24.1
1641	rs114380370	2	116921428	116163852	A	G	0.0110196	1	0.99259	Imputed	PC(P-17:0/20:4) (a)	PC(P)	Adjusted for clinical lipids	intergenic region	MODIFIER	ENSG00000175497-ENSG00000271667	dipeptidyl peptidase like 10	DPP10, RP11-338I24.1
1642	rs72951221	2	116938765	116181189	C	T	0.0110196	1	0.99407	Imputed	PC(P-17:0/20:4) (a)	PC(P)	Adjusted for clinical lipids	intergenic region	MODIFIER	ENSG00000175497-ENSG00000271667	dipeptidyl peptidase like 10	DPP10, RP11-338I24.1
1643	rs143366698	2	116941667	116184091	A	G	0.0110196	1	0.99304	Imputed	PC(P-17:0/20:4) (a)	PC(P)	Adjusted for clinical lipids	intergenic region	MODIFIER	ENSG00000175497-ENSG00000271667	dipeptidyl peptidase like 10	DPP10, RP11-338I24.1
1644	rs77869121	2	116949008	116191432	T	G	0.0110196	1	0.99424	Imputed	PC(P-17:0/20:4) (a)	PC(P)	Adjusted for clinical lipids	intergenic region	MODIFIER	ENSG00000175497-ENSG00000271667	dipeptidyl peptidase like 10	DPP10, RP11-338I24.1
1645	rs77142902	2	116955722	116198146	A	C	0.0110196	1	0.98862	Imputed	PC(P-17:0/20:4) (a)	PC(P)	Adjusted for clinical lipids	intergenic region	MODIFIER	ENSG00000175497-ENSG00000271667	dipeptidyl peptidase like 10	DPP10, RP11-338I24.1
1646	rs79077959	2	116970076	116212500	C	A	0.0110196	1	0.99171	Imputed	PC(P-17:0/20:4) (a)	PC(P)	Adjusted for clinical lipids	intergenic region	MODIFIER	ENSG00000175497-ENSG00000271667	dipeptidyl peptidase like 10	DPP10, RP11-338I24.1
1647	rs72951263	2	116982273	116224697	A	G	0.0110196	1	0.99466	Imputed	PC(P-17:0/20:4) (a)	PC(P)	Adjusted for clinical lipids	intergenic region	MODIFIER	ENSG00000175497-ENSG00000271667	dipeptidyl peptidase like 10	DPP10, RP11-338I24.1
1648	rs72951269	2	116988224	116230648	T	C	0.0111309	1	0.9908	Imputed	PC(P-17:0/20:4) (a)	PC(P)	Adjusted for clinical lipids	intergenic region	MODIFIER	ENSG00000175497-ENSG00000271667	dipeptidyl peptidase like 10	DPP10, RP11-338I24.1
1649	rs72951270	2	116989179	116231603	G	A	0.0110196	1	0.99126	Imputed	PC(P-17:0/20:4) (a)	PC(P)	Adjusted for clinical lipids	intergenic region	MODIFIER	ENSG00000175497-ENSG00000271667	dipeptidyl peptidase like 10	DPP10, RP11-338I24.1
1650	rs60733478	2	116990594	116233018	A	G	0.0111309	1	0.99006	Imputed	PC(P-17:0/20:4) (a)	PC(P)	Adjusted for clinical lipids	intergenic region	MODIFIER	ENSG00000175497-ENSG00000271667	dipeptidyl peptidase like 10	DPP10, RP11-338I24.1
1651	rs72959180	2	116992262	116234686	T	A	0.0110196	1	0.99223	Imputed	PC(P-17:0/20:4) (a)	PC(P)	Adjusted for clinical lipids	intergenic region	MODIFIER	ENSG00000175497-ENSG00000271667	dipeptidyl peptidase like 10	DPP10, RP11-338I24.1
1652	rs1995596	2	116996931	116239355	G	T	0.0111309	1	0.99162	Imputed	PC(P-17:0/20:4) (a)	PC(P)	Adjusted for clinical lipids	intergenic region	MODIFIER	ENSG00000175497-ENSG00000271667	dipeptidyl peptidase like 10	DPP10, RP11-338I24.1
1653	rs59400310	2	116998646	116241070	T	C	0.0111309	1	0.99141	Imputed	PC(P-17:0/20:4) (a)	PC(P)	Adjusted for clinical lipids	intergenic region	MODIFIER	ENSG00000175497-ENSG00000271667	dipeptidyl peptidase like 10	DPP10, RP11-338I24.1
1654	rs112476971	2	116998691	116241115	C	T	0.0113535	1	0.98378	Imputed	PC(P-17:0/20:4) (a)	PC(P)	Adjusted for clinical lipids	intergenic region	MODIFIER	ENSG00000175497-ENSG00000271667	dipeptidyl peptidase like 10	DPP10, RP11-338I24.1
1655	rs72959183	2	117001319	116243743	T	C	0.0110196	1	0.99227	Imputed	PC(P-17:0/20:4) (a)	PC(P)	Adjusted for clinical lipids	intergenic region	MODIFIER	ENSG00000175497-ENSG00000271667	dipeptidyl peptidase like 10	DPP10, RP11-338I24.1
1656	rs11887826	2	117001594	116244018	C	G	0.0111309	1	0.99161	Imputed	PC(P-17:0/20:4) (a)	PC(P)	Adjusted for clinical lipids	intergenic region	MODIFIER	ENSG00000175497-ENSG00000271667	dipeptidyl peptidase like 10	DPP10, RP11-338I24.1
1657	rs59705176	2	117001946	116244370	G	A	0.0111309	1	0.99159	Imputed	PC(P-17:0/20:4) (a)	PC(P)	Adjusted for clinical lipids	intergenic region	MODIFIER	ENSG00000175497-ENSG00000271667	dipeptidyl peptidase like 10	DPP10, RP11-338I24.1
1658	rs59630240	2	117002035	116244459	C	T	0.0111309	1	0.99162	Imputed	PC(P-17:0/20:4) (a)	PC(P)	Adjusted for clinical lipids	intergenic region	MODIFIER	ENSG00000175497-ENSG00000271667	dipeptidyl peptidase like 10	DPP10, RP11-338I24.1
1659	rs72959190	2	117005340	116247764	A	T	0.0111309	1	0.99419	Imputed	PC(P-17:0/20:4) (a)	PC(P)	Adjusted for clinical lipids	intergenic region	MODIFIER	ENSG00000175497-ENSG00000271667	dipeptidyl peptidase like 10	DPP10, RP11-338I24.1
1660	rs72959193	2	117006061	116248485	T	C	0.0111309	1	0.99447	Imputed	PC(P-17:0/20:4) (a)	PC(P)	Adjusted for clinical lipids	intergenic region	MODIFIER	ENSG00000175497-ENSG00000271667	dipeptidyl peptidase like 10	DPP10, RP11-338I24.1
1661	rs72959194	2	117007464	116249888	T	C	0.0111309	1	0.99432	Imputed	PC(P-17:0/20:4) (a)	PC(P)	Adjusted for clinical lipids	intergenic region	MODIFIER	ENSG00000175497-ENSG00000271667	dipeptidyl peptidase like 10	DPP10, RP11-338I24.1
1662	rs72959200	2	117008472	116250896	G	A	0.0110196	1	0.99547	Imputed	PC(P-17:0/20:4) (a)	PC(P)	Adjusted for clinical lipids	intergenic region	MODIFIER	ENSG00000175497-ENSG00000271667	dipeptidyl peptidase like 10	DPP10, RP11-338I24.1
1663	rs150213555	2	117009333	116251757	C	T	0.0110196	1	0.99506	Imputed	PC(P-17:0/20:4) (a)	PC(P)	Adjusted for clinical lipids	intergenic region	MODIFIER	ENSG00000175497-ENSG00000271667	dipeptidyl peptidase like 10	DPP10, RP11-338I24.1
1664	rs72961103	2	117009900	116252324	A	C	0.0111309	1	0.99459	Imputed	PC(P-17:0/20:4) (a)	PC(P)	Adjusted for clinical lipids	intergenic region	MODIFIER	ENSG00000175497-ENSG00000271667	dipeptidyl peptidase like 10	DPP10, RP11-338I24.1
1665	rs72961105	2	117010260	116252684	G	C	0.0110196	1	0.9953	Imputed	PC(P-17:0/20:4) (a)	PC(P)	Adjusted for clinical lipids	intergenic region	MODIFIER	ENSG00000175497-ENSG00000271667	dipeptidyl peptidase like 10	DPP10, RP11-338I24.1
1666	rs1847814	2	117012242	116254666	T	C	0.0110196	1	0.99323	Imputed	PC(P-17:0/20:4) (a)	PC(P)	Adjusted for clinical lipids	intergenic region	MODIFIER	ENSG00000175497-ENSG00000271667	dipeptidyl peptidase like 10	DPP10, RP11-338I24.1
1667	rs7419271	2	117012668	116255092	C	A	0.0111309	1	0.99271	Imputed	PC(P-17:0/20:4) (a)	PC(P)	Adjusted for clinical lipids	intergenic region	MODIFIER	ENSG00000175497-ENSG00000271667	dipeptidyl peptidase like 10	DPP10, RP11-338I24.1
1668	rs72961113	2	117013879	116256303	G	A	0.0111309	1	0.99291	Imputed	PC(P-17:0/20:4) (a)	PC(P)	Adjusted for clinical lipids	intergenic region	MODIFIER	ENSG00000175497-ENSG00000271667	dipeptidyl peptidase like 10	DPP10, RP11-338I24.1
1669	rs72961115	2	117014102	116256526	A	G	0.0110196	1	0.99351	Imputed	PC(P-17:0/20:4) (a)	PC(P)	Adjusted for clinical lipids	intergenic region	MODIFIER	ENSG00000175497-ENSG00000271667	dipeptidyl peptidase like 10	DPP10, RP11-338I24.1
1670	rs72961117	2	117014433	116256857	T	C	0.0111309	1	0.99077	Imputed	PC(P-17:0/20:4) (a)	PC(P)	Adjusted for clinical lipids	intergenic region	MODIFIER	ENSG00000175497-ENSG00000271667	dipeptidyl peptidase like 10	DPP10, RP11-338I24.1
1671	rs72961118	2	117014515	116256939	C	T	0.0111309	1	0.99302	Imputed	PC(P-17:0/20:4) (a)	PC(P)	Adjusted for clinical lipids	intergenic region	MODIFIER	ENSG00000175497-ENSG00000271667	dipeptidyl peptidase like 10	DPP10, RP11-338I24.1
1672	rs6755911	2	117014965	116257389	T	C	0.0110196	1	0.99364	Imputed	PC(P-17:0/20:4) (a)	PC(P)	Adjusted for clinical lipids	intergenic region	MODIFIER	ENSG00000175497-ENSG00000271667	dipeptidyl peptidase like 10	DPP10, RP11-338I24.1
1673	rs72961124	2	117017960	116260384	A	C	0.0110196	1	0.99599	Imputed	PC(P-17:0/20:4) (a)	PC(P)	Adjusted for clinical lipids	intergenic region	MODIFIER	ENSG00000175497-ENSG00000271667	dipeptidyl peptidase like 10	DPP10, RP11-338I24.1
1674	rs73950413	2	117019683	116262107	T	G	0.0110196	1	0.99456	Imputed	PC(P-17:0/20:4) (a)	PC(P)	Adjusted for clinical lipids	intergenic region	MODIFIER	ENSG00000175497-ENSG00000271667	dipeptidyl peptidase like 10	DPP10, RP11-338I24.1
1675	rs72961129	2	117020314	116262738	G	T	0.0110196	1	0.9946	Imputed	PC(P-17:0/20:4) (a)	PC(P)	Adjusted for clinical lipids	intergenic region	MODIFIER	ENSG00000175497-ENSG00000271667	dipeptidyl peptidase like 10	DPP10, RP11-338I24.1
1676	rs72961133	2	117021299	116263723	G	A	0.0110196	1	0.99472	Imputed	PC(P-17:0/20:4) (a)	PC(P)	Adjusted for clinical lipids	intergenic region	MODIFIER	ENSG00000175497-ENSG00000271667	dipeptidyl peptidase like 10	DPP10, RP11-338I24.1
1677	rs72963053	2	117021429	116263853	G	A	0.0110196	1	0.99548	Imputed	PC(P-17:0/20:4) (a)	PC(P)	Adjusted for clinical lipids	intergenic region	MODIFIER	ENSG00000175497-ENSG00000271667	dipeptidyl peptidase like 10	DPP10, RP11-338I24.1
1678	rs72963055	2	117023406	116265830	G	C	0.0110196	1	0.99565	Imputed	PC(P-17:0/20:4) (a)	PC(P)	Adjusted for clinical lipids	intergenic region	MODIFIER	ENSG00000175497-ENSG00000271667	dipeptidyl peptidase like 10	DPP10, RP11-338I24.1
1679	rs72963063	2	117026439	116268863	T	C	0.0110196	1	0.99577	Imputed	PC(P-17:0/20:4) (a)	PC(P)	Adjusted for clinical lipids	intergenic region	MODIFIER	ENSG00000175497-ENSG00000271667	dipeptidyl peptidase like 10	DPP10, RP11-338I24.1
1680	rs56126423	2	117026651	116269075	A	G	0.0110196	1	0.99505	Imputed	PC(P-17:0/20:4) (a)	PC(P)	Adjusted for clinical lipids	intergenic region	MODIFIER	ENSG00000175497-ENSG00000271667	dipeptidyl peptidase like 10	DPP10, RP11-338I24.1
1681	rs55705191	2	117027186	116269610	A	G	0.0110196	1	0.99493	Imputed	PC(P-17:0/20:4) (a)	PC(P)	Adjusted for clinical lipids	intergenic region	MODIFIER	ENSG00000175497-ENSG00000271667	dipeptidyl peptidase like 10	DPP10, RP11-338I24.1
1682	rs73950425	2	117028224	116270648	C	T	0.0110196	1	0.99595	Imputed	PC(P-17:0/20:4) (a)	PC(P)	Adjusted for clinical lipids	intergenic region	MODIFIER	ENSG00000175497-ENSG00000271667	dipeptidyl peptidase like 10	DPP10, RP11-338I24.1
1683	rs17045742	2	117029942	116272366	A	T	0.0110196	1	0.99606	Imputed	PC(P-17:0/20:4) (a)	PC(P)	Adjusted for clinical lipids	intergenic region	MODIFIER	ENSG00000175497-ENSG00000271667	dipeptidyl peptidase like 10	DPP10, RP11-338I24.1
[truncated: 10,350 more rows]
