# Supplementary material for: Comprehensive genetic analysis of the human lipidome identifies loci associated with lipid homeostasis with links to coronary artery disease
Source: Nat Commun. 2022 Jun 6;13:3124. doi: 10.1038/s41467-022-30875-7 (PMC9170690; doi:10.1038/s41467-022-30875-7)
Supplement: Supplementary file 8 — Supplementary Dataset 6 [file 41467_2022_30875_MOESM8_ESM.xlsx]

## Sheet: Supp Data 6
Supplementary Data 6: Identification of independent lipid loci
								Standard GWASa			Adjustment for clinical lipidsb				Conditionald
#	Lipid Species	Lipid Class	rsID (if available)	Chromosome	Position (hg19)	Effect Allele	Other Allele	Beta	SE	P-value	Beta	SE	P-value	Directionc	Standard	Adjusted
1	AC(12:0)	AC	rs72892981	2	52735590	C	G	-0.352275	0.0703473	5.94419e-07	-0.387247	0.0703637	4.1891e-08	.-	-	1
2	AC(12:0)	AC	rs17843902	4	159641148	C	T	-0.197986	0.0239492	1.83023e-16	-0.199697	0.0239722	1.07928e-16	--	-	1
3	AC(12:0)	AC	rs7718024	5	131785879	C	T	0.152166	0.0275161	3.51334e-08	0.155322	0.0275384	1.88342e-08	++	1	1
4	AC(12:0)	AC	rs924135	16	16123459	T	A	0.131777	0.0222552	3.45737e-09	0.133385	0.0222757	2.31949e-09	++	1	1
5	AC(13:0)	AC	rs28415528	1	151879761	A	G	0.240175	0.0231147	6.23556e-25	0.239364	0.0231284	9.19204e-25	++	1	1
6	AC(13:0)	AC	rs147203008	2	12364025	C	T	-2.12751	0.374749	1.89596e-08	-1.97678	0.37564	1.82282e-07	-.	1	-
7	AC(13:0)	AC	rs746668275	12	23566209	G	T	-2.63047	0.460959	1.55182e-08	-2.43621	0.462121	1.69311e-07	-.	1	-
8	AC(14:0)	AC	rs145489548	5	129532496	T	A	-1.95547	0.351914	2.91191e-08	-1.91385	0.351884	5.66103e-08	-.	-	-
9	AC(14:0)	AC	rs184127512	5	130607308	T	A	-1.27925	0.199859	1.70158e-10	-1.29182	0.199818	1.1212e-10	--	2	2
10	AC(14:0)	AC	rs270615	5	131641573	C	G	-0.267523	0.0238521	1.01162e-28	-0.268097	0.0238556	7.96052e-29	--	1	1
11	AC(14:0)	AC	rs11739484	5	131656760	G	A	0.480925	0.0812493	3.5602e-09	0.490619	0.0812466	1.72275e-09	++	-	-
12	AC(14:0)	AC	rs10447426	6	110721750	A	G	-0.344077	0.0575045	2.45259e-09	-0.336947	0.0575311	5.25517e-09	--	-	-
13	AC(14:0)	AC	rs763563	6	110722246	G	T	0.158655	0.0242161	6.42638e-11	0.155531	0.0242256	1.52831e-10	++	-	-
14	AC(14:0)	AC	rs9374176	6	110737247	T	C	0.150056	0.0223584	2.19062e-11	0.149238	0.0223641	2.84546e-11	++	-	-
15	AC(14:0)	AC	rs76676412	6	110752337	A	G	-0.356039	0.0641057	2.94003e-08	-0.357056	0.0641201	2.7053e-08	--	-	-
16	AC(14:0)	AC	rs12210538	6	110760008	G	A	-0.420465	0.0249088	9.07128e-62	-0.418726	0.0249089	3.32625e-61	--	1	1
17	AC(14:0)	AC	rs2520573	6	110843638	A	G	0.126177	0.0229749	4.1581e-08	0.128103	0.0229756	2.58778e-08	++	-	-
18	AC(14:0)	AC	rs74504511	6	110851823	A	G	-0.399179	0.0687867	6.94548e-09	-0.395807	0.0688108	9.3984e-09	--	-	-
19	AC(14:0)	AC	rs1171616	10	61468589	T	G	0.204203	0.0259245	4.23044e-15	0.206227	0.0259253	2.28748e-15	++	1	1
20	AC(14:1)	AC	rs7718024	5	131785879	C	T	0.153206	0.0274979	2.8295e-08	0.154754	0.0275244	2.12339e-08	++	1	1
21	AC(14:1)	AC	rs140780767	18	55262046	C	T	0.764158	0.139567	4.58715e-08	0.746084	0.139697	9.66711e-08	+.	1	-
22	AC(14:2)	AC	rs7718024	5	131785879	C	T	0.183239	0.0274797	3.1086e-11	0.185867	0.0274991	1.68968e-11	++	1	1
23	AC(15:0) (a)	AC	rs270608	5	131648406	T	C	-0.129514	0.0238937	6.39899e-08	-0.130838	0.0239046	4.75612e-08	.-	-	1
24	AC(15:0) (a)	AC	rs12210538	6	110760008	G	A	-0.235273	0.025325	2.47713e-20	-0.230174	0.0253376	1.68403e-19	--	1	1
25	AC(15:0) (a)	AC	rs1171616	10	61468589	T	G	0.146121	0.0258313	1.63013e-08	0.154253	0.0258311	2.5218e-09	++	1	1
26	AC(15:0) (b)	AC	rs146128668	4	131186360	T	A	0.442542	0.0802168	3.65947e-08	0.434531	0.0802129	6.39734e-08	+.	1	-
27	AC(15:0) (b)	AC	rs270608	5	131648406	T	C	-0.205359	0.0238919	1.21382e-17	-0.206644	0.0238852	7.44743e-18	--	1	1
28	AC(15:0) (b)	AC	rs11739484	5	131656760	G	A	0.464392	0.0811751	1.14446e-08	0.471419	0.0811467	6.80041e-09	++	-	-
29	AC(15:0) (b)	AC	rs763563	6	110722246	G	T	0.137418	0.024221	1.47942e-08	0.130907	0.0242271	6.84237e-08	+.	-	-
30	AC(15:0) (b)	AC	rs9374176	6	110737247	T	C	0.142709	0.0223334	1.85188e-10	0.139049	0.0223381	5.30363e-10	++	-	-
31	AC(15:0) (b)	AC	rs12210538	6	110760008	G	A	-0.399866	0.0249349	4.39241e-56	-0.393833	0.0249519	2.04858e-54	--	1	1
32	AC(15:0) (b)	AC	rs9386911	6	110847169	G	A	-0.13177	0.0218702	1.81102e-09	-0.12877	0.0218678	4.16455e-09	--	-	-
33	AC(15:0) (b)	AC	rs74504511	6	110851823	A	G	-0.379523	0.0686789	3.44598e-08	-0.384724	0.0686717	2.2255e-08	--	-	-
34	AC(15:0) (b)	AC	rs12212058	6	110996883	T	C	-0.290172	0.0505845	1.10461e-08	-0.274705	0.0506069	6.28976e-08	-.	-	-
35	AC(15:0) (b)	AC	rs1171616	10	61468589	T	G	0.169222	0.025955	7.76372e-11	0.173016	0.0259434	2.86933e-11	++	1	1
36	AC(16:0)	AC	rs72794293	2	23898149	G	A	-0.245511	0.0280376	2.83799e-18	-0.245044	0.028036	3.25976e-18	--	1	-
37	AC(16:0)	AC	rs530052742	5	130647274	G	A	-1.20231	0.226521	1.15795e-07	-1.24354	0.226423	4.17598e-08	.-	-	-
38	AC(16:0)	AC	rs143746337	5	131467589	C	T	-1.26855	0.212203	2.47287e-09	-1.30024	0.212131	9.70217e-10	--	2	2
39	AC(16:0)	AC	rs270608	5	131648406	T	C	-0.267105	0.0238071	9.45491e-29	-0.264824	0.023807	2.76604e-28	--	1	1
40	AC(16:0)	AC	rs11739484	5	131656760	G	A	0.479002	0.0813746	4.26916e-09	0.487014	0.081346	2.33509e-09	++	-	-
41	AC(16:0)	AC	rs763563	6	110722246	G	T	0.174614	0.0242382	6.73694e-13	0.173693	0.0242358	8.83356e-13	++	-	-
42	AC(16:0)	AC	rs9374176	6	110737247	T	C	0.163593	0.0223608	3.0952e-13	0.164364	0.0223567	2.37982e-13	++	-	-
43	AC(16:0)	AC	rs76676412	6	110752337	A	G	-0.380583	0.0641837	3.23167e-09	-0.381545	0.0641746	2.93637e-09	--	-	-
44	AC(16:0)	AC	rs12210538	6	110760008	G	A	-0.465742	0.0247548	9.26986e-76	-0.468612	0.0247184	9.9167e-77	--	1	1
45	AC(16:0)	AC	rs6907567	6	110777962	G	A	0.159174	0.0255319	5.12134e-10	0.160857	0.0255261	3.3439e-10	++	-	-
46	AC(16:0)	AC	rs9386911	6	110847169	G	A	-0.157106	0.0218885	8.34068e-13	-0.156054	0.0218847	1.1799e-12	--	-	-
47	AC(16:0)	AC	rs74504511	6	110851823	A	G	-0.378519	0.0689236	4.18399e-08	-0.37714	0.0689193	4.67169e-08	--	-	-
48	AC(16:0)	AC	rs12212058	6	110996883	T	C	-0.31421	0.050655	6.37408e-10	-0.310499	0.0506539	1.00781e-09	--	-	-
49	AC(16:0)	AC	rs1171616	10	61468589	T	G	0.194814	0.0259895	7.83488e-14	0.195672	0.0259878	6.05859e-14	++	1	1
50	AC(16:1)	AC	rs7567043	2	23899095	C	T	-0.156302	0.0278235	2.04016e-08	-0.157716	0.027833	1.53539e-08	--	1	1
51	AC(16:1)	AC	rs270615	5	131641573	C	G	-0.219175	0.0240121	1.2569e-19	-0.21905	0.0240158	1.35705e-19	--	1	1
52	AC(16:1)	AC	rs191860149	5	131704047	A	C	-0.67153	0.125914	1.01628e-07	-0.694	0.125926	3.77884e-08	.-	-	-
53	AC(16:1)	AC	rs763563	6	110722246	G	T	0.141938	0.0242866	5.5303e-09	0.144385	0.0242879	3.03593e-09	++	-	-
54	AC(16:1)	AC	rs9374176	6	110737247	T	C	0.159183	0.0223989	1.36081e-12	0.16136	0.0223973	6.76049e-13	++	-	-
55	AC(16:1)	AC	rs12210538	6	110760008	G	A	-0.386911	0.0251174	4.52784e-52	-0.390938	0.0250953	4.09378e-53	--	1	1
56	AC(16:1)	AC	rs34775212	6	110791146	T	A	0.158934	0.0296307	8.51794e-08	0.164896	0.0296307	2.76082e-08	.+	-	-
57	AC(16:1)	AC	rs1171616	10	61468589	T	G	0.185198	0.0259945	1.24739e-12	0.186247	0.0259966	9.42885e-13	++	1	1
58	AC(16:1)	AC	rs603424	10	102075479	A	G	-0.255975	0.0288494	1.0106e-18	-0.262644	0.0288378	1.25597e-19	--	1	1
59	AC(16:1)	AC	rs140379713	18	77180077	A	G	1.03278	0.182614	1.67054e-08	1.02351	0.182616	2.24393e-08	++	1	1
60	AC(17:0) (a)	AC	rs111247693	2	24214373	T	C	-0.191775	0.0313546	1.02781e-09	-0.199197	0.0313564	2.29929e-10	--	-	1
61	AC(17:0) (a)	AC	rs12210538	6	110760008	G	A	-0.242282	0.0252692	1.51341e-21	-0.24151	0.0252592	2.07994e-21	--	1	1
62	AC(17:0) (a)	AC	rs12680550	8	120181974	A	G	1.90592	0.35355	7.59791e-08	1.96184	0.353503	3.15734e-08	.+	-	1
63	AC(17:0) (b)	AC	rs7567043	2	23899095	C	T	-0.165232	0.0275939	2.27656e-09	-0.163219	0.027615	3.63945e-09	--	1	-
64	AC(17:0) (b)	AC	rs145489548	5	129532496	T	A	-1.95737	0.352202	2.89135e-08	-1.99545	0.352124	1.54481e-08	--	-	-
65	AC(17:0) (b)	AC	rs184127512	5	130607308	T	A	-1.15089	0.199885	9.0423e-09	-1.2034	0.199827	1.84991e-09	--	-	2
66	AC(17:0) (b)	AC	rs273913	5	131661156	C	T	-0.15935	0.0225776	1.98757e-12	-0.15723	0.0225918	4.00617e-12	--	1	-
67	AC(17:0) (b)	AC	rs9374176	6	110737247	T	C	0.134886	0.0222739	1.57241e-09	0.132299	0.0222908	3.26961e-09	++	-	-
68	AC(17:0) (b)	AC	rs12210538	6	110760008	G	A	-0.362541	0.0249508	1.91987e-46	-0.360892	0.0249534	6.3406e-46	--	1	1
69	AC(17:0) (b)	AC	rs9386911	6	110847169	G	A	-0.149186	0.021777	8.3101e-12	-0.147651	0.0217848	1.38888e-11	--	-	-
70	AC(17:0) (b)	AC	rs12212058	6	110996883	T	C	-0.280455	0.050512	3.18512e-08	-0.264986	0.0505549	1.75034e-07	-.	-	-
71	AC(17:0) (b)	AC	rs1171616	10	61468589	T	G	0.143985	0.0259241	2.92536e-08	0.148951	0.0259336	9.78959e-09	++	1	1
72	AC(18:0)	AC	rs145489548	5	129532496	T	A	-2.09579	0.352569	2.95598e-09	-2.15119	0.352322	1.09861e-09	--	-	-
73	AC(18:0)	AC	rs184127512	5	130607308	T	A	-1.3204	0.20025	4.7505e-11	-1.39967	0.200032	2.96362e-12	--	2	2
74	AC(18:0)	AC	rs11739484	5	131656760	G	A	0.464679	0.081335	1.19572e-08	0.48647	0.0812703	2.36423e-09	++	-	-
75	AC(18:0)	AC	rs273913	5	131661156	C	T	-0.212755	0.0225827	7.46727e-21	-0.211038	0.0225767	1.50397e-20	--	1	-
76	AC(18:0)	AC	rs763563	6	110722246	G	T	0.170593	0.0242214	2.14476e-12	0.165857	0.0242203	8.43272e-12	++	-	-
77	AC(18:0)	AC	rs55762062	6	110734238	A	C	-0.172844	0.0333273	2.28881e-07	-0.183701	0.0333064	3.7334e-08	.-	-	-
78	AC(18:0)	AC	rs9374176	6	110737247	T	C	0.157619	0.0223311	2.14377e-12	0.155663	0.0223279	3.94237e-12	++	-	-
79	AC(18:0)	AC	rs12210538	6	110760008	G	A	-0.420707	0.0248611	7.01907e-62	-0.421947	0.0248134	3.20605e-62	--	1	1
80	AC(18:0)	AC	rs2494528	6	110811213	C	T	0.12167	0.0230516	1.36387e-07	0.12744	0.0230327	3.33671e-08	.+	-	-
81	AC(18:0)	AC	rs2520573	6	110843638	A	G	0.169463	0.0229047	1.62534e-13	0.17589	0.0228768	1.83858e-14	++	-	-
82	AC(18:0)	AC	rs12212058	6	110996883	T	C	-0.31369	0.0506658	6.63268e-10	-0.297299	0.0506779	4.82288e-09	--	-	-
83	AC(18:0)	AC	rs2691192	6	111001076	T	A	0.128336	0.0218332	4.49287e-09	0.12827	0.0218236	4.52969e-09	++	-	-
84	AC(18:0)	AC	rs116935457	10	11416641	A	G	-1.46801	0.277025	1.21771e-07	-1.5325	0.276796	3.28731e-08	.-	-	1
85	AC(18:0)	AC	rs1171616	10	61468589	T	G	0.173855	0.0260054	2.55511e-11	0.181887	0.0259873	2.91803e-12	++	1	1
86	AC(18:1)	AC	rs7567043	2	23899095	C	T	-0.188438	0.0278012	1.35814e-11	-0.188604	0.0277986	1.29786e-11	--	1	1
87	AC(18:1)	AC	rs181140318	2	227739878	C	G	2.64995	0.464473	1.34852e-08	2.63896	0.464548	1.55883e-08	++	1	1
88	AC(18:1)	AC	rs143746337	5	131467589	C	T	-1.24663	0.212302	4.60947e-09	-1.24378	0.212261	4.96336e-09	--	-	-
89	AC(18:1)	AC	rs270615	5	131641573	C	G	-0.248229	0.023959	8.68029e-25	-0.249576	0.0239545	4.7204e-25	--	1	1
90	AC(18:1)	AC	rs112080535	6	110656225	T	C	-0.442067	0.0803011	3.92752e-08	-0.43887	0.0802975	4.89341e-08	--	-	-
91	AC(18:1)	AC	rs763563	6	110722246	G	T	0.182526	0.0242479	6.13442e-14	0.180863	0.0242476	1.02714e-13	++	-	-
92	AC(18:1)	AC	rs55762062	6	110734238	A	C	-0.203744	0.0333933	1.14117e-09	-0.205798	0.0333882	7.71511e-10	--	-	-
93	AC(18:1)	AC	rs9374176	6	110737247	T	C	0.202279	0.0223098	1.85663e-19	0.200966	0.0223107	3.14582e-19	++	-	-
94	AC(18:1)	AC	rs41288592	6	110746262	T	C	-0.497506	0.0807337	7.78009e-10	-0.484668	0.080738	2.08531e-09	--	-	-
95	AC(18:1)	AC	rs76676412	6	110752337	A	G	-0.383329	0.0642106	2.56638e-09	-0.386656	0.0641962	1.85695e-09	--	-	-
96	AC(18:1)	AC	rs12210538	6	110760008	G	A	-0.487667	0.0246326	6.06471e-83	-0.485196	0.0246459	4.27307e-82	--	1	1
97	AC(18:1)	AC	rs34775212	6	110791146	T	A	0.192815	0.0295985	8.03337e-11	0.193209	0.0295937	7.30826e-11	++	-	-
98	AC(18:1)	AC	rs2494528	6	110811213	C	T	0.127155	0.023094	3.97636e-08	0.127147	0.0230922	3.96602e-08	++	-	-
99	AC(18:1)	AC	rs9386911	6	110847169	G	A	-0.141404	0.0219456	1.28521e-10	-0.14026	0.0219436	1.79998e-10	--	-	-
100	AC(18:1)	AC	rs12212058	6	110996883	T	C	-0.349651	0.0506288	5.979e-12	-0.345104	0.0506304	1.10745e-11	--	-	-
101	AC(18:1)	AC	rs71494802	10	46005624	A	G	0.25587	0.0445295	9.64699e-09	0.257788	0.0445185	7.42491e-09	++	1	1
102	AC(18:1)	AC	rs1171616	10	61468589	T	G	0.211434	0.0259717	5.00901e-16	0.213079	0.0259631	2.92758e-16	++	1	1
103	AC(18:2)	AC	rs72794293	2	23898149	G	A	-0.15806	0.028192	2.16781e-08	-0.160335	0.0281888	1.35489e-08	--	-	1
104	AC(18:2)	AC	rs270615	5	131641573	C	G	-0.229501	0.0239877	1.96886e-21	-0.232241	0.0239879	6.4857e-22	--	1	1
105	AC(18:2)	AC	rs41288588	6	110713060	A	C	-0.406876	0.0732802	2.98284e-08	-0.39483	0.0733031	7.55464e-08	-.	-	-
106	AC(18:2)	AC	rs763563	6	110722246	G	T	0.145265	0.0242808	2.34116e-09	0.143007	0.0242868	4.14533e-09	++	-	-
107	AC(18:2)	AC	rs9374176	6	110737247	T	C	0.14602	0.022386	7.78635e-11	0.14355	0.0223939	1.61649e-10	++	-	-
108	AC(18:2)	AC	rs41288592	6	110746262	T	C	-0.530341	0.0807201	5.54577e-11	-0.516178	0.0807519	1.7911e-10	--	-	-
109	AC(18:2)	AC	rs76676412	6	110752337	A	G	-0.378597	0.0641327	3.82355e-09	-0.388611	0.0641179	1.46735e-09	--	-	-
110	AC(18:2)	AC	rs12210538	6	110760008	G	A	-0.440488	0.0248201	9.188e-68	-0.436246	0.0248585	1.93289e-66	--	1	1
111	AC(18:2)	AC	rs34775212	6	110791146	T	A	0.166001	0.0296155	2.19249e-08	0.162081	0.029621	4.67047e-08	++	-	-
112	AC(18:2)	AC	rs2494528	6	110811213	C	T	0.135352	0.0230519	4.62812e-09	0.134431	0.0230563	5.89813e-09	++	-	-
113	AC(18:2)	AC	rs4464837	6	110887169	A	G	0.124329	0.0226093	4.01666e-08	0.121724	0.0226152	7.684e-08	+.	-	-
114	AC(18:2)	AC	rs12212058	6	110996883	T	C	-0.300144	0.0507148	3.50206e-09	-0.295426	0.0507292	6.14257e-09	--	-	-
115	CE(14:0)	CE	rs964184	11	116648917	C	G	0.183056	0.0321784	1.34855e-08	0.0885123	0.0321883	0.00597295	+.	1	-
116	CE(14:0)	CE	rs539030095	11	117018764	G	T	1.4395	0.259041	2.92399e-08	1.21353	0.258561	2.76851e-06	+.	2	-
117	CE(15:0)	CE	rs174533	11	61549025	A	G	-0.159129	0.0229301	4.4701e-12	-0.128985	0.0229805	2.11019e-08	--	1	1
118	CE(15:0)	CE	rs7412	19	45412079	T	C	-0.261356	0.0400596	7.60527e-11	-0.0101289	0.0402806	0.80131	-.	1	-
119	CE(15:0)	CE	rs60158447	19	46387792	C	G	-0.8341	0.183789	5.7819e-06	-1.01185	0.18372	3.80947e-08	.-	-	1
120	CE(16:0)	CE	rs11591147	1	55505647	T	G	-0.589391	0.0871701	1.53925e-11	-0.127917	0.0870468	0.141635	-.	1	-
121	CE(16:0)	CE	rs99780	11	61596633	T	C	-0.245128	0.0228069	1.24831e-26	-0.290298	0.0224997	2.16314e-37	--	-	1
122	CE(16:0)	CE	rs12577276	11	61632310	G	A	-0.450116	0.0820293	4.28484e-08	-0.268071	0.0818013	0.00105787	-.	-	-
123	CE(16:0)	CE	rs8044652	16	67506247	C	T	-0.168577	0.0610144	0.00578177	-0.357261	0.060595	4.19372e-09	.-	-	1
124	CE(16:0)	CE	rs142158911	19	11190534	A	G	-0.228866	0.0346544	4.4865e-11	-0.0650533	0.03465	0.0605828	-.	1	-
125	CE(16:0)	CE	rs72658867	19	11231203	A	G	-0.673185	0.122467	4.04372e-08	-0.274766	0.121941	0.0242813	-.	2	-
126	CE(16:0)	CE	rs193136116	19	33967513	C	T	-1.13799	0.204197	2.65837e-08	-0.860812	0.203729	2.46974e-05	-.	1	-
127	CE(16:0)	CE	rs11881756	19	45220896	C	T	-0.252138	0.0362737	4.32224e-12	-0.166181	0.0361226	4.46082e-06	-.	-	-
128	CE(16:0)	CE	rs2927439	19	45242740	G	A	-0.144049	0.0234146	8.49317e-10	-0.074995	0.0233169	0.00130836	-.	-	-
129	CE(16:0)	CE	rs6859	19	45382034	G	A	-0.124187	0.0221638	2.21112e-08	-0.0681278	0.0220996	0.00205714	-.	-	-
130	CE(16:0)	CE	rs7412	19	45412079	T	C	-0.567961	0.0394222	9.47393e-46	-0.261406	0.0399264	7.02152e-11	--	1	1
131	CE(16:0)	CE	rs12721051	19	45422160	G	C	0.219356	0.0305884	8.84656e-13	0.0995	0.0305703	0.00114793	+.	-	-
132	CE(16:1)	CE	rs4631704	1	230293530	T	C	0.125407	0.0226123	3.18818e-08	0.0894422	0.0225756	7.56093e-05	+.	1	-
133	CE(16:1)	CE	rs190206602	4	165320368	G	A	1.38028	0.265651	2.12304e-07	1.44675	0.264407	4.70251e-08	.+	-	1
134	CE(16:1)	CE	rs603424	10	102075479	A	G	-0.158535	0.0288813	4.22345e-08	-0.210901	0.0286341	2.08722e-13	--	1	1
135	CE(16:1)	CE	rs1268353	11	116639692	T	C	0.127421	0.0230965	3.83731e-08	0.0810942	0.0230771	0.000448296	+.	-	-
136	CE(16:1)	CE	rs964184	11	116648917	C	G	0.233059	0.032151	4.89339e-13	0.1793	0.0321172	2.49326e-08	++	1	1
137	CE(16:2)	CE	rs185156066	6	12970056	T	A	-0.484949	0.139992	0.00053565	-0.763016	0.139054	4.28606e-08	.-	-	1
138	CE(16:2)	CE	rs174601	11	61623140	T	C	-0.12983	0.0230848	1.98084e-08	-0.0722795	0.0230358	0.00171275	-.	1	-
139	CE(16:2)	CE	rs964184	11	116648917	C	G	0.247897	0.0321769	1.59052e-14	0.144378	0.0321994	7.47689e-06	+.	1	-
140	CE(16:2)	CE	rs530885291	11	117053959	A	G	1.5695	0.226553	5.13264e-12	1.39713	0.225957	7.13375e-10	++	2	-
141	CE(16:2)	CE	rs139401957	14	73140945	A	C	-2.46231	0.41948	4.66708e-09	-0.430557	0.418335	0.303298	-.	1	-
142	CE(16:2)	CE	rs150297339	14	75087398	C	T	-1.54171	0.28187	4.72081e-08	-0.997907	0.280237	0.000373305	-.	-	-
143	CE(17:0)	CE	rs150772478	3	65835646	A	G	0.648018	0.124461	1.99365e-07	0.776773	0.1243	4.47963e-10	.+	-	1
144	CE(17:0)	CE	rs530565004	10	37960675	C	T	0.832861	0.149717	2.7999e-08	0.525479	0.150126	0.000467726	+.	1	-
145	CE(17:0)	CE	rs28883710	12	53506096	C	T	0.131006	0.029874	1.1827e-05	0.171583	0.029833	9.38964e-09	.+	-	1
146	CE(17:0)	CE	rs7412	19	45412079	T	C	-0.262792	0.0401114	6.34534e-11	0.124043	0.0402853	0.00208901	-.	1	-
147	CE(17:1)	CE	rs11733874	4	36779690	G	A	2.03521	0.351271	8.21597e-09	1.39482	0.351549	7.41704e-05	+.	1	-
148	CE(17:1)	CE	rs73537762	13	77554442	C	G	-0.273674	0.0455712	2.04827e-09	-0.209272	0.0455713	4.52642e-06	-.	1	-
149	CE(17:1)	CE	rs1790819	18	71927892	C	T	0.667194	0.139957	1.91531e-06	0.763529	0.13976	4.8923e-08	.+	-	1
150	CE(17:1)	CE	rs7412	19	45412079	T	C	-0.244746	0.040171	1.19568e-09	0.0404354	0.0402892	0.315703	-.	1	-
151	CE(18:0)	CE	rs11591147	1	55505647	T	G	-0.533957	0.0870215	9.09723e-10	-0.0333878	0.0873264	0.701779	-.	1	-
152	CE(18:0)	CE	rs635634	9	136155000	T	C	0.167456	0.0283111	3.53675e-09	0.186968	0.0282429	4.05776e-11	++	1	1
153	CE(18:0)	CE	rs28765985	12	53506120	C	T	0.187967	0.0349604	7.95431e-08	0.265129	0.0348012	3.07941e-14	.+	-	1
154	CE(18:0)	CE	rs56228609	16	56987765	T	C	-0.110536	0.024318	5.78261e-06	-0.148301	0.0242504	1.06667e-09	.-	-	1
155	CE(18:0)	CE	rs429358	19	45411941	C	T	0.186555	0.0314498	3.21806e-09	0.0214799	0.0315519	0.496219	+.	-	-
156	CE(18:0)	CE	rs7412	19	45412079	T	C	-0.251369	0.040188	4.35914e-10	0.230892	0.0401601	9.67734e-09	-+	1	1
157	CE(18:1)	CE	rs11591147	1	55505647	T	G	-0.625358	0.0870232	7.65604e-13	-0.155507	0.0872093	0.0745809	-.	1	-
158	CE(18:1)	CE	rs7412	19	45412079	T	C	-0.451978	0.0398038	2.06894e-29	-0.0954413	0.0402376	0.0178015	-.	1	-
159	CE(18:2)	CE	rs11591147	1	55505647	T	G	-0.557585	0.0869628	1.58651e-10	-0.141846	0.0864979	0.101075	-.	1	-
160	CE(18:2)	CE	rs174562	11	61585144	G	A	0.0305565	0.0231218	0.18671	0.176984	0.0227058	9.10891e-15	.+	-	1
161	CE(18:2)	CE	rs142158911	19	11190534	A	G	-0.194575	0.0346311	2.0469e-08	-0.0513882	0.0344744	0.136044	-.	1	-
162	CE(18:2)	CE	rs11881756	19	45220896	C	T	-0.202382	0.0362586	2.50313e-08	-0.129053	0.0359526	0.000333981	-.	-	-
163	CE(18:2)	CE	rs429358	19	45411941	C	T	0.181485	0.03146	8.44112e-09	0.131825	0.0312016	2.42449e-05	+.	-	-
164	CE(18:2)	CE	rs7412	19	45412079	T	C	-0.536651	0.0393678	2.85881e-41	-0.316822	0.0395407	1.53449e-15	--	1	1
165	CE(18:3)	CE	rs174584	11	61610750	A	G	-0.222073	0.0228639	4.47638e-22	-0.183766	0.0227945	9.69557e-16	--	1	-
166	CE(18:3)	CE	rs551407138	11	74385107	A	G	2.30886	0.451371	3.31015e-07	2.49939	0.451631	3.39974e-08	.+	-	1
167	CE(18:3)	CE	rs3741298	11	116657561	T	C	0.179398	0.0281683	2.13075e-10	0.125337	0.02808	8.23792e-06	+.	1	-
168	CE(18:3)	CE	rs530885291	11	117053959	A	G	1.37032	0.226868	1.67518e-09	1.14999	0.225944	3.7269e-07	+.	2	-
169	CE(18:3)	CE	rs2070895	15	58723939	A	G	-0.0516411	0.0265866	0.0520986	-0.15886	0.0262978	1.66057e-09	.-	-	1
170	CE(18:3)	CE	rs11644601	16	15172118	C	T	0.135693	0.0241964	2.16931e-08	0.147902	0.0240223	8.08279e-10	++	-	1
171	CE(18:3)	CE	rs7412	19	45412079	T	C	-0.287755	0.0400628	7.91523e-13	-0.127549	0.0399374	0.00141027	-.	1	-
172	CE(20:0)	CE	rs554961731	7	40677036	A	G	2.07718	0.370051	2.12426e-08	1.74178	0.369607	2.51297e-06	+.	1	-
173	CE(20:0)	CE	rs7412	19	45412079	T	C	-0.295904	0.0400259	1.813e-13	0.0911826	0.0400031	0.0226658	-.	1	-
174	CE(20:0)	CE	rs12721051	19	45422160	G	C	0.187516	0.0305515	9.23823e-10	0.0510524	0.0305113	0.0943477	+.	-	-
175	CE(20:1)	CE	rs11591147	1	55505647	T	G	-0.581103	0.0871128	2.81827e-11	-0.144058	0.0872817	0.0988153	-.	1	-
176	CE(20:1)	CE	rs6544713	2	44073881	C	T	-0.130558	0.0236548	3.64649e-08	-0.0678602	0.0236478	0.00412699	-.	1	-
177	CE(20:1)	CE	rs13158665	5	60069057	T	C	-0.0612749	0.0222638	0.00593697	-0.121023	0.0221617	4.99724e-08	.-	-	-
178	CE(20:1)	CE	rs7778682	7	127154042	G	A	0.162793	0.0297662	4.94319e-08	0.11689	0.0297231	8.59565e-05	+.	1	-
179	CE(20:1)	CE	rs677622	9	15302613	G	A	0.174578	0.0320636	5.41968e-08	0.213609	0.0319515	2.55455e-11	.+	-	1
180	CE(20:1)	CE	rs174581	11	61606683	A	G	0.0784069	0.0230824	0.000696639	0.172056	0.0228809	7.06644e-14	.+	-	1
181	CE(20:1)	CE	rs28765985	12	53506120	C	T	0.249916	0.0349498	9.96122e-13	0.323385	0.034647	1.54978e-20	++	-	1
182	CE(20:1)	CE	rs7412	19	45412079	T	C	-0.264749	0.040203	5.58234e-11	0.126471	0.0402942	0.00171211	-.	2	-
183	CE(20:1)	CE	rs12721051	19	45422160	G	C	0.218658	0.0305756	9.94019e-13	0.113796	0.0306423	0.000206244	+.	1	-
184	CE(20:2)	CE	rs11591147	1	55505647	T	G	-0.601275	0.0871572	6.00121e-12	-0.153557	0.0871731	0.0781711	-.	1	-
185	CE(20:2)	CE	rs1713222	2	21271323	G	A	0.167685	0.0303593	3.62715e-08	0.0775414	0.0302648	0.0104531	+.	1	-
186	CE(20:2)	CE	rs6544713	2	44073881	C	T	-0.145961	0.0236692	7.57478e-10	-0.081536	0.0236265	0.000561724	-.	1	-
187	CE(20:2)	CE	rs149804	11	61538606	G	A	-0.0605549	0.0229717	0.00844941	-0.128015	0.0227759	2.0135e-08	.-	-	-
188	CE(20:2)	CE	rs174556	11	61580635	T	C	0.229059	0.0236004	5.87408e-22	0.38292	0.0229175	3.10964e-60	++	-	1
189	CE(20:2)	CE	rs73487492	11	61621611	G	A	0.13605	0.0498178	0.00638284	0.280661	0.049369	1.40945e-08	.+	-	-
190	CE(20:2)	CE	rs7118175	11	61639358	T	C	-0.190989	0.0406439	2.68191e-06	-0.258934	0.0403431	1.52578e-10	.-	-	-
191	CE(20:2)	CE	rs2727261	11	61712131	C	T	-0.104483	0.0354706	0.0032373	-0.208213	0.0351464	3.36243e-09	.-	-	-
192	CE(20:2)	CE	rs10899133	11	75531695	T	C	-0.138162	0.0348949	7.65135e-05	-0.207456	0.0346153	2.2771e-09	.-	-	1
193	CE(20:2)	CE	rs116941790	11	76069097	T	C	0.293709	0.065507	7.68025e-06	0.380287	0.0649579	5.11897e-09	.+	-	2
194	CE(20:2)	CE	rs142158911	19	11190534	A	G	-0.204329	0.0347029	4.20044e-09	-0.03949	0.0347035	0.255177	-.	1	-
195	CE(20:2)	CE	rs6857	19	45392254	T	C	0.169243	0.0298136	1.44634e-08	0.0580983	0.0297583	0.0509033	+.	-	-
196	CE(20:2)	CE	rs7412	19	45412079	T	C	-0.447165	0.0398494	9.74502e-29	-0.10428	0.0402277	0.00959478	-.	1	-
197	CE(20:3)	CE	rs11591147	1	55505647	T	G	-0.522595	0.087336	2.32722e-09	-0.119283	0.0876562	0.173473	-.	1	-
198	CE(20:3)	CE	rs141963526	4	82986366	C	T	-1.32502	0.215896	9.36467e-10	-0.851221	0.216406	8.45962e-05	-.	1	-
199	CE(20:3)	CE	rs174570	11	61597212	T	C	-0.218546	0.0319069	8.67279e-12	-0.232954	0.0318779	3.30334e-13	--	-	-
200	CE(20:3)	CE	rs61897793	11	61599347	A	G	0.253614	0.0284053	6.85135e-19	0.37363	0.0280692	1.42014e-39	++	-	1
201	CE(20:3)	CE	rs559355	11	75451281	T	A	-0.117025	0.0291991	6.24062e-05	-0.17546	0.0290959	1.88396e-09	.-	-	1
202	CE(20:3)	CE	rs12325343	16	14520684	A	C	0.101386	0.0260647	0.000102418	0.143808	0.0260103	3.39221e-08	.+	-	-
203	CE(20:3)	CE	rs7500839	16	15060466	T	C	0.185249	0.0288879	1.60381e-10	0.223179	0.0287997	1.28157e-14	++	-	-
204	CE(20:3)	CE	rs8059755	16	15119607	C	T	-0.256563	0.0275904	2.21468e-20	-0.293679	0.027471	2.84812e-26	--	-	-
205	CE(20:3)	CE	rs12928099	16	15150505	A	C	0.295474	0.0239473	2.23745e-34	0.329201	0.0238345	1.80827e-42	++	1	1
206	CE(20:3)	CE	rs145377251	16	15303608	A	G	-0.176026	0.0276749	2.19688e-10	-0.205383	0.0276109	1.2093e-13	--	-	-
207	CE(20:3)	CE	rs117214617	16	15550728	A	G	0.243783	0.0459676	1.19028e-07	0.262074	0.0459364	1.25544e-08	.+	-	-
208	CE(20:3)	CE	rs34832985	16	15603929	G	A	0.134122	0.0232389	8.31267e-09	0.155731	0.0231943	2.09928e-11	++	-	-
209	CE(20:3)	CE	rs77466193	16	15844781	T	C	-0.206758	0.0423193	1.05916e-06	-0.248328	0.0422573	4.44738e-09	.-	-	-
210	CE(20:3)	CE	rs17214007	16	15883490	C	T	0.166162	0.0285992	6.68021e-09	0.124843	0.0286413	1.33264e-05	+.	-	-
211	CE(20:3)	CE	rs6511720	19	11202306	T	G	-0.186876	0.0340096	4.1974e-08	-0.0305596	0.0341366	0.37128	-.	1	-
212	CE(20:3)	CE	rs7412	19	45412079	T	C	-0.368081	0.0400705	6.77114e-20	-0.0277674	0.040499	0.493257	-.	1	-
213	CE(20:4)	CE	rs520987	11	61521446	A	C	0.172243	0.0219042	4.56509e-15	0.188805	0.0218271	7.26068e-18	++	-	-
214	CE(20:4)	CE	rs572537530	11	61529656	C	G	-0.90733	0.16362	3.07848e-08	-0.981814	0.163717	2.16914e-09	--	-	-
215	CE(20:4)	CE	rs117301449	11	61548004	A	G	-0.535675	0.127839	2.82686e-05	-0.727173	0.127626	1.28198e-08	.-	-	-
216	CE(20:4)	CE	rs117110139	11	61557422	A	G	-0.409111	0.0627237	7.7089e-11	-0.41574	0.0626671	3.60591e-11	--	-	-
217	CE(20:4)	CE	rs61897792	11	61586886	T	C	0.28053	0.0374311	8.61569e-14	0.320251	0.0373603	1.54468e-17	++	-	-
218	CE(20:4)	CE	rs174564	11	61588305	G	A	-0.515166	0.0217156	1.06632e-116	-0.623553	0.0209162	2.7786e-176	--	-	1
219	CE(20:4)	CE	rs174569	11	61594164	C	T	-0.605503	0.0921722	5.56569e-11	-0.714191	0.091942	9.72203e-15	--	-	-
220	CE(20:4)	CE	rs139957766	11	61607047	A	G	-0.498344	0.0650335	2.29123e-14	-0.667927	0.0646969	1.06474e-24	--	-	-
221	CE(20:4)	CE	rs73487492	11	61621611	G	A	-0.342911	0.0495939	5.38624e-12	-0.404435	0.0494222	3.7998e-16	--	-	-
222	CE(20:4)	CE	rs562172	11	61626167	T	C	0.184908	0.0382923	1.43818e-06	0.268087	0.0381698	2.4871e-12	.+	-	-
223	CE(20:4)	CE	rs113003506	11	61629377	T	C	-0.259326	0.0341915	4.36817e-14	-0.331867	0.0340419	3.27923e-22	--	-	-
224	CE(20:4)	CE	rs17764288	11	61633736	A	G	-0.532116	0.101184	1.50437e-07	-0.65809	0.100954	7.77809e-11	.-	-	-
225	CE(20:4)	CE	rs7115739	11	61641717	G	T	0.454724	0.0669094	1.20352e-11	0.424621	0.0669142	2.44181e-10	++	-	-
226	CE(20:4)	CE	rs174467	11	61662661	G	T	0.235863	0.0315102	8.56695e-14	0.250751	0.0314774	2.11567e-15	++	-	-
227	CE(20:4)	CE	rs2524292	11	61695146	G	T	-0.277438	0.0452465	9.35359e-10	-0.317099	0.0451615	2.52602e-12	--	-	-
228	CE(20:4)	CE	rs2727260	11	61712242	T	C	0.222469	0.035318	3.24948e-10	0.260303	0.0352427	1.77075e-13	++	-	-
229	CE(20:4)	CE	rs34176135	11	61755845	A	G	-0.151304	0.0240023	3.27977e-10	-0.126133	0.0240338	1.64064e-07	-.	-	-
230	CE(20:4)	CE	rs10466588	11	116610249	G	A	-0.228386	0.0417962	4.94139e-08	-0.104301	0.0419309	0.0128749	-.	-	-
231	CE(20:4)	CE	rs530885291	11	117053959	A	G	1.30091	0.228002	1.22372e-08	1.05475	0.228383	3.9604e-06	+.	1	-
232	CE(20:4)	CE	rs397923	15	58692118	T	A	0.0670383	0.022526	0.0029268	0.136013	0.0224393	1.44616e-09	.+	-	1
233	CE(20:4)	CE	rs7412	19	45412079	T	C	-0.346012	0.0401724	9.83619e-18	-0.160875	0.0404617	7.09331e-05	-.	1	-
234	CE(20:5)	CE	rs192499602	6	94916400	C	G	-1.32143	0.266789	7.53105e-07	-1.6329	0.267185	1.05972e-09	.-	-	1
235	CE(20:5)	CE	rs198476	11	61525730	A	G	0.12317	0.0219274	2.04325e-08	0.110603	0.0218469	4.40675e-07	+.	-	-
236	CE(20:5)	CE	rs61897792	11	61586886	T	C	0.251173	0.0374267	2.29746e-11	0.25822	0.0373607	5.77246e-12	++	-	-
237	CE(20:5)	CE	rs174564	11	61588305	G	A	-0.403164	0.0222162	7.98984e-71	-0.41833	0.0220679	7.67896e-77	--	-	1
238	CE(20:5)	CE	rs139957766	11	61607047	A	G	-0.361378	0.065132	3.10163e-08	-0.395649	0.064973	1.23837e-09	--	-	-
239	CE(20:5)	CE	rs80349011	11	61607457	A	G	-0.373237	0.0637424	5.04835e-09	-0.350988	0.0635656	3.5432e-08	--	-	-
240	CE(20:5)	CE	rs7118175	11	61639358	T	C	0.275106	0.0404435	1.15497e-11	0.31396	0.0402719	7.82707e-15	++	-	-
241	CE(20:5)	CE	rs7115739	11	61641717	G	T	0.429163	0.0667827	1.4277e-10	0.342373	0.0667039	2.9685e-07	+.	-	-
242	CE(20:5)	CE	rs174472	11	61671956	G	A	-0.13268	0.021932	1.55625e-09	-0.133612	0.0218465	1.06177e-09	--	-	-
243	CE(20:5)	CE	rs530885291	11	117053959	A	G	1.24939	0.227567	4.20511e-08	0.955982	0.227499	2.68453e-05	+.	1	-
244	CE(22:0)	CE	rs11591147	1	55505647	T	G	-0.491808	0.086711	1.48783e-08	-0.0937636	0.0865461	0.278583	-.	1	-
245	CE(22:0)	CE	rs2072560	11	116661826	C	T	-0.257559	0.0468191	3.99001e-08	-0.210936	0.0466352	6.32694e-06	-.	1	-
246	CE(22:0)	CE	rs12721051	19	45422160	G	C	0.219405	0.0303862	6.0923e-13	0.102048	0.0303867	0.000790007	+.	1	-
247	CE(22:1)	CE	rs975025	1	179338327	T	C	-0.171533	0.0404761	2.35309e-05	-0.258843	0.0399724	1.18181e-10	.-	-	1
248	CE(22:1)	CE	rs6544713	2	44073881	C	T	-0.13443	0.0234901	1.12673e-08	-0.0848314	0.0233863	0.000288613	-.	1	-
249	CE(22:1)	CE	rs677622	9	15302613	G	A	0.241832	0.0317755	3.30242e-14	0.257517	0.0315577	4.24216e-16	++	-	1
250	CE(22:1)	CE	rs2280696	12	53512756	T	A	0.230624	0.0463817	6.87952e-07	0.282854	0.0458603	7.52733e-10	.+	-	1
251	CE(22:1)	CE	rs12721051	19	45422160	G	C	0.223647	0.0303944	2.20102e-13	0.131834	0.0303295	1.41023e-05	+.	1	-
252	CE(22:4)	CE	rs11591147	1	55505647	T	G	-0.575949	0.0873226	4.66818e-11	-0.176756	0.0876155	0.0436428	-.	1	-
253	CE(22:4)	CE	rs141963526	4	82986366	C	T	-1.19615	0.216343	3.67837e-08	-0.726488	0.216337	0.000792636	-.	1	-
254	CE(22:4)	CE	rs198462	11	61524119	A	G	0.129543	0.0219348	3.76286e-09	0.119981	0.0218735	4.35105e-08	++	-	-
255	CE(22:4)	CE	rs61897792	11	61586886	T	C	0.208851	0.0375426	2.9145e-08	0.229228	0.0375227	1.11714e-09	++	-	-
256	CE(22:4)	CE	rs174564	11	61588305	G	A	-0.368054	0.0224863	1.94449e-58	-0.413801	0.0222271	2.54922e-74	--	-	1
257	CE(22:4)	CE	rs174569	11	61594164	C	T	-0.528273	0.0923402	1.12292e-08	-0.542212	0.0922232	4.37493e-09	--	-	-
258	CE(22:4)	CE	rs139957766	11	61607047	A	G	-0.402132	0.0652078	7.64756e-10	-0.492654	0.0650384	4.43243e-14	--	-	-
259	CE(22:4)	CE	rs11605884	11	61630133	C	T	-0.504162	0.083191	1.47562e-09	-0.320828	0.0833268	0.000120697	-.	-	-
260	CE(22:4)	CE	rs113268188	11	61634829	G	T	-0.177381	0.034707	3.48165e-07	-0.209221	0.0346181	1.66822e-09	.-	-	-
261	CE(22:4)	CE	rs174467	11	61662661	G	T	0.189063	0.031592	2.32421e-09	0.18383	0.0315856	6.29499e-09	++	-	-
262	CE(22:4)	CE	rs112552009	19	11193091	G	T	-0.212616	0.0340565	4.66939e-10	-0.0762485	0.0341778	0.0257237	-.	1	-
263	CE(22:4)	CE	rs7412	19	45412079	T	C	-0.441418	0.0399532	5.74471e-28	-0.162319	0.0404059	6.00624e-05	-.	1	-
264	CE(22:4)	CE	rs12721051	19	45422160	G	C	0.181705	0.0306906	3.43211e-09	0.097721	0.0307538	0.00149416	+.	-	-
265	CE(22:5) (n3)	CE	rs102275	11	61557803	C	T	-0.259133	0.0226689	7.46192e-30	-0.234701	0.0226637	7.38126e-25	--	1	-
266	CE(22:5) (n3)	CE	rs113003506	11	61629377	T	C	-0.184182	0.03418	8.0314e-08	-0.193245	0.034069	1.58059e-08	.-	-	-
267	CE(22:5) (n3)	CE	rs10466533	11	116612128	G	A	-0.24725	0.042014	4.25891e-09	-0.117286	0.0420632	0.00531011	-.	1	-
268	CE(22:5) (n3)	CE	rs530885291	11	117053959	A	G	1.29312	0.227254	1.34965e-08	1.03465	0.227104	5.3238e-06	+.	2	-
269	CE(22:5) (n3)	CE	rs7412	19	45412079	T	C	-0.239161	0.040179	2.84543e-09	-0.0604354	0.0401955	0.132682	-.	1	-
270	CE(22:5) (n6)	CE	rs61897792	11	61586886	T	C	0.200792	0.0375078	9.34447e-08	0.206295	0.0374912	4.05629e-08	.+	-	-
271	CE(22:5) (n6)	CE	rs174564	11	61588305	G	A	-0.309428	0.0226043	9.2394e-42	-0.318474	0.0225421	2.72241e-44	--	-	1
272	CE(22:5) (n6)	CE	rs139957766	11	61607047	A	G	-0.323036	0.0651969	7.55656e-07	-0.391524	0.0650892	1.93493e-09	.-	-	-
273	CE(22:5) (n6)	CE	rs7118175	11	61639358	T	C	0.198214	0.0405368	1.05487e-06	0.253356	0.0404187	4.09766e-10	.+	-	-
274	CE(22:5) (n6)	CE	rs7115739	11	61641717	G	T	0.379848	0.0668501	1.40578e-08	0.31543	0.0668459	2.45625e-06	+.	-	-
275	CE(22:5) (n6)	CE	rs530885291	11	117053959	A	G	1.27081	0.22755	2.46397e-08	1.00645	0.227786	1.01224e-05	+.	1	-
276	CE(22:5) (n6)	CE	rs2043085	15	58680954	C	T	0.0587735	0.0228246	0.0100383	0.128684	0.0227048	1.56034e-08	.+	-	-
277	CE(22:5) (n6)	CE	rs2070895	15	58723939	A	G	-0.0819537	0.0266321	0.00210089	-0.159488	0.0265128	1.92158e-09	.-	-	1
278	CE(22:5) (n6)	CE	rs7412	19	45412079	T	C	-0.320646	0.0400821	1.58742e-15	-0.140564	0.0402943	0.000488802	-.	1	-
279	CE(22:6)	CE	rs102275	11	61557803	C	T	-0.247237	0.0227159	2.9966e-27	-0.219101	0.0227358	8.99357e-22	--	1	-
280	CE(22:6)	CE	rs10466533	11	116612128	G	A	-0.252719	0.0420231	1.96621e-09	-0.120647	0.0421154	0.00418254	-.	1	-
281	CE(22:6)	CE	rs530885291	11	117053959	A	G	1.30594	0.227371	9.87623e-09	1.03493	0.227414	5.45161e-06	+.	2	-
282	CE(22:6)	CE	rs7412	19	45412079	T	C	-0.232908	0.0402229	7.51848e-09	-0.0727833	0.0402619	0.0706689	-.	1	-
283	CE(24:0)	CE	rs12578427	12	53502849	T	C	0.196597	0.0375287	1.67981e-07	0.219604	0.0372135	3.86108e-09	.+	-	1
284	CE(24:0)	CE	rs11625529	14	77171292	T	C	0.123171	0.0301388	4.47462e-05	0.163709	0.0299466	4.89479e-08	.+	-	1
285	CE(24:0)	CE	rs12721051	19	45422160	G	C	0.211015	0.0304427	4.77932e-12	0.0888713	0.0304246	0.00350466	+.	1	-
286	CE(24:0)	CE	rs189451142	20	58453674	C	T	2.85231	0.619083	4.20208e-06	3.39236	0.617041	4.06812e-08	.+	-	1
287	CE(24:1)	CE	rs11591147	1	55505647	T	G	-0.484812	0.0870205	2.65297e-08	-0.107625	0.0866915	0.214338	-.	1	-
288	CE(24:1)	CE	rs975025	1	179338327	T	C	-0.24282	0.040567	2.33681e-09	-0.328064	0.0400375	3.46767e-16	--	-	1
289	CE(24:1)	CE	rs6544713	2	44073881	C	T	-0.138786	0.0235723	4.23477e-09	-0.084759	0.0234764	0.000308172	-.	1	-
290	CE(24:1)	CE	rs686030	9	15304782	A	C	0.261798	0.0313602	9.11185e-17	0.285583	0.0311241	6.61497e-20	++	-	1
291	CE(24:1)	CE	rs7412	19	45412079	T	C	-0.248136	0.0400999	7.02e-10	0.0414739	0.0400021	0.299725	-.	-	-
292	CE(24:1)	CE	rs12721051	19	45422160	G	C	0.231639	0.0304842	3.56912e-14	0.140087	0.0304276	4.23456e-06	+.	1	-
293	CE(24:4)	CE	rs11591147	1	55505647	T	G	-0.571778	0.0871018	5.75737e-11	-0.165534	0.0870679	0.0572585	-.	1	-
294	CE(24:4)	CE	rs3753526	1	179319541	G	C	-0.205036	0.0407152	5.1087e-07	-0.283091	0.0403054	2.84863e-12	.-	-	1
295	CE(24:4)	CE	rs6544713	2	44073881	C	T	-0.156624	0.0235985	3.67771e-11	-0.110897	0.0235551	2.5761e-06	-.	1	-
296	CE(24:4)	CE	rs686030	9	15304782	A	C	0.181089	0.0315763	1.02941e-08	0.193211	0.031433	8.53187e-10	++	-	1
297	CE(24:4)	CE	rs174577	11	61604814	A	C	-0.249098	0.0227834	1.71398e-27	-0.23518	0.0227117	7.35497e-25	--	1	-
298	CE(24:4)	CE	rs11170390	12	53455417	A	G	0.21258	0.0484981	1.1905e-05	0.285178	0.0481516	3.40608e-09	.+	-	-
299	CE(24:4)	CE	rs2280696	12	53512756	T	A	0.326777	0.0466158	2.8571e-12	0.427268	0.0460678	2.91272e-20	++	1	1
300	CE(24:4)	CE	rs112552009	19	11193091	G	T	-0.191848	0.034018	1.82015e-08	-0.0650728	0.0340144	0.055802	-.	1	-
301	CE(24:4)	CE	rs7412	19	45412079	T	C	-0.347369	0.0400152	6.17185e-18	-0.0547243	0.0402052	0.173841	-.	1	-
302	CE(24:4)	CE	rs12721051	19	45422160	G	C	0.170185	0.0306387	2.93106e-08	0.0832505	0.0306005	0.00653369	+.	-	-
303	CE(24:5)	CE	rs10753192	1	179329899	T	C	-0.256632	0.0403563	2.46043e-10	-0.33332	0.040092	1.57977e-16	--	1	1
304	CE(24:5)	CE	rs4299376	2	44072576	T	G	-0.150796	0.0235985	1.86405e-10	-0.0977969	0.0236323	3.56008e-05	-.	1	-
305	CE(24:5)	CE	rs12214825	6	10933378	T	C	-0.173384	0.0243881	1.35881e-12	-0.223033	0.0242327	5.4678e-20	--	-	-
306	CE(24:5)	CE	rs1150561	6	10963847	A	G	0.31579	0.0556583	1.48382e-08	0.297106	0.0556011	9.57305e-08	+.	-	-
307	CE(24:5)	CE	rs3945981	6	11011405	A	G	-0.254448	0.022152	4.24001e-30	-0.303221	0.0218882	1.62722e-42	--	1	1
308	CE(24:5)	CE	rs97384	11	61624181	C	T	-0.0756081	0.0232519	0.00116954	-0.151293	0.0231177	6.8759e-11	.-	-	1
309	CE(24:5)	CE	rs34922637	12	53457704	A	C	0.21502	0.0454674	2.31577e-06	0.264019	0.0452998	6.04068e-09	.+	-	-
310	CE(24:5)	CE	rs142824063	12	53475729	G	A	0.841872	0.170378	8.0764e-07	0.9364	0.17005	3.89484e-08	.+	-	-
311	CE(24:5)	CE	rs2280696	12	53512756	T	A	0.396374	0.0463499	1.78453e-17	0.479678	0.0460346	4.36368e-25	++	-	1
312	CE(24:5)	CE	rs56211669	16	26974357	G	A	-0.114007	0.0238748	1.85302e-06	-0.131954	0.0238185	3.17568e-08	.-	-	1
313	CE(24:5)	CE	rs7412	19	45412079	T	C	-0.260988	0.0401181	8.8418e-11	0.0527899	0.0402645	0.189733	-.	1	-
314	CE(24:6)	CE	rs3945981	6	11011405	A	G	-0.160687	0.0222065	5.39617e-13	-0.16371	0.0221724	1.90936e-13	--	-	1
315	CE(24:6)	CE	rs192618664	8	146184688	T	C	-2.53327	0.641531	7.9413e-05	-3.54412	0.640538	3.30269e-08	.-	-	1
316	CE(24:6)	CE	rs174530	11	61546592	G	A	-0.225077	0.0225671	4.11375e-23	-0.210695	0.022592	1.96155e-20	--	1	-
317	CE(24:6)	CE	rs7412	19	45412079	T	C	0.0442025	0.0400625	0.26994	0.218851	0.0398693	4.36067e-08	.+	-	1
318	Cer(d16:1/16:0)	Cer(d)	rs58310495	12	21357711	T	C	-0.172719	0.0310118	2.69063e-08	-0.173774	0.0309582	2.12665e-08	--	1	1
319	Cer(d16:1/16:0)	Cer(d)	rs7156594	14	64187953	A	G	0.40417	0.0718663	1.97426e-08	0.421793	0.0716981	4.35314e-09	++	-	-
320	Cer(d16:1/16:0)	Cer(d)	rs139653795	14	64227555	A	G	0.409717	0.0908257	6.59845e-06	0.500432	0.0907099	3.63097e-08	.+	-	-
321	Cer(d16:1/16:0)	Cer(d)	rs12897637	14	64239351	C	T	0.454141	0.0289524	6.57793e-54	0.494572	0.0287513	4.43161e-64	++	1	1
322	Cer(d16:1/16:0)	Cer(d)	rs8005899	14	64354419	C	T	0.118883	0.0236196	5.03512e-07	0.139684	0.0235634	3.3148e-09	.+	-	-
323	Cer(d16:1/16:0)	Cer(d)	rs117171778	14	64791631	T	G	0.341376	0.0687099	6.95522e-07	0.408937	0.068559	2.61736e-09	.+	-	-
324	Cer(d16:1/16:0)	Cer(d)	rs7412	19	45412079	T	C	-0.271448	0.0401925	1.73406e-11	-0.0443436	0.0403772	0.272694	-.	1	-
325	Cer(d16:1/16:0)	Cer(d)	rs680379	20	12969400	G	A	-0.156838	0.0223965	2.88374e-12	-0.177324	0.0223205	2.51047e-15	--	-	1
326	Cer(d16:1/18:0)	Cer(d)	rs12759961	1	177794283	C	T	0.463112	0.0914494	4.25451e-07	0.55415	0.0913306	1.39381e-09	.+	-	1
327	Cer(d16:1/18:0)	Cer(d)	rs11735120	4	36789633	T	C	1.95372	0.334041	6.02267e-09	1.51872	0.334486	5.89692e-06	+.	1	-
328	Cer(d16:1/18:0)	Cer(d)	rs142057787	9	85903428	A	G	1.91173	0.333845	1.11073e-08	1.61089	0.33387	1.43731e-06	+.	1	-
329	Cer(d16:1/18:0)	Cer(d)	rs1871395	12	21352315	G	A	-0.176736	0.0309684	1.21276e-08	-0.168549	0.0309599	5.45165e-08	-.	1	-
330	Cer(d16:1/18:0)	Cer(d)	rs138204490	14	64230066	C	T	0.434871	0.090851	1.74117e-06	0.502018	0.0907845	3.36217e-08	.+	-	-
331	Cer(d16:1/18:0)	Cer(d)	rs12897637	14	64239351	C	T	0.379193	0.0292477	9.14522e-38	0.411264	0.0291402	2.77224e-44	++	1	1
332	Cer(d16:1/18:0)	Cer(d)	rs2336169	19	8288298	T	C	0.167449	0.0282341	3.41317e-09	0.172125	0.0282199	1.20169e-09	++	1	1
333	Cer(d16:1/18:0)	Cer(d)	rs364585	20	12962718	G	A	-0.249884	0.0222349	6.49356e-29	-0.270595	0.0221581	9.52348e-34	--	-	1
334	Cer(d16:1/18:0)	Cer(d)	rs6078883	20	13000349	C	T	-0.152691	0.0235259	9.38027e-11	-0.133549	0.0235353	1.4666e-08	--	-	-
335	Cer(d16:1/20:0)	Cer(d)	rs1871395	12	21352315	G	A	-0.210785	0.0309839	1.14628e-11	-0.21464	0.0310072	5.00336e-12	--	1	1
336	Cer(d16:1/20:0)	Cer(d)	rs142971458	12	22594021	G	A	-1.19104	0.215368	3.39011e-08	-1.09931	0.215836	3.68921e-07	-.	-	-
337	Cer(d16:1/20:0)	Cer(d)	rs138204490	14	64230066	C	T	0.449379	0.0908584	7.79948e-07	0.521409	0.0909002	1.02266e-08	.+	-	-
338	Cer(d16:1/20:0)	Cer(d)	rs17101394	14	64232386	A	G	0.438124	0.0291387	9.02113e-50	0.476042	0.0290237	1.41074e-58	++	1	1
339	Cer(d16:1/20:0)	Cer(d)	rs2357002	14	64370515	G	A	0.134056	0.0237998	1.96974e-08	0.151912	0.0237976	2.02512e-10	++	-	-
340	Cer(d16:1/20:0)	Cer(d)	rs117171778	14	64791631	T	G	0.324859	0.0688018	2.39844e-06	0.387093	0.0688011	1.95807e-08	.+	-	-
341	Cer(d16:1/20:0)	Cer(d)	rs574022735	14	65033794	T	C	1.07001	0.213663	5.80899e-07	1.24527	0.21368	6.10676e-09	.+	-	-
342	Cer(d16:1/20:0)	Cer(d)	rs2016145	19	8270436	C	T	0.145096	0.0236225	9.06473e-10	0.162729	0.023627	6.5806e-12	++	-	-
343	Cer(d16:1/20:0)	Cer(d)	rs899205	19	8284346	T	C	0.21885	0.0280025	7.06736e-15	0.234929	0.0280026	6.71493e-17	++	-	1
344	Cer(d16:1/20:0)	Cer(d)	rs7248003	19	8301048	T	C	0.143342	0.0255185	2.15129e-08	0.165307	0.0255159	1.07261e-10	++	-	-
345	Cer(d16:1/20:0)	Cer(d)	rs7412	19	45412079	T	C	-0.30246	0.0402619	7.46435e-14	-0.0741535	0.0405784	0.0679387	-.	1	-
346	Cer(d16:1/20:0)	Cer(d)	rs76604443	20	12904570	A	G	0.264516	0.0430087	8.36532e-10	0.265566	0.0430411	7.43074e-10	++	-	-
347	Cer(d16:1/20:0)	Cer(d)	rs364585	20	12962718	G	A	-0.359408	0.021942	1.39001e-58	-0.395701	0.0218047	5.25616e-71	--	-	1
348	Cer(d16:1/20:0)	Cer(d)	rs6074541	20	12978517	T	C	-0.155443	0.0308115	4.79705e-07	-0.182239	0.0308028	3.66003e-09	.-	-	-
349	Cer(d16:1/20:0)	Cer(d)	rs57362538	20	13008817	T	C	0.254065	0.0355306	1.00398e-12	0.226694	0.0356091	2.12574e-10	++	-	-
350	Cer(d16:1/22:0)	Cer(d)	rs145776747	7	131944476	T	C	-1.71904	0.381353	6.7277e-06	-2.08076	0.381028	4.98282e-08	.-	-	1
351	Cer(d16:1/22:0)	Cer(d)	rs17101394	14	64232386	A	G	0.45257	0.0290423	3.65777e-53	0.47494	0.0289647	1.7557e-58	++	1	1
352	Cer(d16:1/22:0)	Cer(d)	rs8015354	14	64340321	G	A	0.130972	0.023532	2.79641e-08	0.146953	0.0235192	4.60786e-10	++	-	-
353	Cer(d16:1/22:0)	Cer(d)	rs117042313	14	64769891	G	A	0.349147	0.0683773	3.39982e-07	0.400765	0.0683195	4.78147e-09	.+	-	-
354	Cer(d16:1/22:0)	Cer(d)	rs34579138	20	12915677	G	A	-0.22356	0.0380902	4.68232e-09	-0.208429	0.0381283	4.81096e-08	--	-	-
355	Cer(d16:1/22:0)	Cer(d)	rs364585	20	12962718	G	A	-0.358314	0.0219172	2.2528e-58	-0.384966	0.0218148	2.19829e-67	--	-	1
356	Cer(d16:1/22:0)	Cer(d)	rs6074541	20	12978517	T	C	-0.148186	0.0307873	1.57205e-06	-0.169044	0.0307667	4.30029e-08	.-	-	-
357	Cer(d16:1/22:0)	Cer(d)	rs6078879	20	12994040	G	C	-0.122612	0.0222107	3.57885e-08	-0.101626	0.0222367	4.9883e-06	-.	-	-
358	Cer(d16:1/22:0)	Cer(d)	rs62201743	20	13047914	T	C	0.2723	0.0384897	1.7541e-12	0.256038	0.0385318	3.41689e-11	++	-	-
359	Cer(d16:1/24:0)	Cer(d)	rs142103239	7	3669237	T	C	1.18467	0.216204	4.52575e-08	0.883865	0.216513	4.51568e-05	+.	1	-
360	Cer(d16:1/24:0)	Cer(d)	rs7156594	14	64187953	A	G	0.384447	0.0719094	9.36883e-08	0.392873	0.071888	4.8671e-08	.+	-	-
361	Cer(d16:1/24:0)	Cer(d)	rs17101394	14	64232386	A	G	0.453459	0.0290076	1.55931e-53	0.473411	0.0289254	2.41515e-58	++	1	1
362	Cer(d16:1/24:0)	Cer(d)	rs71416309	14	64246236	C	T	0.625208	0.105658	3.51186e-09	0.622707	0.105642	4.00203e-09	++	-	-
363	Cer(d16:1/24:0)	Cer(d)	rs117042313	14	64769891	G	A	0.327058	0.0683255	1.73877e-06	0.380255	0.0682319	2.62935e-08	.+	-	-
364	Cer(d16:1/24:0)	Cer(d)	rs72999033	19	19366632	T	C	-0.242869	0.0436201	2.72629e-08	-0.180935	0.0436801	3.5055e-05	-.	1	-
365	Cer(d16:1/24:0)	Cer(d)	rs34579138	20	12915677	G	A	-0.208072	0.038057	4.77267e-08	-0.192115	0.0380767	4.66755e-07	-.	-	-
366	Cer(d16:1/24:0)	Cer(d)	rs364585	20	12962718	G	A	-0.326343	0.0219913	1.21073e-48	-0.35113	0.0218919	2.84399e-56	--	-	1
367	Cer(d16:1/24:0)	Cer(d)	rs6074541	20	12978517	T	C	-0.149816	0.0307346	1.16761e-06	-0.175778	0.0306917	1.15485e-08	.-	-	-
368	Cer(d16:1/24:0)	Cer(d)	rs646334	20	12991639	T	C	0.23043	0.0343209	2.12866e-11	0.202603	0.0343592	3.98334e-09	++	-	-
369	Cer(d16:1/24:1)	Cer(d)	rs17101394	14	64232386	A	G	0.449678	0.0290438	1.40018e-52	0.469669	0.0289511	2.21508e-57	++	1	1
370	Cer(d16:1/24:1)	Cer(d)	rs71416309	14	64246236	C	T	0.653047	0.10582	7.29412e-10	0.64751	0.105853	1.0231e-09	++	-	-
371	Cer(d16:1/24:1)	Cer(d)	rs4480718	14	64250262	C	G	0.134762	0.0236258	1.31492e-08	0.15415	0.023579	7.60492e-11	++	-	-
372	Cer(d16:1/24:1)	Cer(d)	rs145340769	14	64661064	G	A	0.560001	0.134285	3.10609e-05	0.61826	0.134097	4.10799e-06	..	-	2
373	Cer(d16:1/24:1)	Cer(d)	rs72999033	19	19366632	T	C	-0.266995	0.0436122	1.00206e-09	-0.200565	0.0436698	4.50633e-06	-.	1	-
374	Cer(d16:1/24:1)	Cer(d)	rs6078818	20	12900950	T	A	-0.12282	0.0224806	4.88475e-08	-0.142117	0.0224284	2.55657e-10	--	-	-
375	Cer(d16:1/24:1)	Cer(d)	rs78040083	20	12915266	A	G	0.236183	0.0439403	8.00568e-08	0.251474	0.0438871	1.07251e-08	.+	-	-
376	Cer(d16:1/24:1)	Cer(d)	rs364585	20	12962718	G	A	-0.377719	0.0217999	4.32119e-65	-0.407461	0.0216436	5.0624e-76	--	1	1
377	Cer(d16:1/24:1)	Cer(d)	rs6074541	20	12978517	T	C	-0.182398	0.0307272	3.18569e-09	-0.208086	0.0306717	1.35418e-11	--	-	-
378	Cer(d16:1/24:1)	Cer(d)	rs646334	20	12991639	T	C	0.275785	0.0342587	1.0498e-15	0.246328	0.0342927	7.91617e-13	++	-	-
379	Cer(d17:1/16:0)	Cer(d)	rs114528688	1	60313461	T	C	-0.782708	0.137033	1.17854e-08	-0.740465	0.13638	5.90039e-08	-.	1	-
380	Cer(d17:1/16:0)	Cer(d)	rs11735120	4	36789633	T	C	1.8497	0.333122	3.65812e-08	1.44578	0.330472	1.33922e-05	+.	1	-
381	Cer(d17:1/16:0)	Cer(d)	rs974040	12	20904904	A	G	0.118862	0.0217624	4.92627e-08	0.111748	0.0216448	2.51807e-07	+.	1	-
382	Cer(d17:1/16:0)	Cer(d)	rs12897637	14	64239351	C	T	0.277833	0.0294728	6.88769e-21	0.297421	0.0292874	6.08268e-24	++	1	1
383	Cer(d17:1/16:0)	Cer(d)	rs117171778	14	64791631	T	G	0.339566	0.068665	7.82709e-07	0.422329	0.0682427	6.6228e-10	.+	-	-
384	Cer(d17:1/16:0)	Cer(d)	rs7412	19	45412079	T	C	-0.300887	0.0400878	8.0206e-14	-0.0543353	0.0401454	0.176229	-.	1	-
385	Cer(d17:1/16:0)	Cer(d)	rs438568	20	12958687	G	A	-0.152505	0.0224884	1.3517e-11	-0.185925	0.0222854	1.00913e-16	--	-	1
386	Cer(d17:1/16:0)	Cer(d)	rs4813105	20	12997479	G	A	-0.129706	0.0234455	3.31525e-08	-0.127363	0.0233178	4.94094e-08	--	-	-
387	Cer(d17:1/18:0)	Cer(d)	rs11735120	4	36789633	T	C	1.84722	0.329615	2.84853e-08	1.47341	0.329466	8.91952e-06	+.	1	-
388	Cer(d17:1/18:0)	Cer(d)	rs551935474	9	85895519	T	C	2.14811	0.362052	3.56483e-09	1.92242	0.361198	1.09499e-07	+.	1	-
389	Cer(d17:1/18:0)	Cer(d)	rs8008068	14	64233717	G	A	0.253686	0.0294444	9.34286e-18	0.256964	0.0294097	3.24825e-18	++	-	1
390	Cer(d17:1/18:0)	Cer(d)	rs117042313	14	64769891	G	A	0.351805	0.0679992	2.3818e-07	0.396963	0.0678487	5.22406e-09	.+	-	-
391	Cer(d17:1/18:0)	Cer(d)	rs12947849	17	27225399	A	G	-0.162722	0.0296285	4.16604e-08	-0.153278	0.0296104	2.34124e-07	-.	1	-
392	Cer(d17:1/18:0)	Cer(d)	rs7412	19	45412079	T	C	-0.238543	0.0399453	2.55833e-09	-0.0213819	0.0400602	0.593477	-.	1	-
393	Cer(d17:1/18:0)	Cer(d)	rs6078846	20	12945013	C	T	-0.108216	0.025517	2.27758e-05	-0.149843	0.025427	4.11053e-09	.-	-	-
394	Cer(d17:1/18:0)	Cer(d)	rs438568	20	12958687	G	A	-0.197526	0.0222774	1.06211e-18	-0.2142	0.0221997	8.08206e-22	--	-	1
395	Cer(d17:1/20:0)	Cer(d)	rs142057787	9	85903428	A	G	1.81611	0.329098	3.9011e-08	1.46353	0.328665	8.79374e-06	+.	1	-
396	Cer(d17:1/20:0)	Cer(d)	rs191636226	13	34233008	A	C	-0.941107	0.201718	3.15979e-06	-1.1228	0.201526	2.65046e-08	.-	-	1
397	Cer(d17:1/20:0)	Cer(d)	rs17101394	14	64232386	A	G	0.253024	0.0295107	1.35147e-17	0.256989	0.0294829	3.93187e-18	++	1	1
398	Cer(d17:1/20:0)	Cer(d)	rs899205	19	8284346	T	C	0.147302	0.0279476	1.42882e-07	0.152679	0.0279178	4.76816e-08	.+	-	-
399	Cer(d17:1/20:0)	Cer(d)	rs7248003	19	8301048	T	C	0.152004	0.0253599	2.26311e-09	0.162605	0.0253246	1.51181e-10	++	1	1
400	Cer(d17:1/20:0)	Cer(d)	rs7412	19	45412079	T	C	-0.252301	0.03998	3.1171e-10	-0.0356686	0.0401406	0.374229	-.	1	-
401	Cer(d17:1/20:0)	Cer(d)	rs438568	20	12958687	G	A	-0.25385	0.0221762	6.21799e-30	-0.274849	0.0220883	5.62618e-35	--	-	1
402	Cer(d17:1/20:0)	Cer(d)	rs6078883	20	13000349	C	T	-0.145126	0.0234157	6.19989e-10	-0.131051	0.0234086	2.29395e-08	--	-	-
403	Cer(d17:1/22:0)	Cer(d)	rs17101394	14	64232386	A	G	0.33307	0.0293699	2.10704e-29	0.342386	0.0293648	5.73354e-31	++	1	1
404	Cer(d17:1/22:0)	Cer(d)	rs117171778	14	64791631	T	G	0.35147	0.0685286	3.01597e-07	0.404601	0.0684803	3.69489e-09	.+	-	-
405	Cer(d17:1/22:0)	Cer(d)	rs438568	20	12958687	G	A	-0.353442	0.0218967	5.63133e-57	-0.383238	0.0217868	5.6717e-67	--	-	1
406	Cer(d17:1/22:0)	Cer(d)	rs6074541	20	12978517	T	C	-0.189453	0.0306257	6.96837e-10	-0.217446	0.0305883	1.43894e-12	--	-	-
407	Cer(d17:1/22:0)	Cer(d)	rs3966739	20	13001715	G	A	-0.17085	0.0234425	3.70127e-13	-0.16407	0.0234666	3.14646e-12	--	-	-
408	Cer(d17:1/24:0)	Cer(d)	rs142103239	7	3669237	T	C	1.26315	0.215878	5.48932e-09	0.953019	0.216433	1.10174e-05	+.	1	-
409	Cer(d17:1/24:0)	Cer(d)	rs17101394	14	64232386	A	G	0.338164	0.0293518	2.93353e-30	0.349953	0.0293392	2.78442e-32	++	1	1
410	Cer(d17:1/24:0)	Cer(d)	rs364585	20	12962718	G	A	-0.34113	0.0218836	2.38466e-53	-0.380699	0.021734	2.15342e-66	--	-	1
411	Cer(d17:1/24:0)	Cer(d)	rs6074541	20	12978517	T	C	-0.173446	0.0306615	1.67535e-08	-0.209925	0.0306165	8.46428e-12	--	-	-
412	Cer(d17:1/24:0)	Cer(d)	rs646334	20	12991639	T	C	0.247128	0.0342207	6.00654e-13	0.225467	0.0342789	5.32959e-11	++	-	-
413	Cer(d17:1/24:1)	Cer(d)	rs1047891	2	211540507	A	C	0.103926	0.0245755	2.4358e-05	0.134994	0.02453	4.09056e-08	.+	-	1
414	Cer(d17:1/24:1)	Cer(d)	rs75159373	3	113469356	C	A	0.643956	0.133956	1.61429e-06	0.738415	0.133889	3.81664e-08	.+	-	1
415	Cer(d17:1/24:1)	Cer(d)	rs1169292	12	121426478	T	C	-0.12206	0.023565	2.30133e-07	-0.136342	0.0235497	7.46783e-09	.-	-	1
416	Cer(d17:1/24:1)	Cer(d)	rs17101394	14	64232386	A	G	0.292942	0.0295072	5.51935e-23	0.295208	0.0295098	2.60491e-23	++	1	1
417	Cer(d17:1/24:1)	Cer(d)	rs4480718	14	64250262	C	G	0.125611	0.023603	1.14489e-07	0.136191	0.0235873	8.92708e-09	.+	-	-
418	Cer(d17:1/24:1)	Cer(d)	rs150268548	19	19494483	A	G	-0.240493	0.0429135	2.1981e-08	-0.195957	0.0429584	5.18808e-06	-.	1	-
419	Cer(d17:1/24:1)	Cer(d)	rs364585	20	12962718	G	A	-0.350995	0.0218737	2.39242e-56	-0.379779	0.0217493	4.91071e-66	--	-	1
420	Cer(d17:1/24:1)	Cer(d)	rs6074541	20	12978517	T	C	-0.169353	0.0307034	3.7136e-08	-0.195489	0.0306629	2.06007e-10	--	-	-
421	Cer(d17:1/24:1)	Cer(d)	rs646334	20	12991639	T	C	0.272895	0.0342057	1.88921e-15	0.253551	0.03424	1.5629e-13	++	-	-
422	Cer(d18:1/14:0)	Cer(d)	rs7412	19	45412079	T	C	-0.269302	0.0395636	1.23248e-11	-0.0539576	0.0394742	0.172062	-.	1	-
423	Cer(d18:1/16:0)	Cer(d)	rs141630801	11	122963655	A	G	1.86676	0.335984	2.90408e-08	1.321	0.33359	7.57968e-05	+.	1	-
424	Cer(d18:1/16:0)	Cer(d)	rs142158911	19	11190534	A	G	-0.206996	0.034646	2.56722e-09	-0.0762128	0.0344095	0.0269583	-.	1	-
425	Cer(d18:1/16:0)	Cer(d)	rs7412	19	45412079	T	C	-0.457524	0.0397623	3.80826e-30	-0.166046	0.0397435	3.01217e-05	-.	1	-
426	Cer(d18:1/18:0)	Cer(d)	rs899205	19	8284346	T	C	0.143708	0.0280495	3.11497e-07	0.156204	0.0279904	2.51472e-08	.+	-	-
427	Cer(d18:1/18:0)	Cer(d)	rs7248003	19	8301048	T	C	0.144255	0.0254571	1.56908e-08	0.160209	0.0253932	3.08267e-10	++	1	1
428	Cer(d18:1/18:0)	Cer(d)	rs7412	19	45412079	T	C	-0.286933	0.0400998	1.00863e-12	-0.0212246	0.0402663	0.598275	-.	1	-
429	Cer(d18:1/18:0)	Cer(d)	rs6041735	20	12940649	C	T	-0.126539	0.0231153	4.61317e-08	-0.148575	0.0230195	1.20053e-10	--	-	1
430	Cer(d18:1/18:0)	Cer(d)	rs2076711	22	47064837	C	A	-0.189928	0.0250202	4.00519e-14	-0.201254	0.0249074	9.00114e-16	--	1	1
431	Cer(d18:1/20:0)	Cer(d)	rs7084569	10	64876554	A	G	-0.101258	0.0225281	7.21548e-06	-0.125922	0.0224764	2.26359e-08	.-	-	1
432	Cer(d18:1/20:0)	Cer(d)	rs7310409	12	121424861	G	A	0.114244	0.0225181	4.03518e-07	0.134793	0.0224781	2.14978e-09	.+	-	1
433	Cer(d18:1/20:0)	Cer(d)	rs11543269	18	55313997	T	C	-0.2029	0.0335669	1.62523e-09	-0.23018	0.0334797	7.15025e-12	--	1	1
434	Cer(d18:1/20:0)	Cer(d)	rs12610227	19	8277517	T	A	0.145493	0.0225329	1.17011e-10	0.168398	0.0224799	8.08246e-14	++	-	-
435	Cer(d18:1/20:0)	Cer(d)	rs2336168	19	8288542	T	C	0.256474	0.028071	9.55086e-20	0.276315	0.0280118	9.97891e-23	++	1	1
436	Cer(d18:1/20:0)	Cer(d)	rs3101742	19	8302934	C	T	0.185203	0.0252554	2.6813e-13	0.199411	0.0252173	3.26197e-15	++	-	-
437	Cer(d18:1/20:0)	Cer(d)	rs7412	19	45412079	T	C	-0.29442	0.0401419	2.72901e-13	-0.0503292	0.0403677	0.21261	-.	1	-
438	Cer(d18:1/20:0)	Cer(d)	rs168622	20	12966089	G	T	-0.184998	0.0223842	1.80822e-16	-0.201951	0.0223245	2.14875e-19	--	-	1
439	Cer(d18:1/20:0)	Cer(d)	rs2076711	22	47064837	C	A	-0.231166	0.0249854	3.35775e-20	-0.250164	0.0249011	1.73193e-23	--	1	1
440	Cer(d18:1/22:0)	Cer(d)	rs7310409	12	121424861	G	A	0.103744	0.022409	3.77202e-06	0.127205	0.0223236	1.29114e-08	.+	-	1
441	Cer(d18:1/22:0)	Cer(d)	rs7412	19	45412079	T	C	-0.274272	0.0399531	7.58513e-12	-0.0151355	0.0400815	0.705543	-.	1	-
442	Cer(d18:1/22:0)	Cer(d)	rs168622	20	12966089	G	T	-0.23375	0.0221312	9.3103e-26	-0.262693	0.0219898	2.24747e-32	--	1	1
443	Cer(d18:1/22:0)	Cer(d)	rs9616086	22	47050744	A	G	-0.136678	0.0249415	4.48773e-08	-0.144204	0.0248684	7.18803e-09	--	1	1
444	Cer(d18:1/24:0)	Cer(d)	rs174594	11	61619829	A	C	-0.0654495	0.0230909	0.00463707	-0.1261	0.0229704	4.31963e-08	.-	-	1
445	Cer(d18:1/24:0)	Cer(d)	rs7310409	12	121424861	G	A	0.0976631	0.0224858	1.4444e-05	0.12539	0.0223997	2.33437e-08	.+	-	1
446	Cer(d18:1/24:0)	Cer(d)	rs72999033	19	19366632	T	C	-0.273157	0.0435221	3.75485e-10	-0.209169	0.0434948	1.55763e-06	-.	1	-
447	Cer(d18:1/24:0)	Cer(d)	rs7412	19	45412079	T	C	-0.24371	0.0401638	1.42671e-09	0.0232275	0.0402568	0.563795	-.	1	-
448	Cer(d18:1/24:0)	Cer(d)	rs364585	20	12962718	G	A	-0.210365	0.0222881	5.92448e-21	-0.249906	0.0221269	3.60457e-29	--	-	1
449	Cer(d18:1/24:1)	Cer(d)	rs1535	11	61597972	G	A	0.0954039	0.0229633	3.37437e-05	0.135695	0.0228024	3.01818e-09	.+	-	1
450	Cer(d18:1/24:1)	Cer(d)	rs7970695	12	121423376	A	G	0.115659	0.0224435	2.64809e-07	0.132457	0.0223152	3.11487e-09	.+	-	1
451	Cer(d18:1/24:1)	Cer(d)	rs150268548	19	19494483	A	G	-0.255442	0.0427258	2.45275e-09	-0.19517	0.0425811	4.72548e-06	-.	1	-
452	Cer(d18:1/24:1)	Cer(d)	rs7412	19	45412079	T	C	-0.232723	0.039998	6.42873e-09	-0.0227997	0.0399714	0.568406	-.	1	-
453	Cer(d18:1/24:1)	Cer(d)	rs1321940	20	12959885	G	A	-0.253141	0.0221032	6.21208e-30	-0.276398	0.0219206	8.23566e-36	--	-	1
454	Cer(d18:1/24:1)	Cer(d)	rs2076711	22	47064837	C	A	-0.160661	0.0249536	1.32646e-10	-0.168604	0.0248031	1.19404e-11	--	1	1
455	Cer(d18:1/26:0)	Cer(d)	rs150268548	19	19494483	A	G	-0.239013	0.042655	2.2157e-08	-0.212871	0.0424218	5.38949e-07	-.	1	-
456	Cer(d18:1/26:0)	Cer(d)	rs7412	19	45412079	T	C	-0.260168	0.0398323	8.11728e-11	-0.00502361	0.039856	0.900305	-.	1	-
457	Cer(d18:1/26:0)	Cer(d)	rs686548	20	12973521	T	A	-0.151211	0.0222754	1.29328e-11	-0.178135	0.0220805	9.567e-16	--	1	1
458	Cer(d18:2/14:0)	Cer(d)	rs74833946	3	30408085	T	C	-0.851908	0.147706	8.58833e-09	-0.730986	0.147198	7.06454e-07	-.	1	-
459	Cer(d18:2/14:0)	Cer(d)	rs7412	19	45412079	T	C	-0.259925	0.0393501	4.81202e-11	-0.0976734	0.0393763	0.0131998	-.	1	-
460	Cer(d18:2/16:0)	Cer(d)	rs80249857	3	173700322	T	C	0.234341	0.0426589	4.36767e-08	0.199228	0.0423084	2.61926e-06	+.	1	-
461	Cer(d18:2/16:0)	Cer(d)	rs2503671	6	48223537	C	T	0.311094	0.0569417	4.88188e-08	0.258288	0.05646	4.87702e-06	+.	1	-
462	Cer(d18:2/16:0)	Cer(d)	rs7412	19	45412079	T	C	-0.376702	0.0397337	4.12935e-21	-0.15861	0.0396951	6.52255e-05	-.	1	-
463	Cer(d18:2/18:0)	Cer(d)	rs899205	19	8284346	T	C	0.188201	0.0279423	1.89937e-11	0.203213	0.0277846	3.12356e-13	++	-	-
464	Cer(d18:2/18:0)	Cer(d)	rs7248003	19	8301048	T	C	0.190476	0.0253487	7.28421e-14	0.20508	0.0252005	5.38189e-16	++	1	1
465	Cer(d18:2/18:0)	Cer(d)	rs7412	19	45412079	T	C	-0.345744	0.0399674	6.95337e-18	-0.117443	0.0400422	0.00336722	-.	1	-
466	Cer(d18:2/18:0)	Cer(d)	rs3903703	20	12945963	G	A	-0.114295	0.0229638	6.66427e-07	-0.13037	0.0228094	1.15826e-08	.-	-	1
467	Cer(d18:2/20:0)	Cer(d)	rs9738226	12	121423659	G	A	0.120125	0.0225286	1.01046e-07	0.137423	0.0224394	9.78689e-10	.+	-	1
468	Cer(d18:2/20:0)	Cer(d)	rs2016145	19	8270436	C	T	0.135734	0.0236129	9.77495e-09	0.149332	0.0235368	2.47011e-10	++	-	-
469	Cer(d18:2/20:0)	Cer(d)	rs899205	19	8284346	T	C	0.25736	0.027867	3.94054e-20	0.274333	0.0277477	8.13576e-23	++	-	1
470	Cer(d18:2/20:0)	Cer(d)	rs7248003	19	8301048	T	C	0.215659	0.0253546	2.48293e-17	0.231725	0.0252512	6.63478e-20	++	-	-
471	Cer(d18:2/20:0)	Cer(d)	rs429358	19	45411941	C	T	0.181513	0.0314632	8.68585e-09	0.106441	0.031436	0.000720719	+.	-	-
472	Cer(d18:2/20:0)	Cer(d)	rs7412	19	45412079	T	C	-0.362446	0.0400102	1.91609e-19	-0.161677	0.0401762	5.78317e-05	-.	1	-
473	Cer(d18:2/20:0)	Cer(d)	rs438568	20	12958687	G	A	-0.16561	0.022486	2.06663e-13	-0.177527	0.0223886	2.71635e-15	--	-	1
474	Cer(d18:2/20:0)	Cer(d)	rs2076711	22	47064837	C	A	-0.159563	0.0251148	2.30245e-10	-0.167495	0.0249952	2.31331e-11	--	1	1
475	Cer(d18:2/22:0)	Cer(d)	rs7084569	10	64876554	A	G	-0.098922	0.0225077	1.15939e-05	-0.124626	0.022439	3.05459e-08	.-	-	1
476	Cer(d18:2/22:0)	Cer(d)	rs7979478	12	121420263	G	A	0.121339	0.0226262	8.54375e-08	0.139012	0.0225732	7.91716e-10	.+	-	1
477	Cer(d18:2/22:0)	Cer(d)	rs565156911	16	23728852	T	C	-1.79263	0.321796	2.6872e-08	-1.7003	0.321892	1.33323e-07	-.	1	-
478	Cer(d18:2/22:0)	Cer(d)	rs7412	19	45412079	T	C	-0.332135	0.0400837	1.50563e-16	-0.137594	0.0402972	0.000643101	-.	1	-
479	Cer(d18:2/22:0)	Cer(d)	rs364585	20	12962718	G	A	-0.213261	0.0223057	1.84108e-21	-0.229296	0.0222355	1.14836e-24	--	-	1
480	Cer(d18:2/24:0)	Cer(d)	rs146249954	4	130613311	T	C	-2.85975	0.543585	1.49123e-07	-3.06689	0.543493	1.76675e-08	.-	-	1
481	Cer(d18:2/24:0)	Cer(d)	rs7979478	12	121420263	G	A	0.108407	0.022631	1.71464e-06	0.126676	0.0225819	2.14066e-08	.+	-	1
482	Cer(d18:2/24:0)	Cer(d)	rs7412	19	45412079	T	C	-0.248679	0.0402303	6.84245e-10	-0.0693783	0.0403372	0.0854252	-.	1	-
483	Cer(d18:2/24:0)	Cer(d)	rs364585	20	12962718	G	A	-0.163968	0.022401	2.89867e-13	-0.182197	0.0223348	4.36309e-16	--	1	1
484	Cer(d18:2/24:1)	Cer(d)	rs7084569	10	64876554	A	G	-0.0999317	0.0225041	9.23322e-06	-0.123762	0.0223906	3.46068e-08	.-	-	1
485	Cer(d18:2/24:1)	Cer(d)	rs7979478	12	121420263	G	A	0.134828	0.0226094	2.63423e-09	0.149565	0.0225186	3.43033e-11	++	1	1
486	Cer(d18:2/24:1)	Cer(d)	rs150268548	19	19494483	A	G	-0.261734	0.0428941	1.12765e-09	-0.206604	0.0428029	1.42364e-06	-.	1	-
487	Cer(d18:2/24:1)	Cer(d)	rs7412	19	45412079	T	C	-0.281513	0.0401885	2.8143e-12	-0.11177	0.0402254	0.00550079	-.	1	-
488	Cer(d18:2/24:1)	Cer(d)	rs438568	20	12958687	G	A	-0.203476	0.0223879	1.4474e-19	-0.21666	0.0222804	3.85765e-22	--	-	1
489	Cer(d18:2/24:1)	Cer(d)	rs2076711	22	47064837	C	A	-0.131322	0.0251331	1.80619e-07	-0.137143	0.0250278	4.45692e-08	.-	-	1
490	Cer(d18:2/26:0)	Cer(d)	rs686548	20	12973521	T	A	-0.124129	0.0222598	2.64121e-08	-0.137688	0.0221771	6.01523e-10	--	1	1
491	Cer(d19:1/16:0)	Cer(d)	rs11735120	4	36789633	T	C	1.82373	0.329447	3.94489e-08	1.47107	0.327323	7.62775e-06	+.	1	-
492	Cer(d19:1/16:0)	Cer(d)	rs113395106	7	18841310	G	C	-0.431425	0.082921	2.06423e-07	-0.465957	0.0825761	1.79879e-08	.-	-	1
493	Cer(d19:1/16:0)	Cer(d)	rs186294042	13	46388824	G	T	1.68013	0.297011	1.73641e-08	1.47857	0.295838	6.04695e-07	+.	1	-
494	Cer(d19:1/16:0)	Cer(d)	rs6074518	20	12897244	A	C	-0.105158	0.0222845	2.42758e-06	-0.123381	0.0221066	2.5193e-08	.-	-	-
495	Cer(d19:1/16:0)	Cer(d)	rs364585	20	12962718	G	A	-0.287485	0.0219387	1.83995e-38	-0.313922	0.0216824	2.61623e-46	--	-	1
496	Cer(d19:1/16:0)	Cer(d)	rs3859618	20	12993518	G	A	-0.135752	0.0232712	5.76396e-09	-0.129752	0.0231409	2.16198e-08	--	-	-
497	Cer(d19:1/16:0)	Cer(d)	rs6033574	20	13005069	T	A	-0.129278	0.0223269	7.48379e-09	-0.135356	0.0221922	1.14493e-09	--	-	-
498	Cer(d19:1/18:0)	Cer(d)	rs11735120	4	36789633	T	C	1.86965	0.333191	2.43092e-08	1.63329	0.33366	1.07036e-06	+.	1	-
499	Cer(d19:1/18:0)	Cer(d)	rs75431233	9	94781894	A	G	-0.40555	0.0743378	5.10207e-08	-0.448279	0.0742727	1.69352e-09	.-	-	1
500	Cer(d19:1/18:0)	Cer(d)	rs548680860	10	57245160	G	A	-0.856938	0.153091	2.28598e-08	-0.776016	0.153179	4.19716e-07	-.	1	-
501	Cer(d19:1/18:0)	Cer(d)	rs535963102	14	87841307	G	A	-2.50368	0.453008	3.46672e-08	-2.03462	0.453953	7.58375e-06	-.	1	-
502	Cer(d19:1/18:0)	Cer(d)	rs6074518	20	12897244	A	C	-0.130228	0.0223895	6.36454e-09	-0.14558	0.0223498	8.07831e-11	--	-	-
503	Cer(d19:1/18:0)	Cer(d)	rs117676193	20	12948775	G	A	0.590585	0.107847	4.55641e-08	0.582372	0.107808	6.91892e-08	+.	-	-
504	Cer(d19:1/18:0)	Cer(d)	rs1321940	20	12959885	G	A	-0.429017	0.0215121	1.52457e-84	-0.455087	0.0213593	1.36005e-95	--	-	1
505	Cer(d19:1/18:0)	Cer(d)	rs139483307	20	12975980	C	T	0.574387	0.104348	3.88805e-08	0.603353	0.104282	7.67284e-09	++	-	-
506	Cer(d19:1/18:0)	Cer(d)	rs6074541	20	12978517	T	C	-0.262797	0.0305836	1.13281e-17	-0.295834	0.0305129	5.04892e-22	--	-	-
507	Cer(d19:1/18:0)	Cer(d)	rs77229235	20	12981207	C	A	0.261068	0.0484548	7.54344e-08	0.280861	0.048414	7.05092e-09	.+	-	-
508	Cer(d19:1/18:0)	Cer(d)	rs4813105	20	12997479	G	A	-0.195065	0.0233069	7.54833e-17	-0.184824	0.0233231	2.82222e-15	--	-	-
509	Cer(d19:1/18:0)	Cer(d)	rs62201708	20	13008134	T	C	0.490941	0.0845605	6.82489e-09	0.498014	0.0845587	4.11372e-09	++	-	-
510	Cer(d19:1/20:0)	Cer(d)	rs555632645	4	36900355	T	C	1.91884	0.327919	5.95141e-09	1.67127	0.328981	4.12727e-07	+.	1	-
511	Cer(d19:1/20:0)	Cer(d)	rs528322317	5	156942276	T	C	2.1003	0.359566	6.21343e-09	2.07188	0.359896	9.87467e-09	++	1	1
512	Cer(d19:1/20:0)	Cer(d)	rs116940708	9	94738467	G	A	-0.369052	0.0746206	7.82244e-07	-0.41528	0.0746125	2.74247e-08	.-	-	1
513	Cer(d19:1/20:0)	Cer(d)	rs534677198	14	55165343	A	G	2.7084	0.480098	1.98596e-08	2.81756	0.481239	5.27389e-09	++	1	1
514	Cer(d19:1/20:0)	Cer(d)	rs369366143	14	76269919	A	G	2.34524	0.434919	7.89081e-08	2.45279	0.434973	1.86566e-08	.+	-	1
515	Cer(d19:1/20:0)	Cer(d)	rs76448114	20	12896525	T	C	0.245042	0.0439177	2.54602e-08	0.250841	0.0439364	1.20825e-08	++	-	-
516	Cer(d19:1/20:0)	Cer(d)	rs6074518	20	12897244	A	C	-0.153357	0.0223841	8.20804e-12	-0.168139	0.0223681	6.64565e-14	--	-	-
517	Cer(d19:1/20:0)	Cer(d)	rs165553	20	12904143	T	C	-0.129761	0.0251142	2.47673e-07	-0.151442	0.0251056	1.73954e-09	.-	-	-
518	Cer(d19:1/20:0)	Cer(d)	rs62201686	20	12954620	A	T	0.553725	0.0932034	3.0195e-09	0.563183	0.0932843	1.67591e-09	++	-	-
519	Cer(d19:1/20:0)	Cer(d)	rs168622	20	12966089	G	T	-0.515961	0.0210076	2.61498e-124	-0.539731	0.0208751	1.28695e-136	--	-	1
520	Cer(d19:1/20:0)	Cer(d)	rs139483307	20	12975980	C	T	0.633904	0.104372	1.34746e-09	0.657243	0.10441	3.35019e-10	++	-	-
521	Cer(d19:1/20:0)	Cer(d)	rs6074541	20	12978517	T	C	-0.283648	0.0305598	2.47569e-20	-0.31306	0.0305137	1.93686e-24	--	-	-
522	Cer(d19:1/20:0)	Cer(d)	rs17812036	20	12979690	A	G	-0.237982	0.0408761	6.36366e-09	-0.254287	0.0408824	5.53464e-10	--	-	-
523	Cer(d19:1/20:0)	Cer(d)	rs77229235	20	12981207	C	A	0.336736	0.0483595	4.05982e-12	0.353596	0.0483698	3.33569e-13	++	-	-
524	Cer(d19:1/20:0)	Cer(d)	rs57362538	20	13008817	T	C	0.347736	0.0352493	9.96803e-23	0.338659	0.0353006	1.34878e-21	++	-	-
525	Cer(d19:1/20:0)	Cer(d)	rs2076711	22	47064837	C	A	-0.139843	0.0251635	2.88609e-08	-0.13802	0.0251877	4.48505e-08	--	1	1
526	Cer(d19:1/22:0)	Cer(d)	rs555632645	4	36900355	T	C	1.86438	0.329217	1.73132e-08	1.58479	0.330537	1.72287e-06	+.	1	-
527	Cer(d19:1/22:0)	Cer(d)	rs75431233	9	94781894	A	G	-0.457354	0.0743248	8.16481e-10	-0.529192	0.0742291	1.1594e-12	--	-	1
528	Cer(d19:1/22:0)	Cer(d)	rs534677198	14	55165343	A	G	2.66799	0.482454	3.54843e-08	2.90489	0.483874	2.07062e-09	++	1	1
529	Cer(d19:1/22:0)	Cer(d)	rs73075940	20	12859070	G	T	-0.239181	0.0453104	1.36853e-07	-0.263616	0.0453007	6.30505e-09	.-	-	-
530	Cer(d19:1/22:0)	Cer(d)	rs2103823	20	12891079	C	T	0.138344	0.0229321	1.73225e-09	0.14743	0.0229376	1.42312e-10	++	-	-
531	Cer(d19:1/22:0)	Cer(d)	rs3910131	20	12892134	G	A	-0.1918	0.0354245	6.50196e-08	-0.206561	0.0354242	6.12523e-09	.-	-	-
532	Cer(d19:1/22:0)	Cer(d)	rs6078818	20	12900950	T	A	-0.17888	0.0223886	1.68081e-15	-0.20213	0.0223562	2.27418e-19	--	-	-
533	Cer(d19:1/22:0)	Cer(d)	rs636072	20	12903096	T	C	-0.141765	0.0251135	1.73955e-08	-0.172727	0.0250909	6.53942e-12	--	-	-
534	Cer(d19:1/22:0)	Cer(d)	rs13036877	20	12930455	C	A	-0.150704	0.0227554	3.98237e-11	-0.143323	0.022798	3.54177e-10	--	-	-
535	Cer(d19:1/22:0)	Cer(d)	rs74614313	20	12936619	T	G	-0.192855	0.0439066	1.14266e-05	-0.260157	0.0438794	3.24824e-09	.-	-	-
536	Cer(d19:1/22:0)	Cer(d)	rs117676193	20	12948775	G	A	0.652672	0.108009	1.62089e-09	0.64201	0.108104	3.05682e-09	++	-	-
537	Cer(d19:1/22:0)	Cer(d)	rs62201686	20	12954620	A	T	0.732637	0.0930218	4.15948e-15	0.771437	0.0930879	1.48654e-16	++	-	-
538	Cer(d19:1/22:0)	Cer(d)	rs364585	20	12962718	G	A	-0.621368	0.0203478	7.81054e-185	-0.672821	0.019987	5.66434e-220	--	1	1
539	Cer(d19:1/22:0)	Cer(d)	rs139483307	20	12975980	C	T	0.674543	0.104366	1.13003e-10	0.729269	0.104369	3.1924e-12	++	-	-
540	Cer(d19:1/22:0)	Cer(d)	rs6074541	20	12978517	T	C	-0.315804	0.0304933	7.26427e-25	-0.357513	0.0304111	1.83437e-31	--	-	-
541	Cer(d19:1/22:0)	Cer(d)	rs17812036	20	12979690	A	G	-0.263958	0.0408464	1.21797e-10	-0.291755	0.040834	1.11956e-12	--	-	-
542	Cer(d19:1/22:0)	Cer(d)	rs77229235	20	12981207	C	A	0.419023	0.0482869	5.79788e-18	0.454039	0.0482822	8.35475e-21	++	-	-
543	Cer(d19:1/22:0)	Cer(d)	rs57362538	20	13008817	T	C	0.440092	0.0350197	1.30287e-35	0.438406	0.0350625	2.75989e-35	++	-	-
544	Cer(d19:1/22:0)	Cer(d)	rs6078938	20	13134768	C	T	0.17292	0.0304534	1.45269e-08	0.199517	0.0304362	6.30299e-11	++	-	-
545	Cer(d19:1/22:0)	Cer(d)	rs6138379	20	24789626	A	G	0.12991	0.0233195	2.66335e-08	0.116901	0.0233603	5.78173e-07	+.	1	-
546	Cer(d19:1/24:0)	Cer(d)	rs6906297	6	91660135	A	C	0.820011	0.166809	9.50537e-07	0.933158	0.166715	2.39646e-08	.+	-	1
547	Cer(d19:1/24:0)	Cer(d)	rs75431233	9	94781894	A	G	-0.442907	0.0742799	2.66409e-09	-0.542304	0.0741764	3.11923e-13	--	1	1
548	Cer(d19:1/24:0)	Cer(d)	rs73075940	20	12859070	G	T	-0.238801	0.0452669	1.38858e-07	-0.272378	0.0452589	1.8886e-09	.-	-	-
549	Cer(d19:1/24:0)	Cer(d)	rs2103823	20	12891079	C	T	0.142151	0.0229008	5.85521e-10	0.15971	0.0228982	3.50592e-12	++	-	-
550	Cer(d19:1/24:0)	Cer(d)	rs3910131	20	12892134	G	A	-0.190585	0.0353794	7.56287e-08	-0.212972	0.0353764	1.96843e-09	.-	-	-
551	Cer(d19:1/24:0)	Cer(d)	rs6078818	20	12900950	T	A	-0.177348	0.0223438	2.63873e-15	-0.206167	0.0223013	3.93919e-20	--	-	-
552	Cer(d19:1/24:0)	Cer(d)	rs636072	20	12903096	T	C	-0.124637	0.0251039	7.08058e-07	-0.163355	0.0250845	8.12281e-11	.-	-	-
553	Cer(d19:1/24:0)	Cer(d)	rs6078838	20	12930201	T	G	-0.157517	0.0226922	4.42048e-12	-0.154002	0.0227386	1.40967e-11	--	-	-
554	Cer(d19:1/24:0)	Cer(d)	rs74614313	20	12936619	T	G	-0.185459	0.0438444	2.39037e-05	-0.253107	0.0438222	8.22466e-09	.-	-	-
555	Cer(d19:1/24:0)	Cer(d)	rs117676193	20	12948775	G	A	0.670127	0.107838	5.56378e-10	0.685003	0.107929	2.39513e-10	++	-	-
556	Cer(d19:1/24:0)	Cer(d)	rs62201686	20	12954620	A	T	0.719444	0.0929054	1.17273e-14	0.781448	0.0929614	5.51634e-17	++	-	-
557	Cer(d19:1/24:0)	Cer(d)	rs364585	20	12962718	G	A	-0.590848	0.0205302	4.57852e-166	-0.656195	0.0200631	1.18544e-208	--	1	1
558	Cer(d19:1/24:0)	Cer(d)	rs139483307	20	12975980	C	T	0.615475	0.104318	3.92216e-09	0.670471	0.10437	1.46577e-10	++	-	-
559	Cer(d19:1/24:0)	Cer(d)	rs6074541	20	12978517	T	C	-0.311383	0.0304644	2.91393e-24	-0.366511	0.0303511	4.60979e-33	--	-	-
560	Cer(d19:1/24:0)	Cer(d)	rs17812036	20	12979690	A	G	-0.264042	0.0408091	1.13479e-10	-0.308018	0.040785	5.40422e-14	--	-	-
561	Cer(d19:1/24:0)	Cer(d)	rs77229235	20	12981207	C	A	0.426424	0.0482049	1.32905e-18	0.466952	0.0481983	5.68991e-22	++	-	-
562	Cer(d19:1/24:0)	Cer(d)	rs57362538	20	13008817	T	C	0.454127	0.0349586	6.50301e-38	0.47177	0.0349549	9.76817e-41	++	-	-
563	Cer(d19:1/24:0)	Cer(d)	rs6078938	20	13134768	C	T	0.139956	0.0304578	4.45265e-06	0.173877	0.0304445	1.21994e-08	.+	-	-
564	Cer(d19:1/24:1)	Cer(d)	rs75431233	9	94781894	A	G	-0.457791	0.074365	8.04964e-10	-0.519577	0.0743296	3.12619e-12	--	-	1
565	Cer(d19:1/24:1)	Cer(d)	rs73075940	20	12859070	G	T	-0.23612	0.0453458	2.03315e-07	-0.256501	0.045361	1.66913e-08	.-	-	-
566	Cer(d19:1/24:1)	Cer(d)	rs2103823	20	12891079	C	T	0.157488	0.022924	7.2038e-12	0.167951	0.0229333	2.80738e-13	++	-	-
567	Cer(d19:1/24:1)	Cer(d)	rs6074518	20	12897244	A	C	-0.183597	0.0223689	2.86408e-16	-0.203189	0.0223494	1.42687e-19	--	-	-
568	Cer(d19:1/24:1)	Cer(d)	rs165553	20	12904143	T	C	-0.162895	0.0250994	9.42781e-11	-0.191817	0.0250844	2.47408e-14	--	-	-
569	Cer(d19:1/24:1)	Cer(d)	rs6078838	20	12930201	T	G	-0.148705	0.0227396	7.05628e-11	-0.138549	0.0227906	1.32342e-09	--	-	-
570	Cer(d19:1/24:1)	Cer(d)	rs74614313	20	12936619	T	G	-0.221421	0.0438986	4.73505e-07	-0.279665	0.0438829	2.03001e-10	.-	-	-
571	Cer(d19:1/24:1)	Cer(d)	rs117676193	20	12948775	G	A	0.633407	0.108073	4.8894e-09	0.627359	0.108196	7.12052e-09	++	-	-
572	Cer(d19:1/24:1)	Cer(d)	rs62201686	20	12954620	A	T	0.652995	0.09323	2.82342e-12	0.681444	0.0933391	3.31714e-13	++	-	-
573	Cer(d19:1/24:1)	Cer(d)	rs364585	20	12962718	G	A	-0.621092	0.0203737	2.26627e-184	-0.660326	0.0200997	1.23314e-210	--	1	1
574	Cer(d19:1/24:1)	Cer(d)	rs139483307	20	12975980	C	T	0.695244	0.104344	3.08798e-11	0.732484	0.104409	2.69648e-12	++	-	-
575	Cer(d19:1/24:1)	Cer(d)	rs6074541	20	12978517	T	C	-0.323334	0.0305072	5.92247e-26	-0.358928	0.0304511	1.27506e-31	--	-	-
576	Cer(d19:1/24:1)	Cer(d)	rs17812036	20	12979690	A	G	-0.286467	0.0408346	2.82197e-12	-0.311606	0.0408371	3.04456e-14	--	-	-
577	Cer(d19:1/24:1)	Cer(d)	rs77229235	20	12981207	C	A	0.410708	0.0483182	2.76457e-17	0.431408	0.048351	6.9929e-19	++	-	-
578	Cer(d19:1/24:1)	Cer(d)	rs57362538	20	13008817	T	C	0.432455	0.0350524	2.17773e-34	0.431306	0.0351012	3.90293e-34	++	-	-
579	Cer(d19:1/24:1)	Cer(d)	rs7509392	20	13069558	T	C	-0.0118159	0.0347815	0.734599	0.000331915	0.0348224	0.991638	..	-	4
580	Cer(d19:1/24:1)	Cer(d)	rs61738161	20	13140720	A	G	0.369196	0.0610171	1.54725e-09	0.404315	0.0610427	3.88736e-11	++	3	3
581	Cer(d19:1/26:0)	Cer(d)	rs551935474	9	85895519	T	C	2.04045	0.364784	2.52716e-08	1.71365	0.364195	2.61375e-06	+.	1	-
582	Cer(d19:1/26:0)	Cer(d)	rs116940708	9	94738467	G	A	-0.341233	0.0743209	4.52575e-06	-0.415037	0.0741168	2.26689e-08	.-	-	1
583	Cer(d19:1/26:0)	Cer(d)	rs591314	16	56575238	G	A	-0.143892	0.0285653	4.95018e-07	-0.155991	0.0284743	4.65344e-08	.-	-	1
584	Cer(d19:1/26:0)	Cer(d)	rs7412	19	45412079	T	C	-0.231338	0.0399841	9.43114e-09	0.00156296	0.0401702	0.967892	-.	1	-
585	Cer(d19:1/26:0)	Cer(d)	rs6078818	20	12900950	T	A	-0.122967	0.0223185	3.87004e-08	-0.147912	0.022207	3.3123e-11	--	-	-
586	Cer(d19:1/26:0)	Cer(d)	rs4814176	20	12959398	C	T	-0.425111	0.0214134	1.30688e-83	-0.478247	0.0210356	2.53067e-107	--	-	1
587	Cer(d19:1/26:0)	Cer(d)	rs6074541	20	12978517	T	C	-0.21276	0.0305529	3.80962e-12	-0.259564	0.0303995	1.88336e-17	--	-	-
588	Cer(d19:1/26:0)	Cer(d)	rs17812036	20	12979690	A	G	-0.185493	0.0407708	5.57038e-06	-0.234782	0.0406172	8.07042e-09	.-	-	-
589	Cer(d19:1/26:0)	Cer(d)	rs77229235	20	12981207	C	A	0.286779	0.0482232	2.98642e-09	0.324822	0.0480447	1.57643e-11	++	-	-
590	Cer(d19:1/26:0)	Cer(d)	rs57362538	20	13008817	T	C	0.300281	0.0351848	1.92986e-17	0.306948	0.0351002	3.13166e-18	++	-	-
591	Cer(d20:1/22:0)	Cer(d)	rs45461899	9	94830356	A	C	-0.35425	0.0733691	1.41767e-06	-0.421356	0.073195	9.17836e-09	.-	-	1
592	Cer(d20:1/22:0)	Cer(d)	rs192194231	20	12900135	T	C	0.817983	0.153068	9.48323e-08	0.885692	0.152808	7.25013e-09	.+	-	-
593	Cer(d20:1/22:0)	Cer(d)	rs3903707	20	12912956	A	G	0.234229	0.0425886	4.01475e-08	0.245665	0.0425093	8.08189e-09	++	-	-
594	Cer(d20:1/22:0)	Cer(d)	rs6134730	20	12934992	C	T	0.189107	0.0285548	3.93588e-11	0.197656	0.0284962	4.60387e-12	++	-	-
595	Cer(d20:1/22:0)	Cer(d)	rs6074530	20	12938206	C	A	-0.256149	0.0378976	1.57617e-11	-0.265366	0.0378211	2.63243e-12	--	-	-
596	Cer(d20:1/22:0)	Cer(d)	rs62201686	20	12954620	A	T	0.560474	0.0928472	1.68643e-09	0.581132	0.0926923	3.91861e-10	++	-	-
597	Cer(d20:1/22:0)	Cer(d)	rs4814175	20	12959094	T	A	-0.473873	0.0211654	2.32218e-104	-0.514381	0.0208847	1.93482e-124	--	-	1
598	Cer(d20:1/22:0)	Cer(d)	rs6074541	20	12978517	T	C	-0.211645	0.0305762	5.20385e-12	-0.24399	0.0304777	1.55981e-15	--	-	-
599	Cer(d20:1/22:0)	Cer(d)	rs17812036	20	12979690	A	G	-0.237271	0.0407499	6.31151e-09	-0.265753	0.0406548	7.09269e-11	--	-	-
600	Cer(d20:1/22:0)	Cer(d)	rs77229235	20	12981207	C	A	0.298257	0.048258	7.22396e-10	0.330653	0.0481419	7.57097e-12	++	-	-
601	Cer(d20:1/22:0)	Cer(d)	rs615921	20	12993880	T	C	0.312609	0.0340775	6.67219e-20	0.29365	0.0340777	9.1902e-18	++	-	-
602	Cer(d20:1/22:0)	Cer(d)	rs6078938	20	13134768	C	T	0.231318	0.0302329	2.42264e-14	0.258831	0.0301225	1.18631e-17	++	-	-
603	Cer(d20:1/24:0)	Cer(d)	rs957291	20	12882611	C	T	0.15808	0.0256549	7.73999e-10	0.162381	0.0256	2.47178e-10	++	-	-
604	Cer(d20:1/24:0)	Cer(d)	rs192194231	20	12900135	T	C	0.84942	0.152934	2.93586e-08	0.900626	0.152727	3.98964e-09	++	-	-
605	Cer(d20:1/24:0)	Cer(d)	rs6134730	20	12934992	C	T	0.188506	0.0285438	4.43184e-11	0.201673	0.0284884	1.66632e-12	++	-	-
606	Cer(d20:1/24:0)	Cer(d)	rs74178014	20	12953057	G	A	-0.287326	0.0376331	2.72818e-14	-0.297444	0.0375681	3.0158e-15	--	-	-
607	Cer(d20:1/24:0)	Cer(d)	rs168622	20	12966089	G	T	-0.444504	0.0213281	9.85541e-92	-0.485884	0.0210735	1.16397e-110	--	1	1
608	Cer(d20:1/24:0)	Cer(d)	rs6074541	20	12978517	T	C	-0.196694	0.0305941	1.41801e-10	-0.232012	0.0305052	3.45176e-14	--	-	-
609	Cer(d20:1/24:0)	Cer(d)	rs17812036	20	12979690	A	G	-0.217443	0.0407499	1.01917e-07	-0.25068	0.0406642	7.84423e-10	.-	-	-
610	Cer(d20:1/24:0)	Cer(d)	rs77229235	20	12981207	C	A	0.317865	0.0482206	4.90232e-11	0.347998	0.0481319	5.62482e-13	++	-	-
611	Cer(d20:1/24:0)	Cer(d)	rs646334	20	12991639	T	C	0.313831	0.0340545	4.53825e-20	0.290216	0.0340734	2.15809e-17	++	-	-
612	Cer(d20:1/24:0)	Cer(d)	rs6078938	20	13134768	C	T	0.211459	0.0302498	3.14454e-12	0.243791	0.0301454	7.97927e-16	++	-	-
613	Cer(d20:1/24:0)	Cer(d)	rs76561844	20	13247799	T	C	0.44388	0.0929184	1.86567e-06	0.517448	0.0927002	2.60278e-08	.+	-	-
614	Cer(d20:1/24:1)	Cer(d)	rs75431233	9	94781894	A	G	-0.384391	0.0743662	2.45239e-07	-0.439857	0.0742835	3.44517e-09	.-	-	1
615	Cer(d20:1/24:1)	Cer(d)	rs2103823	20	12891079	C	T	0.144412	0.0229183	3.21812e-10	0.150957	0.0229079	4.87994e-11	++	-	-
616	Cer(d20:1/24:1)	Cer(d)	rs76448114	20	12896525	T	C	0.288529	0.0438448	5.17648e-11	0.299756	0.0438194	8.88291e-12	++	-	-
617	Cer(d20:1/24:1)	Cer(d)	rs113641766	20	12902075	A	G	0.365293	0.0725729	4.97503e-07	0.401352	0.0725115	3.28263e-08	.+	-	-
618	Cer(d20:1/24:1)	Cer(d)	rs6134730	20	12934992	C	T	0.212849	0.0286111	1.19272e-13	0.222928	0.0285888	7.69945e-15	++	-	-
619	Cer(d20:1/24:1)	Cer(d)	rs117676193	20	12948775	G	A	0.628715	0.107878	5.95154e-09	0.600244	0.10789	2.7837e-08	++	-	-
620	Cer(d20:1/24:1)	Cer(d)	rs62201686	20	12954620	A	T	0.557901	0.0932199	2.31701e-09	0.570492	0.0932137	1.01204e-09	++	-	-
621	Cer(d20:1/24:1)	Cer(d)	rs4814176	20	12959398	C	T	-0.514544	0.0210844	3.76248e-123	-0.543598	0.0208996	1.86057e-138	--	1	-
622	Cer(d20:1/24:1)	Cer(d)	rs6074541	20	12978517	T	C	-0.22644	0.030654	1.75497e-13	-0.252338	0.0306067	2.11624e-16	--	-	-
623	Cer(d20:1/24:1)	Cer(d)	rs16993611	20	12979073	G	A	-0.283375	0.0377908	7.73521e-14	-0.287855	0.0377794	3.08699e-14	--	-	-
624	Cer(d20:1/24:1)	Cer(d)	rs17812036	20	12979690	A	G	-0.253342	0.0408354	6.16646e-10	-0.274456	0.0408016	2.00418e-11	--	-	-
625	Cer(d20:1/24:1)	Cer(d)	rs77229235	20	12981207	C	A	0.325862	0.0483749	1.91542e-11	0.343371	0.0483453	1.46616e-12	++	-	-
626	Cer(d20:1/24:1)	Cer(d)	rs646334	20	12991639	T	C	0.352363	0.0341054	9.36864e-25	0.332504	0.0341561	3.51261e-22	++	3	-
627	Cer(d20:1/24:1)	Cer(d)	rs145071947	20	13016475	C	T	0.615825	0.104926	4.69577e-09	0.647838	0.104847	7.06491e-10	++	-	-
628	Cer(d20:1/24:1)	Cer(d)	rs6078938	20	13134768	C	T	0.245661	0.0303277	6.88007e-16	0.266796	0.0302781	1.6981e-18	++	-	-
629	Cer(d20:1/24:1)	Cer(d)	rs76561844	20	13247799	T	C	0.509796	0.0931748	4.80494e-08	0.568126	0.093075	1.15181e-09	++	-	-
630	COH	COH	rs17068064	4	180655607	A	G	-0.381723	0.0686531	2.91135e-08	-0.27221	0.0669858	4.9266e-05	-.	1	-
631	COH	COH	rs174537	11	61552680	T	G	-0.226947	0.0227321	3.06895e-23	-0.222492	0.0220885	1.33518e-23	--	1	1
632	COH	COH	rs142158911	19	11190534	A	G	-0.208205	0.0344265	1.65819e-09	-0.0761193	0.0336628	0.0240142	-.	1	-
633	COH	COH	rs72658867	19	11231203	A	G	-0.642537	0.121467	1.27783e-07	-0.296305	0.118164	0.0121693	..	2	-
634	COH	COH	rs7412	19	45412079	T	C	-0.418129	0.0394486	8.00015e-26	-0.132798	0.0387397	0.00061737	-.	1	-
635	DE(16:0)	DE	rs7758684	6	46582156	T	G	-0.179116	0.0276508	1.01884e-10	-0.200238	0.0274167	3.26784e-13	--	-	-
636	DE(16:0)	DE	rs666240	6	46607708	T	C	-0.211384	0.0257148	2.60371e-16	-0.228502	0.0254857	4.46057e-19	--	1	1
637	DE(16:0)	DE	rs174533	11	61549025	A	G	-0.132939	0.0226981	5.01373e-09	-0.141874	0.0225387	3.34006e-10	--	-	1
638	DE(16:0)	DE	rs11542462	16	82033810	A	G	0.17891	0.0360207	7.32975e-07	0.214206	0.0357061	2.26885e-09	.+	-	1
639	DE(16:0)	DE	rs7412	19	45412079	T	C	-0.246493	0.0393889	4.47916e-10	-0.0975922	0.0392731	0.01303	-.	1	-
640	DE(18:1)	DE	rs11591147	1	55505647	T	G	-0.513245	0.0865815	3.28766e-09	-0.180767	0.0866	0.0368538	-.	1	-
641	DE(18:1)	DE	rs7758684	6	46582156	T	G	-0.109288	0.0280207	9.79258e-05	-0.170216	0.0278484	1.05755e-09	.-	-	-
642	DE(18:1)	DE	rs2277119	6	46609905	T	C	0.18922	0.025878	3.06918e-13	0.228659	0.0256772	8.0079e-19	++	1	1
643	DE(18:1)	DE	rs192461366	11	112219555	G	A	-0.753022	0.252076	0.00283561	-1.38514	0.251481	3.82553e-08	.-	-	1
644	DE(18:1)	DE	rs7412	19	45412079	T	C	-0.358289	0.0397102	2.74154e-19	-0.0802538	0.0399384	0.0444872	-.	1	-
645	DE(18:2)	DE	rs13219874	6	46578044	A	G	-0.0987802	0.0306536	0.00128418	-0.176358	0.0304432	7.31511e-09	.-	-	-
646	DE(18:2)	DE	rs2277119	6	46609905	T	C	0.134489	0.0259915	2.37445e-07	0.171253	0.0258318	3.72507e-11	.+	-	1
647	DE(18:2)	DE	rs174556	11	61580635	T	C	0.0957036	0.0236862	5.46128e-05	0.187953	0.0234429	1.45431e-15	.+	-	1
648	DE(18:2)	DE	rs530885291	11	117053959	A	G	1.34569	0.226441	3.04273e-09	1.1875	0.225912	1.53416e-07	+.	1	-
649	DE(18:2)	DE	rs11542462	16	82033810	A	G	0.145819	0.0364832	6.5191e-05	0.226023	0.0362519	4.91167e-10	.+	-	1
650	DE(18:2)	DE	rs7412	19	45412079	T	C	-0.399152	0.0395529	1.43517e-23	-0.220265	0.0397619	3.36855e-08	--	1	1
651	DE(20:4)	DE	rs198464	11	61521621	A	G	0.173434	0.0218674	2.676e-15	0.171666	0.0218251	4.58163e-15	++	-	-
652	DE(20:4)	DE	rs61897792	11	61586886	T	C	0.214912	0.037489	1.10688e-08	0.210936	0.0374984	2.03224e-08	++	-	-
653	DE(20:4)	DE	rs174564	11	61588305	G	A	-0.461635	0.0219698	4.2677e-93	-0.495929	0.0217407	2.96528e-108	--	-	1
654	DE(20:4)	DE	rs139957766	11	61607047	A	G	-0.430748	0.0650842	4.06738e-11	-0.484835	0.0649938	1.02954e-13	--	-	-
655	DE(20:4)	DE	rs73487492	11	61621611	G	A	-0.292806	0.0496024	3.83981e-09	-0.301467	0.0495341	1.28159e-09	--	-	-
656	DE(20:4)	DE	rs113003506	11	61629377	T	C	-0.254572	0.0341496	1.18012e-13	-0.277871	0.0341023	4.93275e-16	--	-	-
657	DE(20:4)	DE	rs174467	11	61662661	G	T	0.218824	0.0314922	4.27713e-12	0.213877	0.031489	1.28043e-11	++	-	-
658	DE(20:4)	DE	rs3815045	11	61669946	A	G	-0.425162	0.0691466	8.5739e-10	-0.34021	0.0692126	9.22514e-07	-.	-	-
659	DE(20:4)	DE	rs2736604	11	61699827	A	C	-0.264157	0.044595	3.36432e-09	-0.274808	0.0445463	7.48026e-10	--	-	-
660	DE(20:4)	DE	rs2727260	11	61712242	T	C	0.203785	0.0352935	8.1947e-09	0.196856	0.0352778	2.52376e-08	++	-	-
661	DE(20:4)	DE	rs530885291	11	117053959	A	G	1.27351	0.227757	2.36264e-08	1.03784	0.228018	5.44499e-06	+.	1	-
662	DE(20:4)	DE	rs7412	19	45412079	T	C	-0.324515	0.040156	8.2755e-16	-0.0871442	0.0404407	0.0311854	-.	1	-
663	DE(20:5)	DE	rs147457266	3	72496951	C	T	-1.03136	0.178963	8.94531e-09	-0.780701	0.179277	1.36267e-05	-.	1	-
664	DE(20:5)	DE	rs174564	11	61588305	G	A	-0.340539	0.0223645	7.42154e-51	-0.340635	0.02232	4.84179e-51	--	-	1
665	DE(20:5)	DE	rs139957766	11	61607047	A	G	-0.357281	0.0649904	4.03931e-08	-0.359878	0.0649251	3.12417e-08	--	-	-
666	DE(20:5)	DE	rs7118175	11	61639358	T	C	0.212379	0.0403965	1.51835e-07	0.222253	0.0403361	3.75703e-08	.+	-	-
667	DE(22:6)	DE	rs4246215	11	61564299	T	G	-0.171301	0.0226542	4.81641e-14	-0.148514	0.0226239	5.83545e-11	--	1	-
668	DE(22:6)	DE	rs7412	19	45412079	T	C	-0.262627	0.0399403	5.49251e-11	0.00719812	0.0400117	0.85717	-.	1	-
669	DG(14:0_16:0)	DG	rs780093	2	27742603	C	T	-0.157715	0.0219595	8.76617e-13	-0.0602323	0.0220662	0.00635015	-.	1	-
670	DG(14:0_16:0)	DG	rs114324009	3	138879421	T	C	-0.400651	0.330383	0.225176	-1.79758	0.327629	4.46638e-08	.-	-	1
671	DG(14:0_16:0)	DG	rs964184	11	116648917	C	G	-0.0531867	0.0320787	0.0973097	0.186794	0.0318648	4.93383e-09	.+	-	1
672	DG(14:0_18:2)	DG	rs548214969	1	231134216	G	A	-2.88099	0.504356	1.18308e-08	-1.03924	0.505739	0.0399116	-.	1	-
673	DG(14:0_18:2)	DG	rs1260326	2	27730940	C	T	-0.134813	0.0221155	1.24785e-09	-0.0453262	0.0221922	0.0412221	-.	1	-
674	DG(14:0_18:2)	DG	rs73192461	3	190115990	C	T	0.391975	0.0705145	2.86305e-08	0.232214	0.0705483	0.00100063	+.	1	-
675	DG(16:0_16:0)	DG	rs780093	2	27742603	C	T	-0.129284	0.0221314	5.90842e-09	-0.0273127	0.0222132	0.218859	-.	1	-
676	DG(16:0_16:0)	DG	rs114324009	3	138879421	T	C	-0.521674	0.333359	0.11757	-1.90246	0.330808	9.75405e-09	.-	-	1
677	DG(16:0_16:1)	DG	rs780093	2	27742603	C	T	-0.151881	0.0220781	7.40363e-12	-0.0541131	0.0221099	0.0143957	-.	1	-
678	DG(16:0_16:1)	DG	rs964184	11	116648917	C	G	-0.0456918	0.0322151	0.156064	0.193846	0.0318859	1.33132e-09	.+	-	1
679	DG(16:0_16:1)	DG	rs11657764	17	918485	C	T	0.101371	0.0243361	3.16785e-05	0.13334	0.0241953	3.73673e-08	.+	-	1
680	DG(16:0_18:2)	DG	rs11914688	3	171552423	C	T	0.0952307	0.0319948	0.00293397	0.182143	0.0316912	9.84037e-09	.+	-	1
681	DG(16:0_18:2)	DG	rs964184	11	116648917	C	G	-0.187326	0.0322907	6.97778e-09	-0.0232691	0.0321768	0.469769	-.	1	-
682	DG(16:0_20:4)	DG	rs780093	2	27742603	C	T	-0.134086	0.0222646	2.26941e-09	-0.0401636	0.0223791	0.0733402	-.	1	-
683	DG(16:0_20:4)	DG	rs11230741	11	61351107	A	G	0.0843611	0.0289333	0.00355656	0.162106	0.0288072	1.92433e-08	.+	-	-
684	DG(16:0_20:4)	DG	rs79519287	11	61531810	G	A	-0.219696	0.0499427	1.11694e-05	-0.301364	0.0497266	1.52601e-09	.-	-	-
685	DG(16:0_20:4)	DG	rs579383	11	61536583	A	G	-0.0956953	0.022286	1.78682e-05	-0.162691	0.0221497	2.41027e-13	.-	-	-
686	DG(16:0_20:4)	DG	rs117110139	11	61557422	A	G	-0.125228	0.0627266	0.0459584	-0.357972	0.0624606	1.05683e-08	.-	-	-
687	DG(16:0_20:4)	DG	rs695867	11	61561288	G	A	-0.160707	0.0579649	0.00559282	-0.365776	0.0576087	2.43418e-10	.-	-	-
688	DG(16:0_20:4)	DG	rs174553	11	61575158	G	A	-0.358788	0.0223688	4.02517e-56	-0.537492	0.0214121	1.83435e-129	--	-	1
689	DG(16:0_20:4)	DG	rs61897792	11	61586886	T	C	0.129622	0.0375722	0.000571597	0.213206	0.0374293	1.32905e-08	.+	-	-
690	DG(16:0_20:4)	DG	rs174569	11	61594164	C	T	-0.362069	0.0921472	8.60832e-05	-0.515678	0.0918406	2.06611e-08	.-	-	-
691	DG(16:0_20:4)	DG	rs139957766	11	61607047	A	G	-0.382627	0.0651481	4.59227e-09	-0.536258	0.0647627	1.57369e-16	--	-	-
692	DG(16:0_20:4)	DG	rs73487492	11	61621611	G	A	-0.253153	0.0495001	3.27053e-07	-0.363337	0.0491944	1.8667e-13	.-	-	-
693	DG(16:0_20:4)	DG	rs11605884	11	61630133	C	T	-0.351114	0.0830452	2.44711e-05	-0.456003	0.0827921	3.91027e-08	.-	-	-
694	DG(16:0_20:4)	DG	rs7118175	11	61639358	T	C	0.24413	0.0404589	1.71074e-09	0.319413	0.0402788	2.70216e-15	++	-	-
695	DG(16:0_20:4)	DG	rs2524292	11	61695146	G	T	-0.203148	0.0451706	7.01563e-06	-0.275281	0.0449789	1.01872e-09	.-	-	-
696	DG(16:0_20:4)	DG	rs2727260	11	61712242	T	C	0.147587	0.0352448	2.86016e-05	0.213258	0.0350759	1.30598e-09	.+	-	-
697	DG(16:0_20:4)	DG	rs174481	11	61716395	G	C	0.131909	0.0273932	1.52235e-06	0.179875	0.0272936	4.86406e-11	.+	-	-
698	DG(16:0_20:4)	DG	rs34176135	11	61755845	A	G	-0.0705861	0.0240098	0.0033179	-0.15777	0.023867	4.3181e-11	.-	-	-
699	DG(16:0_20:4)	DG	rs387137	11	61830169	C	G	-0.107769	0.0229794	2.80988e-06	-0.14784	0.0228825	1.13848e-10	.-	-	-
700	DG(16:0_22:5)	DG	rs174553	11	61575158	G	A	-0.18465	0.0228515	8.24119e-16	-0.311946	0.0223123	1.74398e-43	--	1	1
701	DG(16:0_22:5)	DG	rs10401969	19	19407718	C	T	-0.276387	0.0398893	4.79507e-12	-0.15404	0.0396809	0.000105154	-.	1	-
702	DG(16:0_22:6)	DG	rs9368564	6	11060283	G	A	-0.137436	0.0255011	7.39177e-08	-0.155396	0.0253432	9.6711e-10	.-	-	1
703	DG(16:0_22:6)	DG	rs551367814	9	35676811	A	G	-1.11429	0.1988	2.21689e-08	-0.78199	0.19856	8.30262e-05	-.	1	-
704	DG(16:0_22:6)	DG	rs174553	11	61575158	G	A	-0.0970555	0.0229462	2.37418e-05	-0.163504	0.0227705	7.97149e-13	.-	-	1
705	DG(16:1_18:1)	DG	rs780093	2	27742603	C	T	-0.126283	0.022251	1.51715e-08	-0.0175137	0.022121	0.428361	-.	1	-
706	DG(16:1_18:1)	DG	rs603424	10	102075479	A	G	-0.112638	0.0289188	9.91777e-05	-0.167524	0.0285142	4.50421e-09	.-	-	1
707	DG(16:1_18:1)	DG	rs56255430	19	19477877	C	A	-0.243381	0.0385367	2.91945e-10	-0.0863474	0.0382617	0.0240321	-.	1	-
708	DG(18:0_18:1)	DG	rs2281721	1	230297136	T	C	-0.133586	0.0224368	2.92246e-09	-0.0785594	0.0224984	0.000485569	-.	1	-
709	DG(18:0_18:1)	DG	rs964184	11	116648917	C	G	-0.186386	0.0323312	8.70189e-09	0.024574	0.0324049	0.448844	-.	1	-
710	DG(18:0_18:1)	DG	rs174418	15	58687603	C	T	-0.0805834	0.0225116	0.000346356	-0.124781	0.0224056	2.7504e-08	.-	-	1
711	DG(18:0_18:2)	DG	rs4631704	1	230293530	T	C	-0.124215	0.0226197	4.31715e-08	-0.0604374	0.02254	0.00735049	-.	1	-
712	DG(18:0_18:2)	DG	rs3741298	11	116657561	T	C	-0.170853	0.0281771	1.43082e-09	-0.0234964	0.0280788	0.402674	-.	1	-
713	DG(18:0_18:2)	DG	rs530885291	11	117053959	A	G	-1.13161	0.227109	6.49334e-07	-0.468506	0.226029	0.0382069	..	2	-
714	DG(18:0_18:2)	DG	rs192830954	18	78015464	A	G	1.16647	0.269476	1.55003e-05	1.47209	0.266764	3.66541e-08	.+	-	1
715	DG(18:0_20:4)	DG	rs198470	11	61528306	A	C	0.101266	0.0231843	1.27549e-05	0.150666	0.0229751	6.0745e-11	.+	-	-
716	DG(18:0_20:4)	DG	rs174545	11	61569306	G	C	-0.322328	0.0224634	1.18961e-45	-0.426696	0.0219334	6.11973e-81	--	1	1
717	DG(18:0_20:4)	DG	rs139957766	11	61607047	A	G	-0.322999	0.0650015	6.9291e-07	-0.416275	0.0645416	1.23986e-10	.-	-	-
718	DG(18:0_20:4)	DG	rs174472	11	61671956	G	A	-0.0946265	0.0218357	1.53939e-05	-0.122845	0.0216644	1.63802e-08	.-	-	-
719	DG(18:1_18:1)	DG	rs4631704	1	230293530	T	C	-0.128515	0.0226182	1.46069e-08	-0.0766861	0.0223898	0.00062003	-.	1	-
720	DG(18:1_18:1)	DG	rs964184	11	116648917	C	G	-0.214951	0.0322326	2.86597e-11	-0.0386347	0.031982	0.226956	-.	1	-
721	DG(18:1_18:2)	DG	rs964184	11	116648917	C	G	-0.243618	0.0322392	4.91931e-14	-0.115467	0.0321633	0.000333927	-.	1	-
722	DG(18:1_18:2)	DG	rs530885291	11	117053959	A	G	-1.30179	0.227433	1.11565e-08	-0.72771	0.226448	0.00132466	-.	2	-
723	DG(18:1_18:2)	DG	rs56255430	19	19477877	C	A	-0.212589	0.0387048	4.19205e-08	-0.0808663	0.0384637	0.0356078	-.	1	-
724	DG(18:1_18:3)	DG	rs102275	11	61557803	C	T	-0.0733088	0.023014	0.00145522	-0.181307	0.0226936	1.79196e-15	.-	-	1
725	DG(18:1_18:3)	DG	rs964184	11	116648917	C	G	-0.22139	0.0322788	7.81954e-12	-0.0815113	0.0322338	0.0114769	-.	1	-
726	DG(18:1_18:3)	DG	rs56255430	19	19477877	C	A	-0.269619	0.0386393	3.45906e-12	-0.14392	0.0385043	0.00018872	-.	1	-
727	DG(18:1_20:3)	DG	rs150337501	10	93919127	T	C	-0.509139	0.130709	9.93844e-05	-0.732933	0.130268	1.9681e-08	.-	-	1
728	DG(18:1_20:3)	DG	rs198461	11	61524366	C	A	0.118835	0.021922	6.18918e-08	0.143179	0.0218324	6.03254e-11	.+	-	-
729	DG(18:1_20:3)	DG	rs174569	11	61594164	C	T	-0.451737	0.0922376	9.97593e-07	-0.567138	0.0919756	7.52993e-10	.-	-	-
730	DG(18:1_20:3)	DG	rs1535	11	61597972	G	A	-0.379125	0.0223345	2.68942e-62	-0.480018	0.0218018	2.97583e-101	--	1	1
731	DG(18:1_20:3)	DG	rs139957766	11	61607047	A	G	-0.421626	0.0651087	1.03251e-10	-0.505416	0.0648968	8.42244e-15	--	-	-
732	DG(18:1_20:3)	DG	rs117983270	11	61611710	C	T	-0.329649	0.0651944	4.55874e-07	-0.36011	0.0650571	3.41721e-08	.-	-	-
733	DG(18:1_20:3)	DG	rs73487492	11	61621611	G	A	-0.310713	0.0495961	4.0881e-10	-0.363574	0.0494051	2.24341e-13	--	-	-
734	DG(18:1_20:3)	DG	rs562172	11	61626167	T	C	0.18003	0.0382734	2.62352e-06	0.247868	0.0381172	8.70281e-11	.+	-	-
735	DG(18:1_20:3)	DG	rs17764288	11	61633736	A	G	-0.468305	0.1011	3.72853e-06	-0.584878	0.100743	6.91455e-09	.-	-	-
736	DG(18:1_20:3)	DG	rs7118175	11	61639358	T	C	0.309109	0.0404329	2.52304e-14	0.337055	0.04032	8.33083e-17	++	-	-
737	DG(18:1_20:3)	DG	rs174467	11	61662661	G	T	0.182864	0.0315319	7.3551e-09	0.21887	0.0314442	4.17057e-12	++	-	-
738	DG(18:1_20:3)	DG	rs2524292	11	61695146	G	T	-0.274444	0.0451874	1.34643e-09	-0.304553	0.0450724	1.59349e-11	--	-	-
739	DG(18:1_20:3)	DG	rs1735379	11	61726396	A	G	0.180237	0.0314366	1.08664e-08	0.190205	0.0313843	1.52307e-09	++	-	-
740	DG(18:1_20:3)	DG	rs2070895	15	58723939	A	G	0.179228	0.0265161	1.57563e-11	0.126214	0.0265636	2.08424e-06	+.	1	-
741	DG(18:1_20:3)	DG	rs16966953	16	15135854	G	A	-0.132005	0.0238927	3.45821e-08	-0.148276	0.0238481	5.4484e-10	--	-	1
742	DG(18:1_20:3)	DG	rs739846	19	19419071	A	G	-0.325275	0.0402336	7.84255e-16	-0.199082	0.0403527	8.33375e-07	-.	1	-
743	DG(18:1_20:3)	DG	rs72654473	19	45414399	A	C	0.17368	0.0361989	1.71018e-06	0.202443	0.0360882	2.23982e-08	.+	-	1
744	DG(18:1_20:4)	DG	rs198461	11	61524366	C	A	0.13466	0.0219508	9.1682e-10	0.180425	0.0217827	1.578e-16	++	-	-
745	DG(18:1_20:4)	DG	rs572537530	11	61529656	C	G	-0.765876	0.163689	2.96357e-06	-0.905482	0.163492	3.20059e-08	.-	-	-
746	DG(18:1_20:4)	DG	rs79519287	11	61531810	G	A	-0.224135	0.0501639	8.15705e-06	-0.283201	0.0499519	1.56917e-08	.-	-	-
747	DG(18:1_20:4)	DG	rs117301449	11	61548004	A	G	-0.617589	0.127867	1.40673e-06	-0.74634	0.127308	4.91185e-09	.-	-	-
748	DG(18:1_20:4)	DG	rs117110139	11	61557422	A	G	-0.16578	0.0629642	0.00850533	-0.364304	0.0626417	6.40292e-09	.-	-	-
749	DG(18:1_20:4)	DG	rs102275	11	61557803	C	T	-0.426917	0.0220974	1.80429e-79	-0.594206	0.021024	3.55952e-160	--	-	1
750	DG(18:1_20:4)	DG	rs740006	11	61557868	C	T	0.185098	0.0391706	2.35047e-06	0.235699	0.0390095	1.62708e-09	.+	-	-
751	DG(18:1_20:4)	DG	rs695867	11	61561288	G	A	-0.174848	0.0582509	0.00269709	-0.320564	0.0579457	3.33642e-08	.-	-	-
752	DG(18:1_20:4)	DG	rs61897792	11	61586886	T	C	0.168612	0.0376214	7.65493e-06	0.246488	0.0374603	5.36072e-11	.+	-	-
753	DG(18:1_20:4)	DG	rs174569	11	61594164	C	T	-0.519444	0.0923543	1.95591e-08	-0.660882	0.0919451	7.56396e-13	--	-	-
754	DG(18:1_20:4)	DG	rs139957766	11	61607047	A	G	-0.45128	0.0652272	5.17351e-12	-0.574775	0.0648636	1.09692e-18	--	-	-
755	DG(18:1_20:4)	DG	rs73487492	11	61621611	G	A	-0.313108	0.0497008	3.26878e-10	-0.415194	0.0493408	5.53212e-17	--	-	-
756	DG(18:1_20:4)	DG	rs562172	11	61626167	T	C	0.192869	0.0383439	5.07452e-07	0.246863	0.0381595	1.08254e-10	.+	-	-
757	DG(18:1_20:4)	DG	rs7118175	11	61639358	T	C	0.292348	0.0405657	6.58815e-13	0.357466	0.0403438	1.10482e-18	++	-	-
758	DG(18:1_20:4)	DG	rs7115739	11	61641717	G	T	0.303328	0.0671434	6.4512e-06	0.371586	0.0669072	2.95049e-08	.+	-	-
759	DG(18:1_20:4)	DG	rs174467	11	61662661	G	T	0.186512	0.0315962	3.90619e-09	0.255539	0.0314148	5.63887e-16	++	-	-
760	DG(18:1_20:4)	DG	rs11825591	11	61693684	T	C	-0.393678	0.067339	5.37309e-09	-0.496744	0.0670154	1.50697e-13	--	-	-
761	DG(18:1_20:4)	DG	rs195161	11	61724583	G	T	0.134839	0.0230783	5.45285e-09	0.143137	0.0229947	5.20338e-10	++	-	-
762	DG(18:1_20:4)	DG	rs34176135	11	61755845	A	G	-0.0799917	0.0241099	0.000922067	-0.158195	0.0239593	4.5699e-11	.-	-	-
763	DG(18:1_20:4)	DG	rs1800588	15	58723675	T	C	0.164636	0.0267787	8.45568e-10	0.115191	0.0267927	1.73932e-05	+.	1	-
764	DG(18:1_20:4)	DG	rs739846	19	19419071	A	G	-0.291793	0.0403783	5.75718e-13	-0.143775	0.0404625	0.000385091	-.	1	-
765	DG(18:1_20:4)	DG	rs7412	19	45412079	T	C	0.146017	0.0404878	0.000318727	0.254445	0.0402406	3.00159e-10	.+	-	1
766	DG(18:2_18:2)	DG	rs964184	11	116648917	C	G	-0.201214	0.0322607	4.85719e-10	-0.0988912	0.0322687	0.00219732	-.	1	-
767	DG(18:2_20:4)	DG	rs198461	11	61524366	C	A	0.0996249	0.0218297	5.12838e-06	0.121807	0.0216971	2.08113e-08	.+	-	-
768	DG(18:2_20:4)	DG	rs102275	11	61557803	C	T	-0.353318	0.022283	5.686e-55	-0.436588	0.0218293	5.05063e-85	--	1	1
769	DG(18:2_20:4)	DG	rs61897792	11	61586886	T	C	0.162652	0.0375171	1.49516e-05	0.21372	0.0373486	1.12485e-08	.+	-	-
770	DG(18:2_20:4)	DG	rs73487492	11	61621611	G	A	-0.276596	0.0494264	2.32277e-08	-0.330328	0.0491291	2.01352e-11	--	-	-
771	DG(18:2_20:4)	DG	rs174467	11	61662661	G	T	0.14002	0.031532	9.26296e-06	0.180956	0.0313719	8.71615e-09	.+	-	-
772	DG(18:2_20:4)	DG	rs11230856	11	61762195	T	C	-0.0853252	0.0239659	0.000373718	-0.132429	0.0238279	2.87061e-08	.-	-	-
773	dhCer(d18:0/18:0)	dhCer	rs6041735	20	12940649	C	T	-0.145639	0.0229424	2.53275e-10	-0.166201	0.0227806	3.76396e-13	--	-	1
774	dhCer(d18:0/20:0)	dhCer	rs11669485	19	8300805	T	C	0.133185	0.0230944	8.68192e-09	0.136604	0.0229113	2.66467e-09	++	1	1
775	dhCer(d18:0/20:0)	dhCer	rs4814175	20	12959094	T	A	-0.16722	0.0221655	5.65898e-14	-0.183362	0.021949	9.16962e-17	--	1	1
776	dhCer(d18:0/22:0)	dhCer	rs12756984	1	224396580	G	A	-0.164067	0.0246461	3.09556e-11	-0.186895	0.0245102	2.93665e-14	--	1	1
777	dhCer(d18:0/22:0)	dhCer	rs168622	20	12966089	G	T	-0.184134	0.0223061	2.05579e-16	-0.212614	0.0221691	1.48744e-21	--	1	-
778	dhCer(d18:0/22:0)	dhCer	rs57362538	20	13008817	T	C	0.210585	0.0354441	3.01027e-09	0.175681	0.0353981	7.17894e-07	+.	-	-
779	dhCer(d18:0/24:0)	dhCer	rs12756984	1	224396580	G	A	-0.178548	0.0245715	4.30964e-13	-0.199118	0.0244914	5.58931e-16	--	1	1
780	dhCer(d18:0/24:0)	dhCer	rs6134730	20	12934992	C	T	0.141023	0.0286164	8.57004e-07	0.160008	0.028561	2.22998e-08	.+	-	-
781	dhCer(d18:0/24:0)	dhCer	rs438568	20	12958687	G	A	-0.216133	0.0222732	5.14015e-22	-0.241705	0.0221811	2.92482e-27	--	-	1
782	dhCer(d18:0/24:0)	dhCer	rs16993611	20	12979073	G	A	-0.202111	0.0377714	9.39841e-08	-0.215713	0.037708	1.16277e-08	.-	-	-
783	dhCer(d18:0/24:0)	dhCer	rs57362538	20	13008817	T	C	0.2265	0.0353757	1.66325e-10	0.203149	0.0353865	9.97113e-09	++	-	-
784	dhCer(d18:0/24:1)	dhCer	rs6673347	1	224367636	C	A	-0.143061	0.0243635	4.68828e-09	-0.175788	0.0241728	4.40674e-13	--	-	1
785	dhCer(d18:0/24:1)	dhCer	rs1148530	12	59243314	A	G	-0.246516	0.0529247	3.27132e-06	-0.291874	0.0526266	3.06497e-08	.-	-	1
786	dhCer(d18:0/24:1)	dhCer	rs4814175	20	12959094	T	A	-0.197051	0.0222617	1.29988e-18	-0.223258	0.0220994	1.0683e-23	--	1	1
787	dhCer(d18:0/24:1)	dhCer	rs57362538	20	13008817	T	C	0.212144	0.0353719	2.13903e-09	0.183016	0.0352843	2.22318e-07	+.	-	-
788	dhCer(d18:0/24:1)	dhCer	rs61738161	20	13140720	A	G	0.322766	0.0606733	1.10638e-07	0.358161	0.0603176	3.23978e-09	.+	-	2
789	GM1(d18:1/16:0)	GM1	rs74328526	3	186720825	G	A	0.245395	0.043483	1.75302e-08	0.240279	0.0431333	2.67307e-08	++	1	1
790	GM1(d18:1/16:0)	GM1	rs7412	19	45412079	T	C	-0.312021	0.0397925	6.62941e-15	-0.1706	0.0396414	1.7736e-05	-.	1	-
791	GM3(d18:1/16:0)	GM3	rs41269433	1	15578513	G	A	0.26831	0.0489402	4.38682e-08	0.195323	0.048679	6.10152e-05	+.	1	-
792	GM3(d18:1/16:0)	GM3	rs102275	11	61557803	C	T	-0.133389	0.0229817	6.86395e-09	-0.0787979	0.0228711	0.000574925	-.	1	-
793	GM3(d18:1/16:0)	GM3	rs10466533	11	116612128	G	A	-0.236476	0.0421023	2.09347e-08	-0.116392	0.0419891	0.00558434	-.	1	-
794	GM3(d18:1/16:0)	GM3	rs7412	19	45412079	T	C	-0.394171	0.0399829	1.13932e-22	-0.207457	0.0399696	2.18445e-07	-.	1	-
795	GM3(d18:1/18:0)	GM3	rs9894188	17	46044031	T	C	-0.096051	0.0226628	2.28492e-05	-0.133042	0.0225261	3.73111e-09	.-	-	1
796	GM3(d18:1/18:0)	GM3	rs7412	19	45412079	T	C	-0.366744	0.0401268	9.23402e-20	-0.16077	0.0402266	6.50119e-05	-.	1	-
797	GM3(d18:1/20:0)	GM3	rs2016145	19	8270436	C	T	0.141153	0.0235342	2.21125e-09	0.155484	0.0233814	3.33742e-11	++	1	1
798	GM3(d18:1/20:0)	GM3	rs899205	19	8284346	T	C	0.160598	0.0279508	9.71737e-09	0.172954	0.0277656	5.06991e-10	++	-	-
799	GM3(d18:1/20:0)	GM3	rs7248003	19	8301048	T	C	0.151982	0.0253755	2.30358e-09	0.164641	0.0251962	7.142e-11	++	-	2
800	GM3(d18:1/20:0)	GM3	rs7412	19	45412079	T	C	-0.347887	0.0398366	3.45447e-18	-0.170082	0.0398213	1.97447e-05	-.	1	-
801	GM3(d18:1/20:0)	GM3	rs12185841	21	23303509	T	C	-0.106596	0.0287525	0.000211161	-0.162161	0.0284876	1.32225e-08	.-	-	1
802	GM3(d18:1/22:0)	GM3	rs76847410	7	90606411	A	G	0.339367	0.059395	1.18739e-08	0.276145	0.0592064	3.1702e-06	+.	1	-
803	GM3(d18:1/22:0)	GM3	rs4937460	11	129657981	C	T	0.129138	0.0231195	2.46884e-08	0.131042	0.0229885	1.28378e-08	++	-	-
804	GM3(d18:1/22:0)	GM3	rs2562249	11	129723106	G	A	-0.15542	0.0280593	3.36184e-08	-0.178635	0.0278688	1.694e-10	--	-	1
805	GM3(d18:1/22:0)	GM3	rs7412	19	45412079	T	C	-0.418109	0.0398253	1.82571e-25	-0.225401	0.0399746	1.80975e-08	--	1	1
806	GM3(d18:1/24:0)	GM3	rs36027106	5	11733221	T	C	0.363285	0.0658548	3.78182e-08	0.281303	0.0657543	1.9273e-05	+.	1	-
807	GM3(d18:1/24:0)	GM3	rs4937459	11	129653101	A	G	0.171236	0.0230713	1.38729e-13	0.186292	0.0229349	6.27839e-16	++	-	1
808	GM3(d18:1/24:0)	GM3	rs2562249	11	129723106	G	A	-0.183888	0.0280328	6.35739e-11	-0.218784	0.0278531	5.42406e-15	--	-	2
809	GM3(d18:1/24:0)	GM3	rs429358	19	45411941	C	T	0.172509	0.0315343	4.7028e-08	0.132178	0.0314485	2.67717e-05	+.	-	-
810	GM3(d18:1/24:0)	GM3	rs7412	19	45412079	T	C	-0.366984	0.039985	6.89143e-20	-0.196113	0.0401196	1.05103e-06	-.	1	-
811	GM3(d18:1/24:1)	GM3	rs2562249	11	129723106	G	A	-0.156844	0.0280426	2.50118e-08	-0.189843	0.0278084	1.08396e-11	--	-	1
812	GM3(d18:1/24:1)	GM3	rs7412	19	45412079	T	C	-0.321305	0.040086	1.36985e-15	-0.17709	0.0400224	9.83337e-06	-.	1	-
813	Hex2Cer(d16:1/16:0)	Hex2Cer	rs182923038	3	2914075	G	A	-1.87366	0.326939	1.0648e-08	-0.653997	0.328685	0.0466372	-.	1	-
814	Hex2Cer(d16:1/16:0)	Hex2Cer	rs189695540	5	20454607	T	G	-1.29931	0.286554	5.96283e-06	-1.56975	0.286162	4.49716e-08	.-	-	1
815	Hex2Cer(d16:1/16:0)	Hex2Cer	rs1873547	8	70724911	G	A	0.148995	0.0220826	1.68084e-11	0.134171	0.0221148	1.40329e-09	++	1	1
816	Hex2Cer(d16:1/16:0)	Hex2Cer	rs144228693	14	63790398	A	G	1.05194	0.204615	2.85346e-07	1.12518	0.204581	4.08952e-08	.+	-	-
817	Hex2Cer(d16:1/16:0)	Hex2Cer	rs3742622	14	64165026	T	G	0.723025	0.0700751	1.12848e-24	0.790979	0.0699427	3.00979e-29	++	2	2
818	Hex2Cer(d16:1/16:0)	Hex2Cer	rs17101394	14	64232386	A	G	0.407482	0.029167	2.30712e-43	0.425588	0.0291258	3.47116e-47	++	1	1
819	Hex2Cer(d16:1/16:0)	Hex2Cer	rs8005899	14	64354419	C	T	0.141189	0.0235938	2.35143e-09	0.154212	0.0235942	7.00869e-11	++	-	-
820	Hex2Cer(d16:1/16:0)	Hex2Cer	rs17225801	14	64665620	C	T	0.859891	0.134205	1.62342e-10	0.946008	0.134228	2.07152e-12	++	3	3
821	Hex2Cer(d16:1/16:0)	Hex2Cer	rs2272587	14	78023519	G	C	0.11832	0.0219779	7.62687e-08	0.142347	0.0219556	9.90979e-11	.+	-	1
822	Hex2Cer(d16:1/16:0)	Hex2Cer	rs168622	20	12966089	G	T	-0.187699	0.0223842	6.55856e-17	-0.212629	0.0223456	2.79905e-21	--	-	1
823	Hex2Cer(d16:1/16:0)	Hex2Cer	rs6078884	20	13000352	G	T	-0.133679	0.0235323	1.44732e-08	-0.135495	0.0235452	9.4286e-09	--	-	-
824	Hex2Cer(d16:1/24:1)	Hex2Cer	rs61813358	1	106069244	C	T	-0.17784	0.0325586	4.96344e-08	-0.183489	0.0325691	1.87334e-08	--	-	1
825	Hex2Cer(d16:1/24:1)	Hex2Cer	rs73803524	4	22345756	T	C	2.07024	0.355799	6.31155e-09	1.84723	0.356271	2.24251e-07	+.	1	-
826	Hex2Cer(d16:1/24:1)	Hex2Cer	rs112905803	14	64216148	G	A	0.588348	0.0714788	2.39111e-16	0.643113	0.0714125	3.07868e-19	++	2	2
827	Hex2Cer(d16:1/24:1)	Hex2Cer	rs12897637	14	64239351	C	T	0.321358	0.0293538	1.6973e-27	0.329594	0.0293512	7.854e-29	++	1	1
828	Hex2Cer(d16:1/24:1)	Hex2Cer	rs17225801	14	64665620	C	T	0.742493	0.133813	3.01614e-08	0.828972	0.133793	6.24939e-10	++	3	3
829	Hex2Cer(d16:1/24:1)	Hex2Cer	rs116977028	19	1005834	A	T	-0.185689	0.036524	3.97712e-07	-0.185145	0.0365491	4.30938e-07	..	2	2
830	Hex2Cer(d16:1/24:1)	Hex2Cer	rs4147909	19	1044328	T	C	0.192965	0.0256383	6.52632e-14	0.201472	0.0256342	5.01051e-15	++	-	-
831	Hex2Cer(d16:1/24:1)	Hex2Cer	rs3752246	19	1056492	C	G	0.279337	0.0281727	6.11412e-23	0.322237	0.0280796	4.53925e-30	++	1	1
832	Hex2Cer(d16:1/24:1)	Hex2Cer	rs438568	20	12958687	G	A	-0.147876	0.0224856	5.47572e-11	-0.163087	0.0224672	4.77134e-13	--	-	1
833	Hex2Cer(d18:1/16:0)	Hex2Cer	rs11591147	1	55505647	T	G	-0.48571	0.0872259	2.69573e-08	-0.22018	0.0873475	0.0117193	-.	1	-
834	Hex2Cer(d18:1/16:0)	Hex2Cer	rs6895193	5	35179593	G	A	0.131362	0.0239374	4.25788e-08	0.100187	0.023947	2.91264e-05	+.	1	-
835	Hex2Cer(d18:1/16:0)	Hex2Cer	rs186066631	8	103204415	G	A	-2.26168	0.409906	3.60601e-08	0.254809	0.412833	0.536776	-.	1	-
836	Hex2Cer(d18:1/16:0)	Hex2Cer	rs9915252	17	38145088	G	C	-0.0857479	0.0221345	0.000108454	-0.123701	0.0220546	2.1568e-08	.-	-	-
837	Hex2Cer(d18:1/16:0)	Hex2Cer	rs4147909	19	1044328	T	C	0.150664	0.0257184	5.1342e-09	0.176145	0.0256485	7.91667e-12	++	1	-
838	Hex2Cer(d18:1/16:0)	Hex2Cer	rs3752246	19	1056492	C	G	0.157834	0.0284069	2.91156e-08	0.229656	0.0282538	5.65542e-16	++	-	1
839	Hex2Cer(d18:1/16:0)	Hex2Cer	rs7412	19	45412079	T	C	-0.337182	0.0400692	5.85516e-17	-0.139748	0.0403085	0.000536873	-.	1	-
840	Hex2Cer(d18:1/18:0)	Hex2Cer	rs11689401	2	86167678	A	G	0.216808	0.0276163	5.05831e-15	0.260043	0.0274197	4.21253e-21	++	1	1
841	Hex2Cer(d18:1/18:0)	Hex2Cer	rs603424	10	102075479	A	G	0.159727	0.0289211	3.53217e-08	0.173217	0.0288448	2.04123e-09	++	1	1
842	Hex2Cer(d18:1/18:0)	Hex2Cer	rs130390	22	43083155	C	T	0.109732	0.0216571	4.25431e-07	0.124547	0.0215792	8.4206e-09	.+	-	-
843	Hex2Cer(d18:1/18:0)	Hex2Cer	rs78018648	22	43092004	T	C	-0.46252	0.0377433	6.54601e-34	-0.528344	0.0373759	3.30729e-44	--	-	1
844	Hex2Cer(d18:1/18:0)	Hex2Cer	rs4239901	22	43155893	T	A	-0.141431	0.023541	2.02717e-09	-0.165775	0.0234406	1.7576e-12	--	-	-
845	Hex2Cer(d18:1/20:0)	Hex2Cer	rs17026684	2	86079129	G	T	-0.129833	0.0237217	4.6679e-08	-0.139032	0.0236276	4.24853e-09	--	-	-
846	Hex2Cer(d18:1/20:0)	Hex2Cer	rs11689401	2	86167678	A	G	0.215286	0.0275147	6.20813e-15	0.252182	0.0273001	4.00191e-20	++	1	1
847	Hex2Cer(d18:1/20:0)	Hex2Cer	rs148417916	19	8322733	T	G	-0.45826	0.0670888	9.50909e-12	-0.471294	0.0668948	2.1177e-12	--	1	1
848	Hex2Cer(d18:1/20:0)	Hex2Cer	rs2071846	22	43023939	T	G	-0.168268	0.0336461	6.06858e-07	-0.184391	0.033512	4.13549e-08	.-	-	-
849	Hex2Cer(d18:1/20:0)	Hex2Cer	rs130388	22	43082826	T	G	0.159619	0.0214568	1.28491e-13	0.170795	0.0213547	1.69175e-15	++	-	-
850	Hex2Cer(d18:1/20:0)	Hex2Cer	rs736014	22	43084512	T	G	-0.519737	0.0374027	5.11558e-43	-0.565693	0.0370753	2.958e-51	--	-	1
851	Hex2Cer(d18:1/20:0)	Hex2Cer	rs28910284	22	43116989	A	G	0.172712	0.024836	4.00448e-12	0.189362	0.0247081	2.16032e-14	++	-	-
852	Hex2Cer(d18:1/20:0)	Hex2Cer	rs78733497	22	43141350	T	C	-0.261798	0.0432398	1.55877e-09	-0.29234	0.0430003	1.2348e-11	--	-	-
853	Hex2Cer(d18:1/22:0)	Hex2Cer	rs2280314	2	86071864	A	G	-0.215373	0.0343741	4.01755e-10	-0.240225	0.0342651	2.70262e-12	--	-	-
854	Hex2Cer(d18:1/22:0)	Hex2Cer	rs11689401	2	86167678	A	G	0.20976	0.0276561	3.97496e-14	0.263975	0.0274601	1.28905e-21	++	1	1
855	Hex2Cer(d18:1/22:0)	Hex2Cer	rs3764648	19	1044753	C	T	0.149548	0.0241714	6.85705e-10	0.178811	0.0240654	1.42774e-13	++	1	1
856	Hex2Cer(d18:1/22:0)	Hex2Cer	rs8113708	19	1081120	G	A	0.100317	0.0262757	0.000136264	0.158466	0.0261512	1.52842e-09	.+	-	-
857	Hex2Cer(d18:1/22:0)	Hex2Cer	rs7412	19	45412079	T	C	-0.276141	0.0401485	6.85243e-12	-0.0465498	0.0402909	0.247819	-.	1	-
858	Hex2Cer(d18:1/22:0)	Hex2Cer	rs2142828	22	42874954	A	T	0.158285	0.024802	1.9217e-10	0.160385	0.0247473	1.00797e-10	++	-	-
859	Hex2Cer(d18:1/22:0)	Hex2Cer	rs1009433	22	43053813	G	T	-0.15817	0.0219196	6.24963e-13	-0.190048	0.0218074	4.08224e-18	--	-	-
860	Hex2Cer(d18:1/22:0)	Hex2Cer	rs41277501	22	43093189	A	T	-0.549848	0.0376461	3.70085e-47	-0.643872	0.0371633	6.68134e-65	--	1	1
861	Hex2Cer(d18:1/22:0)	Hex2Cer	rs28910284	22	43116989	A	G	0.197677	0.0249343	2.75257e-15	0.231181	0.0248094	1.78877e-20	++	-	-
862	Hex2Cer(d18:1/22:0)	Hex2Cer	rs77347709	22	43148076	A	G	-0.302079	0.0429957	2.52006e-12	-0.360245	0.0427775	5.22091e-17	--	-	-
863	Hex2Cer(d18:1/24:0)	Hex2Cer	rs3770093	2	86089673	T	A	-0.230399	0.0343256	2.12858e-11	-0.255854	0.0342221	9.06013e-14	--	-	-
864	Hex2Cer(d18:1/24:0)	Hex2Cer	rs12473456	2	86173862	T	A	0.178754	0.0277563	1.32246e-10	0.226042	0.0276177	3.47324e-16	++	-	1
865	Hex2Cer(d18:1/24:0)	Hex2Cer	rs10405583	19	1023389	C	G	0.134792	0.02805	1.62881e-06	0.155647	0.0279977	2.92073e-08	.+	-	-
866	Hex2Cer(d18:1/24:0)	Hex2Cer	rs3752246	19	1056492	C	G	0.179529	0.0283721	2.80392e-10	0.234901	0.0282229	1.22167e-16	++	-	1
867	Hex2Cer(d18:1/24:0)	Hex2Cer	rs12975739	19	1083960	C	G	0.120128	0.022617	1.1369e-07	0.143734	0.0225498	2.02918e-10	.+	-	-
868	Hex2Cer(d18:1/24:0)	Hex2Cer	rs7412	19	45412079	T	C	-0.300152	0.0401706	9.48373e-14	-0.105459	0.0403416	0.00895494	-.	1	-
869	Hex2Cer(d18:1/24:0)	Hex2Cer	rs5167	19	45448465	G	T	-0.0986819	0.0230523	1.90873e-05	-0.125588	0.0229876	4.9623e-08	.-	-	1
870	Hex2Cer(d18:1/24:0)	Hex2Cer	rs2142828	22	42874954	A	T	0.136925	0.0248792	3.89887e-08	0.133453	0.0248391	8.08697e-08	+.	-	-
871	Hex2Cer(d18:1/24:0)	Hex2Cer	rs1009433	22	43053813	G	T	-0.146505	0.0219857	2.95882e-11	-0.171996	0.0218978	4.91929e-15	--	-	-
872	Hex2Cer(d18:1/24:0)	Hex2Cer	rs41277501	22	43093189	A	T	-0.511932	0.0378692	7.87958e-41	-0.586375	0.0375006	1.33309e-53	--	-	1
873	Hex2Cer(d18:1/24:0)	Hex2Cer	rs13056962	22	43114471	C	A	0.166262	0.0248644	2.52927e-11	0.194876	0.0247615	4.35849e-15	++	-	-
874	Hex2Cer(d18:1/24:0)	Hex2Cer	rs77347709	22	43148076	A	G	-0.263035	0.043146	1.19457e-09	-0.307497	0.0429707	1.00094e-12	--	-	-
875	Hex2Cer(d18:1/24:1)	Hex2Cer	rs11591147	1	55505647	T	G	-0.476968	0.0872421	4.77869e-08	-0.214453	0.0874439	0.0141973	-.	1	-
876	Hex2Cer(d18:1/24:1)	Hex2Cer	rs6895193	5	35179593	G	A	0.132429	0.0239363	3.31129e-08	0.098693	0.0239654	3.86766e-05	+.	1	-
877	Hex2Cer(d18:1/24:1)	Hex2Cer	rs141705176	15	96031665	A	G	-0.521582	0.108264	1.50485e-06	-0.593078	0.108204	4.45933e-08	.-	-	1
878	Hex2Cer(d18:1/24:1)	Hex2Cer	rs12973948	19	1005531	C	G	0.202258	0.0227885	9.99061e-19	0.238507	0.0226942	1.5568e-25	++	-	-
879	Hex2Cer(d18:1/24:1)	Hex2Cer	rs8100672	19	1021637	C	T	0.103364	0.0260599	7.38664e-05	0.161178	0.02598	6.0492e-10	.+	-	-
880	Hex2Cer(d18:1/24:1)	Hex2Cer	rs34938141	19	1023597	A	G	-0.454123	0.0975651	3.35176e-06	-0.56477	0.0974564	7.38563e-09	.-	-	-
881	Hex2Cer(d18:1/24:1)	Hex2Cer	rs10419072	19	1030766	A	G	-0.241796	0.0340582	1.43831e-12	-0.248678	0.034018	3.1042e-13	--	-	-
882	Hex2Cer(d18:1/24:1)	Hex2Cer	rs10401325	19	1032369	T	C	0.154732	0.0305894	4.41177e-07	0.175864	0.0305387	9.36467e-09	.+	-	-
883	Hex2Cer(d18:1/24:1)	Hex2Cer	rs72618590	19	1037941	T	G	-0.364414	0.0594039	9.80473e-10	-0.417012	0.0592342	2.2912e-12	--	-	-
884	Hex2Cer(d18:1/24:1)	Hex2Cer	rs3752240	19	1051214	G	A	0.230067	0.0231306	5.14879e-23	0.273525	0.0229906	5.12913e-32	++	-	-
885	Hex2Cer(d18:1/24:1)	Hex2Cer	rs3752246	19	1056492	C	G	0.421503	0.0277573	9.19647e-51	0.52658	0.0272888	1.56598e-79	++	1	1
886	Hex2Cer(d18:1/24:1)	Hex2Cer	rs12610818	19	1074064	G	C	0.344556	0.0885612	0.000101596	0.544202	0.088351	8.42236e-10	.+	-	-
887	Hex2Cer(d18:1/24:1)	Hex2Cer	rs41563717	19	1089406	T	C	0.430742	0.0693306	5.6184e-10	0.376314	0.0694061	6.22821e-08	+.	-	-
888	Hex2Cer(d18:1/24:1)	Hex2Cer	rs10426326	19	1092530	C	T	-0.151365	0.0273168	3.16563e-08	-0.140816	0.0273271	2.6758e-07	-.	-	-
889	Hex2Cer(d18:1/24:1)	Hex2Cer	rs117184611	19	1097092	A	G	-0.319674	0.0589818	6.29198e-08	-0.361754	0.0588552	8.78016e-10	.-	-	-
890	Hex2Cer(d18:1/24:1)	Hex2Cer	rs36207878	19	1103612	T	C	0.471682	0.0830785	1.4411e-08	0.480383	0.0831041	7.88871e-09	++	-	-
891	Hex2Cer(d18:1/24:1)	Hex2Cer	rs7412	19	45412079	T	C	-0.273952	0.0402269	1.13042e-11	-0.0877245	0.0404	0.0299672	-.	1	-
892	Hex2Cer(d18:2/16:0)	Hex2Cer	rs7005849	8	70728225	T	C	0.133998	0.0221094	1.47173e-09	0.126908	0.022068	9.5792e-09	++	1	1
893	Hex2Cer(d18:2/16:0)	Hex2Cer	rs174635	11	61647427	G	T	0.142526	0.0251187	1.47173e-08	0.104974	0.0251208	2.98679e-05	+.	1	-
894	Hex2Cer(d18:2/16:0)	Hex2Cer	rs8022045	14	78038284	T	C	0.129472	0.0222447	6.22474e-09	0.126316	0.0222007	1.3484e-08	++	1	-
895	Hex2Cer(d18:2/16:0)	Hex2Cer	rs141622900	19	45426792	A	G	-0.285211	0.0507614	2.03316e-08	-0.112031	0.0508411	0.0275571	-.	1	-
896	Hex2Cer(d18:2/16:0)	Hex2Cer	rs61751862	19	49132867	C	G	0.568903	0.11172	3.74265e-07	0.615618	0.111571	3.67314e-08	.+	-	1
897	Hex2Cer(d18:2/24:1)	Hex2Cer	rs567106150	14	64213632	A	G	0.619364	0.139072	8.59988e-06	0.765375	0.137904	2.99313e-08	.+	-	1
898	Hex2Cer(d18:2/24:1)	Hex2Cer	rs12973948	19	1005531	C	G	0.148698	0.0228646	8.78886e-11	0.170849	0.0227334	6.92756e-14	++	-	-
899	Hex2Cer(d18:2/24:1)	Hex2Cer	rs116977028	19	1005834	A	T	-0.219742	0.0364841	1.89203e-09	-0.233592	0.0363276	1.42025e-10	--	2	2
900	Hex2Cer(d18:2/24:1)	Hex2Cer	rs3764642	19	1040046	A	G	0.158715	0.0226245	2.65937e-12	0.188804	0.0224508	5.83063e-17	++	-	-
901	Hex2Cer(d18:2/24:1)	Hex2Cer	rs3752246	19	1056492	C	G	0.257639	0.0281985	1.0106e-19	0.324989	0.027894	7.74826e-31	++	1	1
902	Hex2Cer(d18:2/24:1)	Hex2Cer	rs72975505	19	1078101	A	G	0.126576	0.0233668	6.4033e-08	0.158027	0.0232387	1.19939e-11	.+	-	-
903	Hex3Cer(d18:1/16:0)	Hex3Cer	rs780093	2	27742603	C	T	0.139387	0.0223738	5.16092e-10	0.134591	0.0222811	1.7009e-09	++	1	-
904	Hex3Cer(d18:1/16:0)	Hex3Cer	rs28711442	9	114842032	A	G	0.187376	0.0374766	5.93194e-07	0.215761	0.0373396	8.01798e-09	.+	-	1
905	Hex3Cer(d18:1/16:0)	Hex3Cer	rs35898523	9	136029645	T	G	0.286888	0.0460299	5.04342e-10	0.370419	0.0458133	8.01011e-16	++	1	1
906	Hex3Cer(d18:1/16:0)	Hex3Cer	rs115168977	12	117125023	G	A	0.540787	0.427075	0.205253	2.38679	0.428947	2.76012e-08	.+	-	1
907	Hex3Cer(d18:1/16:0)	Hex3Cer	rs7412	19	45412079	T	C	-0.327561	0.0401311	4.41351e-16	-0.161219	0.0401919	6.14132e-05	-.	1	-
908	Hex3Cer(d18:1/16:0)	Hex3Cer	rs2071846	22	43023939	T	G	0.161933	0.0338888	1.82347e-06	0.217186	0.0337069	1.28624e-10	.+	-	-
909	Hex3Cer(d18:1/16:0)	Hex3Cer	rs130343	22	43074556	A	T	-0.0805783	0.021792	0.000219282	-0.108113	0.0216662	6.22757e-07	..	-	2
910	Hex3Cer(d18:1/16:0)	Hex3Cer	rs4820477	22	43141093	C	G	-0.118123	0.022169	1.04203e-07	-0.167885	0.0219652	2.74684e-14	.-	-	1
911	Hex3Cer(d18:1/18:0)	Hex3Cer	rs780094	2	27741237	C	T	0.139264	0.0223319	4.93391e-10	0.104728	0.0223569	2.87452e-06	+.	1	-
912	Hex3Cer(d18:1/18:0)	Hex3Cer	rs13135092	4	103198082	G	A	-0.19512	0.0397816	9.61919e-07	-0.238893	0.0396654	1.85304e-09	.-	-	1
913	Hex3Cer(d18:1/18:0)	Hex3Cer	rs183246638	7	146227508	G	A	0.830562	0.160508	2.36536e-07	0.900405	0.160206	2.00301e-08	.+	-	1
914	Hex3Cer(d18:1/18:0)	Hex3Cer	rs35898523	9	136029645	T	G	0.250145	0.0460838	5.95894e-08	0.257031	0.0460493	2.50605e-08	.+	-	1
915	Hex3Cer(d18:1/18:0)	Hex3Cer	rs135091	22	43062340	C	T	0.208857	0.0341958	1.1175e-09	0.221673	0.0341154	9.27871e-11	++	-	-
916	Hex3Cer(d18:1/18:0)	Hex3Cer	rs130334	22	43066531	G	A	-0.194429	0.0216238	3.66517e-19	-0.214566	0.0215372	4.19821e-23	--	-	-
917	Hex3Cer(d18:1/18:0)	Hex3Cer	rs79142397	22	43100786	C	T	0.345089	0.0398831	6.94033e-18	0.36103	0.0397847	1.71052e-19	++	-	-
918	Hex3Cer(d18:1/18:0)	Hex3Cer	rs28910284	22	43116989	A	G	-0.283227	0.0247033	5.64899e-30	-0.324563	0.0245151	3.75579e-39	--	1	1
919	Hex3Cer(d18:1/18:0)	Hex3Cer	rs7289099	22	43155392	T	C	-0.177458	0.0327381	6.2055e-08	-0.19211	0.0326787	4.38931e-09	.-	-	-
920	Hex3Cer(d18:1/18:0)	Hex3Cer	rs112375179	22	43161113	A	C	0.170853	0.0316564	7.4143e-08	0.195108	0.0315419	7.24336e-10	.+	-	-
921	Hex3Cer(d18:1/18:0)	Hex3Cer	rs8138223	22	43183391	T	C	-0.125475	0.0227153	3.54467e-08	-0.130297	0.0226773	1.00096e-08	--	-	-
922	Hex3Cer(d18:1/20:0)	Hex3Cer	rs571338828	9	15853317	C	T	1.50861	0.264201	1.20335e-08	1.4409	0.26396	5.05538e-08	+.	1	-
923	Hex3Cer(d18:1/20:0)	Hex3Cer	rs35898523	9	136029645	T	G	0.30389	0.0458453	3.85494e-11	0.335805	0.0455115	1.94412e-13	++	1	1
924	Hex3Cer(d18:1/20:0)	Hex3Cer	rs189148721	11	41651494	C	G	1.44998	0.339446	1.97301e-05	1.84241	0.336168	4.43524e-08	.+	-	1
925	Hex3Cer(d18:1/20:0)	Hex3Cer	rs7258249	19	8271721	A	G	0.18822	0.0220923	2.11668e-17	0.2094	0.0218552	1.49972e-21	++	1	1
926	Hex3Cer(d18:1/20:0)	Hex3Cer	rs141735698	19	8322734	T	A	-0.442833	0.0671207	4.61567e-11	-0.464871	0.066616	3.38782e-12	--	2	2
927	Hex3Cer(d18:1/20:0)	Hex3Cer	rs2071846	22	43023939	T	G	0.250335	0.0335435	1.04087e-13	0.292085	0.0332052	2.06803e-18	++	-	-
928	Hex3Cer(d18:1/20:0)	Hex3Cer	rs135091	22	43062340	C	T	0.184042	0.0340578	6.80675e-08	0.205504	0.0336941	1.14565e-09	.+	-	-
929	Hex3Cer(d18:1/20:0)	Hex3Cer	rs130386	22	43082478	C	G	-0.174242	0.0214746	6.19377e-16	-0.204513	0.0212037	8.45653e-22	--	-	1
930	Hex3Cer(d18:1/20:0)	Hex3Cer	rs3788595	22	43090276	A	T	0.288834	0.0379853	3.81134e-14	0.342797	0.0375386	1.15431e-19	++	-	-
931	Hex3Cer(d18:1/20:0)	Hex3Cer	rs4820477	22	43141093	C	G	-0.150917	0.0219251	6.89166e-12	-0.172819	0.0216527	2.05311e-15	--	-	-
932	Hex3Cer(d18:1/22:0)	Hex3Cer	rs11591147	1	55505647	T	G	-0.477118	0.08725	4.78276e-08	-0.233211	0.0872727	0.00756901	-.	1	-
933	Hex3Cer(d18:1/22:0)	Hex3Cer	rs780093	2	27742603	C	T	0.139722	0.0223711	4.62613e-10	0.132263	0.0223255	3.37594e-09	++	1	-
934	Hex3Cer(d18:1/22:0)	Hex3Cer	rs75505869	9	87322294	T	C	0.530706	0.127748	3.31598e-05	0.694009	0.127108	4.98522e-08	.+	-	1
935	Hex3Cer(d18:1/22:0)	Hex3Cer	rs35898523	9	136029645	T	G	0.297878	0.0460105	1.07537e-10	0.343812	0.0458847	8.24418e-14	++	1	1
936	Hex3Cer(d18:1/22:0)	Hex3Cer	rs7412	19	45412079	T	C	-0.317359	0.0401456	3.35481e-15	-0.15155	0.0402689	0.00016911	-.	1	-
937	Hex3Cer(d18:1/22:0)	Hex3Cer	rs137027	22	42958685	C	T	0.143561	0.0286124	5.40247e-07	0.158511	0.0285089	2.83172e-08	.+	-	-
938	Hex3Cer(d18:1/22:0)	Hex3Cer	rs2071846	22	43023939	T	G	0.313668	0.0336099	1.65062e-20	0.379513	0.0333666	1.53448e-29	++	-	-
939	Hex3Cer(d18:1/22:0)	Hex3Cer	rs137139	22	43024410	T	C	0.139688	0.0231403	1.69391e-09	0.149804	0.0230572	8.97539e-11	++	-	-
940	Hex3Cer(d18:1/22:0)	Hex3Cer	rs135091	22	43062340	C	T	0.190016	0.0343046	3.23839e-08	0.225593	0.0341259	4.37663e-11	++	-	-
941	Hex3Cer(d18:1/22:0)	Hex3Cer	rs130390	22	43083155	C	T	-0.25527	0.0214385	3.32239e-32	-0.307329	0.0211905	1.46168e-46	--	-	1
942	Hex3Cer(d18:1/22:0)	Hex3Cer	rs736015	22	43084680	C	G	0.364088	0.0380481	1.98246e-21	0.451647	0.0376976	1.8075e-32	++	-	-
943	Hex3Cer(d18:1/22:0)	Hex3Cer	rs12628551	22	43128596	T	C	-0.176625	0.0334922	1.39294e-07	-0.213745	0.0333161	1.53706e-10	.-	-	-
944	Hex3Cer(d18:1/22:0)	Hex3Cer	rs78733497	22	43141350	T	C	0.216551	0.0436884	7.58474e-07	0.271554	0.0434388	4.752e-10	.+	-	-
945	Hex3Cer(d18:1/22:0)	Hex3Cer	rs4820478	22	43151763	A	G	-0.140532	0.0243041	8.16604e-09	-0.181583	0.0241423	7.32623e-14	--	-	-
946	Hex3Cer(d18:1/22:0)	Hex3Cer	rs7289099	22	43155392	T	C	-0.180557	0.0327695	3.76071e-08	-0.19989	0.0326632	1.00863e-09	--	-	-
947	Hex3Cer(d18:1/22:0)	Hex3Cer	rs9611886	22	43160257	G	C	0.16408	0.0234855	3.42e-12	0.202374	0.0233296	6.35917e-18	++	-	-
948	Hex3Cer(d18:1/24:0)	Hex3Cer	rs4665972	2	27598097	C	T	0.134685	0.0227121	3.22655e-09	0.135996	0.0226249	1.97902e-09	++	1	1
949	Hex3Cer(d18:1/24:0)	Hex3Cer	rs3818689	9	107585016	C	G	0.241034	0.0458786	1.58386e-07	0.259474	0.0456655	1.43022e-08	.+	-	1
950	Hex3Cer(d18:1/24:0)	Hex3Cer	rs35898523	9	136029645	T	G	0.39886	0.0458708	5.03805e-18	0.476279	0.0456108	3.35486e-25	++	1	1
951	Hex3Cer(d18:1/24:0)	Hex3Cer	rs568332546	19	36177105	T	C	-0.670175	0.115278	6.59604e-09	-0.617706	0.115005	8.17388e-08	-.	1	-
952	Hex3Cer(d18:1/24:0)	Hex3Cer	rs7412	19	45412079	T	C	-0.368632	0.0400893	5.86685e-20	-0.205722	0.0402152	3.25917e-07	-.	1	-
953	Hex3Cer(d18:1/24:0)	Hex3Cer	rs2071846	22	43023939	T	G	0.241742	0.0338165	1.01349e-12	0.302772	0.033598	2.90783e-19	++	-	-
954	Hex3Cer(d18:1/24:0)	Hex3Cer	rs137139	22	43024410	T	C	0.128018	0.0231912	3.58596e-08	0.134271	0.023084	6.37086e-09	++	-	-
955	Hex3Cer(d18:1/24:0)	Hex3Cer	rs135091	22	43062340	C	T	0.151529	0.0344066	1.09795e-05	0.18816	0.0341844	4.04583e-08	.+	-	-
956	Hex3Cer(d18:1/24:0)	Hex3Cer	rs130386	22	43082478	C	G	-0.192727	0.0216243	7.06688e-19	-0.24287	0.0213975	1.93988e-29	--	-	1
957	Hex3Cer(d18:1/24:0)	Hex3Cer	rs12628410	22	43082898	G	A	0.281798	0.0386188	3.88009e-13	0.370229	0.0382541	7.86198e-22	++	-	-
958	Hex3Cer(d18:1/24:0)	Hex3Cer	rs5758890	22	43110114	T	C	-0.131255	0.0293013	7.63518e-06	-0.159559	0.0291016	4.41149e-08	.-	-	-
959	Hex3Cer(d18:1/24:0)	Hex3Cer	rs4822191	22	43141020	A	G	-0.138992	0.022187	4.1486e-10	-0.174505	0.0220011	3.02939e-15	--	2	-
960	Hex3Cer(d18:1/24:1)	Hex3Cer	rs4665972	2	27598097	C	T	0.131787	0.0226957	6.86705e-09	0.124328	0.022669	4.43573e-08	++	1	1
961	Hex3Cer(d18:1/24:1)	Hex3Cer	rs6597602	9	136023229	A	C	0.110626	0.0244979	6.43142e-06	0.134259	0.0244355	4.1061e-08	.+	-	-
962	Hex3Cer(d18:1/24:1)	Hex3Cer	rs35898523	9	136029645	T	G	0.430739	0.0457642	8.38689e-21	0.520842	0.0455134	7.64105e-30	++	1	1
963	Hex3Cer(d18:1/24:1)	Hex3Cer	rs34907858	9	136031814	T	G	0.182814	0.0410106	8.45395e-06	0.225624	0.0409111	3.65832e-08	.+	-	-
964	Hex3Cer(d18:1/24:1)	Hex3Cer	rs7412	19	45412079	T	C	-0.313643	0.0402063	7.65133e-15	-0.155632	0.0403624	0.000116535	-.	1	-
965	Hex3Cer(d18:1/24:1)	Hex3Cer	rs2071846	22	43023939	T	G	0.231172	0.0338056	9.24881e-12	0.290797	0.0336566	7.83398e-18	++	-	-
966	Hex3Cer(d18:1/24:1)	Hex3Cer	rs137139	22	43024410	T	C	0.120251	0.0231908	2.27554e-07	0.126901	0.0231427	4.39943e-08	.+	-	-
967	Hex3Cer(d18:1/24:1)	Hex3Cer	rs12628410	22	43082898	G	A	0.223583	0.0386965	8.98237e-09	0.292995	0.0384955	4.12644e-14	++	-	-
968	Hex3Cer(d18:1/24:1)	Hex3Cer	rs130390	22	43083155	C	T	-0.155205	0.021684	9.69223e-13	-0.194623	0.0215581	2.7355e-19	--	-	1
969	Hex3Cer(d18:1/24:1)	Hex3Cer	rs5758886	22	43106806	C	T	-0.13915	0.0300431	3.72296e-06	-0.180966	0.0299129	1.57391e-09	.-	-	-
970	Hex3Cer(d18:1/24:1)	Hex3Cer	rs2143923	22	43141907	G	A	-0.119796	0.0220543	5.94851e-08	-0.156213	0.0219469	1.33857e-12	.-	-	-
971	HexCer(d16:1/18:0)	HexCer	rs6447578	4	47658534	T	A	-0.111689	0.0220921	4.58642e-07	-0.122393	0.0220685	3.2033e-08	.-	-	1
972	HexCer(d16:1/18:0)	HexCer	rs12897637	14	64239351	C	T	0.368595	0.0292363	7.60944e-36	0.37084	0.0292259	2.79353e-36	++	1	1
973	HexCer(d16:1/18:0)	HexCer	rs62126381	19	8272852	C	T	0.122673	0.0223957	4.51215e-08	0.128134	0.0223824	1.0936e-08	++	1	1
974	HexCer(d16:1/18:0)	HexCer	rs438568	20	12958687	G	A	-0.227087	0.0223194	4.67932e-24	-0.23587	0.022287	7.22147e-26	--	1	1
975	HexCer(d16:1/20:0)	HexCer	rs4391005	4	47545128	G	A	0.183322	0.0232734	4.21204e-15	0.204066	0.0232406	2.36051e-18	++	1	1
976	HexCer(d16:1/20:0)	HexCer	rs11732736	4	47583752	C	T	0.290691	0.0537255	6.85425e-08	0.337096	0.0536933	3.96867e-10	.+	-	-
977	HexCer(d16:1/20:0)	HexCer	rs6447573	4	47639814	G	A	-0.126197	0.0229677	4.14582e-08	-0.146201	0.0229479	2.11418e-10	--	-	-
978	HexCer(d16:1/20:0)	HexCer	rs144332322	6	162291774	C	T	2.73712	0.479286	1.19423e-08	2.8295	0.478866	3.69629e-09	++	1	1
979	HexCer(d16:1/20:0)	HexCer	rs17101394	14	64232386	A	G	0.402054	0.0292201	3.20917e-42	0.423926	0.0291851	9.38456e-47	++	1	1
980	HexCer(d16:1/20:0)	HexCer	rs61313576	14	64381511	C	T	-0.110759	0.0234746	2.46351e-06	-0.133579	0.0234711	1.34659e-08	.-	-	-
981	HexCer(d16:1/20:0)	HexCer	rs7258249	19	8271721	A	G	0.225253	0.0221506	4.87216e-24	0.252961	0.0220968	6.0643e-30	++	1	1
982	HexCer(d16:1/20:0)	HexCer	rs11669485	19	8300805	T	C	0.118552	0.0234049	4.24283e-07	0.140325	0.0234011	2.17787e-09	.+	-	-
983	HexCer(d16:1/20:0)	HexCer	rs438568	20	12958687	G	A	-0.235193	0.022297	1.12169e-25	-0.26235	0.0222345	1.4153e-31	--	1	1
984	HexCer(d16:1/22:0)	HexCer	rs77434227	4	47501083	A	G	-0.160308	0.0334583	1.77621e-06	-0.199123	0.0333969	2.94813e-09	.-	-	-
985	HexCer(d16:1/22:0)	HexCer	rs35818294	4	47545141	A	C	0.28471	0.0285072	3.68329e-23	0.33033	0.0284056	9.52135e-31	++	1	1
986	HexCer(d16:1/22:0)	HexCer	rs17572095	4	47583291	A	G	-0.111928	0.022673	8.25731e-07	-0.14418	0.0226279	2.07541e-10	.-	-	-
987	HexCer(d16:1/22:0)	HexCer	rs28729388	4	47638863	T	C	-0.175284	0.0229425	2.8401e-14	-0.195253	0.0229047	2.35826e-17	--	-	-
988	HexCer(d16:1/22:0)	HexCer	rs6447610	4	48060002	C	T	0.151407	0.0218803	5.31965e-12	0.158298	0.0218722	5.58248e-13	++	2	-
989	HexCer(d16:1/22:0)	HexCer	rs3742622	14	64165026	T	G	0.439766	0.0708499	5.82612e-10	0.49354	0.0707604	3.46037e-12	++	-	-
990	HexCer(d16:1/22:0)	HexCer	rs17101394	14	64232386	A	G	0.468428	0.0290514	7.47931e-57	0.492628	0.0289642	7.0683e-63	++	1	1
991	HexCer(d16:1/22:0)	HexCer	rs61313576	14	64381511	C	T	-0.12676	0.023516	7.49774e-08	-0.14796	0.0234857	3.32906e-10	.-	-	-
992	HexCer(d16:1/22:0)	HexCer	rs117042313	14	64769891	G	A	0.344512	0.0684632	5.07222e-07	0.400821	0.0683687	4.87623e-09	.+	-	-
993	HexCer(d16:1/22:0)	HexCer	rs564456411	17	71117604	C	T	1.23479	0.21636	1.24146e-08	0.995945	0.216247	4.25147e-06	+.	1	-
994	HexCer(d16:1/22:0)	HexCer	rs143726810	19	8263102	T	C	0.17371	0.0374248	3.56182e-06	0.2048	0.0373712	4.46018e-08	.+	-	-
995	HexCer(d16:1/22:0)	HexCer	rs7258249	19	8271721	A	G	0.207322	0.0222424	1.73118e-20	0.226251	0.0221923	3.71181e-24	++	1	1
996	HexCer(d16:1/22:0)	HexCer	rs438568	20	12958687	G	A	-0.227915	0.0224216	5.09667e-24	-0.255225	0.0223497	8.65903e-30	--	-	1
997	HexCer(d16:1/24:0)	HexCer	rs77434227	4	47501083	A	G	-0.190817	0.0333798	1.19922e-08	-0.2309	0.0332926	5.15083e-12	--	-	-
998	HexCer(d16:1/24:0)	HexCer	rs35818294	4	47545141	A	C	0.298686	0.0284472	1.96994e-25	0.349553	0.0283174	2.07598e-34	++	1	1
999	HexCer(d16:1/24:0)	HexCer	rs17572095	4	47583291	A	G	-0.10059	0.0226538	9.27883e-06	-0.133931	0.0226004	3.41441e-09	.-	-	-
1000	HexCer(d16:1/24:0)	HexCer	rs28729388	4	47638863	T	C	-0.203491	0.0228667	8.42219e-19	-0.227864	0.0228065	3.2116e-23	--	-	-
1001	HexCer(d16:1/24:0)	HexCer	rs61758472	4	47818208	A	G	0.154882	0.0296606	1.85033e-07	0.163572	0.0296444	3.61843e-08	.+	-	-
1002	HexCer(d16:1/24:0)	HexCer	rs6447610	4	48060002	C	T	0.183427	0.0218134	5.40458e-17	0.195196	0.0217865	4.61412e-19	++	2	2
1003	HexCer(d16:1/24:0)	HexCer	rs186936070	9	71717712	C	A	-1.71616	0.309383	3.04432e-08	-0.978414	0.309938	0.00160278	-.	1	-
1004	HexCer(d16:1/24:0)	HexCer	rs148325200	14	64217104	G	C	0.501789	0.0724749	4.95655e-12	0.555539	0.0723185	1.88153e-14	++	-	-
1005	HexCer(d16:1/24:0)	HexCer	rs17101394	14	64232386	A	G	0.428005	0.0291403	1.1651e-47	0.451448	0.0290475	5.04324e-53	++	1	1
1006	HexCer(d16:1/24:0)	HexCer	rs61313576	14	64381511	C	T	-0.108231	0.0235069	4.27668e-06	-0.128905	0.0234696	4.20848e-08	.-	-	-
1007	HexCer(d16:1/24:0)	HexCer	rs117042313	14	64769891	G	A	0.307953	0.068391	6.90187e-06	0.37375	0.0682524	4.58344e-08	.+	-	-
1008	HexCer(d16:1/24:0)	HexCer	rs686548	20	12973521	T	A	-0.214293	0.0223425	1.38212e-21	-0.239816	0.0222699	1.03067e-26	--	1	1
1009	HexCer(d18:1/16:0)	HexCer	rs4665972	2	27598097	C	T	0.127001	0.0226265	2.17394e-08	0.0973874	0.0226021	1.67821e-05	+.	1	-
1010	HexCer(d18:1/16:0)	HexCer	rs7659411	4	47413121	T	C	0.102429	0.0226078	6.01172e-06	0.0809081	0.0225392	0.00033345	..	3	-
1011	HexCer(d18:1/16:0)	HexCer	rs10938490	4	47544947	T	C	-0.167655	0.0261482	1.64422e-10	-0.189782	0.0259983	3.52227e-13	--	-	-
1012	HexCer(d18:1/16:0)	HexCer	rs35818294	4	47545141	A	C	0.312982	0.0283309	5.71798e-28	0.366897	0.0280694	2.72676e-38	++	1	1
1013	HexCer(d18:1/16:0)	HexCer	rs146612847	4	47564709	G	A	0.399039	0.0864148	4.07087e-06	0.490211	0.0859769	1.26334e-08	.+	-	-
1014	HexCer(d18:1/16:0)	HexCer	rs143905860	4	47566647	T	A	0.383909	0.0835317	4.42328e-06	0.461235	0.0831629	3.06864e-08	.+	-	-
1015	HexCer(d18:1/16:0)	HexCer	rs17572095	4	47583291	A	G	-0.0994302	0.0226101	1.12423e-05	-0.128574	0.0225017	1.17614e-08	.-	-	-
1016	HexCer(d18:1/16:0)	HexCer	rs6447578	4	47658534	T	A	-0.200526	0.0218939	1.03121e-19	-0.21806	0.0217825	3.04695e-23	--	-	-
1017	HexCer(d18:1/16:0)	HexCer	rs113334173	4	48062162	G	T	-0.184302	0.0356374	2.41296e-07	-0.197657	0.0355027	2.76609e-08	.-	-	-
1018	HexCer(d18:1/18:0)	HexCer	rs35818294	4	47545141	A	C	0.268082	0.0285085	8.74345e-21	0.34029	0.0283065	9.08587e-33	++	1	1
1019	HexCer(d18:1/18:0)	HexCer	rs28729388	4	47638863	T	C	-0.139702	0.0229546	1.27021e-09	-0.169202	0.0228705	1.70692e-13	--	-	-
1020	HexCer(d18:1/18:0)	HexCer	rs6447610	4	48060002	C	T	0.134614	0.0218716	8.09499e-10	0.146101	0.0218323	2.4411e-11	++	-	-
1021	HexCer(d18:1/18:0)	HexCer	rs55988241	19	19014248	T	C	-0.135477	0.0320782	2.44994e-05	-0.18244	0.0319801	1.24498e-08	.-	-	1
1022	HexCer(d18:1/18:0)	HexCer	rs7412	19	45412079	T	C	-0.222138	0.0403063	3.73717e-08	-0.00860914	0.040412	0.831036	-.	1	-
1023	HexCer(d18:1/20:0)	HexCer	rs10938488	4	47492113	G	T	0.142194	0.028507	6.36731e-07	0.173826	0.02848	1.1487e-09	.+	-	-
1024	HexCer(d18:1/20:0)	HexCer	rs77434227	4	47501083	A	G	-0.212867	0.0333987	2.03846e-10	-0.26361	0.0333266	3.30208e-15	--	-	-
1025	HexCer(d18:1/20:0)	HexCer	rs35818294	4	47545141	A	C	0.360396	0.0282892	2.0265e-36	0.429468	0.0280965	2.4023e-51	++	1	1
1026	HexCer(d18:1/20:0)	HexCer	rs114229642	4	47566860	C	T	0.418284	0.0873098	1.75382e-06	0.512101	0.0872982	4.8052e-09	.+	-	-
1027	HexCer(d18:1/20:0)	HexCer	rs17572095	4	47583291	A	G	-0.10421	0.0226803	4.44598e-06	-0.140438	0.0226458	6.11797e-10	.-	-	-
1028	HexCer(d18:1/20:0)	HexCer	rs76043836	4	47622185	C	A	0.463226	0.0765777	1.56757e-09	0.438491	0.076709	1.15551e-08	++	-	-
1029	HexCer(d18:1/20:0)	HexCer	rs6447573	4	47639814	G	A	-0.200514	0.0228969	2.9439e-18	-0.225761	0.0228549	9.75094e-23	--	-	-
1030	HexCer(d18:1/20:0)	HexCer	rs116632775	4	47640683	T	C	0.386901	0.0835604	3.75756e-06	0.523405	0.0834486	3.86555e-10	.+	-	-
1031	HexCer(d18:1/20:0)	HexCer	rs61756977	4	47802162	G	A	0.382076	0.0723228	1.32048e-07	0.44913	0.0722546	5.62689e-10	.+	-	-
1032	HexCer(d18:1/20:0)	HexCer	rs6447610	4	48060002	C	T	0.158988	0.0218698	4.18985e-13	0.169365	0.0218708	1.16955e-14	++	-	-
1033	HexCer(d18:1/20:0)	HexCer	rs2003933	19	8231907	A	G	-0.184928	0.0320519	8.47293e-09	-0.207945	0.0320397	9.48054e-11	--	-	-
1034	HexCer(d18:1/20:0)	HexCer	rs143726810	19	8263102	T	C	0.179051	0.0373883	1.72626e-06	0.221644	0.0373482	3.21987e-09	.+	-	-
1035	HexCer(d18:1/20:0)	HexCer	rs12327692	19	8264351	G	T	0.161549	0.0231665	3.52925e-12	0.182769	0.0231576	3.6671e-15	++	-	-
1036	HexCer(d18:1/20:0)	HexCer	rs62126382	19	8272916	T	C	0.281425	0.0221005	1.5586e-36	0.321689	0.0219871	2.05506e-47	++	-	1
1037	HexCer(d18:1/20:0)	HexCer	rs115654697	19	8329039	T	A	-0.512204	0.0919162	2.65104e-08	-0.705401	0.0917177	1.78232e-14	--	-	-
1038	HexCer(d18:1/20:0)	HexCer	rs7412	19	45412079	T	C	-0.287099	0.0402947	1.20186e-12	-0.0902551	0.040557	0.0260614	-.	1	-
1039	HexCer(d18:1/22:0)	HexCer	rs10938488	4	47492113	G	T	0.147001	0.0285011	2.63317e-07	0.181062	0.0284488	2.18978e-10	.+	-	-
1040	HexCer(d18:1/22:0)	HexCer	rs77434227	4	47501083	A	G	-0.274133	0.0332919	2.3686e-16	-0.338196	0.0331392	3.58975e-24	--	3	-
1041	HexCer(d18:1/22:0)	HexCer	rs35818294	4	47545141	A	C	0.401518	0.0281886	5.27639e-45	0.484019	0.0279079	2.93239e-65	++	1	1
1042	HexCer(d18:1/22:0)	HexCer	rs143905860	4	47566647	T	A	0.429262	0.0837817	3.10323e-07	0.580589	0.0835766	4.21516e-12	.+	-	-
1043	HexCer(d18:1/22:0)	HexCer	rs114229642	4	47566860	C	T	0.451165	0.0873122	2.5059e-07	0.568043	0.0872023	8.03539e-11	.+	-	-
1044	HexCer(d18:1/22:0)	HexCer	rs17572095	4	47583291	A	G	-0.0972003	0.0226851	1.87167e-05	-0.137475	0.0226285	1.34948e-09	.-	-	-
1045	HexCer(d18:1/22:0)	HexCer	rs76043836	4	47622185	C	A	0.46262	0.0766298	1.68981e-09	0.430406	0.0767139	2.13038e-08	++	-	-
1046	HexCer(d18:1/22:0)	HexCer	rs28729388	4	47638863	T	C	-0.214773	0.0228494	9.55537e-21	-0.247803	0.0227663	3.57688e-27	--	-	-
1047	HexCer(d18:1/22:0)	HexCer	rs186433467	4	47753960	C	T	0.318198	0.0688573	3.92825e-06	0.409389	0.068698	2.71804e-09	.+	-	-
1048	HexCer(d18:1/22:0)	HexCer	rs61756977	4	47802162	G	A	0.350096	0.0724034	1.36537e-06	0.417822	0.07229	7.98093e-09	.+	-	-
1049	HexCer(d18:1/22:0)	HexCer	rs6447611	4	48060034	G	T	0.167934	0.0218486	1.85078e-14	0.183478	0.0218188	5.48483e-17	++	-	-
1050	HexCer(d18:1/22:0)	HexCer	rs2126581	8	107667731	T	C	-0.0890418	0.0223472	6.84017e-05	-0.134222	0.0222943	1.85784e-09	.-	-	1
1051	HexCer(d18:1/22:0)	HexCer	rs140132652	16	12685515	T	C	0.887899	0.253084	0.000454532	1.38307	0.251842	4.16002e-08	.+	-	1
1052	HexCer(d18:1/22:0)	HexCer	rs142158911	19	11190534	A	G	-0.208536	0.0347192	2.035e-09	-0.118481	0.0347896	0.000665438	-.	1	-
1053	HexCer(d18:1/22:0)	HexCer	rs7412	19	45412079	T	C	-0.333287	0.040227	1.53557e-16	-0.112405	0.0405155	0.00553926	-.	1	-
1054	HexCer(d18:1/22:0)	HexCer	rs12721051	19	45422160	G	C	0.185403	0.0306934	1.65891e-09	0.139645	0.0307291	5.64565e-06	+.	-	-
1055	HexCer(d18:1/24:0)	HexCer	rs144323598	4	47488563	T	C	0.368422	0.0770567	1.8006e-06	0.450882	0.0768795	4.82256e-09	.+	-	-
1056	HexCer(d18:1/24:0)	HexCer	rs10938488	4	47492113	G	T	0.129897	0.028509	5.35154e-06	0.163365	0.0284579	1.01486e-08	.+	-	-
1057	HexCer(d18:1/24:0)	HexCer	rs77434227	4	47501083	A	G	-0.309113	0.0332011	1.96546e-20	-0.379664	0.0330038	3.63668e-30	--	-	-
1058	HexCer(d18:1/24:0)	HexCer	rs527490096	4	47520260	G	A	1.67625	0.307528	5.23873e-08	1.75831	0.306751	1.05748e-08	.+	4	4
1059	HexCer(d18:1/24:0)	HexCer	rs35818294	4	47545141	A	C	0.437283	0.0280113	2.60659e-53	0.521366	0.0276916	5.7007e-76	++	1	1
1060	HexCer(d18:1/24:0)	HexCer	rs114229642	4	47566860	C	T	0.539062	0.0871388	6.87774e-10	0.666616	0.0869868	2.19586e-14	++	-	-
1061	HexCer(d18:1/24:0)	HexCer	rs17572095	4	47583291	A	G	-0.0885536	0.0226789	9.60744e-05	-0.125646	0.0226264	2.99776e-08	.-	-	-
1062	HexCer(d18:1/24:0)	HexCer	rs76043836	4	47622185	C	A	0.475168	0.0765806	5.97762e-10	0.454113	0.0766834	3.42638e-09	++	-	-
1063	HexCer(d18:1/24:0)	HexCer	rs28729388	4	47638863	T	C	-0.239808	0.0227717	1.51338e-25	-0.274804	0.0226728	3.84739e-33	--	-	-
1064	HexCer(d18:1/24:0)	HexCer	rs6845515	4	47641379	T	G	0.497624	0.0836783	2.9691e-09	0.654917	0.083394	5.0321e-15	++	-	-
1065	HexCer(d18:1/24:0)	HexCer	rs28879206	4	47684288	C	A	-0.124046	0.0230394	7.81086e-08	-0.134687	0.0230241	5.34388e-09	.-	-	-
1066	HexCer(d18:1/24:0)	HexCer	rs61756977	4	47802162	G	A	0.389228	0.0723301	7.71595e-08	0.451726	0.0722365	4.37861e-10	.+	-	-
1067	HexCer(d18:1/24:0)	HexCer	rs6447611	4	48060034	G	T	0.190981	0.0217939	2.64996e-18	0.209805	0.0217522	8.4009e-22	++	-	-
1068	HexCer(d18:1/24:0)	HexCer	rs140360343	4	76935292	A	G	-0.729745	0.131342	2.89172e-08	-0.617402	0.131337	2.64982e-06	-.	1	-
1069	HexCer(d18:1/24:0)	HexCer	rs2126581	8	107667731	T	C	-0.086403	0.0223355	0.000110815	-0.132973	0.022274	2.53486e-09	.-	-	1
1070	HexCer(d18:1/24:0)	HexCer	rs10759726	9	117401193	A	G	0.0846682	0.0225752	0.000182087	0.130449	0.0225085	7.53224e-09	.+	-	2
1071	HexCer(d18:1/24:0)	HexCer	rs182453703	9	117511151	T	C	-1.48809	0.304591	1.06368e-06	-1.83198	0.304777	1.99796e-09	.-	-	1
1072	HexCer(d18:1/24:0)	HexCer	rs10400516	12	9088853	C	T	-0.13117	0.0301334	1.3676e-05	-0.179318	0.030066	2.62676e-09	.-	-	1
1073	HexCer(d18:1/24:0)	HexCer	rs142158911	19	11190534	A	G	-0.200754	0.0347015	7.67799e-09	-0.111188	0.0347483	0.00138227	-.	1	-
1074	HexCer(d18:1/24:0)	HexCer	rs7412	19	45412079	T	C	-0.336997	0.0402053	6.8022e-17	-0.133357	0.0404715	0.000987858	-.	1	-
1075	HexCer(d18:1/24:0)	HexCer	rs12721051	19	45422160	G	C	0.210489	0.0306301	7.11944e-12	0.167331	0.0306583	5.03341e-08	+.	-	-
1076	HexCer(d18:1/24:1)	HexCer	rs660240	1	109817838	C	T	0.155954	0.0270982	9.16845e-09	0.123912	0.0271481	5.13339e-06	+.	1	-
1077	HexCer(d18:1/24:1)	HexCer	rs10938488	4	47492113	G	T	0.128766	0.0285527	6.65493e-06	0.163416	0.0285123	1.06222e-08	.+	-	-
1078	HexCer(d18:1/24:1)	HexCer	rs77434227	4	47501083	A	G	-0.267057	0.0333412	1.44488e-15	-0.330618	0.033204	4.13621e-23	--	-	-
1079	HexCer(d18:1/24:1)	HexCer	rs35818294	4	47545141	A	C	0.423708	0.0281068	5.95773e-50	0.501214	0.0278122	5.97598e-70	++	1	1
1080	HexCer(d18:1/24:1)	HexCer	rs114229642	4	47566860	C	T	0.499235	0.0872828	1.20246e-08	0.616958	0.0871192	1.69934e-12	++	-	-
1081	HexCer(d18:1/24:1)	HexCer	rs28729388	4	47638863	T	C	-0.225138	0.02285	1.25079e-22	-0.255202	0.0227663	1.04031e-28	--	-	-
1082	HexCer(d18:1/24:1)	HexCer	rs116632775	4	47640683	T	C	0.505446	0.0834431	1.53497e-09	0.64398	0.0832528	1.28452e-14	++	-	-
1083	HexCer(d18:1/24:1)	HexCer	rs28879206	4	47684288	C	A	-0.152529	0.0230368	4.01655e-11	-0.164351	0.0230238	1.09232e-12	--	-	-
1084	HexCer(d18:1/24:1)	HexCer	rs61761797	4	47689090	C	T	0.464051	0.0723407	1.53916e-10	0.523884	0.0723005	4.95503e-13	++	-	-
1085	HexCer(d18:1/24:1)	HexCer	rs61756977	4	47802162	G	A	0.425424	0.0724109	4.52971e-09	0.506201	0.0722245	2.72658e-12	++	-	-
1086	HexCer(d18:1/24:1)	HexCer	rs6447611	4	48060034	G	T	0.1454	0.0219189	3.6187e-11	0.153353	0.0219084	2.90434e-12	++	-	-
1087	HexCer(d18:1/24:1)	HexCer	rs540166908	6	90495902	T	C	0.575487	0.130431	1.04106e-05	0.732511	0.13031	1.99374e-08	.+	-	1
1088	HexCer(d18:1/24:1)	HexCer	rs182453703	9	117511151	T	C	-1.38012	0.305196	6.26209e-06	-1.69709	0.304579	2.67748e-08	.-	-	1
1089	HexCer(d18:1/24:1)	HexCer	rs7412	19	45412079	T	C	-0.311047	0.0402977	1.44775e-14	-0.128311	0.0405592	0.00156481	-.	1	-
1090	HexCer(d18:2/18:0)	HexCer	rs9790830	4	47557454	A	T	0.159968	0.026053	8.99408e-10	0.183329	0.0259411	1.80415e-12	++	1	1
1091	HexCer(d18:2/20:0)	HexCer	rs527490096	4	47520260	G	A	1.67348	0.307941	5.757e-08	1.69632	0.307361	3.57107e-08	.+	-	3
1092	HexCer(d18:2/20:0)	HexCer	rs35818294	4	47545141	A	C	0.224434	0.0283269	3.07112e-15	0.254166	0.0281947	2.92023e-19	++	-	1
1093	HexCer(d18:2/20:0)	HexCer	rs3792711	4	47664748	C	T	-0.14428	0.0227886	2.75631e-10	-0.153226	0.022694	1.71806e-11	--	-	-
1094	HexCer(d18:2/20:0)	HexCer	rs98270	4	48019323	A	G	0.132797	0.0226234	4.66485e-09	0.140286	0.0225222	5.17377e-10	++	-	2
1095	HexCer(d18:2/20:0)	HexCer	rs149331690	7	122856164	T	C	-1.66194	0.291532	1.28192e-08	-1.63856	0.290733	1.86308e-08	--	1	1
1096	HexCer(d18:2/20:0)	HexCer	rs117602052	14	22756904	A	T	-1.96143	0.351003	2.44348e-08	-1.54646	0.351156	1.09015e-05	-.	1	-
1097	HexCer(d18:2/20:0)	HexCer	rs7246617	19	8272163	A	G	0.208253	0.0220651	5.79003e-21	0.225204	0.0219584	2.00507e-24	++	-	1
1098	HexCer(d18:2/20:0)	HexCer	rs148417916	19	8322733	T	G	-0.363951	0.0671415	6.20351e-08	-0.374373	0.0669757	2.39829e-08	.-	-	-
1099	HexCer(d18:2/22:0)	HexCer	rs10938488	4	47492113	G	T	0.136255	0.0285317	1.87699e-06	0.179628	0.0284312	3.02374e-10	.+	-	-
1100	HexCer(d18:2/22:0)	HexCer	rs77434227	4	47501083	A	G	-0.240281	0.0333796	7.16466e-13	-0.297526	0.0332135	5.03691e-19	--	-	3
1101	HexCer(d18:2/22:0)	HexCer	rs35818294	4	47545141	A	C	0.337278	0.0284136	5.29812e-32	0.402601	0.0282004	2.91606e-45	++	1	1
1102	HexCer(d18:2/22:0)	HexCer	rs17572095	4	47583291	A	G	-0.106251	0.0226868	2.97593e-06	-0.14392	0.0226041	2.24437e-10	.-	-	-
1103	HexCer(d18:2/22:0)	HexCer	rs28729388	4	47638863	T	C	-0.207007	0.0228711	2.37086e-19	-0.23383	0.0227734	2.21052e-24	--	-	-
1104	HexCer(d18:2/22:0)	HexCer	rs138593603	4	47801371	G	A	0.468255	0.0816567	1.03903e-08	0.52249	0.0815069	1.58374e-10	++	-	-
1105	HexCer(d18:2/22:0)	HexCer	rs61758472	4	47818208	A	G	0.155705	0.0297021	1.66608e-07	0.172069	0.029643	6.90938e-09	.+	-	-
1106	HexCer(d18:2/22:0)	HexCer	rs6447611	4	48060034	G	T	0.182209	0.021834	9.35686e-17	0.199362	0.0217691	7.86055e-20	++	-	-
1107	HexCer(d18:2/22:0)	HexCer	rs73138446	4	48204780	C	T	0.183	0.0442713	3.62341e-05	0.241767	0.0441409	4.51758e-08	.+	-	-
1108	HexCer(d18:2/22:0)	HexCer	rs3110433	8	107615071	C	T	-0.0963712	0.0221419	1.37082e-05	-0.128946	0.0220836	5.57713e-09	.-	-	1
1109	HexCer(d18:2/22:0)	HexCer	rs62126382	19	8272916	T	C	0.121257	0.0224607	7.09299e-08	0.138711	0.022415	6.62192e-10	.+	-	1
1110	HexCer(d18:2/24:0)	HexCer	rs565431040	3	60477523	T	C	2.07912	0.369112	1.89335e-08	1.92966	0.369105	1.81458e-07	+.	1	-
1111	HexCer(d18:2/24:0)	HexCer	rs10938488	4	47492113	G	T	0.111754	0.0285426	9.2045e-05	0.156434	0.0284555	4.16181e-08	.+	-	-
1112	HexCer(d18:2/24:0)	HexCer	rs77434227	4	47501083	A	G	-0.216298	0.0333955	1.04408e-10	-0.279366	0.0332299	6.00803e-17	--	-	-
1113	HexCer(d18:2/24:0)	HexCer	rs527490096	4	47520260	G	A	1.53086	0.308549	7.21057e-07	1.60664	0.308164	1.9498e-07	..	-	4
1114	HexCer(d18:2/24:0)	HexCer	rs35818294	4	47545141	A	C	0.357831	0.0283172	6.23016e-36	0.433434	0.0280583	1.86797e-52	++	1	1
1115	HexCer(d18:2/24:0)	HexCer	rs17572095	4	47583291	A	G	-0.0950881	0.0226851	2.87162e-05	-0.135577	0.0226082	2.26529e-09	.-	-	-
1116	HexCer(d18:2/24:0)	HexCer	rs76043836	4	47622185	C	A	0.420296	0.076583	4.28282e-08	0.418355	0.0764858	4.75785e-08	++	-	-
1117	HexCer(d18:2/24:0)	HexCer	rs28729388	4	47638863	T	C	-0.208576	0.0228498	1.19536e-19	-0.241032	0.0227417	7.77225e-26	--	-	-
1118	HexCer(d18:2/24:0)	HexCer	rs28879206	4	47684288	C	A	-0.118336	0.0230546	3.04937e-07	-0.129628	0.0230171	1.93737e-08	.-	-	-
1119	HexCer(d18:2/24:0)	HexCer	rs61756977	4	47802162	G	A	0.362078	0.0723572	5.81215e-07	0.458752	0.072091	2.15706e-10	.+	-	-
1120	HexCer(d18:2/24:0)	HexCer	rs139004531	4	47812026	T	C	0.449771	0.0802735	2.24928e-08	0.518471	0.0801143	1.07049e-10	++	-	-
1121	HexCer(d18:2/24:0)	HexCer	rs11736427	4	48039902	T	A	0.187061	0.02255	1.40311e-16	0.208621	0.0224686	2.52254e-20	++	2	-
1122	HexCer(d18:2/24:0)	HexCer	rs55809586	4	48132189	G	A	-0.126414	0.0221027	1.13074e-08	-0.135099	0.0220662	9.93365e-10	--	-	-
1123	HexCer(d18:2/24:0)	HexCer	rs7412	19	45412079	T	C	-0.24908	0.0403823	7.4503e-10	-0.0801543	0.0405115	0.0478508	-.	1	-
1124	LPC(15:0) [sn1]	LPC	rs147224410	2	142219333	C	A	-0.505397	0.106808	2.40717e-06	-0.5914	0.106483	3.33585e-08	.-	-	1
1125	LPC(15:0) [sn1]	LPC	4:180268780_C_T	4	180268780	C	T	3.12666	0.509527	9.5937e-10	2.93242	0.51043	9.71055e-09	++	1	1
1126	LPC(15:0) [sn1]	LPC	rs150781214	16	74131557	C	G	2.55294	0.428644	2.87399e-09	2.53212	0.429108	3.84381e-09	++	-	-
1127	LPC(15:0) [sn1]	LPC	rs148603257	16	74385341	A	G	2.7305	0.44391	8.68976e-10	2.65607	0.445007	2.5514e-09	++	1	1
1128	LPC(15:0) [sn2]	LPC	rs149852572	2	73505422	G	A	0.855261	0.155615	4.12254e-08	0.784578	0.155792	4.93908e-07	+.	1	-
1129	LPC(15:0) [sn2]	LPC	rs573260360	4	74718945	A	G	2.23501	0.399807	2.49376e-08	1.99367	0.402355	7.50741e-07	+.	1	-
1130	LPC(15:0) [sn2]	LPC	rs557522051	4	147585714	T	G	1.54444	0.255078	1.56837e-09	1.49324	0.255544	5.52088e-09	++	1	1
1131	LPC(15:0) [sn2]	LPC	rs113191943	11	59421556	T	C	3.45656	0.628722	4.49405e-08	3.34848	0.630807	1.17551e-07	+.	1	-
1132	LPC(15:0) [sn2]	LPC	rs148603257	16	74385341	A	G	2.78251	0.457932	1.41842e-09	2.76019	0.45951	2.03981e-09	++	1	1
1133	LPC(15-MHDA) [sn1] / LPC(17:0) [sn2]	LPC	4:180268780_C_T	4	180268780	C	T	3.11542	0.527457	3.98117e-09	2.97325	0.528392	1.93343e-08	++	1	-
1134	LPC(15-MHDA) [sn1] / LPC(17:0) [sn2]	LPC	rs184578298	16	78691386	A	G	2.36421	0.387016	1.18574e-09	1.8679	0.388568	1.58775e-06	+.	1	-
1135	LPC(15-MHDA) [sn1] [104_sn1]	LPC	rs533693793	2	238266624	A	C	2.16628	0.38468	2.18869e-08	2.03857	0.385209	1.30165e-07	+.	1	-
1136	LPC(15-MHDA) [sn1] [104_sn1]	LPC	4:180268780_C_T	4	180268780	C	T	3.00749	0.526992	1.30495e-08	2.81209	0.527896	1.04548e-07	+.	1	-
1137	LPC(15-MHDA) [sn1] [104_sn1]	LPC	rs184578298	16	78691386	A	G	2.22639	0.386248	9.55767e-09	1.71536	0.387626	9.95613e-06	+.	1	-
1138	LPC(15-MHDA) [sn2]	LPC	rs188768945	2	38428310	C	T	2.41998	0.42544	1.44965e-08	2.30529	0.425781	6.47289e-08	+.	1	-
1139	LPC(15-MHDA) [sn2]	LPC	rs192162433	2	45749972	C	T	1.21033	0.23952	4.9439e-07	1.34887	0.23923	1.93873e-08	.+	-	1
1140	LPC(15-MHDA) [sn2]	LPC	rs533693793	2	238266624	A	C	2.19556	0.384272	1.33399e-08	2.1072	0.384667	4.61796e-08	++	1	1
1141	LPC(15-MHDA) [sn2]	LPC	4:180744628_A_T	4	180744628	T	A	3.66168	0.608858	2.04801e-09	3.6495	0.609731	2.30378e-09	++	1	1
1142	LPC(15-MHDA) [sn2]	LPC	rs148603257	16	74385341	A	G	2.72703	0.458191	3.00891e-09	2.72729	0.458788	2.95763e-09	++	1	1
1143	LPC(15-MHDA) [sn2]	LPC	rs193096731	18	708202	A	G	1.0107	0.182344	3.18315e-08	0.899857	0.182466	8.4843e-07	+.	1	-
1144	LPC(16:0) [sn1]	LPC	rs139951179	9	1601856	C	T	-1.70396	0.309067	3.70086e-08	-1.46048	0.310134	2.5447e-06	-.	1	-
1145	LPC(16:0) [sn2]	LPC	rs139951179	9	1601856	C	T	-1.73644	0.309059	2.03056e-08	-1.46226	0.310766	2.59294e-06	-.	1	-
1146	LPC(16:1) [sn1]	LPC	rs603424	10	102075479	A	G	-0.264841	0.0288683	6.7823e-20	-0.306061	0.0286595	2.83383e-26	--	1	1
1147	LPC(16:1) [sn2]	LPC	rs603424	10	102075479	A	G	-0.29016	0.0287347	9.91178e-24	-0.334179	0.0284615	2.32609e-31	--	1	1
1148	LPC(16:1) [sn2]	LPC	rs10883461	10	102095069	T	C	-0.0967896	0.0233067	3.328e-05	-0.130284	0.0231621	1.95475e-08	.-	-	-
1149	LPC(16:1) [sn2]	LPC	rs115043539	10	102214579	T	C	-0.186752	0.0475974	9.01936e-05	-0.29438	0.0472428	5.63773e-10	.-	-	-
1150	LPC(17:0) [sn1]	LPC	rs174535	11	61551356	C	T	-0.162752	0.0229528	1.52656e-12	-0.143875	0.0229858	4.2209e-10	--	1	-
1151	LPC(17:0) [sn1]	LPC	rs117907023	18	47337483	A	G	-0.565585	0.103101	4.30834e-08	-0.480176	0.103185	3.35538e-06	-.	1	-
1152	LPC(17:1) (a) [sn1] [104_sn1]	LPC	rs603424	10	102075479	A	G	-0.166945	0.0290256	9.35023e-09	-0.195406	0.0289356	1.61285e-11	--	1	1
1153	LPC(17:1) (a) [sn1] [104_sn1]	LPC	rs61902943	11	95342119	G	A	-0.171013	0.0305928	2.38521e-08	-0.172801	0.0305761	1.7009e-08	--	1	1
1154	LPC(17:1) [sn1] (a) / LPC(17:1) [sn2] (b)	LPC	rs603424	10	102075479	A	G	-0.158144	0.0290443	5.42317e-08	-0.186575	0.0289679	1.29944e-10	.-	-	1
1155	LPC(18:0) [sn1]	LPC	rs61820518	1	191460259	G	T	-1.20049	0.218014	3.83239e-08	-0.764792	0.21809	0.000456551	-.	1	-
1156	LPC(18:0) [sn1]	LPC	rs174562	11	61585144	G	A	-0.219524	0.0229486	1.78159e-21	-0.22909	0.02289	2.56512e-23	--	-	1
1157	LPC(18:0) [sn1]	LPC	rs117220229	11	61604324	A	T	-0.301688	0.0585867	2.71743e-07	-0.342421	0.058465	5.09008e-09	.-	-	-
1158	LPC(18:0) [sn2]	LPC	rs174536	11	61551927	C	A	-0.210541	0.0229522	6.76502e-20	-0.214698	0.0228723	9.59776e-21	--	1	1
1159	LPC(18:0) [sn2]	LPC	rs532950652	21	45031242	C	T	-1.77846	0.377934	2.59174e-06	-2.07912	0.376154	3.44461e-08	.-	-	1
1160	LPC(18:2) [sn1]	LPC	rs142415916	4	39553113	G	A	-0.537023	0.107879	6.64901e-07	-0.597346	0.10762	3.03008e-08	.-	-	1
1161	LPC(18:2) [sn1]	LPC	rs62431982	7	1161049	T	C	-0.189685	0.0343196	3.65104e-08	-0.204691	0.0342637	2.58641e-09	--	1	1
1162	LPC(18:2) [sn1]	LPC	rs174547	11	61570783	C	T	0.109112	0.0226833	1.54928e-06	0.140075	0.0226076	6.30138e-10	.+	-	1
1163	LPC(18:2) [sn2]	LPC	rs142537357	6	168105208	A	G	-0.573764	0.100625	1.24802e-08	-0.559763	0.100532	2.70401e-08	--	1	1
1164	LPC(18:2) [sn2]	LPC	rs174568	11	61593816	T	C	0.125485	0.0227264	3.5267e-08	0.163814	0.0226198	5.15908e-13	++	-	1
1165	LPC(18:3) [sn1] (a)/LPC(18:3) [sn2] (b)	LPC	rs28456	11	61589481	G	A	0.117492	0.0234903	5.85963e-07	0.138171	0.0233979	3.7425e-09	.+	-	1
1166	LPC(18:3) [sn1] (b)	LPC	rs174529	11	61543961	C	T	-0.136248	0.0227112	2.26738e-09	-0.128257	0.0225552	1.45246e-08	--	1	1
1167	LPC(18:3) [sn2] (a)	LPC	rs174564	11	61588305	G	A	0.190532	0.0226963	6.09914e-17	0.21537	0.0226123	2.63636e-21	++	-	1
1168	LPC(19:0) (a) [sn1] [104_sn1]	LPC	rs149011262	10	8638174	T	C	-0.992832	0.181443	4.84795e-08	-0.818577	0.181669	6.80982e-06	-.	1	-
1169	LPC(19:0) (a) [sn1] [104_sn1]	LPC	rs10509742	10	102090924	T	A	-0.202502	0.0486291	3.16606e-05	-0.265206	0.0484879	4.71607e-08	.-	-	1
1170	LPC(19:0) [sn1] (b)	LPC	rs174535	11	61551356	C	T	-0.12963	0.023017	1.87424e-08	-0.0953877	0.0230444	3.5337e-05	-.	1	-
1171	LPC(19:0) [sn1] (b)	LPC	rs429358	19	45411941	C	T	0.192013	0.0314855	1.15706e-09	0.130431	0.031537	3.60506e-05	+.	1	-
1172	LPC(19:0) [sn2] (a)	LPC	rs114345370	5	160985347	T	G	-0.397808	0.0723706	4.19614e-08	-0.378791	0.0723215	1.70706e-07	-.	1	-
1173	LPC(19:0) [sn2] (a)	LPC	rs10509742	10	102090924	T	A	-0.209223	0.0486579	1.73544e-05	-0.271623	0.048512	2.26267e-08	.-	-	1
1174	LPC(20:0) [sn1]	LPC	rs429358	19	45411941	C	T	0.179989	0.0314422	1.0969e-08	0.136684	0.0314048	1.37268e-05	+.	1	-
1175	LPC(20:0) [sn2]	LPC	rs429358	19	45411941	C	T	0.178045	0.0313612	1.45877e-08	0.139734	0.0313381	8.48447e-06	+.	1	-
1176	LPC(20:1) [sn1]	LPC	rs118096655	6	108957033	G	A	-0.460569	0.0935619	8.80473e-07	-0.519224	0.0934533	2.91909e-08	.-	-	1
1177	LPC(20:1) [sn1]	LPC	rs429358	19	45411941	C	T	0.181798	0.0315258	8.54604e-09	0.143102	0.0315149	5.71613e-06	+.	1	-
1178	LPC(20:1) [sn2]	LPC	rs564454140	9	138122824	C	T	2.55204	0.442051	8.54553e-09	2.53473	0.440645	9.61031e-09	++	1	1
1179	LPC(20:1) [sn2]	LPC	rs429358	19	45411941	C	T	0.17347	0.0313384	3.25283e-08	0.135213	0.0312912	1.57722e-05	+.	1	-
1180	LPC(20:2) [sn1]	LPC	rs17200542	4	127572943	T	G	-0.113807	0.0219253	2.20105e-07	-0.123161	0.0218369	1.81915e-08	.-	-	1
1181	LPC(20:2) [sn1]	LPC	rs118096655	6	108957033	G	A	-0.454616	0.0935798	1.22071e-06	-0.535057	0.0933376	1.05615e-08	.-	-	1
1182	LPC(20:2) [sn1]	LPC	rs174564	11	61588305	G	A	0.26096	0.0228011	6.50902e-30	0.310089	0.022576	4.57533e-42	++	-	1
1183	LPC(20:2) [sn1]	LPC	rs139957766	11	61607047	A	G	0.362237	0.0652443	2.96873e-08	0.431157	0.065003	3.64143e-11	++	-	-
1184	LPC(20:2) [sn1]	LPC	rs7118175	11	61639358	T	C	-0.199477	0.0406066	9.27237e-07	-0.23332	0.0404453	8.46758e-09	.-	-	-
1185	LPC(20:2) [sn1]	LPC	rs2727261	11	61712131	C	T	-0.215947	0.035327	1.05049e-09	-0.248349	0.0351636	1.85977e-12	--	-	-
1186	LPC(20:2) [sn2]	LPC	rs1014773	4	127675927	A	C	-0.119832	0.0222869	7.90064e-08	-0.13082	0.0221893	3.96688e-09	.-	-	1
1187	LPC(20:2) [sn2]	LPC	rs174564	11	61588305	G	A	0.271511	0.0226914	1.76645e-32	0.318979	0.0224452	8.26945e-45	++	-	1
1188	LPC(20:2) [sn2]	LPC	rs139957766	11	61607047	A	G	0.377846	0.0650785	6.82912e-09	0.446501	0.0647822	6.2107e-12	++	-	-
1189	LPC(20:2) [sn2]	LPC	rs7118175	11	61639358	T	C	-0.209399	0.0404786	2.40001e-07	-0.243827	0.0402831	1.5385e-09	.-	-	-
1190	LPC(20:2) [sn2]	LPC	rs174467	11	61662661	G	T	-0.148067	0.0315477	2.77769e-06	-0.18306	0.031407	5.98967e-09	.-	-	-
1191	LPC(20:2) [sn2]	LPC	rs2727261	11	61712131	C	T	-0.196629	0.0352361	2.51878e-08	-0.225537	0.0350551	1.3588e-10	--	-	-
1192	LPC(20:3) [sn1]	LPC	rs547919212	8	96610856	C	T	0.875452	0.173023	4.5702e-07	0.974733	0.17154	1.49232e-08	.+	-	1
1193	LPC(20:3) [sn1]	LPC	rs76376981	11	61418816	C	G	0.285164	0.0586442	1.21675e-06	0.319639	0.0583995	4.81965e-08	.+	-	-
1194	LPC(20:3) [sn1]	LPC	rs968567	11	61595564	T	C	0.397426	0.0280283	1.12883e-44	0.452146	0.0276527	2.32151e-58	++	1	1
1195	LPC(20:3) [sn1]	LPC	rs17185413	11	61730553	C	T	0.146674	0.0268976	5.17936e-08	0.161422	0.0267734	1.7617e-09	.+	-	-
1196	LPC(20:3) [sn1]	LPC	rs7500839	16	15060466	T	C	0.211425	0.0288592	2.95817e-13	0.215841	0.0287298	7.68541e-14	++	-	-
1197	LPC(20:3) [sn1]	LPC	rs62039480	16	15137450	A	G	-0.25824	0.0231416	1.62471e-28	-0.270879	0.0229737	1.49205e-31	--	-	1
1198	LPC(20:3) [sn1]	LPC	rs144144043	16	15158089	C	T	-0.345322	0.0597663	8.09228e-09	-0.330744	0.0595497	2.94703e-08	--	-	-
1199	LPC(20:3) [sn1]	LPC	rs35429473	16	15179788	G	A	0.28502	0.0343183	1.32145e-16	0.291376	0.0341335	1.89998e-17	++	-	-
1200	LPC(20:3) [sn1]	LPC	rs11645609	16	15528784	T	C	0.180123	0.0299091	1.92339e-09	0.159627	0.0297951	9.03982e-08	+.	-	-
1201	LPC(20:3) [sn1]	LPC	rs73002956	19	19578743	G	A	-0.238713	0.0390879	1.08954e-09	-0.149153	0.0389677	0.000130717	-.	1	-
1202	LPC(20:3) [sn2]	LPC	rs76376981	11	61418816	C	G	0.314867	0.0585972	8.28919e-08	0.355188	0.0583077	1.26917e-09	.+	-	-
1203	LPC(20:3) [sn2]	LPC	rs198446	11	61503381	A	G	0.127665	0.0261762	1.1668e-06	0.152208	0.0260183	5.4834e-09	.+	-	-
1204	LPC(20:3) [sn2]	LPC	rs968567	11	61595564	T	C	0.42971	0.0278803	3.31114e-52	0.49438	0.0274091	4.73012e-70	++	1	1
1205	LPC(20:3) [sn2]	LPC	rs17185413	11	61730553	C	T	0.148703	0.0268917	3.36547e-08	0.165913	0.0267478	5.97898e-10	++	-	-
1206	LPC(20:3) [sn2]	LPC	rs67951111	16	14493828	G	C	0.138878	0.0276835	5.56736e-07	0.154848	0.0275202	1.97277e-08	.+	-	-
1207	LPC(20:3) [sn2]	LPC	rs117339225	16	14777392	A	G	-0.34727	0.0547117	2.39689e-10	-0.359474	0.0544382	4.47486e-11	--	-	-
1208	LPC(20:3) [sn2]	LPC	rs7500839	16	15060466	T	C	0.216448	0.028853	7.8347e-14	0.226227	0.0286981	4.28701e-15	++	-	-
1209	LPC(20:3) [sn2]	LPC	rs62039480	16	15137450	A	G	-0.277495	0.0230909	9.45996e-33	-0.295239	0.022894	2.44324e-37	--	1	1
1210	LPC(20:3) [sn2]	LPC	rs35429473	16	15179788	G	A	0.303248	0.0342929	1.29917e-18	0.312655	0.0340861	6.76496e-20	++	-	-
1211	LPC(20:3) [sn2]	LPC	rs11645609	16	15528784	T	C	0.189765	0.0298861	2.48065e-10	0.169668	0.0297582	1.28913e-08	++	-	-
1212	LPC(20:3) [sn2]	LPC	rs2228603	19	19329924	T	C	-0.232343	0.0414041	2.14442e-08	-0.144052	0.0412734	0.000489827	-.	1	-
1213	LPC(20:4) [sn1]	LPC	rs198462	11	61524119	A	G	0.136216	0.0215586	2.889e-10	0.128935	0.0215296	2.29178e-09	++	-	-
1214	LPC(20:4) [sn1]	LPC	rs17762402	11	61553201	A	G	0.238666	0.0419228	1.36948e-08	0.223969	0.0419044	9.68365e-08	+.	-	-
1215	LPC(20:4) [sn1]	LPC	rs174567	11	61593005	G	A	-0.402577	0.0218697	2.90617e-72	-0.392551	0.021886	7.75927e-69	--	1	1
1216	LPC(20:4) [sn1]	LPC	rs139957766	11	61607047	A	G	-0.383388	0.0646913	3.29416e-09	-0.369679	0.0646245	1.12243e-08	--	-	-
1217	LPC(20:4) [sn1]	LPC	rs113003506	11	61629377	T	C	-0.225619	0.0338671	3.06181e-11	-0.214993	0.0338443	2.33641e-10	--	-	-
1218	LPC(20:4) [sn1]	LPC	rs174467	11	61662661	G	T	0.179604	0.0313192	1.0337e-08	0.167955	0.0312982	8.38767e-08	+.	-	-
1219	LPC(20:4) [sn2]	LPC	rs11230741	11	61351107	A	G	0.178715	0.0289987	7.76742e-10	0.1838	0.0289656	2.42436e-10	++	-	-
1220	LPC(20:4) [sn2]	LPC	rs198460	11	61524974	A	G	0.18387	0.0219141	6.28562e-17	0.181891	0.0218751	1.19926e-16	++	-	-
1221	LPC(20:4) [sn2]	LPC	rs572537530	11	61529656	C	G	-1.05543	0.163088	1.06089e-10	-0.974241	0.163383	2.64164e-09	--	-	-
1222	LPC(20:4) [sn2]	LPC	rs117301449	11	61548004	A	G	-0.733364	0.127786	1.00548e-08	-0.725473	0.127706	1.41178e-08	--	-	-
1223	LPC(20:4) [sn2]	LPC	rs193250731	11	61567670	G	T	-0.361834	0.0630166	9.91391e-09	-0.387463	0.0629561	8.13953e-10	--	-	-
1224	LPC(20:4) [sn2]	LPC	rs61897792	11	61586886	T	C	0.256852	0.0374696	8.37866e-12	0.252774	0.0374874	1.77623e-11	++	-	-
1225	LPC(20:4) [sn2]	LPC	rs174564	11	61588305	G	A	-0.571371	0.0213442	1.90513e-144	-0.585882	0.0211961	5.75109e-153	--	-	1
1226	LPC(20:4) [sn2]	LPC	rs174569	11	61594164	C	T	-0.69996	0.0920048	3.42755e-14	-0.695159	0.0919359	5.01748e-14	--	-	-
1227	LPC(20:4) [sn2]	LPC	rs139957766	11	61607047	A	G	-0.594524	0.0648848	7.41135e-20	-0.591265	0.0648889	1.17684e-19	--	-	-
1228	LPC(20:4) [sn2]	LPC	rs73487492	11	61621611	G	A	-0.366082	0.0496055	2.0068e-13	-0.367858	0.0495311	1.47135e-13	--	-	-
1229	LPC(20:4) [sn2]	LPC	rs562172	11	61626167	T	C	0.247344	0.0382755	1.1561e-10	0.274531	0.0381915	7.72914e-13	++	-	-
1230	LPC(20:4) [sn2]	LPC	rs113003506	11	61629377	T	C	-0.340884	0.0340959	2.75736e-23	-0.333573	0.0340897	2.17462e-22	--	-	-
1231	LPC(20:4) [sn2]	LPC	rs17764288	11	61633736	A	G	-0.635225	0.101173	3.71542e-10	-0.663078	0.101023	5.81534e-11	--	-	-
1232	LPC(20:4) [sn2]	LPC	rs7115739	11	61641717	G	T	0.473602	0.0669194	1.70593e-12	0.426222	0.0669515	2.13943e-10	++	-	-
1233	LPC(20:4) [sn2]	LPC	rs174467	11	61662661	G	T	0.254749	0.0314663	7.53788e-16	0.246948	0.0314745	5.59404e-15	++	-	-
1234	LPC(20:4) [sn2]	LPC	rs2524292	11	61695146	G	T	-0.296735	0.0452447	6.04514e-11	-0.277834	0.0452375	8.94675e-10	--	-	-
1235	LPC(20:4) [sn2]	LPC	rs972354	11	61717607	T	C	-0.228764	0.0361978	2.88846e-10	-0.236311	0.0361451	7.00628e-11	--	-	-
1236	LPC(20:5) [sn1]	LPC	rs193250731	11	61567670	G	T	-0.348575	0.0629327	3.21925e-08	-0.391	0.0627651	5.0852e-10	--	-	-
1237	LPC(20:5) [sn1]	LPC	rs174553	11	61575158	G	A	-0.398267	0.0222723	1.04092e-68	-0.402988	0.0221896	8.97219e-71	--	1	1
1238	LPC(20:5) [sn1]	LPC	rs139957766	11	61607047	A	G	-0.399263	0.0651791	9.74779e-10	-0.38804	0.0651034	2.69422e-09	--	-	-
1239	LPC(20:5) [sn1]	LPC	rs113003506	11	61629377	T	C	-0.24136	0.034226	2.01175e-12	-0.222176	0.034181	8.80786e-11	--	-	-
1240	LPC(20:5) [sn1]	LPC	rs174472	11	61671956	G	A	-0.132674	0.0219693	1.66522e-09	-0.129128	0.0219141	4.06468e-09	--	-	-
1241	LPC(20:5) [sn2]	LPC	rs193250731	11	61567670	G	T	-0.36186	0.0628745	9.20268e-09	-0.407862	0.0626607	8.33094e-11	--	-	-
1242	LPC(20:5) [sn2]	LPC	rs174553	11	61575158	G	A	-0.404881	0.0222134	3.32347e-71	-0.410058	0.0221154	1.38621e-73	--	1	1
1243	LPC(20:5) [sn2]	LPC	rs61897792	11	61586886	T	C	0.211023	0.0375128	2.01059e-08	0.203226	0.0374665	6.20629e-08	+.	-	-
1244	LPC(20:5) [sn2]	LPC	rs139957766	11	61607047	A	G	-0.402698	0.0651474	6.85842e-10	-0.389753	0.0650345	2.2015e-09	--	-	-
1245	LPC(20:5) [sn2]	LPC	rs113003506	11	61629377	T	C	-0.245652	0.0341856	7.70483e-13	-0.224179	0.0341236	5.55619e-11	--	-	-
1246	LPC(20:5) [sn2]	LPC	rs174472	11	61671956	G	A	-0.137494	0.0219374	3.99016e-10	-0.135806	0.0218646	5.71785e-10	--	-	-
1247	LPC(22:0) [sn1]	LPC	rs62163220	2	139509156	C	T	-0.331204	0.079015	2.81602e-05	-0.444532	0.0786742	1.69292e-08	.-	-	1
1248	LPC(22:0) [sn1]	LPC	rs174537	11	61552680	T	G	-0.14424	0.0229474	3.55694e-10	-0.109758	0.0229367	1.75867e-06	-.	1	-
1249	LPC(22:0) [sn2]	LPC	rs62163220	2	139509156	C	T	-0.318249	0.0788879	5.55975e-05	-0.436163	0.0786321	3.06484e-08	.-	-	1
1250	LPC(22:0) [sn2]	LPC	rs35371154	5	29524893	A	G	0.216528	0.044754	1.34576e-06	0.259138	0.0446365	6.92818e-09	.+	-	1
1251	LPC(22:0) [sn2]	LPC	rs174536	11	61551927	C	A	-0.132362	0.022896	7.9637e-09	-0.101304	0.0229045	1.00054e-05	-.	1	-
1252	LPC(22:1) [sn1]	LPC	rs102275	11	61557803	C	T	-0.14519	0.0228633	2.35198e-10	-0.112854	0.0228371	8.01527e-07	-.	1	-
1253	LPC(22:1) [sn1]	LPC	rs4984237	15	34657589	G	A	0.153681	0.0239623	1.57602e-10	0.144701	0.0238862	1.50995e-09	++	1	1
1254	LPC(22:1) [sn2]	LPC	rs185940794	8	96427975	A	G	-0.949404	0.183381	2.34051e-07	-1.06305	0.18283	6.49359e-09	.-	-	1
1255	LPC(22:1) [sn2]	LPC	rs102275	11	61557803	C	T	-0.129527	0.0227542	1.34443e-08	-0.0980245	0.0227098	1.63277e-05	-.	1	-
1256	LPC(22:1) [sn2]	LPC	rs2279686	15	34654718	T	C	0.119359	0.021826	4.8218e-08	0.105334	0.021765	1.36392e-06	+.	1	-
1257	LPC(22:4) [sn1]	LPC	rs1535	11	61597972	G	A	-0.334944	0.0224513	7.65251e-49	-0.343481	0.0223458	1.12143e-51	--	1	1
1258	LPC(22:4) [sn1]	LPC	rs139957766	11	61607047	A	G	-0.37109	0.0651674	1.30465e-08	-0.354083	0.0650193	5.3866e-08	-.	-	-
1259	LPC(22:4) [sn1]	LPC	rs113268188	11	61634829	G	T	-0.229566	0.0345204	3.29179e-11	-0.227154	0.0344144	4.57194e-11	--	-	-
1260	LPC(22:4) [sn2]	LPC	rs174566	11	61592362	G	A	-0.283413	0.022583	2.49134e-35	-0.289735	0.0224972	4.35177e-37	--	-	1
1261	LPC(22:4) [sn2]	LPC	rs113268188	11	61634829	G	T	-0.208464	0.0345511	1.74296e-09	-0.202433	0.0344625	4.57639e-09	--	-	-
1262	LPC(22:4) [sn2]	LPC	rs144246785	14	95979088	A	G	0.186111	0.0355898	1.76816e-07	0.19827	0.0354849	2.43274e-08	.+	-	1
1263	LPC(22:5) [sn1] (n3)/LPC(22:5) [sn2] (n6)	LPC	rs3798718	6	11036447	G	A	0.141387	0.025516	3.33037e-08	0.161064	0.0253896	2.58221e-10	++	1	1
1264	LPC(22:5) [sn1] (n3)/LPC(22:5) [sn2] (n6)	LPC	rs174529	11	61543961	C	T	-0.291381	0.0225995	3.04617e-37	-0.289164	0.0225305	6.55798e-37	--	1	1
1265	LPC(22:5) [sn1] (n3)/LPC(22:5) [sn2] (n6)	LPC	rs113003506	11	61629377	T	C	-0.196643	0.0342424	1.028e-08	-0.189149	0.0341533	3.31319e-08	--	-	-
1266	LPC(22:5) [sn1] (n3)/LPC(22:5) [sn2] (n6)	LPC	rs181924451	20	49970758	C	T	0.974405	0.174994	2.75212e-08	0.970985	0.174233	2.712e-08	++	1	1
1267	LPC(22:5) [sn1] (n6)	LPC	rs9380073	6	11062150	T	C	-0.189369	0.0256725	1.91234e-13	-0.187135	0.0256515	3.45859e-13	--	1	1
1268	LPC(22:5) [sn1] (n6)	LPC	rs6479877	10	64878118	G	C	0.132735	0.0224342	3.53225e-09	0.116961	0.0224402	1.95791e-07	+.	1	-
1269	LPC(22:5) [sn1] (n6)	LPC	rs10792317	11	61433285	T	C	-0.13304	0.0223202	2.70525e-09	-0.120818	0.0223245	6.53119e-08	-.	-	-
1270	LPC(22:5) [sn1] (n6)	LPC	rs174532	11	61548874	A	G	0.141207	0.0235539	2.19922e-09	0.136121	0.0235462	7.94783e-09	++	-	-
1271	LPC(22:5) [sn1] (n6)	LPC	rs174565	11	61591636	G	C	-0.349343	0.0315375	4.31113e-28	-0.341655	0.0315363	5.90836e-27	--	1	1
1272	LPC(22:5) [sn1] (n6)	LPC	rs79976480	11	61598391	G	A	-0.345318	0.0694357	6.78653e-07	-0.346003	0.0693743	6.31895e-07	..	2	2
1273	LPC(22:5) [sn2] (n3)	LPC	rs3798719	6	11036825	T	C	0.123735	0.0253471	1.13841e-06	0.139046	0.0252413	3.98968e-08	.+	-	1
1274	LPC(22:5) [sn2] (n3)	LPC	rs174528	11	61543499	C	T	-0.206939	0.0226365	9.74744e-20	-0.195442	0.0225999	7.7012e-18	--	1	1
1275	LPC(22:6) [sn1]	LPC	rs174555	11	61579760	C	T	-0.178877	0.0236036	4.411e-14	-0.172316	0.0235771	3.30763e-13	--	1	1
1276	LPC(22:6) [sn2]	LPC	rs4246215	11	61564299	T	G	-0.201233	0.0226878	1.06331e-18	-0.192928	0.0226765	2.41729e-17	--	1	-
1277	LPC(24:0) [sn1]	LPC	rs62163220	2	139509156	C	T	-0.277817	0.0793316	0.000465085	-0.446866	0.0789471	1.59789e-08	.-	-	1
1278	LPC(24:0) [sn1]	LPC	rs2625290	11	19993339	C	A	-0.162931	0.0287003	1.44969e-08	-0.130393	0.0286889	5.61021e-06	-.	1	-
1279	LPC(24:0) [sn1]	LPC	rs174574	11	61600342	C	A	0.181305	0.0229379	3.36699e-15	0.142792	0.0229401	5.29054e-10	++	1	-
1280	LPC(24:0) [sn1]	LPC	rs7412	19	45412079	T	C	-0.231547	0.0402405	9.41278e-09	-0.0823549	0.0402592	0.0408674	-.	1	-
1281	LPC(24:0) [sn2]	LPC	rs35371154	5	29524893	A	G	0.195287	0.0448998	1.3877e-05	0.246115	0.0447919	4.14541e-08	.+	-	1
1282	LPC(24:0) [sn2]	LPC	rs174574	11	61600342	C	A	0.165146	0.0229623	7.44247e-13	0.127963	0.0229896	2.75709e-08	++	1	-
1283	LPC(24:0) [sn2]	LPC	rs7412	19	45412079	T	C	-0.242489	0.0402144	1.79295e-09	-0.097815	0.040311	0.0152792	-.	1	-
1284	LPC(26:0) [sn1]	LPC	rs174574	11	61600342	C	A	0.202709	0.0228733	1.12971e-18	0.164225	0.022799	6.98528e-13	++	1	-
1285	LPC(26:0) [sn2]	LPC	rs174574	11	61600342	C	A	0.180813	0.0228768	3.3503e-15	0.144999	0.0228425	2.38147e-10	++	1	-
1286	LPC(O-16:0)	LPC(O)	rs554961731	7	40677036	A	G	2.0974	0.369394	1.45596e-08	1.88301	0.369604	3.62786e-07	+.	1	-
1287	LPC(O-16:0)	LPC(O)	rs174535	11	61551356	C	T	-0.19988	0.0228955	3.57724e-18	-0.182616	0.0229221	2.12253e-15	--	1	-
1288	LPC(O-16:0)	LPC(O)	rs181880060	12	13403512	C	G	2.71271	0.516462	1.55787e-07	2.92067	0.516175	1.60862e-08	.+	-	1
1289	LPC(O-16:0)	LPC(O)	rs29183	18	9970956	C	A	0.13158	0.0236147	2.6629e-08	0.101307	0.023653	1.87445e-05	+.	1	-
1290	LPC(O-16:0)	LPC(O)	rs7412	19	45412079	T	C	-0.0351358	0.0404527	0.385233	0.220717	0.0403177	4.61066e-08	.+	-	1
1291	LPC(O-18:0)	LPC(O)	rs570248035	7	40644379	C	G	2.08607	0.365492	1.23017e-08	1.99843	0.365571	4.85146e-08	++	1	1
1292	LPC(O-18:0)	LPC(O)	rs174560	11	61581764	C	T	-0.181256	0.0236489	2.15196e-14	-0.163927	0.0236816	5.03516e-12	--	1	-
1293	LPC(O-18:0)	LPC(O)	rs7412	19	45412079	T	C	0.00364817	0.0404531	0.928129	0.246426	0.040292	1.04478e-09	.+	-	1
1294	LPC(O-18:1)	LPC(O)	rs571326882	5	122613842	T	C	1.49151	0.285419	1.82315e-07	1.64114	0.285194	9.43539e-09	.+	-	1
1295	LPC(O-18:1)	LPC(O)	rs570248035	7	40644379	C	G	2.07615	0.366511	1.57292e-08	1.935	0.36676	1.38279e-07	+.	1	-
1296	LPC(O-18:1)	LPC(O)	rs174535	11	61551356	C	T	-0.162552	0.0230207	1.89483e-12	-0.148588	0.0230412	1.25437e-10	--	1	-
1297	LPC(O-18:1)	LPC(O)	rs143807380	14	99089657	C	T	0.875073	0.157962	3.30967e-08	0.775325	0.158152	1.00482e-06	+.	1	-
1298	LPC(O-20:0)	LPC(O)	rs102275	11	61557803	C	T	-0.180269	0.0228571	3.7975e-15	-0.152354	0.0228963	3.16289e-11	--	1	-
1299	LPC(O-20:1)	LPC(O)	rs174535	11	61551356	C	T	-0.172701	0.0229925	6.91406e-14	-0.159122	0.0230078	5.24235e-12	--	1	-
1300	LPC(O-22:0)	LPC(O)	rs102275	11	61557803	C	T	-0.189773	0.0228525	1.29033e-16	-0.162273	0.0229224	1.65048e-12	--	1	-
1301	LPC(O-22:1)	LPC(O)	rs174535	11	61551356	C	T	-0.168436	0.0229806	2.68382e-13	-0.146294	0.0230283	2.29903e-10	--	1	-
1302	LPC(O-24:0)	LPC(O)	rs6552832	4	185773413	T	C	-0.170976	0.0233903	3.34607e-13	-0.19554	0.0233889	8.47102e-17	--	1	1
1303	LPC(O-24:0)	LPC(O)	rs72795121	5	131638324	A	T	-0.132632	0.0218956	1.50179e-09	-0.142973	0.0219068	7.61199e-11	--	1	1
1304	LPC(O-24:0)	LPC(O)	rs102275	11	61557803	C	T	-0.176499	0.0229094	1.58477e-14	-0.140913	0.0230001	9.65063e-10	--	1	-
1305	LPC(O-24:1)	LPC(O)	rs6552832	4	185773413	T	C	-0.128856	0.0235031	4.61724e-08	-0.143685	0.0235202	1.12162e-09	--	-	1
1306	LPC(O-24:1)	LPC(O)	rs102275	11	61557803	C	T	-0.169331	0.0229565	1.90138e-13	-0.138396	0.0230344	2.00227e-09	--	1	-
1307	LPC(O-24:1)	LPC(O)	rs9898547	17	38136026	T	G	-0.105446	0.0221811	2.05961e-06	-0.122436	0.0221946	3.64909e-08	.-	-	1
1308	LPC(O-24:2)	LPC(O)	rs6552832	4	185773413	T	C	-0.126269	0.0234659	8.19641e-08	-0.134699	0.023446	1.02278e-08	.-	-	1
1309	LPC(O-24:2)	LPC(O)	rs102275	11	61557803	C	T	-0.173551	0.0229242	4.42504e-14	-0.151231	0.0229487	4.87823e-11	--	1	-
1310	LPC(P-16:0)	LPC(P)	rs174535	11	61551356	C	T	-0.241594	0.0227614	5.79138e-26	-0.215725	0.0228168	5.67056e-21	--	1	-
1311	LPC(P-16:0)	LPC(P)	rs75992720	11	61605578	G	T	-0.312827	0.0527194	3.26594e-09	-0.296355	0.0527355	2.07884e-08	--	-	-
1312	LPC(P-16:0)	LPC(P)	rs1077989	14	67975822	C	A	-0.145567	0.0220524	4.51229e-11	-0.163138	0.0220189	1.50381e-13	--	1	1
1313	LPC(P-16:0)	LPC(P)	rs7412	19	45412079	T	C	0.00599763	0.0404156	0.881897	0.221303	0.04027	4.09224e-08	.+	-	1
1314	LPC(P-18:0)	LPC(P)	rs102274	11	61557826	C	T	-0.233512	0.02285	3.14365e-24	-0.205382	0.0229215	4.90606e-19	--	1	-
1315	LPC(P-18:0)	LPC(P)	rs7412	19	45412079	T	C	0.0557956	0.0404208	0.167567	0.261186	0.0402322	9.56777e-11	.+	-	1
1316	LPC(P-18:1)	LPC(P)	rs174535	11	61551356	C	T	-0.200831	0.022918	2.68841e-18	-0.17352	0.0229611	5.0445e-14	--	1	-
1317	LPC(P-18:1)	LPC(P)	rs1077989	14	67975822	C	A	-0.128873	0.022124	6.0725e-09	-0.139016	0.0220994	3.4644e-10	--	1	1
1318	LPC(P-20:0)	LPC(P)	rs102275	11	61557803	C	T	-0.290382	0.0226504	6.10739e-37	-0.267742	0.0227443	1.80176e-31	--	1	-
1319	LPC(P-20:0)	LPC(P)	rs1077989	14	67975822	C	A	-0.161202	0.0220905	3.40146e-13	-0.177278	0.0220861	1.25459e-15	--	1	1
1320	LPE(16:0) [sn1]	LPE	rs6689	6	32627700	G	A	0.269809	0.0449921	2.25347e-09	0.201331	0.0450354	8.1866e-06	+.	1	-
1321	LPE(16:0) [sn1]	LPE	rs780557625	11	94770441	C	T	-1.99202	0.360924	3.58801e-08	-1.67624	0.361418	3.61197e-06	-.	1	-
1322	LPE(16:0) [sn1]	LPE	rs530885291	11	117053959	A	G	-1.83517	0.226761	7.44394e-16	-1.69165	0.226872	1.04617e-13	--	1	1
1323	LPE(16:0) [sn1]	LPE	rs72739147	15	58571401	T	A	-0.254723	0.0318746	1.72854e-15	-0.254946	0.0318335	1.49888e-15	--	-	-
1324	LPE(16:0) [sn1]	LPE	rs938509	15	58582294	T	C	0.125486	0.0255972	9.84185e-07	0.139813	0.0255292	4.72254e-08	.+	-	-
1325	LPE(16:0) [sn1]	LPE	rs11071373	15	58646053	G	A	-0.156044	0.0276353	1.7876e-08	-0.136236	0.0276372	8.51785e-07	-.	-	-
1326	LPE(16:0) [sn1]	LPE	rs190182262	15	58659418	A	T	0.396499	0.0542641	3.55465e-13	0.428924	0.0540955	3.36115e-15	++	-	-
1327	LPE(16:0) [sn1]	LPE	rs117880004	15	58662033	G	A	-0.683081	0.113162	1.69946e-09	-0.572021	0.113104	4.41748e-07	-.	-	-
1328	LPE(16:0) [sn1]	LPE	rs2043085	15	58680954	C	T	-0.35655	0.0221721	1.32383e-56	-0.35149	0.0221064	2.70737e-55	--	1	-
1329	LPE(16:0) [sn1]	LPE	rs75663614	15	58687040	C	T	-0.43644	0.0634381	6.90119e-12	-0.406389	0.0634408	1.64119e-10	--	-	-
1330	LPE(16:0) [sn1]	LPE	rs62000866	15	58701049	A	T	0.325887	0.055111	3.66325e-09	0.325082	0.0550238	3.82144e-09	++	-	-
1331	LPE(16:0) [sn1]	LPE	rs2070895	15	58723939	A	G	0.404542	0.0258228	1.6249e-53	0.380176	0.0258626	2.09691e-47	++	2	2
1332	LPE(16:0) [sn1]	LPE	rs35138338	15	58744481	T	C	-0.1545	0.0277302	2.69738e-08	-0.138788	0.0277229	5.80093e-07	-.	-	-
1333	LPE(16:0) [sn1]	LPE	rs113298164	15	58855748	T	C	1.27836	0.242526	1.4095e-07	1.25987	0.24227	2.06222e-07	..	4	5
1334	LPE(16:0) [sn1]	LPE	rs4420638	19	45422946	G	A	0.169992	0.0306921	3.25445e-08	0.116824	0.0307265	0.000145467	+.	1	-
1335	LPE(16:0) [sn2]	LPE	rs6689	6	32627700	G	A	0.27177	0.0449923	1.7552e-09	0.205019	0.0450009	5.55856e-06	+.	1	-
1336	LPE(16:0) [sn2]	LPE	rs530885291	11	117053959	A	G	-1.76352	0.226893	9.54363e-15	-1.62285	0.226827	9.66936e-13	--	1	1
1337	LPE(16:0) [sn2]	LPE	rs2899623	15	58579644	C	T	-0.239047	0.0309504	1.38779e-14	-0.234165	0.030892	4.20422e-14	--	3	-
1338	LPE(16:0) [sn2]	LPE	rs938509	15	58582294	T	C	0.131502	0.0255943	2.90661e-07	0.147695	0.0254983	7.69473e-09	.+	-	-
1339	LPE(16:0) [sn2]	LPE	rs11071373	15	58646053	G	A	-0.157367	0.0276363	1.36323e-08	-0.132732	0.0276174	1.58941e-06	-.	-	-
1340	LPE(16:0) [sn2]	LPE	rs190182262	15	58659418	A	T	0.405253	0.0542516	1.0748e-13	0.441428	0.0540254	4.90844e-16	++	-	-
1341	LPE(16:0) [sn2]	LPE	rs117880004	15	58662033	G	A	-0.634398	0.113245	2.24409e-08	-0.519088	0.113051	4.53347e-06	-.	-	-
1342	LPE(16:0) [sn2]	LPE	rs2043085	15	58680954	C	T	-0.3542	0.0221909	7.96898e-56	-0.349551	0.0220974	8.80482e-55	--	1	-
1343	LPE(16:0) [sn2]	LPE	rs75663614	15	58687040	C	T	-0.446385	0.0634393	2.27692e-12	-0.420906	0.0633981	3.49598e-11	--	-	-
1344	LPE(16:0) [sn2]	LPE	rs440183	15	58692007	A	G	-0.110292	0.0248672	9.37455e-06	-0.141551	0.0247688	1.15802e-08	.-	-	-
1345	LPE(16:0) [sn2]	LPE	rs62000866	15	58701049	A	T	0.332861	0.0551029	1.70118e-09	0.33183	0.0549669	1.76257e-09	++	-	-
1346	LPE(16:0) [sn2]	LPE	rs2070895	15	58723939	A	G	0.397208	0.0258679	1.31715e-51	0.372097	0.0258911	1.54241e-45	++	2	2
1347	LPE(16:0) [sn2]	LPE	rs35138338	15	58744481	T	C	-0.160443	0.0277234	7.74828e-09	-0.146605	0.0276973	1.27337e-07	-.	-	-
1348	LPE(16:0) [sn2]	LPE	rs113298164	15	58855748	T	C	1.2761	0.242547	1.48541e-07	1.25836	0.242132	2.09826e-07	..	4	5
1349	LPE(16:0) [sn2]	LPE	rs4420638	19	45422946	G	A	0.170043	0.0306934	3.24229e-08	0.120036	0.0307021	9.41038e-05	+.	1	-
1350	LPE(17:0) [sn1]	LPE	rs74790254	8	23385228	C	G	0.922426	0.168699	4.89578e-08	0.880254	0.168765	1.94227e-07	+.	1	-
1351	LPE(17:0) [sn1]	LPE	rs261290	15	58678720	C	T	-0.166487	0.0225567	1.91468e-13	-0.157545	0.0225743	3.55617e-12	--	1	1
1352	LPE(17:0) [sn1]	LPE	rs2070895	15	58723939	A	G	0.187649	0.0260725	7.29809e-13	0.167827	0.0261202	1.46374e-10	++	2	2
1353	LPE(17:0) [sn2]	LPE	rs190182262	15	58659418	A	T	0.330714	0.0539846	1.0141e-09	0.331067	0.0539041	9.22345e-10	++	-	-
1354	LPE(17:0) [sn2]	LPE	rs2043082	15	58674308	A	G	0.236625	0.0227469	5.42143e-25	0.220565	0.0227366	5.95578e-22	++	1	1
1355	LPE(17:0) [sn2]	LPE	rs62000866	15	58701049	A	T	0.323924	0.0546623	3.48832e-09	0.309559	0.0546065	1.58786e-08	++	-	-
1356	LPE(17:0) [sn2]	LPE	rs2070895	15	58723939	A	G	0.249845	0.0261394	2.1459e-21	0.214872	0.0261911	3.14781e-16	++	2	2
1357	LPE(17:0) [sn2]	LPE	rs139016667	20	56374946	T	C	0.493028	0.100917	1.0719e-06	0.55391	0.100698	4.02563e-08	.+	-	1
1358	LPE(18:0) [sn1]	LPE	rs10165893	2	47845751	G	A	-0.227119	0.0415523	4.81408e-08	-0.160032	0.04154	0.000118051	-.	1	-
1359	LPE(18:0) [sn1]	LPE	rs572451713	5	15693919	A	G	-1.62686	0.481075	0.000725044	-2.66329	0.48113	3.27449e-08	.-	-	1
1360	LPE(18:0) [sn1]	LPE	rs6689	6	32627700	G	A	0.254854	0.045103	1.76629e-08	0.169016	0.0451449	0.000187191	+.	1	-
1361	LPE(18:0) [sn1]	LPE	rs530885291	11	117053959	A	G	-1.71568	0.227285	5.40676e-14	-1.64475	0.227159	5.27028e-13	--	1	1
1362	LPE(18:0) [sn1]	LPE	rs72739147	15	58571401	T	A	-0.232706	0.0319823	4.15629e-13	-0.260201	0.0318693	4.39754e-16	--	-	-
1363	LPE(18:0) [sn1]	LPE	rs11071373	15	58646053	G	A	-0.163931	0.027699	3.58995e-09	-0.166476	0.0276547	1.87806e-09	--	-	-
1364	LPE(18:0) [sn1]	LPE	rs117486534	15	58669703	C	A	0.393602	0.0557642	2.04778e-12	0.447331	0.0555098	1.18153e-15	++	-	-
1365	LPE(18:0) [sn1]	LPE	rs261290	15	58678720	C	T	-0.355008	0.0225674	2.86965e-54	-0.396085	0.0222688	4.7628e-68	--	1	1
1366	LPE(18:0) [sn1]	LPE	rs75663614	15	58687040	C	T	-0.432732	0.0635438	1.1352e-11	-0.45237	0.0634258	1.1706e-12	--	-	-
1367	LPE(18:0) [sn1]	LPE	rs78893833	15	58688159	G	A	0.403984	0.0820462	8.85567e-07	0.457278	0.0819303	2.58722e-08	.+	-	-
1368	LPE(18:0) [sn1]	LPE	rs62000866	15	58701049	A	T	0.333321	0.0552504	1.74928e-09	0.390754	0.0550462	1.47678e-12	++	-	-
1369	LPE(18:0) [sn1]	LPE	rs2070895	15	58723939	A	G	0.390659	0.0259497	1.05287e-49	0.402696	0.0258373	5.91504e-53	++	2	2
1370	LPE(18:0) [sn1]	LPE	rs79447951	15	58735638	G	T	0.449456	0.0873494	2.81024e-07	0.498109	0.0870682	1.14615e-08	.+	-	-
1371	LPE(18:0) [sn1]	LPE	rs35138338	15	58744481	T	C	-0.1613	0.0277605	6.81197e-09	-0.155704	0.0277331	2.1339e-08	--	-	-
1372	LPE(18:0) [sn1]	LPE	rs79787170	15	58754942	G	A	0.414057	0.0736621	2.00484e-08	0.362229	0.0736229	8.961e-07	+.	-	-
1373	LPE(18:0) [sn1]	LPE	rs4420638	19	45422946	G	A	0.182499	0.0307338	3.12117e-09	0.109332	0.0307826	0.000385869	+.	1	-
1374	LPE(18:0) [sn2]	LPE	rs9988641	1	175426557	A	G	-0.128368	0.0280784	4.94194e-06	-0.154914	0.0280112	3.35044e-08	.-	-	1
1375	LPE(18:0) [sn2]	LPE	rs572451713	5	15693919	A	G	-1.61981	0.480052	0.000743998	-2.66624	0.480056	2.9376e-08	.-	-	1
1376	LPE(18:0) [sn2]	LPE	rs6689	6	32627700	G	A	0.260747	0.0451496	8.57423e-09	0.172319	0.0451814	0.000141804	+.	1	-
1377	LPE(18:0) [sn2]	LPE	rs530885291	11	117053959	A	G	-1.60776	0.227722	1.94262e-12	-1.57205	0.227422	5.47507e-12	--	1	1
1378	LPE(18:0) [sn2]	LPE	rs58038553	15	58574324	G	A	-0.219721	0.0319595	7.19855e-12	-0.245506	0.0318424	1.61188e-14	--	-	-
1379	LPE(18:0) [sn2]	LPE	rs11071373	15	58646053	G	A	-0.159355	0.0277489	1.02847e-08	-0.161984	0.0276912	5.31004e-09	--	-	-
1380	LPE(18:0) [sn2]	LPE	rs117486534	15	58669703	C	A	0.389021	0.0558579	3.96334e-12	0.451268	0.0555737	7.21234e-16	++	-	-
1381	LPE(18:0) [sn2]	LPE	rs261290	15	58678720	C	T	-0.344773	0.0226524	5.43702e-51	-0.387792	0.0223503	6.27976e-65	--	1	1
1382	LPE(18:0) [sn2]	LPE	rs75663614	15	58687040	C	T	-0.439342	0.0636155	5.78191e-12	-0.473642	0.0634477	1.00967e-13	--	-	-
1383	LPE(18:0) [sn2]	LPE	rs62000866	15	58701049	A	T	0.336303	0.0553254	1.33159e-09	0.395337	0.0551023	8.63483e-13	++	-	-
1384	LPE(18:0) [sn2]	LPE	rs2070895	15	58723939	A	G	0.387564	0.0260154	8.04165e-49	0.403758	0.0258957	3.69284e-53	++	2	2
1385	LPE(18:0) [sn2]	LPE	rs79447951	15	58735638	G	T	0.429082	0.0875521	9.88688e-07	0.485188	0.0872555	2.84957e-08	.+	-	-
1386	LPE(18:0) [sn2]	LPE	rs11071382	15	58744440	A	T	-0.160381	0.0276626	7.23328e-09	-0.158834	0.0276242	9.55115e-09	--	-	-
1387	LPE(18:0) [sn2]	LPE	rs79787170	15	58754942	G	A	0.405835	0.0737498	3.92226e-08	0.353286	0.0736909	1.68332e-06	+.	-	-
1388	LPE(18:0) [sn2]	LPE	rs4420638	19	45422946	G	A	0.19029	0.0307573	6.76107e-10	0.11528	0.0307996	0.00018409	+.	1	-
1389	LPE(18:1) [sn1]	LPE	rs6550805	3	23892781	T	C	0.129705	0.0221906	5.37082e-09	0.114071	0.0221447	2.679e-07	+.	1	-
1390	LPE(18:1) [sn1]	LPE	rs174541	11	61565908	C	T	0.163583	0.0227901	8.22647e-13	0.189363	0.022682	8.9295e-17	++	-	1
1391	LPE(18:1) [sn1]	LPE	rs530885291	11	117053959	A	G	-1.43489	0.227087	3.00009e-10	-1.41105	0.226653	5.37289e-10	--	1	1
1392	LPE(18:1) [sn1]	LPE	rs117486534	15	58669703	C	A	0.312993	0.055716	2.10862e-08	0.30479	0.0555709	4.6016e-08	++	-	-
1393	LPE(18:1) [sn1]	LPE	rs261290	15	58678720	C	T	-0.264974	0.022749	6.91932e-31	-0.222939	0.0227602	2.27724e-22	--	1	-
1394	LPE(18:1) [sn1]	LPE	rs2070895	15	58723939	A	G	0.292817	0.0261876	1.62618e-28	0.239809	0.0262573	1.22364e-19	++	2	2
1395	LPE(18:1) [sn2]	LPE	rs6550805	3	23892781	T	C	0.127324	0.0221516	9.54976e-09	0.109932	0.0220996	6.74104e-07	+.	1	-
1396	LPE(18:1) [sn2]	LPE	rs174561	11	61582708	C	T	0.165816	0.0237188	3.19372e-12	0.198573	0.0236012	5.34382e-17	++	-	1
1397	LPE(18:1) [sn2]	LPE	rs530885291	11	117053959	A	G	-1.25371	0.227023	3.6736e-08	-1.30211	0.226421	9.84835e-09	--	1	1
1398	LPE(18:1) [sn2]	LPE	rs2043085	15	58680954	C	T	-0.23965	0.0224486	2.92945e-26	-0.183009	0.0224873	5.68468e-16	--	1	-
1399	LPE(18:1) [sn2]	LPE	rs1077834	15	58723479	C	T	0.262692	0.0262145	2.59549e-23	0.195204	0.0262967	1.49593e-13	++	2	2
1400	LPE(18:2) [sn1]	LPE	rs198457	11	61471678	T	C	-0.141328	0.028325	6.28112e-07	-0.156362	0.0282618	3.35173e-08	.-	-	-
1401	LPE(18:2) [sn1]	LPE	rs174564	11	61588305	G	A	0.345078	0.0224359	4.74364e-52	0.363961	0.0223213	4.74157e-58	++	1	1
1402	LPE(18:2) [sn1]	LPE	rs117220229	11	61604324	A	T	0.343129	0.0582398	4.13756e-09	0.347691	0.0581742	2.47668e-09	++	-	-
1403	LPE(18:2) [sn1]	LPE	rs139957766	11	61607047	A	G	0.353696	0.0650571	5.69225e-08	0.397185	0.0649419	1.03707e-09	.+	-	-
1404	LPE(18:2) [sn1]	LPE	rs7118175	11	61639358	T	C	-0.199064	0.0404485	8.86359e-07	-0.231811	0.0403673	9.89019e-09	.-	-	-
1405	LPE(18:2) [sn1]	LPE	rs174472	11	61671956	G	A	0.143643	0.0218348	5.37614e-11	0.156853	0.0217903	7.2055e-13	++	-	-
1406	LPE(18:2) [sn1]	LPE	rs2727268	11	61707645	G	A	0.236867	0.0443881	1.01898e-07	0.262025	0.0443176	3.67208e-09	.+	-	-
1407	LPE(18:2) [sn1]	LPE	rs185446748	17	77443800	A	G	0.692234	0.123621	2.26134e-08	0.689516	0.12349	2.48425e-08	++	1	1
1408	LPE(18:2) [sn2]	LPE	rs198457	11	61471678	T	C	-0.145102	0.0283856	3.31425e-07	-0.157638	0.0283443	2.83139e-08	.-	-	-
1409	LPE(18:2) [sn2]	LPE	rs174564	11	61588305	G	A	0.345224	0.0224601	5.89475e-52	0.361214	0.0223718	5.95928e-57	++	1	1
1410	LPE(18:2) [sn2]	LPE	rs117220229	11	61604324	A	T	0.348123	0.0583101	2.60173e-09	0.355416	0.0582671	1.1754e-09	++	-	-
1411	LPE(18:2) [sn2]	LPE	rs139957766	11	61607047	A	G	0.356185	0.065132	4.75786e-08	0.394297	0.0650513	1.45272e-09	++	-	-
1412	LPE(18:2) [sn2]	LPE	rs7118175	11	61639358	T	C	-0.21108	0.0404988	1.93929e-07	-0.241669	0.0404389	2.44003e-09	.-	-	-
1413	LPE(18:2) [sn2]	LPE	rs174472	11	61671956	G	A	0.135725	0.0218884	6.17913e-10	0.146869	0.0218586	2.07454e-11	++	-	-
1414	LPE(18:2) [sn2]	LPE	rs185446748	17	77443800	A	G	0.732652	0.123743	3.41838e-09	0.730456	0.12367	3.73253e-09	++	1	1
1415	LPE(20:4) [sn1]	LPE	rs2453713	11	61414010	A	C	0.13299	0.0223931	3.11014e-09	0.124402	0.0223571	2.79042e-08	++	-	-
1416	LPE(20:4) [sn1]	LPE	rs198435	11	61483324	C	G	0.189258	0.0345813	4.63225e-08	0.195081	0.0345235	1.68229e-08	++	-	-
1417	LPE(20:4) [sn1]	LPE	rs102275	11	61557803	C	T	-0.31236	0.0224947	1.35607e-42	-0.316556	0.0224163	6.00951e-44	--	-	1
1418	LPE(20:4) [sn1]	LPE	rs113268188	11	61634829	G	T	-0.215975	0.0346142	4.84692e-10	-0.201465	0.0345541	5.98728e-09	--	-	-
1419	LPE(20:4) [sn1]	LPE	rs972354	11	61717607	T	C	-0.18286	0.0361898	4.49783e-07	-0.199588	0.03607	3.30652e-08	.-	-	-
1420	LPE(20:4) [sn1]	LPE	rs11045820	12	21329991	T	C	-0.198573	0.0294644	1.76808e-11	-0.19411	0.0294103	4.53022e-11	--	-	-
1421	LPE(20:4) [sn1]	LPE	rs73069037	12	21404866	C	A	0.238576	0.0298039	1.48469e-15	0.252415	0.0297137	2.61572e-17	++	-	1
1422	LPE(20:4) [sn1]	LPE	rs13329672	15	58699937	T	C	0.147508	0.0256664	9.62749e-09	0.10074	0.0256663	8.80817e-05	+.	-	-
1423	LPE(20:4) [sn1]	LPE	rs1800588	15	58723675	T	C	0.176838	0.0267017	4.1282e-11	0.113191	0.0267422	2.38804e-05	+.	1	-
1424	LPE(20:4) [sn2]	LPE	rs99780	11	61596633	T	C	-0.239454	0.0226543	1.04087e-25	-0.244107	0.0225886	8.66951e-27	--	-	1
1425	LPE(20:4) [sn2]	LPE	rs4149056	12	21331549	C	T	0.197712	0.0309057	1.7348e-10	0.215155	0.0308145	3.29814e-12	++	-	1
1426	LPE(20:4) [sn2]	LPE	rs1800588	15	58723675	T	C	0.164334	0.0266147	7.2636e-10	0.102011	0.0266315	0.000129601	+.	1	-
1427	LPE(22:6) [sn1]	LPE	rs4149056	12	21331549	C	T	0.177917	0.0309965	1.00269e-08	0.192352	0.0308828	5.13245e-10	++	-	-
1428	LPE(22:6) [sn1]	LPE	rs11045856	12	21350689	G	T	-0.158865	0.025438	4.62283e-10	-0.162564	0.0253493	1.57925e-10	--	1	1
1429	LPE(22:6) [sn1]	LPE	rs751224185	14	105675408	T	C	2.18906	0.405452	7.02719e-08	2.35444	0.40514	6.56641e-09	.+	-	1
1430	LPE(22:6) [sn1]	LPE	rs10468017	15	58678512	T	C	0.153133	0.0242019	2.84265e-10	0.117781	0.0241653	1.16733e-06	+.	1	-
1431	LPE(22:6) [sn1]	LPE	rs1800588	15	58723675	T	C	0.161518	0.0266793	1.58331e-09	0.107184	0.0266735	6.0303e-05	+.	2	-
1432	LPE(22:6) [sn2]	LPE	rs4726518	7	142046935	C	T	0.186477	0.0339093	4.03986e-08	0.159612	0.0338213	2.43799e-06	+.	1	-
1433	LPE(22:6) [sn2]	LPE	rs11045856	12	21350689	G	T	-0.152669	0.0253523	1.85075e-09	-0.15404	0.0252491	1.13837e-09	--	-	-
1434	LPE(22:6) [sn2]	LPE	rs12369881	12	21391352	A	G	0.179786	0.0297197	1.5595e-09	0.183888	0.0295963	5.63337e-10	++	-	1
1435	LPE(22:6) [sn2]	LPE	rs13329672	15	58699937	T	C	0.179034	0.0254761	2.40954e-12	0.141729	0.0254295	2.67842e-08	++	1	-
1436	LPE(22:6) [sn2]	LPE	rs1800588	15	58723675	T	C	0.168628	0.0265631	2.48901e-10	0.113603	0.0265382	1.92998e-05	+.	2	-
1437	LPE(P-16:0)	LPE(P)	rs56154925	19	55737798	T	C	-0.167286	0.0281038	2.84392e-09	-0.181611	0.0280636	1.09914e-10	--	-	1
1438	LPE(P-18:0)	LPE(P)	rs535640733	8	41034695	T	A	0.718664	0.129568	3.05436e-08	0.671038	0.12953	2.29525e-07	+.	1	-
1439	LPE(P-18:0)	LPE(P)	rs7412	19	45412079	T	C	0.0894754	0.0403073	0.0264324	0.27297	0.0400826	1.09547e-11	.+	-	1
1440	LPE(P-20:0)	LPE(P)	rs113210216	1	116477981	A	G	-0.282822	0.0513143	3.80812e-08	-0.265252	0.0512215	2.35877e-07	-.	1	-
1441	LPE(P-20:0)	LPE(P)	rs152341	5	59845963	A	T	0.157679	0.0224659	2.54694e-12	0.168925	0.0223811	5.38093e-14	++	-	1
1442	LPE(P-20:0)	LPE(P)	rs102275	11	61557803	C	T	-0.135191	0.0228801	3.69769e-09	-0.0927995	0.0228828	5.09035e-05	-.	1	-
1443	LPI(18:0) [sn1]	LPI	rs1781221	1	63006842	C	A	0.156391	0.0233447	2.49739e-11	0.133576	0.023387	1.20418e-08	++	1	1
1444	LPI(18:0) [sn1]	LPI	rs174556	11	61580635	T	C	-0.130069	0.0237847	4.99095e-08	-0.117336	0.0237944	8.98098e-07	-.	1	-
1445	LPI(18:0) [sn1]	LPI	rs2576452	19	54676433	T	C	-0.151405	0.022265	1.16681e-11	-0.165691	0.0222441	1.10878e-13	--	1	1
1446	LPI(18:0) [sn2]	LPI	rs4915853	1	63191577	A	C	0.13376	0.022336	2.35524e-09	0.11768	0.0223459	1.47579e-07	+.	1	-
1447	LPI(18:0) [sn2]	LPI	rs626283	19	54677001	C	G	-0.148265	0.0221875	2.61282e-11	-0.160162	0.0221578	5.70249e-13	--	-	1
1448	LPI(18:1) [sn1]	LPI	rs147356495	6	166810921	T	A	-1.42949	0.259281	3.68856e-08	-1.32323	0.257739	2.93494e-07	-.	1	-
1449	LPI(18:1) [sn2]	LPI	rs190283675	8	130095086	C	T	2.39304	0.420216	1.30223e-08	2.31342	0.419672	3.70429e-08	++	1	1
1450	LPI(18:2) [sn1]	LPI	rs174556	11	61580635	T	C	0.172879	0.0236657	3.22274e-13	0.183504	0.0235797	8.71325e-15	++	-	1
1451	LPI(18:2) [sn1]	LPI	rs117643023	19	54670992	G	A	-0.309503	0.0549367	1.91664e-08	-0.310337	0.0548174	1.64619e-08	--	-	-
1452	LPI(18:2) [sn1]	LPI	rs11668882	19	54675097	C	T	0.24366	0.0218995	2.31846e-28	0.250924	0.0217851	3.2956e-30	++	1	1
1453	LPI(18:2) [sn2]	LPI	rs62452212	7	13880707	T	C	-0.544546	0.103878	1.64825e-07	-0.581391	0.103637	2.13044e-08	.-	-	1
1454	LPI(18:2) [sn2]	LPI	rs174544	11	61567753	A	C	0.169343	0.0235251	7.25507e-13	0.178517	0.0234687	3.52757e-14	++	1	1
1455	LPI(18:2) [sn2]	LPI	rs8736	19	54677189	T	C	0.222483	0.0217847	3.28679e-24	0.224218	0.0217239	1.15114e-24	++	1	1
1456	LPI(20:4) [sn1]	LPI	rs174533	11	61549025	A	G	-0.25069	0.0227487	8.70121e-28	-0.263908	0.0226569	8.13613e-31	--	1	1
1457	LPI(20:4) [sn1]	LPI	rs11045856	12	21350689	G	T	-0.203687	0.0253231	1.12655e-15	-0.218288	0.0252237	6.98208e-18	--	-	-
1458	LPI(20:4) [sn1]	LPI	rs55695203	12	21357753	C	G	0.316688	0.0306413	1.02447e-24	0.347257	0.0304675	1.35239e-29	++	-	1
1459	LPI(20:4) [sn1]	LPI	rs641738	19	54676763	T	C	-0.217739	0.0219102	4.92716e-23	-0.237631	0.0218059	2.53551e-27	--	1	1
1460	LPI(20:4) [sn2]	LPI	rs559439065	9	131065002	A	G	-1.10847	0.232827	1.97964e-06	-1.32303	0.231225	1.11948e-08	.-	-	1
1461	LPI(20:4) [sn2]	LPI	rs174574	11	61600342	C	A	0.210005	0.0226352	3.97938e-20	0.223541	0.0225027	8.46819e-23	++	1	1
1462	LPI(20:4) [sn2]	LPI	rs4149056	12	21331549	C	T	0.272882	0.0305694	6.98891e-19	0.301683	0.0303652	6.18457e-23	++	-	1
1463	LPI(20:4) [sn2]	LPI	rs11045856	12	21350689	G	T	-0.158564	0.0252446	3.67639e-10	-0.170808	0.025122	1.189e-11	--	-	-
1464	LPI(20:4) [sn2]	LPI	rs56100337	13	110708120	A	G	-0.263963	0.0476912	3.27163e-08	-0.244088	0.0475409	2.93105e-07	-.	1	-
1465	LPI(20:4) [sn2]	LPI	rs641738	19	54676763	T	C	-0.213273	0.0217443	1.84659e-22	-0.23157	0.0216081	1.81707e-26	--	1	1
1466	oxCE(18:2) [+2O]	oxCE	rs572274934	5	17030165	G	T	-2.52771	0.408673	6.87637e-10	-1.93489	0.408636	2.26368e-06	-.	1	-
1467	oxCE(18:2) [+2O]	oxCE	rs191039456	15	101262904	A	G	-2.68354	0.487243	3.8068e-08	-1.77489	0.488284	0.00028	-.	1	-
1468	oxCE(18:2) [+O]	oxCE	rs174560	11	61581764	C	T	0.114209	0.0235867	1.34853e-06	0.152476	0.0234958	9.77414e-11	.+	-	1
1469	PC(14:0_16:0)	PC	rs4900175	14	93612444	G	C	0.140259	0.0249735	2.06945e-08	0.0824704	0.0249865	0.00096951	+.	1	-
1470	PC(14:0_20:4)	PC	rs174537	11	61552680	T	G	-0.281425	0.0226537	1.00138e-34	-0.309182	0.0224968	5.19396e-42	--	1	1
1471	PC(14:0_20:4)	PC	rs11539526	11	61633770	T	C	-0.207575	0.0344872	1.88496e-09	-0.207378	0.0343693	1.72187e-09	--	-	-
1472	PC(14:0_20:4)	PC	rs174467	11	61662661	G	T	0.174962	0.0315293	3.03294e-08	0.174215	0.0314484	3.20511e-08	++	-	-
1473	PC(14:0_22:6)	PC	rs4246215	11	61564299	T	G	-0.142625	0.0227579	4.09802e-10	-0.137819	0.0227267	1.43432e-09	--	1	1
1474	PC(14:0_22:6)	PC	rs12373227	18	19270083	A	T	0.116149	0.0277283	2.87936e-05	0.16117	0.0276021	5.64068e-09	.+	-	1
1475	PC(15:0_20:3)	PC	rs2696159	2	49569434	C	G	-0.173207	0.0388451	8.38779e-06	-0.219015	0.038769	1.6965e-08	.-	-	1
1476	PC(15:0_20:3)	PC	rs115037740	3	13143295	T	C	-0.711552	0.126989	2.21473e-08	-0.471537	0.127211	0.000211605	-.	1	-
1477	PC(15:0_20:3)	PC	rs10792318	11	61531443	G	A	0.132008	0.0266933	7.9647e-07	0.150867	0.0266532	1.64571e-08	.+	-	-
1478	PC(15:0_20:3)	PC	rs193250731	11	61567670	G	T	0.395549	0.0627002	3.13697e-10	0.422356	0.0626358	1.77448e-11	++	-	-
1479	PC(15:0_20:3)	PC	rs174549	11	61571382	A	G	0.325383	0.0232164	1.95146e-43	0.391235	0.0229352	1.10048e-62	++	1	1
1480	PC(15:0_20:3)	PC	rs117983270	11	61611710	C	T	0.337863	0.0650454	2.16442e-07	0.421766	0.0649034	9.09354e-11	.+	-	-
1481	PC(15:0_20:3)	PC	rs174602	11	61624414	C	T	0.145728	0.0290815	5.77046e-07	0.174336	0.0290321	2.13005e-09	.+	-	-
1482	PC(15:0_20:3)	PC	rs568912491	17	27298292	C	A	3.30567	0.582829	1.5003e-08	2.95204	0.583195	4.29483e-07	+.	1	-
1483	PC(15:0_20:4)	PC	rs198457	11	61471678	T	C	0.211427	0.0285276	1.46685e-13	0.192591	0.0285199	1.61351e-11	++	-	-
1484	PC(15:0_20:4)	PC	rs11230796	11	61529267	G	T	-0.138662	0.0266601	2.0573e-07	-0.16649	0.0265982	4.23886e-10	.-	-	-
1485	PC(15:0_20:4)	PC	rs117110139	11	61557422	A	G	-0.343782	0.0627744	4.53512e-08	-0.368298	0.0626993	4.51435e-09	--	-	-
1486	PC(15:0_20:4)	PC	rs61897792	11	61586886	T	C	0.231101	0.0374893	8.04883e-10	0.220101	0.0374968	4.73555e-09	++	-	-
1487	PC(15:0_20:4)	PC	rs174564	11	61588305	G	A	-0.524159	0.0217252	1.17838e-120	-0.537452	0.0216468	2.4582e-127	--	1	1
1488	PC(15:0_20:4)	PC	rs174569	11	61594164	C	T	-0.613564	0.0921457	3.05752e-11	-0.598208	0.092071	9.07583e-11	--	-	-
1489	PC(15:0_20:4)	PC	rs139957766	11	61607047	A	G	-0.579301	0.0648594	6.12909e-19	-0.592124	0.0648038	9.58729e-20	--	-	-
1490	PC(15:0_20:4)	PC	rs73487492	11	61621611	G	A	-0.299004	0.0497387	1.96477e-09	-0.29957	0.0497024	1.78513e-09	--	-	-
1491	PC(15:0_20:4)	PC	rs7118175	11	61639358	T	C	0.366218	0.0404062	1.80662e-19	0.355396	0.0403894	1.89661e-18	++	-	-
1492	PC(15:0_20:4)	PC	rs7115739	11	61641717	G	T	0.437527	0.0669142	7.06825e-11	0.372802	0.0669656	2.78645e-08	++	-	-
1493	PC(15:0_20:4)	PC	rs174467	11	61662661	G	T	0.293896	0.0313868	1.17955e-20	0.277271	0.0313985	1.48025e-18	++	-	-
1494	PC(15:0_20:4)	PC	rs2736601	11	61705521	T	C	-0.266778	0.0453881	4.51611e-09	-0.225872	0.0454001	6.97595e-07	-.	-	-
1495	PC(15:0_20:4)	PC	rs195161	11	61724583	G	T	0.138829	0.0230646	1.8767e-09	0.14229	0.0230386	7.06911e-10	++	-	-
1496	PC(15:0_20:4)	PC	rs1800009	11	61730234	C	T	-0.145753	0.0235488	6.76775e-10	-0.140222	0.0235465	2.82532e-09	--	-	-
1497	PC(15:0_20:4)	PC	rs1849352	11	61822329	C	G	-0.16524	0.0328065	4.91146e-07	-0.182845	0.0327657	2.52713e-08	.-	-	-
1498	PC(15:0_20:4)	PC	rs11075253	16	15148646	A	C	0.134178	0.0242818	3.50241e-08	0.118977	0.0242884	1.00468e-06	+.	1	-
1499	PC(15:0_20:4)	PC	rs764439	20	8438789	T	C	0.139983	0.0232513	1.86109e-09	0.141783	0.0232267	1.10734e-09	++	1	1
1500	PC(15:0_22:6)	PC	rs4246215	11	61564299	T	G	-0.14921	0.0227694	6.19474e-11	-0.126019	0.0228082	3.4495e-08	--	1	-
1501	PC(15:0_22:6)	PC	rs534207536	18	26004802	A	G	-1.9232	0.407289	2.39662e-06	-2.22802	0.406945	4.58986e-08	.-	-	1
1502	PC(15-MHDA_18:1)	PC	rs553833286	11	17480024	A	G	2.63287	0.542555	1.29386e-06	3.02447	0.542248	2.58048e-08	.+	-	1
1503	PC(15-MHDA_18:1)	PC	rs174567	11	61593005	G	A	0.0543617	0.0230239	0.018256	0.139226	0.0229006	1.32039e-09	.+	-	1
1504	PC(15-MHDA_18:2)	PC	rs570398878	1	25798891	C	T	-1.34779	0.236248	1.2272e-08	-1.09158	0.236436	3.99061e-06	-.	1	-
1505	PC(15-MHDA_18:2)	PC	rs174564	11	61588305	G	A	0.225051	0.0228352	1.19948e-22	0.329162	0.0224683	2.60837e-47	++	-	1
1506	PC(15-MHDA_18:2)	PC	rs117220229	11	61604324	A	T	0.261151	0.0585014	8.24931e-06	0.339332	0.058319	6.38137e-09	.+	-	-
1507	PC(15-MHDA_18:2)	PC	rs7118175	11	61639358	T	C	-0.158496	0.040582	9.56201e-05	-0.224521	0.0404489	3.02872e-08	.-	-	-
1508	PC(15-MHDA_18:2)	PC	rs7942717	11	61647288	A	G	-0.209693	0.0393288	1.0121e-07	-0.245627	0.0392134	4.07553e-10	.-	-	-
1509	PC(15-MHDA_18:2)	PC	rs11604424	11	116651115	T	C	-0.105269	0.0274157	0.000124486	-0.162969	0.0273033	2.58909e-09	.-	-	1
1510	PC(15-MHDA_18:2)	PC	rs1532624	16	57005479	A	C	0.139505	0.0222613	3.99471e-10	0.0522865	0.0223233	0.0191764	+.	1	-
1511	PC(15-MHDA_20:4)	PC	rs198441	11	61508379	G	A	0.137578	0.0235108	5.21901e-09	0.109261	0.0234793	3.33555e-06	+.	-	-
1512	PC(15-MHDA_20:4)	PC	rs174569	11	61594164	C	T	-0.562693	0.0922432	1.13722e-09	-0.588205	0.0920482	1.8238e-10	--	-	-
1513	PC(15-MHDA_20:4)	PC	rs99780	11	61596633	T	C	-0.388445	0.0223297	1.65187e-65	-0.404611	0.0222157	2.07312e-71	--	-	1
1514	PC(15-MHDA_20:4)	PC	rs139957766	11	61607047	A	G	-0.453513	0.0651108	3.74626e-12	-0.486969	0.0650289	8.25886e-14	--	-	-
1515	PC(15-MHDA_20:4)	PC	rs113003506	11	61629377	T	C	-0.249324	0.0342657	4.01184e-13	-0.247016	0.0342253	6.11032e-13	--	-	-
1516	PC(15-MHDA_20:4)	PC	rs7115739	11	61641717	G	T	0.386	0.0670157	8.99829e-09	0.321612	0.0669951	1.64657e-06	+.	-	-
1517	PC(15-MHDA_20:4)	PC	rs174467	11	61662661	G	T	0.201892	0.0315545	1.73248e-10	0.177796	0.0315644	1.8985e-08	++	-	-
1518	PC(15-MHDA_22:6)	PC	rs1554383	2	140576657	A	G	0.163729	0.0368733	9.1445e-06	0.202336	0.0367765	3.93615e-08	.+	-	1
1519	PC(15-MHDA_22:6)	PC	rs174599	11	61621556	C	G	-0.126429	0.023031	4.22117e-08	-0.0887632	0.0230462	0.000118515	-.	1	-
1520	PC(16:0_16:0)	PC	rs1713222	2	21271323	G	A	0.1718	0.0303969	1.66963e-08	0.117893	0.0302455	9.84665e-05	+.	1	-
1521	PC(16:0_16:0)	PC	rs198441	11	61508379	G	A	0.134611	0.023476	1.03531e-08	0.0985047	0.0233315	2.4981e-05	+.	-	-
1522	PC(16:0_16:0)	PC	rs4246215	11	61564299	T	G	-0.196511	0.0227652	8.26683e-18	-0.17046	0.0227003	7.06714e-14	--	1	1
1523	PC(16:0_16:0)	PC	rs7412	19	45412079	T	C	-0.324345	0.0401748	9.59693e-16	-0.192074	0.0400983	1.82469e-06	-.	1	-
1524	PC(16:0_18:0)	PC	rs478588	2	21297149	G	A	0.182603	0.0282931	1.22016e-10	0.128538	0.0283094	5.72609e-06	+.	1	-
1525	PC(16:0_18:0)	PC	rs198441	11	61508379	G	A	0.133389	0.023502	1.46475e-08	0.117237	0.0234265	5.8733e-07	+.	-	-
1526	PC(16:0_18:0)	PC	rs174537	11	61552680	T	G	-0.223752	0.0229544	3.04935e-22	-0.231342	0.0229004	9.41074e-24	--	-	1
1527	PC(16:0_18:0)	PC	rs142158911	19	11190534	A	G	-0.212794	0.034687	9.17312e-10	-0.0648628	0.0348293	0.0625317	-.	1	-
1528	PC(16:0_18:0)	PC	rs7412	19	45412079	T	C	-0.404397	0.0400359	1.04692e-23	-0.109277	0.0404154	0.00689911	-.	1	-
1529	PC(16:0_18:0)	PC	rs12721051	19	45422160	G	C	0.173948	0.030677	1.50667e-08	0.075316	0.0307549	0.0143624	+.	-	-
1530	PC(16:0_18:1)	PC	rs56156922	16	56987369	C	T	0.142472	0.0241034	3.63314e-09	-0.010644	0.0241356	0.659043	+.	1	-
1531	PC(16:0_18:2)	PC	rs79519287	11	61531810	G	A	0.250937	0.0500787	5.58628e-07	0.308116	0.0498294	6.76173e-10	.+	-	-
1532	PC(16:0_18:2)	PC	rs174554	11	61579463	G	A	0.304644	0.0226878	2.47956e-40	0.382265	0.0222816	7.76415e-64	++	1	1
1533	PC(16:0_18:2)	PC	rs117220229	11	61604324	A	T	0.353137	0.0584875	1.68383e-09	0.412454	0.0581717	1.55255e-12	++	-	-
1534	PC(16:0_18:2)	PC	rs139957766	11	61607047	A	G	0.321416	0.0653356	8.92514e-07	0.396602	0.0650429	1.15753e-09	.+	-	-
1535	PC(16:0_18:2)	PC	rs7118175	11	61639358	T	C	-0.226671	0.040581	2.45327e-08	-0.292113	0.040338	5.14619e-13	--	-	-
1536	PC(16:0_18:2)	PC	rs76656467	11	61649030	C	G	0.224026	0.0443597	4.55665e-07	0.258287	0.0441358	5.14955e-09	.+	-	-
1537	PC(16:0_18:2)	PC	rs138483664	11	83576684	A	G	1.12483	0.203341	3.32233e-08	0.821759	0.202093	4.83582e-05	+.	1	-
1538	PC(16:0_18:2)	PC	rs56156922	16	56987369	C	T	0.157939	0.0241816	7.18801e-11	0.0644711	0.0241921	0.00771439	+.	1	-
1539	PC(16:0_18:2)	PC	rs754446249	16	73650437	T	C	-2.41782	0.511147	2.31181e-06	-2.80324	0.510593	4.22265e-08	.-	-	1
1540	PC(16:0_18:2)	PC	rs7412	19	45412079	T	C	-0.240922	0.0402345	2.3917e-09	-0.177555	0.0401617	1.02976e-05	-.	1	-
1541	PC(16:0_18:3) (a)	PC	rs198476	11	61525730	A	G	-0.0989395	0.0219762	6.97708e-06	-0.136279	0.0219114	5.45874e-10	.-	-	-
1542	PC(16:0_18:3) (a)	PC	rs174564	11	61588305	G	A	0.318593	0.0225808	3.89944e-44	0.419817	0.0221217	8.60417e-77	++	-	1
1543	PC(16:0_18:3) (a)	PC	rs117220229	11	61604324	A	T	0.354332	0.0584221	1.45504e-09	0.408919	0.0582703	2.69733e-12	++	-	-
1544	PC(16:0_18:3) (a)	PC	rs139957766	11	61607047	A	G	0.334347	0.0652281	3.08796e-07	0.455779	0.0649779	2.70218e-12	.+	-	-
1545	PC(16:0_18:3) (a)	PC	rs7118175	11	61639358	T	C	-0.178291	0.0405995	1.15453e-05	-0.274874	0.0404378	1.20101e-11	.-	-	-
1546	PC(16:0_18:3) (a)	PC	rs174467	11	61662661	G	T	-0.13912	0.031603	1.1057e-05	-0.214264	0.0314729	1.13695e-11	.-	-	-
1547	PC(16:0_18:3) (a)	PC	rs2524292	11	61695146	G	T	0.173131	0.0452804	0.000134018	0.298064	0.0450916	4.27438e-11	.+	-	-
1548	PC(16:0_18:3) (a)	PC	rs9939224	16	57002732	G	T	0.184661	0.0275084	2.15924e-11	0.0599242	0.0276205	0.0300697	+.	1	-
1549	PC(16:0_18:3) (b)	PC	rs12446515	16	56987015	T	C	0.160459	0.0241149	3.24437e-11	0.042142	0.0241284	0.0809377	+.	1	-
1550	PC(16:0_20:3) (a)	PC	rs76221386	7	48803546	T	G	-0.825702	0.150202	4.19424e-08	-0.6055	0.150112	5.60332e-05	-.	1	-
1551	PC(16:0_20:3) (a)	PC	rs10792318	11	61531443	G	A	0.15674	0.0268061	5.36576e-09	0.198472	0.0266566	1.18716e-13	++	-	-
1552	PC(16:0_20:3) (a)	PC	rs193250731	11	61567670	G	T	0.444948	0.0629266	1.75671e-12	0.519394	0.0626608	1.47031e-16	++	-	-
1553	PC(16:0_20:3) (a)	PC	rs174556	11	61580635	T	C	0.310986	0.0234241	2.12713e-39	0.42397	0.0228932	1.86125e-73	++	1	1
1554	PC(16:0_20:3) (a)	PC	rs117983270	11	61611710	C	T	0.338681	0.0653514	2.30029e-07	0.484736	0.0649598	1.03993e-13	.+	-	-
1555	PC(16:0_20:3) (a)	PC	rs2521572	11	61711475	G	T	-0.219712	0.0513929	1.94088e-05	-0.289155	0.0512038	1.72273e-08	.-	-	-
1556	PC(16:0_20:3) (a)	PC	rs7500839	16	15060466	T	C	0.16826	0.0289435	6.66504e-09	0.175058	0.0288743	1.49619e-09	++	-	-
1557	PC(16:0_20:3) (a)	PC	rs62039480	16	15137450	A	G	-0.205641	0.0233068	1.53567e-18	-0.226651	0.0232033	2.51119e-22	--	-	1
1558	PC(16:0_20:3) (a)	PC	rs35429473	16	15179788	G	A	0.207661	0.0344986	1.87003e-09	0.202672	0.0344271	4.19088e-09	++	-	-
1559	PC(16:0_20:3) (a)	PC	rs141502961	16	15499531	T	C	0.175474	0.0297747	4.13066e-09	0.176418	0.0297087	3.13914e-09	++	-	-
1560	PC(16:0_20:3) (a)	PC	rs56156922	16	56987369	C	T	0.137072	0.0242472	1.65885e-08	0.0569873	0.0242582	0.018823	+.	1	-
1561	PC(16:0_20:3) (a)	PC	rs7412	19	45412079	T	C	-0.237463	0.0403907	4.46673e-09	-0.112976	0.0404113	0.00520797	-.	1	-
1562	PC(16:0_20:3) (b)	PC	rs1535	11	61597972	G	A	-0.235662	0.0227503	9.06376e-25	-0.252094	0.0226442	2.58602e-28	--	-	1
1563	PC(16:0_20:3) (b)	PC	rs77167250	11	61633947	T	C	-0.197408	0.0345206	1.13906e-08	-0.201753	0.0344215	4.89481e-09	--	-	-
1564	PC(16:0_20:3) (b)	PC	rs10160784	11	75456055	C	T	-0.139657	0.029003	1.51861e-06	-0.158651	0.0288872	4.20846e-08	.-	-	1
1565	PC(16:0_20:3) (b)	PC	rs1146919	13	78332556	T	G	0.130412	0.0237157	3.99692e-08	0.100189	0.0236748	2.35449e-05	+.	1	-
1566	PC(16:0_20:4)	PC	rs11230741	11	61351107	A	G	0.190164	0.028964	5.94057e-11	0.199178	0.0289135	6.51189e-12	++	-	-
1567	PC(16:0_20:4)	PC	rs35703574	11	61439682	A	G	0.31544	0.0556373	1.55892e-08	0.308633	0.0555811	3.02928e-08	++	-	-
1568	PC(16:0_20:4)	PC	rs198462	11	61524119	A	G	0.189031	0.0218318	6.42786e-18	0.196424	0.0217658	2.5891e-19	++	-	-
1569	PC(16:0_20:4)	PC	rs572537530	11	61529656	C	G	-1.04402	0.163327	1.79075e-10	-0.968871	0.163585	3.37012e-09	--	-	-
1570	PC(16:0_20:4)	PC	rs117301449	11	61548004	A	G	-0.781753	0.12772	1.00019e-09	-0.760251	0.127591	2.71347e-09	--	-	-
1571	PC(16:0_20:4)	PC	rs117110139	11	61557422	A	G	-0.350416	0.0627972	2.54512e-08	-0.395618	0.0626852	3.02668e-10	--	-	-
1572	PC(16:0_20:4)	PC	rs740006	11	61557868	C	T	0.24598	0.0391009	3.41895e-10	0.242242	0.039057	6.01909e-10	++	-	-
1573	PC(16:0_20:4)	PC	rs61897792	11	61586886	T	C	0.272155	0.0374663	4.70594e-13	0.282364	0.037445	5.9106e-14	++	-	-
1574	PC(16:0_20:4)	PC	rs174567	11	61593005	G	A	-0.61157	0.0209588	2.08237e-168	-0.65353	0.0205736	5.06249e-196	--	-	1
1575	PC(16:0_20:4)	PC	rs174569	11	61594164	C	T	-0.685429	0.0921448	1.19627e-13	-0.723262	0.091971	4.54757e-15	--	-	-
1576	PC(16:0_20:4)	PC	rs139957766	11	61607047	A	G	-0.695928	0.0646634	1.13073e-26	-0.725905	0.0645566	6.20129e-29	--	-	-
1577	PC(16:0_20:4)	PC	rs117983270	11	61611710	C	T	-0.360819	0.065306	3.58993e-08	-0.347684	0.0652446	1.07868e-07	-.	-	-
1578	PC(16:0_20:4)	PC	rs73487492	11	61621611	G	A	-0.304341	0.0497068	1.02743e-09	-0.320054	0.0495991	1.27118e-10	--	-	-
1579	PC(16:0_20:4)	PC	rs562172	11	61626167	T	C	0.174512	0.0383803	5.55673e-06	0.21091	0.0382884	3.7891e-08	.+	-	-
1580	PC(16:0_20:4)	PC	rs113003506	11	61629377	T	C	-0.367259	0.0340234	8.09367e-27	-0.368626	0.0339771	4.50316e-27	--	-	-
1581	PC(16:0_20:4)	PC	rs17764288	11	61633736	A	G	-0.719346	0.101029	1.23853e-12	-0.73264	0.100844	4.34363e-13	--	-	-
1582	PC(16:0_20:4)	PC	rs7115739	11	61641717	G	T	0.46309	0.0669194	5.3426e-12	0.456658	0.0668452	1.00248e-11	++	-	-
1583	PC(16:0_20:4)	PC	rs174467	11	61662661	G	T	0.30361	0.0313635	7.0444e-22	0.304535	0.0313358	5.12357e-22	++	-	-
1584	PC(16:0_20:4)	PC	rs2524292	11	61695146	G	T	-0.376056	0.045103	1.01591e-16	-0.355292	0.0450791	4.24093e-15	--	-	-
1585	PC(16:0_20:4)	PC	rs972354	11	61717607	T	C	-0.258828	0.0361577	9.39558e-13	-0.281412	0.0360588	7.34636e-15	--	-	-
1586	PC(16:0_20:4)	PC	rs1800009	11	61730234	C	T	-0.169894	0.0235251	6.35695e-13	-0.179808	0.0234866	2.45709e-14	--	-	-
1587	PC(16:0_20:4)	PC	rs191790331	11	61764082	A	G	-0.613327	0.109429	2.22673e-08	-0.52936	0.109314	1.32765e-06	-.	-	-
1588	PC(16:0_20:4)	PC	rs387137	11	61830169	C	G	-0.116074	0.0230524	4.92195e-07	-0.129983	0.0230106	1.71254e-08	.-	-	-
1589	PC(16:0_20:4)	PC	rs11644601	16	15172118	C	T	0.135925	0.0243095	2.45417e-08	0.115198	0.0243284	2.29131e-06	+.	1	-
1590	PC(16:0_20:5)	PC	rs579383	11	61536583	A	G	-0.12334	0.0223261	3.47211e-08	-0.132423	0.0222156	2.67954e-09	--	-	-
1591	PC(16:0_20:5)	PC	rs193250731	11	61567670	G	T	-0.292031	0.0629749	3.64577e-06	-0.369521	0.0626775	4.01416e-09	.-	-	-
1592	PC(16:0_20:5)	PC	rs174564	11	61588305	G	A	-0.393191	0.0222755	4.27754e-67	-0.425925	0.0220261	1.0504e-79	--	1	1
1593	PC(16:0_20:5)	PC	rs139957766	11	61607047	A	G	-0.43919	0.0650844	1.69449e-11	-0.447104	0.0649115	6.41349e-12	--	-	-
1594	PC(16:0_20:5)	PC	rs7118175	11	61639358	T	C	0.329729	0.0404212	4.32937e-16	0.315719	0.0402851	5.62199e-15	++	-	-
1595	PC(16:0_20:5)	PC	rs174472	11	61671956	G	A	-0.142336	0.0219385	9.76152e-11	-0.147309	0.0218203	1.72127e-11	--	-	-
1596	PC(16:0_20:5)	PC	rs11533255	11	61820565	C	T	-0.156813	0.0327522	1.73069e-06	-0.19019	0.0325847	5.66648e-09	.-	-	-
1597	PC(16:0_22:6)	PC	rs2295601	6	11005686	A	G	-0.152481	0.0257227	3.32928e-09	-0.162773	0.0255945	2.32438e-10	--	1	1
1598	PC(16:0_22:6)	PC	rs4246215	11	61564299	T	G	-0.176143	0.0227284	1.16845e-14	-0.166841	0.0226902	2.3107e-13	--	1	-
1599	PC(16:0_22:6)	PC	rs174472	11	61671956	G	A	-0.120261	0.0219305	4.46658e-08	-0.120812	0.0218494	3.52469e-08	--	-	-
1600	PC(16:1_18:2)	PC	rs603424	10	102075479	A	G	-0.211614	0.0289246	2.98886e-13	-0.255362	0.0287348	9.45654e-19	--	1	1
1601	PC(16:1_18:2)	PC	rs683854	10	102099093	A	C	0.110698	0.0228498	1.32375e-06	0.143105	0.0227445	3.50626e-10	.+	-	-
1602	PC(16:1_18:2)	PC	rs198457	11	61471678	T	C	-0.121376	0.0284687	2.09259e-05	-0.185099	0.0282767	7.01248e-11	.-	-	-
1603	PC(16:1_18:2)	PC	rs174564	11	61588305	G	A	0.296331	0.0226633	2.52266e-38	0.37774	0.0222696	2.56583e-62	++	1	1
1604	PC(16:1_18:2)	PC	rs139957766	11	61607047	A	G	0.268376	0.0653278	4.04245e-05	0.363841	0.0650871	2.39012e-08	.+	-	-
1605	PC(16:1_18:2)	PC	rs117702910	11	61611913	G	C	0.227733	0.0529845	1.74933e-05	0.293659	0.0527574	2.74052e-08	.+	-	-
1606	PC(16:1_18:2)	PC	rs7118175	11	61639358	T	C	-0.171843	0.0406017	2.36323e-05	-0.262574	0.0403923	8.87004e-11	.-	-	-
1607	PC(16:1_18:2)	PC	rs2524292	11	61695146	G	T	0.176242	0.0452839	0.000100671	0.268955	0.0450862	2.60169e-09	.+	-	-
1608	PC(16:1_18:2)	PC	rs174481	11	61716395	G	C	-0.10074	0.0274721	0.000248826	-0.153717	0.0273474	2.05887e-08	.-	-	-
1609	PC(16:1_18:2)	PC	rs1735379	11	61726396	A	G	-0.093437	0.0315349	0.00307001	-0.178082	0.0313752	1.46966e-08	.-	-	-
1610	PC(16:1_18:2)	PC	rs56156922	16	56987369	C	T	0.148055	0.0241611	9.63361e-10	0.0221382	0.0242163	0.36061	+.	1	-
1611	PC(16:1_18:2)	PC	rs7412	19	45412079	T	C	-0.220712	0.0402795	4.50154e-08	-0.24422	0.0401367	1.27402e-09	--	1	1
1612	PC(16:1_20:4)	PC	rs603424	10	102075479	A	G	-0.138055	0.0291471	2.22848e-06	-0.197605	0.0289062	9.23072e-12	.-	-	1
1613	PC(16:1_20:4)	PC	rs174581	11	61606683	A	G	-0.316497	0.0226069	2.09945e-43	-0.350872	0.0223749	9.02915e-54	--	1	1
1614	PC(16:1_20:4)	PC	rs139957766	11	61607047	A	G	-0.40258	0.0652287	7.37265e-10	-0.408455	0.0650538	3.73417e-10	--	-	-
1615	PC(16:1_20:4)	PC	rs11539526	11	61633770	T	C	-0.247981	0.0345972	8.75101e-13	-0.247634	0.0344496	7.55178e-13	--	-	-
1616	PC(16:1_20:4)	PC	rs174467	11	61662661	G	T	0.190808	0.031596	1.66703e-09	0.185754	0.0315173	4.037e-09	++	-	-
1617	PC(16:1_20:4)	PC	rs739846	19	19419071	A	G	-0.257589	0.04045	2.08118e-10	-0.187134	0.0403422	3.58394e-06	-.	1	-
1618	PC(16:1_22:6)	PC	rs140632087	7	152701309	G	A	-1.02785	0.176979	7.02445e-09	-0.672046	0.177278	0.000152774	-.	1	-
1619	PC(16:1_22:6)	PC	rs603424	10	102075479	A	G	-0.158665	0.0289996	4.66956e-08	-0.199955	0.0287885	4.30693e-12	--	1	1
1620	PC(16:1_22:6)	PC	rs149772276	22	34996898	A	G	0.694485	0.129618	8.91697e-08	0.72413	0.129251	2.27304e-08	.+	-	1
1621	PC(17:0_18:2)	PC	rs174550	11	61571478	C	T	0.159373	0.0229815	5.01197e-12	0.25134	0.0227369	6.76524e-28	++	1	1
1622	PC(17:0_18:2)	PC	rs11604424	11	116651115	T	C	-0.121075	0.027401	1.01258e-05	-0.185978	0.0272807	1.05906e-11	.-	-	1
1623	PC(17:0_18:2)	PC	rs7205804	16	57004889	A	G	0.149444	0.022243	2.04905e-11	0.0725105	0.0223178	0.0011637	+.	1	-
1624	PC(17:0_18:2)	PC	rs62100612	18	71594287	G	A	-0.163191	0.0291139	2.20679e-08	-0.117339	0.0291491	5.76328e-05	-.	1	-
1625	PC(17:0_20:4)	PC	rs72909515	6	84879653	A	C	0.755954	0.17275	1.30739e-05	0.980356	0.171511	1.24857e-08	.+	-	1
1626	PC(17:0_20:4)	PC	rs753027727	8	141811120	C	T	1.94008	0.389706	6.64615e-07	2.1657	0.391393	3.29889e-08	.+	-	1
1627	PC(17:0_20:4)	PC	rs198461	11	61524366	C	A	0.191336	0.0219208	3.65127e-18	0.191455	0.0218533	2.65034e-18	++	-	-
1628	PC(17:0_20:4)	PC	rs572537530	11	61529656	C	G	-0.926215	0.163561	1.57454e-08	-0.83841	0.163826	3.1992e-07	-.	-	-
1629	PC(17:0_20:4)	PC	rs117110139	11	61557422	A	G	-0.402923	0.0628263	1.55271e-10	-0.41564	0.0627232	3.79727e-11	--	-	-
1630	PC(17:0_20:4)	PC	rs61897792	11	61586886	T	C	0.290049	0.0374597	1.31077e-14	0.28711	0.0374575	2.3229e-14	++	-	-
1631	PC(17:0_20:4)	PC	rs174564	11	61588305	G	A	-0.591226	0.0213304	1.98523e-155	-0.614943	0.0211046	3.757e-170	--	-	1
1632	PC(17:0_20:4)	PC	rs174569	11	61594164	C	T	-0.701816	0.0922255	3.2837e-14	-0.710961	0.0920556	1.36985e-14	--	-	-
1633	PC(17:0_20:4)	PC	rs139957766	11	61607047	A	G	-0.610075	0.0649313	8.91136e-21	-0.643302	0.0648293	5.67131e-23	--	-	-
1634	PC(17:0_20:4)	PC	rs73487492	11	61621611	G	A	-0.35223	0.049736	1.62546e-12	-0.355863	0.0496326	8.66206e-13	--	-	-
1635	PC(17:0_20:4)	PC	rs562172	11	61626167	T	C	0.166544	0.0384248	1.50355e-05	0.211978	0.0383093	3.30882e-08	.+	-	-
1636	PC(17:0_20:4)	PC	rs113003506	11	61629377	T	C	-0.316083	0.0341902	3.61666e-20	-0.316614	0.0341469	2.74431e-20	--	-	-
1637	PC(17:0_20:4)	PC	rs17764288	11	61633736	A	G	-0.668997	0.101292	4.39394e-11	-0.674252	0.101081	2.8229e-11	--	-	-
1638	PC(17:0_20:4)	PC	rs7115739	11	61641717	G	T	0.483814	0.0669794	6.02664e-13	0.417339	0.0669774	5.19819e-10	++	-	-
1639	PC(17:0_20:4)	PC	rs174467	11	61662661	G	T	0.287648	0.0314596	9.01558e-20	0.271906	0.0314668	7.75398e-18	++	-	-
1640	PC(17:0_20:4)	PC	rs2736601	11	61705521	T	C	-0.346529	0.0453645	2.65613e-14	-0.326076	0.0453273	7.5264e-13	--	-	-
1641	PC(17:0_20:4)	PC	rs2727261	11	61712131	C	T	0.232276	0.0354507	6.2366e-11	0.230317	0.0353848	8.29605e-11	++	-	-
1642	PC(17:0_20:4)	PC	rs1800009	11	61730234	C	T	-0.1492	0.0235867	2.89183e-10	-0.142858	0.0235739	1.49223e-09	--	-	-
1643	PC(17:0_20:4)	PC	rs191790331	11	61764082	A	G	-0.691353	0.109586	3.04838e-10	-0.601087	0.10942	4.12505e-08	--	-	-
1644	PC(17:0_20:4)	PC	rs4963452	11	61815803	C	T	-0.172515	0.0314842	4.49584e-08	-0.182276	0.0313884	6.75994e-09	--	-	-
1645	PC(17:0_22:6)	PC	rs4246215	11	61564299	T	G	-0.192739	0.0226836	2.5672e-17	-0.167365	0.0227081	1.98536e-13	--	1	-
1646	PC(17:1_18:2)	PC	rs12258488	10	122221312	A	G	-0.296487	0.0505217	4.68034e-09	-0.278343	0.0504563	3.64411e-08	--	1	1
1647	PC(17:1_18:2)	PC	rs198457	11	61471678	T	C	-0.132169	0.028564	4.09999e-06	-0.217332	0.0283316	2.62166e-14	.-	-	-
1648	PC(17:1_18:2)	PC	rs174550	11	61571478	C	T	0.339005	0.0225776	1.50498e-49	0.456845	0.0219665	7.6566e-91	++	1	1
1649	PC(17:1_18:2)	PC	rs61897792	11	61586886	T	C	-0.15913	0.0376563	2.41446e-05	-0.242703	0.0375016	1.07095e-10	.-	-	-
1650	PC(17:1_18:2)	PC	rs117220229	11	61604324	A	T	0.338308	0.0586106	8.37422e-09	0.411365	0.058382	2.15154e-12	++	-	-
1651	PC(17:1_18:2)	PC	rs139957766	11	61607047	A	G	0.345431	0.0653471	1.30176e-07	0.463661	0.0650742	1.21311e-12	.+	-	-
1652	PC(17:1_18:2)	PC	rs7118175	11	61639358	T	C	-0.173391	0.0406953	2.10238e-05	-0.26636	0.0405041	5.4723e-11	.-	-	-
1653	PC(17:1_18:2)	PC	rs7942717	11	61647288	A	G	-0.260522	0.0393742	4.0653e-11	-0.287449	0.0392523	2.85649e-13	--	-	-
1654	PC(17:1_18:2)	PC	rs174467	11	61662661	G	T	-0.136069	0.0316578	1.80894e-05	-0.223381	0.0314889	1.6209e-12	.-	-	-
1655	PC(17:1_18:2)	PC	rs2524292	11	61695146	G	T	0.192014	0.0453859	2.3663e-05	0.308274	0.0451774	9.92672e-12	.+	-	-
1656	PC(17:1_18:2)	PC	rs2727260	11	61712242	T	C	-0.173247	0.0353926	1.03894e-06	-0.216948	0.0352612	8.51173e-10	.-	-	-
1657	PC(17:1_18:2)	PC	rs183130	16	56991363	T	C	0.175604	0.0240055	2.98586e-13	0.0474158	0.0240958	0.0490743	+.	1	-
1658	PC(18:0_18:1)	PC	rs4751996	10	118397894	G	A	0.121852	0.0220093	3.24113e-08	0.127962	0.0219356	5.84246e-09	++	1	1
1659	PC(18:0_18:2)	PC	rs174562	11	61585144	G	A	0.180621	0.0230398	5.90255e-15	0.270824	0.0227542	4.75967e-32	++	-	1
1660	PC(18:0_18:2)	PC	rs7118175	11	61639358	T	C	-0.18499	0.0407014	5.6241e-06	-0.261808	0.0405334	1.1577e-10	.-	-	-
1661	PC(18:0_18:2)	PC	rs76656467	11	61649030	C	G	0.217733	0.0444515	9.93915e-07	0.269484	0.0442877	1.25364e-09	.+	-	-
1662	PC(18:0_18:2)	PC	rs56156922	16	56987369	C	T	0.163715	0.0242147	1.52837e-11	0.0643274	0.0242666	0.00803779	+.	1	-
1663	PC(18:0_18:2)	PC	rs7412	19	45412079	T	C	-0.264697	0.0403423	6.01755e-11	-0.144917	0.0403952	0.000338293	-.	1	-
1664	PC(18:0_20:3)	PC	rs114055169	4	113489017	T	C	2.47398	0.492246	5.32644e-07	2.69731	0.490916	4.12619e-08	.+	-	1
1665	PC(18:0_20:3)	PC	rs968567	11	61595564	T	C	0.316165	0.0282377	1.22948e-28	0.39061	0.0279569	2.89028e-43	++	1	1
1666	PC(18:0_20:3)	PC	rs141802851	15	98911772	A	G	-1.66141	0.2845	5.59165e-09	-1.24093	0.284591	1.31975e-05	-.	1	-
1667	PC(18:0_20:3)	PC	rs7500839	16	15060466	T	C	0.196969	0.028872	1.05524e-11	0.201157	0.0288195	3.63634e-12	++	-	-
1668	PC(18:0_20:3)	PC	rs8059755	16	15119607	C	T	-0.283473	0.027545	1.45369e-24	-0.288296	0.0274851	2.00447e-25	--	-	-
1669	PC(18:0_20:3)	PC	rs12928099	16	15150505	A	C	0.27089	0.0240372	4.76331e-29	0.271301	0.0240106	3.29177e-29	++	1	1
1670	PC(18:0_20:3)	PC	rs145377251	16	15303608	A	G	-0.18542	0.0276917	2.37714e-11	-0.192151	0.0276347	4.03123e-12	--	-	-
1671	PC(18:0_20:3)	PC	rs35694612	16	15768249	A	G	0.139554	0.0248635	2.09564e-08	0.110513	0.0248584	8.94286e-06	+.	-	-
1672	PC(18:0_20:3)	PC	rs115805001	20	54263830	C	A	2.63107	0.466319	1.80432e-08	2.36933	0.466044	3.82971e-07	+.	1	-
1673	PC(18:0_20:4)	PC	rs11230741	11	61351107	A	G	0.190934	0.0290122	5.2419e-11	0.206014	0.0289805	1.35856e-12	++	-	-
1674	PC(18:0_20:4)	PC	rs35703574	11	61439682	A	G	0.322577	0.0556751	7.56559e-09	0.30554	0.0556937	4.4457e-08	++	-	-
1675	PC(18:0_20:4)	PC	rs198442	11	61506468	T	C	-0.124003	0.0221408	2.25851e-08	-0.130783	0.0221314	3.76921e-09	--	-	-
1676	PC(18:0_20:4)	PC	rs556261560	11	61515326	T	C	-0.52527	0.0942571	2.62939e-08	-0.535837	0.0941822	1.34464e-08	--	-	-
1677	PC(18:0_20:4)	PC	rs198461	11	61524366	C	A	0.235873	0.0218344	7.13009e-27	0.244903	0.0217706	5.50694e-29	++	-	-
1678	PC(18:0_20:4)	PC	rs572537530	11	61529656	C	G	-1.1764	0.162554	5.30386e-13	-1.11308	0.162991	9.55533e-12	--	-	-
1679	PC(18:0_20:4)	PC	rs117301449	11	61548004	A	G	-0.764385	0.127799	2.36999e-09	-0.791399	0.127782	6.361e-10	--	-	-
1680	PC(18:0_20:4)	PC	rs117110139	11	61557422	A	G	-0.444514	0.0626716	1.49851e-12	-0.503446	0.0625908	1.09095e-15	--	-	-
1681	PC(18:0_20:4)	PC	rs740006	11	61557868	C	T	0.260515	0.0390948	2.96192e-11	0.253892	0.0390958	9.28055e-11	++	-	-
1682	PC(18:0_20:4)	PC	rs61897792	11	61586886	T	C	0.318837	0.0373286	1.89116e-17	0.34166	0.0373302	8.40487e-20	++	-	-
1683	PC(18:0_20:4)	PC	rs174564	11	61588305	G	A	-0.693535	0.020583	4.63365e-220	-0.761126	0.0199521	6.287e-273	--	1	1
1684	PC(18:0_20:4)	PC	rs188370817	11	61592488	A	C	0.583479	0.115796	4.87579e-07	0.640596	0.11589	3.40297e-08	.+	-	-
1685	PC(18:0_20:4)	PC	rs174569	11	61594164	C	T	-0.842401	0.0918693	6.93223e-20	-0.890141	0.0917448	4.72787e-22	--	-	-
1686	PC(18:0_20:4)	PC	rs139957766	11	61607047	A	G	-0.742788	0.0644735	2.82512e-30	-0.807928	0.0643548	1.51163e-35	--	-	-
1687	PC(18:0_20:4)	PC	rs117983270	11	61611710	C	T	-0.362111	0.0653585	3.30689e-08	-0.381201	0.0653068	6.06302e-09	--	-	-
1688	PC(18:0_20:4)	PC	rs73487492	11	61621611	G	A	-0.433188	0.0495621	3.36587e-18	-0.457116	0.049477	4.03333e-20	--	-	-
1689	PC(18:0_20:4)	PC	rs562172	11	61626167	T	C	0.209008	0.0384058	5.49639e-08	0.256505	0.0383327	2.45211e-11	.+	-	-
1690	PC(18:0_20:4)	PC	rs17764288	11	61633736	A	G	-0.720541	0.101146	1.20299e-12	-0.787198	0.101019	8.00018e-15	--	-	-
1691	PC(18:0_20:4)	PC	rs11539526	11	61633770	T	C	-0.366265	0.0343797	3.44061e-26	-0.389442	0.0343198	1.88949e-29	--	-	-
1692	PC(18:0_20:4)	PC	rs7115739	11	61641717	G	T	0.566812	0.0667835	2.84522e-17	0.530127	0.0668621	2.79532e-15	++	-	-
1693	PC(18:0_20:4)	PC	rs174467	11	61662661	G	T	0.347106	0.0312441	2.88238e-28	0.357006	0.031235	8.87493e-30	++	-	-
1694	PC(18:0_20:4)	PC	rs174480	11	61685790	G	C	-0.263201	0.0483205	5.382e-08	-0.335658	0.0482055	3.80678e-12	.-	-	-
1695	PC(18:0_20:4)	PC	rs2524292	11	61695146	G	T	-0.40734	0.0450576	2.31604e-19	-0.40182	0.0450641	7.20444e-19	--	-	-
1696	PC(18:0_20:4)	PC	rs2727261	11	61712131	C	T	0.285572	0.0353657	8.51414e-16	0.302967	0.0353245	1.30443e-17	++	-	-
1697	PC(18:0_20:4)	PC	rs1735379	11	61726396	A	G	0.172452	0.0315281	4.75403e-08	0.135785	0.0315781	1.76164e-05	+.	-	-
1698	PC(18:0_20:4)	PC	rs1800009	11	61730234	C	T	-0.18747	0.023506	1.98033e-15	-0.192927	0.0235067	2.94712e-16	--	-	-
1699	PC(18:0_20:4)	PC	rs191790331	11	61764082	A	G	-0.716398	0.109652	7.17269e-11	-0.671867	0.109593	9.49392e-10	--	-	-
1700	PC(18:0_20:4)	PC	rs387137	11	61830169	C	G	-0.120553	0.0230449	1.75038e-07	-0.136562	0.0230329	3.24373e-09	.-	-	-
1701	PC(18:0_20:4)	PC	rs2319626	14	21565149	C	G	0.169258	0.0291488	6.8251e-09	0.145146	0.0291977	6.87973e-07	+.	1	-
1702	PC(18:0_20:4)	PC	rs12928099	16	15150505	A	C	0.136456	0.0242897	2.08009e-08	0.1172	0.0243312	1.51615e-06	+.	1	-
1703	PC(18:0_22:4)	PC	rs1535	11	61597972	G	A	-0.318997	0.0226094	4.16038e-44	-0.336133	0.0225284	5.32972e-49	--	1	1
1704	PC(18:0_22:4)	PC	rs139957766	11	61607047	A	G	-0.412811	0.0652096	2.66406e-10	-0.408174	0.0651629	4.10191e-10	--	-	-
1705	PC(18:0_22:4)	PC	rs77167250	11	61633947	T	C	-0.20052	0.0346664	7.80329e-09	-0.206454	0.0346224	2.68733e-09	--	-	-
1706	PC(18:0_22:4)	PC	rs174467	11	61662661	G	T	0.19133	0.0315819	1.48922e-09	0.188352	0.0315597	2.60599e-09	++	-	-
1707	PC(18:0_22:5) (n3)/PC(20:1_20:4)	PC	rs9393915	6	11072322	T	C	0.130285	0.0259315	5.47468e-07	0.169031	0.0257911	6.56694e-11	.+	-	1
1708	PC(18:0_22:5) (n3)/PC(20:1_20:4)	PC	rs145500159	6	16232493	C	G	-0.888622	0.147335	1.74615e-09	-0.745104	0.147691	4.69758e-07	-.	1	-
1709	PC(18:0_22:5) (n3)/PC(20:1_20:4)	PC	rs1535	11	61597972	G	A	-0.302262	0.022687	1.24774e-39	-0.317984	0.0225757	5.4931e-44	--	-	1
1710	PC(18:0_22:5) (n3)/PC(20:1_20:4)	PC	rs113003506	11	61629377	T	C	-0.199529	0.0343313	6.85562e-09	-0.19613	0.0342563	1.14269e-08	--	-	-
1711	PC(18:0_22:5) (n3)/PC(20:1_20:4)	PC	rs174467	11	61662661	G	T	0.174173	0.0316267	3.863e-08	0.172425	0.0315871	5.10498e-08	+.	-	-
1712	PC(18:0_22:5) (n6)	PC	rs3756963	6	11022154	C	T	-0.183161	0.0255476	8.73736e-13	-0.194813	0.0255342	2.81481e-14	--	1	1
1713	PC(18:0_22:5) (n6)	PC	rs6479877	10	64878118	G	C	0.13108	0.0225202	6.25266e-09	0.113478	0.0225454	5.0325e-07	+.	1	-
1714	PC(18:0_22:5) (n6)	PC	rs174565	11	61591636	G	C	-0.337687	0.0316449	3.42644e-26	-0.348356	0.0316194	8.89972e-28	--	-	1
1715	PC(18:0_22:5) (n6)	PC	rs79976480	11	61598391	G	A	-0.355548	0.0696743	3.46174e-07	-0.359922	0.0696747	2.47889e-07	..	-	2
1716	PC(18:0_22:5) (n6)	PC	rs174626	11	61637057	A	G	0.160237	0.022128	5.31042e-13	0.145164	0.0221546	6.50291e-11	++	-	-
1717	PC(18:0_22:5) (n6)	PC	rs12928099	16	15150505	A	C	0.151484	0.0242602	4.60415e-10	0.128221	0.0242966	1.36206e-07	+.	1	-
1718	PC(18:0_22:6)	PC	rs2295601	6	11005686	A	G	-0.140998	0.0257916	4.83391e-08	-0.142647	0.025709	3.11679e-08	--	1	1
1719	PC(18:0_22:6)	PC	rs542893102	6	21495774	C	T	1.21825	0.240149	4.06017e-07	1.31649	0.239325	4.00085e-08	.+	-	1
1720	PC(18:0_22:6)	PC	rs174541	11	61565908	C	T	-0.224953	0.022653	5.52821e-23	-0.228	0.0226024	1.16026e-23	--	-	1
1721	PC(18:0_22:6)	PC	rs174472	11	61671956	G	A	-0.136845	0.0219465	4.91506e-10	-0.141678	0.0218787	1.05893e-10	--	-	-
1722	PC(18:0_22:6)	PC	rs185223214	11	127979479	A	C	1.05483	0.212981	7.71208e-07	1.16378	0.21218	4.40735e-08	.+	-	1
1723	PC(18:1_18:1)	PC	rs350163	1	4567158	A	G	-0.802949	0.140696	1.21687e-08	-0.411146	0.140866	0.0035248	-.	1	-
1724	PC(18:1_18:1)	PC	rs174562	11	61585144	G	A	0.230838	0.0228601	1.00265e-23	0.350639	0.0223336	5.5643e-54	++	-	1
1725	PC(18:1_18:1)	PC	rs117220229	11	61604324	A	T	0.256582	0.0584952	1.17647e-05	0.353172	0.0580915	1.30362e-09	.+	-	-
1726	PC(18:1_18:1)	PC	rs7118175	11	61639358	T	C	-0.140834	0.0405945	0.000525205	-0.239049	0.0403106	3.22044e-09	.-	-	-
1727	PC(18:1_18:1)	PC	rs174467	11	61662661	G	T	-0.103211	0.0316042	0.00110426	-0.197068	0.0313706	3.76021e-10	.-	-	-
1728	PC(18:1_18:1)	PC	rs56156922	16	56987369	C	T	0.153604	0.0241269	2.10279e-10	-0.00802529	0.0241269	0.739673	+.	1	-
1729	PC(18:1_18:2)	PC	rs147786113	1	35467083	T	C	-0.614604	0.116552	1.39204e-07	-0.635934	0.116479	4.98733e-08	.-	-	1
1730	PC(18:1_18:2)	PC	rs198457	11	61471678	T	C	-0.0908504	0.0286474	0.00154323	-0.166967	0.0284886	5.1021e-09	.-	-	-
1731	PC(18:1_18:2)	PC	rs174562	11	61585144	G	A	0.29189	0.022758	6.44424e-37	0.397255	0.022299	3.32375e-68	++	1	1
1732	PC(18:1_18:2)	PC	rs117220229	11	61604324	A	T	0.288893	0.0586605	8.86881e-07	0.368939	0.0584631	3.16315e-10	.+	-	-
1733	PC(18:1_18:2)	PC	rs139957766	11	61607047	A	G	0.350538	0.0653145	8.35851e-08	0.454911	0.065109	3.23422e-12	.+	-	-
1734	PC(18:1_18:2)	PC	rs7118175	11	61639358	T	C	-0.208065	0.0406574	3.24702e-07	-0.300044	0.0404778	1.47945e-13	.-	-	-
1735	PC(18:1_18:2)	PC	rs76656467	11	61649030	C	G	0.222668	0.0444322	5.57752e-07	0.261627	0.044316	3.80784e-09	.+	-	-
1736	PC(18:1_18:2)	PC	rs174467	11	61662661	G	T	-0.144637	0.0316432	5.04801e-06	-0.229392	0.0314996	3.98088e-13	.-	-	-
1737	PC(18:1_18:2)	PC	rs2727260	11	61712242	T	C	-0.18501	0.0353948	1.80841e-07	-0.21224	0.0353077	1.99018e-09	.-	-	-
1738	PC(18:1_18:2)	PC	rs11604424	11	116651115	T	C	-0.117719	0.0274926	1.88828e-05	-0.152476	0.0274101	2.84361e-08	.-	-	1
1739	PC(18:1_18:2)	PC	rs183130	16	56991363	T	C	0.183632	0.0239918	2.3319e-14	0.0579903	0.0241043	0.0161419	+.	1	-
1740	PC(18:1_20:3)	PC	rs198459	11	61525020	A	G	-0.145411	0.0270706	8.58406e-08	-0.189007	0.0269392	2.84566e-12	.-	-	-
1741	PC(18:1_20:3)	PC	rs10792318	11	61531443	G	A	0.195699	0.0266831	2.67612e-13	0.231368	0.0265571	4.48967e-18	++	-	-
1742	PC(18:1_20:3)	PC	rs117110139	11	61557422	A	G	0.500914	0.0624205	1.28507e-15	0.572792	0.0621878	4.93189e-20	++	-	-
1743	PC(18:1_20:3)	PC	rs75938339	11	61570073	C	T	0.456641	0.107311	2.12134e-05	0.649513	0.107016	1.39392e-09	.+	-	-
1744	PC(18:1_20:3)	PC	rs174556	11	61580635	T	C	0.402918	0.0230253	3.98889e-66	0.512567	0.0224127	1.02765e-108	++	-	1
1745	PC(18:1_20:3)	PC	rs61897792	11	61586886	T	C	-0.171394	0.0375491	5.13024e-06	-0.227341	0.0374488	1.40997e-09	.-	-	-
1746	PC(18:1_20:3)	PC	rs117983270	11	61611710	C	T	0.368725	0.0651619	1.64744e-08	0.506154	0.0648405	7.58512e-15	++	-	-
1747	PC(18:1_20:3)	PC	rs174602	11	61624414	C	T	0.131027	0.0291737	7.39773e-06	0.161741	0.0290929	2.96681e-08	.+	-	-
1748	PC(18:1_20:3)	PC	rs174472	11	61671956	G	A	0.0975359	0.0220107	9.79211e-06	0.130011	0.0219286	3.36694e-09	.+	-	-
1749	PC(18:1_20:3)	PC	rs2727261	11	61712131	C	T	-0.203902	0.0353261	8.56661e-09	-0.260465	0.0351694	1.60962e-13	--	-	-
1750	PC(18:1_20:3)	PC	rs17185413	11	61730553	C	T	0.120953	0.0268774	7.00475e-06	0.155203	0.0268129	7.56401e-09	.+	-	-
1751	PC(18:1_20:3)	PC	rs80343634	11	61753809	T	C	0.467515	0.0915767	3.42954e-07	0.50194	0.0915961	4.50753e-08	.+	-	-
1752	PC(18:1_20:3)	PC	rs10792328	11	61854361	C	G	-0.115802	0.0237573	1.18527e-06	-0.130966	0.0237237	3.65543e-08	.-	-	-
1753	PC(18:1_20:3)	PC	rs7500839	16	15060466	T	C	0.181151	0.0288603	3.8462e-10	0.176462	0.0288415	1.04271e-09	++	-	-
1754	PC(18:1_20:3)	PC	rs62039480	16	15137450	A	G	-0.214504	0.0232395	3.97368e-20	-0.230965	0.0231717	3.57493e-23	--	1	1
1755	PC(18:1_20:3)	PC	rs11075261	16	15303093	A	G	0.132814	0.0228478	6.49721e-09	0.116128	0.0228415	3.81595e-07	+.	-	-
1756	PC(18:1_20:3)	PC	rs58542926	19	19379549	T	C	-0.26751	0.0403554	3.79606e-11	-0.188797	0.0403884	3.04837e-06	-.	1	-
1757	PC(18:1_22:6) (a)	PC	rs174536	11	61551927	C	A	0.149588	0.0229877	8.4498e-11	0.179674	0.0228936	5.28218e-15	++	-	1
1758	PC(18:2_18:2)	PC	rs174562	11	61585144	G	A	0.273801	0.0227236	7.70314e-33	0.347653	0.0223967	1.16775e-52	++	1	1
1759	PC(18:2_18:2)	PC	rs117220229	11	61604324	A	T	0.287452	0.0584856	9.25983e-07	0.344471	0.0582905	3.75218e-09	.+	-	-
1760	PC(18:2_18:2)	PC	rs139957766	11	61607047	A	G	0.324547	0.0652622	6.7921e-07	0.396959	0.0650643	1.13161e-09	.+	-	-
1761	PC(18:2_18:2)	PC	rs7118175	11	61639358	T	C	-0.178083	0.0405834	1.16831e-05	-0.235276	0.0404423	6.36102e-09	.-	-	-
1762	PC(18:2_18:2)	PC	rs76656467	11	61649030	C	G	0.227259	0.0443005	3.00121e-07	0.251821	0.044177	1.26081e-08	.+	-	-
1763	PC(18:2_18:2)	PC	rs174467	11	61662661	G	T	-0.152122	0.0315828	1.51961e-06	-0.213986	0.0314491	1.166e-11	.-	-	-
1764	PC(18:2_18:2)	PC	rs2524292	11	61695146	G	T	0.176291	0.0452586	9.96942e-05	0.258496	0.0450925	1.048e-08	.+	-	-
1765	PC(18:2_18:2)	PC	rs247616	16	56989590	T	C	0.147408	0.024068	9.75958e-10	0.0356942	0.0241192	0.138827	+.	1	-
1766	PC(18:2_20:5)	PC	rs537244327	4	24724479	C	T	-1.88516	0.344958	4.85207e-08	-1.24322	0.344575	0.000311588	-.	1	-
1767	PC(18:2_20:5)	PC	rs174584	11	61610750	A	G	-0.169312	0.0229679	2.03359e-13	-0.146241	0.022836	1.67123e-10	--	1	-
1768	PC(18:2_20:5)	PC	rs8107974	19	19388500	T	A	-0.221548	0.0399103	2.975e-08	-0.180681	0.0395998	5.15357e-06	-.	1	-
1769	PC(20:0_20:4)	PC	rs198462	11	61524119	A	G	0.165231	0.021885	5.22826e-14	0.169942	0.0217645	7.05672e-15	++	-	-
1770	PC(20:0_20:4)	PC	rs572537530	11	61529656	C	G	-0.926304	0.163409	1.51559e-08	-0.853345	0.163552	1.88077e-07	-.	-	-
1771	PC(20:0_20:4)	PC	rs61897792	11	61586886	T	C	0.224423	0.0375409	2.44703e-09	0.212059	0.0375127	1.66415e-08	++	-	-
1772	PC(20:0_20:4)	PC	rs174564	11	61588305	G	A	-0.460784	0.0220502	3.12562e-92	-0.495443	0.0217691	4.51491e-108	--	-	1
1773	PC(20:0_20:4)	PC	rs174569	11	61594164	C	T	-0.567579	0.0923118	8.49634e-10	-0.605077	0.0919898	5.26509e-11	--	-	-
1774	PC(20:0_20:4)	PC	rs139957766	11	61607047	A	G	-0.471721	0.0650998	5.14627e-13	-0.520246	0.0648987	1.39255e-15	--	-	-
1775	PC(20:0_20:4)	PC	rs73487492	11	61621611	G	A	-0.324345	0.0496813	7.43581e-11	-0.346789	0.0494513	2.74178e-12	--	-	-
1776	PC(20:0_20:4)	PC	rs11539526	11	61633770	T	C	-0.222322	0.0346131	1.48444e-10	-0.234842	0.0344901	1.10412e-11	--	-	-
1777	PC(20:0_20:4)	PC	rs7115739	11	61641717	G	T	0.463867	0.0669254	4.787e-12	0.416481	0.066789	4.95628e-10	++	-	-
1778	PC(20:0_20:4)	PC	rs174467	11	61662661	G	T	0.236247	0.0315211	7.90331e-14	0.229739	0.0314658	3.3633e-13	++	-	-
1779	PC(20:0_20:4)	PC	rs2524292	11	61695146	G	T	-0.279158	0.0452903	7.64595e-10	-0.250539	0.0451878	3.09365e-08	--	-	-
1780	PC(20:0_20:4)	PC	rs2736594	11	61722212	T	G	-0.223213	0.0413825	7.21105e-08	-0.242458	0.0412288	4.34241e-09	.-	-	-
1781	PC(20:0_20:4)	PC	rs1800009	11	61730234	C	T	-0.143181	0.0235718	1.35681e-09	-0.134539	0.0235293	1.1381e-08	--	-	-
1782	PC(20:0_20:4)	PC	rs56156922	16	56987369	C	T	0.139588	0.0242414	8.9773e-09	0.0221167	0.0242626	0.361813	+.	1	-
1783	PC(20:0_20:4)	PC	rs7412	19	45412079	T	C	-0.256254	0.0403798	2.41908e-10	-0.129268	0.0403914	0.00137846	-.	1	-
1784	PC(28:0)	PC	rs8034577	15	84594531	A	T	0.102608	0.024646	3.23906e-05	0.135536	0.0245789	3.87406e-08	.+	-	1
1785	PC(31:0) (a)	PC	rs6659654	1	62127290	T	C	-0.118668	0.0228048	2.034e-07	-0.130302	0.0228031	1.16496e-08	.-	-	1
1786	PC(31:0) (b)	PC	rs174564	11	61588305	G	A	-0.134325	0.022981	5.38281e-09	-0.0924477	0.0230365	6.06516e-05	-.	1	-
1787	PC(32:2)	PC	rs174564	11	61588305	G	A	0.192996	0.0228958	4.74735e-17	0.252126	0.0227004	3.18929e-28	++	1	1
1788	PC(32:2)	PC	rs4505433	18	19286601	T	A	0.122979	0.0268828	4.95941e-06	0.167904	0.0267811	4.02858e-10	.+	-	1
1789	PC(33:0) (a)	PC	rs174599	11	61621556	C	G	-0.131466	0.0230552	1.24775e-08	-0.0823455	0.023085	0.000363385	-.	1	-
1790	PC(33:0) (b)	PC	rs174584	11	61610750	A	G	-0.182811	0.0229758	2.18581e-15	-0.140841	0.0229759	9.46199e-10	--	1	-
1791	PC(33:0) (b)	PC	rs11178242	12	70836570	C	G	-0.126426	0.0276324	4.86635e-06	-0.150879	0.0275567	4.5733e-08	.-	-	1
1792	PC(33:0) (b)	PC	rs7412	19	45412079	T	C	-0.221964	0.040162	3.49488e-08	0.0106719	0.040176	0.790333	-.	1	-
1793	PC(33:1)	PC	rs174548	11	61571348	G	C	0.0695524	0.0237239	0.00338647	0.136279	0.0236368	8.77423e-09	.+	-	1
1794	PC(33:2)	PC	rs174545	11	61569306	G	C	0.181063	0.022951	4.19199e-15	0.247131	0.0227691	5.49471e-27	++	-	1
1795	PC(33:2)	PC	rs7205804	16	57004889	A	G	0.126713	0.0222947	1.39163e-08	0.0582343	0.0223405	0.00915337	+.	1	-
1796	PC(34:5)	PC	rs547486730	3	187621236	G	A	-1.86021	0.334281	2.7746e-08	-0.873846	0.334502	0.00900581	-.	1	-
1797	PC(34:5)	PC	rs174537	11	61552680	T	G	-0.236223	0.0227267	6.25446e-25	-0.24383	0.0225887	9.05239e-27	--	-	1
1798	PC(34:5)	PC	rs11668104	19	19426181	A	G	-0.204294	0.0341786	2.43418e-09	-0.138892	0.0340493	4.60346e-05	-.	1	-
1799	PC(35:5)	PC	rs193250731	11	61567670	G	T	-0.303069	0.0629709	1.52721e-06	-0.343613	0.0629024	4.90263e-08	.-	-	-
1800	PC(35:5)	PC	rs174564	11	61588305	G	A	-0.364169	0.0224317	1.48422e-57	-0.360814	0.0224452	1.50495e-56	--	1	1
1801	PC(35:5)	PC	rs139957766	11	61607047	A	G	-0.387398	0.0651494	2.9599e-09	-0.375875	0.0651547	8.50171e-09	--	-	-
1802	PC(35:5)	PC	rs7118175	11	61639358	T	C	0.285606	0.0404847	1.96965e-12	0.253644	0.0405027	4.09853e-10	++	-	-
1803	PC(35:5)	PC	rs7115739	11	61641717	G	T	0.367801	0.0669028	4.0635e-08	0.309235	0.0669364	3.9465e-06	+.	-	-
1804	PC(35:5)	PC	rs174472	11	61671956	G	A	-0.146541	0.0219326	2.63886e-11	-0.140382	0.0219181	1.67052e-10	--	-	-
1805	PC(36:0)	PC	rs7520956	1	224341924	A	T	-0.15312	0.0327927	3.09679e-06	-0.19183	0.0327371	4.91901e-09	.-	-	-
1806	PC(36:0)	PC	rs4653568	1	224396329	G	A	0.130096	0.0229426	1.50004e-08	0.148284	0.022899	1.04067e-10	++	-	1
1807	PC(36:0)	PC	rs1169288	12	121416650	C	A	0.126105	0.0237425	1.13355e-07	0.135677	0.0237305	1.14068e-08	.+	-	1
1808	PC(36:0)	PC	rs79202680	17	4692640	T	G	-0.679119	0.140511	1.41938e-06	-0.768492	0.140341	4.67565e-08	.-	-	1
1809	PC(36:0)	PC	rs6857	19	45392254	T	C	-0.0510517	0.0299422	0.0881426	-0.18329	0.0298245	8.59172e-10	.-	-	1
1810	PC(36:0)	PC	rs7412	19	45412079	T	C	-0.257176	0.0403152	2.06648e-10	0.035588	0.0405343	0.379687	-.	1	-
1811	PC(36:6) (a)	PC	rs1535	11	61597972	G	A	-0.255958	0.0227154	5.70739e-29	-0.257688	0.0225501	8.74998e-30	--	-	1
1812	PC(36:6) (a)	PC	rs113003506	11	61629377	T	C	-0.2188	0.0341887	1.69571e-10	-0.188941	0.0339738	2.80792e-08	--	-	-
1813	PC(36:6) (a)	PC	rs11672355	19	19462702	C	G	-0.22212	0.0343184	1.05562e-10	-0.154188	0.0341224	6.34426e-06	-.	1	-
1814	PC(38:2)	PC	rs568938	2	21303616	T	C	0.167639	0.028307	3.55203e-09	0.124875	0.0282991	1.05514e-05	+.	1	-
1815	PC(38:2)	PC	rs17762402	11	61553201	A	G	-0.156031	0.0424522	0.000239157	-0.249064	0.0423057	4.2117e-09	.-	-	-
1816	PC(38:2)	PC	rs174566	11	61592362	G	A	0.24205	0.022857	7.72197e-26	0.384096	0.0222806	3.95669e-64	++	-	1
1817	PC(38:2)	PC	rs139957766	11	61607047	A	G	0.231559	0.0654968	0.000410899	0.36841	0.0652834	1.77699e-08	.+	-	-
1818	PC(38:2)	PC	rs117702910	11	61611913	G	C	0.152466	0.0532781	0.00422415	0.290301	0.0529951	4.54228e-08	.+	-	-
1819	PC(38:2)	PC	rs17764288	11	61633736	A	G	0.393295	0.101528	0.000109092	0.57354	0.101042	1.46892e-08	.+	-	-
1820	PC(38:2)	PC	rs7118175	11	61639358	T	C	-0.218862	0.0406909	7.9384e-08	-0.334594	0.0404311	1.67606e-16	.-	-	-
1821	PC(38:2)	PC	rs2524292	11	61695146	G	T	0.119741	0.0454815	0.00852714	0.265786	0.0452525	4.58225e-09	.+	-	-
1822	PC(38:2)	PC	rs2727261	11	61712131	C	T	-0.14897	0.0355142	2.81699e-05	-0.239497	0.0352935	1.34727e-11	.-	-	-
1823	PC(38:2)	PC	rs545447931	15	43950523	T	C	-0.711434	0.241261	0.00320754	-1.33726	0.239624	2.58572e-08	.-	-	1
1824	PC(38:2)	PC	rs7412	19	45412079	T	C	-0.271279	0.0404108	2.14568e-11	-0.0660983	0.0405248	0.102898	-.	1	-
1825	PC(38:4) (b)	PC	rs968567	11	61595564	T	C	0.197386	0.0283867	4.02392e-12	0.246043	0.028214	3.81909e-18	++	1	1
1826	PC(38:4) (b)	PC	rs531117	11	75456134	T	C	-0.143987	0.0290058	7.11292e-07	-0.171789	0.0288856	2.94513e-09	.-	-	1
1827	PC(38:4) (b)	PC	rs8059755	16	15119607	C	T	-0.188471	0.0276492	1.04395e-11	-0.177902	0.0276091	1.27716e-10	--	-	-
1828	PC(38:4) (b)	PC	rs12928099	16	15150505	A	C	0.18316	0.0241457	3.93473e-14	0.168096	0.0241333	3.72711e-12	++	1	-
1829	PC(38:4) (b)	PC	rs58542926	19	19379549	T	C	-0.235842	0.0402275	4.90516e-09	-0.138177	0.040234	0.000602941	-.	1	-
1830	PC(38:5) (a)	PC	rs9393915	6	11072322	T	C	0.128369	0.025966	8.11899e-07	0.170026	0.0258667	5.66357e-11	.+	-	1
1831	PC(38:5) (a)	PC	rs198461	11	61524366	C	A	0.143531	0.0219507	6.8093e-11	0.148537	0.0218905	1.30325e-11	++	-	-
1832	PC(38:5) (a)	PC	rs193250731	11	61567670	G	T	-0.303315	0.0630904	1.57127e-06	-0.349082	0.0630131	3.18533e-08	.-	-	-
1833	PC(38:5) (a)	PC	rs61897792	11	61586886	T	C	0.216829	0.0375314	8.50762e-09	0.227627	0.0375361	1.48017e-09	++	-	-
1834	PC(38:5) (a)	PC	rs174569	11	61594164	C	T	-0.480191	0.0924109	2.11316e-07	-0.509272	0.0923021	3.60093e-08	.-	-	-
1835	PC(38:5) (a)	PC	rs174581	11	61606683	A	G	-0.440884	0.0221012	2.40006e-84	-0.479125	0.0218584	1.67373e-100	--	1	1
1836	PC(38:5) (a)	PC	rs139957766	11	61607047	A	G	-0.450377	0.0651539	5.40988e-12	-0.482351	0.0651141	1.51406e-13	--	-	-
1837	PC(38:5) (a)	PC	rs11539526	11	61633770	T	C	-0.277716	0.0345212	1.12007e-15	-0.28161	0.0344764	4.10235e-16	--	-	-
1838	PC(38:5) (a)	PC	rs7115739	11	61641717	G	T	0.387277	0.0670478	8.18915e-09	0.36071	0.0670237	7.81883e-08	+.	-	-
1839	PC(38:5) (a)	PC	rs174467	11	61662661	G	T	0.229865	0.0315197	3.64501e-13	0.227324	0.031517	6.68724e-13	++	-	-
1840	PC(38:5) (b)	PC	rs198460	11	61524974	A	G	0.169867	0.021969	1.2822e-14	0.183083	0.0218739	7.51869e-17	++	-	-
1841	PC(38:5) (b)	PC	rs117110139	11	61557422	A	G	-0.321137	0.0628946	3.42939e-07	-0.413519	0.0627106	4.77399e-11	.-	-	-
1842	PC(38:5) (b)	PC	rs695867	11	61561288	G	A	-0.295301	0.0581801	4.14144e-07	-0.34501	0.0580288	3.04997e-09	.-	-	-
1843	PC(38:5) (b)	PC	rs61897792	11	61586886	T	C	0.247047	0.0375349	5.53391e-11	0.273996	0.037499	3.38488e-13	++	-	-
1844	PC(38:5) (b)	PC	rs174564	11	61588305	G	A	-0.52111	0.0217118	7.58802e-119	-0.598552	0.0211294	7.88614e-161	--	-	1
1845	PC(38:5) (b)	PC	rs174569	11	61594164	C	T	-0.628751	0.0923554	1.12222e-11	-0.695826	0.0921368	5.08168e-14	--	-	-
1846	PC(38:5) (b)	PC	rs139957766	11	61607047	A	G	-0.531666	0.0650964	4.05141e-16	-0.584602	0.0649811	3.3506e-19	--	-	-
1847	PC(38:5) (b)	PC	rs73487492	11	61621611	G	A	-0.338035	0.049738	1.21254e-11	-0.375283	0.0495698	4.53175e-14	--	-	-
1848	PC(38:5) (b)	PC	rs17764288	11	61633736	A	G	-0.535225	0.101433	1.36659e-07	-0.585144	0.101179	7.75025e-09	.-	-	-
1849	PC(38:5) (b)	PC	rs7118175	11	61639358	T	C	0.360777	0.0404876	7.07598e-19	0.378582	0.0403849	1.06791e-20	++	-	-
1850	PC(38:5) (b)	PC	rs7115739	11	61641717	G	T	0.494164	0.0669718	1.89095e-13	0.461003	0.0669447	6.51211e-12	++	-	-
1851	PC(38:5) (b)	PC	rs174467	11	61662661	G	T	0.270916	0.031484	1.0728e-17	0.286951	0.0314306	1.08138e-19	++	-	-
1852	PC(38:5) (b)	PC	rs174480	11	61685790	G	C	-0.180173	0.0484065	0.000201051	-0.280904	0.0482036	6.14155e-09	.-	-	-
1853	PC(38:5) (b)	PC	rs2524292	11	61695146	G	T	-0.290125	0.045337	1.70139e-10	-0.258427	0.0453237	1.2496e-08	--	-	-
1854	PC(38:5) (b)	PC	rs195161	11	61724583	G	T	0.132185	0.0231194	1.14716e-08	0.135603	0.023072	4.43396e-09	++	-	-
1855	PC(38:5) (b)	PC	rs1800009	11	61730234	C	T	-0.149187	0.0235899	2.84979e-10	-0.154078	0.0235619	6.92375e-11	--	-	-
1856	PC(38:5) (b)	PC	rs259874	11	61811441	G	A	0.175159	0.03541	7.87584e-07	0.196451	0.0353374	2.85515e-08	.+	-	-
1857	PC(38:5) (b)	PC	rs4963452	11	61815803	C	T	-0.160504	0.0315055	3.61181e-07	-0.185618	0.0313918	3.57553e-09	.-	-	-
1858	PC(38:5) (b)	PC	rs11644601	16	15172118	C	T	0.143566	0.0243446	3.94604e-09	0.123664	0.0243669	3.99929e-07	+.	1	-
1859	PC(38:5) (b)	PC	rs11668104	19	19426181	A	G	-0.195718	0.0344826	1.46113e-08	-0.120665	0.0345323	0.000481933	-.	1	-
1860	PC(38:6) (a)	PC	rs520987	11	61521446	A	C	0.12415	0.0220316	1.84328e-08	0.13716	0.0219597	4.55116e-10	++	-	-
1861	PC(38:6) (a)	PC	rs174578	11	61605499	A	T	-0.335627	0.0225278	7.25298e-49	-0.379513	0.0223263	1.19306e-62	--	-	1
1862	PC(38:6) (a)	PC	rs139957766	11	61607047	A	G	-0.333595	0.0652344	3.296e-07	-0.387691	0.0651756	2.89547e-09	.-	-	-
1863	PC(38:6) (a)	PC	rs562172	11	61626167	T	C	0.128094	0.0384096	0.000867063	0.212184	0.0382537	3.12378e-08	.+	-	-
1864	PC(38:6) (a)	PC	rs11539526	11	61633770	T	C	-0.234365	0.034601	1.41621e-11	-0.244098	0.0345441	1.82112e-12	--	-	-
1865	PC(38:6) (a)	PC	rs56156922	16	56987369	C	T	0.164482	0.0241922	1.188e-11	-0.00506241	0.0242989	0.834757	+.	1	-
1866	PC(38:6) (a)	PC	rs7224691	17	48717082	C	G	0.549307	0.0968586	1.50133e-08	0.328365	0.0971194	0.000730382	+.	1	-
1867	PC(38:6) (a)	PC	rs8107974	19	19388500	T	A	-0.253594	0.0401176	2.81709e-10	-0.233543	0.0400792	5.97649e-09	--	1	1
1868	PC(38:7) (c)	PC	rs2295601	6	11005686	A	G	-0.137211	0.0257153	1.01464e-07	-0.143405	0.0256175	2.40962e-08	.-	-	1
1869	PC(38:7) (c)	PC	rs174581	11	61606683	A	G	-0.147039	0.0229676	1.67059e-10	-0.131514	0.0229427	1.04627e-08	--	1	-
1870	PC(39:5) (a)	PC	rs174560	11	61581764	C	T	-0.179211	0.0235778	3.50156e-14	-0.155429	0.0235759	4.75882e-11	--	1	-
1871	PC(39:5) (b)	PC	rs9393915	6	11072322	T	C	0.117823	0.0259195	5.68381e-06	0.143814	0.0258229	2.7243e-08	.+	-	1
1872	PC(39:5) (b)	PC	rs112400204	10	77930508	G	C	-0.244667	0.0495199	8.00972e-07	-0.279486	0.0494213	1.64492e-08	.-	-	1
1873	PC(39:5) (b)	PC	rs174581	11	61606683	A	G	-0.322242	0.0225856	3.96211e-45	-0.307035	0.0225942	3.4591e-41	--	1	1
1874	PC(39:5) (b)	PC	rs113003506	11	61629377	T	C	-0.20858	0.0342811	1.28732e-09	-0.194942	0.0342499	1.34082e-08	--	-	-
1875	PC(39:5) (b)	PC	rs174467	11	61662661	G	T	0.184849	0.0315972	5.21354e-09	0.159911	0.0315937	4.30446e-07	+.	-	-
1876	PC(40:7) (a)	PC	rs6717276	2	207435767	A	G	0.145893	0.0261352	2.54563e-08	0.136086	0.0260824	1.91206e-07	+.	1	-
1877	PC(40:7) (a)	PC	rs968567	11	61595564	T	C	0.189092	0.0285223	3.7151e-11	0.250341	0.0283423	1.41782e-18	++	-	1
1878	PC(40:7) (a)	PC	rs174570	11	61597212	T	C	-0.236671	0.031846	1.3393e-13	-0.239734	0.0317864	5.79467e-14	--	1	-
1879	PC(40:7) (a)	PC	rs559355	11	75451281	T	A	-0.15147	0.029148	2.10659e-07	-0.17528	0.0290506	1.72353e-09	.-	-	1
1880	PC(40:7) (a)	PC	rs3743531	16	14983168	G	C	-0.302641	0.0657084	4.26788e-06	-0.364855	0.0653845	2.56296e-08	.-	-	-
1881	PC(40:7) (a)	PC	rs7500839	16	15060466	T	C	0.165475	0.0288862	1.11816e-08	0.168636	0.0288403	5.62447e-09	++	-	-
1882	PC(40:7) (a)	PC	rs8059755	16	15119607	C	T	-0.183969	0.027704	3.55489e-11	-0.18346	0.0276652	3.78333e-11	--	-	-
1883	PC(40:7) (a)	PC	rs11644601	16	15172118	C	T	0.194584	0.0241718	1.10114e-15	0.184796	0.0241494	2.45667e-14	++	1	-
1884	PC(40:7) (a)	PC	rs739846	19	19419071	A	G	-0.332888	0.0402749	1.7972e-16	-0.262068	0.0402823	8.49361e-11	--	1	1
1885	PC(40:8)	PC	rs565357452	8	1760886	A	G	-1.12836	0.347461	0.0011698	-1.9458	0.348133	2.39813e-08	.-	-	1
1886	PC(40:8)	PC	rs4246215	11	61564299	T	G	-0.213838	0.0227155	7.45035e-21	-0.207005	0.0226683	9.78017e-20	--	1	1
1887	PC(40:8)	PC	rs173539	16	56988044	T	C	0.136447	0.0240186	1.4222e-08	-0.0160441	0.0240234	0.504081	+.	1	-
1888	PC(O-16:0/16:0)	PC(O)	rs6895193	5	35179593	G	A	0.143386	0.0239087	2.14234e-09	0.120525	0.0239221	4.85996e-07	+.	1	-
1889	PC(O-16:0/16:0)	PC(O)	rs9391005	6	103875654	T	A	-1.48164	0.413981	0.000348271	-2.30227	0.413714	2.76179e-08	.-	-	1
1890	PC(O-16:0/16:0)	PC(O)	rs56228609	16	56987765	T	C	0.148463	0.0243252	1.11576e-09	0.0840897	0.0243706	0.00056299	+.	1	-
1891	PC(O-16:0/16:0)	PC(O)	rs7412	19	45412079	T	C	-0.22974	0.0402614	1.26828e-08	-0.0990448	0.040352	0.0142228	-.	1	-
1892	PC(O-16:0/20:3)	PC(O)	rs76376981	11	61418816	C	G	0.344479	0.058221	3.49279e-09	0.384245	0.0579697	3.76614e-11	++	-	-
1893	PC(O-16:0/20:3)	PC(O)	rs198457	11	61471678	T	C	-0.119877	0.0282082	2.21819e-05	-0.171246	0.0279589	1.00585e-09	.-	-	-
1894	PC(O-16:0/20:3)	PC(O)	rs174556	11	61580635	T	C	0.406685	0.0227514	1.44355e-68	0.480138	0.0221942	1.82186e-97	++	1	1
1895	PC(O-16:0/20:3)	PC(O)	rs174602	11	61624414	C	T	0.186532	0.0289104	1.20887e-10	0.224761	0.028712	6.0809e-15	++	-	-
1896	PC(O-16:0/20:3)	PC(O)	rs526126	11	61624885	C	G	-0.195703	0.0300659	8.57755e-11	-0.248585	0.0297835	9.99491e-17	--	-	-
1897	PC(O-16:0/20:3)	PC(O)	rs7118175	11	61639358	T	C	-0.204036	0.0403015	4.26969e-07	-0.236899	0.0400602	3.5767e-09	.-	-	-
1898	PC(O-16:0/20:3)	PC(O)	rs174467	11	61662661	G	T	-0.164698	0.0314087	1.63397e-07	-0.221107	0.0311973	1.5623e-12	.-	-	-
1899	PC(O-16:0/20:4)	PC(O)	rs198461	11	61524366	C	A	0.153354	0.0218765	2.74653e-12	0.152248	0.0218525	3.65629e-12	++	-	-
1900	PC(O-16:0/20:4)	PC(O)	rs99780	11	61596633	T	C	-0.38315	0.0222816	4.80282e-64	-0.38969	0.0222403	2.56981e-66	--	-	1
1901	PC(O-16:0/20:4)	PC(O)	rs139957766	11	61607047	A	G	-0.380609	0.0650383	5.18285e-09	-0.410063	0.065079	3.20673e-10	--	-	-
1902	PC(O-16:0/20:4)	PC(O)	rs11539526	11	61633770	T	C	-0.198744	0.0345418	9.36609e-09	-0.195423	0.0345559	1.64173e-08	--	-	-
1903	PC(O-16:0/20:4)	PC(O)	rs174467	11	61662661	G	T	0.177822	0.031493	1.76796e-08	0.149597	0.0315558	2.23662e-06	+.	-	-
1904	PC(O-16:0/20:4)	PC(O)	rs56156922	16	56987369	C	T	0.146266	0.0241373	1.48685e-09	0.029303	0.0242528	0.227293	+.	1	-
1905	PC(O-16:0/22:6)	PC(O)	rs9368513	6	10975796	T	C	-0.120082	0.0221974	6.5838e-08	-0.128508	0.0221446	7.00002e-09	.-	-	1
1906	PC(O-16:0/22:6)	PC(O)	rs549432952	6	39590690	A	G	2.89937	0.535653	6.48475e-08	2.93912	0.5361	4.41281e-08	.+	-	1
1907	PC(O-16:0/22:6)	PC(O)	rs574148840	9	7234693	T	C	-0.620829	0.161846	0.000127223	-0.890131	0.161276	3.56947e-08	.-	-	1
1908	PC(O-16:0/22:6)	PC(O)	rs4246215	11	61564299	T	G	-0.140853	0.0227947	6.95904e-10	-0.107361	0.0228241	2.6134e-06	-.	1	-
1909	PC(O-18:0/18:1)	PC(O)	rs17035560	2	46970887	G	A	-0.244253	0.0621973	8.78048e-05	-0.345889	0.0619834	2.61936e-08	.-	-	1
1910	PC(O-18:0/18:1)	PC(O)	rs142103239	7	3669237	T	C	1.26266	0.216078	5.72727e-09	0.840984	0.216707	0.000106192	+.	1	-
1911	PC(O-18:0/18:1)	PC(O)	rs142057787	9	85903428	A	G	1.87079	0.332412	2.29594e-08	1.49108	0.332075	7.63143e-06	+.	1	-
1912	PC(O-18:0/18:1)	PC(O)	rs139653795	14	64227555	A	G	0.385259	0.0906961	2.19986e-05	0.530187	0.0905426	5.11163e-09	.+	-	-
1913	PC(O-18:0/18:1)	PC(O)	rs8012828	14	64233980	T	C	0.373319	0.0292414	1.29759e-36	0.443981	0.0289865	1.64909e-51	++	1	1
1914	PC(O-18:0/18:1)	PC(O)	rs4480718	14	64250262	C	G	0.11392	0.0236306	1.48058e-06	0.149967	0.0235696	2.18605e-10	.+	-	-
1915	PC(O-18:0/18:1)	PC(O)	rs139853214	14	64279435	A	C	0.61168	0.109094	2.16712e-08	0.578905	0.109178	1.19957e-07	+.	-	-
1916	PC(O-18:0/18:1)	PC(O)	rs117042313	14	64769891	G	A	0.280076	0.0683451	4.22389e-05	0.403851	0.0681809	3.37004e-09	.+	-	-
1917	PC(O-18:0/18:1)	PC(O)	rs7412	19	45412079	T	C	-0.326824	0.0400275	4.46599e-16	-0.0578005	0.0403347	0.152069	-.	1	-
1918	PC(O-18:0/18:1)	PC(O)	rs364585	20	12962718	G	A	-0.162019	0.0224166	5.67992e-13	-0.219068	0.0222847	1.36779e-22	--	-	1
1919	PC(O-18:0/18:1)	PC(O)	rs3966739	20	13001715	G	A	-0.117788	0.023534	5.75886e-07	-0.132188	0.0234942	1.93412e-08	.-	-	-
1920	PC(O-18:0/18:2)	PC(O)	rs174562	11	61585144	G	A	0.170541	0.0229525	1.39218e-13	0.280809	0.0226417	1.50257e-34	++	-	1
1921	PC(O-18:0/18:2)	PC(O)	rs113003506	11	61629377	T	C	0.149447	0.0342897	1.3341e-05	0.212423	0.0341825	5.57002e-10	.+	-	-
1922	PC(O-18:0/20:4)	PC(O)	rs520987	11	61521446	A	C	0.148197	0.0219111	1.54603e-11	0.139067	0.0219157	2.42826e-10	++	-	-
1923	PC(O-18:0/20:4)	PC(O)	rs99780	11	61596633	T	C	-0.346756	0.0224323	1.5315e-52	-0.331882	0.0224869	3.63079e-48	--	1	-
1924	PC(O-18:0/20:4)	PC(O)	rs139957766	11	61607047	A	G	-0.356863	0.0650054	4.28145e-08	-0.393803	0.0649719	1.46074e-09	--	-	-
1925	PC(O-18:0/20:4)	PC(O)	rs41290120	19	45382675	A	G	0.137729	0.0495686	0.00554273	0.305544	0.0493723	6.9332e-10	.+	-	1
1926	PC(O-18:0/22:6)	PC(O)	rs79042840	3	33018820	A	C	1.47258	0.292664	5.21529e-07	1.61607	0.292283	3.49138e-08	.+	-	1
1927	PC(O-18:0/22:6)	PC(O)	rs577831756	9	96463787	A	G	2.67928	0.472812	1.5361e-08	2.20039	0.473781	3.50352e-06	+.	1	-
1928	PC(O-18:0/22:6)	PC(O)	rs4246215	11	61564299	T	G	-0.13772	0.0228034	1.65934e-09	-0.0927474	0.0228427	4.98188e-05	-.	1	-
1929	PC(O-18:0/22:6)	PC(O)	rs549653651	11	133538753	A	G	1.65832	0.438284	0.000155843	2.46415	0.438102	1.96056e-08	.+	-	1
1930	PC(O-18:0/22:6)	PC(O)	rs184813771	14	64083248	T	C	1.63975	0.284872	9.18925e-09	1.50024	0.284546	1.40616e-07	+.	1	-
1931	PC(O-18:0/22:6)	PC(O)	rs7412	19	45412079	T	C	0.0487503	0.0403827	0.227773	0.228116	0.0401801	1.50517e-08	.+	-	1
1932	PC(O-18:1/18:1)	PC(O)	rs192054497	4	137696350	G	A	-0.654823	0.156448	2.88541e-05	-0.85379	0.155449	4.26123e-08	.-	-	1
1933	PC(O-18:1/18:1)	PC(O)	rs174562	11	61585144	G	A	0.0814857	0.0231148	0.0004285	0.208527	0.0227747	9.04414e-20	.+	-	1
1934	PC(O-18:1/18:1)	PC(O)	rs3764261	16	56993324	A	C	0.15409	0.0237342	9.26747e-11	0.0303232	0.0237253	0.201115	+.	1	-
1935	PC(O-18:1/18:2)	PC(O)	rs174564	11	61588305	G	A	0.224466	0.0227567	1.17338e-22	0.311709	0.0224424	9.40795e-43	++	-	1
1936	PC(O-18:1/18:2)	PC(O)	rs139957766	11	61607047	A	G	0.312877	0.0650802	1.56995e-06	0.375331	0.0649046	7.88718e-09	.+	-	-
1937	PC(O-18:1/18:2)	PC(O)	rs7118175	11	61639358	T	C	-0.184076	0.0404553	5.47655e-06	-0.232579	0.0403346	8.59951e-09	.-	-	-
1938	PC(O-18:1/18:2)	PC(O)	rs174472	11	61671956	G	A	0.0785001	0.0219133	0.000346914	0.120934	0.0218305	3.22366e-08	.+	-	-
1939	PC(O-18:1/18:2)	PC(O)	rs1149421	16	13228865	A	G	0.116392	0.0276022	2.56505e-05	0.154546	0.0275111	2.10009e-08	.+	-	1
1940	PC(O-18:1/18:2)	PC(O)	rs247616	16	56989590	T	C	0.142718	0.0239792	2.87403e-09	0.0448506	0.0240471	0.0622416	+.	1	-
1941	PC(O-32:1)	PC(O)	rs534537052	8	1635120	T	A	1.23339	0.219849	2.1257e-08	1.05999	0.220591	1.58635e-06	+.	1	-
1942	PC(O-32:1)	PC(O)	rs174592	11	61618608	G	A	0.0346482	0.0230838	0.133401	0.137431	0.0229945	2.47399e-09	.+	-	1
1943	PC(O-32:1)	PC(O)	rs550212880	13	34393148	G	C	-1.92269	0.338318	1.41439e-08	-1.07761	0.339881	0.00152694	-.	1	-
1944	PC(O-32:1)	PC(O)	rs56156922	16	56987369	C	T	0.167641	0.0241015	3.96321e-12	0.0393946	0.0242355	0.103999	+.	1	-
1945	PC(O-32:1)	PC(O)	rs11076175	16	57006378	G	A	-0.165926	0.0288796	9.69783e-09	-0.0391845	0.0289822	0.17627	-.	-	-
1946	PC(O-32:2)	PC(O)	rs174529	11	61543961	C	T	0.0542699	0.0228968	0.0178288	0.12417	0.0227105	4.90818e-08	.+	-	1
1947	PC(O-34:1)	PC(O)	rs174562	11	61585144	G	A	0.0224305	0.0231722	0.333393	0.138173	0.0230157	2.17925e-09	.+	-	1
1948	PC(O-34:1)	PC(O)	rs56156922	16	56987369	C	T	0.178864	0.0241332	1.46126e-13	0.0701423	0.024216	0.00378085	+.	1	-
1949	PC(O-34:1)	PC(O)	rs11076175	16	57006378	G	A	-0.158633	0.0289447	4.43529e-08	-0.0436533	0.0289652	0.131711	-.	-	-
1950	PC(O-34:2)	PC(O)	rs174564	11	61588305	G	A	0.144279	0.0228815	3.22495e-10	0.235423	0.0225958	4.66464e-25	++	-	1
1951	PC(O-34:4)	PC(O)	1:83924716_A_G	1	83924716	G	A	-2.79868	0.487094	9.77542e-09	-1.87908	0.487778	0.000120979	-.	1	-
1952	PC(O-34:4)	PC(O)	rs141220141	5	162033501	G	A	-2.17403	0.419195	2.24275e-07	-2.27477	0.411693	3.62548e-08	.-	-	1
1953	PC(O-34:4)	PC(O)	rs174598	11	61621194	A	G	-0.142139	0.0233697	1.28302e-09	-0.109687	0.0233067	2.58353e-06	-.	1	-
1954	PC(O-36:0)	PC(O)	rs577831756	9	96463787	A	G	2.62393	0.474194	3.30074e-08	2.0359	0.476173	1.94883e-05	+.	1	-
1955	PC(O-36:5)	PC(O)	rs174598	11	61621194	A	G	-0.130855	0.0234602	2.56334e-08	-0.102536	0.0234174	1.21459e-05	-.	1	-
1956	PC(O-38:5)	PC(O)	rs145848019	1	39576993	A	G	0.334094	0.0657623	3.89146e-07	0.358957	0.0656577	4.79669e-08	.+	-	1
1957	PC(O-38:5)	PC(O)	rs198464	11	61521621	A	G	0.151249	0.0218872	5.44275e-12	0.145245	0.0218355	3.23861e-11	++	-	-
1958	PC(O-38:5)	PC(O)	rs61897792	11	61586886	T	C	0.226141	0.0374806	1.74112e-09	0.206654	0.037492	3.73301e-08	++	-	-
1959	PC(O-38:5)	PC(O)	rs174577	11	61604814	A	C	-0.360203	0.0223948	1.58353e-56	-0.345414	0.0224102	3.49894e-52	--	1	-
1960	PC(O-38:5)	PC(O)	rs56156922	16	56987369	C	T	0.152895	0.0241525	2.69118e-10	0.0628116	0.0242163	0.00953389	+.	1	-
1961	PC(O-40:5)	PC(O)	rs6895193	5	35179593	G	A	0.13322	0.0239113	2.65936e-08	0.106936	0.0239379	8.07649e-06	+.	1	-
1962	PC(O-40:5)	PC(O)	rs198461	11	61524366	C	A	0.142447	0.0218704	8.08447e-11	0.135425	0.0218675	6.36617e-10	++	-	-
1963	PC(O-40:5)	PC(O)	rs102275	11	61557803	C	T	-0.296081	0.022599	1.57653e-38	-0.27104	0.0226744	1.85771e-32	--	1	1
1964	PC(O-40:5)	PC(O)	rs184813771	14	64083248	T	C	1.63098	0.285799	1.22258e-08	1.47306	0.285686	2.61115e-07	+.	1	-
1965	PC(P-15:0/20:4) (a)	PC(P)	rs1535	11	61597972	G	A	-0.174035	0.0226211	2.09108e-14	-0.147571	0.0225906	8.1344e-11	--	1	-
1966	PC(P-15:0/20:4) (b)	PC(P)	rs190028547	7	118367209	A	G	-2.44391	0.440037	3.15919e-08	-1.94034	0.438901	1.02548e-05	-.	1	-
1967	PC(P-15:0/20:4) (b)	PC(P)	rs142924700	9	81901327	G	A	1.00209	0.172117	6.1777e-09	0.964468	0.171545	1.99948e-08	++	1	1
1968	PC(P-15:0/20:4) (b)	PC(P)	rs1907334	10	78146986	C	T	0.110327	0.0221004	6.20178e-07	0.121332	0.0219873	3.62954e-08	.+	-	1
1969	PC(P-15:0/20:4) (b)	PC(P)	rs1535	11	61597972	G	A	-0.20467	0.0225998	2.30495e-19	-0.178693	0.0225727	3.4007e-15	--	1	1
1970	PC(P-16:0/14:0)	PC(P)	rs66861863	3	1945253	C	T	0.137914	0.0247763	2.79364e-08	0.129329	0.024772	1.90668e-07	+.	1	-
1971	PC(P-16:0/14:0)	PC(P)	rs4246215	11	61564299	T	G	-0.127348	0.0228047	2.48381e-08	-0.0774386	0.0228579	0.00070995	-.	1	-
1972	PC(P-16:0/14:0)	PC(P)	rs1885041	14	67976325	T	C	-0.169266	0.0220458	1.93913e-14	-0.210519	0.0219477	1.38384e-21	--	-	1
1973	PC(P-16:0/16:0)	PC(P)	rs4246215	11	61564299	T	G	-0.159343	0.0227998	3.16255e-12	-0.119648	0.022839	1.68193e-07	-.	1	-
1974	PC(P-16:0/16:0)	PC(P)	rs7160601	14	67964098	A	G	0.188781	0.0371312	3.83327e-07	0.253695	0.0369893	7.79288e-12	.+	-	-
1975	PC(P-16:0/16:0)	PC(P)	rs76387177	14	67968355	C	G	0.193058	0.0430377	7.40225e-06	0.268038	0.042825	4.21137e-10	.+	-	-
1976	PC(P-16:0/16:0)	PC(P)	rs1885041	14	67976325	T	C	-0.32459	0.0216766	1.65155e-49	-0.45269	0.0210329	1.66699e-97	--	1	1
1977	PC(P-16:0/16:0)	PC(P)	rs72721018	14	67993674	G	A	0.179673	0.0287167	4.34355e-10	0.2701	0.0284993	4.28122e-21	++	-	-
1978	PC(P-16:0/16:0)	PC(P)	rs72721029	14	68008802	G	A	-0.178666	0.0374807	1.91762e-06	-0.266167	0.0371729	9.23579e-13	.-	-	-
1979	PC(P-16:0/16:0)	PC(P)	rs112576474	14	68021787	A	G	-0.223702	0.0403106	3.01041e-08	-0.269498	0.0402726	2.46049e-11	--	-	-
1980	PC(P-16:0/16:0)	PC(P)	rs56228609	16	56987765	T	C	0.138667	0.024356	1.31265e-08	0.0409395	0.0244081	0.0934475	+.	1	-
1981	PC(P-16:0/16:1)	PC(P)	rs603424	10	102075479	A	G	-0.153617	0.0290927	1.351e-07	-0.252823	0.0288782	2.79631e-18	.-	-	1
1982	PC(P-16:0/16:1)	PC(P)	rs7160601	14	67964098	A	G	0.160687	0.0371687	1.5628e-05	0.239032	0.0370298	1.20313e-10	.+	-	-
1983	PC(P-16:0/16:1)	PC(P)	rs1885041	14	67976325	T	C	-0.275992	0.021835	5.40255e-36	-0.389203	0.0213602	2.43295e-71	--	1	1
1984	PC(P-16:0/16:1)	PC(P)	rs72721018	14	67993674	G	A	0.146655	0.0287836	3.63043e-07	0.236755	0.0286249	1.72115e-16	.+	-	-
1985	PC(P-16:0/16:1)	PC(P)	rs112576474	14	68021787	A	G	-0.193085	0.0403475	1.76633e-06	-0.250236	0.0403184	5.96103e-10	.-	-	-
1986	PC(P-16:0/16:1)	PC(P)	rs56156922	16	56987369	C	T	0.174936	0.0241481	5.01377e-13	-0.00256899	0.0242742	0.916192	+.	1	-
1987	PC(P-16:0/16:1)	PC(P)	rs7499892	16	57006590	T	C	-0.170552	0.0288874	3.81615e-09	0.00184365	0.0289763	0.949114	-.	-	-
1988	PC(P-16:0/18:0)	PC(P)	rs145729447	10	6486504	T	C	0.322748	0.382418	0.398409	2.15348	0.381426	1.74489e-08	.+	-	1
1989	PC(P-16:0/18:0)	PC(P)	rs603424	10	102075479	A	G	0.131307	0.0290974	6.68033e-06	0.166757	0.0289625	9.11563e-09	.+	-	1
1990	PC(P-16:0/18:0)	PC(P)	rs174574	11	61600342	C	A	0.131185	0.0230746	1.37715e-08	0.0653326	0.0230839	0.0046596	+.	1	-
1991	PC(P-16:0/18:0)	PC(P)	rs72719193	14	67969108	A	G	-0.0764184	0.0222117	0.000583774	-0.124228	0.022101	2.01713e-08	.-	-	1
1992	PC(P-16:0/18:1)	PC(P)	rs1885041	14	67976325	T	C	-0.0739836	0.0222193	0.000875086	-0.134659	0.0220574	1.16839e-09	.-	-	1
1993	PC(P-16:0/18:1)	PC(P)	rs56156922	16	56987369	C	T	0.154543	0.0241856	1.81115e-10	-0.0344936	0.0241937	0.154476	+.	1	-
1994	PC(P-16:0/18:2)	PC(P)	rs2681026	2	23241383	C	G	-0.370547	0.0802496	4.11601e-06	-0.441969	0.0799278	3.57498e-08	.-	-	1
1995	PC(P-16:0/18:2)	PC(P)	rs2727270	11	61603237	T	C	0.0793189	0.0336124	0.0182956	0.202817	0.0333349	1.26077e-09	.+	-	-
1996	PC(P-16:0/18:2)	PC(P)	rs174448	11	61639573	A	G	-0.0726969	0.0228422	0.00147166	-0.167339	0.0225963	1.61969e-13	.-	-	1
1997	PC(P-16:0/18:2)	PC(P)	rs247616	16	56989590	T	C	0.169	0.0240252	2.28273e-12	0.0270449	0.0240611	0.260934	+.	1	-
[truncated: 1,364 more rows]
