# Supplementary material for: Comprehensive genetic analysis of the human lipidome identifies loci associated with lipid homeostasis with links to coronary artery disease
Source: Nat Commun. 2022 Jun 6;13:3124. doi: 10.1038/s41467-022-30875-7 (PMC9170690; doi:10.1038/s41467-022-30875-7)
Supplement: Supplementary file 9 — Supplementary Dataset 7 [file 41467_2022_30875_MOESM9_ESM.xlsx]

## Sheet: Supp Data 7
Supplementary Data 7: Results of conditional analysis and secondary signals in GWAS
#	rsID (if available)	Chromosome	Position (hg19)	Effect Allele	Other Allele	EAF	P-value	Conditional stepa	GWASb	Lipid Species	Lipid Class
1	rs270615	5	131641573	C	G	0.714	1.01162e-28	1	Standard covariates	AC(14:0)	AC
2	rs184127512	5	130607308	T	A	0.004	2.58457e-09	2	Standard covariates	AC(14:0)	AC
3	rs270608	5	131648406	T	C	0.707	9.45491e-29	1	Standard covariates	AC(16:0)	AC
4	rs143746337	5	131467589	C	T	0.003	4.81814e-08	2	Standard covariates	AC(16:0)	AC
5	rs273913	5	131661156	C	T	0.633	7.46727e-21	1	Standard covariates	AC(18:0)	AC
6	rs184127512	5	130607308	T	A	0.004	1.44859e-09	2	Standard covariates	AC(18:0)	AC
7	rs964184	11	116648917	C	G	0.868	1.34855e-08	1	Standard covariates	CE(14:0)	CE
8	rs539030095	11	117018764	G	T	0.002	3.15909e-08	2	Standard covariates	CE(14:0)	CE
9	rs142158911	19	11190534	A	G	0.115	4.4865e-11	1	Standard covariates	CE(16:0)	CE
10	rs72658867	19	11231203	A	G	0.01	1.24712e-08	2	Standard covariates	CE(16:0)	CE
11	rs7412	19	45412079	T	C	0.09	9.47393e-46	1	Standard covariates	CE(16:0)	CE
12	rs483082	19	45416178	T	G	0.239	6.75192e-09	2	Standard covariates	CE(16:0)	CE
13	rs964184	11	116648917	C	G	0.868	1.59052e-14	1	Standard covariates	CE(16:2)	CE
14	rs530885291	11	117053959	A	G	0.003	2.28946e-12	2	Standard covariates	CE(16:2)	CE
15	rs3741298	11	116657561	T	C	0.809	2.13075e-10	1	Standard covariates	CE(18:3)	CE
16	rs530885291	11	117053959	A	G	0.003	7.40473e-12	2	Standard covariates	CE(18:3)	CE
17	rs12721051	19	45422160	G	C	0.181	9.94019e-13	1	Standard covariates	CE(20:1)	CE
18	rs7412	19	45412079	T	C	0.09	1.14366e-08	2	Standard covariates	CE(20:1)	CE
19	rs968567	11	61595564	T	C	0.182	2.8368e-19	1	Standard covariates	CE(20:3)	CE
20	rs174581	11	61606683	A	G	0.354	1.95171e-10	2	Standard covariates	CE(20:3)	CE
21	rs12928099	16	15150505	A	C	0.296	2.23745e-34	1	Standard covariates	CE(20:3)	CE
22	rs4500751	16	15140211	T	C	0.313	2.73001e-11	2	Standard covariates	CE(20:3)	CE
23	rs102275	11	61557803	C	T	0.352	8.89908e-118	1	Standard covariates	CE(20:4)	CE
24	rs968567	11	61595564	T	C	0.182	4.65358e-08	2	Standard covariates	CE(20:4)	CE
25	rs10466533	11	116612128	G	A	0.074	4.25891e-09	1	Standard covariates	CE(22:5) (n3)	CE
26	rs530885291	11	117053959	A	G	0.003	2.25055e-08	2	Standard covariates	CE(22:5) (n3)	CE
27	rs10466533	11	116612128	G	A	0.074	1.96621e-09	1	Standard covariates	CE(22:6)	CE
28	rs530885291	11	117053959	A	G	0.003	1.72724e-08	2	Standard covariates	CE(22:6)	CE
29	rs17101394	14	64232386	A	G	0.16	9.02113e-50	1	Standard covariates	Cer(d16:1/20:0)	Cer(d)
30	rs145340769	14	64661064	G	A	0.007	2.58176e-09	2	Standard covariates	Cer(d16:1/20:0)	Cer(d)
31	rs686548	20	12973521	T	A	0.606	6.58674e-39	1	Standard covariates	Cer(d19:1/16:0)	Cer(d)
32	rs6078899	20	13029790	T	C	0.268	1.14354e-08	2	Standard covariates	Cer(d19:1/16:0)	Cer(d)
33	rs168622	20	12966089	G	T	0.606	1.29113e-84	1	Standard covariates	Cer(d19:1/18:0)	Cer(d)
34	rs6078899	20	13029790	T	C	0.268	2.90288e-11	2	Standard covariates	Cer(d19:1/18:0)	Cer(d)
35	rs680379	20	12969400	G	A	0.605	1.93784e-124	1	Standard covariates	Cer(d19:1/20:0)	Cer(d)
36	rs187236	20	13047445	A	G	0.722	1.11455e-11	2	Standard covariates	Cer(d19:1/20:0)	Cer(d)
37	rs364585	20	12962718	G	A	0.606	7.81054e-185	1	Standard covariates	Cer(d19:1/22:0)	Cer(d)
38	rs360531	20	12988978	G	C	0.612	5.90874e-15	2	Standard covariates	Cer(d19:1/22:0)	Cer(d)
39	rs61738161	20	13140720	A	G	0.038	2.41433e-09	3	Standard covariates	Cer(d19:1/22:0)	Cer(d)
40	rs364585	20	12962718	G	A	0.606	4.57852e-166	1	Standard covariates	Cer(d19:1/24:0)	Cer(d)
41	rs7262683	20	13070202	G	A	0.44	1.39036e-16	2	Standard covariates	Cer(d19:1/24:0)	Cer(d)
42	rs6109676	20	13040212	C	T	0.302	2.22933e-10	3	Standard covariates	Cer(d19:1/24:0)	Cer(d)
43	rs364585	20	12962718	G	A	0.606	2.26627e-184	1	Standard covariates	Cer(d19:1/24:1)	Cer(d)
44	rs360531	20	12988978	G	C	0.612	2.75975e-12	2	Standard covariates	Cer(d19:1/24:1)	Cer(d)
45	rs61738161	20	13140720	A	G	0.038	4.26642e-12	3	Standard covariates	Cer(d19:1/24:1)	Cer(d)
46	rs686548	20	12973521	T	A	0.606	3.38329e-84	1	Standard covariates	Cer(d19:1/26:0)	Cer(d)
47	rs243888	20	13053035	G	A	0.61	2.7908e-08	2	Standard covariates	Cer(d19:1/26:0)	Cer(d)
48	rs364585	20	12962718	G	A	0.606	1.29833e-104	1	Standard covariates	Cer(d20:1/22:0)	Cer(d)
49	rs61738161	20	13140720	A	G	0.038	2.51715e-10	2	Standard covariates	Cer(d20:1/22:0)	Cer(d)
50	rs168622	20	12966089	G	T	0.606	9.85541e-92	1	Standard covariates	Cer(d20:1/24:0)	Cer(d)
51	rs61738161	20	13140720	A	G	0.038	3.92929e-09	2	Standard covariates	Cer(d20:1/24:0)	Cer(d)
52	rs4814176	20	12959398	C	T	0.606	3.76248e-123	1	Standard covariates	Cer(d20:1/24:1)	Cer(d)
53	rs61738161	20	13140720	A	G	0.038	1.9214e-14	2	Standard covariates	Cer(d20:1/24:1)	Cer(d)
54	rs646334	20	12991639	T	C	0.117	1.9219e-08	3	Standard covariates	Cer(d20:1/24:1)	Cer(d)
55	rs142158911	19	11190534	A	G	0.115	1.65819e-09	1	Standard covariates	COH	COH
56	rs72658867	19	11231203	A	G	0.01	4.97654e-08	2	Standard covariates	COH	COH
57	rs666240	6	46607708	T	C	0.767	2.60371e-16	1	Standard covariates	DE(16:0)	DE
58	rs7761731	6	46563817	T	A	0.247	9.9634e-09	2	Standard covariates	DE(16:0)	DE
59	rs3741298	11	116657561	T	C	0.809	1.43082e-09	1	Standard covariates	DG(18:0_18:2)	DG
60	rs530885291	11	117053959	A	G	0.003	8.50657e-09	2	Standard covariates	DG(18:0_18:2)	DG
61	rs964184	11	116648917	C	G	0.868	4.91931e-14	1	Standard covariates	DG(18:1_18:2)	DG
62	rs530885291	11	117053959	A	G	0.003	4.38402e-09	2	Standard covariates	DG(18:1_18:2)	DG
63	rs17101394	14	64232386	A	G	0.16	2.30712e-43	1	Standard covariates	Hex2Cer(d16:1/16:0)	Hex2Cer
64	rs3742622	14	64165026	T	G	0.024	1.08576e-15	2	Standard covariates	Hex2Cer(d16:1/16:0)	Hex2Cer
65	rs17225801	14	64665620	C	T	0.007	1.02369e-12	3	Standard covariates	Hex2Cer(d16:1/16:0)	Hex2Cer
66	rs12897637	14	64239351	C	T	0.16	1.6973e-27	1	Standard covariates	Hex2Cer(d16:1/24:1)	Hex2Cer
67	rs112905803	14	64216148	G	A	0.024	1.42036e-10	2	Standard covariates	Hex2Cer(d16:1/24:1)	Hex2Cer
68	rs17225801	14	64665620	C	T	0.007	1.07721e-09	3	Standard covariates	Hex2Cer(d16:1/24:1)	Hex2Cer
69	rs3752246	19	1056492	C	G	0.814	6.11412e-23	1	Standard covariates	Hex2Cer(d16:1/24:1)	Hex2Cer
70	rs116977028	19	1005834	A	T	0.12	1.03837e-08	2	Standard covariates	Hex2Cer(d16:1/24:1)	Hex2Cer
71	rs3761464	22	43092912	T	C	0.087	6.53822e-34	1	Standard covariates	Hex2Cer(d18:1/18:0)	Hex2Cer
72	rs8138197	22	43114551	A	G	0.472	1.18226e-09	2	Standard covariates	Hex2Cer(d18:1/18:0)	Hex2Cer
73	rs59408849	22	43083465	A	G	0.087	4.89936e-43	1	Standard covariates	Hex2Cer(d18:1/20:0)	Hex2Cer
74	rs5751348	22	43113793	A	C	0.472	5.87133e-09	2	Standard covariates	Hex2Cer(d18:1/20:0)	Hex2Cer
75	rs41277501	22	43093189	A	T	0.087	3.70085e-47	1	Standard covariates	Hex2Cer(d18:1/22:0)	Hex2Cer
76	rs8138197	22	43114551	A	G	0.472	1.69479e-13	2	Standard covariates	Hex2Cer(d18:1/22:0)	Hex2Cer
77	rs3761464	22	43092912	T	C	0.087	7.52967e-41	1	Standard covariates	Hex2Cer(d18:1/24:0)	Hex2Cer
78	rs2143918	22	43114020	C	A	0.472	1.96592e-10	2	Standard covariates	Hex2Cer(d18:1/24:0)	Hex2Cer
79	rs3752246	19	1056492	C	G	0.814	9.19647e-51	1	Standard covariates	Hex2Cer(d18:1/24:1)	Hex2Cer
80	rs116977028	19	1005834	A	T	0.12	1.65587e-14	2	Standard covariates	Hex2Cer(d18:1/24:1)	Hex2Cer
81	rs72973581	19	1043103	A	G	0.056	3.14222e-08	3	Standard covariates	Hex2Cer(d18:1/24:1)	Hex2Cer
82	rs3752246	19	1056492	C	G	0.814	1.0106e-19	1	Standard covariates	Hex2Cer(d18:2/24:1)	Hex2Cer
83	rs116977028	19	1005834	A	T	0.12	3.32057e-11	2	Standard covariates	Hex2Cer(d18:2/24:1)	Hex2Cer
84	rs28910284	22	43116989	A	G	0.262	5.64899e-30	1	Standard covariates	Hex3Cer(d18:1/18:0)	Hex3Cer
85	rs130388	22	43082826	T	G	0.502	4.90516e-36	2	Standard covariates	Hex3Cer(d18:1/18:0)	Hex3Cer
86	rs7258249	19	8271721	A	G	0.504	2.11668e-17	1	Standard covariates	Hex3Cer(d18:1/20:0)	Hex3Cer
87	rs141735698	19	8322734	T	A	0.035	4.95162e-08	2	Standard covariates	Hex3Cer(d18:1/20:0)	Hex3Cer
88	rs130343	22	43074556	A	T	0.498	5.43179e-16	1	Standard covariates	Hex3Cer(d18:1/20:0)	Hex3Cer
89	rs34091628	22	43120111	T	C	0.257	1.93769e-19	2	Standard covariates	Hex3Cer(d18:1/20:0)	Hex3Cer
90	rs130343	22	43074556	A	T	0.498	2.56443e-32	1	Standard covariates	Hex3Cer(d18:1/22:0)	Hex3Cer
91	rs34091628	22	43120111	T	C	0.257	4.17913e-26	2	Standard covariates	Hex3Cer(d18:1/22:0)	Hex3Cer
92	rs130343	22	43074556	A	T	0.498	3.11588e-19	1	Standard covariates	Hex3Cer(d18:1/24:0)	Hex3Cer
93	rs4822191	22	43141020	A	G	0.472	3.78928e-15	2	Standard covariates	Hex3Cer(d18:1/24:0)	Hex3Cer
94	rs130343	22	43074556	A	T	0.498	9.31923e-13	1	Standard covariates	Hex3Cer(d18:1/24:1)	Hex3Cer
95	rs6519336	22	43143228	A	G	0.262	8.62724e-12	2	Standard covariates	Hex3Cer(d18:1/24:1)	Hex3Cer
96	rs35818294	4	47545141	A	C	0.184	3.68329e-23	1	Standard covariates	HexCer(d16:1/22:0)	HexCer
97	rs6447610	4	48060002	C	T	0.501	7.25317e-09	2	Standard covariates	HexCer(d16:1/22:0)	HexCer
98	rs35818294	4	47545141	A	C	0.184	1.96994e-25	1	Standard covariates	HexCer(d16:1/24:0)	HexCer
99	rs6447610	4	48060002	C	T	0.501	4.8699e-13	2	Standard covariates	HexCer(d16:1/24:0)	HexCer
100	rs35818294	4	47545141	A	C	0.184	5.71798e-28	1	Standard covariates	HexCer(d18:1/16:0)	HexCer
101	rs9291313	4	47643067	T	G	0.243	6.54034e-13	2	Standard covariates	HexCer(d18:1/16:0)	HexCer
102	rs7659411	4	47413121	T	C	0.373	9.66909e-09	3	Standard covariates	HexCer(d18:1/16:0)	HexCer
103	rs11945442	4	47488480	C	G	0.246	4.95545e-08	4	Standard covariates	HexCer(d18:1/16:0)	HexCer
104	rs35818294	4	47545141	A	C	0.184	8.74345e-21	1	Standard covariates	HexCer(d18:1/18:0)	HexCer
105	rs11722463	4	48038716	A	G	0.377	7.32366e-09	2	Standard covariates	HexCer(d18:1/18:0)	HexCer
106	rs35818294	4	47545141	A	C	0.184	2.0265e-36	1	Standard covariates	HexCer(d18:1/20:0)	HexCer
107	rs11722463	4	48038716	A	G	0.377	8.04723e-11	2	Standard covariates	HexCer(d18:1/20:0)	HexCer
108	rs35818294	4	47545141	A	C	0.184	5.27639e-45	1	Standard covariates	HexCer(d18:1/22:0)	HexCer
109	rs11722463	4	48038716	A	G	0.377	9.78349e-12	2	Standard covariates	HexCer(d18:1/22:0)	HexCer
110	rs77434227	4	47501083	A	G	0.131	6.1824e-09	3	Standard covariates	HexCer(d18:1/22:0)	HexCer
111	rs7412	19	45412079	T	C	0.09	6.8022e-17	1	Standard covariates	HexCer(d18:1/24:0)	HexCer
112	rs5117	19	45418790	C	T	0.238	1.79935e-09	2	Standard covariates	HexCer(d18:1/24:0)	HexCer
113	rs35818294	4	47545141	A	C	0.184	2.60659e-53	1	Standard covariates	HexCer(d18:1/24:0)	HexCer
114	rs11722463	4	48038716	A	G	0.377	1.86155e-15	2	Standard covariates	HexCer(d18:1/24:0)	HexCer
115	rs28567418	4	47499714	A	G	0.138	2.26737e-11	3	Standard covariates	HexCer(d18:1/24:0)	HexCer
116	rs527490096	4	47520260	G	A	0.001	5.13565e-09	4	Standard covariates	HexCer(d18:1/24:0)	HexCer
117	rs35818294	4	47545141	A	C	0.184	5.95773e-50	1	Standard covariates	HexCer(d18:1/24:1)	HexCer
118	rs9291313	4	47643067	T	G	0.243	1.13551e-13	2	Standard covariates	HexCer(d18:1/24:1)	HexCer
119	rs4391005	4	47545128	G	A	0.357	2.14733e-15	1	Standard covariates	HexCer(d18:2/20:0)	HexCer
120	rs11722463	4	48038716	A	G	0.377	8.58462e-09	2	Standard covariates	HexCer(d18:2/20:0)	HexCer
121	rs35818294	4	47545141	A	C	0.184	5.29812e-32	1	Standard covariates	HexCer(d18:2/22:0)	HexCer
122	rs11736427	4	48039902	T	A	0.377	6.30754e-15	2	Standard covariates	HexCer(d18:2/22:0)	HexCer
123	rs35818294	4	47545141	A	C	0.184	6.23016e-36	1	Standard covariates	HexCer(d18:2/24:0)	HexCer
124	rs11736427	4	48039902	T	A	0.377	3.38876e-16	2	Standard covariates	HexCer(d18:2/24:0)	HexCer
125	rs547431009	4	47188836	A	G	0.001	2.82129e-08	3	Standard covariates	HexCer(d18:2/24:0)	HexCer
126	rs12928099	16	15150505	A	C	0.296	6.90056e-29	1	Standard covariates	LPC(20:3) [sn1]	LPC
127	rs6498540	16	15130594	G	A	0.306	4.45344e-12	2	Standard covariates	LPC(20:3) [sn1]	LPC
128	rs62039480	16	15137450	A	G	0.333	9.45996e-33	1	Standard covariates	LPC(20:3) [sn2]	LPC
129	rs12928099	16	15150505	A	C	0.296	7.70939e-13	2	Standard covariates	LPC(20:3) [sn2]	LPC
130	rs102274	11	61557826	C	T	0.346	1.47039e-144	1	Standard covariates	LPC(20:4) [sn2]	LPC
131	rs968567	11	61595564	T	C	0.182	1.27257e-13	2	Standard covariates	LPC(20:4) [sn2]	LPC
132	rs174565	11	61591636	G	C	0.138	4.31113e-28	1	Standard covariates	LPC(22:5) [sn1] (n6)	LPC
133	rs79976480	11	61598391	G	A	0.026	4.14047e-09	2	Standard covariates	LPC(22:5) [sn1] (n6)	LPC
134	rs2043085	15	58680954	C	T	0.629	1.32383e-56	1	Standard covariates	LPE(16:0) [sn1]	LPE
135	rs2070895	15	58723939	A	G	0.213	8.12569e-54	2	Standard covariates	LPE(16:0) [sn1]	LPE
136	rs2899623	15	58579644	C	T	0.143	1.37101e-11	3	Standard covariates	LPE(16:0) [sn1]	LPE
137	rs113298164	15	58855748	T	C	0.003	3.4223e-08	4	Standard covariates	LPE(16:0) [sn1]	LPE
138	rs1601935	15	58671765	T	G	0.663	4.08834e-08	5	Standard covariates	LPE(16:0) [sn1]	LPE
139	rs2043085	15	58680954	C	T	0.629	7.96898e-56	1	Standard covariates	LPE(16:0) [sn2]	LPE
140	rs2070895	15	58723939	A	G	0.213	7.02804e-52	2	Standard covariates	LPE(16:0) [sn2]	LPE
141	rs2899623	15	58579644	C	T	0.143	5.13907e-11	3	Standard covariates	LPE(16:0) [sn2]	LPE
142	rs113298164	15	58855748	T	C	0.003	3.60803e-08	4	Standard covariates	LPE(16:0) [sn2]	LPE
143	rs261290	15	58678720	C	T	0.667	1.91468e-13	1	Standard covariates	LPE(17:0) [sn1]	LPE
144	rs2070895	15	58723939	A	G	0.213	1.58446e-12	2	Standard covariates	LPE(17:0) [sn1]	LPE
145	rs2043082	15	58674308	A	G	0.344	5.42143e-25	1	Standard covariates	LPE(17:0) [sn2]	LPE
146	rs2070895	15	58723939	A	G	0.213	2.08978e-21	2	Standard covariates	LPE(17:0) [sn2]	LPE
147	rs261290	15	58678720	C	T	0.667	2.86965e-54	1	Standard covariates	LPE(18:0) [sn1]	LPE
148	rs2070895	15	58723939	A	G	0.213	8.22384e-52	2	Standard covariates	LPE(18:0) [sn1]	LPE
149	rs58038553	15	58574324	G	A	0.134	3.11925e-09	3	Standard covariates	LPE(18:0) [sn1]	LPE
150	rs261290	15	58678720	C	T	0.667	5.43702e-51	1	Standard covariates	LPE(18:0) [sn2]	LPE
151	rs2070895	15	58723939	A	G	0.213	7.05235e-51	2	Standard covariates	LPE(18:0) [sn2]	LPE
152	rs1973688	15	58582540	T	C	0.282	1.44033e-08	3	Standard covariates	LPE(18:0) [sn2]	LPE
153	rs261290	15	58678720	C	T	0.667	6.91932e-31	1	Standard covariates	LPE(18:1) [sn1]	LPE
154	rs2070895	15	58723939	A	G	0.213	8.73898e-29	2	Standard covariates	LPE(18:1) [sn1]	LPE
155	rs2043085	15	58680954	C	T	0.629	2.92945e-26	1	Standard covariates	LPE(18:1) [sn2]	LPE
156	rs1077834	15	58723479	C	T	0.213	1.15231e-22	2	Standard covariates	LPE(18:1) [sn2]	LPE
157	rs1800588	15	58723675	T	C	0.21	4.1282e-11	1	Standard covariates	LPE(20:4) [sn1]	LPE
158	rs11856159	15	58699010	T	C	0.182	5.87379e-09	2	Standard covariates	LPE(20:4) [sn1]	LPE
159	rs10468017	15	58678512	T	C	0.283	2.84265e-10	1	Standard covariates	LPE(22:6) [sn1]	LPE
160	rs1800588	15	58723675	T	C	0.21	1.27532e-09	2	Standard covariates	LPE(22:6) [sn1]	LPE
161	rs13329672	15	58699937	T	C	0.258	2.40954e-12	1	Standard covariates	LPE(22:6) [sn2]	LPE
162	rs1800588	15	58723675	T	C	0.21	2.13379e-10	2	Standard covariates	LPE(22:6) [sn2]	LPE
163	rs73067080	12	21388829	C	T	0.162	2.19067e-25	1	Standard covariates	LPI(20:4) [sn1]	LPI
164	rs74532914	12	21321318	C	G	0.169	4.03019e-10	2	Standard covariates	LPI(20:4) [sn1]	LPI
165	rs174564	11	61588305	G	A	0.349	1.17838e-120	1	Standard covariates	PC(15:0_20:4)	PC
166	rs4564341	11	61573540	T	C	0.084	1.59223e-08	2	Standard covariates	PC(15:0_20:4)	PC
167	rs174576	11	61603510	A	C	0.352	7.49055e-169	1	Standard covariates	PC(16:0_20:4)	PC
168	rs2845573	11	61601908	G	A	0.088	3.37678e-14	2	Standard covariates	PC(16:0_20:4)	PC
169	rs174577	11	61604814	A	C	0.353	6.43888e-156	1	Standard covariates	PC(17:0_20:4)	PC
170	rs4564341	11	61573540	T	C	0.084	2.61408e-08	2	Standard covariates	PC(17:0_20:4)	PC
171	rs12928099	16	15150505	A	C	0.296	4.76331e-29	1	Standard covariates	PC(18:0_20:3)	PC
172	rs4985124	16	15125441	G	T	0.302	4.21602e-10	2	Standard covariates	PC(18:0_20:3)	PC
173	rs174564	11	61588305	G	A	0.349	4.63365e-220	1	Standard covariates	PC(18:0_20:4)	PC
174	rs2845573	11	61601908	G	A	0.088	3.55385e-12	2	Standard covariates	PC(18:0_20:4)	PC
175	rs2727270	11	61603237	T	C	0.125	9.52298e-27	1	Standard covariates	PC(18:0_22:5) (n6)	PC
176	rs4246215	11	61564299	T	G	0.364	1.31616e-08	2	Standard covariates	PC(18:0_22:5) (n6)	PC
177	rs1077834	15	58723479	C	T	0.213	2.40136e-33	1	Standard covariates	PE(15-MHDA_18:1)	PE
178	rs2043085	15	58680954	C	T	0.629	9.51602e-31	2	Standard covariates	PE(15-MHDA_18:1)	PE
179	rs1077834	15	58723479	C	T	0.213	5.55517e-41	1	Standard covariates	PE(15-MHDA_18:2)	PE
180	rs1532085	15	58683366	G	A	0.63	7.45504e-41	2	Standard covariates	PE(15-MHDA_18:2)	PE
181	rs1077834	15	58723479	C	T	0.213	1.27398e-45	1	Standard covariates	PE(15-MHDA_20:4)	PE
182	rs1532085	15	58683366	G	A	0.63	1.9563e-41	2	Standard covariates	PE(15-MHDA_20:4)	PE
183	rs113298164	15	58855748	T	C	0.003	1.02129e-09	3	Standard covariates	PE(15-MHDA_20:4)	PE
184	rs2070895	15	58723939	A	G	0.213	3.44338e-43	1	Standard covariates	PE(15-MHDA_22:6)	PE
185	rs261290	15	58678720	C	T	0.667	1.02348e-40	2	Standard covariates	PE(15-MHDA_22:6)	PE
186	rs113298164	15	58855748	T	C	0.003	3.41759e-10	3	Standard covariates	PE(15-MHDA_22:6)	PE
187	rs1532085	15	58683366	G	A	0.63	3.94323e-25	1	Standard covariates	PE(16:0_16:0)	PE
188	rs2070895	15	58723939	A	G	0.213	2.62315e-23	2	Standard covariates	PE(16:0_16:0)	PE
189	rs2043085	15	58680954	C	T	0.629	3.91835e-24	1	Standard covariates	PE(16:0_16:1)	PE
190	rs1077834	15	58723479	C	T	0.213	1.52958e-20	2	Standard covariates	PE(16:0_16:1)	PE
191	rs2043085	15	58680954	C	T	0.629	2.79444e-43	1	Standard covariates	PE(16:0_18:1)	PE
192	rs1077834	15	58723479	C	T	0.213	1.28267e-38	2	Standard covariates	PE(16:0_18:1)	PE
193	rs1532085	15	58683366	G	A	0.63	7.13398e-45	1	Standard covariates	PE(16:0_18:2)	PE
194	rs2070895	15	58723939	A	G	0.213	1.03553e-43	2	Standard covariates	PE(16:0_18:2)	PE
195	rs113298164	15	58855748	T	C	0.003	3.2986e-08	3	Standard covariates	PE(16:0_18:2)	PE
196	rs2043085	15	58680954	C	T	0.629	3.97789e-41	1	Standard covariates	PE(16:0_18:3) (a)	PE
197	rs1077835	15	58723426	G	A	0.213	8.51428e-32	2	Standard covariates	PE(16:0_18:3) (a)	PE
198	rs1532085	15	58683366	G	A	0.63	1.69556e-39	1	Standard covariates	PE(16:0_18:3) (b)	PE
199	rs2070895	15	58723939	A	G	0.213	2.05776e-32	2	Standard covariates	PE(16:0_18:3) (b)	PE
200	rs1532085	15	58683366	G	A	0.63	1.09458e-41	1	Standard covariates	PE(16:0_20:3)	PE
201	rs2070895	15	58723939	A	G	0.213	3.22143e-36	2	Standard covariates	PE(16:0_20:3)	PE
202	rs113298164	15	58855748	T	C	0.003	8.93685e-09	3	Standard covariates	PE(16:0_20:3)	PE
203	rs2070895	15	58723939	A	G	0.213	7.53101e-57	1	Standard covariates	PE(16:0_20:4)	PE
204	rs1532085	15	58683366	G	A	0.63	4.97536e-53	2	Standard covariates	PE(16:0_20:4)	PE
205	rs113298164	15	58855748	T	C	0.003	8.31735e-10	3	Standard covariates	PE(16:0_20:4)	PE
206	rs58038553	15	58574324	G	A	0.134	1.59177e-08	4	Standard covariates	PE(16:0_20:4)	PE
207	rs2043085	15	58680954	C	T	0.629	2.88583e-44	1	Standard covariates	PE(16:0_20:5)	PE
208	rs2070895	15	58723939	A	G	0.213	3.46183e-33	2	Standard covariates	PE(16:0_20:5)	PE
209	rs261290	15	58678720	C	T	0.667	1.25811e-56	1	Standard covariates	PE(16:0_22:6)	PE
210	rs2070895	15	58723939	A	G	0.213	1.70398e-48	2	Standard covariates	PE(16:0_22:6)	PE
211	rs2899623	15	58579644	C	T	0.143	3.63203e-10	3	Standard covariates	PE(16:0_22:6)	PE
212	rs113298164	15	58855748	T	C	0.003	4.99156e-09	4	Standard covariates	PE(16:0_22:6)	PE
213	rs2070895	15	58723939	A	G	0.213	8.96243e-27	1	Standard covariates	PE(16:1_18:2)	PE
214	rs1532085	15	58683366	G	A	0.63	4.61385e-24	2	Standard covariates	PE(16:1_18:2)	PE
215	rs2070895	15	58723939	A	G	0.213	2.13285e-36	1	Standard covariates	PE(16:1_20:4)	PE
216	rs1532085	15	58683366	G	A	0.63	7.40584e-28	2	Standard covariates	PE(16:1_20:4)	PE
217	rs1077834	15	58723479	C	T	0.213	4.18481e-41	1	Standard covariates	PE(17:0_18:1)	PE
218	rs2043085	15	58680954	C	T	0.629	1.35783e-38	2	Standard covariates	PE(17:0_18:1)	PE
219	rs2043085	15	58680954	C	T	0.629	1.13002e-50	1	Standard covariates	PE(17:0_18:2)	PE
220	rs2070895	15	58723939	A	G	0.213	3.23395e-40	2	Standard covariates	PE(17:0_18:2)	PE
221	rs113298164	15	58855748	T	C	0.003	5.16599e-09	3	Standard covariates	PE(17:0_18:2)	PE
222	rs2070895	15	58723939	A	G	0.213	4.4629e-58	1	Standard covariates	PE(17:0_20:4)	PE
223	rs261290	15	58678720	C	T	0.667	7.25062e-60	2	Standard covariates	PE(17:0_20:4)	PE
224	rs113298164	15	58855748	T	C	0.003	1.34844e-09	3	Standard covariates	PE(17:0_20:4)	PE
225	rs261290	15	58678720	C	T	0.667	7.56939e-45	1	Standard covariates	PE(17:0_22:6)	PE
226	rs2070895	15	58723939	A	G	0.213	1.5342e-36	2	Standard covariates	PE(17:0_22:6)	PE
227	rs2899623	15	58579644	C	T	0.143	3.12089e-08	3	Standard covariates	PE(17:0_22:6)	PE
228	rs2043085	15	58680954	C	T	0.629	2.92694e-35	1	Standard covariates	PE(18:0_18:1)	PE
229	rs1077834	15	58723479	C	T	0.213	4.77993e-32	2	Standard covariates	PE(18:0_18:1)	PE
230	rs16939991	15	58555798	G	C	0.271	2.8599e-08	3	Standard covariates	PE(18:0_18:1)	PE
231	rs2043085	15	58680954	C	T	0.629	3.34706e-41	1	Standard covariates	PE(18:0_18:2)	PE
232	rs2070895	15	58723939	A	G	0.213	4.5289e-35	2	Standard covariates	PE(18:0_18:2)	PE
233	rs2043085	15	58680954	C	T	0.629	1.5516e-38	1	Standard covariates	PE(18:0_20:3) (a)	PE
234	rs2070895	15	58723939	A	G	0.213	5.17269e-33	2	Standard covariates	PE(18:0_20:3) (a)	PE
235	rs1077835	15	58723426	G	A	0.213	1.5746e-28	1	Standard covariates	PE(18:0_20:3) (b)	PE
236	rs2043085	15	58680954	C	T	0.629	8.2787e-25	2	Standard covariates	PE(18:0_20:3) (b)	PE
237	rs2070895	15	58723939	A	G	0.213	2.52064e-56	1	Standard covariates	PE(18:0_20:4)	PE
238	rs261290	15	58678720	C	T	0.667	3.09462e-54	2	Standard covariates	PE(18:0_20:4)	PE
239	rs113298164	15	58855748	T	C	0.003	4.1822e-09	3	Standard covariates	PE(18:0_20:4)	PE
240	rs16939991	15	58555798	G	C	0.271	8.3796e-09	4	Standard covariates	PE(18:0_20:4)	PE
241	rs2070895	15	58723939	A	G	0.213	2.17785e-26	1	Standard covariates	PE(18:0_22:4)	PE
242	rs2043085	15	58680954	C	T	0.629	2.42577e-23	2	Standard covariates	PE(18:0_22:4)	PE
243	rs2043085	15	58680954	C	T	0.629	5.57739e-42	1	Standard covariates	PE(18:0_22:5) (n3)	PE
244	rs2070895	15	58723939	A	G	0.213	9.86118e-34	2	Standard covariates	PE(18:0_22:5) (n3)	PE
245	rs2043085	15	58680954	C	T	0.629	1.41202e-28	1	Standard covariates	PE(18:0_22:5) (n6)	PE
246	rs2070895	15	58723939	A	G	0.213	2.83884e-27	2	Standard covariates	PE(18:0_22:5) (n6)	PE
247	rs261290	15	58678720	C	T	0.667	2.52702e-41	1	Standard covariates	PE(18:0_22:6)	PE
248	rs2070895	15	58723939	A	G	0.213	4.91441e-32	2	Standard covariates	PE(18:0_22:6)	PE
249	rs2899623	15	58579644	C	T	0.143	1.36605e-08	3	Standard covariates	PE(18:0_22:6)	PE
250	rs2070895	15	58723939	A	G	0.213	6.71339e-33	1	Standard covariates	PE(18:1_18:1)	PE
251	rs2043085	15	58680954	C	T	0.629	6.318e-32	2	Standard covariates	PE(18:1_18:1)	PE
252	rs2070895	15	58723939	A	G	0.213	1.1287e-36	1	Standard covariates	PE(18:1_18:2)	PE
253	rs261290	15	58678720	C	T	0.667	1.02911e-34	2	Standard covariates	PE(18:1_18:2)	PE
254	rs10468017	15	58678512	T	C	0.283	2.1284e-39	1	Standard covariates	PE(18:1_22:6) (a)	PE
255	rs2070895	15	58723939	A	G	0.213	1.54297e-37	2	Standard covariates	PE(18:1_22:6) (a)	PE
256	rs261290	15	58678720	C	T	0.667	1.23854e-40	1	Standard covariates	PE(18:1_22:6) (b)	PE
257	rs2070895	15	58723939	A	G	0.213	2.79625e-30	2	Standard covariates	PE(18:1_22:6) (b)	PE
258	rs2070895	15	58723939	A	G	0.213	1.08946e-56	1	Standard covariates	PE(38:5) (a)	PE
259	rs261290	15	58678720	C	T	0.667	1.95716e-54	2	Standard covariates	PE(38:5) (a)	PE
260	rs113298164	15	58855748	T	C	0.003	4.87333e-11	3	Standard covariates	PE(38:5) (a)	PE
261	rs261290	15	58678720	C	T	0.667	6.35716e-54	1	Standard covariates	PE(38:5) (b)	PE
262	rs2070895	15	58723939	A	G	0.213	1.08785e-48	2	Standard covariates	PE(38:5) (b)	PE
263	rs113298164	15	58855748	T	C	0.003	8.40767e-09	3	Standard covariates	PE(38:5) (b)	PE
264	rs61896141	11	61556039	C	A	0.184	2.42502e-117	1	Standard covariates	PE(P-16:0/20:3) (a)	PE(P)
265	rs174548	11	61571348	G	C	0.314	1.7896e-16	2	Standard covariates	PE(P-16:0/20:3) (a)	PE(P)
266	rs174548	11	61571348	G	C	0.314	2.41344e-19	1	Standard covariates	PE(P-18:0/18:2)	PE(P)
267	rs968567	11	61595564	T	C	0.182	1.0346e-08	2	Standard covariates	PE(P-18:0/18:2)	PE(P)
268	rs61896141	11	61556039	C	A	0.184	2.31e-136	1	Standard covariates	PE(P-18:0/20:3) (a)	PE(P)
269	rs174548	11	61571348	G	C	0.314	2.67166e-16	2	Standard covariates	PE(P-18:0/20:3) (a)	PE(P)
270	rs174549	11	61571382	A	G	0.309	1.22348e-96	1	Standard covariates	PE(P-18:1/20:3) (a)	PE(P)
271	rs61897793	11	61599347	A	G	0.183	1.01297e-14	2	Standard covariates	PE(P-18:1/20:3) (a)	PE(P)
272	rs1532085	15	58683366	G	A	0.63	1.01899e-26	1	Standard covariates	PG(34:1)	PG
273	rs2070895	15	58723939	A	G	0.213	6.77528e-26	2	Standard covariates	PG(34:1)	PG
274	rs2070895	15	58723939	A	G	0.213	4.38612e-21	1	Standard covariates	PG(34:2)	PG
275	rs1532085	15	58683366	G	A	0.63	2.06774e-15	2	Standard covariates	PG(34:2)	PG
276	rs2070895	15	58723939	A	G	0.213	7.2682e-15	1	Standard covariates	PG(36:1)	PG
277	rs2043085	15	58680954	C	T	0.629	3.33151e-14	2	Standard covariates	PG(36:1)	PG
278	rs2070895	15	58723939	A	G	0.213	1.44594e-13	1	Standard covariates	PG(36:2)	PG
279	rs2043085	15	58680954	C	T	0.629	6.07039e-13	2	Standard covariates	PG(36:2)	PG
280	rs174418	15	58687603	C	T	0.6	5.01941e-10	1	Standard covariates	PS(40:6)	PS
281	rs2070895	15	58723939	A	G	0.213	1.28322e-09	2	Standard covariates	PS(40:6)	PS
282	rs168622	20	12966089	G	T	0.606	4.9007e-80	1	Standard covariates	SM(41:1) (a)	SM
283	rs187236	20	13047445	A	G	0.722	2.79331e-10	2	Standard covariates	SM(41:1) (a)	SM
284	rs686548	20	12973521	T	A	0.606	1.27229e-24	1	Standard covariates	SM(d16:1/19:0)	SM
285	rs6078899	20	13029790	T	C	0.268	8.27789e-09	2	Standard covariates	SM(d16:1/19:0)	SM
286	rs12610250	19	8277713	G	A	0.506	2.41879e-21	1	Standard covariates	SM(d18:2/20:0)	SM
287	rs7248003	19	8301048	T	C	0.706	2.55218e-11	2	Standard covariates	SM(d18:2/20:0)	SM
288	rs148417916	19	8322733	T	G	0.035	8.87192e-09	3	Standard covariates	SM(d18:2/20:0)	SM
289	rs4814175	20	12959094	T	A	0.606	8.4296e-86	1	Standard covariates	SM(d19:1/24:1)	SM
290	rs6078899	20	13029790	T	C	0.268	3.69325e-10	2	Standard covariates	SM(d19:1/24:1)	SM
291	rs12511581	4	115519556	G	T	0.862	8.71847e-17	1	Standard covariates	SHexCer(d18:1/24:0)	SHexCer
292	rs62309907	4	115438126	T	G	0.152	1.47331e-08	2	Standard covariates	SHexCer(d18:1/24:0)	SHexCer
293	rs12628541	22	43093698	G	A	0.087	2.63957e-30	1	Standard covariates	SHexCer(d18:1/24:1)	SHexCer
294	rs6002946	22	43150523	T	G	0.685	7.99949e-12	2	Standard covariates	SHexCer(d18:1/24:1)	SHexCer
295	rs7412	19	45412079	T	C	0.09	1.74806e-08	1	Standard covariates	TG(52:2) [NL-16:0]	TG [NL]
296	rs5112	19	45430280	G	C	0.53	2.81325e-08	2	Standard covariates	TG(52:2) [NL-16:0]	TG [NL]
297	rs7412	19	45412079	T	C	0.09	3.18552e-12	1	Standard covariates	TG(52:3) [NL-18:2]	TG [NL]
298	rs5112	19	45430280	G	C	0.53	6.23807e-09	2	Standard covariates	TG(52:3) [NL-18:2]	TG [NL]
299	rs7412	19	45412079	T	C	0.09	7.15087e-09	1	Standard covariates	TG(52:4) [NL-18:1]	TG [NL]
300	rs157595	19	45425460	G	A	0.61	2.23049e-08	2	Standard covariates	TG(52:4) [NL-18:1]	TG [NL]
301	rs174418	15	58687603	C	T	0.6	7.44067e-10	1	Standard covariates	TG(O-50:1) [NL-16:0]	TG(O)
302	rs1800588	15	58723675	T	C	0.21	3.50159e-08	2	Standard covariates	TG(O-50:1) [NL-16:0]	TG(O)
303	rs1800588	15	58723675	T	C	0.21	3.46964e-10	1	Standard covariates	TG(O-52:2) [NL-16:0]	TG(O)
304	rs174418	15	58687603	C	T	0.6	8.34167e-10	2	Standard covariates	TG(O-52:2) [NL-16:0]	TG(O)
305	rs142158911	19	11190534	A	G	0.115	1.65819e-09	1	Standard covariates	Total COH	Totals
306	rs72658867	19	11231203	A	G	0.01	4.97654e-08	2	Standard covariates	Total COH	Totals
307	rs261290	15	58678720	C	T	0.667	1.71502e-47	1	Standard covariates	Total LPE	Totals
308	rs2070895	15	58723939	A	G	0.213	7.86969e-46	2	Standard covariates	Total LPE	Totals
309	rs58038553	15	58574324	G	A	0.134	4.46678e-08	3	Standard covariates	Total LPE	Totals
310	rs35818294	4	47545141	A	C	0.184	8.77164e-55	1	Standard covariates	Total HexCer	Totals
311	rs9291313	4	47643067	T	G	0.243	1.43151e-16	2	Standard covariates	Total HexCer	Totals
312	rs11722463	4	48038716	A	G	0.377	4.70003e-09	3	Standard covariates	Total HexCer	Totals
313	rs527490096	4	47520260	G	A	0.001	4.7704e-09	4	Standard covariates	Total HexCer	Totals
314	rs2043085	15	58680954	C	T	0.629	8.84879e-59	1	Standard covariates	Total PE	Totals
315	rs2070895	15	58723939	A	G	0.213	1.38655e-54	2	Standard covariates	Total PE	Totals
316	rs113298164	15	58855748	T	C	0.003	8.97714e-10	3	Standard covariates	Total PE	Totals
317	rs58038553	15	58574324	G	A	0.134	2.72342e-09	4	Standard covariates	Total PE	Totals
318	rs2070895	15	58723939	A	G	0.213	2.40834e-22	1	Standard covariates	Total PG	Totals
319	rs2043085	15	58680954	C	T	0.629	2.91079e-21	2	Standard covariates	Total PG	Totals
320	rs149615216	18	47106028	T	C	0.01	3.9444e-10	1	Standard covariates	Total PI	Totals
321	rs4939883	18	47167214	C	T	0.826	2.98241e-08	2	Standard covariates	Total PI	Totals
322	rs174418	15	58687603	C	T	0.6	3.13733e-10	1	Standard covariates	Total TG(O)	Totals
323	rs1800588	15	58723675	T	C	0.21	5.33287e-09	2	Standard covariates	Total TG(O)	Totals
324	rs130334	22	43066531	G	A	0.488	1.15782e-15	1	Standard covariates	Total Hex3Cer	Totals
325	rs5758906	22	43140578	T	C	0.27	7.53138e-21	2	Standard covariates	Total Hex3Cer	Totals
326	rs270615	5	131641573	C	G	0.714	7.96e-29	1	Clinical lipid adjusted	AC(14:0)	AC
327	rs184127512	5	130607308	T	A	0.004	1.89271e-09	2	Clinical lipid adjusted	AC(14:0)	AC
328	rs270608	5	131648406	T	C	0.707	2.77e-28	1	Clinical lipid adjusted	AC(16:0)	AC
329	rs143746337	5	131467589	C	T	0.003	2.02018e-08	2	Clinical lipid adjusted	AC(16:0)	AC
330	rs270615	5	131641573	C	G	0.714	2.39e-12	1	Clinical lipid adjusted	AC(17:0) (b)	AC
331	rs184127512	5	130607308	T	A	0.004	1.24642e-08	2	Clinical lipid adjusted	AC(17:0) (b)	AC
332	rs270615	5	131641573	C	G	0.714	1.16e-20	1	Clinical lipid adjusted	AC(18:0)	AC
333	rs184127512	5	130607308	T	A	0.004	6.20958e-11	2	Clinical lipid adjusted	AC(18:0)	AC
334	rs10899133	11	75531695	T	C	0.113	2.28e-09	1	Clinical lipid adjusted	CE(20:2)	CE
335	rs116941790	11	76069097	T	C	0.033	2.02e-08	2	Clinical lipid adjusted	CE(20:2)	CE
336	rs61897793	11	61599347	A	G	0.183	1.42e-39	1	Clinical lipid adjusted	CE(20:3)	CE
337	rs174574	11	61600342	C	A	0.646	5.45457e-10	2	Clinical lipid adjusted	CE(20:3)	CE
338	rs12928099	16	15150505	A	C	0.296	1.81e-42	1	Clinical lipid adjusted	CE(20:3)	CE
339	rs1121	16	15131076	A	G	0.301	5.30308e-16	2	Clinical lipid adjusted	CE(20:3)	CE
340	rs174564	11	61588305	G	A	0.349	2.78e-176	1	Clinical lipid adjusted	CE(20:4)	CE
341	rs4564341	11	61573540	T	C	0.084	3.39433e-13	2	Clinical lipid adjusted	CE(20:4)	CE
342	rs2070895	15	58723939	A	G	0.213	1.92e-09	1	Clinical lipid adjusted	CE(22:5) (n6)	CE
343	rs1532085	15	58683366	G	A	0.63	2.68137e-08	2	Clinical lipid adjusted	CE(22:5) (n6)	CE
344	rs17101394	14	64232386	A	G	0.16	1.41e-58	1	Clinical lipid adjusted	Cer(d16:1/20:0)	Cer(d)
345	rs145340769	14	64661064	G	A	0.007	3.02083e-11	2	Clinical lipid adjusted	Cer(d16:1/20:0)	Cer(d)
346	rs17101394	14	64232386	A	G	0.16	2.22e-57	1	Clinical lipid adjusted	Cer(d16:1/24:1)	Cer(d)
347	rs145340769	14	64661064	G	A	0.007	3.68072e-08	2	Clinical lipid adjusted	Cer(d16:1/24:1)	Cer(d)
348	rs4814175	20	12959094	T	A	0.606	1.07e-23	1	Clinical lipid adjusted	dhCer(d18:0/24:1)	dhCer
349	rs61738161	20	13140720	A	G	0.038	1.58129e-08	2	Clinical lipid adjusted	dhCer(d18:0/24:1)	dhCer
350	rs2336168	19	8288542	T	C	0.809	9.98e-23	1	Clinical lipid adjusted	Cer(d18:1/20:0)	Cer(d)
351	rs11669485	19	8300805	T	C	0.433	3.36348e-08	2	Clinical lipid adjusted	Cer(d18:1/20:0)	Cer(d)
352	rs364585	20	12962718	G	A	0.606	2.62e-46	1	Clinical lipid adjusted	Cer(d19:1/16:0)	Cer(d)
353	rs6078899	20	13029790	T	C	0.268	1.01003e-10	2	Clinical lipid adjusted	Cer(d19:1/16:0)	Cer(d)
354	rs1321940	20	12959885	G	A	0.606	1.36e-95	1	Clinical lipid adjusted	Cer(d19:1/18:0)	Cer(d)
355	rs6078899	20	13029790	T	C	0.268	5.76732e-14	2	Clinical lipid adjusted	Cer(d19:1/18:0)	Cer(d)
356	rs168622	20	12966089	G	T	0.606	1.29e-136	1	Clinical lipid adjusted	Cer(d19:1/20:0)	Cer(d)
357	rs2254015	20	13043014	C	A	0.723	1.6653e-14	2	Clinical lipid adjusted	Cer(d19:1/20:0)	Cer(d)
358	rs364585	20	12962718	G	A	0.606	5.66e-220	1	Clinical lipid adjusted	Cer(d19:1/22:0)	Cer(d)
359	rs360531	20	12988978	G	C	0.612	2.88546e-19	2	Clinical lipid adjusted	Cer(d19:1/22:0)	Cer(d)
360	rs61738161	20	13140720	A	G	0.038	3.44315e-12	3	Clinical lipid adjusted	Cer(d19:1/22:0)	Cer(d)
361	rs364585	20	12962718	G	A	0.606	1.19e-208	1	Clinical lipid adjusted	Cer(d19:1/24:0)	Cer(d)
362	rs360531	20	12988978	G	C	0.612	1.21832e-22	2	Clinical lipid adjusted	Cer(d19:1/24:0)	Cer(d)
363	rs61738161	20	13140720	A	G	0.038	1.67171e-08	3	Clinical lipid adjusted	Cer(d19:1/24:0)	Cer(d)
364	rs364585	20	12962718	G	A	0.606	1.23e-210	1	Clinical lipid adjusted	Cer(d19:1/24:1)	Cer(d)
365	rs2254015	20	13043014	C	A	0.723	4.73195e-16	2	Clinical lipid adjusted	Cer(d19:1/24:1)	Cer(d)
366	rs61738161	20	13140720	A	G	0.038	6.18424e-16	3	Clinical lipid adjusted	Cer(d19:1/24:1)	Cer(d)
367	rs7509392	20	13069558	T	C	0.112	4.22623e-09	4	Clinical lipid adjusted	Cer(d19:1/24:1)	Cer(d)
368	rs4814176	20	12959398	C	T	0.606	2.53e-107	1	Clinical lipid adjusted	Cer(d19:1/26:0)	Cer(d)
369	rs187236	20	13047445	A	G	0.722	7.04006e-12	2	Clinical lipid adjusted	Cer(d19:1/26:0)	Cer(d)
370	rs4814175	20	12959094	T	A	0.606	1.93e-124	1	Clinical lipid adjusted	Cer(d20:1/22:0)	Cer(d)
371	rs61738161	20	13140720	A	G	0.038	1.71055e-12	2	Clinical lipid adjusted	Cer(d20:1/22:0)	Cer(d)
372	rs168622	20	12966089	G	T	0.606	1.16e-110	1	Clinical lipid adjusted	Cer(d20:1/24:0)	Cer(d)
373	rs61738161	20	13140720	A	G	0.038	1.73986e-11	2	Clinical lipid adjusted	Cer(d20:1/24:0)	Cer(d)
374	rs243888	20	13053035	G	A	0.61	1.69421e-08	3	Clinical lipid adjusted	Cer(d20:1/24:0)	Cer(d)
375	rs4814175	20	12959094	T	A	0.606	1.86e-138	1	Clinical lipid adjusted	Cer(d20:1/24:1)	Cer(d)
376	rs61738161	20	13140720	A	G	0.038	1.1591e-16	2	Clinical lipid adjusted	Cer(d20:1/24:1)	Cer(d)
377	rs666240	6	46607708	T	C	0.767	4.46e-19	1	Clinical lipid adjusted	DE(16:0)	DE
378	rs7761731	6	46563817	T	A	0.247	4.42997e-10	2	Clinical lipid adjusted	DE(16:0)	DE
379	rs2016145	19	8270436	C	T	0.4	3.34e-11	1	Clinical lipid adjusted	GM3(d18:1/20:0)	GM3
380	rs7248003	19	8301048	T	C	0.706	5.64679e-09	2	Clinical lipid adjusted	GM3(d18:1/20:0)	GM3
381	rs4937459	11	129653101	A	G	0.348	6.28e-16	1	Clinical lipid adjusted	GM3(d18:1/24:0)	GM3
382	rs2562249	11	129723106	G	A	0.185	4.90005e-09	2	Clinical lipid adjusted	GM3(d18:1/24:0)	GM3
383	rs17101394	14	64232386	A	G	0.16	3.47e-47	1	Clinical lipid adjusted	Hex2Cer(d16:1/16:0)	Hex2Cer
384	rs3742622	14	64165026	T	G	0.024	5.26856e-19	2	Clinical lipid adjusted	Hex2Cer(d16:1/16:0)	Hex2Cer
385	rs17225801	14	64665620	C	T	0.007	5.16338e-15	3	Clinical lipid adjusted	Hex2Cer(d16:1/16:0)	Hex2Cer
386	rs12897637	14	64239351	C	T	0.16	7.85e-29	1	Clinical lipid adjusted	Hex2Cer(d16:1/24:1)	Hex2Cer
387	rs112905803	14	64216148	G	A	0.024	8.23167e-13	2	Clinical lipid adjusted	Hex2Cer(d16:1/24:1)	Hex2Cer
388	rs17225801	14	64665620	C	T	0.007	1.27753e-11	3	Clinical lipid adjusted	Hex2Cer(d16:1/24:1)	Hex2Cer
389	rs3752246	19	1056492	C	G	0.814	4.54e-30	1	Clinical lipid adjusted	Hex2Cer(d16:1/24:1)	Hex2Cer
390	rs116977028	19	1005834	A	T	0.12	6.64222e-09	2	Clinical lipid adjusted	Hex2Cer(d16:1/24:1)	Hex2Cer
391	rs78018648	22	43092004	T	C	0.087	3.31e-44	1	Clinical lipid adjusted	Hex2Cer(d18:1/18:0)	Hex2Cer
392	rs4822191	22	43141020	A	G	0.472	2.21378e-12	2	Clinical lipid adjusted	Hex2Cer(d18:1/18:0)	Hex2Cer
393	rs736014	22	43084512	T	G	0.088	2.96e-51	1	Clinical lipid adjusted	Hex2Cer(d18:1/20:0)	Hex2Cer
394	rs5751348	22	43113793	A	C	0.472	9.73999e-11	2	Clinical lipid adjusted	Hex2Cer(d18:1/20:0)	Hex2Cer
395	rs41277501	22	43093189	A	T	0.087	6.68e-65	1	Clinical lipid adjusted	Hex2Cer(d18:1/22:0)	Hex2Cer
396	rs2143918	22	43114020	C	A	0.472	7.14303e-19	2	Clinical lipid adjusted	Hex2Cer(d18:1/22:0)	Hex2Cer
397	rs12473456	2	86173862	T	A	0.198	3.47e-16	1	Clinical lipid adjusted	Hex2Cer(d18:1/24:0)	Hex2Cer
398	rs2280314	2	86071864	A	G	0.118	8.22602e-10	2	Clinical lipid adjusted	Hex2Cer(d18:1/24:0)	Hex2Cer
399	rs41277501	22	43093189	A	T	0.087	1.33e-53	1	Clinical lipid adjusted	Hex2Cer(d18:1/24:0)	Hex2Cer
400	rs2143918	22	43114020	C	A	0.472	2.94956e-14	2	Clinical lipid adjusted	Hex2Cer(d18:1/24:0)	Hex2Cer
401	rs3752246	19	1056492	C	G	0.814	1.57e-79	1	Clinical lipid adjusted	Hex2Cer(d18:1/24:1)	Hex2Cer
402	rs116977028	19	1005834	A	T	0.12	1.079e-17	2	Clinical lipid adjusted	Hex2Cer(d18:1/24:1)	Hex2Cer
403	rs72973581	19	1043103	A	G	0.056	1.35379e-09	3	Clinical lipid adjusted	Hex2Cer(d18:1/24:1)	Hex2Cer
404	rs3752246	19	1056492	C	G	0.814	7.75e-31	1	Clinical lipid adjusted	Hex2Cer(d18:2/24:1)	Hex2Cer
405	rs116977028	19	1005834	A	T	0.12	5.34737e-13	2	Clinical lipid adjusted	Hex2Cer(d18:2/24:1)	Hex2Cer
406	rs4820477	22	43141093	C	G	0.473	2.75e-14	1	Clinical lipid adjusted	Hex3Cer(d18:1/16:0)	Hex3Cer
407	rs130343	22	43074556	A	T	0.498	1.58882e-10	2	Clinical lipid adjusted	Hex3Cer(d18:1/16:0)	Hex3Cer
408	rs28910284	22	43116989	A	G	0.262	3.76e-39	1	Clinical lipid adjusted	Hex3Cer(d18:1/18:0)	Hex3Cer
409	rs130388	22	43082826	T	G	0.502	6.87263e-47	2	Clinical lipid adjusted	Hex3Cer(d18:1/18:0)	Hex3Cer
410	rs7258249	19	8271721	A	G	0.504	1.5e-21	1	Clinical lipid adjusted	Hex3Cer(d18:1/20:0)	Hex3Cer
411	rs141735698	19	8322734	T	A	0.035	1.46745e-08	2	Clinical lipid adjusted	Hex3Cer(d18:1/20:0)	Hex3Cer
412	rs130386	22	43082478	C	G	0.502	8.46e-22	1	Clinical lipid adjusted	Hex3Cer(d18:1/20:0)	Hex3Cer
413	rs34091628	22	43120111	T	C	0.257	3.14797e-27	2	Clinical lipid adjusted	Hex3Cer(d18:1/20:0)	Hex3Cer
414	rs130390	22	43083155	C	T	0.502	1.46e-46	1	Clinical lipid adjusted	Hex3Cer(d18:1/22:0)	Hex3Cer
415	rs34091628	22	43120111	T	C	0.257	9.58807e-41	2	Clinical lipid adjusted	Hex3Cer(d18:1/22:0)	Hex3Cer
416	rs5758886	22	43106806	C	T	0.165	1.21209e-08	3	Clinical lipid adjusted	Hex3Cer(d18:1/22:0)	Hex3Cer
417	rs130386	22	43082478	C	G	0.502	1.94e-29	1	Clinical lipid adjusted	Hex3Cer(d18:1/24:0)	Hex3Cer
418	rs2413715	22	43142593	T	G	0.262	1.96804e-23	2	Clinical lipid adjusted	Hex3Cer(d18:1/24:0)	Hex3Cer
419	rs57946965	22	43139528	G	A	0.124	2.66184e-08	3	Clinical lipid adjusted	Hex3Cer(d18:1/24:0)	Hex3Cer
420	rs130390	22	43083155	C	T	0.502	2.74e-19	1	Clinical lipid adjusted	Hex3Cer(d18:1/24:1)	Hex3Cer
421	rs2413715	22	43142593	T	G	0.262	5.19608e-18	2	Clinical lipid adjusted	Hex3Cer(d18:1/24:1)	Hex3Cer
422	rs4391005	4	47545128	G	A	0.357	2.36e-18	1	Clinical lipid adjusted	HexCer(d16:1/20:0)	HexCer
423	rs9997352	4	47620949	G	C	0.453	8.47093e-09	2	Clinical lipid adjusted	HexCer(d16:1/20:0)	HexCer
424	rs35818294	4	47545141	A	C	0.184	9.52e-31	1	Clinical lipid adjusted	HexCer(d16:1/22:0)	HexCer
425	rs13133133	4	47590481	G	T	0.259	1.2531e-10	2	Clinical lipid adjusted	HexCer(d16:1/22:0)	HexCer
426	rs35818294	4	47545141	A	C	0.184	2.08e-34	1	Clinical lipid adjusted	HexCer(d16:1/24:0)	HexCer
427	rs6447610	4	48060002	C	T	0.501	3.64009e-14	2	Clinical lipid adjusted	HexCer(d16:1/24:0)	HexCer
428	rs13151904	4	47618663	A	G	0.26	1.54118e-09	3	Clinical lipid adjusted	HexCer(d16:1/24:0)	HexCer
429	rs35818294	4	47545141	A	C	0.184	2.73e-38	1	Clinical lipid adjusted	HexCer(d18:1/16:0)	HexCer
430	rs10213124	4	47643086	T	G	0.248	3.11141e-15	2	Clinical lipid adjusted	HexCer(d18:1/16:0)	HexCer
431	rs35818294	4	47545141	A	C	0.184	9.09e-33	1	Clinical lipid adjusted	HexCer(d18:1/18:0)	HexCer
432	rs11722463	4	48038716	A	G	0.377	4.29635e-10	2	Clinical lipid adjusted	HexCer(d18:1/18:0)	HexCer
433	rs62126382	19	8272916	T	C	0.505	2.06e-47	1	Clinical lipid adjusted	HexCer(d18:1/20:0)	HexCer
434	rs116211475	19	8329038	T	G	0.016	4.64771e-10	2	Clinical lipid adjusted	HexCer(d18:1/20:0)	HexCer
435	rs59099428	19	8249754	A	G	0.206	4.23522e-08	3	Clinical lipid adjusted	HexCer(d18:1/20:0)	HexCer
436	rs35818294	4	47545141	A	C	0.184	2.4e-51	1	Clinical lipid adjusted	HexCer(d18:1/20:0)	HexCer
437	rs9291313	4	47643067	T	G	0.243	7.69161e-13	2	Clinical lipid adjusted	HexCer(d18:1/20:0)	HexCer
438	rs11722463	4	48038716	A	G	0.377	2.38942e-08	3	Clinical lipid adjusted	HexCer(d18:1/20:0)	HexCer
439	rs35818294	4	47545141	A	C	0.184	2.93e-65	1	Clinical lipid adjusted	HexCer(d18:1/22:0)	HexCer
440	rs28567418	4	47499714	A	G	0.138	4.74172e-17	2	Clinical lipid adjusted	HexCer(d18:1/22:0)	HexCer
441	rs9999398	4	47533601	A	G	0.313	4.29031e-12	3	Clinical lipid adjusted	HexCer(d18:1/22:0)	HexCer
442	rs4391005	4	47545128	G	A	0.357	4.27821e-09	4	Clinical lipid adjusted	HexCer(d18:1/22:0)	HexCer
443	rs35818294	4	47545141	A	C	0.184	5.7e-76	1	Clinical lipid adjusted	HexCer(d18:1/24:0)	HexCer
444	rs28567418	4	47499714	A	G	0.138	2.90444e-22	2	Clinical lipid adjusted	HexCer(d18:1/24:0)	HexCer
445	rs11722463	4	48038716	A	G	0.377	6.686e-14	3	Clinical lipid adjusted	HexCer(d18:1/24:0)	HexCer
446	rs527490096	4	47520260	G	A	0.001	4.08185e-10	4	Clinical lipid adjusted	HexCer(d18:1/24:0)	HexCer
447	rs4132384	4	47527373	T	A	0.313	1.06653e-09	5	Clinical lipid adjusted	HexCer(d18:1/24:0)	HexCer
448	rs182453703	9	117511151	T	C	0.002	2e-09	1	Clinical lipid adjusted	HexCer(d18:1/24:0)	HexCer
449	rs10759726	9	117401193	A	G	0.45	8.06947e-09	2	Clinical lipid adjusted	HexCer(d18:1/24:0)	HexCer
450	rs35818294	4	47545141	A	C	0.184	5.98e-70	1	Clinical lipid adjusted	HexCer(d18:1/24:1)	HexCer
451	rs9291314	4	47643095	A	G	0.249	4.45328e-17	2	Clinical lipid adjusted	HexCer(d18:1/24:1)	HexCer
452	rs28567418	4	47499714	A	G	0.138	2.04934e-11	3	Clinical lipid adjusted	HexCer(d18:1/24:1)	HexCer
453	rs35818294	4	47545141	A	C	0.184	2.92e-19	1	Clinical lipid adjusted	HexCer(d18:2/20:0)	HexCer
454	rs98270	4	48019323	A	G	0.368	1.26139e-09	2	Clinical lipid adjusted	HexCer(d18:2/20:0)	HexCer
455	rs527490096	4	47520260	G	A	0.001	5.04402e-09	3	Clinical lipid adjusted	HexCer(d18:2/20:0)	HexCer
456	rs35818294	4	47545141	A	C	0.184	2.92e-45	1	Clinical lipid adjusted	HexCer(d18:2/22:0)	HexCer
457	rs11722463	4	48038716	A	G	0.377	1.66328e-17	2	Clinical lipid adjusted	HexCer(d18:2/22:0)	HexCer
458	rs77434227	4	47501083	A	G	0.131	1.90537e-10	3	Clinical lipid adjusted	HexCer(d18:2/22:0)	HexCer
459	rs4235151	4	47504161	G	T	0.52	5.34323e-10	4	Clinical lipid adjusted	HexCer(d18:2/22:0)	HexCer
460	rs35818294	4	47545141	A	C	0.184	1.87e-52	1	Clinical lipid adjusted	HexCer(d18:2/24:0)	HexCer
461	rs11722463	4	48038716	A	G	0.377	4.52027e-20	2	Clinical lipid adjusted	HexCer(d18:2/24:0)	HexCer
462	rs9291313	4	47643067	T	G	0.243	1.81676e-09	3	Clinical lipid adjusted	HexCer(d18:2/24:0)	HexCer
463	rs527490096	4	47520260	G	A	0.001	2.10123e-08	4	Clinical lipid adjusted	HexCer(d18:2/24:0)	HexCer
464	rs62039480	16	15137450	A	G	0.333	1.49e-31	1	Clinical lipid adjusted	LPC(20:3) [sn1]	LPC
465	rs11075253	16	15148646	A	C	0.298	1.73665e-10	2	Clinical lipid adjusted	LPC(20:3) [sn1]	LPC
466	rs62039480	16	15137450	A	G	0.333	2.44e-37	1	Clinical lipid adjusted	LPC(20:3) [sn2]	LPC
467	rs11075253	16	15148646	A	C	0.298	2.20706e-11	2	Clinical lipid adjusted	LPC(20:3) [sn2]	LPC
468	rs174564	11	61588305	G	A	0.349	5.75e-153	1	Clinical lipid adjusted	LPC(20:4) [sn2]	LPC
469	rs968567	11	61595564	T	C	0.182	1.63067e-12	2	Clinical lipid adjusted	LPC(20:4) [sn2]	LPC
470	rs174565	11	61591636	G	C	0.138	5.91e-27	1	Clinical lipid adjusted	LPC(22:5) [sn1] (n6)	LPC
471	rs79976480	11	61598391	G	A	0.026	4.16674e-09	2	Clinical lipid adjusted	LPC(22:5) [sn1] (n6)	LPC
472	rs10468017	15	58678512	T	C	0.283	5.68e-56	1	Clinical lipid adjusted	LPE(16:0) [sn1]	LPE
473	rs2070895	15	58723939	A	G	0.213	2.3061e-51	2	Clinical lipid adjusted	LPE(16:0) [sn1]	LPE
474	rs58038553	15	58574324	G	A	0.134	5.88258e-10	3	Clinical lipid adjusted	LPE(16:0) [sn1]	LPE
475	rs17821274	15	58684478	C	T	0.639	1.74477e-09	4	Clinical lipid adjusted	LPE(16:0) [sn1]	LPE
476	rs113298164	15	58855748	T	C	0.003	3.87713e-08	5	Clinical lipid adjusted	LPE(16:0) [sn1]	LPE
477	rs1532085	15	58683366	G	A	0.63	8.46e-55	1	Clinical lipid adjusted	LPE(16:0) [sn2]	LPE
478	rs2070895	15	58723939	A	G	0.213	7.17392e-46	2	Clinical lipid adjusted	LPE(16:0) [sn2]	LPE
479	rs1601935	15	58671765	T	G	0.663	2.2699e-13	3	Clinical lipid adjusted	LPE(16:0) [sn2]	LPE
480	rs16940017	15	58582148	A	T	0.142	1.47009e-08	4	Clinical lipid adjusted	LPE(16:0) [sn2]	LPE
481	rs113298164	15	58855748	T	C	0.003	3.81949e-08	5	Clinical lipid adjusted	LPE(16:0) [sn2]	LPE
482	rs261290	15	58678720	C	T	0.667	3.56e-12	1	Clinical lipid adjusted	LPE(17:0) [sn1]	LPE
483	rs2070895	15	58723939	A	G	0.213	3.20114e-10	2	Clinical lipid adjusted	LPE(17:0) [sn1]	LPE
484	rs2043082	15	58674308	A	G	0.344	5.96e-22	1	Clinical lipid adjusted	LPE(17:0) [sn2]	LPE
485	rs2070895	15	58723939	A	G	0.213	4.04173e-16	2	Clinical lipid adjusted	LPE(17:0) [sn2]	LPE
486	rs261290	15	58678720	C	T	0.667	4.76e-68	1	Clinical lipid adjusted	LPE(18:0) [sn1]	LPE
487	rs2070895	15	58723939	A	G	0.213	4.65111e-56	2	Clinical lipid adjusted	LPE(18:0) [sn1]	LPE
488	rs16940017	15	58582148	A	T	0.142	2.07869e-11	3	Clinical lipid adjusted	LPE(18:0) [sn1]	LPE
489	rs261290	15	58678720	C	T	0.667	6.28e-65	1	Clinical lipid adjusted	LPE(18:0) [sn2]	LPE
490	rs2070895	15	58723939	A	G	0.213	2.9546e-56	2	Clinical lipid adjusted	LPE(18:0) [sn2]	LPE
491	rs1973688	15	58582540	T	C	0.282	1.37401e-10	3	Clinical lipid adjusted	LPE(18:0) [sn2]	LPE
492	rs1601935	15	58671765	T	G	0.663	2.44e-24	1	Clinical lipid adjusted	LPE(18:1) [sn1]	LPE
493	rs2070895	15	58723939	A	G	0.213	8.17657e-21	2	Clinical lipid adjusted	LPE(18:1) [sn1]	LPE
494	rs1601935	15	58671765	T	G	0.663	4.63e-17	1	Clinical lipid adjusted	LPE(18:1) [sn2]	LPE
495	rs1077834	15	58723479	C	T	0.213	3.28621e-14	2	Clinical lipid adjusted	LPE(18:1) [sn2]	LPE
496	rs55695203	12	21357753	C	G	0.15	1.35e-29	1	Clinical lipid adjusted	LPI(20:4) [sn1]	LPI
497	rs2291075	12	21331625	T	C	0.389	8.24539e-11	2	Clinical lipid adjusted	LPI(20:4) [sn1]	LPI
498	rs174564	11	61588305	G	A	0.349	8.6e-77	1	Clinical lipid adjusted	PC(16:0_18:3) (a)	PC
499	rs2727270	11	61603237	T	C	0.125	3.02082e-10	2	Clinical lipid adjusted	PC(16:0_18:3) (a)	PC
500	rs174556	11	61580635	T	C	0.308	1.86e-73	1	Clinical lipid adjusted	PC(16:0_20:3) (a)	PC
501	rs968567	11	61595564	T	C	0.182	6.99043e-09	2	Clinical lipid adjusted	PC(16:0_20:3) (a)	PC
502	rs174567	11	61593005	G	A	0.351	5.06e-196	1	Clinical lipid adjusted	PC(16:0_20:4)	PC
503	rs4564341	11	61573540	T	C	0.084	2.91937e-14	2	Clinical lipid adjusted	PC(16:0_20:4)	PC
504	rs174564	11	61588305	G	A	0.349	3.76e-170	1	Clinical lipid adjusted	PC(17:0_20:4)	PC
505	rs4564341	11	61573540	T	C	0.084	2.93382e-08	2	Clinical lipid adjusted	PC(17:0_20:4)	PC
506	rs174550	11	61571478	C	T	0.345	7.66e-91	1	Clinical lipid adjusted	PC(17:1_18:2)	PC
507	rs174579	11	61605613	T	C	0.217	7.03254e-09	2	Clinical lipid adjusted	PC(17:1_18:2)	PC
508	rs12928099	16	15150505	A	C	0.296	3.29e-29	1	Clinical lipid adjusted	PC(18:0_20:3)	PC
509	rs1121	16	15131076	A	G	0.301	1.95016e-12	2	Clinical lipid adjusted	PC(18:0_20:3)	PC
510	rs174564	11	61588305	G	A	0.349	6.29e-273	1	Clinical lipid adjusted	PC(18:0_20:4)	PC
511	rs4564341	11	61573540	T	C	0.084	8.45997e-14	2	Clinical lipid adjusted	PC(18:0_20:4)	PC
512	rs174565	11	61591636	G	C	0.138	8.9e-28	1	Clinical lipid adjusted	PC(18:0_22:5) (n6)	PC
513	rs79976480	11	61598391	G	A	0.026	1.73315e-09	2	Clinical lipid adjusted	PC(18:0_22:5) (n6)	PC
514	rs174562	11	61585144	G	A	0.345	3.32e-68	1	Clinical lipid adjusted	PC(18:1_18:2)	PC
515	rs2727270	11	61603237	T	C	0.125	2.99379e-08	2	Clinical lipid adjusted	PC(18:1_18:2)	PC
516	rs174556	11	61580635	T	C	0.308	1.03e-108	1	Clinical lipid adjusted	PC(18:1_20:3)	PC
517	rs968567	11	61595564	T	C	0.182	3.03334e-11	2	Clinical lipid adjusted	PC(18:1_20:3)	PC
518	rs174566	11	61592362	G	A	0.351	3.96e-64	1	Clinical lipid adjusted	PC(38:2)	PC
519	rs4564341	11	61573540	T	C	0.084	1.21405e-09	2	Clinical lipid adjusted	PC(38:2)	PC
520	rs968567	11	61595564	T	C	0.182	1.42e-18	1	Clinical lipid adjusted	PC(40:7) (a)	PC
521	rs174577	11	61604814	A	C	0.353	1.22284e-11	2	Clinical lipid adjusted	PC(40:7) (a)	PC
522	rs397923	15	58692118	T	A	0.583	3.32e-22	1	Clinical lipid adjusted	PE(15-MHDA_18:1)	PE
523	rs1077834	15	58723479	C	T	0.213	1.56178e-20	2	Clinical lipid adjusted	PE(15-MHDA_18:1)	PE
524	rs1532085	15	58683366	G	A	0.63	9.19e-32	1	Clinical lipid adjusted	PE(15-MHDA_18:2)	PE
525	rs1077834	15	58723479	C	T	0.213	6.16949e-29	2	Clinical lipid adjusted	PE(15-MHDA_18:2)	PE
526	rs1077834	15	58723479	C	T	0.213	3.6e-32	1	Clinical lipid adjusted	PE(15-MHDA_20:4)	PE
527	rs1532085	15	58683366	G	A	0.63	3.00642e-30	2	Clinical lipid adjusted	PE(15-MHDA_20:4)	PE
528	rs113298164	15	58855748	T	C	0.003	9.47129e-09	3	Clinical lipid adjusted	PE(15-MHDA_20:4)	PE
529	rs2070895	15	58723939	A	G	0.213	1.29e-29	1	Clinical lipid adjusted	PE(15-MHDA_22:6)	PE
530	rs174418	15	58687603	C	T	0.6	2.91962e-29	2	Clinical lipid adjusted	PE(15-MHDA_22:6)	PE
531	rs113298164	15	58855748	T	C	0.003	2.45702e-09	3	Clinical lipid adjusted	PE(15-MHDA_22:6)	PE
532	rs422137	15	58709182	A	G	0.424	4.89e-22	1	Clinical lipid adjusted	PE(16:0_16:0)	PE
533	rs2070895	15	58723939	A	G	0.213	4.06838e-14	2	Clinical lipid adjusted	PE(16:0_16:0)	PE
534	rs2043085	15	58680954	C	T	0.629	2.86e-14	1	Clinical lipid adjusted	PE(16:0_16:1)	PE
535	rs1077835	15	58723426	G	A	0.213	2.99376e-10	2	Clinical lipid adjusted	PE(16:0_16:1)	PE
536	rs1532085	15	58683366	G	A	0.63	6.54e-34	1	Clinical lipid adjusted	PE(16:0_18:1)	PE
537	rs2070895	15	58723939	A	G	0.213	3.91179e-28	2	Clinical lipid adjusted	PE(16:0_18:1)	PE
538	rs1532085	15	58683366	G	A	0.63	2.6e-38	1	Clinical lipid adjusted	PE(16:0_18:2)	PE
539	rs2070895	15	58723939	A	G	0.213	1.8046e-32	2	Clinical lipid adjusted	PE(16:0_18:2)	PE
540	rs2043085	15	58680954	C	T	0.629	1.7e-31	1	Clinical lipid adjusted	PE(16:0_18:3) (a)	PE
541	rs1077835	15	58723426	G	A	0.213	1.56625e-18	2	Clinical lipid adjusted	PE(16:0_18:3) (a)	PE
542	rs1532085	15	58683366	G	A	0.63	2.74e-34	1	Clinical lipid adjusted	PE(16:0_18:3) (b)	PE
543	rs2070895	15	58723939	A	G	0.213	8.88195e-24	2	Clinical lipid adjusted	PE(16:0_18:3) (b)	PE
544	rs1532085	15	58683366	G	A	0.63	9.66e-37	1	Clinical lipid adjusted	PE(16:0_20:3)	PE
545	rs2070895	15	58723939	A	G	0.213	5.48731e-27	2	Clinical lipid adjusted	PE(16:0_20:3)	PE
546	rs113298164	15	58855748	T	C	0.003	2.18216e-08	3	Clinical lipid adjusted	PE(16:0_20:3)	PE
547	rs2070895	15	58723939	A	G	0.213	1.18e-44	1	Clinical lipid adjusted	PE(16:0_20:4)	PE
548	rs1532085	15	58683366	G	A	0.63	7.23063e-44	2	Clinical lipid adjusted	PE(16:0_20:4)	PE
549	rs113298164	15	58855748	T	C	0.003	2.76563e-09	3	Clinical lipid adjusted	PE(16:0_20:4)	PE
550	rs10468017	15	58678512	T	C	0.283	2.16e-33	1	Clinical lipid adjusted	PE(16:0_20:5)	PE
551	rs2070895	15	58723939	A	G	0.213	4.14892e-22	2	Clinical lipid adjusted	PE(16:0_20:5)	PE
552	rs10468017	15	58678512	T	C	0.283	3.99e-50	1	Clinical lipid adjusted	PE(16:0_22:6)	PE
553	rs2070895	15	58723939	A	G	0.213	8.62053e-38	2	Clinical lipid adjusted	PE(16:0_22:6)	PE
554	rs113298164	15	58855748	T	C	0.003	1.45965e-08	3	Clinical lipid adjusted	PE(16:0_22:6)	PE
555	rs2070895	15	58723939	A	G	0.213	3.68e-13	1	Clinical lipid adjusted	PE(16:1_18:2)	PE
556	rs10468017	15	58678512	T	C	0.283	3.75075e-13	2	Clinical lipid adjusted	PE(16:1_18:2)	PE
557	rs2070895	15	58723939	A	G	0.213	2.82e-19	1	Clinical lipid adjusted	PE(16:1_20:4)	PE
558	rs1601935	15	58671765	T	G	0.663	2.67156e-15	2	Clinical lipid adjusted	PE(16:1_20:4)	PE
559	rs174418	15	58687603	C	T	0.6	5.12e-36	1	Clinical lipid adjusted	PE(17:0_18:1)	PE
560	rs1077834	15	58723479	C	T	0.213	9.40554e-33	2	Clinical lipid adjusted	PE(17:0_18:1)	PE
561	rs1532085	15	58683366	G	A	0.63	3.19e-46	1	Clinical lipid adjusted	PE(17:0_18:2)	PE
562	rs2070895	15	58723939	A	G	0.213	8.18546e-31	2	Clinical lipid adjusted	PE(17:0_18:2)	PE
563	rs113298164	15	58855748	T	C	0.003	7.90805e-09	3	Clinical lipid adjusted	PE(17:0_18:2)	PE
564	rs174418	15	58687603	C	T	0.6	4.62e-54	1	Clinical lipid adjusted	PE(17:0_20:4)	PE
565	rs2070895	15	58723939	A	G	0.213	8.91397e-47	2	Clinical lipid adjusted	PE(17:0_20:4)	PE
566	rs113298164	15	58855748	T	C	0.003	1.38712e-09	3	Clinical lipid adjusted	PE(17:0_20:4)	PE
567	rs10468017	15	58678512	T	C	0.283	4.34e-39	1	Clinical lipid adjusted	PE(17:0_22:6)	PE
568	rs2070895	15	58723939	A	G	0.213	6.13166e-27	2	Clinical lipid adjusted	PE(17:0_22:6)	PE
569	rs1532085	15	58683366	G	A	0.63	2.03e-31	1	Clinical lipid adjusted	PE(18:0_18:1)	PE
570	rs1077834	15	58723479	C	T	0.213	1.11031e-25	2	Clinical lipid adjusted	PE(18:0_18:1)	PE
571	rs16939991	15	58555798	G	C	0.271	4.2982e-08	3	Clinical lipid adjusted	PE(18:0_18:1)	PE
572	rs1532085	15	58683366	G	A	0.63	4.15e-44	1	Clinical lipid adjusted	PE(18:0_18:2)	PE
573	rs2070895	15	58723939	A	G	0.213	1.37299e-29	2	Clinical lipid adjusted	PE(18:0_18:2)	PE
574	rs1973688	15	58582540	T	C	0.282	1.92932e-09	3	Clinical lipid adjusted	PE(18:0_18:2)	PE
575	rs174418	15	58687603	C	T	0.6	1.71e-47	1	Clinical lipid adjusted	PE(18:0_20:3) (a)	PE
576	rs2070895	15	58723939	A	G	0.213	1.3347e-31	2	Clinical lipid adjusted	PE(18:0_20:3) (a)	PE
577	rs58038553	15	58574324	G	A	0.134	1.64349e-08	3	Clinical lipid adjusted	PE(18:0_20:3) (a)	PE
578	rs1077834	15	58723479	C	T	0.213	1.72e-16	1	Clinical lipid adjusted	PE(18:0_20:3) (b)	PE
579	rs397923	15	58692118	T	A	0.583	2.19603e-15	2	Clinical lipid adjusted	PE(18:0_20:3) (b)	PE
580	rs261290	15	58678720	C	T	0.667	2.41e-55	1	Clinical lipid adjusted	PE(18:0_20:4)	PE
581	rs2070895	15	58723939	A	G	0.213	1.42724e-55	2	Clinical lipid adjusted	PE(18:0_20:4)	PE
582	rs113298164	15	58855748	T	C	0.003	1.4735e-10	3	Clinical lipid adjusted	PE(18:0_20:4)	PE
583	rs1973688	15	58582540	T	C	0.282	1.30195e-09	4	Clinical lipid adjusted	PE(18:0_20:4)	PE
584	rs2043085	15	58680954	C	T	0.629	4.56e-21	1	Clinical lipid adjusted	PE(18:0_22:4)	PE
585	rs2070895	15	58723939	A	G	0.213	2.00359e-16	2	Clinical lipid adjusted	PE(18:0_22:4)	PE
586	rs1532085	15	58683366	G	A	0.63	1.13e-47	1	Clinical lipid adjusted	PE(18:0_22:5) (n3)	PE
587	rs2070895	15	58723939	A	G	0.213	2.98777e-30	2	Clinical lipid adjusted	PE(18:0_22:5) (n3)	PE
588	rs2043085	15	58680954	C	T	0.629	1.7e-25	1	Clinical lipid adjusted	PE(18:0_22:5) (n6)	PE
589	rs2070895	15	58723939	A	G	0.213	4.98686e-18	2	Clinical lipid adjusted	PE(18:0_22:5) (n6)	PE
590	rs10468017	15	58678512	T	C	0.283	3.3e-46	1	Clinical lipid adjusted	PE(18:0_22:6)	PE
591	rs2070895	15	58723939	A	G	0.213	3.1021e-28	2	Clinical lipid adjusted	PE(18:0_22:6)	PE
592	rs1532085	15	58683366	G	A	0.63	1.81e-22	1	Clinical lipid adjusted	PE(18:1_18:1)	PE
593	rs2070895	15	58723939	A	G	0.213	1.16204e-20	2	Clinical lipid adjusted	PE(18:1_18:1)	PE
594	rs2070895	15	58723939	A	G	0.213	2.27e-24	1	Clinical lipid adjusted	PE(18:1_18:2)	PE
595	rs80123226	15	58676032	T	A	0.29	1.13893e-25	2	Clinical lipid adjusted	PE(18:1_18:2)	PE
596	rs1601935	15	58671765	T	G	0.663	1.2e-28	1	Clinical lipid adjusted	PE(18:1_22:6) (a)	PE
597	rs2070895	15	58723939	A	G	0.213	6.30184e-23	2	Clinical lipid adjusted	PE(18:1_22:6) (a)	PE
598	rs261290	15	58678720	C	T	0.667	1.26e-34	1	Clinical lipid adjusted	PE(18:1_22:6) (b)	PE
599	rs2070895	15	58723939	A	G	0.213	8.7498e-22	2	Clinical lipid adjusted	PE(18:1_22:6) (b)	PE
600	rs2070895	15	58723939	A	G	0.213	7.6e-45	1	Clinical lipid adjusted	PE(38:5) (a)	PE
601	rs10468017	15	58678512	T	C	0.283	4.81615e-46	2	Clinical lipid adjusted	PE(38:5) (a)	PE
602	rs113298164	15	58855748	T	C	0.003	9.96703e-11	3	Clinical lipid adjusted	PE(38:5) (a)	PE
603	rs17821274	15	58684478	C	T	0.639	3.01077e-08	4	Clinical lipid adjusted	PE(38:5) (a)	PE
604	rs261290	15	58678720	C	T	0.667	1.86e-50	1	Clinical lipid adjusted	PE(38:5) (b)	PE
605	rs2070895	15	58723939	A	G	0.213	5.6832e-42	2	Clinical lipid adjusted	PE(38:5) (b)	PE
606	rs113298164	15	58855748	T	C	0.003	1.81589e-09	3	Clinical lipid adjusted	PE(38:5) (b)	PE
607	rs174559	11	61581656	A	G	0.282	2.59e-146	1	Clinical lipid adjusted	PE(P-16:0/20:3) (a)	PE(P)
608	rs174593	11	61618831	C	T	0.274	1.46968e-25	2	Clinical lipid adjusted	PE(P-16:0/20:3) (a)	PE(P)
609	rs102275	11	61557803	C	T	0.352	2.72e-40	1	Clinical lipid adjusted	PE(P-18:0/18:2)	PE(P)
610	rs968567	11	61595564	T	C	0.182	1.17368e-10	2	Clinical lipid adjusted	PE(P-18:0/18:2)	PE(P)
611	rs61896141	11	61556039	C	A	0.184	3.87e-173	1	Clinical lipid adjusted	PE(P-18:0/20:3) (a)	PE(P)
612	rs174548	11	61571348	G	C	0.314	1.55078e-30	2	Clinical lipid adjusted	PE(P-18:0/20:3) (a)	PE(P)
613	rs174564	11	61588305	G	A	0.349	1.05e-53	1	Clinical lipid adjusted	PE(P-18:1/18:2) (a)	PE(P)
614	rs4564341	11	61573540	T	C	0.084	1.61509e-08	2	Clinical lipid adjusted	PE(P-18:1/18:2) (a)	PE(P)
615	rs28456	11	61589481	G	A	0.313	5.08e-35	1	Clinical lipid adjusted	PE(P-18:1/18:2) (b)	PE(P)
616	rs174565	11	61591636	G	C	0.138	1.08773e-08	2	Clinical lipid adjusted	PE(P-18:1/18:2) (b)	PE(P)
617	rs174549	11	61571382	A	G	0.309	6.29e-134	1	Clinical lipid adjusted	PE(P-18:1/20:3) (a)	PE(P)
618	rs61897793	11	61599347	A	G	0.183	1.95182e-15	2	Clinical lipid adjusted	PE(P-18:1/20:3) (a)	PE(P)
619	rs10939862	5	60001644	A	C	0.564	1.05e-26	1	Clinical lipid adjusted	PE(P-20:0/18:2)	PE(P)
620	rs71630091	5	60383532	A	G	0.134	4.58261e-08	2	Clinical lipid adjusted	PE(P-20:0/18:2)	PE(P)
621	rs1532085	15	58683366	G	A	0.63	4.2e-20	1	Clinical lipid adjusted	PG(34:1)	PG
622	rs2070895	15	58723939	A	G	0.213	7.15485e-19	2	Clinical lipid adjusted	PG(34:1)	PG
623	rs2070895	15	58723939	A	G	0.213	5.9e-17	1	Clinical lipid adjusted	PG(34:2)	PG
624	rs1532085	15	58683366	G	A	0.63	7.08913e-15	2	Clinical lipid adjusted	PG(34:2)	PG
625	rs2043085	15	58680954	C	T	0.629	1.99e-16	1	Clinical lipid adjusted	PG(36:1)	PG
626	rs1077834	15	58723479	C	T	0.213	8.15023e-13	2	Clinical lipid adjusted	PG(36:1)	PG
627	rs1532085	15	58683366	G	A	0.63	3e-18	1	Clinical lipid adjusted	PG(36:2)	PG
628	rs2070895	15	58723939	A	G	0.213	1.03303e-15	2	Clinical lipid adjusted	PG(36:2)	PG
629	rs174564	11	61588305	G	A	0.349	1.09e-113	1	Clinical lipid adjusted	PI(18:0_20:2)	PI
630	rs4564341	11	61573540	T	C	0.084	2.04864e-08	2	Clinical lipid adjusted	PI(18:0_20:2)	PI
631	rs4814176	20	12959398	C	T	0.606	6.16e-117	1	Clinical lipid adjusted	SM(41:1) (a)	SM
632	rs2254015	20	13043014	C	A	0.723	2.29433e-17	2	Clinical lipid adjusted	SM(41:1) (a)	SM
633	rs4814176	20	12959398	C	T	0.606	3.83e-64	1	Clinical lipid adjusted	SM(43:1)	SM
634	rs6078899	20	13029790	T	C	0.268	6.06937e-12	2	Clinical lipid adjusted	SM(43:1)	SM
635	rs438568	20	12958687	G	A	0.607	1.73e-45	1	Clinical lipid adjusted	SM(d16:1/19:0)	SM
636	rs6078899	20	13029790	T	C	0.268	1.83494e-18	2	Clinical lipid adjusted	SM(d16:1/19:0)	SM
637	rs899205	19	8284346	T	C	0.802	6.41e-24	1	Clinical lipid adjusted	SM(d18:1/20:0)/SM(d16:1/22:0)	SM
638	rs7246617	19	8272163	A	G	0.504	1.08638e-11	2	Clinical lipid adjusted	SM(d18:1/20:0)/SM(d16:1/22:0)	SM
639	rs12610250	19	8277713	G	A	0.506	6.36e-36	1	Clinical lipid adjusted	SM(d18:2/20:0)	SM
640	rs7248003	19	8301048	T	C	0.706	2.05432e-17	2	Clinical lipid adjusted	SM(d18:2/20:0)	SM
641	rs148417916	19	8322733	T	G	0.035	6.63694e-12	3	Clinical lipid adjusted	SM(d18:2/20:0)	SM
642	rs4814175	20	12959094	T	A	0.606	1.22e-114	1	Clinical lipid adjusted	SM(d19:1/24:1)	SM
643	rs6078899	20	13029790	T	C	0.268	1.26358e-15	2	Clinical lipid adjusted	SM(d19:1/24:1)	SM
644	rs11098258	4	115485684	G	A	0.395	8.6e-60	1	Clinical lipid adjusted	SHexCer(d18:1/16:0)	SHexCer
645	rs6533817	4	115665320	T	C	0.087	7.81295e-09	2	Clinical lipid adjusted	SHexCer(d18:1/16:0)	SHexCer
646	rs6849357	4	115519271	A	G	0.859	2.08e-21	1	Clinical lipid adjusted	SHexCer(d18:1/24:0)	SHexCer
647	rs62309907	4	115438126	T	G	0.152	3.70227e-09	2	Clinical lipid adjusted	SHexCer(d18:1/24:0)	SHexCer
648	rs12628541	22	43093698	G	A	0.087	7.27e-41	1	Clinical lipid adjusted	SHexCer(d18:1/24:1)	SHexCer
649	rs5758884	22	43105156	C	G	0.571	6.89756e-14	2	Clinical lipid adjusted	SHexCer(d18:1/24:1)	SHexCer
650	rs2043085	15	58680954	C	T	0.629	2.15e-13	1	Clinical lipid adjusted	Total CE	Totals
651	rs2070895	15	58723939	A	G	0.213	4.26031e-08	2	Clinical lipid adjusted	Total CE	Totals
652	rs2277119	6	46609905	T	C	0.235	3.04e-12	1	Clinical lipid adjusted	Total DE	Totals
653	rs3799866	6	46596286	C	A	0.408	3.54903e-08	2	Clinical lipid adjusted	Total DE	Totals
654	rs3752246	19	1056492	C	G	0.814	3.93e-22	1	Clinical lipid adjusted	Total Hex2Cer	Totals
655	rs116977028	19	1005834	A	T	0.12	2.6089e-08	2	Clinical lipid adjusted	Total Hex2Cer	Totals
656	rs174418	15	58687603	C	T	0.6	1.17e-46	1	Clinical lipid adjusted	Total LPE	Totals
657	rs2070895	15	58723939	A	G	0.213	4.8358e-40	2	Clinical lipid adjusted	Total LPE	Totals
658	rs10468017	15	58678512	T	C	0.283	1.64918e-08	3	Clinical lipid adjusted	Total LPE	Totals
659	rs35818294	4	47545141	A	C	0.184	6.04e-81	1	Clinical lipid adjusted	Total HexCer	Totals
660	rs9291313	4	47643067	T	G	0.243	3.10442e-22	2	Clinical lipid adjusted	Total HexCer	Totals
661	rs28647985	4	47504521	A	G	0.145	1.00248e-11	3	Clinical lipid adjusted	Total HexCer	Totals
662	rs527490096	4	47520260	G	A	0.001	8.47587e-10	4	Clinical lipid adjusted	Total HexCer	Totals
663	rs11722463	4	48038716	A	G	0.377	1.64679e-08	5	Clinical lipid adjusted	Total HexCer	Totals
664	rs2043085	15	58680954	C	T	0.629	4.53e-63	1	Clinical lipid adjusted	Total PE	Totals
665	rs2070895	15	58723939	A	G	0.213	1.36769e-51	2	Clinical lipid adjusted	Total PE	Totals
666	rs113298164	15	58855748	T	C	0.003	8.23714e-11	3	Clinical lipid adjusted	Total PE	Totals
667	rs1973688	15	58582540	T	C	0.282	8.78389e-11	4	Clinical lipid adjusted	Total PE	Totals
668	rs1601935	15	58671765	T	G	0.663	1.66457e-09	5	Clinical lipid adjusted	Total PE	Totals
669	rs1532085	15	58683366	G	A	0.63	8.87e-27	1	Clinical lipid adjusted	Total PG	Totals
670	rs2070895	15	58723939	A	G	0.213	7.76534e-24	2	Clinical lipid adjusted	Total PG	Totals
671	rs130334	22	43066531	G	A	0.488	1.56e-25	1	Clinical lipid adjusted	Total Hex3Cer	Totals
672	rs28910284	22	43116989	A	G	0.262	1.45253e-37	2	Clinical lipid adjusted	Total Hex3Cer	Totals
673	rs5758886	22	43106806	C	T	0.165	1.34772e-10	3	Clinical lipid adjusted	Total Hex3Cer	Totals
