# Supplementary material for: Comprehensive genetic analysis of the human lipidome identifies loci associated with lipid homeostasis with links to coronary artery disease
Source: Nat Commun. 2022 Jun 6;13:3124. doi: 10.1038/s41467-022-30875-7 (PMC9170690; doi:10.1038/s41467-022-30875-7)
Supplement: Supplementary file 10 — Supplementary Dataset 8 [file 41467_2022_30875_MOESM10_ESM.xlsx]

## Sheet: Supp Data 8
Supplementary Data 8: Validation of independent genome-wide significant associations in replication cohorts
								BHS Standard GWAS (discovery)a			ADNI/AIBL GWAS (validation)b			Meta Analysisc
#	Lipid Species	Lipid Class	rsID (if available)	Chromosome	Position (hg19)	Effect Allele	Other Allele	Beta	SE	P-value	Beta	SE	P-value	Beta	SE	P-value
1	AC(12:0)	AC	rs17843902	4	159641148	C	T	-0.197986	0.0239492	1.83023e-16	-0.1612	0.0393	4.112e-05	-0.188	0.0205	3.8e-20
2	AC(12:0)	AC	rs7718024	5	131785879	C	T	0.152166	0.0275161	3.51334e-08	0.0127	0.0433	0.7684	0.112	0.0232	1.4e-06
3	AC(12:0)	AC	rs924135	16	16123459	T	A	0.131777	0.0222552	3.45737e-09	0.1306	0.0357	0.0002478	0.1315	0.0189	3.32e-12
4	AC(13:0)	AC	rs28415528	1	151879761	A	G	0.240175	0.0231147	6.23556e-25	0.1587	0.0369	1.696e-05	0.2172	0.0196	1.42e-28
5	AC(14:0)	AC	rs145489548	5	129532496	T	A	-1.95547	0.351914	2.91191e-08	-0.3712	0.4472	0.4065	-1.3495	0.2765	1.06e-06
6	AC(14:0)	AC	rs270615	5	131641573	C	G	-0.267523	0.0238521	1.01162e-28	-0.1486	0.0378	8.519e-05	-0.2337	0.0202	5.03e-31
7	AC(14:0)	AC	rs11739484	5	131656760	G	A	0.480925	0.0812493	3.5602e-09	0.1929	0.1289	0.1344	0.399	0.0687	6.42e-09
8	AC(14:0)	AC	rs10447426	6	110721750	A	G	-0.344077	0.0575045	2.45259e-09	-0.1147	0.0872	0.1884	-0.2745	0.048	1.07e-08
9	AC(14:0)	AC	rs763563	6	110722246	G	T	0.158655	0.0242161	6.42638e-11	0.0328	0.0406	0.4193	0.1256	0.0208	1.54e-09
10	AC(14:0)	AC	rs9374176	6	110737247	T	C	0.150056	0.0223584	2.19062e-11	-0.0122	0.0361	0.7353	0.105	0.019	3.26e-08
11	AC(14:0)	AC	rs76676412	6	110752337	A	G	-0.356039	0.0641057	2.94003e-08	-0.0916	0.1159	0.4297	-0.2941	0.0561	1.58e-07
12	AC(14:0)	AC	rs12210538	6	110760008	G	A	-0.420465	0.0249088	9.07128e-62	-0.1371	0.0429	0.001392	-0.349	0.0215	4.88e-59
13	AC(14:0)	AC	rs2520573	6	110843638	A	G	0.126177	0.0229749	4.1581e-08	0.0251	0.0373	0.501	0.0984	0.0196	4.94e-07
14	AC(14:0)	AC	rs74504511	6	110851823	A	G	-0.399179	0.0687867	6.94548e-09	-0.0326	0.1068	0.7601	-0.2917	0.0578	4.56e-07
15	AC(14:0)	AC	rs1171616	10	61468589	T	G	0.204203	0.0259245	4.23044e-15	0.0376	0.0426	0.3777	0.1592	0.0222	6.55e-13
16	AC(14:1)	AC	rs7718024	5	131785879	C	T	0.153206	0.0274979	2.8295e-08	0.0247	0.0432	0.5673	0.1162	0.0232	5.5e-07
17	AC(14:1)	AC	rs140780767	18	55262046	C	T	0.764158	0.139567	4.58715e-08	-0.2763	0.334	0.4082	0.6095	0.1288	2.21e-06
18	AC(14:2)	AC	rs7718024	5	131785879	C	T	0.183239	0.0274797	3.1086e-11	0.041	0.0432	0.3424	0.1423	0.0232	8.44e-10
19	AC(15:0) (a)	AC	rs12210538	6	110760008	G	A	-0.235273	0.025325	2.47713e-20	-0.0515	0.0433	0.2341	-0.1884	0.0219	6.71e-18
20	AC(15:0) (a)	AC	rs1171616	10	61468589	T	G	0.146121	0.0258313	1.63013e-08	0.0501	0.0426	0.2401	0.1203	0.0221	5.13e-08
21	AC(15:0) (b)	AC	rs146128668	4	131186360	T	A	0.442542	0.0802168	3.65947e-08	-0.1798	0.1642	0.2735	0.3227	0.0721	7.59e-06
22	AC(15:0) (b)	AC	rs270608	5	131648406	T	C	-0.205359	0.0238919	1.21382e-17	-0.1302	0.038	0.0006198	-0.1841	0.0202	9.12e-20
23	AC(15:0) (b)	AC	rs11739484	5	131656760	G	A	0.464392	0.0811751	1.14446e-08	0.1146	0.1284	0.3722	0.3645	0.0686	1.08e-07
24	AC(15:0) (b)	AC	rs763563	6	110722246	G	T	0.137418	0.024221	1.47942e-08	0.0706	0.0406	0.082	0.1198	0.0208	8.27e-09
25	AC(15:0) (b)	AC	rs9374176	6	110737247	T	C	0.142709	0.0223334	1.85188e-10	0.0046	0.0361	0.8977	0.1044	0.019	3.8e-08
26	AC(15:0) (b)	AC	rs12210538	6	110760008	G	A	-0.399866	0.0249349	4.39241e-56	-0.2349	0.0428	4.107e-08	-0.3581	0.0215	5.11e-62
27	AC(15:0) (b)	AC	rs9386911	6	110847169	G	A	-0.13177	0.0218702	1.81102e-09	-0.0642	0.0356	0.07122	-0.1133	0.0186	1.21e-09
28	AC(15:0) (b)	AC	rs74504511	6	110851823	A	G	-0.379523	0.0686789	3.44598e-08	-0.1732	0.1062	0.1029	-0.3187	0.0577	3.28e-08
29	AC(15:0) (b)	AC	rs12212058	6	110996883	T	C	-0.290172	0.0505845	1.10461e-08	-0.1615	0.0832	0.05205	-0.2554	0.0432	3.41e-09
30	AC(15:0) (b)	AC	rs1171616	10	61468589	T	G	0.169222	0.025955	7.76372e-11	0.0373	0.0426	0.3817	0.1335	0.0222	1.71e-09
31	AC(16:0)	AC	rs72794293	2	23898149	G	A	-0.245511	0.0280376	2.83799e-18	-0.0905	0.0456	0.04705	-0.2029	0.0239	1.92e-17
32	AC(16:0)	AC	rs270608	5	131648406	T	C	-0.267105	0.0238071	9.45491e-29	-0.1838	0.0377	1.086e-06	-0.2434	0.0201	1.2e-33
33	AC(16:0)	AC	rs11739484	5	131656760	G	A	0.479002	0.0813746	4.26916e-09	0.1951	0.1286	0.1293	0.3978	0.0688	7.23e-09
34	AC(16:0)	AC	rs763563	6	110722246	G	T	0.174614	0.0242382	6.73694e-13	0.0322	0.0406	0.4279	0.1372	0.0208	4.32e-11
35	AC(16:0)	AC	rs9374176	6	110737247	T	C	0.163593	0.0223608	3.0952e-13	0.0427	0.036	0.2362	0.13	0.019	7.86e-12
36	AC(16:0)	AC	rs76676412	6	110752337	A	G	-0.380583	0.0641837	3.23167e-09	-0.3283	0.1155	0.004492	-0.3682	0.0561	5.26e-11
37	AC(16:0)	AC	rs12210538	6	110760008	G	A	-0.465742	0.0247548	9.26986e-76	-0.2857	0.0425	1.868e-11	-0.4202	0.0214	7.12e-86
38	AC(16:0)	AC	rs6907567	6	110777962	G	A	0.159174	0.0255319	5.12134e-10	0.081	0.0413	0.04998	0.1376	0.0217	2.39e-10
39	AC(16:0)	AC	rs9386911	6	110847169	G	A	-0.157106	0.0218885	8.34068e-13	-0.0314	0.0356	0.3769	-0.1226	0.0186	4.81e-11
40	AC(16:0)	AC	rs74504511	6	110851823	A	G	-0.378519	0.0689236	4.18399e-08	-0.0783	0.1063	0.4618	-0.2897	0.0578	5.48e-07
41	AC(16:0)	AC	rs12212058	6	110996883	T	C	-0.31421	0.050655	6.37408e-10	-0.1784	0.0835	0.03266	-0.2777	0.0433	1.44e-10
42	AC(16:0)	AC	rs1171616	10	61468589	T	G	0.194814	0.0259895	7.83488e-14	0.0285	0.0426	0.504	0.1497	0.0222	1.5e-11
43	AC(16:1)	AC	rs7567043	2	23899095	C	T	-0.156302	0.0278235	2.04016e-08	-0.0525	0.0454	0.2473	-0.1279	0.0237	6.91e-08
44	AC(16:1)	AC	rs270615	5	131641573	C	G	-0.219175	0.0240121	1.2569e-19	-0.1411	0.0378	0.0001923	-0.1968	0.0203	2.88e-22
45	AC(16:1)	AC	rs763563	6	110722246	G	T	0.141938	0.0242866	5.5303e-09	0.0528	0.0405	0.193	0.1184	0.0208	1.33e-08
46	AC(16:1)	AC	rs9374176	6	110737247	T	C	0.159183	0.0223989	1.36081e-12	0.0016	0.036	0.9653	0.1153	0.019	1.37e-09
47	AC(16:1)	AC	rs12210538	6	110760008	G	A	-0.386911	0.0251174	4.52784e-52	-0.1173	0.0429	0.006314	-0.3182	0.0217	9.3e-49
48	AC(16:1)	AC	rs1171616	10	61468589	T	G	0.185198	0.0259945	1.24739e-12	0.0349	0.0426	0.4132	0.1445	0.0222	7.57e-11
49	AC(16:1)	AC	rs603424	10	102075479	A	G	-0.255975	0.0288494	1.0106e-18	-0.151	0.0462	0.001082	-0.2265	0.0245	2.1e-20
50	AC(16:1)	AC	rs140379713	18	77180077	A	G	1.03278	0.182614	1.67054e-08	-0.1423	0.3341	0.6702	0.7625	0.1602	1.95e-06
51	AC(17:0) (a)	AC	rs111247693	2	24214373	T	C	-0.191775	0.0313546	1.02781e-09	-0.0601	0.0491	0.2209	-0.1536	0.0264	6.12e-09
52	AC(17:0) (a)	AC	rs12210538	6	110760008	G	A	-0.242282	0.0252692	1.51341e-21	-0.1141	0.0432	0.008247	-0.2096	0.0218	7.29e-22
53	AC(17:0) (b)	AC	rs7567043	2	23899095	C	T	-0.165232	0.0275939	2.27656e-09	-0.105	0.0453	0.02045	-0.1489	0.0236	2.62e-10
54	AC(17:0) (b)	AC	rs145489548	5	129532496	T	A	-1.95737	0.352202	2.89135e-08	0.1008	0.4473	0.8217	-1.1697	0.2767	2.37e-05
55	AC(17:0) (b)	AC	rs273913	5	131661156	C	T	-0.15935	0.0225776	1.98757e-12	-0.0761	0.0361	0.03486	-0.1359	0.0191	1.23e-12
56	AC(17:0) (b)	AC	rs9374176	6	110737247	T	C	0.134886	0.0222739	1.57241e-09	0.0269	0.0361	0.456	0.1051	0.019	2.96e-08
57	AC(17:0) (b)	AC	rs12210538	6	110760008	G	A	-0.362541	0.0249508	1.91987e-46	-0.2039	0.0429	2.053e-06	-0.3225	0.0216	1.59e-50
58	AC(17:0) (b)	AC	rs9386911	6	110847169	G	A	-0.149186	0.021777	8.3101e-12	-0.0223	0.0356	0.5307	-0.1147	0.0186	6.71e-10
59	AC(17:0) (b)	AC	rs12212058	6	110996883	T	C	-0.280455	0.050512	3.18512e-08	-0.2367	0.0832	0.004423	-0.2687	0.0432	4.88e-10
60	AC(17:0) (b)	AC	rs1171616	10	61468589	T	G	0.143985	0.0259241	2.92536e-08	0.0284	0.0426	0.5055	0.1128	0.0221	3.56e-07
61	AC(18:0)	AC	rs145489548	5	129532496	T	A	-2.09579	0.352569	2.95598e-09	-0.2664	0.4472	0.5513	-1.3947	0.2769	4.73e-07
62	AC(18:0)	AC	rs11739484	5	131656760	G	A	0.464679	0.081335	1.19572e-08	0.0487	0.1289	0.7053	0.3462	0.0688	4.82e-07
63	AC(18:0)	AC	rs273913	5	131661156	C	T	-0.212755	0.0225827	7.46727e-21	-0.1201	0.036	0.0008467	-0.1866	0.0191	1.77e-22
64	AC(18:0)	AC	rs763563	6	110722246	G	T	0.170593	0.0242214	2.14476e-12	0.0103	0.0406	0.7991	0.1285	0.0208	6.46e-10
65	AC(18:0)	AC	rs9374176	6	110737247	T	C	0.157619	0.0223311	2.14377e-12	0.05	0.036	0.1655	0.1278	0.019	1.69e-11
66	AC(18:0)	AC	rs12210538	6	110760008	G	A	-0.420707	0.0248611	7.01907e-62	-0.2333	0.0425	4.161e-08	-0.373	0.0215	1.23e-67
67	AC(18:0)	AC	rs2520573	6	110843638	A	G	0.169463	0.0229047	1.62534e-13	0.0226	0.0374	0.5463	0.1294	0.0195	3.49e-11
68	AC(18:0)	AC	rs12212058	6	110996883	T	C	-0.31369	0.0506658	6.63268e-10	-0.266	0.0834	0.001421	-0.3008	0.0433	3.71e-12
69	AC(18:0)	AC	rs2691192	6	111001076	T	A	0.128336	0.0218332	4.49287e-09	0.0019	0.0363	0.9576	0.0948	0.0187	4.06e-07
70	AC(18:0)	AC	rs1171616	10	61468589	T	G	0.173855	0.0260054	2.55511e-11	0.0758	0.0426	0.07505	0.1472	0.0222	3.28e-11
71	AC(18:1)	AC	rs7567043	2	23899095	C	T	-0.188438	0.0278012	1.35814e-11	-0.0598	0.0453	0.1869	-0.1533	0.0237	9.92e-11
72	AC(18:1)	AC	rs270615	5	131641573	C	G	-0.248229	0.023959	8.68029e-25	-0.1926	0.0377	3.222e-07	-0.2322	0.0202	1.57e-30
73	AC(18:1)	AC	rs112080535	6	110656225	T	C	-0.442067	0.0803011	3.92752e-08	-0.1018	0.1528	0.5053	-0.3684	0.0711	2.18e-07
74	AC(18:1)	AC	rs763563	6	110722246	G	T	0.182526	0.0242479	6.13442e-14	0.0789	0.0405	0.05155	0.1552	0.0208	8.7e-14
75	AC(18:1)	AC	rs55762062	6	110734238	A	C	-0.203744	0.0333933	1.14117e-09	-0.1744	0.055	0.001514	-0.1958	0.0285	6.82e-12
76	AC(18:1)	AC	rs9374176	6	110737247	T	C	0.202279	0.0223098	1.85663e-19	0.0896	0.0359	0.01252	0.1709	0.0189	1.91e-19
77	AC(18:1)	AC	rs41288592	6	110746262	T	C	-0.497506	0.0807337	7.78009e-10	-0.0081	0.1392	0.9538	-0.3744	0.0698	8.32e-08
78	AC(18:1)	AC	rs76676412	6	110752337	A	G	-0.383329	0.0642106	2.56638e-09	-0.1739	0.1156	0.1326	-0.334	0.0561	2.69e-09
79	AC(18:1)	AC	rs12210538	6	110760008	G	A	-0.487667	0.0246326	6.06471e-83	-0.3187	0.0423	5.053e-14	-0.4449	0.0213	5.51e-97
80	AC(18:1)	AC	rs34775212	6	110791146	T	A	0.192815	0.0295985	8.03337e-11	-0.0028	0.0498	0.9551	0.1417	0.0254	2.55e-08
81	AC(18:1)	AC	rs2494528	6	110811213	C	T	0.127155	0.023094	3.97636e-08	0.0231	0.0381	0.5447	0.0992	0.0198	5.09e-07
82	AC(18:1)	AC	rs9386911	6	110847169	G	A	-0.141404	0.0219456	1.28521e-10	-0.0511	0.0357	0.1516	-0.1166	0.0187	4.4e-10
83	AC(18:1)	AC	rs12212058	6	110996883	T	C	-0.349651	0.0506288	5.979e-12	-0.1782	0.0834	0.03263	-0.3035	0.0433	2.35e-12
84	AC(18:1)	AC	rs71494802	10	46005624	A	G	0.25587	0.0445295	9.64699e-09	0.127	0.0777	0.102	0.224	0.0386	6.71e-09
85	AC(18:1)	AC	rs1171616	10	61468589	T	G	0.211434	0.0259717	5.00901e-16	0.0677	0.0426	0.112	0.1725	0.0222	7.34e-15
86	AC(18:2)	AC	rs72794293	2	23898149	G	A	-0.15806	0.028192	2.16781e-08	-0.074	0.0455	0.1042	-0.1348	0.024	1.89e-08
87	AC(18:2)	AC	rs270615	5	131641573	C	G	-0.229501	0.0239877	1.96886e-21	-0.2313	0.0375	7.154e-10	-0.23	0.0202	5.24e-30
88	AC(18:2)	AC	rs41288588	6	110713060	A	C	-0.406876	0.0732802	2.98284e-08	-0.2676	0.1432	0.06161	-0.378	0.0652	6.87e-09
89	AC(18:2)	AC	rs763563	6	110722246	G	T	0.145265	0.0242808	2.34116e-09	0.0752	0.0405	0.06311	0.1267	0.0208	1.15e-09
90	AC(18:2)	AC	rs9374176	6	110737247	T	C	0.14602	0.022386	7.78635e-11	0.1233	0.0358	0.0005842	0.1396	0.019	1.92e-13
91	AC(18:2)	AC	rs41288592	6	110746262	T	C	-0.530341	0.0807201	5.54577e-11	-0.0787	0.1396	0.5729	-0.4171	0.0699	2.38e-09
92	AC(18:2)	AC	rs76676412	6	110752337	A	G	-0.378597	0.0641327	3.82355e-09	-0.2172	0.1156	0.06014	-0.3406	0.0561	1.25e-09
93	AC(18:2)	AC	rs12210538	6	110760008	G	A	-0.440488	0.0248201	9.188e-68	-0.3473	0.0422	1.765e-16	-0.4165	0.0214	1.87e-84
94	AC(18:2)	AC	rs34775212	6	110791146	T	A	0.166001	0.0296155	2.19249e-08	0.0483	0.0499	0.3336	0.1354	0.0255	1.07e-07
95	AC(18:2)	AC	rs2494528	6	110811213	C	T	0.135352	0.0230519	4.62812e-09	0.0652	0.0381	0.08715	0.1166	0.0197	3.43e-09
96	AC(18:2)	AC	rs4464837	6	110887169	A	G	0.124329	0.0226093	4.01666e-08	0.0815	0.0368	0.0266	0.1126	0.0193	5.04e-09
97	AC(18:2)	AC	rs12212058	6	110996883	T	C	-0.300144	0.0507148	3.50206e-09	-0.2124	0.0832	0.01068	-0.2764	0.0433	1.74e-10
98	CE(14:0)	CE	rs964184	11	116648917	C	G	0.183056	0.0321784	1.34855e-08	0.1534	0.0503	0.002306	0.1745	0.0271	1.24e-10
99	CE(14:0)	CE	rs539030095	11	117018764	G	T	1.4395	0.259041	2.92399e-08	0.1704	0.3542	0.6305	0.9972	0.2091	1.85e-06
100	CE(15:0)	CE	rs174533	11	61549025	A	G	-0.159129	0.0229301	4.4701e-12	-0.1864	0.037	4.844e-07	-0.1667	0.0195	1.24e-17
101	CE(15:0)	CE	rs7412	19	45412079	T	C	-0.261356	0.0400596	7.60527e-11	0.0196	0.0757	0.7963	-0.2	0.0354	1.64e-08
102	CE(16:0)	CE	rs11591147	1	55505647	T	G	-0.589391	0.0871701	1.53925e-11	-0.1061	0.1435	0.4598	-0.4591	0.0745	7.17e-10
103	CE(16:0)	CE	rs99780	11	61596633	T	C	-0.245128	0.0228069	1.24831e-26	-0.2694	0.0367	2.223e-13	-0.2519	0.0194	1.22e-38
104	CE(16:0)	CE	rs12577276	11	61632310	G	A	-0.450116	0.0820293	4.28484e-08	-0.0697	0.1249	0.5771	-0.3355	0.0686	9.94e-07
105	CE(16:0)	CE	rs142158911	19	11190534	A	G	-0.228866	0.0346544	4.4865e-11	-0.1131	0.0547	0.0385	-0.1957	0.0293	2.3e-11
106	CE(16:0)	CE	rs72658867	19	11231203	A	G	-0.673185	0.122467	4.04372e-08	0.3293	0.3024	0.2762	-0.5319	0.1135	2.78e-06
107	CE(16:0)	CE	rs193136116	19	33967513	C	T	-1.13799	0.204197	2.65837e-08	0.4498	0.4083	0.2706	-0.8203	0.1826	7.07e-06
108	CE(16:0)	CE	rs11881756	19	45220896	C	T	-0.252138	0.0362737	4.32224e-12	-0.1318	0.0638	0.03891	-0.2228	0.0315	1.62e-12
109	CE(16:0)	CE	rs2927439	19	45242740	G	A	-0.144049	0.0234146	8.49317e-10	-0.0538	0.0384	0.1614	-0.1196	0.02	2.21e-09
110	CE(16:0)	CE	rs6859	19	45382034	G	A	-0.124187	0.0221638	2.21112e-08	-0.0122	0.0352	0.7289	-0.0924	0.0188	8.33e-07
111	CE(16:0)	CE	rs7412	19	45412079	T	C	-0.567961	0.0394222	9.47393e-46	-0.2176	0.0751	0.003773	-0.4923	0.0349	3.61e-45
112	CE(16:0)	CE	rs12721051	19	45422160	G	C	0.219356	0.0305884	8.84656e-13	0.0285	0.053	0.5904	0.1717	0.0265	9.13e-11
113	CE(16:1)	CE	rs4631704	1	230293530	T	C	0.125407	0.0226123	3.18818e-08	0.0746	0.0485	0.1243	0.1164	0.0205	1.38e-08
114	CE(16:1)	CE	rs603424	10	102075479	A	G	-0.158535	0.0288813	4.22345e-08	-0.1111	0.0463	0.01637	-0.1452	0.0245	3.07e-09
115	CE(16:1)	CE	rs1268353	11	116639692	T	C	0.127421	0.0230965	3.83731e-08	0.0856	0.0372	0.02132	0.1158	0.0196	3.61e-09
116	CE(16:1)	CE	rs964184	11	116648917	C	G	0.233059	0.032151	4.89339e-13	0.2611	0.0501	1.834e-07	0.2412	0.0271	4.76e-19
117	CE(16:2)	CE	rs174601	11	61623140	T	C	-0.12983	0.0230848	1.98084e-08	-0.1317	0.0482	0.006311	-0.1302	0.0208	4.05e-10
118	CE(16:2)	CE	rs964184	11	116648917	C	G	0.247897	0.0321769	1.59052e-14	0.2325	0.0501	3.529e-06	0.2434	0.0271	2.51e-19
119	CE(16:2)	CE	rs530885291	11	117053959	A	G	1.5695	0.226553	5.13264e-12	0.2774	0.3541	0.4334	1.1942	0.1908	3.91e-10
120	CE(17:0)	CE	rs530565004	10	37960675	C	T	0.832861	0.149717	2.7999e-08	-0.8948	0.4463	0.04499	0.6581	0.1419	3.54e-06
121	CE(17:0)	CE	rs7412	19	45412079	T	C	-0.262792	0.0401114	6.34534e-11	-0.022	0.0757	0.7711	-0.21	0.0354	3.12e-09
122	CE(17:1)	CE	rs73537762	13	77554442	C	G	-0.273674	0.0455712	2.04827e-09	-0.0342	0.0731	0.64	-0.2066	0.0387	9.13e-08
123	CE(17:1)	CE	rs7412	19	45412079	T	C	-0.244746	0.040171	1.19568e-09	-0.109	0.0755	0.1491	-0.2148	0.0355	1.39e-09
124	CE(18:0)	CE	rs11591147	1	55505647	T	G	-0.533957	0.0870215	9.09723e-10	-0.3539	0.1432	0.01345	-0.4854	0.0744	6.71e-11
125	CE(18:0)	CE	rs635634	9	136155000	T	C	0.167456	0.0283111	3.53675e-09	0.0615	0.0466	0.1871	0.1389	0.0242	9.44e-09
126	CE(18:0)	CE	rs429358	19	45411941	C	T	0.186555	0.0314498	3.21806e-09	0.0905	0.0412	0.02805	0.1512	0.025	1.46e-09
127	CE(18:0)	CE	rs7412	19	45412079	T	C	-0.251369	0.040188	4.35914e-10	-0.054	0.0756	0.4752	-0.2079	0.0355	4.69e-09
128	CE(18:1)	CE	rs11591147	1	55505647	T	G	-0.625358	0.0870232	7.65604e-13	-0.3535	0.1432	0.01359	-0.552	0.0744	1.15e-13
129	CE(18:1)	CE	rs7412	19	45412079	T	C	-0.451978	0.0398038	2.06894e-29	-0.2462	0.0754	0.0011	-0.4072	0.0352	6.13e-31
130	CE(18:2)	CE	rs11591147	1	55505647	T	G	-0.557585	0.0869628	1.58651e-10	-0.1233	0.1434	0.3899	-0.4409	0.0744	3.06e-09
131	CE(18:2)	CE	rs142158911	19	11190534	A	G	-0.194575	0.0346311	2.0469e-08	-0.0999	0.0547	0.068	-0.1675	0.0293	1.04e-08
132	CE(18:2)	CE	rs11881756	19	45220896	C	T	-0.202382	0.0362586	2.50313e-08	-0.1026	0.0639	0.1085	-0.1781	0.0315	1.63e-08
133	CE(18:2)	CE	rs429358	19	45411941	C	T	0.181485	0.03146	8.44112e-09	0.0358	0.0409	0.3821	0.1274	0.0249	3.27e-07
134	CE(18:2)	CE	rs7412	19	45412079	T	C	-0.536651	0.0393678	2.85881e-41	-0.1627	0.0752	0.03045	-0.4562	0.0349	4.29e-39
135	CE(18:3)	CE	rs174584	11	61610750	A	G	-0.222073	0.0228639	4.47638e-22	-0.2234	0.0369	1.392e-09	-0.2224	0.0194	2.45e-30
136	CE(18:3)	CE	rs3741298	11	116657561	T	C	0.179398	0.0281683	2.13075e-10	0.191	0.0425	6.852e-06	0.183	0.0235	6.5e-15
137	CE(18:3)	CE	rs530885291	11	117053959	A	G	1.37032	0.226868	1.67518e-09	0.6268	0.3536	0.07632	1.1535	0.1909	1.53e-09
138	CE(18:3)	CE	rs11644601	16	15172118	C	T	0.135693	0.0241964	2.16931e-08	0.1034	0.0388	0.007703	0.1266	0.0205	6.89e-10
139	CE(18:3)	CE	rs7412	19	45412079	T	C	-0.287755	0.0400628	7.91523e-13	-0.1617	0.0754	0.03207	-0.26	0.0354	2e-13
140	CE(20:1)	CE	rs11591147	1	55505647	T	G	-0.581103	0.0871128	2.81827e-11	-0.0634	0.1434	0.6585	-0.4416	0.0745	3.01e-09
141	CE(20:1)	CE	rs6544713	2	44073881	C	T	-0.130558	0.0236548	3.64649e-08	0.0138	0.0384	0.7192	-0.0908	0.0201	6.51e-06
142	CE(20:1)	CE	rs7778682	7	127154042	G	A	0.162793	0.0297662	4.94319e-08	0.0386	0.0489	0.4298	0.1292	0.0254	3.73e-07
143	CE(20:1)	CE	rs28765985	12	53506120	C	T	0.249916	0.0349498	9.96122e-13	0.1557	0.0549	0.004553	0.2227	0.0295	4.18e-14
144	CE(20:1)	CE	rs7412	19	45412079	T	C	-0.264749	0.040203	5.58234e-11	0.1316	0.0755	0.08157	-0.1773	0.0355	5.88e-07
145	CE(20:1)	CE	rs12721051	19	45422160	G	C	0.218658	0.0305756	9.94019e-13	0.0695	0.053	0.1894	0.1814	0.0265	7.38e-12
146	CE(20:2)	CE	rs11591147	1	55505647	T	G	-0.601275	0.0871572	6.00121e-12	-0.0259	0.1435	0.8569	-0.4463	0.0745	2.09e-09
147	CE(20:2)	CE	rs1713222	2	21271323	G	A	0.167685	0.0303593	3.62715e-08	-0.1285	0.048	0.007399	0.083	0.0257	0.001218
148	CE(20:2)	CE	rs6544713	2	44073881	C	T	-0.145961	0.0236692	7.57478e-10	-0.0413	0.0383	0.2812	-0.1171	0.0201	6.12e-09
149	CE(20:2)	CE	rs174556	11	61580635	T	C	0.229059	0.0236004	5.87408e-22	0.2446	0.0383	1.776e-10	0.2333	0.0201	3.69e-31
150	CE(20:2)	CE	rs142158911	19	11190534	A	G	-0.204329	0.0347029	4.20044e-09	-0.2279	0.0545	2.889e-05	-0.2111	0.0293	5.48e-13
151	CE(20:2)	CE	rs6857	19	45392254	T	C	0.169243	0.0298136	1.44634e-08	0.127	0.0406	0.001761	0.1544	0.024	1.3e-10
152	CE(20:2)	CE	rs7412	19	45412079	T	C	-0.447165	0.0398494	9.74502e-29	-0.177	0.0756	0.01912	-0.3884	0.0352	3.11e-28
153	CE(20:3)	CE	rs11591147	1	55505647	T	G	-0.522595	0.087336	2.32722e-09	-0.0632	0.1436	0.6598	-0.3985	0.0746	9.24e-08
154	CE(20:3)	CE	rs174570	11	61597212	T	C	-0.218546	0.0319069	8.67279e-12	-0.176	0.0535	0.001014	-0.2074	0.0274	3.84e-14
155	CE(20:3)	CE	rs61897793	11	61599347	A	G	0.253614	0.0284053	6.85135e-19	0.2874	0.0467	7.361e-10	0.2627	0.0243	2.52e-27
156	CE(20:3)	CE	rs7500839	16	15060466	T	C	0.185249	0.0288879	1.60381e-10	0.0093	0.0485	0.8479	0.1392	0.0248	2.04e-08
157	CE(20:3)	CE	rs8059755	16	15119607	C	T	-0.256563	0.0275904	2.21468e-20	-0.1921	0.046	2.981e-05	-0.2395	0.0237	4.41e-24
158	CE(20:3)	CE	rs12928099	16	15150505	A	C	0.295474	0.0239473	2.23745e-34	0.2161	0.0387	2.269e-08	0.2735	0.0204	3.88e-41
159	CE(20:3)	CE	rs145377251	16	15303608	A	G	-0.176026	0.0276749	2.19688e-10	-0.1015	0.0567	0.07338	-0.1617	0.0249	7.96e-11
160	CE(20:3)	CE	rs34832985	16	15603929	G	A	0.134122	0.0232389	8.31267e-09	0.1077	0.0475	0.02347	0.129	0.0209	6.41e-10
161	CE(20:3)	CE	rs17214007	16	15883490	C	T	0.166162	0.0285992	6.68021e-09	0.087	0.0478	0.06871	0.1453	0.0245	3.22e-09
162	CE(20:3)	CE	rs6511720	19	11202306	T	G	-0.186876	0.0340096	4.1974e-08	-0.1921	0.0543	0.0004008	-0.1884	0.0288	6.33e-11
163	CE(20:3)	CE	rs7412	19	45412079	T	C	-0.368081	0.0400705	6.77114e-20	-0.2801	0.0753	0.0001982	-0.3486	0.0354	6.39e-23
164	CE(20:4)	CE	rs520987	11	61521446	A	C	0.172243	0.0219042	4.56509e-15	0.2096	0.0358	4.943e-09	0.1824	0.0187	1.68e-22
165	CE(20:4)	CE	rs117110139	11	61557422	A	G	-0.409111	0.0627237	7.7089e-11	-0.2967	0.1013	0.003393	-0.3779	0.0533	1.37e-12
166	CE(20:4)	CE	rs61897792	11	61586886	T	C	0.28053	0.0374311	8.61569e-14	0.1591	0.0839	0.05791	0.2604	0.0342	2.6e-14
167	CE(20:4)	CE	rs174564	11	61588305	G	A	-0.515166	0.0217156	1.06632e-116	-0.5311	0.0347	9.43e-53	-0.5196	0.0184	3.42e-175
168	CE(20:4)	CE	rs174569	11	61594164	C	T	-0.605503	0.0921722	5.56569e-11	-0.6328	0.1435	1.034e-05	-0.6135	0.0776	2.56e-15
169	CE(20:4)	CE	rs139957766	11	61607047	A	G	-0.498344	0.0650335	2.29123e-14	-0.5295	0.1203	1.07e-05	-0.5054	0.0572	1e-18
170	CE(20:4)	CE	rs73487492	11	61621611	G	A	-0.342911	0.0495939	5.38624e-12	-0.3685	0.08	4.084e-06	-0.35	0.0421	1.01e-16
171	CE(20:4)	CE	rs113003506	11	61629377	T	C	-0.259326	0.0341915	4.36817e-14	-0.2218	0.0577	0.0001195	-0.2496	0.0294	2.14e-17
172	CE(20:4)	CE	rs7115739	11	61641717	G	T	0.454724	0.0669094	1.20352e-11	0.4438	0.1031	1.669e-05	0.4515	0.0561	8.66e-16
173	CE(20:4)	CE	rs174467	11	61662661	G	T	0.235863	0.0315102	8.56695e-14	0.2494	0.0637	9.017e-05	0.2385	0.0282	3.03e-17
174	CE(20:4)	CE	rs2524292	11	61695146	G	T	-0.277438	0.0452465	9.35359e-10	-0.2548	0.0738	0.0005547	-0.2712	0.0386	2.03e-12
175	CE(20:4)	CE	rs2727260	11	61712242	T	C	0.222469	0.035318	3.24948e-10	0.2003	0.0578	0.0005315	0.2165	0.0301	6.9e-13
176	CE(20:4)	CE	rs34176135	11	61755845	A	G	-0.151304	0.0240023	3.27977e-10	-0.0979	0.0382	0.01043	-0.1362	0.0203	2.08e-11
177	CE(20:4)	CE	rs10466588	11	116610249	G	A	-0.228386	0.0417962	4.94139e-08	-0.1236	0.0636	0.05173	-0.1968	0.0349	1.76e-08
178	CE(20:4)	CE	rs530885291	11	117053959	A	G	1.30091	0.228002	1.22372e-08	1.078	0.3524	0.00222	1.2351	0.1914	1.1e-10
179	CE(20:4)	CE	rs7412	19	45412079	T	C	-0.346012	0.0401724	9.83619e-18	-0.1572	0.0756	0.0375	-0.3044	0.0355	9.36e-18
180	CE(20:5)	CE	rs198476	11	61525730	A	G	0.12317	0.0219274	2.04325e-08	0.0796	0.0367	0.03022	0.1117	0.0188	2.96e-09
181	CE(20:5)	CE	rs61897792	11	61586886	T	C	0.251173	0.0374267	2.29746e-11	0.0435	0.084	0.605	0.2168	0.0342	2.28e-10
182	CE(20:5)	CE	rs174564	11	61588305	G	A	-0.403164	0.0222162	7.98984e-71	-0.1776	0.0372	1.781e-06	-0.3438	0.0191	1.18e-72
183	CE(20:5)	CE	rs139957766	11	61607047	A	G	-0.361378	0.065132	3.10163e-08	-0.0651	0.1212	0.5914	-0.295	0.0574	2.73e-07
184	CE(20:5)	CE	rs80349011	11	61607457	A	G	-0.373237	0.0637424	5.04835e-09	-0.1109	0.1051	0.2915	-0.3027	0.0545	2.8e-08
185	CE(20:5)	CE	rs7118175	11	61639358	T	C	0.275106	0.0404435	1.15497e-11	0.1161	0.0708	0.1008	0.236	0.0351	1.82e-11
186	CE(20:5)	CE	rs7115739	11	61641717	G	T	0.429163	0.0667827	1.4277e-10	0.1713	0.1041	0.09967	0.354	0.0562	3.02e-10
187	CE(20:5)	CE	rs174472	11	61671956	G	A	-0.13268	0.021932	1.55625e-09	0.0316	0.0363	0.3841	-0.0887	0.0188	2.3e-06
188	CE(20:5)	CE	rs530885291	11	117053959	A	G	1.24939	0.227567	4.20511e-08	-0.3619	0.354	0.3067	0.7783	0.1914	4.79e-05
189	CE(22:0)	CE	rs11591147	1	55505647	T	G	-0.491808	0.086711	1.48783e-08	-0.055	0.1435	0.7015	-0.375	0.0742	4.36e-07
190	CE(22:0)	CE	rs2072560	11	116661826	C	T	-0.257559	0.0468191	3.99001e-08	-0.0935	0.0747	0.2104	-0.2113	0.0397	1e-07
191	CE(22:0)	CE	rs12721051	19	45422160	G	C	0.219405	0.0303862	6.0923e-13	0.0471	0.053	0.3742	0.1768	0.0264	2e-11
192	CE(22:1)	CE	rs6544713	2	44073881	C	T	-0.13443	0.0234901	1.12673e-08	0.0207	0.0383	0.5889	-0.0921	0.02	4.27e-06
193	CE(22:1)	CE	rs677622	9	15302613	G	A	0.241832	0.0317755	3.30242e-14	0.1663	0.0519	0.001366	0.2213	0.0271	3.27e-16
194	CE(22:1)	CE	rs12721051	19	45422160	G	C	0.223647	0.0303944	2.20102e-13	0.0199	0.053	0.7073	0.1733	0.0264	5.01e-11
195	CE(22:4)	CE	rs11591147	1	55505647	T	G	-0.575949	0.0873226	4.66818e-11	-0.0224	0.1434	0.8757	-0.4263	0.0746	1.1e-08
196	CE(22:4)	CE	rs198462	11	61524119	A	G	0.129543	0.0219348	3.76286e-09	0.1543	0.0359	1.715e-05	0.1363	0.0187	3.31e-13
197	CE(22:4)	CE	rs61897792	11	61586886	T	C	0.208851	0.0375426	2.9145e-08	0.1052	0.084	0.2105	0.1916	0.0343	2.28e-08
198	CE(22:4)	CE	rs174564	11	61588305	G	A	-0.368054	0.0224863	1.94449e-58	-0.4131	0.0359	1.151e-30	-0.3808	0.0191	7.83e-89
199	CE(22:4)	CE	rs174569	11	61594164	C	T	-0.528273	0.0923402	1.12292e-08	-0.414	0.1441	0.004077	-0.495	0.0778	1.93e-10
200	CE(22:4)	CE	rs139957766	11	61607047	A	G	-0.402132	0.0652078	7.64756e-10	-0.4912	0.12	4.26e-05	-0.4224	0.0573	1.67e-13
201	CE(22:4)	CE	rs11605884	11	61630133	C	T	-0.504162	0.083191	1.47562e-09	-0.4541	0.1235	0.0002356	-0.4885	0.069	1.43e-12
202	CE(22:4)	CE	rs174467	11	61662661	G	T	0.189063	0.031592	2.32421e-09	0.1923	0.0639	0.002619	0.1897	0.0283	2.11e-11
203	CE(22:4)	CE	rs112552009	19	11193091	G	T	-0.212616	0.0340565	4.66939e-10	-0.163	0.0545	0.002776	-0.1987	0.0289	6e-12
204	CE(22:4)	CE	rs7412	19	45412079	T	C	-0.441418	0.0399532	5.74471e-28	-0.1764	0.0756	0.01967	-0.3836	0.0353	1.82e-27
205	CE(22:4)	CE	rs12721051	19	45422160	G	C	0.181705	0.0306906	3.43211e-09	0.1691	0.0527	0.001347	0.1785	0.0265	1.7e-11
206	CE(22:5) (n3)	CE	rs102275	11	61557803	C	T	-0.259133	0.0226689	7.46192e-30	-0.2059	0.0369	2.51e-08	-0.2446	0.0193	1.02e-36
207	CE(22:5) (n3)	CE	rs10466533	11	116612128	G	A	-0.24725	0.042014	4.25891e-09	-0.0857	0.0649	0.1868	-0.1996	0.0353	1.53e-08
208	CE(22:5) (n3)	CE	rs530885291	11	117053959	A	G	1.29312	0.227254	1.34965e-08	-0.1503	0.3542	0.6714	0.8722	0.1913	5.11e-06
209	CE(22:5) (n3)	CE	rs7412	19	45412079	T	C	-0.239161	0.040179	2.84543e-09	-0.1288	0.0756	0.08849	-0.2149	0.0355	1.4e-09
210	CE(22:5) (n6)	CE	rs174564	11	61588305	G	A	-0.309428	0.0226043	9.2394e-42	-0.2939	0.0366	1.035e-15	-0.3051	0.0192	1.15e-56
211	CE(22:5) (n6)	CE	rs7115739	11	61641717	G	T	0.379848	0.0668501	1.40578e-08	0.3607	0.1036	0.0004959	0.3742	0.0562	2.69e-11
212	CE(22:5) (n6)	CE	rs530885291	11	117053959	A	G	1.27081	0.22755	2.46397e-08	1.127	0.3522	0.001376	1.2285	0.1911	1.3e-10
213	CE(22:5) (n6)	CE	rs7412	19	45412079	T	C	-0.320646	0.0400821	1.58742e-15	-0.1691	0.0757	0.02546	-0.2875	0.0354	4.84e-16
214	CE(22:6)	CE	rs102275	11	61557803	C	T	-0.247237	0.0227159	2.9966e-27	-0.1516	0.0371	4.437e-05	-0.2212	0.0194	3.52e-30
215	CE(22:6)	CE	rs10466533	11	116612128	G	A	-0.252719	0.0420231	1.96621e-09	0.0007	0.065	0.9915	-0.1781	0.0353	4.54e-07
216	CE(22:6)	CE	rs530885291	11	117053959	A	G	1.30594	0.227371	9.87623e-09	-0.2817	0.3541	0.4263	0.8425	0.1913	1.07e-05
217	CE(22:6)	CE	rs7412	19	45412079	T	C	-0.232908	0.0402229	7.51848e-09	-0.1093	0.0756	0.1478	-0.2056	0.0355	6.98e-09
218	CE(24:0)	CE	rs12721051	19	45422160	G	C	0.211015	0.0304427	4.77932e-12	0.051	0.053	0.3357	0.1713	0.0264	8.57e-11
219	CE(24:1)	CE	rs11591147	1	55505647	T	G	-0.484812	0.0870205	2.65297e-08	-0.0413	0.1434	0.7733	-0.3654	0.0744	9e-07
220	CE(24:1)	CE	rs975025	1	179338327	T	C	-0.24282	0.040567	2.33681e-09	-0.2888	0.0676	1.927e-05	-0.255	0.0348	2.28e-13
221	CE(24:1)	CE	rs6544713	2	44073881	C	T	-0.138786	0.0235723	4.23477e-09	0.045	0.0383	0.2407	-0.0884	0.0201	1.08e-05
222	CE(24:1)	CE	rs686030	9	15304782	A	C	0.261798	0.0313602	9.11185e-17	0.2255	0.0511	1.006e-05	0.2518	0.0267	4.32e-21
223	CE(24:1)	CE	rs7412	19	45412079	T	C	-0.248136	0.0400999	7.02e-10	0.1547	0.0755	0.04047	-0.1595	0.0354	6.69e-06
224	CE(24:1)	CE	rs12721051	19	45422160	G	C	0.231639	0.0304842	3.56912e-14	0.107	0.0529	0.04313	0.2006	0.0264	3.11e-14
225	CE(24:4)	CE	rs11591147	1	55505647	T	G	-0.571778	0.0871018	5.75737e-11	0.0852	0.1434	0.5524	-0.3947	0.0744	1.14e-07
226	CE(24:4)	CE	rs6544713	2	44073881	C	T	-0.156624	0.0235985	3.67771e-11	-0.0396	0.0383	0.301	-0.1244	0.0201	5.89e-10
227	CE(24:4)	CE	rs686030	9	15304782	A	C	0.181089	0.0315763	1.02941e-08	0.1714	0.0512	0.0008235	0.1784	0.0269	3.2e-11
228	CE(24:4)	CE	rs174577	11	61604814	A	C	-0.249098	0.0227834	1.71398e-27	-0.3479	0.0361	5.865e-22	-0.2772	0.0193	6.32e-47
229	CE(24:4)	CE	rs2280696	12	53512756	T	A	0.326777	0.0466158	2.8571e-12	0.0834	0.0769	0.2782	0.2614	0.0399	5.5e-11
230	CE(24:4)	CE	rs112552009	19	11193091	G	T	-0.191848	0.034018	1.82015e-08	-0.1983	0.0545	0.0002727	-0.1937	0.0289	1.93e-11
231	CE(24:4)	CE	rs7412	19	45412079	T	C	-0.347369	0.0400152	6.17185e-18	-0.0053	0.0758	0.9445	-0.2727	0.0354	1.28e-14
232	CE(24:4)	CE	rs12721051	19	45422160	G	C	0.170185	0.0306387	2.93106e-08	0.1068	0.0529	0.04357	0.1543	0.0265	5.95e-09
233	CE(24:5)	CE	rs10753192	1	179329899	T	C	-0.256632	0.0403563	2.46043e-10	-0.2091	0.0677	0.002001	-0.2441	0.0347	1.86e-12
234	CE(24:5)	CE	rs4299376	2	44072576	T	G	-0.150796	0.0235985	1.86405e-10	-0.0137	0.0383	0.7199	-0.1131	0.0201	1.81e-08
235	CE(24:5)	CE	rs12214825	6	10933378	T	C	-0.173384	0.0243881	1.35881e-12	-0.1132	0.0388	0.003547	-0.1563	0.0206	3.71e-14
236	CE(24:5)	CE	rs1150561	6	10963847	A	G	0.31579	0.0556583	1.48382e-08	0.2774	0.0921	0.002603	0.3055	0.0476	1.42e-10
237	CE(24:5)	CE	rs3945981	6	11011405	A	G	-0.254448	0.022152	4.24001e-30	-0.2459	0.0355	4.057e-12	-0.2521	0.0188	4.86e-41
238	CE(24:5)	CE	rs2280696	12	53512756	T	A	0.396374	0.0463499	1.78453e-17	0.0776	0.0771	0.3142	0.3117	0.0397	4.25e-15
239	CE(24:5)	CE	rs7412	19	45412079	T	C	-0.260988	0.0401181	8.8418e-11	-0.0307	0.0755	0.684	-0.2103	0.0354	2.92e-09
240	CE(24:6)	CE	rs3945981	6	11011405	A	G	-0.160687	0.0222065	5.39617e-13	-0.2734	0.0353	1.007e-14	-0.1926	0.0188	1.26e-24
241	CE(24:6)	CE	rs174530	11	61546592	G	A	-0.225077	0.0225671	4.11375e-23	-0.2569	0.0364	1.703e-12	-0.2339	0.0192	3.3e-34
242	Cer(d16:1/16:0)	Cer(d)	rs58310495	12	21357711	T	C	-0.172719	0.0310118	2.69063e-08	-0.1699	0.0483	0.0004388	-0.1719	0.0261	4.52e-11
243	Cer(d16:1/16:0)	Cer(d)	rs7156594	14	64187953	A	G	0.40417	0.0718663	1.97426e-08	0.3113	0.13	0.01664	0.3824	0.0629	1.2e-09
244	Cer(d16:1/16:0)	Cer(d)	rs12897637	14	64239351	C	T	0.454141	0.0289524	6.57793e-54	0.4744	0.049	3.261e-22	0.4594	0.0249	6.88e-76
245	Cer(d16:1/16:0)	Cer(d)	rs7412	19	45412079	T	C	-0.271448	0.0401925	1.73406e-11	-0.0796	0.0752	0.2898	-0.2289	0.0355	1.08e-10
246	Cer(d16:1/16:0)	Cer(d)	rs680379	20	12969400	G	A	-0.156838	0.0223965	2.88374e-12	-0.1622	0.0371	1.228e-05	-0.1583	0.0192	1.52e-16
247	Cer(d16:1/18:0)	Cer(d)	rs1871395	12	21352315	G	A	-0.176736	0.0309684	1.21276e-08	-0.1242	0.0484	0.01035	-0.1615	0.0261	6.04e-10
248	Cer(d16:1/18:0)	Cer(d)	rs12897637	14	64239351	C	T	0.379193	0.0292477	9.14522e-38	0.3139	0.0498	2.93e-10	0.3624	0.0252	7.85e-47
249	Cer(d16:1/18:0)	Cer(d)	rs2336169	19	8288298	T	C	0.167449	0.0282341	3.41317e-09	0.2071	0.0457	5.876e-06	0.1784	0.024	1.11e-13
250	Cer(d16:1/18:0)	Cer(d)	rs364585	20	12962718	G	A	-0.249884	0.0222349	6.49356e-29	-0.2313	0.0369	3.775e-10	-0.245	0.019	7.7e-38
251	Cer(d16:1/18:0)	Cer(d)	rs6078883	20	13000349	C	T	-0.152691	0.0235259	9.38027e-11	-0.152	0.0376	5.199e-05	-0.1525	0.0199	2.04e-14
252	Cer(d16:1/22:0)	Cer(d)	rs17101394	14	64232386	A	G	0.45257	0.0290423	3.65777e-53	0.4036	0.05	6.663e-16	0.4402	0.0251	8.27e-69
253	Cer(d16:1/22:0)	Cer(d)	rs8015354	14	64340321	G	A	0.130972	0.023532	2.79641e-08	0.0872	0.038	0.02156	0.1188	0.02	2.83e-09
254	Cer(d16:1/22:0)	Cer(d)	rs34579138	20	12915677	G	A	-0.22356	0.0380902	4.68232e-09	-0.1798	0.0602	0.002795	-0.211	0.0322	5.45e-11
255	Cer(d16:1/22:0)	Cer(d)	rs364585	20	12962718	G	A	-0.358314	0.0219172	2.2528e-58	-0.3355	0.0364	3.394e-20	-0.3523	0.0188	1.78e-78
256	Cer(d16:1/22:0)	Cer(d)	rs6078879	20	12994040	G	C	-0.122612	0.0222107	3.57885e-08	-0.1148	0.0355	0.001233	-0.1204	0.0188	1.62e-10
257	Cer(d16:1/22:0)	Cer(d)	rs62201743	20	13047914	T	C	0.2723	0.0384897	1.7541e-12	0.2085	0.0613	0.0006692	0.2542	0.0326	6.17e-15
258	Cer(d16:1/24:0)	Cer(d)	rs17101394	14	64232386	A	G	0.453459	0.0290076	1.55931e-53	0.382	0.05	2.176e-14	0.4355	0.0251	1.79e-67
259	Cer(d16:1/24:0)	Cer(d)	rs71416309	14	64246236	C	T	0.625208	0.105658	3.51186e-09	0.3606	0.2199	0.1011	0.5756	0.0952	1.51e-09
260	Cer(d16:1/24:0)	Cer(d)	rs72999033	19	19366632	T	C	-0.242869	0.0436201	2.72629e-08	-0.1106	0.0761	0.1461	-0.2101	0.0378	2.81e-08
261	Cer(d16:1/24:0)	Cer(d)	rs34579138	20	12915677	G	A	-0.208072	0.038057	4.77267e-08	-0.1429	0.0602	0.01762	-0.1895	0.0322	3.87e-09
262	Cer(d16:1/24:0)	Cer(d)	rs364585	20	12962718	G	A	-0.326343	0.0219913	1.21073e-48	-0.2927	0.0367	1.477e-15	-0.3174	0.0189	1.47e-63
263	Cer(d16:1/24:0)	Cer(d)	rs646334	20	12991639	T	C	0.23043	0.0343209	2.12866e-11	0.1249	0.054	0.02061	0.2	0.029	4.93e-12
264	Cer(d16:1/24:1)	Cer(d)	rs17101394	14	64232386	A	G	0.449678	0.0290438	1.40018e-52	0.4045	0.0499	5.305e-16	0.4382	0.0251	2.99e-68
265	Cer(d16:1/24:1)	Cer(d)	rs71416309	14	64246236	C	T	0.653047	0.10582	7.29412e-10	0.4074	0.2198	0.06384	0.6068	0.0953	1.96e-10
266	Cer(d16:1/24:1)	Cer(d)	rs4480718	14	64250262	C	G	0.134762	0.0236258	1.31492e-08	0.1094	0.0378	0.003829	0.1276	0.02	1.89e-10
267	Cer(d16:1/24:1)	Cer(d)	rs72999033	19	19366632	T	C	-0.266995	0.0436122	1.00206e-09	-0.0621	0.076	0.4141	-0.2163	0.0378	1.09e-08
268	Cer(d16:1/24:1)	Cer(d)	rs6078818	20	12900950	T	A	-0.12282	0.0224806	4.88475e-08	-0.1508	0.0362	3.121e-05	-0.1306	0.0191	8.03e-12
269	Cer(d16:1/24:1)	Cer(d)	rs364585	20	12962718	G	A	-0.377719	0.0217999	4.32119e-65	-0.3941	0.036	7.822e-28	-0.3821	0.0187	2.92e-93
270	Cer(d16:1/24:1)	Cer(d)	rs6074541	20	12978517	T	C	-0.182398	0.0307272	3.18569e-09	-0.2222	0.0484	4.352e-06	-0.1938	0.0259	7.79e-14
271	Cer(d16:1/24:1)	Cer(d)	rs646334	20	12991639	T	C	0.275785	0.0342587	1.0498e-15	0.2012	0.0538	0.0001832	0.2543	0.0289	1.37e-18
272	Cer(d17:1/16:0)	Cer(d)	rs114528688	1	60313461	T	C	-0.782708	0.137033	1.17854e-08	-0.2196	0.3542	0.5353	-0.7094	0.1278	2.85e-08
273	Cer(d17:1/16:0)	Cer(d)	rs974040	12	20904904	A	G	0.118862	0.0217624	4.92627e-08	-0.0089	0.0358	0.8037	0.0845	0.0186	5.63e-06
274	Cer(d17:1/16:0)	Cer(d)	rs12897637	14	64239351	C	T	0.277833	0.0294728	6.88769e-21	0.3016	0.0499	1.536e-09	0.284	0.0254	4.64e-29
275	Cer(d17:1/16:0)	Cer(d)	rs7412	19	45412079	T	C	-0.300887	0.0400878	8.0206e-14	-0.0432	0.0753	0.5668	-0.244	0.0354	5.38e-12
276	Cer(d17:1/16:0)	Cer(d)	rs438568	20	12958687	G	A	-0.152505	0.0224884	1.3517e-11	-0.1639	0.0372	1.075e-05	-0.1556	0.0193	6.46e-16
277	Cer(d17:1/16:0)	Cer(d)	rs4813105	20	12997479	G	A	-0.129706	0.0234455	3.31525e-08	-0.0565	0.0377	0.1339	-0.1093	0.0199	4.03e-08
278	Cer(d17:1/18:0)	Cer(d)	rs551935474	9	85895519	T	C	2.14811	0.362052	3.56483e-09	-0.6342	0.408	0.1201	0.9225	0.2708	0.0006584
279	Cer(d17:1/18:0)	Cer(d)	rs8008068	14	64233717	G	A	0.253686	0.0294444	9.34286e-18	0.1423	0.0502	0.004551	0.2251	0.0254	7.55e-19
280	Cer(d17:1/18:0)	Cer(d)	rs12947849	17	27225399	A	G	-0.162722	0.0296285	4.16604e-08	0.0358	0.0468	0.4436	-0.1059	0.025	2.34e-05
281	Cer(d17:1/18:0)	Cer(d)	rs7412	19	45412079	T	C	-0.238543	0.0399453	2.55833e-09	-0.1896	0.0755	0.01202	-0.2278	0.0353	1.1e-10
282	Cer(d17:1/18:0)	Cer(d)	rs438568	20	12958687	G	A	-0.197526	0.0222774	1.06211e-18	-0.2288	0.037	6e-10	-0.2059	0.0191	3.86e-27
283	Cer(d17:1/20:0)	Cer(d)	rs17101394	14	64232386	A	G	0.253024	0.0295107	1.35147e-17	0.1837	0.0508	0.0002981	0.2355	0.0255	2.69e-20
284	Cer(d17:1/20:0)	Cer(d)	rs7248003	19	8301048	T	C	0.152004	0.0253599	2.26311e-09	0.3045	0.0524	6.231e-09	0.1809	0.0228	2.26e-15
285	Cer(d17:1/20:0)	Cer(d)	rs7412	19	45412079	T	C	-0.252301	0.03998	3.1171e-10	-0.0972	0.0753	0.1963	-0.2182	0.0353	6.44e-10
286	Cer(d17:1/20:0)	Cer(d)	rs438568	20	12958687	G	A	-0.25385	0.0221762	6.21799e-30	-0.2805	0.0368	2.416e-14	-0.261	0.019	5.79e-43
287	Cer(d17:1/20:0)	Cer(d)	rs6078883	20	13000349	C	T	-0.145126	0.0234157	6.19989e-10	-0.0838	0.0378	0.02648	-0.1281	0.0199	1.22e-10
288	Cer(d17:1/22:0)	Cer(d)	rs17101394	14	64232386	A	G	0.33307	0.0293699	2.10704e-29	0.2932	0.0505	6.417e-09	0.323	0.0254	4.47e-37
289	Cer(d17:1/22:0)	Cer(d)	rs438568	20	12958687	G	A	-0.353442	0.0218967	5.63133e-57	-0.3267	0.0366	4.018e-19	-0.3464	0.0188	6.35e-76
290	Cer(d17:1/22:0)	Cer(d)	rs6074541	20	12978517	T	C	-0.189453	0.0306257	6.96837e-10	-0.1891	0.0484	9.384e-05	-0.1893	0.0259	2.55e-13
291	Cer(d17:1/22:0)	Cer(d)	rs3966739	20	13001715	G	A	-0.17085	0.0234425	3.70127e-13	-0.1335	0.0377	0.000397	-0.1604	0.0199	7.67e-16
292	Cer(d17:1/24:0)	Cer(d)	rs17101394	14	64232386	A	G	0.338164	0.0293518	2.93353e-30	0.2611	0.0506	2.41e-07	0.3188	0.0254	3.65e-36
293	Cer(d17:1/24:0)	Cer(d)	rs364585	20	12962718	G	A	-0.34113	0.0218836	2.38466e-53	-0.3043	0.0366	9.283e-17	-0.3314	0.0188	1.1e-69
294	Cer(d17:1/24:0)	Cer(d)	rs6074541	20	12978517	T	C	-0.173446	0.0306615	1.67535e-08	-0.1776	0.0484	0.0002455	-0.1746	0.0259	1.57e-11
295	Cer(d17:1/24:0)	Cer(d)	rs646334	20	12991639	T	C	0.247128	0.0342207	6.00654e-13	0.1425	0.0539	0.0082	0.2171	0.0289	5.74e-14
296	Cer(d17:1/24:1)	Cer(d)	rs17101394	14	64232386	A	G	0.292942	0.0295072	5.51935e-23	0.2403	0.0506	2.067e-06	0.2796	0.0255	5.48e-28
297	Cer(d17:1/24:1)	Cer(d)	rs150268548	19	19494483	A	G	-0.240493	0.0429135	2.1981e-08	-0.0765	0.0748	0.3069	-0.1999	0.0372	7.87e-08
298	Cer(d17:1/24:1)	Cer(d)	rs364585	20	12962718	G	A	-0.350995	0.0218737	2.39242e-56	-0.3702	0.0362	1.52e-24	-0.3561	0.0187	1.12e-80
299	Cer(d17:1/24:1)	Cer(d)	rs6074541	20	12978517	T	C	-0.169353	0.0307034	3.7136e-08	-0.2032	0.0484	2.698e-05	-0.1791	0.0259	4.98e-12
300	Cer(d17:1/24:1)	Cer(d)	rs646334	20	12991639	T	C	0.272895	0.0342057	1.88921e-15	0.1996	0.0537	0.0002022	0.2517	0.0289	2.65e-18
301	Cer(d18:1/14:0)	Cer(d)	rs7412	19	45412079	T	C	-0.269302	0.0395636	1.23248e-11	-0.1142	0.0756	0.1308	-0.236	0.0351	1.68e-11
302	Cer(d18:1/16:0)	Cer(d)	rs142158911	19	11190534	A	G	-0.206996	0.034646	2.56722e-09	-0.1508	0.0546	0.005783	-0.1909	0.0293	6.86e-11
303	Cer(d18:1/16:0)	Cer(d)	rs7412	19	45412079	T	C	-0.457524	0.0397623	3.80826e-30	-0.2444	0.0754	0.001184	-0.4111	0.0352	1.43e-31
304	Cer(d18:1/18:0)	Cer(d)	rs7248003	19	8301048	T	C	0.144255	0.0254571	1.56908e-08	0.2706	0.0526	2.701e-07	0.1682	0.0229	2.12e-13
305	Cer(d18:1/18:0)	Cer(d)	rs7412	19	45412079	T	C	-0.286933	0.0400998	1.00863e-12	-0.2135	0.0753	0.004596	-0.2707	0.0354	2.04e-14
306	Cer(d18:1/18:0)	Cer(d)	rs6041735	20	12940649	C	T	-0.126539	0.0231153	4.61317e-08	-0.1216	0.0382	0.001475	-0.1252	0.0198	2.46e-10
307	Cer(d18:1/18:0)	Cer(d)	rs2076711	22	47064837	C	A	-0.189928	0.0250202	4.00519e-14	-0.1014	0.0399	0.01111	-0.165	0.0212	7.21e-15
308	Cer(d18:1/20:0)	Cer(d)	rs11543269	18	55313997	T	C	-0.2029	0.0335669	1.62523e-09	-0.1869	0.0539	0.0005192	-0.1984	0.0285	3.27e-12
309	Cer(d18:1/20:0)	Cer(d)	rs12610227	19	8277517	T	A	0.145493	0.0225329	1.17011e-10	0.1493	0.0468	0.001429	0.1462	0.0203	5.98e-13
310	Cer(d18:1/20:0)	Cer(d)	rs2336168	19	8288542	T	C	0.256474	0.028071	9.55086e-20	0.2813	0.0453	5.142e-10	0.2634	0.0239	2.45e-28
311	Cer(d18:1/20:0)	Cer(d)	rs3101742	19	8302934	C	T	0.185203	0.0252554	2.6813e-13	0.2883	0.0512	1.743e-08	0.2054	0.0226	1.19e-19
312	Cer(d18:1/20:0)	Cer(d)	rs7412	19	45412079	T	C	-0.29442	0.0401419	2.72901e-13	-0.2064	0.0752	0.006049	-0.2749	0.0354	8.29e-15
313	Cer(d18:1/20:0)	Cer(d)	rs168622	20	12966089	G	T	-0.184998	0.0223842	1.80822e-16	-0.1884	0.0371	3.847e-07	-0.1859	0.0192	3.05e-22
314	Cer(d18:1/20:0)	Cer(d)	rs2076711	22	47064837	C	A	-0.231166	0.0249854	3.35775e-20	-0.1531	0.0397	0.0001137	-0.209	0.0211	4.81e-23
315	Cer(d18:1/22:0)	Cer(d)	rs7412	19	45412079	T	C	-0.274272	0.0399531	7.58513e-12	-0.0751	0.0754	0.3198	-0.2306	0.0353	6.48e-11
316	Cer(d18:1/22:0)	Cer(d)	rs168622	20	12966089	G	T	-0.23375	0.0221312	9.3103e-26	-0.2206	0.037	2.478e-09	-0.2303	0.019	7.77e-34
317	Cer(d18:1/22:0)	Cer(d)	rs9616086	22	47050744	A	G	-0.136678	0.0249415	4.48773e-08	-0.1068	0.0394	0.006787	-0.1281	0.0211	1.21e-09
318	Cer(d18:1/24:0)	Cer(d)	rs72999033	19	19366632	T	C	-0.273157	0.0435221	3.75485e-10	-0.0968	0.0761	0.2031	-0.2297	0.0378	1.2e-09
319	Cer(d18:1/24:0)	Cer(d)	rs7412	19	45412079	T	C	-0.24371	0.0401638	1.42671e-09	-0.0589	0.0755	0.4354	-0.2029	0.0355	1.05e-08
320	Cer(d18:1/24:0)	Cer(d)	rs364585	20	12962718	G	A	-0.210365	0.0222881	5.92448e-21	-0.1769	0.0371	1.912e-06	-0.2015	0.0191	5.44e-26
321	Cer(d18:1/24:1)	Cer(d)	rs150268548	19	19494483	A	G	-0.255442	0.0427258	2.45275e-09	-0.0912	0.0749	0.2232	-0.2151	0.0371	6.76e-09
322	Cer(d18:1/24:1)	Cer(d)	rs7412	19	45412079	T	C	-0.232723	0.039998	6.42873e-09	-0.0511	0.0756	0.4988	-0.193	0.0354	4.79e-08
323	Cer(d18:1/24:1)	Cer(d)	rs1321940	20	12959885	G	A	-0.253141	0.0221032	6.21208e-30	-0.3028	0.0367	1.469e-16	-0.2664	0.0189	5.62e-45
324	Cer(d18:1/24:1)	Cer(d)	rs2076711	22	47064837	C	A	-0.160661	0.0249536	1.32646e-10	-0.1149	0.0397	0.003785	-0.1477	0.0211	2.71e-12
325	Cer(d18:1/26:0)	Cer(d)	rs150268548	19	19494483	A	G	-0.239013	0.042655	2.2157e-08	-0.0625	0.0751	0.4054	-0.196	0.0371	1.27e-07
326	Cer(d18:1/26:0)	Cer(d)	rs7412	19	45412079	T	C	-0.260168	0.0398323	8.11728e-11	0.0003	0.0757	0.9965	-0.2036	0.0352	7.58e-09
327	Cer(d18:1/26:0)	Cer(d)	rs686548	20	12973521	T	A	-0.151211	0.0222754	1.29328e-11	-0.1462	0.0371	8.022e-05	-0.1499	0.0191	4.17e-15
328	Cer(d18:2/14:0)	Cer(d)	rs74833946	3	30408085	T	C	-0.851908	0.147706	8.58833e-09	-0.4908	0.3338	0.1415	-0.7928	0.1351	4.38e-09
329	Cer(d18:2/14:0)	Cer(d)	rs7412	19	45412079	T	C	-0.259925	0.0393501	4.81202e-11	-0.1673	0.0756	0.02684	-0.2402	0.0349	5.94e-12
330	Cer(d18:2/16:0)	Cer(d)	rs80249857	3	173700322	T	C	0.234341	0.0426589	4.36767e-08	0.0176	0.068	0.796	0.1732	0.0361	1.66e-06
331	Cer(d18:2/16:0)	Cer(d)	rs2503671	6	48223537	C	T	0.311094	0.0569417	4.88188e-08	0.0197	0.1089	0.8561	0.2485	0.0505	8.41e-07
332	Cer(d18:2/16:0)	Cer(d)	rs7412	19	45412079	T	C	-0.376702	0.0397337	4.12935e-21	-0.1526	0.0756	0.04343	-0.3282	0.0352	1.05e-20
333	Cer(d18:2/18:0)	Cer(d)	rs899205	19	8284346	T	C	0.188201	0.0279423	1.89937e-11	0.2333	0.0456	3.133e-07	0.2005	0.0238	3.91e-17
334	Cer(d18:2/18:0)	Cer(d)	rs7248003	19	8301048	T	C	0.190476	0.0253487	7.28421e-14	0.2935	0.0525	2.223e-08	0.21	0.0228	3.61e-20
335	Cer(d18:2/18:0)	Cer(d)	rs7412	19	45412079	T	C	-0.345744	0.0399674	6.95337e-18	-0.2364	0.0754	0.001705	-0.3217	0.0353	8.07e-20
336	Cer(d18:2/20:0)	Cer(d)	rs2016145	19	8270436	C	T	0.135734	0.0236129	9.77495e-09	0.1376	0.0486	0.004608	0.1361	0.0212	1.47e-10
337	Cer(d18:2/20:0)	Cer(d)	rs899205	19	8284346	T	C	0.25736	0.027867	3.94054e-20	0.3038	0.0454	2.265e-11	0.2701	0.0238	5.96e-30
338	Cer(d18:2/20:0)	Cer(d)	rs7248003	19	8301048	T	C	0.215659	0.0253546	2.48293e-17	0.3393	0.0522	7.846e-11	0.2393	0.0228	9.31e-26
339	Cer(d18:2/20:0)	Cer(d)	rs429358	19	45411941	C	T	0.181513	0.0314632	8.68585e-09	0.1922	0.0409	2.547e-06	0.1855	0.0249	9.99e-14
340	Cer(d18:2/20:0)	Cer(d)	rs7412	19	45412079	T	C	-0.362446	0.0400102	1.91609e-19	-0.298	0.075	7.124e-05	-0.3482	0.0353	6.06e-23
341	Cer(d18:2/20:0)	Cer(d)	rs438568	20	12958687	G	A	-0.16561	0.022486	2.06663e-13	-0.1757	0.0372	2.347e-06	-0.1683	0.0192	2.23e-18
342	Cer(d18:2/20:0)	Cer(d)	rs2076711	22	47064837	C	A	-0.159563	0.0251148	2.30245e-10	-0.1135	0.0397	0.004254	-0.1464	0.0212	5.3e-12
343	Cer(d18:2/22:0)	Cer(d)	rs7412	19	45412079	T	C	-0.332135	0.0400837	1.50563e-16	-0.1658	0.0752	0.02762	-0.2954	0.0354	6.9e-17
344	Cer(d18:2/22:0)	Cer(d)	rs364585	20	12962718	G	A	-0.213261	0.0223057	1.84108e-21	-0.197	0.0371	1.079e-07	-0.209	0.0191	8.16e-28
345	Cer(d18:2/24:0)	Cer(d)	rs7412	19	45412079	T	C	-0.248679	0.0402303	6.84245e-10	-0.1037	0.0754	0.1689	-0.2165	0.0355	1.05e-09
346	Cer(d18:2/24:0)	Cer(d)	rs364585	20	12962718	G	A	-0.163968	0.022401	2.89867e-13	-0.1209	0.0373	0.001192	-0.1525	0.0192	1.97e-15
347	Cer(d18:2/24:1)	Cer(d)	rs7979478	12	121420263	G	A	0.134828	0.0226094	2.63423e-09	0.1094	0.0364	0.002667	0.1277	0.0192	2.92e-11
348	Cer(d18:2/24:1)	Cer(d)	rs150268548	19	19494483	A	G	-0.261734	0.0428941	1.12765e-09	-0.0894	0.0748	0.2322	-0.2191	0.0372	3.91e-09
349	Cer(d18:2/24:1)	Cer(d)	rs7412	19	45412079	T	C	-0.281513	0.0401885	2.8143e-12	-0.1384	0.0754	0.06642	-0.2499	0.0355	1.85e-12
350	Cer(d18:2/24:1)	Cer(d)	rs438568	20	12958687	G	A	-0.203476	0.0223879	1.4474e-19	-0.2245	0.037	1.341e-09	-0.2091	0.0192	9.86e-28
351	Cer(d18:2/26:0)	Cer(d)	rs686548	20	12973521	T	A	-0.124129	0.0222598	2.64121e-08	-0.0934	0.0372	0.01216	-0.116	0.0191	1.26e-09
352	Cer(d19:1/16:0)	Cer(d)	rs364585	20	12962718	G	A	-0.287485	0.0219387	1.83995e-38	-0.3753	0.0361	2.801e-25	-0.3111	0.0188	7.86e-62
353	Cer(d19:1/16:0)	Cer(d)	rs3859618	20	12993518	G	A	-0.135752	0.0232712	5.76396e-09	-0.1127	0.0375	0.00267	-0.1294	0.0198	6.13e-11
354	Cer(d19:1/16:0)	Cer(d)	rs6033574	20	13005069	T	A	-0.129278	0.0223269	7.48379e-09	-0.1157	0.0369	0.001709	-0.1256	0.0191	4.78e-11
355	Cer(d19:1/18:0)	Cer(d)	rs548680860	10	57245160	G	A	-0.856938	0.153091	2.28598e-08	0.2703	0.2596	0.2977	-0.566	0.1319	1.77e-05
356	Cer(d19:1/18:0)	Cer(d)	rs6074518	20	12897244	A	C	-0.130228	0.0223895	6.36454e-09	-0.1313	0.036	0.0002633	-0.1305	0.019	6.59e-12
357	Cer(d19:1/18:0)	Cer(d)	rs117676193	20	12948775	G	A	0.590585	0.107847	4.55641e-08	0.296	0.2373	0.2122	0.5402	0.0982	3.77e-08
358	Cer(d19:1/18:0)	Cer(d)	rs1321940	20	12959885	G	A	-0.429017	0.0215121	1.52457e-84	-0.4413	0.0357	3.396e-35	-0.4323	0.0184	8.11e-122
359	Cer(d19:1/18:0)	Cer(d)	rs139483307	20	12975980	C	T	0.574387	0.104348	3.88805e-08	0.3599	0.244	0.1402	0.5412	0.0959	1.69e-08
360	Cer(d19:1/18:0)	Cer(d)	rs6074541	20	12978517	T	C	-0.262797	0.0305836	1.13281e-17	-0.2953	0.048	7.794e-10	-0.2722	0.0258	5.03e-26
361	Cer(d19:1/18:0)	Cer(d)	rs4813105	20	12997479	G	A	-0.195065	0.0233069	7.54833e-17	-0.1644	0.0374	1.079e-05	-0.1865	0.0198	4.1e-21
362	Cer(d19:1/18:0)	Cer(d)	rs62201708	20	13008134	T	C	0.490941	0.0845605	6.82489e-09	0.6099	0.1411	1.537e-05	0.5224	0.0725	5.92e-13
363	Cer(d19:1/20:0)	Cer(d)	rs76448114	20	12896525	T	C	0.245042	0.0439177	2.54602e-08	0.3073	0.0718	1.845e-05	0.262	0.0375	2.66e-12
364	Cer(d19:1/20:0)	Cer(d)	rs6074518	20	12897244	A	C	-0.153357	0.0223841	8.20804e-12	-0.1586	0.0359	9.929e-06	-0.1548	0.019	3.59e-16
365	Cer(d19:1/20:0)	Cer(d)	rs62201686	20	12954620	A	T	0.553725	0.0932034	3.0195e-09	0.5631	0.1348	2.94e-05	0.5568	0.0767	3.79e-13
366	Cer(d19:1/20:0)	Cer(d)	rs168622	20	12966089	G	T	-0.515961	0.0210076	2.61498e-124	-0.5545	0.0346	1.154e-57	-0.5263	0.018	1.02e-188
367	Cer(d19:1/20:0)	Cer(d)	rs139483307	20	12975980	C	T	0.633904	0.104372	1.34746e-09	0.5496	0.2436	0.02404	0.6208	0.0959	9.72e-11
368	Cer(d19:1/20:0)	Cer(d)	rs6074541	20	12978517	T	C	-0.283648	0.0305598	2.47569e-20	-0.3383	0.0479	1.546e-12	-0.2995	0.0258	2.97e-31
369	Cer(d19:1/20:0)	Cer(d)	rs17812036	20	12979690	A	G	-0.237982	0.0408761	6.36366e-09	-0.21	0.0952	0.02741	-0.2336	0.0376	4.97e-10
370	Cer(d19:1/20:0)	Cer(d)	rs77229235	20	12981207	C	A	0.336736	0.0483595	4.05982e-12	0.4778	0.0794	1.804e-09	0.3749	0.0413	1.13e-19
371	Cer(d19:1/20:0)	Cer(d)	rs57362538	20	13008817	T	C	0.347736	0.0352493	9.96803e-23	0.3299	0.0546	1.506e-09	0.3425	0.0296	6.13e-31
372	Cer(d19:1/20:0)	Cer(d)	rs2076711	22	47064837	C	A	-0.139843	0.0251635	2.88609e-08	-0.0914	0.0399	0.02208	-0.1261	0.0213	3.18e-09
373	Cer(d19:1/22:0)	Cer(d)	rs75431233	9	94781894	A	G	-0.457354	0.0743248	8.16481e-10	-0.3402	0.1395	0.01471	-0.4314	0.0656	4.78e-11
374	Cer(d19:1/22:0)	Cer(d)	rs2103823	20	12891079	C	T	0.138344	0.0229321	1.73225e-09	0.1279	0.0364	0.0004453	0.1354	0.0194	3.03e-12
375	Cer(d19:1/22:0)	Cer(d)	rs6078818	20	12900950	T	A	-0.17888	0.0223886	1.68081e-15	-0.1667	0.0361	3.916e-06	-0.1755	0.019	2.9e-20
376	Cer(d19:1/22:0)	Cer(d)	rs636072	20	12903096	T	C	-0.141765	0.0251135	1.73955e-08	-0.1825	0.0406	7.014e-06	-0.153	0.0214	7.82e-13
377	Cer(d19:1/22:0)	Cer(d)	rs13036877	20	12930455	C	A	-0.150704	0.0227554	3.98237e-11	-0.1108	0.0365	0.002423	-0.1395	0.0193	5.02e-13
378	Cer(d19:1/22:0)	Cer(d)	rs117676193	20	12948775	G	A	0.652672	0.108009	1.62089e-09	0.4829	0.237	0.04157	0.6235	0.0983	2.24e-10
379	Cer(d19:1/22:0)	Cer(d)	rs62201686	20	12954620	A	T	0.732637	0.0930218	4.15948e-15	0.4176	0.1352	0.002017	0.6315	0.0766	1.74e-16
380	Cer(d19:1/22:0)	Cer(d)	rs364585	20	12962718	G	A	-0.621368	0.0203478	7.81054e-185	-0.601	0.0341	2.168e-69	-0.616	0.0175	3.96e-272
381	Cer(d19:1/22:0)	Cer(d)	rs139483307	20	12975980	C	T	0.674543	0.104366	1.13003e-10	0.5686	0.2435	0.01954	0.6581	0.0959	6.86e-12
382	Cer(d19:1/22:0)	Cer(d)	rs6074541	20	12978517	T	C	-0.315804	0.0304933	7.26427e-25	-0.392	0.0476	1.681e-16	-0.338	0.0257	1.35e-39
383	Cer(d19:1/22:0)	Cer(d)	rs17812036	20	12979690	A	G	-0.263958	0.0408464	1.21797e-10	-0.1927	0.0952	0.0431	-0.2529	0.0375	1.62e-11
384	Cer(d19:1/22:0)	Cer(d)	rs77229235	20	12981207	C	A	0.419023	0.0482869	5.79788e-18	0.498	0.0793	3.462e-10	0.4404	0.0412	1.32e-26
385	Cer(d19:1/22:0)	Cer(d)	rs57362538	20	13008817	T	C	0.440092	0.0350197	1.30287e-35	0.3306	0.0547	1.475e-09	0.4082	0.0295	1.39e-43
386	Cer(d19:1/22:0)	Cer(d)	rs6078938	20	13134768	C	T	0.17292	0.0304534	1.45269e-08	0.1587	0.049	0.001189	0.169	0.0259	6.42e-11
387	Cer(d19:1/22:0)	Cer(d)	rs6138379	20	24789626	A	G	0.12991	0.0233195	2.66335e-08	0.0013	0.0391	0.9738	0.0962	0.02	1.58e-06
388	Cer(d19:1/24:0)	Cer(d)	rs75431233	9	94781894	A	G	-0.442907	0.0742799	2.66409e-09	-0.3247	0.1394	0.01987	-0.4168	0.0656	2.05e-10
389	Cer(d19:1/24:0)	Cer(d)	rs2103823	20	12891079	C	T	0.142151	0.0229008	5.85521e-10	0.121	0.0365	0.0009072	0.1362	0.0194	2.2e-12
390	Cer(d19:1/24:0)	Cer(d)	rs6078818	20	12900950	T	A	-0.177348	0.0223438	2.63873e-15	-0.1672	0.0361	3.7e-06	-0.1745	0.019	4.13e-20
391	Cer(d19:1/24:0)	Cer(d)	rs6078838	20	12930201	T	G	-0.157517	0.0226922	4.42048e-12	-0.1015	0.0365	0.005457	-0.1419	0.0193	1.8e-13
392	Cer(d19:1/24:0)	Cer(d)	rs117676193	20	12948775	G	A	0.670127	0.107838	5.56378e-10	0.4995	0.2369	0.03498	0.6409	0.0981	6.6e-11
393	Cer(d19:1/24:0)	Cer(d)	rs62201686	20	12954620	A	T	0.719444	0.0929054	1.17273e-14	0.3698	0.1352	0.006238	0.6073	0.0766	2.17e-15
394	Cer(d19:1/24:0)	Cer(d)	rs364585	20	12962718	G	A	-0.590848	0.0205302	4.57852e-166	-0.5858	0.0343	1.854e-65	-0.5895	0.0176	1.34e-245
395	Cer(d19:1/24:0)	Cer(d)	rs139483307	20	12975980	C	T	0.615475	0.104318	3.92216e-09	0.6312	0.2433	0.009488	0.6179	0.0959	1.16e-10
396	Cer(d19:1/24:0)	Cer(d)	rs6074541	20	12978517	T	C	-0.311383	0.0304644	2.91393e-24	-0.3832	0.0476	8.446e-16	-0.3322	0.0257	2.45e-38
397	Cer(d19:1/24:0)	Cer(d)	rs17812036	20	12979690	A	G	-0.264042	0.0408091	1.13479e-10	-0.1512	0.0953	0.1126	-0.2466	0.0375	4.95e-11
398	Cer(d19:1/24:0)	Cer(d)	rs77229235	20	12981207	C	A	0.426424	0.0482049	1.32905e-18	0.5098	0.0793	1.281e-10	0.4489	0.0412	1.17e-27
399	Cer(d19:1/24:0)	Cer(d)	rs57362538	20	13008817	T	C	0.454127	0.0349586	6.50301e-38	0.324	0.0547	3.19e-09	0.4164	0.0295	2.31e-45
400	Cer(d19:1/24:1)	Cer(d)	rs75431233	9	94781894	A	G	-0.457791	0.074365	8.04964e-10	-0.326	0.1395	0.01943	-0.4286	0.0656	6.5e-11
401	Cer(d19:1/24:1)	Cer(d)	rs2103823	20	12891079	C	T	0.157488	0.022924	7.2038e-12	0.1216	0.0364	0.0008406	0.1473	0.0194	3.13e-14
402	Cer(d19:1/24:1)	Cer(d)	rs6074518	20	12897244	A	C	-0.183597	0.0223689	2.86408e-16	-0.1821	0.0358	3.71e-07	-0.1832	0.019	4.72e-22
403	Cer(d19:1/24:1)	Cer(d)	rs165553	20	12904143	T	C	-0.162895	0.0250994	9.42781e-11	-0.1905	0.0404	2.443e-06	-0.1706	0.0213	1.25e-15
404	Cer(d19:1/24:1)	Cer(d)	rs6078838	20	12930201	T	G	-0.148705	0.0227396	7.05628e-11	-0.0664	0.0366	0.06929	-0.1258	0.0193	7.38e-11
405	Cer(d19:1/24:1)	Cer(d)	rs117676193	20	12948775	G	A	0.633407	0.108073	4.8894e-09	0.479	0.237	0.04322	0.6068	0.0983	6.77e-10
406	Cer(d19:1/24:1)	Cer(d)	rs62201686	20	12954620	A	T	0.652995	0.09323	2.82342e-12	0.6185	0.1345	4.238e-06	0.6418	0.0766	5.45e-17
407	Cer(d19:1/24:1)	Cer(d)	rs364585	20	12962718	G	A	-0.621092	0.0203737	2.26627e-184	-0.6262	0.0338	8.608e-77	-0.6225	0.0174	7.11e-279
408	Cer(d19:1/24:1)	Cer(d)	rs139483307	20	12975980	C	T	0.695244	0.104344	3.08798e-11	0.7987	0.2428	0.001002	0.7114	0.0959	1.17e-13
409	Cer(d19:1/24:1)	Cer(d)	rs6074541	20	12978517	T	C	-0.323334	0.0305072	5.92247e-26	-0.3806	0.0477	1.436e-15	-0.34	0.0257	5.91e-40
410	Cer(d19:1/24:1)	Cer(d)	rs17812036	20	12979690	A	G	-0.286467	0.0408346	2.82197e-12	-0.26	0.0951	0.006246	-0.2823	0.0375	5.27e-14
411	Cer(d19:1/24:1)	Cer(d)	rs77229235	20	12981207	C	A	0.410708	0.0483182	2.76457e-17	0.5181	0.0793	6.561e-11	0.4398	0.0413	1.63e-26
412	Cer(d19:1/24:1)	Cer(d)	rs57362538	20	13008817	T	C	0.432455	0.0350524	2.17773e-34	0.3588	0.0546	4.842e-11	0.4109	0.0295	3.93e-44
413	Cer(d19:1/24:1)	Cer(d)	rs61738161	20	13140720	A	G	0.369196	0.0610171	1.54725e-09	0.2787	0.0935	0.002894	0.3422	0.0511	2.15e-11
414	Cer(d19:1/26:0)	Cer(d)	rs551935474	9	85895519	T	C	2.04045	0.364784	2.52716e-08	-0.7817	0.4077	0.05523	0.7858	0.2719	0.003845
415	Cer(d19:1/26:0)	Cer(d)	rs7412	19	45412079	T	C	-0.231338	0.0399841	9.43114e-09	-0.0015	0.0756	0.9841	-0.1811	0.0353	3e-07
416	Cer(d19:1/26:0)	Cer(d)	rs6078818	20	12900950	T	A	-0.122967	0.0223185	3.87004e-08	-0.1507	0.0362	3.189e-05	-0.1306	0.019	6.3e-12
417	Cer(d19:1/26:0)	Cer(d)	rs4814176	20	12959398	C	T	-0.425111	0.0214134	1.30688e-83	-0.4661	0.0355	1.961e-39	-0.4361	0.0183	4.63e-125
418	Cer(d19:1/26:0)	Cer(d)	rs6074541	20	12978517	T	C	-0.21276	0.0305529	3.80962e-12	-0.3223	0.048	1.811e-11	-0.2444	0.0258	2.45e-21
419	Cer(d19:1/26:0)	Cer(d)	rs77229235	20	12981207	C	A	0.286779	0.0482232	2.98642e-09	0.4047	0.0799	4.046e-07	0.3183	0.0413	1.26e-14
420	Cer(d19:1/26:0)	Cer(d)	rs57362538	20	13008817	T	C	0.300281	0.0351848	1.92986e-17	0.2531	0.055	4.177e-06	0.2866	0.0296	4.07e-22
421	Cer(d20:1/22:0)	Cer(d)	rs3903707	20	12912956	A	G	0.234229	0.0425886	4.01475e-08	0.2022	0.0698	0.003776	0.2256	0.0364	5.52e-10
422	Cer(d20:1/22:0)	Cer(d)	rs6134730	20	12934992	C	T	0.189107	0.0285548	3.93588e-11	0.2005	0.0492	4.541e-05	0.192	0.0247	7.55e-15
423	Cer(d20:1/22:0)	Cer(d)	rs6074530	20	12938206	C	A	-0.256149	0.0378976	1.57617e-11	-0.1805	0.058	0.001878	-0.2335	0.0317	1.85e-13
424	Cer(d20:1/22:0)	Cer(d)	rs62201686	20	12954620	A	T	0.560474	0.0928472	1.68643e-09	0.3371	0.1354	0.01277	0.489	0.0766	1.7e-10
425	Cer(d20:1/22:0)	Cer(d)	rs4814175	20	12959094	T	A	-0.473873	0.0211654	2.32218e-104	-0.4656	0.0355	2.996e-39	-0.4717	0.0182	2.2e-148
426	Cer(d20:1/22:0)	Cer(d)	rs6074541	20	12978517	T	C	-0.211645	0.0305762	5.20385e-12	-0.2202	0.0481	4.671e-06	-0.2141	0.0258	1.06e-16
427	Cer(d20:1/22:0)	Cer(d)	rs17812036	20	12979690	A	G	-0.237271	0.0407499	6.31151e-09	-0.097	0.0954	0.3091	-0.2156	0.0375	8.71e-09
428	Cer(d20:1/22:0)	Cer(d)	rs77229235	20	12981207	C	A	0.298257	0.048258	7.22396e-10	0.2828	0.08	0.00041	0.2941	0.0413	1.1e-12
429	Cer(d20:1/22:0)	Cer(d)	rs615921	20	12993880	T	C	0.312609	0.0340775	6.67219e-20	0.1713	0.0539	0.001472	0.2722	0.0288	3.3e-21
430	Cer(d20:1/22:0)	Cer(d)	rs6078938	20	13134768	C	T	0.231318	0.0302329	2.42264e-14	0.1822	0.0489	0.0001944	0.2177	0.0257	2.51e-17
431	Cer(d20:1/24:0)	Cer(d)	rs957291	20	12882611	C	T	0.15808	0.0256549	7.73999e-10	0.0939	0.0418	0.02488	0.1405	0.0219	1.31e-10
432	Cer(d20:1/24:0)	Cer(d)	rs6134730	20	12934992	C	T	0.188506	0.0285438	4.43184e-11	0.2045	0.0492	3.203e-05	0.1925	0.0247	6.23e-15
433	Cer(d20:1/24:0)	Cer(d)	rs74178014	20	12953057	G	A	-0.287326	0.0376331	2.72818e-14	-0.1804	0.0578	0.001808	-0.2555	0.0315	5.45e-16
434	Cer(d20:1/24:0)	Cer(d)	rs168622	20	12966089	G	T	-0.444504	0.0213281	9.85541e-92	-0.4592	0.0355	3.582e-38	-0.4484	0.0183	9.68e-133
435	Cer(d20:1/24:0)	Cer(d)	rs6074541	20	12978517	T	C	-0.196694	0.0305941	1.41801e-10	-0.2037	0.0482	2.366e-05	-0.1987	0.0258	1.43e-14
436	Cer(d20:1/24:0)	Cer(d)	rs77229235	20	12981207	C	A	0.317865	0.0482206	4.90232e-11	0.269	0.08	0.0007765	0.3049	0.0413	1.57e-13
437	Cer(d20:1/24:0)	Cer(d)	rs646334	20	12991639	T	C	0.313831	0.0340545	4.53825e-20	0.1668	0.0539	0.001959	0.2718	0.0288	3.59e-21
438	Cer(d20:1/24:0)	Cer(d)	rs6078938	20	13134768	C	T	0.211459	0.0302498	3.14454e-12	0.2084	0.0488	1.977e-05	0.2106	0.0257	2.62e-16
439	Cer(d20:1/24:1)	Cer(d)	rs2103823	20	12891079	C	T	0.144412	0.0229183	3.21812e-10	0.1393	0.0364	0.00013	0.143	0.0194	1.69e-13
440	Cer(d20:1/24:1)	Cer(d)	rs76448114	20	12896525	T	C	0.288529	0.0438448	5.17648e-11	0.319	0.0717	8.609e-06	0.2968	0.0374	2.1e-15
441	Cer(d20:1/24:1)	Cer(d)	rs6134730	20	12934992	C	T	0.212849	0.0286111	1.19272e-13	0.2034	0.0493	3.644e-05	0.2105	0.0247	1.79e-17
442	Cer(d20:1/24:1)	Cer(d)	rs117676193	20	12948775	G	A	0.628715	0.107878	5.95154e-09	0.5857	0.2367	0.01334	0.6213	0.0982	2.46e-10
443	Cer(d20:1/24:1)	Cer(d)	rs62201686	20	12954620	A	T	0.557901	0.0932199	2.31701e-09	0.4992	0.1351	0.0002187	0.539	0.0767	2.14e-12
444	Cer(d20:1/24:1)	Cer(d)	rs4814176	20	12959398	C	T	-0.514544	0.0210844	3.76248e-123	-0.5687	0.0345	4.102e-61	-0.5293	0.018	2.69e-190
445	Cer(d20:1/24:1)	Cer(d)	rs6074541	20	12978517	T	C	-0.22644	0.030654	1.75497e-13	-0.2429	0.0482	4.572e-07	-0.2312	0.0259	3.9e-19
446	Cer(d20:1/24:1)	Cer(d)	rs16993611	20	12979073	G	A	-0.283375	0.0377908	7.73521e-14	-0.1925	0.0577	0.0008555	-0.2561	0.0316	5.49e-16
447	Cer(d20:1/24:1)	Cer(d)	rs17812036	20	12979690	A	G	-0.253342	0.0408354	6.16646e-10	-0.21	0.0952	0.02739	-0.2466	0.0375	4.99e-11
448	Cer(d20:1/24:1)	Cer(d)	rs77229235	20	12981207	C	A	0.325862	0.0483749	1.91542e-11	0.311	0.0801	0.000103	0.3219	0.0414	7.62e-15
449	Cer(d20:1/24:1)	Cer(d)	rs646334	20	12991639	T	C	0.352363	0.0341054	9.36864e-25	0.2685	0.0535	5.313e-07	0.3282	0.0288	3.81e-30
450	Cer(d20:1/24:1)	Cer(d)	rs145071947	20	13016475	C	T	0.615825	0.104926	4.69577e-09	0.0808	0.3542	0.8197	0.5727	0.1006	1.25e-08
451	Cer(d20:1/24:1)	Cer(d)	rs6078938	20	13134768	C	T	0.245661	0.0303277	6.88007e-16	0.2418	0.0487	6.94e-07	0.2446	0.0257	2.11e-21
452	Cer(d20:1/24:1)	Cer(d)	rs76561844	20	13247799	T	C	0.509796	0.0931748	4.80494e-08	0.3704	0.1868	0.04739	0.482	0.0834	7.42e-09
453	COH	COH	rs17068064	4	180655607	A	G	-0.381723	0.0686531	2.91135e-08	0.1123	0.1215	0.3552	-0.2621	0.0598	1.16e-05
454	COH	COH	rs174537	11	61552680	T	G	-0.226947	0.0227321	3.06895e-23	-0.2074	0.0369	1.881e-08	-0.2216	0.0194	2.38e-30
455	COH	COH	rs142158911	19	11190534	A	G	-0.208205	0.0344265	1.65819e-09	-0.2076	0.0546	0.0001446	-0.208	0.0291	9.16e-13
456	COH	COH	rs7412	19	45412079	T	C	-0.418129	0.0394486	8.00015e-26	-0.2644	0.0754	0.0004577	-0.3851	0.035	3.18e-28
457	DE(16:0)	DE	rs7758684	6	46582156	T	G	-0.179116	0.0276508	1.01884e-10	-0.0971	0.0449	0.03053	-0.1566	0.0235	2.93e-11
458	DE(16:0)	DE	rs666240	6	46607708	T	C	-0.211384	0.0257148	2.60371e-16	-0.2821	0.0406	3.619e-12	-0.2316	0.0217	1.5e-26
459	DE(16:0)	DE	rs174533	11	61549025	A	G	-0.132939	0.0226981	5.01373e-09	-0.1813	0.0371	1.018e-06	-0.1461	0.0194	4.45e-14
460	DE(16:0)	DE	rs7412	19	45412079	T	C	-0.246493	0.0393889	4.47916e-10	-0.2468	0.0752	0.001036	-0.2465	0.0349	1.6e-12
461	DE(18:1)	DE	rs11591147	1	55505647	T	G	-0.513245	0.0865815	3.28766e-09	-0.2064	0.1433	0.1498	-0.4312	0.0741	5.93e-09
462	DE(18:1)	DE	rs2277119	6	46609905	T	C	0.18922	0.025878	3.06918e-13	0.2221	0.0406	4.557e-08	0.1987	0.0218	8.66e-20
463	DE(18:1)	DE	rs7412	19	45412079	T	C	-0.358289	0.0397102	2.74154e-19	-0.2727	0.0755	0.0003019	-0.3397	0.0351	4.15e-22
464	DE(18:2)	DE	rs530885291	11	117053959	A	G	1.34569	0.226441	3.04273e-09	0.4561	0.3539	0.1975	1.0873	0.1907	1.2e-08
465	DE(18:2)	DE	rs7412	19	45412079	T	C	-0.399152	0.0395529	1.43517e-23	-0.2033	0.0754	0.006993	-0.3569	0.035	2.21e-24
466	DE(20:4)	DE	rs198464	11	61521621	A	G	0.173434	0.0218674	2.676e-15	0.1811	0.0359	4.551e-07	0.1755	0.0187	5.58e-21
467	DE(20:4)	DE	rs61897792	11	61586886	T	C	0.214912	0.037489	1.10688e-08	0.0653	0.084	0.437	0.1901	0.0342	2.83e-08
468	DE(20:4)	DE	rs174564	11	61588305	G	A	-0.461635	0.0219698	4.2677e-93	-0.4631	0.0354	5.303e-39	-0.462	0.0187	3.77e-135
469	DE(20:4)	DE	rs139957766	11	61607047	A	G	-0.430748	0.0650842	4.06738e-11	-0.3214	0.1206	0.007691	-0.4061	0.0573	1.34e-12
470	DE(20:4)	DE	rs73487492	11	61621611	G	A	-0.292806	0.0496024	3.83981e-09	-0.2918	0.0805	0.0002896	-0.2925	0.0422	4.3e-12
471	DE(20:4)	DE	rs113003506	11	61629377	T	C	-0.254572	0.0341496	1.18012e-13	-0.232	0.0576	5.655e-05	-0.2487	0.0294	2.54e-17
472	DE(20:4)	DE	rs174467	11	61662661	G	T	0.218824	0.0314922	4.27713e-12	0.2735	0.0636	1.691e-05	0.2296	0.0282	4.08e-16
473	DE(20:4)	DE	rs3815045	11	61669946	A	G	-0.425162	0.0691466	8.5739e-10	-0.2026	0.1142	0.07598	-0.3654	0.0591	6.47e-10
474	DE(20:4)	DE	rs2736604	11	61699827	A	C	-0.264157	0.044595	3.36432e-09	-0.1685	0.0742	0.02313	-0.2388	0.0382	4.18e-10
475	DE(20:4)	DE	rs2727260	11	61712242	T	C	0.203785	0.0352935	8.1947e-09	0.194	0.0579	0.0008042	0.2011	0.0301	2.48e-11
476	DE(20:4)	DE	rs530885291	11	117053959	A	G	1.27351	0.227757	2.36264e-08	0.7428	0.3534	0.03555	1.1178	0.1914	5.26e-09
477	DE(20:4)	DE	rs7412	19	45412079	T	C	-0.324515	0.040156	8.2755e-16	-0.1069	0.0756	0.1571	-0.2766	0.0355	6.19e-15
478	DE(20:5)	DE	rs174564	11	61588305	G	A	-0.340539	0.0223645	7.42154e-51	-0.2069	0.0371	2.409e-08	-0.3049	0.0192	4.55e-57
479	DE(20:5)	DE	rs139957766	11	61607047	A	G	-0.357281	0.0649904	4.03931e-08	0.0041	0.1213	0.9734	-0.2767	0.0573	1.36e-06
480	DE(22:6)	DE	rs4246215	11	61564299	T	G	-0.171301	0.0226542	4.81641e-14	-0.1071	0.0371	0.003841	-0.1539	0.0193	1.73e-15
481	DE(22:6)	DE	rs7412	19	45412079	T	C	-0.262627	0.0399403	5.49251e-11	-0.1647	0.0755	0.02921	-0.2412	0.0353	8.36e-12
482	DG(14:0_16:0)	DG	rs780093	2	27742603	C	T	-0.157715	0.0219595	8.76617e-13	-0.104	0.0364	0.004315	-0.1434	0.0188	2.45e-14
483	DG(14:0_18:2)	DG	rs1260326	2	27730940	C	T	-0.134813	0.0221155	1.24785e-09	-0.0975	0.0364	0.00744	-0.1248	0.0189	4.12e-11
484	DG(14:0_18:2)	DG	rs73192461	3	190115990	C	T	0.391975	0.0705145	2.86305e-08	-0.3136	0.1123	0.005219	0.1924	0.0597	0.001275
485	DG(16:0_16:0)	DG	rs780093	2	27742603	C	T	-0.129284	0.0221314	5.90842e-09	-0.1055	0.0364	0.003755	-0.1229	0.0189	8.18e-11
486	DG(16:0_16:1)	DG	rs780093	2	27742603	C	T	-0.151881	0.0220781	7.40363e-12	-0.1049	0.0365	0.004002	-0.1393	0.0189	1.64e-13
487	DG(16:0_18:2)	DG	rs964184	11	116648917	C	G	-0.187326	0.0322907	6.97778e-09	-0.2426	0.0501	1.289e-06	-0.2036	0.0271	6.44e-14
488	DG(16:0_20:4)	DG	rs780093	2	27742603	C	T	-0.134086	0.0222646	2.26941e-09	-0.1301	0.0364	0.00035	-0.133	0.019	2.51e-12
489	DG(16:0_20:4)	DG	rs174553	11	61575158	G	A	-0.358788	0.0223688	4.02517e-56	-0.3092	0.0365	2.39e-17	-0.3452	0.0191	3.02e-73
490	DG(16:0_20:4)	DG	rs139957766	11	61607047	A	G	-0.382627	0.0651481	4.59227e-09	-0.4351	0.1201	0.0002925	-0.3946	0.0573	5.6e-12
491	DG(16:0_20:4)	DG	rs7118175	11	61639358	T	C	0.24413	0.0404589	1.71074e-09	0.1711	0.0705	0.01513	0.226	0.0351	1.18e-10
492	DG(16:0_22:5)	DG	rs174553	11	61575158	G	A	-0.18465	0.0228515	8.24119e-16	-0.1434	0.0371	0.0001132	-0.1733	0.0195	5.34e-19
493	DG(16:0_22:5)	DG	rs10401969	19	19407718	C	T	-0.276387	0.0398893	4.79507e-12	-0.0803	0.0699	0.2504	-0.2282	0.0346	4.47e-11
494	DG(16:0_22:6)	DG	rs551367814	9	35676811	A	G	-1.11429	0.1988	2.21689e-08	-0.1788	0.3542	0.6137	-0.8902	0.1734	2.82e-07
495	DG(16:1_18:1)	DG	rs780093	2	27742603	C	T	-0.126283	0.022251	1.51715e-08	-0.1014	0.0365	0.005443	-0.1195	0.019	3.12e-10
496	DG(16:1_18:1)	DG	rs56255430	19	19477877	C	A	-0.243381	0.0385367	2.91945e-10	-0.013	0.0676	0.8475	-0.1869	0.0335	2.38e-08
497	DG(18:0_18:1)	DG	rs2281721	1	230297136	T	C	-0.133586	0.0224368	2.92246e-09	-0.0671	0.0375	0.07335	-0.116	0.0192	1.66e-09
498	DG(18:0_18:1)	DG	rs964184	11	116648917	C	G	-0.186386	0.0323312	8.70189e-09	-0.2613	0.05	1.768e-07	-0.2084	0.0272	1.64e-14
499	DG(18:0_18:2)	DG	rs4631704	1	230293530	T	C	-0.124215	0.0226197	4.31715e-08	-0.1051	0.0485	0.03024	-0.1208	0.0205	3.8e-09
500	DG(18:0_18:2)	DG	rs3741298	11	116657561	T	C	-0.170853	0.0281771	1.43082e-09	-0.1586	0.0425	0.0001885	-0.1671	0.0235	1.1e-12
501	DG(18:0_20:4)	DG	rs174545	11	61569306	G	C	-0.322328	0.0224634	1.18961e-45	-0.3177	0.0364	2.872e-18	-0.321	0.0191	2.96e-63
502	DG(18:1_18:1)	DG	rs4631704	1	230293530	T	C	-0.128515	0.0226182	1.46069e-08	-0.1282	0.0484	0.008083	-0.1285	0.0205	3.64e-10
503	DG(18:1_18:1)	DG	rs964184	11	116648917	C	G	-0.214951	0.0322326	2.86597e-11	-0.2546	0.0501	3.639e-07	-0.2266	0.0271	6.22e-17
504	DG(18:1_18:2)	DG	rs964184	11	116648917	C	G	-0.243618	0.0322392	4.91931e-14	-0.2715	0.05	5.711e-08	-0.2518	0.0271	1.51e-20
505	DG(18:1_18:2)	DG	rs530885291	11	117053959	A	G	-1.30179	0.227433	1.11565e-08	-0.4382	0.3539	0.2157	-1.0494	0.1913	4.14e-08
506	DG(18:1_18:2)	DG	rs56255430	19	19477877	C	A	-0.212589	0.0387048	4.19205e-08	-0.0566	0.0676	0.4029	-0.1741	0.0336	2.19e-07
507	DG(18:1_18:3)	DG	rs964184	11	116648917	C	G	-0.22139	0.0322788	7.81954e-12	-0.2459	0.0501	9.053e-07	-0.2286	0.0271	3.59e-17
508	DG(18:1_18:3)	DG	rs56255430	19	19477877	C	A	-0.269619	0.0386393	3.45906e-12	-0.1241	0.0675	0.06598	-0.2337	0.0335	3.19e-12
509	DG(18:1_20:3)	DG	rs1535	11	61597972	G	A	-0.379125	0.0223345	2.68942e-62	-0.3752	0.036	1.93e-25	-0.378	0.019	2.75e-88
510	DG(18:1_20:3)	DG	rs139957766	11	61607047	A	G	-0.421626	0.0651087	1.03251e-10	-0.4745	0.12	7.638e-05	-0.4337	0.0572	3.5e-14
511	DG(18:1_20:3)	DG	rs73487492	11	61621611	G	A	-0.310713	0.0495961	4.0881e-10	-0.3282	0.0795	3.615e-05	-0.3156	0.0421	6.3e-14
512	DG(18:1_20:3)	DG	rs7118175	11	61639358	T	C	0.309109	0.0404329	2.52304e-14	0.2245	0.0704	0.00144	0.2881	0.0351	2.09e-16
513	DG(18:1_20:3)	DG	rs174467	11	61662661	G	T	0.182864	0.0315319	7.3551e-09	-0.0149	0.0642	0.8166	0.1445	0.0283	3.33e-07
514	DG(18:1_20:3)	DG	rs2524292	11	61695146	G	T	-0.274444	0.0451874	1.34643e-09	-0.1584	0.074	0.03224	-0.2429	0.0386	2.99e-10
515	DG(18:1_20:3)	DG	rs1735379	11	61726396	A	G	0.180237	0.0314366	1.08664e-08	0.0162	0.0649	0.8025	0.1491	0.0283	1.37e-07
516	DG(18:1_20:3)	DG	rs2070895	15	58723939	A	G	0.179228	0.0265161	1.57563e-11	0.1311	0.0441	0.00297	0.1665	0.0227	2.41e-13
517	DG(18:1_20:3)	DG	rs16966953	16	15135854	G	A	-0.132005	0.0238927	3.45821e-08	-0.1234	0.0378	0.001087	-0.1296	0.0202	1.4e-10
518	DG(18:1_20:3)	DG	rs739846	19	19419071	A	G	-0.325275	0.0402336	7.84255e-16	-0.1282	0.0699	0.06677	-0.2763	0.0349	2.34e-15
519	DG(18:1_20:4)	DG	rs198461	11	61524366	C	A	0.13466	0.0219508	9.1682e-10	0.1074	0.0362	0.00299	0.1273	0.0188	1.16e-11
520	DG(18:1_20:4)	DG	rs102275	11	61557803	C	T	-0.426917	0.0220974	1.80429e-79	-0.4054	0.0359	1.336e-29	-0.421	0.0188	6.88e-111
521	DG(18:1_20:4)	DG	rs174569	11	61594164	C	T	-0.519444	0.0923543	1.95591e-08	-0.0115	0.1446	0.9367	-0.3723	0.0778	1.73e-06
522	DG(18:1_20:4)	DG	rs139957766	11	61607047	A	G	-0.45128	0.0652272	5.17351e-12	-0.5562	0.1196	3.306e-06	-0.4753	0.0573	1.03e-16
523	DG(18:1_20:4)	DG	rs73487492	11	61621611	G	A	-0.313108	0.0497008	3.26878e-10	-0.3722	0.0792	2.601e-06	-0.3298	0.0421	4.71e-15
524	DG(18:1_20:4)	DG	rs7118175	11	61639358	T	C	0.292348	0.0405657	6.58815e-13	0.1901	0.0704	0.006949	0.2669	0.0352	3.15e-14
525	DG(18:1_20:4)	DG	rs174467	11	61662661	G	T	0.186512	0.0315962	3.90619e-09	0.0159	0.0642	0.8045	0.1533	0.0284	6.44e-08
526	DG(18:1_20:4)	DG	rs11825591	11	61693684	T	C	-0.393678	0.067339	5.37309e-09	-0.113	0.1107	0.3071	-0.3179	0.0575	3.29e-08
527	DG(18:1_20:4)	DG	rs195161	11	61724583	G	T	0.134839	0.0230783	5.45285e-09	0.0569	0.0375	0.1294	0.1135	0.0197	7.85e-09
528	DG(18:1_20:4)	DG	rs1800588	15	58723675	T	C	0.164636	0.0267787	8.45568e-10	0.1003	0.0445	0.02408	0.1475	0.0229	1.27e-10
529	DG(18:1_20:4)	DG	rs739846	19	19419071	A	G	-0.291793	0.0403783	5.75718e-13	-0.2065	0.0698	0.003117	-0.2704	0.035	1.03e-14
530	DG(18:2_18:2)	DG	rs964184	11	116648917	C	G	-0.201214	0.0322607	4.85719e-10	-0.2257	0.0502	6.842e-06	-0.2084	0.0271	1.6e-14
531	DG(18:2_20:4)	DG	rs102275	11	61557803	C	T	-0.353318	0.022283	5.686e-55	-0.4039	0.0359	2.18e-29	-0.3674	0.0189	6.64e-84
532	DG(18:2_20:4)	DG	rs73487492	11	61621611	G	A	-0.276596	0.0494264	2.32277e-08	-0.3368	0.0795	2.253e-05	-0.2934	0.042	2.74e-12
533	dhCer(d18:0/18:0)	dhCer	rs6041735	20	12940649	C	T	-0.145639	0.0229424	2.53275e-10	-0.1533	0.038	5.549e-05	-0.1477	0.0196	5.57e-14
534	dhCer(d18:0/20:0)	dhCer	rs11669485	19	8300805	T	C	0.133185	0.0230944	8.68192e-09	0.1785	0.0476	0.0001737	0.1418	0.0208	8.63e-12
535	dhCer(d18:0/20:0)	dhCer	rs4814175	20	12959094	T	A	-0.16722	0.0221655	5.65898e-14	-0.2035	0.0371	4.116e-08	-0.1768	0.019	1.54e-20
536	dhCer(d18:0/22:0)	dhCer	rs12756984	1	224396580	G	A	-0.164067	0.0246461	3.09556e-11	-0.0318	0.0391	0.4157	-0.1265	0.0208	1.32e-09
537	dhCer(d18:0/22:0)	dhCer	rs168622	20	12966089	G	T	-0.184134	0.0223061	2.05579e-16	-0.1852	0.0371	5.987e-07	-0.1844	0.0191	5.08e-22
538	dhCer(d18:0/22:0)	dhCer	rs57362538	20	13008817	T	C	0.210585	0.0354441	3.01027e-09	0.0208	0.0551	0.7059	0.1551	0.0298	1.97e-07
539	dhCer(d18:0/24:0)	dhCer	rs12756984	1	224396580	G	A	-0.178548	0.0245715	4.30964e-13	-0.0592	0.039	0.1293	-0.1447	0.0208	3.45e-12
540	dhCer(d18:0/24:0)	dhCer	rs438568	20	12958687	G	A	-0.216133	0.0222732	5.14015e-22	-0.1876	0.0371	4.356e-07	-0.2086	0.0191	9.19e-28
541	dhCer(d18:0/24:0)	dhCer	rs57362538	20	13008817	T	C	0.2265	0.0353757	1.66325e-10	0.0433	0.0552	0.4323	0.1731	0.0298	6.12e-09
542	dhCer(d18:0/24:1)	dhCer	rs6673347	1	224367636	C	A	-0.143061	0.0243635	4.68828e-09	-0.1083	0.0391	0.005552	-0.1333	0.0207	1.12e-10
543	dhCer(d18:0/24:1)	dhCer	rs4814175	20	12959094	T	A	-0.197051	0.0222617	1.29988e-18	-0.2566	0.0368	3.12e-12	-0.213	0.019	4.98e-29
544	dhCer(d18:0/24:1)	dhCer	rs57362538	20	13008817	T	C	0.212144	0.0353719	2.13903e-09	0.0945	0.0552	0.08734	0.1779	0.0298	2.33e-09
545	GM1(d18:1/16:0)	GM1	rs74328526	3	186720825	G	A	0.245395	0.043483	1.75302e-08	0.2777	0.0733	0.0001534	0.2538	0.0374	1.16e-11
546	GM1(d18:1/16:0)	GM1	rs7412	19	45412079	T	C	-0.312021	0.0397925	6.62941e-15	-0.0723	0.0755	0.3383	-0.2599	0.0352	1.55e-13
547	GM3(d18:1/16:0)	GM3	rs41269433	1	15578513	G	A	0.26831	0.0489402	4.38682e-08	-0.0409	0.0717	0.5681	0.17	0.0404	2.6e-05
548	GM3(d18:1/16:0)	GM3	rs102275	11	61557803	C	T	-0.133389	0.0229817	6.86395e-09	-0.1044	0.0372	0.005049	-0.1254	0.0196	1.44e-10
549	GM3(d18:1/16:0)	GM3	rs10466533	11	116612128	G	A	-0.236476	0.0421023	2.09347e-08	-0.0484	0.065	0.4561	-0.1809	0.0353	3.07e-07
550	GM3(d18:1/16:0)	GM3	rs7412	19	45412079	T	C	-0.394171	0.0399829	1.13932e-22	-0.1289	0.0757	0.08864	-0.3363	0.0354	1.86e-21
551	GM3(d18:1/18:0)	GM3	rs7412	19	45412079	T	C	-0.366744	0.0401268	9.23402e-20	-0.1752	0.0756	0.02042	-0.3246	0.0354	5.22e-20
552	GM3(d18:1/20:0)	GM3	rs2016145	19	8270436	C	T	0.141153	0.0235342	2.21125e-09	0.0861	0.0487	0.07714	0.1307	0.0212	6.86e-10
553	GM3(d18:1/20:0)	GM3	rs899205	19	8284346	T	C	0.160598	0.0279508	9.71737e-09	0.1777	0.0462	0.0001223	0.1652	0.0239	5.04e-12
554	GM3(d18:1/20:0)	GM3	rs7248003	19	8301048	T	C	0.151982	0.0253755	2.30358e-09	0.151	0.0531	0.004506	0.1518	0.0229	3.39e-11
555	GM3(d18:1/20:0)	GM3	rs7412	19	45412079	T	C	-0.347887	0.0398366	3.45447e-18	-0.2859	0.0754	0.0001487	-0.3343	0.0352	2.24e-21
556	GM3(d18:1/22:0)	GM3	rs76847410	7	90606411	A	G	0.339367	0.059395	1.18739e-08	0.3434	0.1047	0.001037	0.3404	0.0517	4.45e-11
557	GM3(d18:1/22:0)	GM3	rs4937460	11	129657981	C	T	0.129138	0.0231195	2.46884e-08	0.1032	0.0364	0.004614	0.1217	0.0195	4.55e-10
558	GM3(d18:1/22:0)	GM3	rs2562249	11	129723106	G	A	-0.15542	0.0280593	3.36184e-08	-0.1655	0.0473	0.0004682	-0.158	0.0241	5.81e-11
559	GM3(d18:1/22:0)	GM3	rs7412	19	45412079	T	C	-0.418109	0.0398253	1.82571e-25	-0.2611	0.0754	0.0005333	-0.3838	0.0352	1.15e-27
560	GM3(d18:1/24:0)	GM3	rs36027106	5	11733221	T	C	0.363285	0.0658548	3.78182e-08	0.1336	0.1791	0.4557	0.3359	0.0618	5.48e-08
561	GM3(d18:1/24:0)	GM3	rs4937459	11	129653101	A	G	0.171236	0.0230713	1.38729e-13	0.16	0.0364	1.127e-05	0.168	0.0195	6.71e-18
562	GM3(d18:1/24:0)	GM3	rs2562249	11	129723106	G	A	-0.183888	0.0280328	6.35739e-11	-0.235	0.0471	6.112e-07	-0.1973	0.0241	2.66e-16
563	GM3(d18:1/24:0)	GM3	rs429358	19	45411941	C	T	0.172509	0.0315343	4.7028e-08	0.1667	0.0409	4.59e-05	0.1703	0.025	9.05e-12
564	GM3(d18:1/24:0)	GM3	rs7412	19	45412079	T	C	-0.366984	0.039985	6.89143e-20	-0.2449	0.0754	0.001164	-0.3402	0.0353	5.97e-22
565	GM3(d18:1/24:1)	GM3	rs2562249	11	129723106	G	A	-0.156844	0.0280426	2.50118e-08	-0.1402	0.0474	0.003079	-0.1525	0.0241	2.61e-10
566	GM3(d18:1/24:1)	GM3	rs7412	19	45412079	T	C	-0.321305	0.040086	1.36985e-15	-0.1446	0.0756	0.05594	-0.2825	0.0354	1.5e-15
567	Hex2Cer(d18:1/16:0)	Hex2Cer	rs11591147	1	55505647	T	G	-0.48571	0.0872259	2.69573e-08	-0.2591	0.1431	0.07017	-0.4243	0.0745	1.22e-08
568	Hex2Cer(d18:1/16:0)	Hex2Cer	rs6895193	5	35179593	G	A	0.131362	0.0239374	4.25788e-08	-0.0537	0.0381	0.1585	0.0789	0.0203	9.84e-05
569	Hex2Cer(d18:1/16:0)	Hex2Cer	rs4147909	19	1044328	T	C	0.150664	0.0257184	5.1342e-09	0.1856	0.0402	3.874e-06	0.1608	0.0217	1.14e-13
570	Hex2Cer(d18:1/16:0)	Hex2Cer	rs3752246	19	1056492	C	G	0.157834	0.0284069	2.91156e-08	0.2291	0.0454	4.5e-07	0.1779	0.0241	1.5e-13
571	Hex2Cer(d18:1/16:0)	Hex2Cer	rs7412	19	45412079	T	C	-0.337182	0.0400692	5.85516e-17	-0.079	0.0755	0.2954	-0.2804	0.0354	2.32e-15
572	Hex2Cer(d18:1/18:0)	Hex2Cer	rs11689401	2	86167678	A	G	0.216808	0.0276163	5.05831e-15	0.0809	0.0446	0.06949	0.1791	0.0235	2.37e-14
573	Hex2Cer(d18:1/18:0)	Hex2Cer	rs603424	10	102075479	A	G	0.159727	0.0289211	3.53217e-08	0.0805	0.0463	0.08178	0.1375	0.0245	2.08e-08
574	Hex2Cer(d18:1/18:0)	Hex2Cer	rs78018648	22	43092004	T	C	-0.46252	0.0377433	6.54601e-34	-0.2795	0.0613	5.109e-06	-0.4122	0.0321	1.18e-37
575	Hex2Cer(d18:1/18:0)	Hex2Cer	rs4239901	22	43155893	T	A	-0.141431	0.023541	2.02717e-09	-0.1606	0.0497	0.001219	-0.145	0.0213	9.48e-12
576	Hex2Cer(d18:1/20:0)	Hex2Cer	rs17026684	2	86079129	G	T	-0.129833	0.0237217	4.6679e-08	-0.1815	0.0376	1.396e-06	-0.1445	0.0201	5.86e-13
577	Hex2Cer(d18:1/20:0)	Hex2Cer	rs11689401	2	86167678	A	G	0.215286	0.0275147	6.20813e-15	0.2588	0.0443	5.06e-09	0.2274	0.0234	2.23e-22
578	Hex2Cer(d18:1/20:0)	Hex2Cer	rs148417916	19	8322733	T	G	-0.45826	0.0670888	9.50909e-12	-0.0733	0.1281	0.5672	-0.3755	0.0594	2.67e-10
579	Hex2Cer(d18:1/20:0)	Hex2Cer	rs130388	22	43082826	T	G	0.159619	0.0214568	1.28491e-13	0.1517	0.0358	2.225e-05	0.1575	0.0184	1.12e-17
580	Hex2Cer(d18:1/20:0)	Hex2Cer	rs736014	22	43084512	T	G	-0.519737	0.0374027	5.11558e-43	-0.493	0.0605	3.778e-16	-0.5124	0.0318	2.44e-58
581	Hex2Cer(d18:1/20:0)	Hex2Cer	rs28910284	22	43116989	A	G	0.172712	0.024836	4.00448e-12	0.2368	0.039	1.258e-09	0.1912	0.0209	7e-20
582	Hex2Cer(d18:1/20:0)	Hex2Cer	rs78733497	22	43141350	T	C	-0.261798	0.0432398	1.55877e-09	-0.2427	0.0732	0.0009129	-0.2568	0.0372	5.22e-12
583	Hex2Cer(d18:1/22:0)	Hex2Cer	rs2280314	2	86071864	A	G	-0.215373	0.0343741	4.01755e-10	-0.1014	0.0572	0.07617	-0.1851	0.0295	3.3e-10
584	Hex2Cer(d18:1/22:0)	Hex2Cer	rs11689401	2	86167678	A	G	0.20976	0.0276561	3.97496e-14	0.201	0.0445	6.215e-06	0.2073	0.0235	1.07e-18
585	Hex2Cer(d18:1/22:0)	Hex2Cer	rs7412	19	45412079	T	C	-0.276141	0.0401485	6.85243e-12	-0.0815	0.0757	0.2816	-0.2334	0.0355	4.69e-11
586	Hex2Cer(d18:1/22:0)	Hex2Cer	rs2142828	22	42874954	A	T	0.158285	0.024802	1.9217e-10	0.1837	0.0498	0.0002243	0.1633	0.0222	1.87e-13
587	Hex2Cer(d18:1/22:0)	Hex2Cer	rs1009433	22	43053813	G	T	-0.15817	0.0219196	6.24963e-13	-0.1639	0.0361	5.655e-06	-0.1597	0.0187	1.55e-17
588	Hex2Cer(d18:1/22:0)	Hex2Cer	rs41277501	22	43093189	A	T	-0.549848	0.0376461	3.70085e-47	-0.5523	0.0606	8.426e-20	-0.5505	0.032	2.14e-66
589	Hex2Cer(d18:1/22:0)	Hex2Cer	rs28910284	22	43116989	A	G	0.197677	0.0249343	2.75257e-15	0.2337	0.039	2.065e-09	0.2081	0.021	3.86e-23
590	Hex2Cer(d18:1/22:0)	Hex2Cer	rs77347709	22	43148076	A	G	-0.302079	0.0429957	2.52006e-12	-0.3116	0.0726	1.793e-05	-0.3045	0.037	1.86e-16
591	Hex2Cer(d18:1/24:0)	Hex2Cer	rs3770093	2	86089673	T	A	-0.230399	0.0343256	2.12858e-11	-0.1367	0.0571	0.01659	-0.2055	0.0294	2.82e-12
592	Hex2Cer(d18:1/24:0)	Hex2Cer	rs12473456	2	86173862	T	A	0.178754	0.0277563	1.32246e-10	0.1594	0.0446	0.0003489	0.1734	0.0236	1.88e-13
593	Hex2Cer(d18:1/24:0)	Hex2Cer	rs3752246	19	1056492	C	G	0.179529	0.0283721	2.80392e-10	0.2114	0.0454	3.252e-06	0.1885	0.0241	4.79e-15
594	Hex2Cer(d18:1/24:0)	Hex2Cer	rs7412	19	45412079	T	C	-0.300152	0.0401706	9.48373e-14	-0.1632	0.0757	0.03104	-0.27	0.0355	2.73e-14
595	Hex2Cer(d18:1/24:0)	Hex2Cer	rs2142828	22	42874954	A	T	0.136925	0.0248792	3.89887e-08	0.1671	0.0499	0.000804	0.1429	0.0223	1.35e-10
596	Hex2Cer(d18:1/24:0)	Hex2Cer	rs1009433	22	43053813	G	T	-0.146505	0.0219857	2.95882e-11	-0.1388	0.0361	0.0001202	-0.1444	0.0188	1.45e-14
597	Hex2Cer(d18:1/24:0)	Hex2Cer	rs41277501	22	43093189	A	T	-0.511932	0.0378692	7.87958e-41	-0.5201	0.0608	1.218e-17	-0.5142	0.0321	1.37e-57
598	Hex2Cer(d18:1/24:0)	Hex2Cer	rs13056962	22	43114471	C	A	0.166262	0.0248644	2.52927e-11	0.225	0.0387	6.017e-09	0.1834	0.0209	1.79e-18
599	Hex2Cer(d18:1/24:0)	Hex2Cer	rs77347709	22	43148076	A	G	-0.263035	0.043146	1.19457e-09	-0.2581	0.0728	0.0003944	-0.2618	0.0371	1.77e-12
600	Hex2Cer(d18:1/24:1)	Hex2Cer	rs11591147	1	55505647	T	G	-0.476968	0.0872421	4.77869e-08	-0.0902	0.1433	0.5292	-0.3724	0.0745	5.82e-07
601	Hex2Cer(d18:1/24:1)	Hex2Cer	rs6895193	5	35179593	G	A	0.132429	0.0239363	3.31129e-08	-0.0466	0.0381	0.2202	0.0817	0.0203	5.57e-05
602	Hex2Cer(d18:1/24:1)	Hex2Cer	rs12973948	19	1005531	C	G	0.202258	0.0227885	9.99061e-19	0.1039	0.0367	0.004693	0.1749	0.0194	1.68e-19
603	Hex2Cer(d18:1/24:1)	Hex2Cer	rs10419072	19	1030766	A	G	-0.241796	0.0340582	1.43831e-12	-0.0574	0.0659	0.3842	-0.2029	0.0303	1.99e-11
604	Hex2Cer(d18:1/24:1)	Hex2Cer	rs72618590	19	1037941	T	G	-0.364414	0.0594039	9.80473e-10	-0.2831	0.1003	0.004763	-0.3433	0.0511	1.86e-11
605	Hex2Cer(d18:1/24:1)	Hex2Cer	rs3752240	19	1051214	G	A	0.230067	0.0231306	5.14879e-23	0.2685	0.0364	1.715e-13	0.2411	0.0195	5.07e-35
606	Hex2Cer(d18:1/24:1)	Hex2Cer	rs3752246	19	1056492	C	G	0.421503	0.0277573	9.19647e-51	0.4155	0.0445	1.057e-20	0.4198	0.0236	4.75e-71
607	Hex2Cer(d18:1/24:1)	Hex2Cer	rs41563717	19	1089406	T	C	0.430742	0.0693306	5.6184e-10	0.3517	0.1185	0.003002	0.4106	0.0598	6.84e-12
608	Hex2Cer(d18:1/24:1)	Hex2Cer	rs10426326	19	1092530	C	T	-0.151365	0.0273168	3.16563e-08	-0.0747	0.0505	0.1392	-0.134	0.024	2.44e-08
609	Hex2Cer(d18:1/24:1)	Hex2Cer	rs36207878	19	1103612	T	C	0.471682	0.0830785	1.4411e-08	0.1993	0.1342	0.1375	0.3962	0.0706	2.03e-08
610	Hex2Cer(d18:1/24:1)	Hex2Cer	rs7412	19	45412079	T	C	-0.273952	0.0402269	1.13042e-11	-0.0182	0.0754	0.8092	-0.2173	0.0355	9.2e-10
611	Hex3Cer(d18:1/16:0)	Hex3Cer	rs780093	2	27742603	C	T	0.139387	0.0223738	5.16092e-10	0.1032	0.0365	0.004672	0.1295	0.0191	1.13e-11
612	Hex3Cer(d18:1/16:0)	Hex3Cer	rs35898523	9	136029645	T	G	0.286888	0.0460299	5.04342e-10	0.4712	0.0953	7.541e-07	0.3218	0.0414	8.22e-15
613	Hex3Cer(d18:1/16:0)	Hex3Cer	rs7412	19	45412079	T	C	-0.327561	0.0401311	4.41351e-16	-0.0036	0.0756	0.9624	-0.2564	0.0354	4.75e-13
614	Hex3Cer(d18:1/18:0)	Hex3Cer	rs780094	2	27741237	C	T	0.139264	0.0223319	4.93391e-10	0.1086	0.0365	0.002877	0.1309	0.019	6.22e-12
615	Hex3Cer(d18:1/18:0)	Hex3Cer	rs135091	22	43062340	C	T	0.208857	0.0341958	1.1175e-09	0.2002	0.0548	0.0002595	0.2064	0.029	1.12e-12
616	Hex3Cer(d18:1/18:0)	Hex3Cer	rs130334	22	43066531	G	A	-0.194429	0.0216238	3.66517e-19	-0.2207	0.0359	7.675e-10	-0.2014	0.0185	1.5e-27
617	Hex3Cer(d18:1/18:0)	Hex3Cer	rs79142397	22	43100786	C	T	0.345089	0.0398831	6.94033e-18	0.3579	0.0644	2.76e-08	0.3486	0.0339	8.55e-25
618	Hex3Cer(d18:1/18:0)	Hex3Cer	rs28910284	22	43116989	A	G	-0.283227	0.0247033	5.64899e-30	-0.3589	0.0385	1.135e-20	-0.3053	0.0208	8.14e-49
619	Hex3Cer(d18:1/18:0)	Hex3Cer	rs8138223	22	43183391	T	C	-0.125475	0.0227153	3.54467e-08	-0.1065	0.037	0.004037	-0.1203	0.0194	5.24e-10
620	Hex3Cer(d18:1/20:0)	Hex3Cer	rs35898523	9	136029645	T	G	0.30389	0.0458453	3.85494e-11	0.3693	0.0958	0.0001148	0.3161	0.0414	2.1e-14
621	Hex3Cer(d18:1/20:0)	Hex3Cer	rs7258249	19	8271721	A	G	0.18822	0.0220923	2.11668e-17	0.2772	0.0348	1.739e-15	0.2138	0.0187	2.16e-30
622	Hex3Cer(d18:1/20:0)	Hex3Cer	rs141735698	19	8322734	T	A	-0.442833	0.0671207	4.61567e-11	-0.2467	0.1279	0.05372	-0.4005	0.0594	1.6e-11
623	Hex3Cer(d18:1/20:0)	Hex3Cer	rs2071846	22	43023939	T	G	0.250335	0.0335435	1.04087e-13	0.2659	0.0541	8.89e-07	0.2547	0.0285	4.16e-19
624	Hex3Cer(d18:1/20:0)	Hex3Cer	rs130386	22	43082478	C	G	-0.174242	0.0214746	6.19377e-16	-0.1899	0.0357	1.038e-07	-0.1784	0.0184	3.16e-22
625	Hex3Cer(d18:1/20:0)	Hex3Cer	rs3788595	22	43090276	A	T	0.288834	0.0379853	3.81134e-14	0.36	0.0615	4.799e-09	0.3085	0.0323	1.35e-21
626	Hex3Cer(d18:1/20:0)	Hex3Cer	rs4820477	22	43141093	C	G	-0.150917	0.0219251	6.89166e-12	-0.157	0.0359	1.233e-05	-0.1526	0.0187	3.55e-16
627	Hex3Cer(d18:1/22:0)	Hex3Cer	rs11591147	1	55505647	T	G	-0.477118	0.08725	4.78276e-08	-0.2807	0.1432	0.04997	-0.424	0.0745	1.27e-08
628	Hex3Cer(d18:1/22:0)	Hex3Cer	rs780093	2	27742603	C	T	0.139722	0.0223711	4.62613e-10	0.1189	0.0365	0.001108	0.134	0.0191	2.08e-12
629	Hex3Cer(d18:1/22:0)	Hex3Cer	rs35898523	9	136029645	T	G	0.297878	0.0460105	1.07537e-10	0.3196	0.096	0.0008666	0.3019	0.0415	3.39e-13
630	Hex3Cer(d18:1/22:0)	Hex3Cer	rs7412	19	45412079	T	C	-0.317359	0.0401456	3.35481e-15	-0.0706	0.0758	0.3516	-0.2633	0.0355	1.16e-13
631	Hex3Cer(d18:1/22:0)	Hex3Cer	rs2071846	22	43023939	T	G	0.313668	0.0336099	1.65062e-20	0.2834	0.054	1.561e-07	0.3052	0.0285	1.07e-26
632	Hex3Cer(d18:1/22:0)	Hex3Cer	rs137139	22	43024410	T	C	0.139688	0.0231403	1.69391e-09	0.0485	0.0372	0.1927	0.1142	0.0196	6.1e-09
633	Hex3Cer(d18:1/22:0)	Hex3Cer	rs135091	22	43062340	C	T	0.190016	0.0343046	3.23839e-08	0.1519	0.055	0.005715	0.1793	0.0291	7.17e-10
634	Hex3Cer(d18:1/22:0)	Hex3Cer	rs130390	22	43083155	C	T	-0.25527	0.0214385	3.32239e-32	-0.2318	0.0354	5.864e-11	-0.249	0.0183	5.52e-42
635	Hex3Cer(d18:1/22:0)	Hex3Cer	rs736015	22	43084680	C	G	0.364088	0.0380481	1.98246e-21	0.4309	0.061	1.583e-12	0.3828	0.0323	1.92e-32
636	Hex3Cer(d18:1/22:0)	Hex3Cer	rs4820478	22	43151763	A	G	-0.140532	0.0243041	8.16604e-09	-0.2146	0.0392	4.306e-08	-0.1611	0.0207	6.14e-15
637	Hex3Cer(d18:1/22:0)	Hex3Cer	rs7289099	22	43155392	T	C	-0.180557	0.0327695	3.76071e-08	-0.2482	0.0633	8.798e-05	-0.1949	0.0291	2.14e-11
638	Hex3Cer(d18:1/22:0)	Hex3Cer	rs9611886	22	43160257	G	C	0.16408	0.0234855	3.42e-12	0.2501	0.0491	3.6e-07	0.1801	0.0212	1.93e-17
639	Hex3Cer(d18:1/24:0)	Hex3Cer	rs4665972	2	27598097	C	T	0.134685	0.0227121	3.22655e-09	0.1045	0.0366	0.004352	0.1263	0.0193	6.05e-11
640	Hex3Cer(d18:1/24:0)	Hex3Cer	rs35898523	9	136029645	T	G	0.39886	0.0458708	5.03805e-18	0.4656	0.0953	1.024e-06	0.4114	0.0413	2.41e-23
641	Hex3Cer(d18:1/24:0)	Hex3Cer	rs7412	19	45412079	T	C	-0.368632	0.0400893	5.86685e-20	-0.0972	0.0757	0.1989	-0.3092	0.0354	2.61e-18
642	Hex3Cer(d18:1/24:0)	Hex3Cer	rs2071846	22	43023939	T	G	0.241742	0.0338165	1.01349e-12	0.1948	0.0543	0.000334	0.2286	0.0287	1.66e-15
643	Hex3Cer(d18:1/24:0)	Hex3Cer	rs137139	22	43024410	T	C	0.128018	0.0231912	3.58596e-08	0.0546	0.0372	0.1421	0.1075	0.0197	4.73e-08
644	Hex3Cer(d18:1/24:0)	Hex3Cer	rs130386	22	43082478	C	G	-0.192727	0.0216243	7.06688e-19	-0.1396	0.0359	9.929e-05	-0.1785	0.0185	5.31e-22
645	Hex3Cer(d18:1/24:0)	Hex3Cer	rs12628410	22	43082898	G	A	0.281798	0.0386188	3.88009e-13	0.2944	0.0613	1.582e-06	0.2854	0.0327	2.49e-18
646	Hex3Cer(d18:1/24:0)	Hex3Cer	rs4822191	22	43141020	A	G	-0.138992	0.022187	4.1486e-10	-0.1463	0.036	4.8e-05	-0.141	0.0189	8.27e-14
647	Hex3Cer(d18:1/24:1)	Hex3Cer	rs4665972	2	27598097	C	T	0.131787	0.0226957	6.86705e-09	0.0904	0.0368	0.01412	0.1204	0.0193	4.64e-10
648	Hex3Cer(d18:1/24:1)	Hex3Cer	rs35898523	9	136029645	T	G	0.430739	0.0457642	8.38689e-21	0.4311	0.0955	6.323e-06	0.4308	0.0413	1.64e-25
649	Hex3Cer(d18:1/24:1)	Hex3Cer	rs7412	19	45412079	T	C	-0.313643	0.0402063	7.65133e-15	-0.0097	0.0757	0.8976	-0.2467	0.0355	3.68e-12
650	Hex3Cer(d18:1/24:1)	Hex3Cer	rs2071846	22	43023939	T	G	0.231172	0.0338056	9.24881e-12	0.1042	0.0545	0.05583	0.1958	0.0287	9.19e-12
651	Hex3Cer(d18:1/24:1)	Hex3Cer	rs12628410	22	43082898	G	A	0.223583	0.0386965	8.98237e-09	0.1995	0.0616	0.001198	0.2168	0.0328	3.7e-11
652	Hex3Cer(d18:1/24:1)	Hex3Cer	rs130390	22	43083155	C	T	-0.155205	0.021684	9.69223e-13	-0.1461	0.0358	4.422e-05	-0.1528	0.0185	1.75e-16
653	HexCer(d18:1/16:0)	HexCer	rs4665972	2	27598097	C	T	0.127001	0.0226265	2.17394e-08	0.1029	0.0368	0.005162	0.1204	0.0193	4.21e-10
654	HexCer(d18:1/16:0)	HexCer	rs10938490	4	47544947	T	C	-0.167655	0.0261482	1.64422e-10	-0.1453	0.0541	0.007181	-0.1634	0.0235	3.85e-12
655	HexCer(d18:1/16:0)	HexCer	rs35818294	4	47545141	A	C	0.312982	0.0283309	5.71798e-28	0.3354	0.048	2.901e-12	0.3188	0.0244	5.37e-39
656	HexCer(d18:1/16:0)	HexCer	rs6447578	4	47658534	T	A	-0.200526	0.0218939	1.03121e-19	-0.1578	0.036	1.146e-05	-0.189	0.0187	5.26e-24
657	HexCer(d18:1/18:0)	HexCer	rs35818294	4	47545141	A	C	0.268082	0.0285085	8.74345e-21	0.2324	0.0484	1.589e-06	0.2589	0.0246	5.74e-26
658	HexCer(d18:1/18:0)	HexCer	rs28729388	4	47638863	T	C	-0.139702	0.0229546	1.27021e-09	-0.0972	0.0371	0.00891	-0.1279	0.0195	5.67e-11
659	HexCer(d18:1/18:0)	HexCer	rs6447610	4	48060002	C	T	0.134614	0.0218716	8.09499e-10	0.1304	0.0356	0.0002476	0.1335	0.0186	7.92e-13
660	HexCer(d18:1/18:0)	HexCer	rs7412	19	45412079	T	C	-0.222138	0.0403063	3.73717e-08	-0.0221	0.0757	0.7706	-0.1779	0.0356	5.7e-07
661	HexCer(d18:1/20:0)	HexCer	rs77434227	4	47501083	A	G	-0.212867	0.0333987	2.03846e-10	-0.1439	0.0539	0.007556	-0.1937	0.0284	8.83e-12
662	HexCer(d18:1/20:0)	HexCer	rs35818294	4	47545141	A	C	0.360396	0.0282892	2.0265e-36	0.3315	0.0479	4.648e-12	0.3529	0.0244	1.47e-47
663	HexCer(d18:1/20:0)	HexCer	rs76043836	4	47622185	C	A	0.463226	0.0765777	1.56757e-09	0.4724	0.1269	0.0001979	0.4657	0.0656	1.23e-12
664	HexCer(d18:1/20:0)	HexCer	rs6447573	4	47639814	G	A	-0.200514	0.0228969	2.9439e-18	-0.1279	0.0371	0.0005735	-0.1805	0.0195	2.01e-20
665	HexCer(d18:1/20:0)	HexCer	rs6447610	4	48060002	C	T	0.158988	0.0218698	4.18985e-13	0.1748	0.0355	8.391e-07	0.1633	0.0186	1.74e-18
666	HexCer(d18:1/20:0)	HexCer	rs2003933	19	8231907	A	G	-0.184928	0.0320519	8.47293e-09	-0.2361	0.0638	0.0002169	-0.1952	0.0286	9.38e-12
667	HexCer(d18:1/20:0)	HexCer	rs12327692	19	8264351	G	T	0.161549	0.0231665	3.52925e-12	0.0287	0.0487	0.5557	0.137	0.0209	5.73e-11
668	HexCer(d18:1/20:0)	HexCer	rs62126382	19	8272916	T	C	0.281425	0.0221005	1.5586e-36	0.2239	0.0355	2.801e-10	0.2653	0.0188	2.02e-45
669	HexCer(d18:1/20:0)	HexCer	rs115654697	19	8329039	T	A	-0.512204	0.0919162	2.65104e-08	-0.4363	0.1632	0.007514	-0.4939	0.0801	6.95e-10
670	HexCer(d18:1/20:0)	HexCer	rs7412	19	45412079	T	C	-0.287099	0.0402947	1.20186e-12	-0.0863	0.0755	0.2533	-0.2426	0.0356	8.86e-12
671	HexCer(d18:1/22:0)	HexCer	rs77434227	4	47501083	A	G	-0.274133	0.0332919	2.3686e-16	-0.2163	0.0537	5.662e-05	-0.2581	0.0283	7.5e-20
672	HexCer(d18:1/22:0)	HexCer	rs35818294	4	47545141	A	C	0.401518	0.0281886	5.27639e-45	0.3456	0.048	5.948e-13	0.3872	0.0243	3.96e-57
673	HexCer(d18:1/22:0)	HexCer	rs76043836	4	47622185	C	A	0.46262	0.0766298	1.68981e-09	0.3696	0.1269	0.0036	0.4378	0.0656	2.51e-11
674	HexCer(d18:1/22:0)	HexCer	rs28729388	4	47638863	T	C	-0.214773	0.0228494	9.55537e-21	-0.1591	0.037	1.721e-05	-0.1994	0.0194	1.11e-24
675	HexCer(d18:1/22:0)	HexCer	rs6447611	4	48060034	G	T	0.167934	0.0218486	1.85078e-14	0.1813	0.0353	2.886e-07	0.1716	0.0186	2.57e-20
676	HexCer(d18:1/22:0)	HexCer	rs142158911	19	11190534	A	G	-0.208536	0.0347192	2.035e-09	-0.1641	0.0547	0.002685	-0.1958	0.0293	2.4e-11
677	HexCer(d18:1/22:0)	HexCer	rs7412	19	45412079	T	C	-0.333287	0.040227	1.53557e-16	-0.0254	0.0754	0.7364	-0.265	0.0355	8.15e-14
678	HexCer(d18:1/22:0)	HexCer	rs12721051	19	45422160	G	C	0.185403	0.0306934	1.65891e-09	0.0922	0.0529	0.08157	0.162	0.0266	1.07e-09
679	HexCer(d18:1/24:0)	HexCer	rs77434227	4	47501083	A	G	-0.309113	0.0332011	1.96546e-20	-0.2638	0.0535	8.293e-07	-0.2965	0.0282	7.79e-26
680	HexCer(d18:1/24:0)	HexCer	rs35818294	4	47545141	A	C	0.437283	0.0280113	2.60659e-53	0.3615	0.0478	4.182e-14	0.4179	0.0242	5.68e-67
681	HexCer(d18:1/24:0)	HexCer	rs114229642	4	47566860	C	T	0.539062	0.0871388	6.87774e-10	0.5959	0.1554	0.0001251	0.5527	0.076	3.54e-13
682	HexCer(d18:1/24:0)	HexCer	rs76043836	4	47622185	C	A	0.475168	0.0765806	5.97762e-10	0.3502	0.1268	0.005767	0.4418	0.0656	1.6e-11
683	HexCer(d18:1/24:0)	HexCer	rs28729388	4	47638863	T	C	-0.239808	0.0227717	1.51338e-25	-0.1692	0.037	4.803e-06	-0.2204	0.0194	6.21e-30
684	HexCer(d18:1/24:0)	HexCer	rs6845515	4	47641379	T	G	0.497624	0.0836783	2.9691e-09	0.4577	0.1539	0.002946	0.4885	0.0735	3.04e-11
685	HexCer(d18:1/24:0)	HexCer	rs6447611	4	48060034	G	T	0.190981	0.0217939	2.64996e-18	0.1919	0.0353	5.36e-08	0.1912	0.0185	6.11e-25
686	HexCer(d18:1/24:0)	HexCer	rs140360343	4	76935292	A	G	-0.729745	0.131342	2.89172e-08	0.1311	0.2899	0.651	-0.5831	0.1196	1.09e-06
687	HexCer(d18:1/24:0)	HexCer	rs142158911	19	11190534	A	G	-0.200754	0.0347015	7.67799e-09	-0.1699	0.0547	0.001885	-0.1919	0.0293	5.76e-11
688	HexCer(d18:1/24:0)	HexCer	rs7412	19	45412079	T	C	-0.336997	0.0402053	6.8022e-17	-0.1258	0.0754	0.09526	-0.2902	0.0355	2.82e-16
689	HexCer(d18:1/24:0)	HexCer	rs12721051	19	45422160	G	C	0.210489	0.0306301	7.11944e-12	0.1212	0.0529	0.02192	0.1881	0.0265	1.29e-12
690	HexCer(d18:1/24:1)	HexCer	rs660240	1	109817838	C	T	0.155954	0.0270982	9.16845e-09	0.1147	0.0421	0.006425	0.1439	0.0228	2.72e-10
691	HexCer(d18:1/24:1)	HexCer	rs77434227	4	47501083	A	G	-0.267057	0.0333412	1.44488e-15	-0.1951	0.0536	0.0002712	-0.247	0.0283	2.68e-18
692	HexCer(d18:1/24:1)	HexCer	rs35818294	4	47545141	A	C	0.423708	0.0281068	5.95773e-50	0.3763	0.0479	4.093e-15	0.4116	0.0242	1.24e-64
693	HexCer(d18:1/24:1)	HexCer	rs114229642	4	47566860	C	T	0.499235	0.0872828	1.20246e-08	0.6061	0.1552	9.421e-05	0.5249	0.0761	5.22e-12
694	HexCer(d18:1/24:1)	HexCer	rs28729388	4	47638863	T	C	-0.225138	0.02285	1.25079e-22	-0.1696	0.037	4.583e-06	-0.2098	0.0194	3.79e-27
695	HexCer(d18:1/24:1)	HexCer	rs116632775	4	47640683	T	C	0.505446	0.0834431	1.53497e-09	0.7416	0.1531	1.277e-06	0.5595	0.0733	2.23e-14
696	HexCer(d18:1/24:1)	HexCer	rs28879206	4	47684288	C	A	-0.152529	0.0230368	4.01655e-11	-0.101	0.0381	0.00807	-0.1388	0.0197	1.96e-12
697	HexCer(d18:1/24:1)	HexCer	rs61761797	4	47689090	C	T	0.464051	0.0723407	1.53916e-10	0.441	0.1353	0.001115	0.4589	0.0638	6.3e-13
698	HexCer(d18:1/24:1)	HexCer	rs61756977	4	47802162	G	A	0.425424	0.0724109	4.52971e-09	0.4192	0.1147	0.0002574	0.4237	0.0612	4.55e-12
699	HexCer(d18:1/24:1)	HexCer	rs6447611	4	48060034	G	T	0.1454	0.0219189	3.6187e-11	0.1997	0.0353	1.583e-08	0.1605	0.0186	6.9e-18
700	HexCer(d18:1/24:1)	HexCer	rs7412	19	45412079	T	C	-0.311047	0.0402977	1.44775e-14	-0.021	0.0757	0.7818	-0.247	0.0356	3.84e-12
701	LPC(15-MHDA) [sn2]	LPC	rs193096731	18	708202	A	G	1.0107	0.182344	3.18315e-08	0.0951	0.2375	0.6889	0.6711	0.1446	3.48e-06
702	LPC(16:0) [sn1]	LPC	rs139951179	9	1601856	C	T	-1.70396	0.309067	3.70086e-08	0.5838	0.4469	0.1914	-0.9638	0.2542	0.0001498
703	LPC(16:0) [sn2]	LPC	rs139951179	9	1601856	C	T	-1.73644	0.309059	2.03056e-08	0.8561	0.4464	0.05515	-0.8964	0.2541	0.000419
704	LPC(16:1) [sn1]	LPC	rs603424	10	102075479	A	G	-0.264841	0.0288683	6.7823e-20	-0.22	0.046	1.735e-06	-0.2522	0.0245	6.18e-25
705	LPC(16:1) [sn2]	LPC	rs603424	10	102075479	A	G	-0.29016	0.0287347	9.91178e-24	-0.2128	0.046	3.786e-06	-0.2685	0.0244	3.28e-28
706	LPC(17:0) [sn1]	LPC	rs174535	11	61551356	C	T	-0.162752	0.0229528	1.52656e-12	-0.0817	0.0372	0.02795	-0.1404	0.0195	6.59e-13
707	LPC(17:0) [sn1]	LPC	rs117907023	18	47337483	A	G	-0.565585	0.103101	4.30834e-08	-0.5751	0.268	0.03188	-0.5668	0.0962	3.85e-09
708	LPC(17:1) (a) [sn1] [104_sn1]	LPC	rs603424	10	102075479	A	G	-0.166945	0.0290256	9.35023e-09	-0.0942	0.0463	0.04182	-0.1464	0.0246	2.62e-09
709	LPC(17:1) (a) [sn1] [104_sn1]	LPC	rs61902943	11	95342119	G	A	-0.171013	0.0305928	2.38521e-08	0.0368	0.0469	0.432	-0.1089	0.0256	2.12e-05
710	LPC(18:0) [sn1]	LPC	rs61820518	1	191460259	G	T	-1.20049	0.218014	3.83239e-08	-0.2614	0.4472	0.5589	-1.0202	0.196	1.93e-07
711	LPC(18:0) [sn1]	LPC	rs174562	11	61585144	G	A	-0.219524	0.0229486	1.78159e-21	-0.1285	0.0375	0.0006216	-0.1948	0.0196	2.61e-23
712	LPC(18:0) [sn2]	LPC	rs174536	11	61551927	C	A	-0.210541	0.0229522	6.76502e-20	-0.1189	0.0371	0.001373	-0.1852	0.0195	2.41e-21
713	LPC(18:2) [sn1]	LPC	rs62431982	7	1161049	T	C	-0.189685	0.0343196	3.65104e-08	0.013	0.0559	0.816	-0.1343	0.0293	4.44e-06
714	LPC(18:2) [sn2]	LPC	rs142537357	6	168105208	A	G	-0.573764	0.100625	1.24802e-08	-0.0291	0.1657	0.8605	-0.4271	0.086	6.86e-07
715	LPC(18:2) [sn2]	LPC	rs174568	11	61593816	T	C	0.125485	0.0227264	3.5267e-08	0.0612	0.0374	0.1014	0.1082	0.0194	2.56e-08
716	LPC(18:3) [sn1] (b)	LPC	rs174529	11	61543961	C	T	-0.136248	0.0227112	2.26738e-09	-0.1846	0.0369	5.505e-07	-0.1496	0.0193	1.04e-14
717	LPC(18:3) [sn2] (a)	LPC	rs174564	11	61588305	G	A	0.190532	0.0226963	6.09914e-17	0.1714	0.0369	3.394e-06	0.1853	0.0193	9.32e-22
718	LPC(19:0) [sn1] (b)	LPC	rs174535	11	61551356	C	T	-0.12963	0.023017	1.87424e-08	-0.086	0.0372	0.02072	-0.1175	0.0196	1.9e-09
719	LPC(19:0) [sn1] (b)	LPC	rs429358	19	45411941	C	T	0.192013	0.0314855	1.15706e-09	0.0614	0.0411	0.1347	0.1436	0.025	8.96e-09
720	LPC(19:0) [sn2] (a)	LPC	rs114345370	5	160985347	T	G	-0.397808	0.0723706	4.19614e-08	-0.1342	0.1148	0.2423	-0.3228	0.0612	1.34e-07
721	LPC(20:0) [sn1]	LPC	rs429358	19	45411941	C	T	0.179989	0.0314422	1.0969e-08	0.0929	0.0408	0.02285	0.1476	0.0249	3.15e-09
722	LPC(20:0) [sn2]	LPC	rs429358	19	45411941	C	T	0.178045	0.0313612	1.45877e-08	0.0998	0.0409	0.01463	0.1491	0.0249	2.09e-09
723	LPC(20:1) [sn1]	LPC	rs429358	19	45411941	C	T	0.181798	0.0315258	8.54604e-09	0.1805	0.0408	9.552e-06	0.1813	0.0249	3.6e-13
724	LPC(20:1) [sn2]	LPC	rs429358	19	45411941	C	T	0.17347	0.0313384	3.25283e-08	0.1567	0.0408	0.0001249	0.1673	0.0249	1.73e-11
725	LPC(20:2) [sn1]	LPC	rs174564	11	61588305	G	A	0.26096	0.0228011	6.50902e-30	0.2584	0.0368	2.227e-12	0.2603	0.0194	4.26e-41
726	LPC(20:2) [sn1]	LPC	rs139957766	11	61607047	A	G	0.362237	0.0652443	2.96873e-08	0.1427	0.1206	0.2365	0.3125	0.0574	5.14e-08
727	LPC(20:2) [sn1]	LPC	rs2727261	11	61712131	C	T	-0.215947	0.035327	1.05049e-09	-0.1138	0.0579	0.04921	-0.1882	0.0302	4.31e-10
728	LPC(20:2) [sn2]	LPC	rs174564	11	61588305	G	A	0.271511	0.0226914	1.76645e-32	0.3148	0.0365	6.484e-18	0.2836	0.0193	5.18e-49
729	LPC(20:2) [sn2]	LPC	rs139957766	11	61607047	A	G	0.377846	0.0650785	6.82912e-09	0.1532	0.1207	0.2046	0.3273	0.0573	1.11e-08
730	LPC(20:2) [sn2]	LPC	rs2727261	11	61712131	C	T	-0.196629	0.0352361	2.51878e-08	-0.1573	0.0578	0.006504	-0.186	0.0301	6.36e-10
731	LPC(20:3) [sn1]	LPC	rs968567	11	61595564	T	C	0.397426	0.0280283	1.12883e-44	0.2737	0.0463	3.503e-09	0.3643	0.024	4.15e-52
732	LPC(20:3) [sn1]	LPC	rs7500839	16	15060466	T	C	0.211425	0.0288592	2.95817e-13	-0.0223	0.0485	0.6464	0.1504	0.0248	1.34e-09
733	LPC(20:3) [sn1]	LPC	rs62039480	16	15137450	A	G	-0.25824	0.0231416	1.62471e-28	-0.1539	0.0371	3.319e-05	-0.229	0.0196	1.95e-31
734	LPC(20:3) [sn1]	LPC	rs144144043	16	15158089	C	T	-0.345322	0.0597663	8.09228e-09	-0.0719	0.0976	0.4617	-0.2708	0.051	1.08e-07
735	LPC(20:3) [sn1]	LPC	rs35429473	16	15179788	G	A	0.28502	0.0343183	1.32145e-16	0.0788	0.0762	0.3012	0.2502	0.0313	1.27e-15
736	LPC(20:3) [sn1]	LPC	rs11645609	16	15528784	T	C	0.180123	0.0299091	1.92339e-09	0.1481	0.0587	0.01157	0.1735	0.0266	7.41e-11
737	LPC(20:3) [sn1]	LPC	rs73002956	19	19578743	G	A	-0.238713	0.0390879	1.08954e-09	-0.0407	0.0676	0.5477	-0.1891	0.0338	2.29e-08
738	LPC(20:3) [sn2]	LPC	rs968567	11	61595564	T	C	0.42971	0.0278803	3.31114e-52	0.3704	0.0459	7.112e-16	0.4137	0.0238	1.61e-67
739	LPC(20:3) [sn2]	LPC	rs17185413	11	61730553	C	T	0.148703	0.0268917	3.36547e-08	0.1258	0.0414	0.002366	0.1419	0.0225	3.11e-10
740	LPC(20:3) [sn2]	LPC	rs117339225	16	14777392	A	G	-0.34727	0.0547117	2.39689e-10	-0.1446	0.1066	0.175	-0.305	0.0487	3.7e-10
741	LPC(20:3) [sn2]	LPC	rs7500839	16	15060466	T	C	0.216448	0.028853	7.8347e-14	-0.028	0.0485	0.5633	0.1526	0.0248	7.61e-10
742	LPC(20:3) [sn2]	LPC	rs62039480	16	15137450	A	G	-0.277495	0.0230909	9.45996e-33	-0.155	0.0371	2.862e-05	-0.2432	0.0196	2.25e-35
743	LPC(20:3) [sn2]	LPC	rs35429473	16	15179788	G	A	0.303248	0.0342929	1.29917e-18	0.0983	0.0762	0.1969	0.2687	0.0313	8.45e-18
744	LPC(20:3) [sn2]	LPC	rs11645609	16	15528784	T	C	0.189765	0.0298861	2.48065e-10	0.1377	0.0587	0.01895	0.1791	0.0266	1.78e-11
745	LPC(20:3) [sn2]	LPC	rs2228603	19	19329924	T	C	-0.232343	0.0414041	2.14442e-08	0.0026	0.0679	0.9689	-0.1686	0.0353	1.84e-06
746	LPC(20:4) [sn1]	LPC	rs198462	11	61524119	A	G	0.136216	0.0215586	2.889e-10	0.2174	0.0357	1.148e-09	0.1579	0.0185	1.18e-17
747	LPC(20:4) [sn1]	LPC	rs17762402	11	61553201	A	G	0.238666	0.0419228	1.36948e-08	0.1553	0.0717	0.03039	0.2174	0.0362	1.88e-09
748	LPC(20:4) [sn1]	LPC	rs174567	11	61593005	G	A	-0.402577	0.0218697	2.90617e-72	-0.6004	0.034	9.757e-70	-0.4604	0.0184	2.85e-138
749	LPC(20:4) [sn1]	LPC	rs139957766	11	61607047	A	G	-0.383388	0.0646913	3.29416e-09	-0.7698	0.1185	8.344e-11	-0.4721	0.0568	9.32e-17
750	LPC(20:4) [sn1]	LPC	rs113003506	11	61629377	T	C	-0.225619	0.0338671	3.06181e-11	-0.244	0.0576	2.303e-05	-0.2303	0.0292	3.06e-15
751	LPC(20:4) [sn1]	LPC	rs174467	11	61662661	G	T	0.179604	0.0313192	1.0337e-08	0.1439	0.0641	0.0247	0.1727	0.0281	8.34e-10
752	LPC(20:4) [sn2]	LPC	rs11230741	11	61351107	A	G	0.178715	0.0289987	7.76742e-10	0.1321	0.0561	0.01853	0.1689	0.0258	5.53e-11
753	LPC(20:4) [sn2]	LPC	rs198460	11	61524974	A	G	0.18387	0.0219141	6.28562e-17	0.1954	0.0361	6.11e-08	0.187	0.0187	1.82e-23
754	LPC(20:4) [sn2]	LPC	rs117301449	11	61548004	A	G	-0.733364	0.127786	1.00548e-08	-0.8374	0.2238	0.000183	-0.7589	0.111	7.98e-12
755	LPC(20:4) [sn2]	LPC	rs193250731	11	61567670	G	T	-0.361834	0.0630166	9.91391e-09	-0.3548	0.1019	0.0004967	-0.3599	0.0536	1.88e-11
756	LPC(20:4) [sn2]	LPC	rs61897792	11	61586886	T	C	0.256852	0.0374696	8.37866e-12	0.1778	0.0838	0.03393	0.2437	0.0342	1.05e-12
757	LPC(20:4) [sn2]	LPC	rs174564	11	61588305	G	A	-0.571371	0.0213442	1.90513e-144	-0.599	0.0341	3.51e-69	-0.5791	0.0181	6.04e-225
758	LPC(20:4) [sn2]	LPC	rs174569	11	61594164	C	T	-0.69996	0.0920048	3.42755e-14	-0.3139	0.144	0.02931	-0.5881	0.0775	3.33e-14
759	LPC(20:4) [sn2]	LPC	rs139957766	11	61607047	A	G	-0.594524	0.0648848	7.41135e-20	-0.751	0.1185	2.352e-10	-0.6306	0.0569	1.57e-28
760	LPC(20:4) [sn2]	LPC	rs73487492	11	61621611	G	A	-0.366082	0.0496055	2.0068e-13	-0.4623	0.0793	5.549e-09	-0.3932	0.0421	8.91e-21
761	LPC(20:4) [sn2]	LPC	rs562172	11	61626167	T	C	0.247344	0.0382755	1.1561e-10	0.1606	0.0598	0.007202	0.2221	0.0322	5.53e-12
762	LPC(20:4) [sn2]	LPC	rs113003506	11	61629377	T	C	-0.340884	0.0340959	2.75736e-23	-0.2648	0.0576	4.276e-06	-0.3212	0.0293	6.99e-28
763	LPC(20:4) [sn2]	LPC	rs17764288	11	61633736	A	G	-0.635225	0.101173	3.71542e-10	-0.4404	0.1778	0.01327	-0.5876	0.0879	2.36e-11
764	LPC(20:4) [sn2]	LPC	rs7115739	11	61641717	G	T	0.473602	0.0669194	1.70593e-12	0.4477	0.1025	1.251e-05	0.4658	0.056	9.24e-17
765	LPC(20:4) [sn2]	LPC	rs174467	11	61662661	G	T	0.254749	0.0314663	7.53788e-16	0.1377	0.0641	0.03166	0.232	0.0282	2.14e-16
766	LPC(20:4) [sn2]	LPC	rs2524292	11	61695146	G	T	-0.296735	0.0452447	6.04514e-11	-0.2641	0.0737	0.0003385	-0.2878	0.0386	8.38e-14
767	LPC(20:4) [sn2]	LPC	rs972354	11	61717607	T	C	-0.228764	0.0361978	2.88846e-10	-0.2657	0.0609	1.283e-05	-0.2384	0.0311	1.83e-14
768	LPC(20:5) [sn1]	LPC	rs193250731	11	61567670	G	T	-0.348575	0.0629327	3.21925e-08	-0.2062	0.1023	0.04388	-0.3095	0.0536	7.76e-09
769	LPC(20:5) [sn1]	LPC	rs174553	11	61575158	G	A	-0.398267	0.0222723	1.04092e-68	-0.1998	0.037	6.522e-08	-0.3454	0.0191	2.87e-73
770	LPC(20:5) [sn1]	LPC	rs139957766	11	61607047	A	G	-0.399263	0.0651791	9.74779e-10	-0.1678	0.1212	0.1663	-0.3474	0.0574	1.44e-09
771	LPC(20:5) [sn1]	LPC	rs113003506	11	61629377	T	C	-0.24136	0.034226	2.01175e-12	0.0132	0.058	0.82	-0.1755	0.0295	2.58e-09
772	LPC(20:5) [sn1]	LPC	rs174472	11	61671956	G	A	-0.132674	0.0219693	1.66522e-09	0.0205	0.0363	0.5718	-0.0916	0.0188	1.1e-06
773	LPC(20:5) [sn2]	LPC	rs193250731	11	61567670	G	T	-0.36186	0.0628745	9.20268e-09	-0.2034	0.1024	0.047	-0.3185	0.0536	2.78e-09
774	LPC(20:5) [sn2]	LPC	rs174553	11	61575158	G	A	-0.404881	0.0222134	3.32347e-71	-0.1913	0.037	2.344e-07	-0.3483	0.019	1.03e-74
775	LPC(20:5) [sn2]	LPC	rs61897792	11	61586886	T	C	0.211023	0.0375128	2.01059e-08	0.0776	0.084	0.356	0.1888	0.0343	3.53e-08
776	LPC(20:5) [sn2]	LPC	rs139957766	11	61607047	A	G	-0.402698	0.0651474	6.85842e-10	-0.1987	0.1212	0.1013	-0.357	0.0574	4.95e-10
777	LPC(20:5) [sn2]	LPC	rs113003506	11	61629377	T	C	-0.245652	0.0341856	7.70483e-13	0.017	0.058	0.7693	-0.1779	0.0294	1.53e-09
778	LPC(20:5) [sn2]	LPC	rs174472	11	61671956	G	A	-0.137494	0.0219374	3.99016e-10	0.0182	0.0363	0.6165	-0.0958	0.0188	3.33e-07
779	LPC(22:0) [sn1]	LPC	rs174537	11	61552680	T	G	-0.14424	0.0229474	3.55694e-10	-0.1532	0.0371	3.615e-05	-0.1467	0.0195	5.53e-14
780	LPC(22:0) [sn2]	LPC	rs174536	11	61551927	C	A	-0.132362	0.022896	7.9637e-09	-0.1383	0.0371	0.0001931	-0.134	0.0195	6.1e-12
781	LPC(22:1) [sn1]	LPC	rs102275	11	61557803	C	T	-0.14519	0.0228633	2.35198e-10	-0.1075	0.0372	0.003876	-0.1349	0.0195	4.43e-12
782	LPC(22:1) [sn1]	LPC	rs4984237	15	34657589	G	A	0.153681	0.0239623	1.57602e-10	0.0627	0.0533	0.2388	0.1384	0.0219	2.42e-10
783	LPC(22:1) [sn2]	LPC	rs102275	11	61557803	C	T	-0.129527	0.0227542	1.34443e-08	-0.0821	0.0372	0.02755	-0.1166	0.0194	1.9e-09
784	LPC(22:1) [sn2]	LPC	rs2279686	15	34654718	T	C	0.119359	0.021826	4.8218e-08	0.0425	0.0355	0.2306	0.0983	0.0186	1.25e-07
785	LPC(22:4) [sn1]	LPC	rs1535	11	61597972	G	A	-0.334944	0.0224513	7.65251e-49	-0.3113	0.0364	1.203e-17	-0.3284	0.0191	3.3e-66
786	LPC(22:4) [sn1]	LPC	rs139957766	11	61607047	A	G	-0.37109	0.0651674	1.30465e-08	-0.4462	0.1202	0.0002047	-0.3882	0.0573	1.24e-11
787	LPC(22:4) [sn1]	LPC	rs113268188	11	61634829	G	T	-0.229566	0.0345204	3.29179e-11	-0.1316	0.0577	0.02242	-0.2037	0.0296	6.05e-12
788	LPC(22:4) [sn2]	LPC	rs174566	11	61592362	G	A	-0.283413	0.022583	2.49134e-35	-0.2673	0.0367	3.23e-13	-0.279	0.0192	1.11e-47
789	LPC(22:4) [sn2]	LPC	rs113268188	11	61634829	G	T	-0.208464	0.0345511	1.74296e-09	-0.167	0.0576	0.003751	-0.1975	0.0296	2.65e-11
790	LPC(22:5) [sn1] (n3)/LPC(22:5) [sn2] (n6)	LPC	rs3798718	6	11036447	G	A	0.141387	0.025516	3.33037e-08	0.1394	0.0414	0.0007525	0.1408	0.0217	8.86e-11
791	LPC(22:5) [sn1] (n3)/LPC(22:5) [sn2] (n6)	LPC	rs174529	11	61543961	C	T	-0.291381	0.0225995	3.04617e-37	-0.2555	0.0364	2.363e-12	-0.2814	0.0192	1.3e-48
792	LPC(22:5) [sn1] (n3)/LPC(22:5) [sn2] (n6)	LPC	rs113003506	11	61629377	T	C	-0.196643	0.0342424	1.028e-08	-0.0179	0.058	0.7581	-0.1504	0.0295	3.37e-07
793	LPC(22:5) [sn1] (n3)/LPC(22:5) [sn2] (n6)	LPC	rs181924451	20	49970758	C	T	0.974405	0.174994	2.75212e-08	0.2207	0.3542	0.5332	0.8265	0.1569	1.38e-07
794	LPC(22:5) [sn1] (n6)	LPC	rs9380073	6	11062150	T	C	-0.189369	0.0256725	1.91234e-13	-0.1739	0.0418	3.15e-05	-0.1851	0.0219	2.59e-17
795	LPC(22:5) [sn1] (n6)	LPC	rs6479877	10	64878118	G	C	0.132735	0.0224342	3.53225e-09	-0.0139	0.0361	0.6992	0.0919	0.0191	1.43e-06
796	LPC(22:5) [sn1] (n6)	LPC	rs10792317	11	61433285	T	C	-0.13304	0.0223202	2.70525e-09	-0.0376	0.0358	0.2938	-0.1063	0.0189	1.99e-08
797	LPC(22:5) [sn1] (n6)	LPC	rs174532	11	61548874	A	G	0.141207	0.0235539	2.19922e-09	0.0984	0.0386	0.01079	0.1296	0.0201	1.15e-10
798	LPC(22:5) [sn1] (n6)	LPC	rs174565	11	61591636	G	C	-0.349343	0.0315375	4.31113e-28	-0.3028	0.0533	1.375e-08	-0.3373	0.0271	1.93e-35
799	LPC(22:5) [sn2] (n3)	LPC	rs174528	11	61543499	C	T	-0.206939	0.0226365	9.74744e-20	-0.235	0.0363	9.821e-11	-0.2148	0.0192	5.09e-29
800	LPC(22:6) [sn1]	LPC	rs174555	11	61579760	C	T	-0.178877	0.0236036	4.411e-14	-0.1424	0.0386	0.000228	-0.169	0.0201	4.92e-17
801	LPC(22:6) [sn2]	LPC	rs4246215	11	61564299	T	G	-0.201233	0.0226878	1.06331e-18	-0.1051	0.037	0.004506	-0.1749	0.0193	1.48e-19
802	LPC(24:0) [sn1]	LPC	rs2625290	11	19993339	C	A	-0.162931	0.0287003	1.44969e-08	0.0648	0.0473	0.1713	-0.1017	0.0245	3.39e-05
803	LPC(24:0) [sn1]	LPC	rs174574	11	61600342	C	A	0.181305	0.0229379	3.36699e-15	0.223	0.0368	1.376e-09	0.193	0.0195	3.68e-23
804	LPC(24:0) [sn1]	LPC	rs7412	19	45412079	T	C	-0.231547	0.0402405	9.41278e-09	-0.059	0.0757	0.436	-0.1935	0.0355	5.14e-08
805	LPC(24:0) [sn2]	LPC	rs174574	11	61600342	C	A	0.165146	0.0229623	7.44247e-13	0.1834	0.0369	6.835e-07	0.1702	0.0195	2.55e-18
806	LPC(24:0) [sn2]	LPC	rs7412	19	45412079	T	C	-0.242489	0.0402144	1.79295e-09	-0.0411	0.0757	0.5876	-0.1982	0.0355	2.41e-08
807	LPC(26:0) [sn1]	LPC	rs174574	11	61600342	C	A	0.202709	0.0228733	1.12971e-18	0.247	0.0367	1.72e-11	0.2151	0.0194	1.58e-28
808	LPC(26:0) [sn2]	LPC	rs174574	11	61600342	C	A	0.180813	0.0228768	3.3503e-15	0.1859	0.037	4.992e-07	0.1822	0.0195	7.53e-21
809	LPC(O-16:0)	LPC(O)	rs174535	11	61551356	C	T	-0.19988	0.0228955	3.57724e-18	-0.1765	0.037	1.806e-06	-0.1934	0.0195	2.91e-23
810	LPC(O-16:0)	LPC(O)	rs29183	18	9970956	C	A	0.13158	0.0236147	2.6629e-08	-0.0082	0.0375	0.8265	0.0919	0.02	4.25e-06
811	LPC(O-18:0)	LPC(O)	rs174560	11	61581764	C	T	-0.181256	0.0236489	2.15196e-14	-0.2048	0.0383	9.127e-08	-0.1877	0.0201	1.07e-20
812	LPC(O-18:1)	LPC(O)	rs174535	11	61551356	C	T	-0.162552	0.0230207	1.89483e-12	-0.1516	0.037	4.277e-05	-0.1595	0.0196	3.43e-16
813	LPC(O-20:0)	LPC(O)	rs102275	11	61557803	C	T	-0.180269	0.0228571	3.7975e-15	-0.2201	0.0369	2.45e-09	-0.1913	0.0194	7.15e-23
814	LPC(O-20:1)	LPC(O)	rs174535	11	61551356	C	T	-0.172701	0.0229925	6.91406e-14	-0.1594	0.037	1.661e-05	-0.169	0.0195	5.03e-18
815	LPC(O-22:0)	LPC(O)	rs102275	11	61557803	C	T	-0.189773	0.0228525	1.29033e-16	-0.2317	0.0368	3.189e-10	-0.2014	0.0194	3.32e-25
816	LPC(O-22:1)	LPC(O)	rs174535	11	61551356	C	T	-0.168436	0.0229806	2.68382e-13	-0.1518	0.037	4.138e-05	-0.1638	0.0195	4.88e-17
817	LPC(O-24:0)	LPC(O)	rs6552832	4	185773413	T	C	-0.170976	0.0233903	3.34607e-13	-0.1484	0.0388	0.0001312	-0.165	0.02	1.8e-16
818	LPC(O-24:0)	LPC(O)	rs72795121	5	131638324	A	T	-0.132632	0.0218956	1.50179e-09	-0.1362	0.0356	0.0001307	-0.1336	0.0187	7.86e-13
819	LPC(O-24:0)	LPC(O)	rs102275	11	61557803	C	T	-0.176499	0.0229094	1.58477e-14	-0.2161	0.0369	4.735e-09	-0.1875	0.0195	5.73e-22
820	LPC(O-24:1)	LPC(O)	rs6552832	4	185773413	T	C	-0.128856	0.0235031	4.61724e-08	-0.1186	0.0389	0.002314	-0.1261	0.0201	3.65e-10
821	LPC(O-24:1)	LPC(O)	rs102275	11	61557803	C	T	-0.169331	0.0229565	1.90138e-13	-0.1494	0.0371	5.646e-05	-0.1638	0.0195	4.8e-17
822	LPC(O-24:2)	LPC(O)	rs102275	11	61557803	C	T	-0.173551	0.0229242	4.42504e-14	-0.1781	0.037	1.526e-06	-0.1748	0.0195	3.03e-19
823	LPC(P-16:0)	LPC(P)	rs174535	11	61551356	C	T	-0.241594	0.0227614	5.79138e-26	-0.2112	0.0368	9.903e-09	-0.2332	0.0194	2.12e-33
824	LPC(P-16:0)	LPC(P)	rs75992720	11	61605578	G	T	-0.312827	0.0527194	3.26594e-09	-0.1402	0.087	0.1071	-0.2665	0.0451	3.42e-09
825	LPC(P-16:0)	LPC(P)	rs1077989	14	67975822	C	A	-0.145567	0.0220524	4.51229e-11	-0.1468	0.0362	5.02e-05	-0.1459	0.0188	9.42e-15
826	LPC(P-18:0)	LPC(P)	rs102274	11	61557826	C	T	-0.233512	0.02285	3.14365e-24	-0.2492	0.0368	1.243e-11	-0.2379	0.0194	1.56e-34
827	LPC(P-18:1)	LPC(P)	rs174535	11	61551356	C	T	-0.200831	0.022918	2.68841e-18	-0.1873	0.0369	3.899e-07	-0.1971	0.0195	4.45e-24
828	LPC(P-18:1)	LPC(P)	rs1077989	14	67975822	C	A	-0.128873	0.022124	6.0725e-09	-0.0809	0.0363	0.0261	-0.1159	0.0189	8.66e-10
829	LPC(P-20:0)	LPC(P)	rs102275	11	61557803	C	T	-0.290382	0.0226504	6.10739e-37	-0.34	0.0363	7.634e-21	-0.3043	0.0192	1.82e-56
830	LPC(P-20:0)	LPC(P)	rs1077989	14	67975822	C	A	-0.161202	0.0220905	3.40146e-13	-0.1196	0.0363	0.0009762	-0.1499	0.0189	1.9e-15
831	LPE(16:0) [sn1]	LPE	rs6689	6	32627700	G	A	0.269809	0.0449921	2.25347e-09	0.0251	0.0463	0.5887	0.1511	0.0323	2.88e-06
832	LPE(16:0) [sn1]	LPE	rs530885291	11	117053959	A	G	-1.83517	0.226761	7.44394e-16	-0.0424	0.3542	0.9047	-1.3141	0.191	5.96e-12
833	LPE(16:0) [sn1]	LPE	rs72739147	15	58571401	T	A	-0.254723	0.0318746	1.72854e-15	-0.0966	0.0539	0.07286	-0.2137	0.0274	6.64e-15
834	LPE(16:0) [sn1]	LPE	rs11071373	15	58646053	G	A	-0.156044	0.0276353	1.7876e-08	-0.0466	0.0453	0.3034	-0.1264	0.0236	8.49e-08
835	LPE(16:0) [sn1]	LPE	rs190182262	15	58659418	A	T	0.396499	0.0542641	3.55465e-13	-0.0133	0.087	0.8784	0.2817	0.046	9.45e-10
836	LPE(16:0) [sn1]	LPE	rs117880004	15	58662033	G	A	-0.683081	0.113162	1.69946e-09	-0.0068	0.3342	0.9839	-0.6135	0.1072	1.04e-08
837	LPE(16:0) [sn1]	LPE	rs2043085	15	58680954	C	T	-0.35655	0.0221721	1.32383e-56	-0.1895	0.037	2.971e-07	-0.3124	0.019	1.22e-60
838	LPE(16:0) [sn1]	LPE	rs75663614	15	58687040	C	T	-0.43644	0.0634381	6.90119e-12	-0.1561	0.0955	0.1019	-0.3506	0.0528	3.24e-11
839	LPE(16:0) [sn1]	LPE	rs62000866	15	58701049	A	T	0.325887	0.055111	3.66325e-09	-0.0052	0.1117	0.9631	0.2611	0.0494	1.27e-07
840	LPE(16:0) [sn1]	LPE	rs2070895	15	58723939	A	G	0.404542	0.0258228	1.6249e-53	0.2244	0.0438	3.106e-07	0.3581	0.0223	2.73e-58
841	LPE(16:0) [sn1]	LPE	rs35138338	15	58744481	T	C	-0.1545	0.0277302	2.69738e-08	-0.0822	0.0514	0.1098	-0.1382	0.0244	1.49e-08
842	LPE(16:0) [sn1]	LPE	rs4420638	19	45422946	G	A	0.169992	0.0306921	3.25445e-08	0.1286	0.0527	0.01466	0.1595	0.0265	1.81e-09
843	LPE(16:0) [sn2]	LPE	rs6689	6	32627700	G	A	0.27177	0.0449923	1.7552e-09	0.0163	0.0464	0.7248	0.1478	0.0323	4.66e-06
844	LPE(16:0) [sn2]	LPE	rs530885291	11	117053959	A	G	-1.76352	0.226893	9.54363e-15	0.0525	0.3542	0.8822	-1.2352	0.1911	1.01e-10
845	LPE(16:0) [sn2]	LPE	rs2899623	15	58579644	C	T	-0.239047	0.0309504	1.38779e-14	-0.1049	0.0517	0.04229	-0.2036	0.0266	1.73e-14
846	LPE(16:0) [sn2]	LPE	rs11071373	15	58646053	G	A	-0.157367	0.0276363	1.36323e-08	-0.0517	0.0453	0.2532	-0.1287	0.0236	4.88e-08
847	LPE(16:0) [sn2]	LPE	rs190182262	15	58659418	A	T	0.405253	0.0542516	1.0748e-13	-0.0403	0.087	0.6432	0.2805	0.046	1.11e-09
848	LPE(16:0) [sn2]	LPE	rs117880004	15	58662033	G	A	-0.634398	0.113245	2.24409e-08	-0.1018	0.3342	0.7607	-0.5795	0.1073	6.54e-08
849	LPE(16:0) [sn2]	LPE	rs2043085	15	58680954	C	T	-0.3542	0.0221909	7.96898e-56	-0.1791	0.037	1.305e-06	-0.3079	0.019	7.25e-59
850	LPE(16:0) [sn2]	LPE	rs75663614	15	58687040	C	T	-0.446385	0.0634393	2.27692e-12	-0.1722	0.0954	0.07115	-0.3624	0.0528	6.94e-12
851	LPE(16:0) [sn2]	LPE	rs62000866	15	58701049	A	T	0.332861	0.0551029	1.70118e-09	-0.0139	0.1117	0.9011	0.265	0.0494	8.21e-08
852	LPE(16:0) [sn2]	LPE	rs2070895	15	58723939	A	G	0.397208	0.0258679	1.31715e-51	0.2107	0.0439	1.594e-06	0.3491	0.0223	2.59e-55
853	LPE(16:0) [sn2]	LPE	rs35138338	15	58744481	T	C	-0.160443	0.0277234	7.74828e-09	-0.0771	0.0514	0.1338	-0.1417	0.0244	6.41e-09
854	LPE(16:0) [sn2]	LPE	rs4420638	19	45422946	G	A	0.170043	0.0306934	3.24229e-08	0.113	0.0528	0.03224	0.1556	0.0265	4.48e-09
855	LPE(17:0) [sn1]	LPE	rs74790254	8	23385228	C	G	0.922426	0.168699	4.89578e-08	0.44	0.4083	0.2812	0.8521	0.1559	4.63e-08
856	LPE(17:0) [sn1]	LPE	rs261290	15	58678720	C	T	-0.166487	0.0225567	1.91468e-13	-0.0891	0.0379	0.0189	-0.1463	0.0194	4.56e-14
857	LPE(17:0) [sn1]	LPE	rs2070895	15	58723939	A	G	0.187649	0.0260725	7.29809e-13	0.0399	0.0442	0.3667	0.1495	0.0225	2.79e-11
858	LPE(17:0) [sn2]	LPE	rs190182262	15	58659418	A	T	0.330714	0.0539846	1.0141e-09	0.0473	0.0872	0.588	0.2522	0.0459	3.92e-08
859	LPE(17:0) [sn2]	LPE	rs2043082	15	58674308	A	G	0.236625	0.0227469	5.42143e-25	0.0906	0.0378	0.01651	0.1978	0.0195	3.37e-24
860	LPE(17:0) [sn2]	LPE	rs62000866	15	58701049	A	T	0.323924	0.0546623	3.48832e-09	-0.0872	0.1117	0.4351	0.2445	0.0491	6.38e-07
861	LPE(17:0) [sn2]	LPE	rs2070895	15	58723939	A	G	0.249845	0.0261394	2.1459e-21	0.1149	0.0441	0.009188	0.2148	0.0225	1.28e-21
862	LPE(18:0) [sn1]	LPE	rs10165893	2	47845751	G	A	-0.227119	0.0415523	4.81408e-08	0.02	0.0674	0.7664	-0.1591	0.0354	6.88e-06
863	LPE(18:0) [sn1]	LPE	rs6689	6	32627700	G	A	0.254854	0.045103	1.76629e-08	0.0276	0.0464	0.5514	0.1445	0.0323	7.94e-06
864	LPE(18:0) [sn1]	LPE	rs530885291	11	117053959	A	G	-1.71568	0.227285	5.40676e-14	0.198	0.3542	0.5762	-1.1575	0.1913	1.44e-09
865	LPE(18:0) [sn1]	LPE	rs72739147	15	58571401	T	A	-0.232706	0.0319823	4.15629e-13	-0.0953	0.0539	0.07724	-0.197	0.0275	8.09e-13
866	LPE(18:0) [sn1]	LPE	rs11071373	15	58646053	G	A	-0.163931	0.027699	3.58995e-09	-0.0226	0.0453	0.6171	-0.1255	0.0236	1.1e-07
867	LPE(18:0) [sn1]	LPE	rs117486534	15	58669703	C	A	0.393602	0.0557642	2.04778e-12	0.01	0.0895	0.9115	0.2864	0.0473	1.45e-09
868	LPE(18:0) [sn1]	LPE	rs261290	15	58678720	C	T	-0.355008	0.0225674	2.86965e-54	-0.2104	0.0376	2.235e-08	-0.3168	0.0194	3.28e-60
869	LPE(18:0) [sn1]	LPE	rs75663614	15	58687040	C	T	-0.432732	0.0635438	1.1352e-11	-0.2134	0.0954	0.02524	-0.3653	0.0529	4.92e-12
870	LPE(18:0) [sn1]	LPE	rs62000866	15	58701049	A	T	0.333321	0.0552504	1.74928e-09	0.0501	0.1117	0.6538	0.2776	0.0495	2.07e-08
871	LPE(18:0) [sn1]	LPE	rs2070895	15	58723939	A	G	0.390659	0.0259497	1.05287e-49	0.2076	0.0439	2.237e-06	0.3432	0.0223	2.76e-53
872	LPE(18:0) [sn1]	LPE	rs35138338	15	58744481	T	C	-0.1613	0.0277605	6.81197e-09	-0.0471	0.0515	0.3606	-0.1356	0.0244	2.89e-08
873	LPE(18:0) [sn1]	LPE	rs79787170	15	58754942	G	A	0.414057	0.0736621	2.00484e-08	0.3398	0.1417	0.0165	0.3983	0.0654	1.11e-09
874	LPE(18:0) [sn1]	LPE	rs4420638	19	45422946	G	A	0.182499	0.0307338	3.12117e-09	0.1455	0.0527	0.005724	0.1731	0.0265	6.97e-11
875	LPE(18:0) [sn2]	LPE	rs6689	6	32627700	G	A	0.260747	0.0451496	8.57423e-09	0.0206	0.0464	0.6567	0.1439	0.0324	8.65e-06
876	LPE(18:0) [sn2]	LPE	rs530885291	11	117053959	A	G	-1.60776	0.227722	1.94262e-12	0.1608	0.3542	0.6497	-1.0905	0.1915	1.25e-08
877	LPE(18:0) [sn2]	LPE	rs58038553	15	58574324	G	A	-0.219721	0.0319595	7.19855e-12	-0.0822	0.0538	0.1268	-0.1839	0.0275	2.22e-11
878	LPE(18:0) [sn2]	LPE	rs11071373	15	58646053	G	A	-0.159355	0.0277489	1.02847e-08	-0.0282	0.0452	0.5337	-0.1235	0.0237	1.78e-07
879	LPE(18:0) [sn2]	LPE	rs117486534	15	58669703	C	A	0.389021	0.0558579	3.96334e-12	-0.0091	0.0895	0.9192	0.2774	0.0474	4.78e-09
880	LPE(18:0) [sn2]	LPE	rs261290	15	58678720	C	T	-0.344773	0.0226524	5.43702e-51	-0.2118	0.0376	1.772e-08	-0.3094	0.0194	3.15e-57
881	LPE(18:0) [sn2]	LPE	rs75663614	15	58687040	C	T	-0.439342	0.0636155	5.78191e-12	-0.2005	0.0954	0.03552	-0.3658	0.0529	4.77e-12
882	LPE(18:0) [sn2]	LPE	rs62000866	15	58701049	A	T	0.336303	0.0553254	1.33159e-09	0.0542	0.1117	0.6277	0.2807	0.0496	1.49e-08
883	LPE(18:0) [sn2]	LPE	rs2070895	15	58723939	A	G	0.387564	0.0260154	8.04165e-49	0.1841	0.044	2.831e-05	0.3348	0.0224	1.49e-50
884	LPE(18:0) [sn2]	LPE	rs11071382	15	58744440	A	T	-0.160381	0.0276626	7.23328e-09	-0.0472	0.0509	0.354	-0.1346	0.0243	3.09e-08
885	LPE(18:0) [sn2]	LPE	rs79787170	15	58754942	G	A	0.405835	0.0737498	3.92226e-08	0.3294	0.1417	0.0201	0.3895	0.0654	2.61e-09
886	LPE(18:0) [sn2]	LPE	rs4420638	19	45422946	G	A	0.19029	0.0307573	6.76107e-10	0.1264	0.0527	0.01647	0.1741	0.0266	5.66e-11
887	LPE(18:1) [sn1]	LPE	rs6550805	3	23892781	T	C	0.129705	0.0221906	5.37082e-09	0.0297	0.0357	0.4058	0.1018	0.0188	6.55e-08
888	LPE(18:1) [sn1]	LPE	rs174541	11	61565908	C	T	0.163583	0.0227901	8.22647e-13	0.0464	0.037	0.2098	0.1314	0.0194	1.29e-11
889	LPE(18:1) [sn1]	LPE	rs530885291	11	117053959	A	G	-1.43489	0.227087	3.00009e-10	0.2068	0.3542	0.5593	-0.9566	0.1912	5.61e-07
890	LPE(18:1) [sn1]	LPE	rs117486534	15	58669703	C	A	0.312993	0.055716	2.10862e-08	-0.0297	0.0896	0.7404	0.2174	0.0473	4.32e-06
891	LPE(18:1) [sn1]	LPE	rs261290	15	58678720	C	T	-0.264974	0.022749	6.91932e-31	-0.1107	0.0378	0.003442	-0.224	0.0195	1.49e-30
892	LPE(18:1) [sn1]	LPE	rs2070895	15	58723939	A	G	0.292817	0.0261876	1.62618e-28	0.1249	0.0441	0.004677	0.2491	0.0225	1.96e-28
893	LPE(18:1) [sn2]	LPE	rs6550805	3	23892781	T	C	0.127324	0.0221516	9.54976e-09	0.0295	0.0357	0.4081	0.1001	0.0188	1.04e-07
894	LPE(18:1) [sn2]	LPE	rs174561	11	61582708	C	T	0.165816	0.0237188	3.19372e-12	0.0319	0.0389	0.4118	0.1295	0.0202	1.61e-10
895	LPE(18:1) [sn2]	LPE	rs530885291	11	117053959	A	G	-1.25371	0.227023	3.6736e-08	0.2213	0.3542	0.532	-0.8241	0.1911	1.62e-05
896	LPE(18:1) [sn2]	LPE	rs2043085	15	58680954	C	T	-0.23965	0.0224486	2.92945e-26	-0.1145	0.0371	0.002013	-0.2061	0.0192	7.2e-27
897	LPE(18:1) [sn2]	LPE	rs1077834	15	58723479	C	T	0.262692	0.0262145	2.59549e-23	0.1167	0.044	0.008004	0.2244	0.0225	2.15e-23
898	LPE(18:2) [sn1]	LPE	rs174564	11	61588305	G	A	0.345078	0.0224359	4.74364e-52	0.2771	0.0367	4.03e-14	0.3266	0.0191	2.7e-65
899	LPE(18:2) [sn1]	LPE	rs117220229	11	61604324	A	T	0.343129	0.0582398	4.13756e-09	0.1623	0.0944	0.08549	0.2933	0.0496	3.28e-09
900	LPE(18:2) [sn1]	LPE	rs174472	11	61671956	G	A	0.143643	0.0218348	5.37614e-11	0.0736	0.0363	0.04271	0.1251	0.0187	2.35e-11
901	LPE(18:2) [sn1]	LPE	rs185446748	17	77443800	A	G	0.692234	0.123621	2.26134e-08	0.0611	0.2597	0.8141	0.5757	0.1116	2.51e-07
902	LPE(18:2) [sn2]	LPE	rs174564	11	61588305	G	A	0.345224	0.0224601	5.89475e-52	0.284	0.0366	8.878e-15	0.3285	0.0191	5.6e-66
903	LPE(18:2) [sn2]	LPE	rs117220229	11	61604324	A	T	0.348123	0.0583101	2.60173e-09	0.1614	0.0944	0.08719	0.2965	0.0496	2.26e-09
904	LPE(18:2) [sn2]	LPE	rs139957766	11	61607047	A	G	0.356185	0.065132	4.75786e-08	0.3198	0.1212	0.008307	0.348	0.0574	1.31e-09
905	LPE(18:2) [sn2]	LPE	rs174472	11	61671956	G	A	0.135725	0.0218884	6.17913e-10	0.0716	0.0363	0.04854	0.1186	0.0187	2.47e-10
906	LPE(18:2) [sn2]	LPE	rs185446748	17	77443800	A	G	0.732652	0.123743	3.41838e-09	0.1187	0.2597	0.6477	0.619	0.1117	3e-08
907	LPE(20:4) [sn1]	LPE	rs2453713	11	61414010	A	C	0.13299	0.0223931	3.11014e-09	0.0716	0.0356	0.04446	0.1156	0.019	1.08e-09
908	LPE(20:4) [sn1]	LPE	rs198435	11	61483324	C	G	0.189258	0.0345813	4.63225e-08	0.1718	0.0572	0.002665	0.1846	0.0296	4.45e-10
909	LPE(20:4) [sn1]	LPE	rs102275	11	61557803	C	T	-0.31236	0.0224947	1.35607e-42	-0.3542	0.0362	1.387e-22	-0.324	0.0191	1.76e-64
910	LPE(20:4) [sn1]	LPE	rs113268188	11	61634829	G	T	-0.215975	0.0346142	4.84692e-10	-0.1301	0.0576	0.02379	-0.1932	0.0297	7.41e-11
911	LPE(20:4) [sn1]	LPE	rs11045820	12	21329991	T	C	-0.198573	0.0294644	1.76808e-11	-0.178	0.0483	0.0002262	-0.193	0.0251	1.67e-14
912	LPE(20:4) [sn1]	LPE	rs73069037	12	21404866	C	A	0.238576	0.0298039	1.48469e-15	0.2302	0.0481	1.712e-06	0.2362	0.0253	1.11e-20
913	LPE(20:4) [sn1]	LPE	rs13329672	15	58699937	T	C	0.147508	0.0256664	9.62749e-09	0.0394	0.0414	0.3409	0.1175	0.0218	7.17e-08
914	LPE(20:4) [sn1]	LPE	rs1800588	15	58723675	T	C	0.176838	0.0267017	4.1282e-11	0.1237	0.0444	0.005313	0.1627	0.0229	1.15e-12
915	LPE(20:4) [sn2]	LPE	rs99780	11	61596633	T	C	-0.239454	0.0226543	1.04087e-25	-0.3042	0.0365	8.001e-17	-0.2574	0.0192	8.58e-41
916	LPE(20:4) [sn2]	LPE	rs4149056	12	21331549	C	T	0.197712	0.0309057	1.7348e-10	0.2287	0.0484	2.329e-06	0.2067	0.0261	2.14e-15
917	LPE(20:4) [sn2]	LPE	rs1800588	15	58723675	T	C	0.164334	0.0266147	7.2636e-10	0.1461	0.0443	0.0009793	0.1595	0.0228	2.74e-12
918	LPE(22:6) [sn1]	LPE	rs4149056	12	21331549	C	T	0.177917	0.0309965	1.00269e-08	0.2631	0.0482	4.928e-08	0.2028	0.0261	7.42e-15
919	LPE(22:6) [sn1]	LPE	rs11045856	12	21350689	G	T	-0.158865	0.025438	4.62283e-10	-0.1671	0.0404	3.53e-05	-0.1612	0.0215	6.95e-14
920	LPE(22:6) [sn1]	LPE	rs10468017	15	58678512	T	C	0.153133	0.0242019	2.84265e-10	0.1555	0.0393	7.67e-05	0.1538	0.0206	8.57e-14
921	LPE(22:6) [sn1]	LPE	rs1800588	15	58723675	T	C	0.161518	0.0266793	1.58331e-09	0.2124	0.044	1.429e-06	0.1752	0.0228	1.64e-14
922	LPE(22:6) [sn2]	LPE	rs4726518	7	142046935	C	T	0.186477	0.0339093	4.03986e-08	0.0092	0.058	0.8745	0.1413	0.0293	1.39e-06
923	LPE(22:6) [sn2]	LPE	rs11045856	12	21350689	G	T	-0.152669	0.0253523	1.85075e-09	-0.1646	0.0404	4.642e-05	-0.156	0.0215	3.71e-13
924	LPE(22:6) [sn2]	LPE	rs12369881	12	21391352	A	G	0.179786	0.0297197	1.5595e-09	0.2218	0.0481	4.067e-06	0.1914	0.0253	3.79e-14
925	LPE(22:6) [sn2]	LPE	rs13329672	15	58699937	T	C	0.179034	0.0254761	2.40954e-12	0.0934	0.0411	0.02308	0.1553	0.0217	7.49e-13
926	LPE(22:6) [sn2]	LPE	rs1800588	15	58723675	T	C	0.168628	0.0265631	2.48901e-10	0.2434	0.0439	3.039e-08	0.1886	0.0227	1.06e-16
927	LPE(P-16:0)	LPE(P)	rs56154925	19	55737798	T	C	-0.167286	0.0281038	2.84392e-09	-0.0532	0.0475	0.2631	-0.1377	0.0242	1.25e-08
928	LPE(P-18:0)	LPE(P)	rs535640733	8	41034695	T	A	0.718664	0.129568	3.05436e-08	0.0347	0.2051	0.8656	0.5236	0.1095	1.76e-06
929	LPE(P-20:0)	LPE(P)	rs113210216	1	116477981	A	G	-0.282822	0.0513143	3.80812e-08	-0.006	0.081	0.9411	-0.2035	0.0433	2.67e-06
930	LPE(P-20:0)	LPE(P)	rs152341	5	59845963	A	T	0.157679	0.0224659	2.54694e-12	0.1756	0.0357	8.736e-07	0.1628	0.019	1.13e-17
931	LPE(P-20:0)	LPE(P)	rs102275	11	61557803	C	T	-0.135191	0.0228801	3.69769e-09	-0.2148	0.0369	5.957e-09	-0.1573	0.0194	6.11e-16
932	LPI(18:0) [sn1]	LPI	rs1781221	1	63006842	C	A	0.156391	0.0233447	2.49739e-11	0.128	0.0383	0.000841	0.1487	0.0199	8.77e-14
933	LPI(18:0) [sn1]	LPI	rs2576452	19	54676433	T	C	-0.151405	0.022265	1.16681e-11	0.0368	0.0383	0.3366	-0.1038	0.0192	6.86e-08
933	LPI(18:0) [sn1]	LPI	rs174556	11	61580635	T	C	-0.130069	0.0237847	4.99095e-08	-0.0567	0.0388	0.1438	-0.11	0.0203	5.75e-08
934	LPI(18:0) [sn2]	LPI	rs4915853	1	63191577	A	C	0.13376	0.022336	2.35524e-09	0.1284	0.0375	0.0006115	0.1324	0.0192	5.26e-12
935	LPI(18:0) [sn2]	LPI	rs626283	19	54677001	C	G	-0.148265	0.0221875	2.61282e-11	0.0873	0.0379	0.02125	-0.0881	0.0191	4.16e-06
936	LPI(18:2) [sn1]	LPI	rs174556	11	61580635	T	C	0.172879	0.0236657	3.22274e-13	0.0692	0.0388	0.07462	0.1448	0.0202	7.79e-13
937	LPI(18:2) [sn1]	LPI	rs117643023	19	54670992	G	A	-0.309503	0.0549367	1.91664e-08	-0.1509	0.0965	0.118	-0.2707	0.0477	1.43e-08
938	LPI(18:2) [sn1]	LPI	rs11668882	19	54675097	C	T	0.24366	0.0218995	2.31846e-28	0.2653	0.0374	1.367e-12	0.2492	0.0189	1.11e-39
939	LPI(18:2) [sn2]	LPI	rs174544	11	61567753	A	C	0.169343	0.0235251	7.25507e-13	0.1102	0.0386	0.004344	0.1534	0.0201	2.32e-14
940	LPI(18:2) [sn2]	LPI	rs8736	19	54677189	T	C	0.222483	0.0217847	3.28679e-24	0.2723	0.0374	3.487e-13	0.2351	0.0188	8.95e-36
941	LPI(20:4) [sn1]	LPI	rs174533	11	61549025	A	G	-0.25069	0.0227487	8.70121e-28	-0.2484	0.0368	1.497e-11	-0.2501	0.0194	3.39e-38
942	LPI(20:4) [sn1]	LPI	rs11045856	12	21350689	G	T	-0.203687	0.0253231	1.12655e-15	-0.2922	0.0399	2.455e-13	-0.2291	0.0214	8.73e-27
943	LPI(20:4) [sn1]	LPI	rs55695203	12	21357753	C	G	0.316688	0.0306413	1.02447e-24	0.5109	0.0466	5.729e-28	0.3753	0.0256	1.18e-48
944	LPI(20:4) [sn1]	LPI	rs641738	19	54676763	T	C	-0.217739	0.0219102	4.92716e-23	-0.0942	0.0376	0.01231	-0.1865	0.0189	7e-23
945	LPI(20:4) [sn2]	LPI	rs174574	11	61600342	C	A	0.210005	0.0226352	3.97938e-20	0.2414	0.0366	4.451e-11	0.2187	0.0193	6.96e-30
946	LPI(20:4) [sn2]	LPI	rs4149056	12	21331549	C	T	0.272882	0.0305694	6.98891e-19	0.4239	0.0476	4.975e-19	0.317	0.0257	6.37e-35
947	LPI(20:4) [sn2]	LPI	rs11045856	12	21350689	G	T	-0.158564	0.0252446	3.67639e-10	-0.2614	0.0401	6.83e-11	-0.1878	0.0214	1.47e-18
948	LPI(20:4) [sn2]	LPI	rs56100337	13	110708120	A	G	-0.263963	0.0476912	3.27163e-08	0.0141	0.0835	0.8657	-0.1955	0.0414	2.33e-06
949	LPI(20:4) [sn2]	LPI	rs641738	19	54676763	T	C	-0.213273	0.0217443	1.84659e-22	-0.1103	0.0376	0.003363	-0.1875	0.0188	2.3e-23
950	PC(14:0_16:0)	PC	rs4900175	14	93612444	G	C	0.140259	0.0249735	2.06945e-08	0.0203	0.052	0.6964	0.1178	0.0225	1.68e-07
951	PC(14:0_20:4)	PC	rs174537	11	61552680	T	G	-0.281425	0.0226537	1.00138e-34	-0.3771	0.036	1.289e-25	-0.3085	0.0192	3.25e-58
952	PC(14:0_20:4)	PC	rs11539526	11	61633770	T	C	-0.207575	0.0344872	1.88496e-09	-0.1651	0.0576	0.004126	-0.1963	0.0296	3.2e-11
953	PC(14:0_20:4)	PC	rs174467	11	61662661	G	T	0.174962	0.0315293	3.03294e-08	0.0741	0.0642	0.2484	0.1554	0.0283	4.03e-08
954	PC(14:0_22:6)	PC	rs4246215	11	61564299	T	G	-0.142625	0.0227579	4.09802e-10	-0.0584	0.0371	0.1159	-0.1196	0.0194	7.06e-10
955	PC(15:0_20:3)	PC	rs115037740	3	13143295	T	C	-0.711552	0.126989	2.21473e-08	-0.3564	0.244	0.144	-0.6358	0.1126	1.65e-08
956	PC(15:0_20:3)	PC	rs193250731	11	61567670	G	T	0.395549	0.0627002	3.13697e-10	0.2431	0.1023	0.01754	0.3539	0.0535	3.59e-11
957	PC(15:0_20:3)	PC	rs174549	11	61571382	A	G	0.325383	0.0232164	1.95146e-43	0.3219	0.0378	1.735e-17	0.3244	0.0198	2.03e-60
958	PC(15:0_20:4)	PC	rs198457	11	61471678	T	C	0.211427	0.0285276	1.46685e-13	0.1786	0.0449	7.074e-05	0.202	0.0241	5e-17
959	PC(15:0_20:4)	PC	rs117110139	11	61557422	A	G	-0.343782	0.0627744	4.53512e-08	-0.4084	0.1005	4.863e-05	-0.3619	0.0532	1.07e-11
960	PC(15:0_20:4)	PC	rs61897792	11	61586886	T	C	0.231101	0.0374893	8.04883e-10	0.1899	0.0838	0.02351	0.2242	0.0342	5.68e-11
961	PC(15:0_20:4)	PC	rs174564	11	61588305	G	A	-0.524159	0.0217252	1.17838e-120	-0.6097	0.0339	3.539e-72	-0.549	0.0183	7.99e-198
962	PC(15:0_20:4)	PC	rs174569	11	61594164	C	T	-0.613564	0.0921457	3.05752e-11	-0.3647	0.1441	0.0114	-0.5414	0.0776	3.1e-12
963	PC(15:0_20:4)	PC	rs139957766	11	61607047	A	G	-0.579301	0.0648594	6.12909e-19	-0.7569	0.1185	1.682e-10	-0.6202	0.0569	1.13e-27
964	PC(15:0_20:4)	PC	rs73487492	11	61621611	G	A	-0.299004	0.0497387	1.96477e-09	-0.4659	0.0794	4.326e-09	-0.3461	0.0421	2.18e-16
965	PC(15:0_20:4)	PC	rs7118175	11	61639358	T	C	0.366218	0.0404062	1.80662e-19	0.4198	0.0697	1.679e-09	0.3797	0.035	1.72e-27
966	PC(15:0_20:4)	PC	rs7115739	11	61641717	G	T	0.437527	0.0669142	7.06825e-11	0.3887	0.1031	0.000163	0.423	0.0561	4.8e-14
967	PC(15:0_20:4)	PC	rs174467	11	61662661	G	T	0.293896	0.0313868	1.17955e-20	0.2089	0.0639	0.001072	0.2773	0.0282	7.11e-23
968	PC(15:0_20:4)	PC	rs2736601	11	61705521	T	C	-0.266778	0.0453881	4.51611e-09	-0.3078	0.0731	2.525e-05	-0.2782	0.0386	5.37e-13
969	PC(15:0_20:4)	PC	rs195161	11	61724583	G	T	0.138829	0.0230646	1.8767e-09	0.1684	0.0373	6.48e-06	0.147	0.0196	6.83e-14
970	PC(15:0_20:4)	PC	rs1800009	11	61730234	C	T	-0.145753	0.0235488	6.76775e-10	-0.1234	0.0373	0.0009468	-0.1394	0.0199	2.59e-12
971	PC(15:0_20:4)	PC	rs11075253	16	15148646	A	C	0.134178	0.0242818	3.50241e-08	0.0274	0.0392	0.4843	0.1045	0.0206	4.08e-07
972	PC(15:0_20:4)	PC	rs764439	20	8438789	T	C	0.139983	0.0232513	1.86109e-09	0.0824	0.0388	0.03382	0.1248	0.0199	3.96e-10
973	PC(15:0_22:6)	PC	rs4246215	11	61564299	T	G	-0.14921	0.0227694	6.19474e-11	-0.078	0.0371	0.03528	-0.1297	0.0194	2.3e-11
974	PC(15-MHDA_18:2)	PC	rs174564	11	61588305	G	A	0.225051	0.0228352	1.19948e-22	0.1851	0.0371	6e-07	0.2141	0.0194	3.46e-28
975	PC(15-MHDA_18:2)	PC	rs1532624	16	57005479	A	C	0.139505	0.0222613	3.99471e-10	0.0411	0.0361	0.2556	0.1124	0.019	3.01e-09
976	PC(15-MHDA_20:4)	PC	rs198441	11	61508379	G	A	0.137578	0.0235108	5.21901e-09	0.1713	0.0382	7.508e-06	0.1468	0.02	2.29e-13
977	PC(15-MHDA_20:4)	PC	rs174569	11	61594164	C	T	-0.562693	0.0922432	1.13722e-09	-0.1949	0.1443	0.1767	-0.456	0.0777	4.44e-09
978	PC(15-MHDA_20:4)	PC	rs99780	11	61596633	T	C	-0.388445	0.0223297	1.65187e-65	-0.3813	0.036	3.425e-26	-0.3865	0.019	3.52e-92
979	PC(15-MHDA_20:4)	PC	rs139957766	11	61607047	A	G	-0.453513	0.0651108	3.74626e-12	-0.5813	0.1196	1.179e-06	-0.4827	0.0572	3.16e-17
980	PC(15-MHDA_20:4)	PC	rs113003506	11	61629377	T	C	-0.249324	0.0342657	4.01184e-13	-0.251	0.0575	1.269e-05	-0.2498	0.0294	2.15e-17
981	PC(15-MHDA_20:4)	PC	rs7115739	11	61641717	G	T	0.386	0.0670157	8.99829e-09	0.3425	0.1028	0.000868	0.373	0.0561	3.06e-11
982	PC(15-MHDA_20:4)	PC	rs174467	11	61662661	G	T	0.201892	0.0315545	1.73248e-10	0.131	0.0641	0.04092	0.1881	0.0283	3.07e-11
983	PC(15-MHDA_22:6)	PC	rs174599	11	61621556	C	G	-0.126429	0.023031	4.22117e-08	-0.0817	0.0483	0.09082	-0.1181	0.0208	1.32e-08
984	PC(16:0_16:0)	PC	rs1713222	2	21271323	G	A	0.1718	0.0303969	1.66963e-08	0.0377	0.048	0.4331	0.1335	0.0257	2.04e-07
985	PC(16:0_16:0)	PC	rs198441	11	61508379	G	A	0.134611	0.023476	1.03531e-08	0.0896	0.0385	0.01984	0.1224	0.02	1.01e-09
986	PC(16:0_16:0)	PC	rs4246215	11	61564299	T	G	-0.196511	0.0227652	8.26683e-18	-0.1963	0.0366	8.459e-08	-0.1965	0.0193	3.01e-24
987	PC(16:0_16:0)	PC	rs7412	19	45412079	T	C	-0.324345	0.0401748	9.59693e-16	-0.1408	0.0755	0.06218	-0.2838	0.0355	1.21e-15
988	PC(16:0_18:0)	PC	rs478588	2	21297149	G	A	0.182603	0.0282931	1.22016e-10	-0.0049	0.0445	0.9121	0.1286	0.0239	7.19e-08
989	PC(16:0_18:0)	PC	rs198441	11	61508379	G	A	0.133389	0.023502	1.46475e-08	0.1001	0.0384	0.009123	0.1243	0.02	5.57e-10
990	PC(16:0_18:0)	PC	rs174537	11	61552680	T	G	-0.223752	0.0229544	3.04935e-22	-0.2591	0.0367	1.678e-12	-0.2337	0.0195	3.25e-33
991	PC(16:0_18:0)	PC	rs142158911	19	11190534	A	G	-0.212794	0.034687	9.17312e-10	-0.2108	0.0545	0.0001085	-0.2122	0.0293	4.05e-13
992	PC(16:0_18:0)	PC	rs7412	19	45412079	T	C	-0.404397	0.0400359	1.04692e-23	-0.1915	0.0755	0.01124	-0.3577	0.0354	4.89e-24
993	PC(16:0_18:0)	PC	rs12721051	19	45422160	G	C	0.173948	0.030677	1.50667e-08	0.0779	0.053	0.1412	0.1498	0.0265	1.66e-08
994	PC(16:0_18:1)	PC	rs56156922	16	56987369	C	T	0.142472	0.0241034	3.63314e-09	0.0439	0.0389	0.2595	0.1151	0.0205	1.93e-08
995	PC(16:0_18:2)	PC	rs174554	11	61579463	G	A	0.304644	0.0226878	2.47956e-40	0.3359	0.0363	2.216e-20	0.3134	0.0192	1.17e-59
996	PC(16:0_18:2)	PC	rs117220229	11	61604324	A	T	0.353137	0.0584875	1.68383e-09	0.2099	0.0945	0.02631	0.3134	0.0497	2.92e-10
997	PC(16:0_18:2)	PC	rs7118175	11	61639358	T	C	-0.226671	0.040581	2.45327e-08	-0.1933	0.0704	0.006074	-0.2184	0.0352	5.31e-10
998	PC(16:0_18:2)	PC	rs138483664	11	83576684	A	G	1.12483	0.203341	3.32233e-08	-0.2357	0.3784	0.5334	0.82	0.1791	4.7e-06
999	PC(16:0_18:2)	PC	rs56156922	16	56987369	C	T	0.157939	0.0241816	7.18801e-11	0.114	0.0388	0.003312	0.1456	0.0205	1.28e-12
1000	PC(16:0_18:2)	PC	rs7412	19	45412079	T	C	-0.240922	0.0402345	2.3917e-09	-0.0249	0.0756	0.7414	-0.1932	0.0355	5.31e-08
1001	PC(16:0_18:3) (a)	PC	rs174564	11	61588305	G	A	0.318593	0.0225808	3.89944e-44	0.3193	0.0364	1.833e-18	0.3188	0.0192	5.79e-62
1002	PC(16:0_18:3) (a)	PC	rs117220229	11	61604324	A	T	0.354332	0.0584221	1.45504e-09	0.2421	0.0944	0.01028	0.3232	0.0497	7.64e-11
1003	PC(16:0_18:3) (a)	PC	rs9939224	16	57002732	G	T	0.184661	0.0275084	2.15924e-11	0.0477	0.0442	0.2812	0.1465	0.0234	3.61e-10
1004	PC(16:0_18:3) (b)	PC	rs12446515	16	56987015	T	C	0.160459	0.0241149	3.24437e-11	0.094	0.0391	0.01627	0.1421	0.0205	4.36e-12
1005	PC(16:0_20:3) (a)	PC	rs10792318	11	61531443	G	A	0.15674	0.0268061	5.36576e-09	0.2672	0.0566	2.377e-06	0.177	0.0242	2.8e-13
1006	PC(16:0_20:3) (a)	PC	rs193250731	11	61567670	G	T	0.444948	0.0629266	1.75671e-12	0.3526	0.1025	0.0005835	0.4197	0.0536	5.06e-15
1007	PC(16:0_20:3) (a)	PC	rs174556	11	61580635	T	C	0.310986	0.0234241	2.12713e-39	0.2686	0.0382	2.172e-12	0.2994	0.02	8.58e-51
1008	PC(16:0_20:3) (a)	PC	rs7500839	16	15060466	T	C	0.16826	0.0289435	6.66504e-09	-0.0311	0.0485	0.5211	0.1159	0.0249	3.1e-06
1009	PC(16:0_20:3) (a)	PC	rs62039480	16	15137450	A	G	-0.205641	0.0233068	1.53567e-18	-0.0839	0.0372	0.02397	-0.1713	0.0197	4.16e-18
1010	PC(16:0_20:3) (a)	PC	rs35429473	16	15179788	G	A	0.207661	0.0344986	1.87003e-09	0.0565	0.0762	0.4588	0.182	0.0314	7.06e-09
1011	PC(16:0_20:3) (a)	PC	rs141502961	16	15499531	T	C	0.175474	0.0297747	4.13066e-09	0.1093	0.0593	0.06514	0.1621	0.0266	1.1e-09
1012	PC(16:0_20:3) (a)	PC	rs56156922	16	56987369	C	T	0.137072	0.0242472	1.65885e-08	0.0298	0.0391	0.446	0.1072	0.0206	1.94e-07
1013	PC(16:0_20:3) (a)	PC	rs7412	19	45412079	T	C	-0.237463	0.0403907	4.46673e-09	-0.1457	0.0755	0.05384	-0.2171	0.0356	1.1e-09
1014	PC(16:0_20:3) (b)	PC	rs1535	11	61597972	G	A	-0.235662	0.0227503	9.06376e-25	-0.2569	0.0366	2.284e-12	-0.2416	0.0193	7.35e-36
1015	PC(16:0_20:3) (b)	PC	rs77167250	11	61633947	T	C	-0.197408	0.0345206	1.13906e-08	-0.1637	0.0576	0.004473	-0.1885	0.0296	1.94e-10
1016	PC(16:0_20:3) (b)	PC	rs1146919	13	78332556	T	G	0.130412	0.0237157	3.99692e-08	0.0943	0.0385	0.01441	0.1205	0.0202	2.44e-09
1017	PC(16:0_20:4)	PC	rs11230741	11	61351107	A	G	0.190164	0.028964	5.94057e-11	0.152	0.0561	0.00668	0.1821	0.0257	1.46e-12
1018	PC(16:0_20:4)	PC	rs35703574	11	61439682	A	G	0.31544	0.0556373	1.55892e-08	0.101	0.1087	0.3527	0.2709	0.0495	4.5e-08
1019	PC(16:0_20:4)	PC	rs198462	11	61524119	A	G	0.189031	0.0218318	6.42786e-18	0.2149	0.0357	1.736e-09	0.1961	0.0186	6.42e-26
1020	PC(16:0_20:4)	PC	rs117301449	11	61548004	A	G	-0.781753	0.12772	1.00019e-09	-1.2211	0.2218	3.7e-08	-0.8911	0.1107	8.21e-16
1021	PC(16:0_20:4)	PC	rs117110139	11	61557422	A	G	-0.350416	0.0627972	2.54512e-08	-0.264	0.1008	0.008805	-0.3262	0.0533	9.28e-10
1022	PC(16:0_20:4)	PC	rs740006	11	61557868	C	T	0.24598	0.0391009	3.41895e-10	0.3693	0.0681	5.889e-08	0.2765	0.0339	3.48e-16
1023	PC(16:0_20:4)	PC	rs61897792	11	61586886	T	C	0.272155	0.0374663	4.70594e-13	0.3017	0.0834	0.0003006	0.2771	0.0342	5.18e-16
1024	PC(16:0_20:4)	PC	rs174567	11	61593005	G	A	-0.61157	0.0209588	2.08237e-168	-0.7	0.0328	4.53e-101	-0.6372	0.0177	4.56e-285
1025	PC(16:0_20:4)	PC	rs174569	11	61594164	C	T	-0.685429	0.0921448	1.19627e-13	-0.4816	0.1439	0.0008194	-0.6262	0.0776	7.09e-16
1026	PC(16:0_20:4)	PC	rs139957766	11	61607047	A	G	-0.695928	0.0646634	1.13073e-26	-0.8953	0.1178	2.986e-14	-0.7421	0.0567	3.72e-39
1027	PC(16:0_20:4)	PC	rs117983270	11	61611710	C	T	-0.360819	0.065306	3.58993e-08	-0.389	0.1139	0.0006349	-0.3678	0.0567	8.45e-11
1028	PC(16:0_20:4)	PC	rs73487492	11	61621611	G	A	-0.304341	0.0497068	1.02743e-09	-0.5363	0.0788	1.01e-11	-0.3704	0.042	1.26e-18
1029	PC(16:0_20:4)	PC	rs113003506	11	61629377	T	C	-0.367259	0.0340234	8.09367e-27	-0.3453	0.0573	1.71e-09	-0.3615	0.0293	4.49e-35
1030	PC(16:0_20:4)	PC	rs17764288	11	61633736	A	G	-0.719346	0.101029	1.23853e-12	-0.4084	0.1775	0.02139	-0.6433	0.0878	2.37e-13
1031	PC(16:0_20:4)	PC	rs7115739	11	61641717	G	T	0.46309	0.0669194	5.3426e-12	0.5078	0.1027	7.658e-07	0.4764	0.0561	1.95e-17
1032	PC(16:0_20:4)	PC	rs174467	11	61662661	G	T	0.30361	0.0313635	7.0444e-22	0.1628	0.064	0.01096	0.2763	0.0282	9.98e-23
1033	PC(16:0_20:4)	PC	rs2524292	11	61695146	G	T	-0.376056	0.045103	1.01591e-16	-0.3783	0.0732	2.381e-07	-0.3767	0.0384	1.03e-22
1034	PC(16:0_20:4)	PC	rs972354	11	61717607	T	C	-0.258828	0.0361577	9.39558e-13	-0.2943	0.0606	1.19e-06	-0.2682	0.0311	5.82e-18
1035	PC(16:0_20:4)	PC	rs1800009	11	61730234	C	T	-0.169894	0.0235251	6.35695e-13	-0.1386	0.0374	0.0002074	-0.161	0.0199	6.07e-16
1036	PC(16:0_20:4)	PC	rs191790331	11	61764082	A	G	-0.613327	0.109429	2.22673e-08	-0.4813	0.2894	0.09636	-0.5968	0.1024	5.52e-09
1037	PC(16:0_20:4)	PC	rs11644601	16	15172118	C	T	0.135925	0.0243095	2.45417e-08	0.0467	0.0389	0.2298	0.1108	0.0206	7.57e-08
1038	PC(16:0_20:5)	PC	rs579383	11	61536583	A	G	-0.12334	0.0223261	3.47211e-08	-0.0418	0.0358	0.243	-0.1005	0.0189	1.12e-07
1039	PC(16:0_20:5)	PC	rs174564	11	61588305	G	A	-0.393191	0.0222755	4.27754e-67	-0.2107	0.037	1.264e-08	-0.3447	0.0191	6.69e-73
1040	PC(16:0_20:5)	PC	rs139957766	11	61607047	A	G	-0.43919	0.0650844	1.69449e-11	-0.204	0.1212	0.09237	-0.3866	0.0573	1.57e-11
1041	PC(16:0_20:5)	PC	rs7118175	11	61639358	T	C	0.329729	0.0404212	4.32937e-16	0.1569	0.0707	0.02644	0.2871	0.0351	2.77e-16
1042	PC(16:0_20:5)	PC	rs174472	11	61671956	G	A	-0.142336	0.0219385	9.76152e-11	0.0228	0.0362	0.529	-0.098	0.0188	1.76e-07
1043	PC(16:0_22:6)	PC	rs2295601	6	11005686	A	G	-0.152481	0.0257227	3.32928e-09	-0.0785	0.0421	0.0623	-0.1324	0.022	1.63e-09
1044	PC(16:0_22:6)	PC	rs4246215	11	61564299	T	G	-0.176143	0.0227284	1.16845e-14	-0.069	0.0371	0.06276	-0.1469	0.0194	3.47e-14
1045	PC(16:0_22:6)	PC	rs174472	11	61671956	G	A	-0.120261	0.0219305	4.46658e-08	0.0578	0.0364	0.1123	-0.0728	0.0188	0.0001057
1046	PC(16:1_18:2)	PC	rs603424	10	102075479	A	G	-0.211614	0.0289246	2.98886e-13	-0.2221	0.046	1.394e-06	-0.2146	0.0245	1.91e-18
1047	PC(16:1_18:2)	PC	rs174564	11	61588305	G	A	0.296331	0.0226633	2.52266e-38	0.2753	0.0368	7.16e-14	0.2905	0.0193	3.05e-51
1048	PC(16:1_18:2)	PC	rs56156922	16	56987369	C	T	0.148055	0.0241611	9.63361e-10	0.0634	0.0388	0.1022	0.1244	0.0205	1.31e-09
1049	PC(16:1_18:2)	PC	rs7412	19	45412079	T	C	-0.220712	0.0402795	4.50154e-08	-0.0404	0.0755	0.5928	-0.1808	0.0355	3.65e-07
1050	PC(16:1_20:4)	PC	rs174581	11	61606683	A	G	-0.316497	0.0226069	2.09945e-43	-0.3334	0.0363	4.348e-20	-0.3212	0.0192	7.14e-63
1051	PC(16:1_20:4)	PC	rs139957766	11	61607047	A	G	-0.40258	0.0652287	7.37265e-10	-0.4307	0.1202	0.0003405	-0.409	0.0573	9.81e-13
1052	PC(16:1_20:4)	PC	rs11539526	11	61633770	T	C	-0.247981	0.0345972	8.75101e-13	-0.1119	0.0576	0.0521	-0.2119	0.0297	9.02e-13
1053	PC(16:1_20:4)	PC	rs174467	11	61662661	G	T	0.190808	0.031596	1.66703e-09	0.0561	0.0642	0.3826	0.1645	0.0283	6.48e-09
1054	PC(16:1_20:4)	PC	rs739846	19	19419071	A	G	-0.257589	0.04045	2.08118e-10	-0.1162	0.0697	0.09577	-0.222	0.035	2.24e-10
1055	PC(16:1_22:6)	PC	rs140632087	7	152701309	G	A	-1.02785	0.176979	7.02445e-09	-0.6746	0.4468	0.131	-0.9799	0.1645	2.59e-09
1056	PC(16:1_22:6)	PC	rs603424	10	102075479	A	G	-0.158665	0.0289996	4.66956e-08	-0.0917	0.0463	0.04754	-0.1398	0.0246	1.28e-08
1057	PC(17:0_18:2)	PC	rs174550	11	61571478	C	T	0.159373	0.0229815	5.01197e-12	0.148	0.0371	6.651e-05	0.1562	0.0195	1.29e-15
1058	PC(17:0_18:2)	PC	rs7205804	16	57004889	A	G	0.149444	0.022243	2.04905e-11	0.081	0.0361	0.02483	0.1306	0.0189	5.3e-12
1059	PC(17:0_18:2)	PC	rs62100612	18	71594287	G	A	-0.163191	0.0291139	2.20679e-08	-0.0709	0.0606	0.2418	-0.1459	0.0262	2.71e-08
1060	PC(17:0_20:4)	PC	rs198461	11	61524366	C	A	0.191336	0.0219208	3.65127e-18	0.2405	0.0357	1.54e-11	0.2048	0.0187	5.47e-28
1061	PC(17:0_20:4)	PC	rs117110139	11	61557422	A	G	-0.402923	0.0628263	1.55271e-10	-0.387	0.1004	0.0001166	-0.3984	0.0533	7.4e-14
1062	PC(17:0_20:4)	PC	rs61897792	11	61586886	T	C	0.290049	0.0374597	1.31077e-14	0.1825	0.0838	0.02953	0.2721	0.0342	1.76e-15
1063	PC(17:0_20:4)	PC	rs174564	11	61588305	G	A	-0.591226	0.0213304	1.98523e-155	-0.5875	0.0342	3.737e-66	-0.5902	0.0181	2.97e-233
1064	PC(17:0_20:4)	PC	rs174569	11	61594164	C	T	-0.701816	0.0922255	3.2837e-14	-0.3172	0.144	0.02756	-0.5899	0.0777	3.05e-14
1065	PC(17:0_20:4)	PC	rs139957766	11	61607047	A	G	-0.610075	0.0649313	8.91136e-21	-0.7827	0.1185	3.938e-11	-0.6499	0.0569	3.54e-30
1066	PC(17:0_20:4)	PC	rs73487492	11	61621611	G	A	-0.35223	0.049736	1.62546e-12	-0.4028	0.0795	3.975e-07	-0.3665	0.0422	3.53e-18
1067	PC(17:0_20:4)	PC	rs113003506	11	61629377	T	C	-0.316083	0.0341902	3.61666e-20	-0.2975	0.0574	2.201e-07	-0.3112	0.0294	3.17e-26
1068	PC(17:0_20:4)	PC	rs17764288	11	61633736	A	G	-0.668997	0.101292	4.39394e-11	-0.4968	0.1773	0.005064	-0.6266	0.0879	1.04e-12
1069	PC(17:0_20:4)	PC	rs7115739	11	61641717	G	T	0.483814	0.0669794	6.02664e-13	0.456	0.1025	8.699e-06	0.4755	0.0561	2.26e-17
1070	PC(17:0_20:4)	PC	rs174467	11	61662661	G	T	0.287648	0.0314596	9.01558e-20	0.1834	0.0639	0.004125	0.2673	0.0282	2.79e-21
1071	PC(17:0_20:4)	PC	rs2736601	11	61705521	T	C	-0.346529	0.0453645	2.65613e-14	-0.3068	0.0731	2.672e-05	-0.3355	0.0385	3.18e-18
1072	PC(17:0_20:4)	PC	rs2727261	11	61712131	C	T	0.232276	0.0354507	6.2366e-11	0.274	0.0574	1.828e-06	0.2438	0.0302	6.39e-16
1073	PC(17:0_20:4)	PC	rs1800009	11	61730234	C	T	-0.1492	0.0235867	2.89183e-10	-0.142	0.0374	0.0001437	-0.1471	0.0199	1.6e-13
1074	PC(17:0_20:4)	PC	rs191790331	11	61764082	A	G	-0.691353	0.109586	3.04838e-10	-0.8461	0.2885	0.003361	-0.7109	0.1024	3.95e-12
1075	PC(17:0_20:4)	PC	rs4963452	11	61815803	C	T	-0.172515	0.0314842	4.49584e-08	-0.1037	0.0503	0.03934	-0.1532	0.0267	9.58e-09
1076	PC(17:0_22:6)	PC	rs4246215	11	61564299	T	G	-0.192739	0.0226836	2.5672e-17	-0.1148	0.037	0.00189	-0.1714	0.0193	7.51e-19
1077	PC(17:1_18:2)	PC	rs12258488	10	122221312	A	G	-0.296487	0.0505217	4.68034e-09	0.1737	0.0863	0.044	-0.1764	0.0436	5.21e-05
1078	PC(17:1_18:2)	PC	rs174550	11	61571478	C	T	0.339005	0.0225776	1.50498e-49	0.3071	0.0365	4.005e-17	0.3302	0.0192	2.89e-66
1079	PC(17:1_18:2)	PC	rs117220229	11	61604324	A	T	0.338308	0.0586106	8.37422e-09	0.3791	0.0942	5.666e-05	0.3497	0.0498	2.1e-12
1080	PC(17:1_18:2)	PC	rs7942717	11	61647288	A	G	-0.260522	0.0393742	4.0653e-11	-0.2324	0.0706	0.0009905	-0.2538	0.0344	1.55e-13
1081	PC(17:1_18:2)	PC	rs183130	16	56991363	T	C	0.175604	0.0240055	2.98586e-13	0.0844	0.0387	0.02915	0.1502	0.0204	1.77e-13
1082	PC(18:0_18:1)	PC	rs4751996	10	118397894	G	A	0.121852	0.0220093	3.24113e-08	0.0939	0.0361	0.009323	0.1143	0.0188	1.2e-09
1083	PC(18:0_18:2)	PC	rs174562	11	61585144	G	A	0.180621	0.0230398	5.90255e-15	0.1564	0.0375	3.057e-05	0.174	0.0196	7.85e-19
1084	PC(18:0_18:2)	PC	rs56156922	16	56987369	C	T	0.163715	0.0242147	1.52837e-11	0.1126	0.0389	0.003765	0.1494	0.0206	3.59e-13
1085	PC(18:0_18:2)	PC	rs7412	19	45412079	T	C	-0.264697	0.0403423	6.01755e-11	0.0184	0.0755	0.807	-0.2018	0.0356	1.41e-08
1086	PC(18:0_20:3)	PC	rs968567	11	61595564	T	C	0.316165	0.0282377	1.22948e-28	0.315	0.0462	9.218e-12	0.3158	0.0241	2.92e-39
1087	PC(18:0_20:3)	PC	rs141802851	15	98911772	A	G	-1.66141	0.2845	5.59165e-09	-0.2008	0.4473	0.6535	-1.2407	0.2401	2.36e-07
1088	PC(18:0_20:3)	PC	rs7500839	16	15060466	T	C	0.196969	0.028872	1.05524e-11	-0.0214	0.0485	0.6588	0.1399	0.0248	1.73e-08
1089	PC(18:0_20:3)	PC	rs8059755	16	15119607	C	T	-0.283473	0.027545	1.45369e-24	-0.1874	0.046	4.691e-05	-0.2581	0.0236	9.14e-28
1090	PC(18:0_20:3)	PC	rs12928099	16	15150505	A	C	0.27089	0.0240372	4.76331e-29	0.1264	0.039	0.001177	0.231	0.0205	1.4e-29
1091	PC(18:0_20:3)	PC	rs145377251	16	15303608	A	G	-0.18542	0.0276917	2.37714e-11	-0.0818	0.0567	0.1495	-0.1655	0.0249	2.94e-11
1092	PC(18:0_20:3)	PC	rs35694612	16	15768249	A	G	0.139554	0.0248635	2.09564e-08	0.0853	0.0397	0.03179	0.1243	0.0211	3.7e-09
1093	PC(18:0_20:4)	PC	rs11230741	11	61351107	A	G	0.190934	0.0290122	5.2419e-11	0.1347	0.0561	0.01632	0.1791	0.0258	3.68e-12
1094	PC(18:0_20:4)	PC	rs35703574	11	61439682	A	G	0.322577	0.0556751	7.56559e-09	0.1373	0.1086	0.2062	0.284	0.0495	9.88e-09
1095	PC(18:0_20:4)	PC	rs198442	11	61506468	T	C	-0.124003	0.0221408	2.25851e-08	-0.0549	0.0361	0.1277	-0.1051	0.0189	2.55e-08
1096	PC(18:0_20:4)	PC	rs556261560	11	61515326	T	C	-0.52527	0.0942571	2.62939e-08	-0.6746	0.2778	0.01515	-0.5407	0.0893	1.38e-09
1097	PC(18:0_20:4)	PC	rs198461	11	61524366	C	A	0.235873	0.0218344	7.13009e-27	0.2092	0.0358	5.076e-09	0.2286	0.0186	1.38e-34
1098	PC(18:0_20:4)	PC	rs117301449	11	61548004	A	G	-0.764385	0.127799	2.36999e-09	-1.0129	0.223	5.581e-06	-0.8258	0.1109	9.51e-14
1099	PC(18:0_20:4)	PC	rs117110139	11	61557422	A	G	-0.444514	0.0626716	1.49851e-12	-0.3672	0.1004	0.000256	-0.4229	0.0532	1.82e-15
1100	PC(18:0_20:4)	PC	rs740006	11	61557868	C	T	0.260515	0.0390948	2.96192e-11	0.3737	0.0681	4.13e-08	0.2885	0.0339	1.74e-17
1101	PC(18:0_20:4)	PC	rs61897792	11	61586886	T	C	0.318837	0.0373286	1.89116e-17	0.2717	0.0836	0.001147	0.311	0.0341	7.18e-20
1102	PC(18:0_20:4)	PC	rs174564	11	61588305	G	A	-0.693535	0.020583	4.63365e-220	-0.7048	0.0328	1.35e-102	-0.6967	0.0174	0
1103	PC(18:0_20:4)	PC	rs174569	11	61594164	C	T	-0.842401	0.0918693	6.93223e-20	-0.4276	0.1441	0.003002	-0.7225	0.0775	1.09e-20
1104	PC(18:0_20:4)	PC	rs139957766	11	61607047	A	G	-0.742788	0.0644735	2.82512e-30	-0.9203	0.1179	6.065e-15	-0.7836	0.0566	1.25e-43
1105	PC(18:0_20:4)	PC	rs117983270	11	61611710	C	T	-0.362111	0.0653585	3.30689e-08	-0.3831	0.1141	0.0007851	-0.3673	0.0567	9.38e-11
1106	PC(18:0_20:4)	PC	rs73487492	11	61621611	G	A	-0.433188	0.0495621	3.36587e-18	-0.5283	0.079	2.267e-11	-0.4601	0.042	6.08e-28
1107	PC(18:0_20:4)	PC	rs17764288	11	61633736	A	G	-0.720541	0.101146	1.20299e-12	-0.4038	0.1773	0.02274	-0.6427	0.0878	2.55e-13
1108	PC(18:0_20:4)	PC	rs11539526	11	61633770	T	C	-0.366265	0.0343797	3.44061e-26	-0.3402	0.0569	2.24e-09	-0.3593	0.0294	2.73e-34
1109	PC(18:0_20:4)	PC	rs7115739	11	61641717	G	T	0.566812	0.0667835	2.84522e-17	0.5247	0.1024	3.02e-07	0.5543	0.0559	3.87e-23
1110	PC(18:0_20:4)	PC	rs174467	11	61662661	G	T	0.347106	0.0312441	2.88238e-28	0.1815	0.0639	0.004531	0.3152	0.0281	2.98e-29
1111	PC(18:0_20:4)	PC	rs2524292	11	61695146	G	T	-0.40734	0.0450576	2.31604e-19	-0.407	0.0733	2.78e-08	-0.4072	0.0384	2.66e-26
1112	PC(18:0_20:4)	PC	rs2727261	11	61712131	C	T	0.285572	0.0353657	8.51414e-16	0.296	0.0574	2.561e-07	0.2884	0.0301	9.91e-22
1113	PC(18:0_20:4)	PC	rs1735379	11	61726396	A	G	0.172452	0.0315281	4.75403e-08	0.1769	0.0648	0.006329	0.1733	0.0284	9.78e-10
1114	PC(18:0_20:4)	PC	rs1800009	11	61730234	C	T	-0.18747	0.023506	1.98033e-15	-0.1525	0.0373	4.385e-05	-0.1775	0.0199	4.41e-19
1115	PC(18:0_20:4)	PC	rs191790331	11	61764082	A	G	-0.716398	0.109652	7.17269e-11	-0.7028	0.2889	0.015	-0.7147	0.1025	3.14e-12
1116	PC(18:0_20:4)	PC	rs2319626	14	21565149	C	G	0.169258	0.0291488	6.8251e-09	0.0108	0.0472	0.8185	0.1255	0.0248	4.17e-07
1117	PC(18:0_20:4)	PC	rs12928099	16	15150505	A	C	0.136456	0.0242897	2.08009e-08	0.035	0.0391	0.3708	0.1082	0.0206	1.57e-07
1118	PC(18:0_22:4)	PC	rs1535	11	61597972	G	A	-0.318997	0.0226094	4.16038e-44	-0.303	0.0364	9.135e-17	-0.3146	0.0192	2.98e-60
1119	PC(18:0_22:4)	PC	rs139957766	11	61607047	A	G	-0.412811	0.0652096	2.66406e-10	-0.4318	0.1201	0.000322	-0.4171	0.0573	3.35e-13
1120	PC(18:0_22:4)	PC	rs77167250	11	61633947	T	C	-0.20052	0.0346664	7.80329e-09	-0.1954	0.0575	0.0006771	-0.1992	0.0297	1.97e-11
1121	PC(18:0_22:4)	PC	rs174467	11	61662661	G	T	0.19133	0.0315819	1.48922e-09	0.0707	0.0642	0.2709	0.1678	0.0283	3.18e-09
1122	PC(18:0_22:5) (n3)/PC(20:1_20:4)	PC	rs145500159	6	16232493	C	G	-0.888622	0.147335	1.74615e-09	0.1403	0.1866	0.452	-0.4934	0.1156	1.98e-05
1123	PC(18:0_22:5) (n3)/PC(20:1_20:4)	PC	rs1535	11	61597972	G	A	-0.302262	0.022687	1.24774e-39	-0.3081	0.0364	2.637e-17	-0.3039	0.0193	4.11e-56
1124	PC(18:0_22:5) (n3)/PC(20:1_20:4)	PC	rs113003506	11	61629377	T	C	-0.199529	0.0343313	6.85562e-09	-0.0356	0.0579	0.5382	-0.1569	0.0295	1.08e-07
1125	PC(18:0_22:5) (n3)/PC(20:1_20:4)	PC	rs174467	11	61662661	G	T	0.174173	0.0316267	3.863e-08	0.1079	0.0641	0.09251	0.1612	0.0284	1.32e-08
1126	PC(18:0_22:5) (n6)	PC	rs3756963	6	11022154	C	T	-0.183161	0.0255476	8.73736e-13	-0.1995	0.0413	1.374e-06	-0.1877	0.0217	5.75e-18
1127	PC(18:0_22:5) (n6)	PC	rs6479877	10	64878118	G	C	0.13108	0.0225202	6.25266e-09	0.0495	0.0361	0.1706	0.1083	0.0191	1.48e-08
1128	PC(18:0_22:5) (n6)	PC	rs174565	11	61591636	G	C	-0.337687	0.0316449	3.42644e-26	-0.2978	0.0534	2.504e-08	-0.3273	0.0272	2.74e-33
1129	PC(18:0_22:5) (n6)	PC	rs174626	11	61637057	A	G	0.160237	0.022128	5.31042e-13	0.1289	0.0353	0.0002593	0.1514	0.0187	6.72e-16
1130	PC(18:0_22:5) (n6)	PC	rs12928099	16	15150505	A	C	0.151484	0.0242602	4.60415e-10	0.0267	0.039	0.4931	0.1167	0.0206	1.48e-08
1131	PC(18:0_22:6)	PC	rs2295601	6	11005686	A	G	-0.140998	0.0257916	4.83391e-08	-0.0769	0.0421	0.06786	-0.1235	0.022	1.96e-08
1132	PC(18:0_22:6)	PC	rs174541	11	61565908	C	T	-0.224953	0.022653	5.52821e-23	-0.1144	0.037	0.001961	-0.1948	0.0193	6.48e-24
1133	PC(18:0_22:6)	PC	rs174472	11	61671956	G	A	-0.136845	0.0219465	4.91506e-10	0.0448	0.0364	0.2193	-0.0885	0.0188	2.51e-06
1134	PC(18:1_18:1)	PC	rs350163	1	4567158	A	G	-0.802949	0.140696	1.21687e-08	-0.0751	0.4473	0.8667	-0.7374	0.1342	3.92e-08
1135	PC(18:1_18:1)	PC	rs174562	11	61585144	G	A	0.230838	0.0228601	1.00265e-23	0.1845	0.0373	7.774e-07	0.2182	0.0195	4.47e-29
1136	PC(18:1_18:1)	PC	rs56156922	16	56987369	C	T	0.153604	0.0241269	2.10279e-10	0.0234	0.0388	0.5453	0.1173	0.0205	1.04e-08
1137	PC(18:1_18:2)	PC	rs174562	11	61585144	G	A	0.29189	0.022758	6.44424e-37	0.1317	0.0376	0.0004586	0.2489	0.0195	1.95e-37
1138	PC(18:1_18:2)	PC	rs183130	16	56991363	T	C	0.183632	0.0239918	2.3319e-14	0.0718	0.0387	0.06341	0.1525	0.0204	7.31e-14
1139	PC(18:1_20:3)	PC	rs10792318	11	61531443	G	A	0.195699	0.0266831	2.67612e-13	0.2457	0.0567	1.482e-05	0.2048	0.0241	2.25e-17
1140	PC(18:1_20:3)	PC	rs117110139	11	61557422	A	G	0.500914	0.0624205	1.28507e-15	0.3331	0.1015	0.001031	0.4549	0.0532	1.18e-17
1141	PC(18:1_20:3)	PC	rs174556	11	61580635	T	C	0.402918	0.0230253	3.98889e-66	0.309	0.038	4.44e-16	0.3777	0.0197	5.68e-82
1142	PC(18:1_20:3)	PC	rs117983270	11	61611710	C	T	0.368725	0.0651619	1.64744e-08	0.3326	0.1146	0.003707	0.3599	0.0566	2.11e-10
1143	PC(18:1_20:3)	PC	rs2727261	11	61712131	C	T	-0.203902	0.0353261	8.56661e-09	-0.1466	0.0578	0.01121	-0.1883	0.0301	4.17e-10
1144	PC(18:1_20:3)	PC	rs7500839	16	15060466	T	C	0.181151	0.0288603	3.8462e-10	-0.0344	0.0485	0.4779	0.1248	0.0248	4.85e-07
1145	PC(18:1_20:3)	PC	rs62039480	16	15137450	A	G	-0.214504	0.0232395	3.97368e-20	-0.0801	0.0372	0.0314	-0.1768	0.0197	3.01e-19
1146	PC(18:1_20:3)	PC	rs11075261	16	15303093	A	G	0.132814	0.0228478	6.49721e-09	-0.0773	0.0471	0.1003	0.0927	0.0206	6.45e-06
1147	PC(18:1_20:3)	PC	rs58542926	19	19379549	T	C	-0.26751	0.0403554	3.79606e-11	-0.0714	0.0703	0.3099	-0.2189	0.035	4e-10
1148	PC(18:1_22:6) (a)	PC	rs174536	11	61551927	C	A	0.149588	0.0229877	8.4498e-11	0.2447	0.0367	2.573e-11	0.1764	0.0195	1.36e-19
1149	PC(18:2_18:2)	PC	rs174562	11	61585144	G	A	0.273801	0.0227236	7.70314e-33	0.2035	0.0373	4.824e-08	0.2548	0.0194	2.24e-39
1150	PC(18:2_18:2)	PC	rs247616	16	56989590	T	C	0.147408	0.024068	9.75958e-10	0.0863	0.0388	0.02601	0.1304	0.0204	1.8e-10
1151	PC(18:2_20:5)	PC	rs174584	11	61610750	A	G	-0.169312	0.0229679	2.03359e-13	-0.0849	0.0373	0.02274	-0.1461	0.0196	7.97e-14
1152	PC(18:2_20:5)	PC	rs8107974	19	19388500	T	A	-0.221548	0.0399103	2.975e-08	-0.2373	0.0697	0.0006595	-0.2254	0.0346	7.53e-11
1153	PC(20:0_20:4)	PC	rs198462	11	61524119	A	G	0.165231	0.021885	5.22826e-14	0.2122	0.0357	2.914e-09	0.178	0.0187	1.45e-21
1154	PC(20:0_20:4)	PC	rs61897792	11	61586886	T	C	0.224423	0.0375409	2.44703e-09	0.1704	0.0839	0.04222	0.2154	0.0343	3.25e-10
1155	PC(20:0_20:4)	PC	rs174564	11	61588305	G	A	-0.460784	0.0220502	3.12562e-92	-0.5898	0.0342	1.845e-66	-0.4986	0.0185	2.67e-159
1156	PC(20:0_20:4)	PC	rs174569	11	61594164	C	T	-0.567579	0.0923118	8.49634e-10	-0.4248	0.1442	0.003221	-0.5261	0.0777	1.32e-11
1157	PC(20:0_20:4)	PC	rs139957766	11	61607047	A	G	-0.471721	0.0650998	5.14627e-13	-0.7741	0.1192	8.415e-11	-0.5412	0.0571	2.76e-21
1158	PC(20:0_20:4)	PC	rs73487492	11	61621611	G	A	-0.324345	0.0496813	7.43581e-11	-0.4633	0.0795	5.559e-09	-0.3634	0.0421	6.36e-18
1159	PC(20:0_20:4)	PC	rs11539526	11	61633770	T	C	-0.222322	0.0346131	1.48444e-10	-0.2422	0.0572	2.305e-05	-0.2276	0.0296	1.51e-14
1160	PC(20:0_20:4)	PC	rs7115739	11	61641717	G	T	0.463867	0.0669254	4.787e-12	0.4968	0.1025	1.247e-06	0.4737	0.056	2.81e-17
1161	PC(20:0_20:4)	PC	rs174467	11	61662661	G	T	0.236247	0.0315211	7.90331e-14	0.2084	0.0639	0.001096	0.2308	0.0283	3.2e-16
1162	PC(20:0_20:4)	PC	rs2524292	11	61695146	G	T	-0.279158	0.0452903	7.64595e-10	-0.3529	0.0734	1.545e-06	-0.2995	0.0385	7.93e-15
1163	PC(20:0_20:4)	PC	rs1800009	11	61730234	C	T	-0.143181	0.0235718	1.35681e-09	-0.1338	0.0372	0.0003203	-0.1405	0.0199	1.7e-12
1164	PC(20:0_20:4)	PC	rs56156922	16	56987369	C	T	0.139588	0.0242414	8.9773e-09	-0.0086	0.039	0.8265	0.0984	0.0206	1.79e-06
1165	PC(20:0_20:4)	PC	rs7412	19	45412079	T	C	-0.256254	0.0403798	2.41908e-10	-0.0649	0.0755	0.3895	-0.2137	0.0356	1.95e-09
1166	PC(31:0) (b)	PC	rs174564	11	61588305	G	A	-0.134325	0.022981	5.38281e-09	-0.1342	0.0372	0.0003149	-0.1343	0.0196	6.6e-12
1167	PC(32:2)	PC	rs174564	11	61588305	G	A	0.192996	0.0228958	4.74735e-17	0.1569	0.0371	2.334e-05	0.183	0.0195	5.73e-21
1168	PC(33:0) (a)	PC	rs174599	11	61621556	C	G	-0.131466	0.0230552	1.24775e-08	-0.1266	0.0482	0.008656	-0.1306	0.0208	3.46e-10
1169	PC(33:0) (b)	PC	rs174584	11	61610750	A	G	-0.182811	0.0229758	2.18581e-15	-0.1511	0.037	4.487e-05	-0.174	0.0195	4.99e-19
1170	PC(33:0) (b)	PC	rs7412	19	45412079	T	C	-0.221964	0.040162	3.49488e-08	0.0266	0.0757	0.7252	-0.1673	0.0355	2.4e-06
1171	PC(33:2)	PC	rs174545	11	61569306	G	C	0.181063	0.022951	4.19199e-15	0.1413	0.0371	0.0001406	0.1701	0.0195	2.98e-18
1172	PC(33:2)	PC	rs7205804	16	57004889	A	G	0.126713	0.0222947	1.39163e-08	0.0749	0.0361	0.03825	0.1124	0.019	3.13e-09
1173	PC(34:5)	PC	rs174537	11	61552680	T	G	-0.236223	0.0227267	6.25446e-25	-0.1661	0.0371	7.384e-06	-0.2171	0.0194	3.91e-29
1174	PC(34:5)	PC	rs11668104	19	19426181	A	G	-0.204294	0.0341786	2.43418e-09	-0.1908	0.058	0.0009997	-0.2008	0.0294	9.09e-12
1175	PC(35:5)	PC	rs174564	11	61588305	G	A	-0.364169	0.0224317	1.48422e-57	-0.22	0.037	2.689e-09	-0.3254	0.0192	1.46e-64
1176	PC(35:5)	PC	rs139957766	11	61607047	A	G	-0.387398	0.0651494	2.9599e-09	-0.2102	0.1212	0.08298	-0.3477	0.0574	1.37e-09
1177	PC(35:5)	PC	rs7118175	11	61639358	T	C	0.285606	0.0404847	1.96965e-12	0.1164	0.0707	0.09956	0.2438	0.0351	3.91e-12
1178	PC(35:5)	PC	rs7115739	11	61641717	G	T	0.367801	0.0669028	4.0635e-08	0.1024	0.104	0.3249	0.2901	0.0563	2.52e-07
1179	PC(35:5)	PC	rs174472	11	61671956	G	A	-0.146541	0.0219326	2.63886e-11	0.0003	0.0361	0.9931	-0.107	0.0188	1.15e-08
1180	PC(36:0)	PC	rs4653568	1	224396329	G	A	0.130096	0.0229426	1.50004e-08	0.1092	0.036	0.002415	0.124	0.0193	1.43e-10
1181	PC(36:0)	PC	rs7412	19	45412079	T	C	-0.257176	0.0403152	2.06648e-10	-0.1002	0.0756	0.1851	-0.2224	0.0356	4.04e-10
1182	PC(36:6) (a)	PC	rs1535	11	61597972	G	A	-0.255958	0.0227154	5.70739e-29	-0.1627	0.037	1.1e-05	-0.2304	0.0194	1.14e-32
1183	PC(36:6) (a)	PC	rs113003506	11	61629377	T	C	-0.2188	0.0341887	1.69571e-10	0.0714	0.0579	0.2179	-0.1438	0.0294	1.03e-06
1184	PC(36:6) (a)	PC	rs11672355	19	19462702	C	G	-0.22212	0.0343184	1.05562e-10	-0.1673	0.058	0.003908	-0.2079	0.0295	1.93e-12
1185	PC(38:2)	PC	rs568938	2	21303616	T	C	0.167639	0.028307	3.55203e-09	-0.0599	0.0444	0.1777	0.1019	0.0239	1.96e-05
1186	PC(38:2)	PC	rs174566	11	61592362	G	A	0.24205	0.022857	7.72197e-26	0.2993	0.0365	2.531e-16	0.2582	0.0194	1.69e-40
1187	PC(38:2)	PC	rs7412	19	45412079	T	C	-0.271279	0.0404108	2.14568e-11	-0.1316	0.0755	0.08152	-0.2402	0.0356	1.57e-11
1188	PC(38:4) (b)	PC	rs968567	11	61595564	T	C	0.197386	0.0283867	4.02392e-12	0.1825	0.0467	9.175e-05	0.1934	0.0243	1.54e-15
1189	PC(38:4) (b)	PC	rs8059755	16	15119607	C	T	-0.188471	0.0276492	1.04395e-11	-0.1329	0.0462	0.004052	-0.1738	0.0237	2.38e-13
1190	PC(38:4) (b)	PC	rs12928099	16	15150505	A	C	0.18316	0.0241457	3.93473e-14	0.0368	0.0391	0.3463	0.1427	0.0205	3.7e-12
1191	PC(38:4) (b)	PC	rs58542926	19	19379549	T	C	-0.235842	0.0402275	4.90516e-09	-0.0396	0.0703	0.5733	-0.1874	0.0349	7.96e-08
1192	PC(38:5) (a)	PC	rs198461	11	61524366	C	A	0.143531	0.0219507	6.8093e-11	0.2047	0.0359	1.16e-08	0.1602	0.0187	1.17e-17
1193	PC(38:5) (a)	PC	rs61897792	11	61586886	T	C	0.216829	0.0375314	8.50762e-09	0.1678	0.0839	0.04547	0.2086	0.0343	1.13e-09
1194	PC(38:5) (a)	PC	rs174581	11	61606683	A	G	-0.440884	0.0221012	2.40006e-84	-0.5216	0.0349	1.252e-50	-0.464	0.0187	1.99e-136
1195	PC(38:5) (a)	PC	rs139957766	11	61607047	A	G	-0.450377	0.0651539	5.40988e-12	-0.613	0.1197	3.025e-07	-0.4876	0.0572	1.59e-17
1196	PC(38:5) (a)	PC	rs11539526	11	61633770	T	C	-0.277716	0.0345212	1.12007e-15	-0.1902	0.0574	0.0009179	-0.2544	0.0296	7.83e-18
1197	PC(38:5) (a)	PC	rs7115739	11	61641717	G	T	0.387277	0.0670478	8.18915e-09	0.4493	0.1022	1.111e-05	0.4059	0.0561	4.49e-13
1198	PC(38:5) (a)	PC	rs174467	11	61662661	G	T	0.229865	0.0315197	3.64501e-13	0.1428	0.0641	0.02577	0.2129	0.0283	5.16e-14
1199	PC(38:5) (b)	PC	rs198460	11	61524974	A	G	0.169867	0.021969	1.2822e-14	0.061	0.0365	0.09462	0.1409	0.0188	7.1e-14
1200	PC(38:5) (b)	PC	rs61897792	11	61586886	T	C	0.247047	0.0375349	5.53391e-11	0.1127	0.084	0.1796	0.2247	0.0343	5.51e-11
1201	PC(38:5) (b)	PC	rs174564	11	61588305	G	A	-0.52111	0.0217118	7.58802e-119	-0.3492	0.0363	6.797e-22	-0.4758	0.0186	8.08e-144
1202	PC(38:5) (b)	PC	rs174569	11	61594164	C	T	-0.628751	0.0923554	1.12222e-11	-0.2783	0.1445	0.05409	-0.5271	0.0778	1.26e-11
1203	PC(38:5) (b)	PC	rs139957766	11	61607047	A	G	-0.531666	0.0650964	4.05141e-16	-0.3452	0.1203	0.004119	-0.4894	0.0573	1.25e-17
1204	PC(38:5) (b)	PC	rs73487492	11	61621611	G	A	-0.338035	0.049738	1.21254e-11	-0.4048	0.0796	3.653e-07	-0.3568	0.0422	2.7e-17
1205	PC(38:5) (b)	PC	rs7118175	11	61639358	T	C	0.360777	0.0404876	7.07598e-19	0.2154	0.0705	0.002236	0.3247	0.0351	2.26e-20
1206	PC(38:5) (b)	PC	rs7115739	11	61641717	G	T	0.494164	0.0669718	1.89095e-13	0.2222	0.1038	0.03241	0.4143	0.0563	1.83e-13
1207	PC(38:5) (b)	PC	rs174467	11	61662661	G	T	0.270916	0.031484	1.0728e-17	0.1047	0.0641	0.1027	0.2386	0.0283	3.08e-17
1208	PC(38:5) (b)	PC	rs2524292	11	61695146	G	T	-0.290125	0.045337	1.70139e-10	-0.1295	0.074	0.07995	-0.2463	0.0387	1.88e-10
1209	PC(38:5) (b)	PC	rs195161	11	61724583	G	T	0.132185	0.0231194	1.14716e-08	0.101	0.0374	0.006984	0.1236	0.0197	3.34e-10
1210	PC(38:5) (b)	PC	rs1800009	11	61730234	C	T	-0.149187	0.0235899	2.84979e-10	-0.0573	0.0375	0.1263	-0.1232	0.02	6.94e-10
1211	PC(38:5) (b)	PC	rs11644601	16	15172118	C	T	0.143566	0.0243446	3.94604e-09	-0.0135	0.0388	0.7272	0.0992	0.0206	1.5e-06
1212	PC(38:5) (b)	PC	rs11668104	19	19426181	A	G	-0.195718	0.0344826	1.46113e-08	-0.1043	0.0581	0.07245	-0.1719	0.0296	6.74e-09
1213	PC(38:6) (a)	PC	rs520987	11	61521446	A	C	0.12415	0.0220316	1.84328e-08	0.1293	0.0362	0.0003523	0.1255	0.0188	2.53e-11
1214	PC(38:6) (a)	PC	rs174578	11	61605499	A	T	-0.335627	0.0225278	7.25298e-49	-0.3688	0.036	1.307e-24	-0.345	0.0191	6.41e-73
1215	PC(38:6) (a)	PC	rs11539526	11	61633770	T	C	-0.234365	0.034601	1.41621e-11	-0.073	0.0576	0.2049	-0.1916	0.0297	1.06e-10
1216	PC(38:6) (a)	PC	rs56156922	16	56987369	C	T	0.164482	0.0241922	1.188e-11	0.0745	0.0389	0.05555	0.1394	0.0205	1.16e-11
1217	PC(38:6) (a)	PC	rs8107974	19	19388500	T	A	-0.253594	0.0401176	2.81709e-10	-0.2563	0.0696	0.0002307	-0.2543	0.0348	2.56e-13
1218	PC(38:7) (c)	PC	rs174581	11	61606683	A	G	-0.147039	0.0229676	1.67059e-10	-0.1174	0.0371	0.001565	-0.1389	0.0195	1.18e-12
1219	PC(39:5) (a)	PC	rs174560	11	61581764	C	T	-0.179211	0.0235778	3.50156e-14	-0.1674	0.0385	1.375e-05	-0.176	0.0201	2.09e-18
1220	PC(39:5) (b)	PC	rs174581	11	61606683	A	G	-0.322242	0.0225856	3.96211e-45	-0.3146	0.0364	5.616e-18	-0.3201	0.0192	1.87e-62
1221	PC(39:5) (b)	PC	rs113003506	11	61629377	T	C	-0.20858	0.0342811	1.28732e-09	-0.0454	0.0579	0.4335	-0.1663	0.0295	1.75e-08
1222	PC(39:5) (b)	PC	rs174467	11	61662661	G	T	0.184849	0.0315972	5.21354e-09	0.1147	0.0641	0.07364	0.1711	0.0283	1.56e-09
1223	PC(40:7) (a)	PC	rs6717276	2	207435767	A	G	0.145893	0.0261352	2.54563e-08	-0.0141	0.0431	0.7433	0.1028	0.0223	4.18e-06
1224	PC(40:7) (a)	PC	rs968567	11	61595564	T	C	0.189092	0.0285223	3.7151e-11	0.0412	0.0469	0.3798	0.1491	0.0244	9.38e-10
1225	PC(40:7) (a)	PC	rs174570	11	61597212	T	C	-0.236671	0.031846	1.3393e-13	-0.0869	0.0537	0.1054	-0.1977	0.0274	5.27e-13
1226	PC(40:7) (a)	PC	rs7500839	16	15060466	T	C	0.165475	0.0288862	1.11816e-08	0.0008	0.0485	0.9861	0.1224	0.0248	8.16e-07
1227	PC(40:7) (a)	PC	rs8059755	16	15119607	C	T	-0.183969	0.027704	3.55489e-11	-0.0506	0.0464	0.2761	-0.1489	0.0238	3.83e-10
1228	PC(40:7) (a)	PC	rs11644601	16	15172118	C	T	0.194584	0.0241718	1.10114e-15	0.0873	0.0388	0.0245	0.1646	0.0205	1.04e-15
1229	PC(40:7) (a)	PC	rs739846	19	19419071	A	G	-0.332888	0.0402749	1.7972e-16	-0.202	0.0699	0.003867	-0.3003	0.0349	7.7e-18
1230	PC(40:8)	PC	rs4246215	11	61564299	T	G	-0.213838	0.0227155	7.45035e-21	-0.2219	0.0365	1.209e-09	-0.2161	0.0193	3.88e-29
1231	PC(40:8)	PC	rs173539	16	56988044	T	C	0.136447	0.0240186	1.4222e-08	0.0814	0.0387	0.03544	0.1211	0.0204	2.93e-09
1232	PC(O-16:0/16:0)	PC(O)	rs6895193	5	35179593	G	A	0.143386	0.0239087	2.14234e-09	-0.032	0.0381	0.4014	0.0938	0.0202	3.61e-06
1233	PC(O-16:0/16:0)	PC(O)	rs56228609	16	56987765	T	C	0.148463	0.0243252	1.11576e-09	0.2223	0.0389	1.12e-08	0.1692	0.0206	2.35e-16
1234	PC(O-16:0/16:0)	PC(O)	rs7412	19	45412079	T	C	-0.22974	0.0402614	1.26828e-08	0.023	0.0757	0.7615	-0.174	0.0355	9.82e-07
1235	PC(O-16:0/20:3)	PC(O)	rs76376981	11	61418816	C	G	0.344479	0.058221	3.49279e-09	0.4757	0.101	2.476e-06	0.3772	0.0504	7.52e-14
1236	PC(O-16:0/20:3)	PC(O)	rs174556	11	61580635	T	C	0.406685	0.0227514	1.44355e-68	0.3725	0.0377	4.722e-23	0.3976	0.0195	1.29e-92
1237	PC(O-16:0/20:3)	PC(O)	rs174602	11	61624414	C	T	0.186532	0.0289104	1.20887e-10	0.2463	0.0592	3.179e-05	0.198	0.026	2.47e-14
1238	PC(O-16:0/20:3)	PC(O)	rs526126	11	61624885	C	G	-0.195703	0.0300659	8.57755e-11	-0.2642	0.0612	1.588e-05	-0.209	0.027	9.54e-15
1239	PC(O-16:0/20:4)	PC(O)	rs198461	11	61524366	C	A	0.153354	0.0218765	2.74653e-12	0.1525	0.036	2.262e-05	0.1531	0.0187	2.59e-16
1240	PC(O-16:0/20:4)	PC(O)	rs99780	11	61596633	T	C	-0.38315	0.0222816	4.80282e-64	-0.4428	0.0356	1.793e-35	-0.3999	0.0189	1.79e-99
1241	PC(O-16:0/20:4)	PC(O)	rs139957766	11	61607047	A	G	-0.380609	0.0650383	5.18285e-09	-0.4543	0.1204	0.0001622	-0.3972	0.0572	3.89e-12
1242	PC(O-16:0/20:4)	PC(O)	rs11539526	11	61633770	T	C	-0.198744	0.0345418	9.36609e-09	-0.2456	0.0574	1.883e-05	-0.2112	0.0296	9.62e-13
1243	PC(O-16:0/20:4)	PC(O)	rs174467	11	61662661	G	T	0.177822	0.031493	1.76796e-08	0.1577	0.064	0.01374	0.1739	0.0283	7.55e-10
1244	PC(O-16:0/20:4)	PC(O)	rs56156922	16	56987369	C	T	0.146266	0.0241373	1.48685e-09	0.0826	0.0391	0.03451	0.1287	0.0205	3.7e-10
1245	PC(O-16:0/22:6)	PC(O)	rs4246215	11	61564299	T	G	-0.140853	0.0227947	6.95904e-10	-0.0772	0.0371	0.03716	-0.1234	0.0194	2.08e-10
1246	PC(O-18:0/18:1)	PC(O)	rs8012828	14	64233980	T	C	0.373319	0.0292414	1.29759e-36	0.1178	0.0507	0.02005	0.3094	0.0253	2.45e-34
1247	PC(O-18:0/18:1)	PC(O)	rs139853214	14	64279435	A	C	0.61168	0.109094	2.16712e-08	-0.433	0.2144	0.04341	0.3968	0.0972	4.49e-05
1248	PC(O-18:0/18:1)	PC(O)	rs7412	19	45412079	T	C	-0.326824	0.0400275	4.46599e-16	0.026	0.0756	0.7306	-0.2496	0.0354	1.72e-12
1249	PC(O-18:0/18:1)	PC(O)	rs364585	20	12962718	G	A	-0.162019	0.0224166	5.67992e-13	-0.0842	0.0373	0.02406	-0.1414	0.0192	1.87e-13
1250	PC(O-18:0/18:2)	PC(O)	rs174562	11	61585144	G	A	0.170541	0.0229525	1.39218e-13	0.0847	0.0377	0.02456	0.1473	0.0196	5.71e-14
1251	PC(O-18:0/20:4)	PC(O)	rs520987	11	61521446	A	C	0.148197	0.0219111	1.54603e-11	0.1628	0.0361	6.467e-06	0.1521	0.0187	4.58e-16
1252	PC(O-18:0/20:4)	PC(O)	rs99780	11	61596633	T	C	-0.346756	0.0224323	1.5315e-52	-0.4201	0.0358	7.818e-32	-0.3675	0.019	2.8e-83
1253	PC(O-18:0/20:4)	PC(O)	rs139957766	11	61607047	A	G	-0.356863	0.0650054	4.28145e-08	-0.3444	0.1209	0.004378	-0.3541	0.0572	6.23e-10
1254	PC(O-18:0/22:6)	PC(O)	rs4246215	11	61564299	T	G	-0.13772	0.0228034	1.65934e-09	-0.1112	0.037	0.002611	-0.1304	0.0194	1.81e-11
1255	PC(O-18:1/18:1)	PC(O)	rs3764261	16	56993324	A	C	0.15409	0.0237342	9.26747e-11	0.1305	0.0383	0.0006611	0.1476	0.0202	2.62e-13
1256	PC(O-18:1/18:2)	PC(O)	rs174564	11	61588305	G	A	0.224466	0.0227567	1.17338e-22	0.1315	0.0372	0.0004124	0.1992	0.0194	1.09e-24
1257	PC(O-18:1/18:2)	PC(O)	rs247616	16	56989590	T	C	0.142718	0.0239792	2.87403e-09	0.1388	0.0387	0.0003356	0.1416	0.0204	3.7e-12
1258	PC(O-32:1)	PC(O)	rs56156922	16	56987369	C	T	0.167641	0.0241015	3.96321e-12	0.1735	0.0385	6.695e-06	0.1693	0.0204	1.18e-16
1259	PC(O-32:1)	PC(O)	rs11076175	16	57006378	G	A	-0.165926	0.0288796	9.69783e-09	-0.2678	0.0462	6.698e-09	-0.1946	0.0245	1.93e-15
1260	PC(O-34:1)	PC(O)	rs56156922	16	56987369	C	T	0.178864	0.0241332	1.46126e-13	0.2037	0.0386	1.261e-07	0.1859	0.0205	1.03e-19
1261	PC(O-34:1)	PC(O)	rs11076175	16	57006378	G	A	-0.158633	0.0289447	4.43529e-08	-0.2602	0.0463	1.935e-08	-0.1872	0.0245	2.44e-14
1262	PC(O-34:2)	PC(O)	rs174564	11	61588305	G	A	0.144279	0.0228815	3.22495e-10	0.0534	0.0373	0.1522	0.1195	0.0195	9.13e-10
1263	PC(O-34:4)	PC(O)	rs174598	11	61621194	A	G	-0.142139	0.0233697	1.28302e-09	-0.1772	0.0503	0.0004266	-0.1484	0.0212	2.55e-12
1264	PC(O-36:5)	PC(O)	rs174598	11	61621194	A	G	-0.130855	0.0234602	2.56334e-08	0.0185	0.0506	0.7154	-0.1045	0.0213	9.22e-07
1265	PC(O-38:5)	PC(O)	rs198464	11	61521621	A	G	0.151249	0.0218872	5.44275e-12	0.2053	0.0358	9.775e-09	0.166	0.0187	6.28e-19
1266	PC(O-38:5)	PC(O)	rs61897792	11	61586886	T	C	0.226141	0.0374806	1.74112e-09	0.0944	0.084	0.2613	0.2043	0.0342	2.41e-09
1267	PC(O-38:5)	PC(O)	rs174577	11	61604814	A	C	-0.360203	0.0223948	1.58353e-56	-0.4797	0.0352	2.25e-42	-0.3947	0.0189	5.97e-97
1268	PC(O-38:5)	PC(O)	rs56156922	16	56987369	C	T	0.152895	0.0241525	2.69118e-10	0.1195	0.039	0.002202	0.1437	0.0205	2.67e-12
1269	PC(O-40:5)	PC(O)	rs6895193	5	35179593	G	A	0.13322	0.0239113	2.65936e-08	-0.0221	0.0381	0.5623	0.0893	0.0202	1.04e-05
1270	PC(O-40:5)	PC(O)	rs198461	11	61524366	C	A	0.142447	0.0218704	8.08447e-11	0.167	0.0361	3.758e-06	0.149	0.0187	1.63e-15
1271	PC(O-40:5)	PC(O)	rs102275	11	61557803	C	T	-0.296081	0.022599	1.57653e-38	-0.3886	0.036	3.533e-27	-0.3223	0.0191	1.3e-63
1272	PC(P-15:0/20:4) (a)	PC(P)	rs1535	11	61597972	G	A	-0.174035	0.0226211	2.09108e-14	-0.1438	0.0371	0.000104	-0.1658	0.0193	8.79e-18
1273	PC(P-15:0/20:4) (b)	PC(P)	rs142924700	9	81901327	G	A	1.00209	0.172117	6.1777e-09	0.8881	0.3773	0.01859	0.9825	0.1566	3.52e-10
1274	PC(P-15:0/20:4) (b)	PC(P)	rs1535	11	61597972	G	A	-0.20467	0.0225998	2.30495e-19	-0.166	0.037	7.187e-06	-0.1942	0.0193	7.65e-24
1275	PC(P-16:0/16:0)	PC(P)	rs4246215	11	61564299	T	G	-0.159343	0.0227998	3.16255e-12	-0.1314	0.0369	0.0003697	-0.1516	0.0194	5.4e-15
1276	PC(P-16:0/16:0)	PC(P)	rs1885041	14	67976325	T	C	-0.32459	0.0216766	1.65155e-49	-0.4116	0.0349	4.333e-32	-0.3488	0.0184	5.2e-80
1277	PC(P-16:0/16:0)	PC(P)	rs72721018	14	67993674	G	A	0.179673	0.0287167	4.34355e-10	0.2021	0.0582	0.0005162	0.1841	0.0258	8.85e-13
1278	PC(P-16:0/16:0)	PC(P)	rs112576474	14	68021787	A	G	-0.223702	0.0403106	3.01041e-08	-0.2743	0.0809	0.0006997	-0.2338	0.0361	9.25e-11
1279	PC(P-16:0/16:0)	PC(P)	rs56228609	16	56987765	T	C	0.138667	0.024356	1.31265e-08	0.1894	0.0388	1.083e-06	0.153	0.0206	1.23e-13
1280	PC(P-16:0/16:1)	PC(P)	rs1885041	14	67976325	T	C	-0.275992	0.021835	5.40255e-36	-0.2901	0.0357	4.461e-16	-0.2798	0.0186	5.23e-51
1281	PC(P-16:0/16:1)	PC(P)	rs56156922	16	56987369	C	T	0.174936	0.0241481	5.01377e-13	0.1369	0.0385	0.0003811	0.1642	0.0205	1.02e-15
1282	PC(P-16:0/16:1)	PC(P)	rs7499892	16	57006590	T	C	-0.170552	0.0288874	3.81615e-09	-0.1329	0.0465	0.004256	-0.1601	0.0245	6.87e-11
1283	PC(P-16:0/18:0)	PC(P)	rs174574	11	61600342	C	A	0.131185	0.0230746	1.37715e-08	0.1942	0.0369	1.421e-07	0.1489	0.0196	2.73e-14
1284	PC(P-16:0/18:1)	PC(P)	rs56156922	16	56987369	C	T	0.154543	0.0241856	1.81115e-10	0.1182	0.0386	0.002224	0.1443	0.0205	1.93e-12
1285	PC(P-16:0/18:2)	PC(P)	rs247616	16	56989590	T	C	0.169	0.0240252	2.28273e-12	0.1352	0.0387	0.0004715	0.1596	0.0204	5.27e-15
1286	PC(P-16:0/18:3)	PC(P)	rs247616	16	56989590	T	C	0.141462	0.0239533	3.75117e-09	0.0841	0.0386	0.02952	0.1255	0.0204	6.99e-10
1287	PC(P-16:0/20:4)	PC(P)	rs198461	11	61524366	C	A	0.163847	0.0219154	9.00201e-14	0.1694	0.036	2.534e-06	0.1653	0.0187	1.02e-18
1288	PC(P-16:0/20:4)	PC(P)	rs61897792	11	61586886	T	C	0.230698	0.0374623	8.09896e-10	0.1041	0.084	0.2152	0.2097	0.0342	8.85e-10
1289	PC(P-16:0/20:4)	PC(P)	rs174564	11	61588305	G	A	-0.432424	0.0221755	6.79185e-81	-0.4817	0.0353	1.903e-42	-0.4464	0.0188	5.93e-125
1290	PC(P-16:0/20:4)	PC(P)	rs139957766	11	61607047	A	G	-0.440503	0.0650614	1.45559e-11	-0.5859	0.1199	1.019e-06	-0.4736	0.0572	1.21e-16
1291	PC(P-16:0/20:4)	PC(P)	rs113003506	11	61629377	T	C	-0.196765	0.0343366	1.0641e-08	-0.2091	0.0578	0.0002991	-0.2	0.0295	1.26e-11
1292	PC(P-16:0/20:4)	PC(P)	rs11605884	11	61630133	C	T	-0.46163	0.0831999	3.02414e-08	-0.5664	0.1233	4.381e-06	-0.4944	0.069	7.61e-13
1293	PC(P-16:0/20:4)	PC(P)	rs174472	11	61671956	G	A	-0.15014	0.0219945	9.8655e-12	-0.1229	0.0361	0.0006748	-0.1428	0.0188	2.99e-14
1294	PC(P-16:0/20:4)	PC(P)	rs2524292	11	61695146	G	T	-0.270331	0.045235	2.47268e-09	-0.2248	0.0737	0.002276	-0.2579	0.0385	2.24e-11
1295	PC(P-16:0/20:4)	PC(P)	rs72719193	14	67969108	A	G	-0.196432	0.0220413	7.0092e-19	-0.1959	0.036	5.234e-08	-0.1963	0.0188	1.58e-25
1296	PC(P-16:0/20:4)	PC(P)	rs56156922	16	56987369	C	T	0.153217	0.0241817	2.56999e-10	0.0801	0.0389	0.03951	0.1329	0.0205	9.91e-11
1297	PC(P-16:0/22:6)	PC(P)	rs4246215	11	61564299	T	G	-0.197353	0.0227212	5.40377e-18	-0.0425	0.0371	0.2512	-0.1551	0.0194	1.2e-15
1298	PC(P-16:0/22:6)	PC(P)	rs11158671	14	67965452	A	G	-0.121997	0.0221456	3.79137e-08	-0.0527	0.0363	0.1466	-0.1032	0.0189	4.8e-08
1299	PC(P-17:0/20:4) (a)	PC(P)	rs520987	11	61521446	A	C	0.145534	0.0219798	3.98156e-11	0.1734	0.0361	1.52e-06	0.1531	0.0188	3.45e-16
1300	PC(P-17:0/20:4) (a)	PC(P)	rs174577	11	61604814	A	C	-0.371093	0.0223949	9.69779e-60	-0.3536	0.0361	1.123e-22	-0.3662	0.019	1.49e-82
1301	PC(P-17:0/20:4) (a)	PC(P)	rs174472	11	61671956	G	A	-0.12157	0.0220298	3.58205e-08	-0.1319	0.036	0.0002517	-0.1244	0.0188	3.65e-11
1302	PC(P-17:0/20:4) (a)	PC(P)	rs12878807	14	67964688	A	T	-0.205388	0.0220557	1.8694e-20	-0.1814	0.036	4.827e-07	-0.1988	0.0188	4.1e-26
1303	PC(P-17:0/20:4) (a)	PC(P)	rs12448528	16	56985555	G	A	0.150469	0.0273019	3.74319e-08	0.0348	0.0575	0.5456	0.1292	0.0247	1.62e-07
1304	PC(P-17:0/20:4) (b)	PC(P)	rs520987	11	61521446	A	C	0.141946	0.0219423	1.08819e-10	0.1675	0.0361	3.387e-06	0.1489	0.0187	2e-15
1305	PC(P-17:0/20:4) (b)	PC(P)	rs61897792	11	61586886	T	C	0.22917	0.0374976	1.07853e-09	0.1057	0.084	0.2082	0.2086	0.0342	1.1e-09
1306	PC(P-17:0/20:4) (b)	PC(P)	rs174577	11	61604814	A	C	-0.390223	0.0222705	2.7788e-66	-0.4009	0.0358	3.766e-29	-0.3932	0.0189	4.52e-96
1307	PC(P-17:0/20:4) (b)	PC(P)	rs139957766	11	61607047	A	G	-0.356518	0.0652259	4.82397e-08	-0.5424	0.1202	6.394e-06	-0.3988	0.0573	3.49e-12
1308	PC(P-17:0/20:4) (b)	PC(P)	rs113003506	11	61629377	T	C	-0.19566	0.0342783	1.2406e-08	-0.2078	0.0578	0.0003237	-0.1988	0.0295	1.55e-11
1309	PC(P-17:0/20:4) (b)	PC(P)	rs7115739	11	61641717	G	T	0.370356	0.0669747	3.35832e-08	0.4283	0.1032	3.317e-05	0.3875	0.0562	5.27e-12
1310	PC(P-17:0/20:4) (b)	PC(P)	rs174472	11	61671956	G	A	-0.132638	0.0219743	1.70282e-09	-0.1157	0.0361	0.001348	-0.1281	0.0188	8.93e-12
1311	PC(P-17:0/20:4) (b)	PC(P)	rs2524292	11	61695146	G	T	-0.258558	0.0452129	1.14598e-08	-0.1738	0.0738	0.01848	-0.2354	0.0385	1.02e-09
1312	PC(P-17:0/20:4) (b)	PC(P)	rs10873201	14	67966599	T	C	-0.136553	0.0221831	8.03949e-10	-0.1244	0.0364	0.000639	-0.1333	0.0189	2.02e-12
1313	PC(P-18:0/20:4)	PC(P)	rs183161827	4	74255404	T	C	-0.661448	0.12054	4.26681e-08	-0.1242	0.3026	0.6815	-0.5879	0.112	1.52e-07
1314	PC(P-18:0/20:4)	PC(P)	rs198462	11	61524119	A	G	0.162763	0.021891	1.24063e-13	0.1851	0.0359	2.439e-07	0.1688	0.0187	1.63e-19
1315	PC(P-18:0/20:4)	PC(P)	rs61897792	11	61586886	T	C	0.220421	0.0375218	4.63821e-09	0.1031	0.084	0.2197	0.2009	0.0343	4.51e-09
1316	PC(P-18:0/20:4)	PC(P)	rs174564	11	61588305	G	A	-0.405723	0.0223072	4.51068e-71	-0.489	0.0352	7.437e-44	-0.4296	0.0188	4.91e-115
1317	PC(P-18:0/20:4)	PC(P)	rs139957766	11	61607047	A	G	-0.371643	0.0652437	1.30079e-08	-0.5921	0.12	8.05e-07	-0.4219	0.0573	1.82e-13
1318	PC(P-18:0/20:4)	PC(P)	rs7115739	11	61641717	G	T	0.36993	0.0670796	3.65492e-08	0.4457	0.103	1.509e-05	0.3925	0.0562	2.89e-12
1319	PC(P-18:0/20:4)	PC(P)	rs174472	11	61671956	G	A	-0.127351	0.0220279	7.97092e-09	-0.1276	0.0362	0.0004199	-0.1274	0.0188	1.27e-11
1320	PC(P-18:0/20:4)	PC(P)	rs56157656	12	7087711	C	T	0.204768	0.037355	4.44754e-08	0.0879	0.0633	0.1651	0.1746	0.0322	5.73e-08
1321	PC(P-18:0/22:5)	PC(P)	rs198465	11	61521318	A	G	0.128992	0.021936	4.34573e-09	0.1558	0.0361	1.566e-05	0.1362	0.0187	3.64e-13
1322	PC(P-18:0/22:5)	PC(P)	rs61897792	11	61586886	T	C	0.21108	0.0375255	1.9851e-08	-0.031	0.0841	0.7123	0.1708	0.0343	6.17e-07
1323	PC(P-18:0/22:5)	PC(P)	rs174577	11	61604814	A	C	-0.301143	0.0226104	1.1686e-39	-0.3436	0.0362	2.092e-21	-0.3131	0.0192	6.08e-60
1324	PC(P-18:0/22:5)	PC(P)	rs7115739	11	61641717	G	T	0.371068	0.0669507	3.1281e-08	0.3247	0.1036	0.00172	0.3574	0.0562	2.07e-10
1325	PC(P-18:0/22:5)	PC(P)	rs11158671	14	67965452	A	G	-0.156218	0.0221106	1.82334e-12	-0.1608	0.0361	8.539e-06	-0.1575	0.0189	6.84e-17
1326	PC(P-18:0/22:6)	PC(P)	rs4246215	11	61564299	T	G	-0.17247	0.0227864	4.48798e-14	-0.1314	0.0369	0.00037	-0.1611	0.0194	9.49e-17
1327	PC(P-18:1/22:6)	PC(P)	rs247616	16	56989590	T	C	0.148237	0.0240785	8.01532e-10	0.1242	0.0387	0.001327	0.1415	0.0204	4.42e-12
1328	PC(P-20:0/20:4)	PC(P)	rs11230741	11	61351107	A	G	0.163756	0.0289951	1.73877e-08	0.0889	0.0562	0.1135	0.148	0.0258	9.21e-09
1329	PC(P-20:0/20:4)	PC(P)	rs520987	11	61521446	A	C	0.197726	0.0219076	2.58035e-19	0.2363	0.0358	4.091e-11	0.2082	0.0187	7.68e-29
1330	PC(P-20:0/20:4)	PC(P)	rs193250731	11	61567670	G	T	-0.391884	0.0629396	5.20546e-10	-0.4056	0.1022	7.203e-05	-0.3957	0.0536	1.55e-13
1331	PC(P-20:0/20:4)	PC(P)	rs61897792	11	61586886	T	C	0.243448	0.0374438	8.89231e-11	0.1203	0.084	0.1519	0.223	0.0342	6.96e-11
1332	PC(P-20:0/20:4)	PC(P)	rs174564	11	61588305	G	A	-0.493487	0.0219118	3.0304e-106	-0.5851	0.0343	3.038e-65	-0.52	0.0185	1.68e-174
1333	PC(P-20:0/20:4)	PC(P)	rs174569	11	61594164	C	T	-0.608822	0.0921106	4.25163e-11	-0.4117	0.1442	0.004304	-0.5517	0.0776	1.18e-12
1334	PC(P-20:0/20:4)	PC(P)	rs139957766	11	61607047	A	G	-0.490685	0.0649655	5.25563e-14	-0.6052	0.12	4.553e-07	-0.5167	0.0571	1.52e-19
1335	PC(P-20:0/20:4)	PC(P)	rs73487492	11	61621611	G	A	-0.33969	0.049658	8.90431e-12	-0.3792	0.08	2.17e-06	-0.3507	0.0422	9.57e-17
1336	PC(P-20:0/20:4)	PC(P)	rs7118175	11	61639358	T	C	0.262637	0.0405643	1.0408e-10	0.3519	0.0699	4.815e-07	0.2851	0.0351	4.42e-16
1337	PC(P-20:0/20:4)	PC(P)	rs7115739	11	61641717	G	T	0.409014	0.066975	1.09055e-09	0.4335	0.1031	2.588e-05	0.4163	0.0562	1.23e-13
1338	PC(P-20:0/20:4)	PC(P)	rs174467	11	61662661	G	T	0.221319	0.0314891	2.43676e-12	0.186	0.0639	0.003626	0.2144	0.0282	3.19e-14
1339	PC(P-20:0/20:4)	PC(P)	rs2524292	11	61695146	G	T	-0.267611	0.0452441	3.56049e-09	-0.3013	0.0735	4.12e-05	-0.2769	0.0385	6.64e-13
1340	PC(P-20:0/20:4)	PC(P)	rs2727260	11	61712242	T	C	0.207671	0.0353741	4.61224e-09	0.2679	0.0577	3.367e-06	0.2241	0.0302	1.05e-13
1341	PC(P-20:0/20:4)	PC(P)	rs34176135	11	61755845	A	G	-0.1557	0.0239922	9.94434e-11	-0.1082	0.0381	0.004564	-0.1422	0.0203	2.5e-12
1342	PC(P-20:0/20:4)	PC(P)	rs1077989	14	67975822	C	A	-0.195542	0.0220372	9.86461e-19	-0.1624	0.0362	7.065e-06	-0.1866	0.0188	3.6e-23
1343	PC(P-36:3)	PC(P)	rs174559	11	61581656	A	G	0.241865	0.0240669	1.72318e-23	0.1656	0.04	3.423e-05	0.2216	0.0206	6.15e-27
1344	PC(P-36:3)	PC(P)	rs9939224	16	57002732	G	T	0.1638	0.0275349	2.96507e-09	0.0675	0.0443	0.1274	0.137	0.0234	4.71e-09
1345	PC(P-38:5) (a)	PC(P)	rs198460	11	61524974	A	G	0.136476	0.022027	6.25918e-10	0.143	0.0362	7.97e-05	0.1382	0.0188	2.08e-13
1346	PC(P-38:5) (a)	PC(P)	rs61897792	11	61586886	T	C	0.252456	0.0375153	1.93629e-11	0.0186	0.0841	0.8245	0.2136	0.0343	4.5e-10
1347	PC(P-38:5) (a)	PC(P)	rs174576	11	61603510	A	C	-0.364062	0.0225088	4.77442e-57	-0.4253	0.0356	7.882e-33	-0.3815	0.019	2.11e-89
1348	PC(P-38:5) (a)	PC(P)	rs139957766	11	61607047	A	G	-0.36975	0.0653158	1.59697e-08	-0.4765	0.1202	7.361e-05	-0.3941	0.0574	6.56e-12
1349	PC(P-38:5) (a)	PC(P)	rs56157656	12	7087711	C	T	0.211019	0.0374317	1.8336e-08	0.1052	0.0633	0.09663	0.1836	0.0322	1.21e-08
1350	PC(P-38:5) (a)	PC(P)	rs72719193	14	67969108	A	G	-0.213428	0.0220584	6.14247e-22	-0.2271	0.0359	2.538e-10	-0.2172	0.0188	6.98e-31
1351	PC(P-38:5) (a)	PC(P)	rs56156922	16	56987369	C	T	0.156181	0.0242463	1.29186e-10	0.1269	0.0388	0.00107	0.1479	0.0206	6.2e-13
1352	PC(P-38:5) (b)	PC(P)	rs520987	11	61521446	A	C	0.123751	0.021975	1.88123e-08	0.1147	0.0362	0.001529	0.1213	0.0188	1.06e-10
1353	PC(P-38:5) (b)	PC(P)	rs61897792	11	61586886	T	C	0.208133	0.0375535	3.2245e-08	0.015	0.0841	0.8581	0.176	0.0343	2.85e-07
1354	PC(P-38:5) (b)	PC(P)	rs174584	11	61610750	A	G	-0.340047	0.0226038	8.89663e-50	-0.2791	0.0366	2.503e-14	-0.3232	0.0192	2.26e-63
1355	PE(15-MHDA_18:1)	PE	rs174549	11	61571382	A	G	0.202718	0.0235372	9.5615e-18	0.14	0.0386	0.0002853	0.1857	0.0201	2.42e-20
1356	PE(15-MHDA_18:1)	PE	rs530885291	11	117053959	A	G	-1.35058	0.226445	2.6218e-09	-0.916	0.3529	0.009442	-1.2238	0.1906	1.35e-10
1357	PE(15-MHDA_18:1)	PE	rs2043085	15	58680954	C	T	-0.261915	0.0222998	2.23948e-31	-0.2596	0.0367	1.602e-12	-0.2613	0.0191	9.29e-43
1358	PE(15-MHDA_18:1)	PE	rs1077834	15	58723479	C	T	0.315658	0.0259913	2.40136e-33	0.2918	0.0434	1.804e-11	0.3094	0.0223	9.3e-44
1359	PE(15-MHDA_18:1)	PE	rs61182920	15	58731127	T	A	-0.228149	0.0414525	4.06322e-08	-0.1128	0.0679	0.09631	-0.1968	0.0354	2.64e-08
1360	PE(15-MHDA_18:2)	PE	rs198457	11	61471678	T	C	-0.174497	0.0283791	9.10769e-10	-0.0874	0.0449	0.05161	-0.1496	0.024	4.44e-10
1361	PE(15-MHDA_18:2)	PE	rs174545	11	61569306	G	C	0.400737	0.0223352	1.36503e-69	0.3139	0.0365	7.369e-18	0.3771	0.019	3.18e-87
1362	PE(15-MHDA_18:2)	PE	rs139957766	11	61607047	A	G	0.400029	0.065117	8.83718e-10	0.3018	0.1207	0.01238	0.3779	0.0573	4.28e-11
1363	PE(15-MHDA_18:2)	PE	rs73487492	11	61621611	G	A	0.274985	0.0495414	3.13538e-08	0.1831	0.0803	0.02257	0.2496	0.0422	3.2e-09
1364	PE(15-MHDA_18:2)	PE	rs174472	11	61671956	G	A	0.132948	0.0219329	1.47259e-09	0.0197	0.0363	0.5866	0.1027	0.0188	4.5e-08
1365	PE(15-MHDA_18:2)	PE	rs530885291	11	117053959	A	G	-1.30907	0.227631	9.38005e-09	-1.0527	0.3525	0.002823	-1.2336	0.1912	1.11e-10
1366	PE(15-MHDA_18:2)	PE	rs1532085	15	58683366	G	A	-0.301219	0.0222905	7.88899e-41	-0.3121	0.0362	6.348e-18	-0.3042	0.019	7.91e-58
1367	PE(15-MHDA_18:2)	PE	rs75663614	15	58687040	C	T	-0.347857	0.0635909	4.74663e-08	-0.2424	0.0953	0.01097	-0.3153	0.0529	2.49e-09
1368	PE(15-MHDA_18:2)	PE	rs17821298	15	58690738	A	C	0.142248	0.02588	4.0624e-08	0.1229	0.0417	0.003195	0.1368	0.022	4.82e-10
1369	PE(15-MHDA_18:2)	PE	rs1077834	15	58723479	C	T	0.35319	0.0260824	5.55517e-41	0.3204	0.0433	1.278e-13	0.3444	0.0223	1.17e-53
1370	PE(15-MHDA_20:4)	PE	rs1532085	15	58683366	G	A	-0.301723	0.022175	2.43887e-41	-0.3167	0.0362	1.938e-18	-0.3058	0.0189	7.08e-59
1371	PE(15-MHDA_20:4)	PE	rs1077834	15	58723479	C	T	0.371596	0.0258771	1.27398e-45	0.3785	0.043	1.316e-18	0.3734	0.0222	1.17e-63
1372	PE(15-MHDA_20:4)	PE	rs515889	15	58740152	C	T	-0.203867	0.0357647	1.26115e-08	-0.0399	0.056	0.476	-0.1564	0.0301	2.12e-07
1373	PE(15-MHDA_22:6)	PE	rs2899623	15	58579644	C	T	-0.182898	0.0309976	3.89378e-09	-0.1824	0.0514	0.0003875	-0.1828	0.0265	5.77e-12
1374	PE(15-MHDA_22:6)	PE	rs74018729	15	58641140	A	G	0.390793	0.0693188	1.81301e-08	0.3282	0.1159	0.004627	0.3743	0.0595	3.14e-10
1375	PE(15-MHDA_22:6)	PE	rs261290	15	58678720	C	T	-0.30105	0.0226391	1.38398e-39	-0.3069	0.0372	1.68e-16	-0.3026	0.0193	3.61e-55
1376	PE(15-MHDA_22:6)	PE	rs62000866	15	58701049	A	T	0.346693	0.0549912	3.26998e-10	0.0104	0.1117	0.9261	0.2811	0.0493	1.22e-08
1377	PE(15-MHDA_22:6)	PE	rs2070895	15	58723939	A	G	0.36238	0.0259715	3.44338e-43	0.4323	0.0428	5.074e-24	0.3812	0.0222	4.23e-66
1378	PE(16:0_16:0)	PE	rs1532085	15	58683366	G	A	-0.230645	0.0221434	3.94323e-25	-0.2834	0.0363	6.307e-15	-0.2449	0.0189	2.28e-38
1379	PE(16:0_16:0)	PE	rs2070895	15	58723939	A	G	0.264168	0.0259342	5.69628e-24	0.2799	0.0435	1.286e-10	0.2683	0.0223	2.16e-33
1380	PE(16:0_16:1)	PE	rs140406397	1	109697755	G	C	0.237448	0.0433082	4.61928e-08	0.0575	0.0768	0.4541	0.194	0.0377	2.7e-07
1381	PE(16:0_16:1)	PE	rs174564	11	61588305	G	A	0.172859	0.0227656	3.77161e-14	0.179	0.037	1.361e-06	0.1745	0.0194	2.29e-19
1382	PE(16:0_16:1)	PE	rs2043085	15	58680954	C	T	-0.227202	0.0222975	3.91835e-24	-0.2153	0.0369	5.372e-09	-0.224	0.0191	8.06e-32
1383	PE(16:0_16:1)	PE	rs75663614	15	58687040	C	T	-0.347152	0.0630216	3.94399e-08	-0.1542	0.0953	0.1058	-0.2885	0.0526	4.08e-08
1384	PE(16:0_16:1)	PE	rs1077834	15	58723479	C	T	0.248424	0.0260588	2.46738e-21	0.2411	0.0436	3.292e-08	0.2465	0.0224	3.14e-28
1385	PE(16:0_18:1)	PE	rs9832727	3	142649110	G	C	0.128419	0.0230905	2.82529e-08	0.1302	0.0497	0.008784	0.1287	0.0209	7.86e-10
1386	PE(16:0_18:1)	PE	rs174537	11	61552680	T	G	0.161179	0.0229067	2.26022e-12	0.1292	0.0371	0.0005031	0.1524	0.0195	5.49e-15
1387	PE(16:0_18:1)	PE	rs530885291	11	117053959	A	G	-1.52603	0.226086	1.67847e-11	-0.9306	0.3529	0.008359	-1.3527	0.1904	1.19e-12
1388	PE(16:0_18:1)	PE	rs62001677	15	58568716	T	C	-0.18245	0.0288265	2.67984e-10	-0.1069	0.0502	0.03322	-0.1637	0.025	5.8e-11
1389	PE(16:0_18:1)	PE	rs2043085	15	58680954	C	T	-0.309147	0.0221757	2.79444e-43	-0.2856	0.0366	6.193e-15	-0.3028	0.019	2.24e-57
1390	PE(16:0_18:1)	PE	rs75663614	15	58687040	C	T	-0.357378	0.0632546	1.72519e-08	-0.1951	0.0953	0.04071	-0.3077	0.0527	5.25e-09
1391	PE(16:0_18:1)	PE	rs1077834	15	58723479	C	T	0.343761	0.0258907	2.28205e-39	0.3152	0.0433	3.55e-13	0.3362	0.0222	1.06e-51
1392	PE(16:0_18:2)	PE	rs174537	11	61552680	T	G	0.3591	0.0224934	7.46178e-56	0.3359	0.0363	2.119e-20	0.3527	0.0191	5.62e-76
1393	PE(16:0_18:2)	PE	rs193250731	11	61567670	G	T	0.353205	0.0629447	2.12384e-08	0.1935	0.103	0.06028	0.3098	0.0537	8.04e-09
1394	PE(16:0_18:2)	PE	rs117220229	11	61604324	A	T	0.34673	0.0584249	3.20997e-09	0.1623	0.0945	0.08602	0.2957	0.0497	2.67e-09
1395	PE(16:0_18:2)	PE	rs174472	11	61671956	G	A	0.132482	0.0219498	1.70341e-09	0.0416	0.0363	0.2522	0.1081	0.0188	8.55e-09
1396	PE(16:0_18:2)	PE	rs530885291	11	117053959	A	G	-1.60834	0.227192	1.65796e-12	-0.897	0.353	0.01104	-1.4	0.191	2.33e-13
1397	PE(16:0_18:2)	PE	rs72739147	15	58571401	T	A	-0.206536	0.031985	1.17569e-10	-0.1495	0.0537	0.00536	-0.1916	0.0275	3.11e-12
1398	PE(16:0_18:2)	PE	rs12912371	15	58654491	C	T	-0.200573	0.0343536	5.67819e-09	-0.1364	0.0541	0.01168	-0.1821	0.029	3.37e-10
1399	PE(16:0_18:2)	PE	rs1532085	15	58683366	G	A	-0.316208	0.0222537	7.13398e-45	-0.3317	0.0361	3.739e-20	-0.3205	0.0189	3.15e-64
1400	PE(16:0_18:2)	PE	rs17821298	15	58690738	A	C	0.146761	0.0258818	1.50074e-08	0.0911	0.0418	0.02922	0.1313	0.022	2.39e-09
1401	PE(16:0_18:2)	PE	rs2070895	15	58723939	A	G	0.365687	0.0260248	7.9697e-44	0.3548	0.0432	2.314e-16	0.3628	0.0223	1.61e-59
1402	PE(16:0_18:3) (a)	PE	rs174564	11	61588305	G	A	0.321347	0.022561	4.43583e-45	0.301	0.0365	1.528e-16	0.3157	0.0192	7.65e-61
1403	PE(16:0_18:3) (a)	PE	rs117220229	11	61604324	A	T	0.321093	0.0583188	3.87249e-08	0.1674	0.0944	0.07631	0.2787	0.0496	1.96e-08
1404	PE(16:0_18:3) (a)	PE	rs530885291	11	117053959	A	G	-1.41767	0.22688	4.54119e-10	-0.9772	0.3527	0.005599	-1.2888	0.1908	1.44e-11
1405	PE(16:0_18:3) (a)	PE	rs62001677	15	58568716	T	C	-0.171738	0.0289405	3.15267e-09	-0.0964	0.0503	0.05531	-0.153	0.0251	1.07e-09
1406	PE(16:0_18:3) (a)	PE	rs2043085	15	58680954	C	T	-0.302543	0.0223028	3.97789e-41	-0.3112	0.0364	1.302e-17	-0.3049	0.019	7.87e-58
1407	PE(16:0_18:3) (a)	PE	rs75663614	15	58687040	C	T	-0.376339	0.0634098	3.21627e-09	-0.2383	0.0953	0.01242	-0.334	0.0528	2.51e-10
1408	PE(16:0_18:3) (a)	PE	rs1077834	15	58723479	C	T	0.31208	0.0260988	2.08357e-32	0.3492	0.0432	6.011e-16	0.322	0.0223	3.99e-47
1409	PE(16:0_18:3) (b)	PE	rs4246215	11	61564299	T	G	0.20183	0.0226189	6.50846e-19	0.0722	0.037	0.05089	0.1666	0.0193	6.05e-18
1410	PE(16:0_18:3) (b)	PE	rs530885291	11	117053959	A	G	-1.2882	0.226388	1.34842e-08	-0.7122	0.3534	0.0439	-1.1206	0.1906	4.14e-09
1411	PE(16:0_18:3) (b)	PE	rs1532085	15	58683366	G	A	-0.294003	0.0221471	1.69556e-39	-0.279	0.0364	1.731e-14	-0.2899	0.0189	5.05e-53
1412	PE(16:0_18:3) (b)	PE	rs8042174	15	58685970	C	T	-0.196702	0.0354651	3.06945e-08	-0.2106	0.0576	0.0002574	-0.2005	0.0302	3.16e-11
1413	PE(16:0_18:3) (b)	PE	rs2070895	15	58723939	A	G	0.314165	0.0260266	5.24364e-33	0.2831	0.0436	8.644e-11	0.306	0.0224	1.15e-42
1414	PE(16:0_20:3)	PE	rs650436	11	61536430	T	C	-0.131752	0.0223483	4.0196e-09	-0.0997	0.0359	0.005505	-0.1228	0.019	9.67e-11
1415	PE(16:0_20:3)	PE	rs193250731	11	61567670	G	T	0.357538	0.063025	1.49617e-08	0.1495	0.1033	0.1477	0.3011	0.0538	2.19e-08
1416	PE(16:0_20:3)	PE	rs174546	11	61569830	T	C	0.372951	0.0224621	4.22934e-60	0.3163	0.0365	4.059e-18	0.3574	0.0191	6.26e-78
1417	PE(16:0_20:3)	PE	rs139957766	11	61607047	A	G	0.392528	0.0652081	1.90604e-09	0.2201	0.1208	0.06841	0.3536	0.0574	7.15e-10
1418	PE(16:0_20:3)	PE	rs174472	11	61671956	G	A	0.134712	0.0219733	9.55254e-10	0.0533	0.0363	0.1415	0.1128	0.0188	1.91e-09
1419	PE(16:0_20:3)	PE	rs530885291	11	117053959	A	G	-1.56845	0.227509	6.14172e-12	-1.0205	0.3526	0.003802	-1.4074	0.1912	1.81e-13
1420	PE(16:0_20:3)	PE	rs72739147	15	58571401	T	A	-0.189892	0.0320511	3.36903e-09	-0.1335	0.0537	0.01294	-0.1751	0.0275	2e-10
1421	PE(16:0_20:3)	PE	rs12912371	15	58654491	C	T	-0.19253	0.0344017	2.411e-08	-0.1376	0.054	0.01082	-0.1767	0.029	1.13e-09
1422	PE(16:0_20:3)	PE	rs1532085	15	58683366	G	A	-0.304974	0.0223177	1.09458e-41	-0.3148	0.0361	3.017e-18	-0.3077	0.019	4.75e-59
1423	PE(16:0_20:3)	PE	rs17821298	15	58690738	A	C	0.142283	0.0259364	4.31502e-08	0.0834	0.0418	0.04595	0.1259	0.022	1.11e-08
1424	PE(16:0_20:3)	PE	rs62000866	15	58701049	A	T	0.302041	0.0552896	4.89894e-08	0.2604	0.1114	0.01936	0.2938	0.0495	2.98e-09
1425	PE(16:0_20:3)	PE	rs2070895	15	58723939	A	G	0.332819	0.0261726	2.36238e-36	0.3524	0.0433	3.974e-16	0.3381	0.0224	1.8e-51
1426	PE(16:0_20:4)	PE	rs530885291	11	117053959	A	G	-1.58104	0.226726	3.53889e-12	-0.8392	0.3531	0.01748	-1.3645	0.1908	8.56e-13
1427	PE(16:0_20:4)	PE	rs72739147	15	58571401	T	A	-0.220499	0.0318835	5.29436e-12	-0.206	0.0536	0.0001231	-0.2167	0.0274	2.64e-15
1428	PE(16:0_20:4)	PE	rs11071373	15	58646053	G	A	-0.163808	0.0275477	3.23176e-09	-0.0554	0.0454	0.222	-0.1346	0.0235	1.09e-08
1429	PE(16:0_20:4)	PE	rs117880004	15	58662033	G	A	-0.651156	0.112932	8.69791e-09	-0.4817	0.3338	0.149	-0.6337	0.107	3.14e-09
1430	PE(16:0_20:4)	PE	rs2043085	15	58680954	C	T	-0.343021	0.0221803	1.30899e-52	-0.3661	0.0362	4.161e-24	-0.3493	0.0189	3.09e-76
1431	PE(16:0_20:4)	PE	rs75663614	15	58687040	C	T	-0.421269	0.063337	3.29936e-11	-0.2903	0.0952	0.002286	-0.3811	0.0527	4.93e-13
1432	PE(16:0_20:4)	PE	rs78893833	15	58688159	G	A	0.484886	0.0817564	3.28584e-09	0.1744	0.1516	0.2498	0.4149	0.072	8.1e-09
1433	PE(16:0_20:4)	PE	rs2070895	15	58723939	A	G	0.416027	0.025753	7.53101e-57	0.4177	0.0429	2.34e-22	0.4165	0.0221	2.61e-79
1434	PE(16:0_20:4)	PE	rs35138338	15	58744481	T	C	-0.1529	0.0276781	3.53404e-08	-0.1248	0.0513	0.01507	-0.1466	0.0244	1.79e-09
1435	PE(16:0_20:5)	PE	rs58038553	15	58574324	G	A	-0.208728	0.0318381	6.17598e-11	-0.1427	0.0537	0.007847	-0.1915	0.0274	2.66e-12
1436	PE(16:0_20:5)	PE	rs11071373	15	58646053	G	A	-0.154817	0.0275957	2.32517e-08	-0.0111	0.0453	0.8061	-0.1159	0.0236	8.74e-07
1437	PE(16:0_20:5)	PE	rs117880004	15	58662033	G	A	-0.651238	0.113107	9.0708e-09	-0.5175	0.3337	0.121	-0.6375	0.1071	2.67e-09
1438	PE(16:0_20:5)	PE	rs2043085	15	58680954	C	T	-0.314792	0.0223135	2.88583e-44	-0.3069	0.0364	3.76e-17	-0.3126	0.019	1.2e-60
1439	PE(16:0_20:5)	PE	rs75663614	15	58687040	C	T	-0.385071	0.0634552	1.40455e-09	-0.1934	0.0954	0.0425	-0.3263	0.0528	6.58e-10
1440	PE(16:0_20:5)	PE	rs2070895	15	58723939	A	G	0.319449	0.0261106	1.01132e-33	0.338	0.0433	5.953e-15	0.3244	0.0224	1.09e-47
1441	PE(16:0_22:6)	PE	rs530885291	11	117053959	A	G	-1.67941	0.226917	1.59059e-13	-1.3783	0.3512	8.704e-05	-1.5907	0.1906	7.07e-17
1442	PE(16:0_22:6)	PE	rs58038553	15	58574324	G	A	-0.240573	0.031777	4.55858e-14	-0.2406	0.0532	6.202e-06	-0.2406	0.0273	1.18e-18
1443	PE(16:0_22:6)	PE	rs74018729	15	58641140	A	G	0.404884	0.0692772	5.48564e-09	0.3366	0.1159	0.003675	0.3869	0.0595	7.67e-11
1444	PE(16:0_22:6)	PE	rs12912371	15	58654491	C	T	-0.217109	0.0342695	2.64063e-10	-0.1023	0.054	0.05824	-0.1842	0.0289	1.96e-10
1445	PE(16:0_22:6)	PE	rs261290	15	58678720	C	T	-0.361004	0.022439	1.25811e-56	-0.3463	0.037	8.295e-21	-0.3571	0.0192	2.78e-77
1446	PE(16:0_22:6)	PE	rs78893833	15	58688159	G	A	0.462271	0.0819164	1.76057e-08	0.1771	0.1515	0.2424	0.3978	0.0721	3.39e-08
1447	PE(16:0_22:6)	PE	rs17821298	15	58690738	A	C	0.150205	0.0258491	6.58822e-09	0.119	0.0417	0.004343	0.1416	0.022	1.18e-10
1448	PE(16:0_22:6)	PE	rs62000866	15	58701049	A	T	0.375563	0.0549692	9.74509e-12	0.2544	0.1114	0.02239	0.3518	0.0493	9.51e-13
1449	PE(16:0_22:6)	PE	rs2070895	15	58723939	A	G	0.379308	0.025918	3.17485e-47	0.4677	0.0426	4.174e-28	0.4032	0.0221	3.79e-74
1450	PE(16:1_18:2)	PE	rs174564	11	61588305	G	A	0.356391	0.0224055	1.73598e-55	0.3396	0.0363	8.729e-21	0.3518	0.0191	5.51e-76
1451	PE(16:1_18:2)	PE	rs117220229	11	61604324	A	T	0.330318	0.058247	1.49731e-08	0.1799	0.0944	0.05682	0.2889	0.0496	5.66e-09
1452	PE(16:1_18:2)	PE	rs174472	11	61671956	G	A	0.133631	0.021839	1.03075e-09	0.0249	0.0364	0.4934	0.1048	0.0187	2.16e-08
1453	PE(16:1_18:2)	PE	rs62001677	15	58568716	T	C	-0.158366	0.0289362	4.63214e-08	-0.0487	0.0504	0.3339	-0.1312	0.0251	1.72e-07
1454	PE(16:1_18:2)	PE	rs1532085	15	58683366	G	A	-0.230027	0.0223914	1.69272e-24	-0.2844	0.0363	4.928e-15	-0.245	0.0191	8.28e-38
1455	PE(16:1_18:2)	PE	rs75663614	15	58687040	C	T	-0.399138	0.0633173	3.28925e-10	-0.2428	0.0953	0.0108	-0.3512	0.0527	2.72e-11
1456	PE(16:1_18:2)	PE	rs2070895	15	58723939	A	G	0.282515	0.0261964	8.96243e-27	0.3167	0.0434	3.112e-13	0.2916	0.0224	1.23e-38
1457	PE(16:1_20:4)	PE	rs140958462	4	166601376	A	G	-0.4243	0.0766531	3.31007e-08	-0.1404	0.1059	0.1848	-0.3266	0.0621	1.43e-07
1458	PE(16:1_20:4)	PE	rs2043085	15	58680954	C	T	-0.248958	0.022402	2.45229e-28	-0.2884	0.0366	3.335e-15	-0.2597	0.0191	4.53e-42
1459	PE(16:1_20:4)	PE	rs75663614	15	58687040	C	T	-0.378945	0.0632352	2.33446e-09	-0.244	0.0953	0.01043	-0.3377	0.0527	1.46e-10
1460	PE(16:1_20:4)	PE	rs2070895	15	58723939	A	G	0.330666	0.0259896	2.13285e-36	0.3424	0.0434	2.912e-15	0.3338	0.0223	1.13e-50
1461	PE(17:0_18:1)	PE	rs12695769	3	142653650	G	T	0.138159	0.0220812	4.24669e-10	0.0784	0.0367	0.03243	0.1223	0.0189	1.02e-10
1462	PE(17:0_18:1)	PE	rs4246215	11	61564299	T	G	0.151864	0.0227222	2.58692e-11	0.1129	0.0369	0.002195	0.1411	0.0193	2.95e-13
1463	PE(17:0_18:1)	PE	rs530885291	11	117053959	A	G	-1.57783	0.22624	3.54822e-12	-1.2011	0.352	0.0006435	-1.4677	0.1903	1.24e-14
1464	PE(17:0_18:1)	PE	rs62001677	15	58568716	T	C	-0.169744	0.028876	4.39937e-09	-0.136	0.0503	0.00682	-0.1614	0.025	1.16e-10
1465	PE(17:0_18:1)	PE	rs2043085	15	58680954	C	T	-0.292684	0.0222133	7.06556e-39	-0.2687	0.0367	2.528e-13	-0.2862	0.019	2.91e-51
1466	PE(17:0_18:1)	PE	rs75663614	15	58687040	C	T	-0.358544	0.0633244	1.58703e-08	-0.1884	0.0954	0.04821	-0.3065	0.0528	6.26e-09
1467	PE(17:0_18:1)	PE	rs1077834	15	58723479	C	T	0.351904	0.025945	4.18481e-41	0.2894	0.0435	2.752e-11	0.3355	0.0223	2.99e-51
1468	PE(17:0_18:2)	PE	rs198457	11	61471678	T	C	-0.165348	0.0285049	7.4219e-09	-0.0689	0.045	0.1254	-0.1377	0.0241	1.07e-08
1469	PE(17:0_18:2)	PE	rs174545	11	61569306	G	C	0.345141	0.0225765	1.97057e-51	0.2979	0.0366	3.65e-16	0.3321	0.0192	5.67e-67
1470	PE(17:0_18:2)	PE	rs117220229	11	61604324	A	T	0.326884	0.0585531	2.58008e-08	0.1842	0.0945	0.05136	0.2873	0.0498	7.83e-09
1471	PE(17:0_18:2)	PE	rs174472	11	61671956	G	A	0.123736	0.0220076	2.00889e-08	0.0156	0.0364	0.6674	0.0948	0.0188	4.81e-07
1472	PE(17:0_18:2)	PE	rs530885291	11	117053959	A	G	-1.63828	0.227482	6.87838e-13	-1.1213	0.3522	0.001457	-1.4861	0.1911	7.44e-15
1473	PE(17:0_18:2)	PE	rs72739147	15	58571401	T	A	-0.192865	0.0320584	1.9261e-09	-0.1417	0.0538	0.008395	-0.1794	0.0275	7.17e-11
1474	PE(17:0_18:2)	PE	rs74018729	15	58641140	A	G	0.396108	0.0694713	1.26603e-08	0.1901	0.1163	0.1019	0.3419	0.0596	9.84e-09
1475	PE(17:0_18:2)	PE	rs12912371	15	58654491	C	T	-0.188811	0.0344414	4.49751e-08	-0.1112	0.0541	0.03979	-0.1664	0.029	1.01e-08
1476	PE(17:0_18:2)	PE	rs2043085	15	58680954	C	T	-0.338498	0.0223314	1.13002e-50	-0.3154	0.0363	3.732e-18	-0.3322	0.019	2.78e-68
1477	PE(17:0_18:2)	PE	rs17821298	15	58690738	A	C	0.167307	0.0259096	1.16651e-10	0.0889	0.0417	0.03309	0.1455	0.022	3.86e-11
1478	PE(17:0_18:2)	PE	rs62000866	15	58701049	A	T	0.33545	0.0552637	1.37459e-09	0.1414	0.1116	0.205	0.2972	0.0495	1.95e-09
1479	PE(17:0_18:2)	PE	rs2070895	15	58723939	A	G	0.350692	0.0261556	3.23376e-40	0.3337	0.0433	1.36e-14	0.3462	0.0224	6.66e-54
1480	PE(17:0_20:4)	PE	rs530885291	11	117053959	A	G	-1.36351	0.227188	2.14462e-09	-0.8646	0.3531	0.01433	-1.2174	0.1911	1.86e-10
1481	PE(17:0_20:4)	PE	rs58038553	15	58574324	G	A	-0.208757	0.0318358	6.05461e-11	-0.2066	0.0536	0.0001159	-0.2082	0.0274	2.82e-14
1482	PE(17:0_20:4)	PE	rs117901517	15	58678869	C	T	-0.286557	0.0473985	1.59285e-09	-0.2112	0.1037	0.04174	-0.2735	0.0431	2.22e-10
1483	PE(17:0_20:4)	PE	rs2043085	15	58680954	C	T	-0.359875	0.0221291	8.02204e-58	-0.3345	0.0363	3.45e-20	-0.353	0.0189	7.63e-78
1484	PE(17:0_20:4)	PE	rs8042174	15	58685970	C	T	-0.210126	0.0356133	3.86167e-09	-0.1608	0.0577	0.005316	-0.1965	0.0303	8.89e-11
1485	PE(17:0_20:4)	PE	rs78893833	15	58688159	G	A	0.494522	0.0817913	1.65135e-09	0.0837	0.1515	0.5808	0.4018	0.072	2.37e-08
1486	PE(17:0_20:4)	PE	rs62000866	15	58701049	A	T	0.321163	0.0550618	5.82817e-09	0.0902	0.1117	0.419	0.276	0.0494	2.29e-08
1487	PE(17:0_20:4)	PE	rs2070895	15	58723939	A	G	0.420771	0.0257937	4.4629e-58	0.3918	0.0431	9.619e-20	0.4131	0.0221	9.14e-78
1488	PE(17:0_22:6)	PE	rs530885291	11	117053959	A	G	-1.47348	0.227184	9.75838e-11	-1.4007	0.3511	6.63e-05	-1.452	0.1907	2.69e-14
1489	PE(17:0_22:6)	PE	rs2899623	15	58579644	C	T	-0.208945	0.0309722	1.71566e-11	-0.1743	0.0515	0.0007055	-0.1997	0.0265	5.2e-14
1490	PE(17:0_22:6)	PE	rs261290	15	58678720	C	T	-0.320938	0.0225581	7.56939e-45	-0.3148	0.0372	2.501e-17	-0.3193	0.0193	1.45e-61
1491	PE(17:0_22:6)	PE	rs62000866	15	58701049	A	T	0.375176	0.0549372	1.0838e-11	0.1402	0.1116	0.2089	0.3294	0.0493	2.36e-11
1492	PE(17:0_22:6)	PE	rs2070895	15	58723939	A	G	0.330119	0.0261107	5.82151e-36	0.4177	0.0429	2.142e-22	0.3538	0.0223	1.18e-56
1493	PE(18:0_18:1)	PE	rs9832727	3	142649110	G	C	0.149143	0.0231104	1.19768e-10	0.1768	0.0495	0.0003552	0.1541	0.0209	1.86e-13
1494	PE(18:0_18:1)	PE	rs174548	11	61571348	G	C	0.167038	0.0235882	1.62836e-12	0.0941	0.0385	0.01454	0.1472	0.0201	2.57e-13
1495	PE(18:0_18:1)	PE	rs530885291	11	117053959	A	G	-1.68335	0.226101	1.21425e-13	-1.0953	0.3523	0.001879	-1.5118	0.1903	1.94e-15
1496	PE(18:0_18:1)	PE	rs62001677	15	58568716	T	C	-0.177516	0.0289011	8.75149e-10	-0.1066	0.0504	0.03447	-0.16	0.0251	1.77e-10
1497	PE(18:0_18:1)	PE	rs2043085	15	58680954	C	T	-0.278923	0.0223088	2.92694e-35	-0.2358	0.0368	1.525e-10	-0.2673	0.0191	1.33e-44
1498	PE(18:0_18:1)	PE	rs8042174	15	58685970	C	T	-0.195353	0.0355403	4.0715e-08	-0.1583	0.0575	0.005917	-0.1851	0.0302	9.19e-10
1499	PE(18:0_18:1)	PE	rs1077834	15	58723479	C	T	0.313117	0.0260683	1.07374e-32	0.2853	0.0435	5.374e-11	0.3058	0.0224	1.43e-42
1500	PE(18:0_18:2)	PE	rs193250731	11	61567670	G	T	0.352779	0.0630594	2.34069e-08	0.1449	0.1033	0.1606	0.2963	0.0538	3.67e-08
1501	PE(18:0_18:2)	PE	rs1535	11	61597972	G	A	0.375534	0.0224569	6.51579e-61	0.3153	0.0364	4.323e-18	0.3589	0.0191	1.03e-78
1502	PE(18:0_18:2)	PE	rs117220229	11	61604324	A	T	0.326793	0.0585971	2.61997e-08	0.221	0.0945	0.01927	0.2974	0.0498	2.33e-09
1503	PE(18:0_18:2)	PE	rs174472	11	61671956	G	A	0.125578	0.0220222	1.25876e-08	0.0578	0.0362	0.1099	0.1073	0.0188	1.18e-08
1504	PE(18:0_18:2)	PE	rs530885291	11	117053959	A	G	-1.77737	0.227286	6.53089e-15	-0.932	0.3529	0.008263	-1.5295	0.1911	1.2e-15
1505	PE(18:0_18:2)	PE	rs62001677	15	58568716	T	C	-0.182419	0.0290651	3.77849e-10	-0.0734	0.0503	0.1447	-0.1552	0.0252	7.08e-10
1506	PE(18:0_18:2)	PE	rs12912371	15	58654491	C	T	-0.196285	0.0344583	1.32568e-08	-0.1012	0.0541	0.06158	-0.1689	0.0291	6.28e-09
1507	PE(18:0_18:2)	PE	rs1532085	15	58683366	G	A	-0.303415	0.0223742	4.20093e-41	-0.2823	0.0363	8.02e-15	-0.2976	0.0191	5.32e-55
1508	PE(18:0_18:2)	PE	rs2070895	15	58723939	A	G	0.328179	0.0262279	2.58596e-35	0.3019	0.0435	3.98e-12	0.3212	0.0225	2.25e-46
1509	PE(18:0_20:3) (a)	PE	rs198459	11	61525020	A	G	-0.155407	0.0270437	1.0091e-08	-0.0834	0.0429	0.05207	-0.1349	0.0229	3.69e-09
1510	PE(18:0_20:3) (a)	PE	rs10792318	11	61531443	G	A	0.177947	0.0267193	3.07631e-11	0.1625	0.0571	0.004405	0.1752	0.0242	4.52e-13
1511	PE(18:0_20:3) (a)	PE	rs193250731	11	61567670	G	T	0.433709	0.0628698	5.9195e-12	0.2842	0.1031	0.005826	0.3932	0.0537	2.38e-13
1512	PE(18:0_20:3) (a)	PE	rs174544	11	61567753	A	C	0.321236	0.0233813	4.09662e-42	0.3075	0.038	5.414e-16	0.3175	0.0199	2.99e-57
1513	PE(18:0_20:3) (a)	PE	rs530885291	11	117053959	A	G	-1.5527	0.227439	9.76738e-12	-0.7606	0.3533	0.03135	-1.3206	0.1912	5e-12
1514	PE(18:0_20:3) (a)	PE	rs72739147	15	58571401	T	A	-0.205959	0.0319981	1.37887e-10	-0.1327	0.0539	0.01383	-0.1869	0.0275	1.11e-11
1515	PE(18:0_20:3) (a)	PE	rs12907378	15	58654430	A	G	-0.219062	0.0363545	1.95002e-09	-0.0836	0.057	0.1422	-0.1799	0.0306	4.38e-09
1516	PE(18:0_20:3) (a)	PE	rs4775039	15	58670897	G	C	0.156004	0.0237072	5.78752e-11	0.0933	0.0484	0.05404	0.1439	0.0213	1.41e-11
1517	PE(18:0_20:3) (a)	PE	rs174418	15	58687603	C	T	-0.288049	0.0221775	6.61514e-38	-0.2167	0.0367	3.735e-09	-0.269	0.019	1.48e-45
1518	PE(18:0_20:3) (a)	PE	rs8026082	15	58714481	G	C	0.16421	0.0269027	1.11798e-09	0.0814	0.0479	0.0891	0.1443	0.0235	7.56e-10
1519	PE(18:0_20:3) (a)	PE	rs2070895	15	58723939	A	G	0.318663	0.0262173	1.89055e-33	0.2844	0.0436	7.208e-11	0.3096	0.0225	3.61e-43
1520	PE(18:0_20:3) (b)	PE	rs145594572	1	191194544	A	G	1.09063	0.199134	4.52512e-08	-0.3419	0.3783	0.3662	0.7798	0.1762	9.62e-06
1521	PE(18:0_20:3) (b)	PE	rs2043085	15	58680954	C	T	-0.23515	0.0225301	3.16727e-25	-0.2237	0.0369	1.293e-09	-0.232	0.0192	1.52e-33
1522	PE(18:0_20:3) (b)	PE	rs1077835	15	58723426	G	A	0.29258	0.0261723	1.5746e-28	0.3008	0.0434	4.387e-12	0.2948	0.0224	1.73e-39
1523	PE(18:0_20:3) (b)	PE	rs3794991	19	19610596	T	C	-0.2227	0.0387938	1.00521e-08	-0.0285	0.0674	0.6723	-0.1744	0.0336	2.14e-07
1524	PE(18:0_20:4)	PE	rs530885291	11	117053959	A	G	-1.70857	0.226954	6.30115e-14	-0.6965	0.3535	0.04878	-1.4131	0.191	1.37e-13
1525	PE(18:0_20:4)	PE	rs72739147	15	58571401	T	A	-0.22209	0.0319645	4.28648e-12	-0.1731	0.0538	0.001295	-0.2093	0.0275	2.61e-14
1526	PE(18:0_20:4)	PE	rs11071373	15	58646053	G	A	-0.171664	0.0276361	6.25059e-10	-0.0293	0.0453	0.5175	-0.1331	0.0236	1.69e-08
1527	PE(18:0_20:4)	PE	rs261290	15	58678720	C	T	-0.346451	0.0225811	8.44829e-52	-0.2953	0.0373	2.421e-15	-0.3327	0.0193	1.72e-66
1528	PE(18:0_20:4)	PE	rs75663614	15	58687040	C	T	-0.412174	0.0634985	9.59853e-11	-0.1998	0.0954	0.03611	-0.3469	0.0529	5.23e-11
1529	PE(18:0_20:4)	PE	rs78893833	15	58688159	G	A	0.514755	0.0817781	3.43821e-10	0.1104	0.1516	0.4664	0.4236	0.072	3.96e-09
1530	PE(18:0_20:4)	PE	rs62000866	15	58701049	A	T	0.317137	0.0552172	9.8283e-09	0.1832	0.1115	0.1005	0.2908	0.0495	4.2e-09
1531	PE(18:0_20:4)	PE	rs2070895	15	58723939	A	G	0.415306	0.0258617	2.52064e-56	0.3694	0.0433	1.327e-17	0.4032	0.0222	9.57e-74
1532	PE(18:0_20:4)	PE	rs8023503	15	58740588	T	C	0.484297	0.0871544	2.88076e-08	-0.0494	0.1475	0.7377	0.3462	0.075	3.96e-06
1533	PE(18:0_20:4)	PE	rs35138338	15	58744481	T	C	-0.156039	0.0277356	1.97067e-08	-0.079	0.0514	0.1246	-0.1387	0.0244	1.34e-08
1534	PE(18:0_22:5) (n3)	PE	rs780094	2	27741237	C	T	-0.147664	0.0223637	4.76558e-11	-0.115	0.0364	0.001604	-0.1387	0.0191	3.39e-13
1535	PE(18:0_22:5) (n3)	PE	rs530885291	11	117053959	A	G	-1.52069	0.227351	2.66855e-11	-1.066	0.3524	0.002489	-1.3871	0.1911	3.86e-13
1536	PE(18:0_22:5) (n3)	PE	rs62001677	15	58568716	T	C	-0.168159	0.0290487	7.55959e-09	-0.0942	0.0504	0.06173	-0.1497	0.0252	2.7e-09
1537	PE(18:0_22:5) (n3)	PE	rs11071373	15	58646053	G	A	-0.16659	0.0276537	2.03466e-09	-0.0201	0.0453	0.6571	-0.1269	0.0236	7.7e-08
1538	PE(18:0_22:5) (n3)	PE	rs1532085	15	58683366	G	A	-0.305557	0.0223178	7.75172e-42	-0.2603	0.0365	9.293e-13	-0.2932	0.019	1.51e-53
1539	PE(18:0_22:5) (n3)	PE	rs75663614	15	58687040	C	T	-0.399443	0.0635434	3.74206e-10	-0.198	0.0953	0.03774	-0.3375	0.0529	1.74e-10
1540	PE(18:0_22:5) (n3)	PE	rs2070895	15	58723939	A	G	0.322196	0.0262082	3.73038e-34	0.3349	0.0434	1.201e-14	0.3256	0.0224	1.01e-47
1541	PE(18:0_22:5) (n6)	PE	rs780093	2	27742603	C	T	-0.126792	0.0222357	1.29087e-08	-0.0772	0.0365	0.03418	-0.1134	0.019	2.36e-09
1542	PE(18:0_22:5) (n6)	PE	rs530885291	11	117053959	A	G	-1.47346	0.226281	8.41634e-11	-0.2054	0.3542	0.562	-1.1059	0.1907	6.65e-09
1543	PE(18:0_22:5) (n6)	PE	rs55760919	15	58560116	G	T	-0.163314	0.0285439	1.13708e-08	-0.1048	0.0494	0.03397	-0.1487	0.0247	1.8e-09
1544	PE(18:0_22:5) (n6)	PE	rs2043085	15	58680954	C	T	-0.249703	0.0223642	1.41202e-28	-0.1535	0.0372	3.702e-05	-0.2242	0.0192	1.36e-31
1545	PE(18:0_22:5) (n6)	PE	rs2070895	15	58723939	A	G	0.289732	0.0261486	3.53795e-28	0.2712	0.0437	5.548e-10	0.2849	0.0224	6.46e-37
1546	PE(18:0_22:6)	PE	rs530885291	11	117053959	A	G	-1.53758	0.227231	1.49705e-11	-1.3375	0.3514	0.0001412	-1.4786	0.1908	9.27e-15
1547	PE(18:0_22:6)	PE	rs2899624	15	58579956	G	A	-0.210002	0.0309826	1.3716e-11	-0.1563	0.0516	0.002446	-0.1957	0.0266	1.7e-13
1548	PE(18:0_22:6)	PE	rs12912371	15	58654491	C	T	-0.190105	0.0343351	3.29286e-08	-0.0414	0.0541	0.4439	-0.1474	0.029	3.68e-07
1549	PE(18:0_22:6)	PE	rs10468017	15	58678512	T	C	0.308449	0.0238409	1.452e-37	0.2817	0.0389	4.166e-13	0.3011	0.0203	1.1e-49
1550	PE(18:0_22:6)	PE	rs17821274	15	58684478	C	T	-0.194877	0.0230228	3.40681e-17	-0.1299	0.0371	0.000457	-0.1768	0.0196	1.57e-19
1551	PE(18:0_22:6)	PE	rs62000866	15	58701049	A	T	0.337767	0.0550705	9.55034e-10	0.2346	0.1114	0.03525	0.3175	0.0494	1.27e-10
1552	PE(18:0_22:6)	PE	rs2070895	15	58723939	A	G	0.309322	0.0261909	1.11714e-31	0.3841	0.0432	5.564e-19	0.3294	0.0224	5.23e-49
1553	PE(18:1_18:1)	PE	rs174546	11	61569830	T	C	0.268633	0.0226425	5.24293e-32	0.1876	0.037	4.016e-07	0.2466	0.0193	2.56e-37
1554	PE(18:1_18:1)	PE	rs530885291	11	117053959	A	G	-1.49446	0.225867	4.18444e-11	-0.7768	0.3533	0.0279	-1.2862	0.1903	1.39e-11
1555	PE(18:1_18:1)	PE	rs62001677	15	58568716	T	C	-0.168922	0.0288169	4.87497e-09	-0.105	0.0503	0.03676	-0.1531	0.025	9.11e-10
1556	PE(18:1_18:1)	PE	rs2043085	15	58680954	C	T	-0.266564	0.0222621	1.55106e-32	-0.2424	0.0367	4.196e-11	-0.2601	0.019	1.78e-42
1557	PE(18:1_18:1)	PE	rs2070895	15	58723939	A	G	0.313367	0.025997	6.71339e-33	0.2876	0.0436	4.427e-11	0.3066	0.0223	6.91e-43
1558	PE(18:1_18:2)	PE	rs650436	11	61536430	T	C	-0.141063	0.0222987	2.75998e-10	-0.105	0.0359	0.003441	-0.131	0.0189	4.6e-12
1559	PE(18:1_18:2)	PE	rs174546	11	61569830	T	C	0.403886	0.0223096	9.60727e-71	0.3441	0.0363	2.367e-21	0.3875	0.019	2.02e-92
1560	PE(18:1_18:2)	PE	rs117220229	11	61604324	A	T	0.358652	0.0584076	8.98232e-10	0.2944	0.0944	0.001808	0.3408	0.0497	6.73e-12
1561	PE(18:1_18:2)	PE	rs139957766	11	61607047	A	G	0.419583	0.0650763	1.28409e-10	0.3004	0.1204	0.01261	0.3927	0.0573	6.97e-12
1562	PE(18:1_18:2)	PE	rs174472	11	61671956	G	A	0.14938	0.0219236	1.06728e-11	0.0813	0.0363	0.02491	0.1312	0.0188	2.73e-12
1563	PE(18:1_18:2)	PE	rs1800009	11	61730234	C	T	0.134562	0.0235295	1.13763e-08	0.0626	0.0375	0.09519	0.1142	0.0199	9.96e-09
1564	PE(18:1_18:2)	PE	rs10792328	11	61854361	C	G	-0.134325	0.023729	1.69804e-08	-0.0802	0.0389	0.03949	-0.1197	0.0203	3.52e-09
1565	PE(18:1_18:2)	PE	rs530885291	11	117053959	A	G	-1.49398	0.227327	5.49212e-11	-0.7862	0.3533	0.02605	-1.2867	0.1912	1.69e-11
1566	PE(18:1_18:2)	PE	rs62001677	15	58568716	T	C	-0.175557	0.0290171	1.54981e-09	-0.079	0.0503	0.116	-0.1514	0.0251	1.69e-09
1567	PE(18:1_18:2)	PE	rs2043085	15	58680954	C	T	-0.277751	0.022465	1.44231e-34	-0.2991	0.0363	1.772e-16	-0.2836	0.0191	7.2e-50
1568	PE(18:1_18:2)	PE	rs2070895	15	58723939	A	G	0.333885	0.0261219	1.1287e-36	0.3236	0.0435	9.77e-14	0.3312	0.0224	1.7e-49
1569	PE(18:1_22:6) (a)	PE	rs174536	11	61551927	C	A	0.13825	0.0230168	2.02465e-09	0.1378	0.0371	0.0001996	0.1381	0.0196	1.61e-12
1570	PE(18:1_22:6) (a)	PE	rs530885291	11	117053959	A	G	-1.39088	0.227347	1.01905e-09	-1.1952	0.352	0.0006846	-1.3333	0.191	2.92e-12
1571	PE(18:1_22:6) (a)	PE	rs2899623	15	58579644	C	T	-0.183024	0.0310065	3.81731e-09	-0.1794	0.0515	0.0004968	-0.182	0.0266	7.22e-12
1572	PE(18:1_22:6) (a)	PE	rs10468017	15	58678512	T	C	0.315719	0.0237952	2.1284e-39	0.3048	0.0387	3.474e-15	0.3127	0.0203	1.09e-53
1573	PE(18:1_22:6) (a)	PE	rs17821274	15	58684478	C	T	-0.19823	0.0230086	9.31831e-18	-0.1822	0.0369	7.743e-07	-0.1937	0.0195	3.23e-23
1574	PE(18:1_22:6) (a)	PE	rs62000866	15	58701049	A	T	0.33043	0.0550254	2.10502e-09	0.2076	0.1115	0.06262	0.3064	0.0493	5.34e-10
1575	PE(18:1_22:6) (a)	PE	rs2070895	15	58723939	A	G	0.329017	0.0260793	9.31721e-36	0.3901	0.0431	1.308e-19	0.3454	0.0223	4.41e-54
1576	PE(18:1_22:6) (b)	PE	rs530885291	11	117053959	A	G	-1.32123	0.227052	6.365e-09	-1.2925	0.3516	0.0002367	-1.3128	0.1907	5.87e-12
1577	PE(18:1_22:6) (b)	PE	rs2899623	15	58579644	C	T	-0.190323	0.0309266	8.33654e-10	-0.127	0.0516	0.01384	-0.1736	0.0265	5.99e-11
1578	PE(18:1_22:6) (b)	PE	rs12912371	15	58654491	C	T	-0.201631	0.0341839	4.15938e-09	-0.0688	0.0541	0.2039	-0.1637	0.0289	1.47e-08
1579	PE(18:1_22:6) (b)	PE	rs261290	15	58678720	C	T	-0.304225	0.0225611	1.23854e-40	-0.2877	0.0373	1.265e-14	-0.2998	0.0193	2.24e-54
1580	PE(18:1_22:6) (b)	PE	rs62000866	15	58701049	A	T	0.406147	0.0547629	1.52646e-13	0.1301	0.1116	0.2439	0.3526	0.0492	7.41e-13
1581	PE(18:1_22:6) (b)	PE	rs2070895	15	58723939	A	G	0.300215	0.0261286	4.46952e-30	0.398	0.043	2.324e-20	0.3265	0.0223	2.1e-48
1582	PE(36:0)	PE	rs261290	15	58678720	C	T	-0.129653	0.0222346	5.84363e-09	-0.1747	0.0377	3.678e-06	-0.1413	0.0192	1.66e-13
1583	PE(38:5) (a)	PE	rs530885291	11	117053959	A	G	-1.61162	0.227148	1.52261e-12	-0.6864	0.3535	0.05217	-1.3412	0.1911	2.24e-12
1584	PE(38:5) (a)	PE	rs72739147	15	58571401	T	A	-0.210313	0.0319859	5.45852e-11	-0.2005	0.0536	0.0001839	-0.2077	0.0275	3.94e-14
1585	PE(38:5) (a)	PE	rs11071373	15	58646053	G	A	-0.174399	0.0276288	3.33217e-10	-0.0632	0.0453	0.1631	-0.1443	0.0236	9.63e-10
1586	PE(38:5) (a)	PE	rs2043085	15	58680954	C	T	-0.345363	0.0222511	6.1333e-53	-0.3231	0.0364	6.458e-19	-0.3393	0.019	1.81e-71
1587	PE(38:5) (a)	PE	rs75663614	15	58687040	C	T	-0.445663	0.0634329	2.55579e-12	-0.3046	0.0952	0.00137	-0.4023	0.0528	2.51e-14
1588	PE(38:5) (a)	PE	rs78893833	15	58688159	G	A	0.529486	0.0817618	1.08212e-10	0.2258	0.1515	0.1359	0.461	0.0719	1.48e-10
1589	PE(38:5) (a)	PE	rs2070895	15	58723939	A	G	0.416752	0.0258292	1.08946e-56	0.381	0.0432	1.097e-18	0.4073	0.0222	2.01e-75
1590	PE(38:5) (a)	PE	rs35138338	15	58744481	T	C	-0.155153	0.0277345	2.39471e-08	-0.1144	0.0514	0.02592	-0.146	0.0244	2.22e-09
1591	PE(38:5) (b)	PE	rs530885291	11	117053959	A	G	-1.61963	0.227166	1.18027e-12	-1.233	0.3518	0.0004574	-1.5059	0.1908	3.01e-15
1592	PE(38:5) (b)	PE	rs58038553	15	58574324	G	A	-0.217509	0.0318803	1.0302e-11	-0.1555	0.0536	0.003738	-0.2013	0.0274	2.04e-13
1593	PE(38:5) (b)	PE	rs11071373	15	58646053	G	A	-0.178575	0.0276151	1.26665e-10	-0.0503	0.0453	0.2665	-0.1438	0.0236	1.06e-09
1594	PE(38:5) (b)	PE	rs261290	15	58678720	C	T	-0.353556	0.0225632	6.35716e-54	-0.3246	0.0372	2.404e-18	-0.3457	0.0193	7.11e-72
1595	PE(38:5) (b)	PE	rs75663614	15	58687040	C	T	-0.432543	0.063468	1.09785e-11	-0.2298	0.0952	0.01581	-0.3702	0.0528	2.39e-12
1596	PE(38:5) (b)	PE	rs78893833	15	58688159	G	A	0.499713	0.0818345	1.13374e-09	0.2658	0.1514	0.07917	0.4468	0.072	5.41e-10
1597	PE(38:5) (b)	PE	rs62000866	15	58701049	A	T	0.340319	0.0551828	7.52496e-10	0.2727	0.1113	0.01431	0.327	0.0494	3.76e-11
1598	PE(38:5) (b)	PE	rs2070895	15	58723939	A	G	0.379115	0.0259929	5.39689e-47	0.3934	0.0431	6.367e-20	0.3829	0.0223	2.27e-66
1599	PE(O-16:0/18:2)	PE(O)	rs174564	11	61588305	G	A	0.150547	0.0228889	5.42108e-11	0.0649	0.0373	0.08161	0.1271	0.0195	7.22e-11
1600	PE(O-16:0/20:3)	PE(O)	rs102275	11	61557803	C	T	0.205403	0.0226492	1.88431e-19	0.1797	0.037	1.218e-06	0.1984	0.0193	9.76e-25
1601	PE(O-18:0/20:4)	PE(O)	rs1535	11	61597972	G	A	-0.185046	0.0228445	7.07912e-16	-0.2405	0.0367	5.759e-11	-0.2005	0.0194	4.75e-25
1602	PE(O-18:1/18:2)	PE(O)	rs174564	11	61588305	G	A	0.178141	0.0228417	7.70209e-15	0.051	0.0373	0.1718	0.1435	0.0195	1.77e-13
1603	PE(O-18:1/22:6)	PE(O)	rs56156922	16	56987369	C	T	0.13343	0.0240894	3.2433e-08	0.0655	0.0389	0.09269	0.1146	0.0205	2.21e-08
1604	PE(P-15:0/20:4)	PE(P)	rs1421244	8	15605095	C	A	0.144634	0.0260724	3.04241e-08	-0.0165	0.0416	0.691	0.0991	0.0221	7.19e-06
1605	PE(P-15:0/22:6) (a)	PE(P)	rs4644955	19	55738634	C	T	-0.269289	0.039538	1.10337e-11	-0.3341	0.0616	5.782e-08	-0.2882	0.0333	4.62e-18
1606	PE(P-16:0/18:2)	PE(P)	rs102275	11	61557803	C	T	0.226066	0.0227356	4.72214e-23	0.1043	0.0372	0.005065	0.193	0.0194	2.61e-23
1607	PE(P-16:0/18:2)	PE(P)	rs139957766	11	61607047	A	G	0.364807	0.0651014	2.20695e-08	0.2381	0.1212	0.04948	0.3365	0.0574	4.46e-09
1608	PE(P-16:0/18:2)	PE(P)	rs56154925	19	55737798	T	C	-0.177817	0.0280818	2.6279e-10	-0.0691	0.0475	0.146	-0.1497	0.0242	5.98e-10
1609	PE(P-16:0/18:3)	PE(P)	rs102275	11	61557803	C	T	0.17464	0.0226061	1.34589e-14	0.0671	0.0373	0.07207	0.1457	0.0193	4.76e-14
1610	PE(P-16:0/20:3) (a)	PE(P)	rs76376981	11	61418816	C	G	0.402296	0.0583474	6.26057e-12	0.54	0.1011	9.157e-08	0.4367	0.0505	5.51e-18
1611	PE(P-16:0/20:3) (a)	PE(P)	rs75618234	11	61452741	A	G	0.536533	0.0967143	3.14504e-08	0.4606	0.1675	0.005959	0.5175	0.0838	6.44e-10
1612	PE(P-16:0/20:3) (a)	PE(P)	rs198459	11	61525020	A	G	-0.201308	0.0269296	1.06069e-13	-0.1684	0.0428	8.359e-05	-0.192	0.0228	3.7e-17
1613	PE(P-16:0/20:3) (a)	PE(P)	rs11230796	11	61529267	G	T	0.21008	0.026471	2.77932e-15	0.2187	0.0551	7.304e-05	0.2117	0.0239	7.25e-19
1614	PE(P-16:0/20:3) (a)	PE(P)	rs7102974	11	61560035	T	C	0.515511	0.0869152	3.2108e-09	0.4173	0.1331	0.001717	0.4861	0.0728	2.38e-11
1615	PE(P-16:0/20:3) (a)	PE(P)	rs138012803	11	61579058	A	G	0.709488	0.119139	2.81945e-09	0.2937	0.2509	0.2417	0.633	0.1076	4.06e-09
1616	PE(P-16:0/20:3) (a)	PE(P)	rs174559	11	61581656	A	G	0.528065	0.0229044	8.96614e-111	0.499	0.0382	5.901e-39	0.5204	0.0196	1.37e-154
1617	PE(P-16:0/20:3) (a)	PE(P)	rs61897792	11	61586886	T	C	-0.229862	0.0374879	9.34195e-10	-0.1397	0.0839	0.096	-0.2149	0.0342	3.44e-10
1618	PE(P-16:0/20:3) (a)	PE(P)	rs174602	11	61624414	C	T	0.251666	0.0289546	5.33958e-18	0.1426	0.0596	0.01669	0.2308	0.026	7.74e-19
1619	PE(P-16:0/20:3) (a)	PE(P)	rs526126	11	61624885	C	G	-0.332843	0.030005	4.02261e-28	-0.2918	0.0611	1.772e-06	-0.3249	0.0269	1.66e-33
1620	PE(P-16:0/20:3) (a)	PE(P)	rs174472	11	61671956	G	A	0.138367	0.021918	3.32358e-10	0.1254	0.0363	0.0005473	0.1349	0.0188	6.44e-13
1621	PE(P-16:0/20:3) (a)	PE(P)	rs174480	11	61685790	G	C	0.311119	0.0480422	1.0513e-10	0.3047	0.0834	0.0002595	0.3095	0.0416	1.05e-13
1622	PE(P-16:0/20:3) (a)	PE(P)	rs2521572	11	61711475	G	T	-0.339459	0.0511073	3.4261e-11	-0.1893	0.085	0.02594	-0.2996	0.0438	7.93e-12
1623	PE(P-16:0/20:3) (a)	PE(P)	rs17185413	11	61730553	C	T	0.18706	0.0267826	3.25296e-12	0.1842	0.0414	8.725e-06	0.1862	0.0225	1.24e-16
1624	PE(P-16:0/20:3) (a)	PE(P)	rs56154925	19	55737798	T	C	-0.190452	0.028126	1.42129e-11	-0.0955	0.0476	0.04466	-0.1659	0.0242	7.35e-12
1625	PE(P-16:0/20:3) (b)	PE(P)	rs56154925	19	55737798	T	C	-0.195476	0.0280458	3.62485e-12	-0.0515	0.0475	0.2777	-0.1582	0.0241	5.64e-11
1626	PE(P-16:0/20:4)	PE(P)	rs1535	11	61597972	G	A	-0.192061	0.0228927	7.023e-17	-0.3242	0.0363	4.475e-19	-0.2296	0.0194	2e-32
1627	PE(P-16:0/20:4)	PE(P)	rs56154925	19	55737798	T	C	-0.194785	0.0280875	4.58524e-12	-0.1126	0.0474	0.01751	-0.1734	0.0242	7.11e-13
1628	PE(P-16:0/22:5) (n6)	PE(P)	rs61897793	11	61599347	A	G	0.157495	0.0284082	3.11721e-08	0.0389	0.0472	0.4099	0.126	0.0243	2.27e-07
1629	PE(P-16:0/22:6)	PE(P)	rs56156922	16	56987369	C	T	0.146481	0.024176	1.46788e-09	0.0837	0.039	0.03209	0.1291	0.0206	3.39e-10
1630	PE(P-17:0/20:4) (a)	PE(P)	rs1535	11	61597972	G	A	-0.183832	0.022941	1.53942e-15	-0.2116	0.0368	9.114e-09	-0.1916	0.0195	7.58e-23
1631	PE(P-17:0/20:4) (a)	PE(P)	rs73068639	19	55739048	A	G	-0.280534	0.0493637	1.44203e-08	-0.0403	0.0925	0.663	-0.2273	0.0436	1.8e-07
1632	PE(P-17:0/20:4) (b)	PE(P)	rs1535	11	61597972	G	A	-0.228913	0.0228469	2.35365e-23	-0.2613	0.0366	9.795e-13	-0.238	0.0194	1.21e-34
1633	PE(P-17:0/20:4) (b)	PE(P)	rs73068639	19	55739048	A	G	-0.273753	0.0493547	3.11338e-08	-0.0453	0.0928	0.6256	-0.2234	0.0436	2.96e-07
1634	PE(P-18:0/18:2)	PE(P)	rs102275	11	61557803	C	T	0.200358	0.0227917	2.10431e-18	0.0899	0.0372	0.01576	0.1703	0.0194	1.98e-18
1635	PE(P-18:0/18:3)	PE(P)	rs174548	11	61571348	G	C	0.147779	0.0234411	3.2241e-10	0.0568	0.0386	0.1405	0.1232	0.02	7.62e-10
1636	PE(P-18:0/18:3)	PE(P)	rs117464936	17	3912743	T	C	-0.560318	0.098987	1.68352e-08	0.2377	0.2689	0.3766	-0.4651	0.0929	5.54e-07
1637	PE(P-18:0/20:3) (a)	PE(P)	rs76376981	11	61418816	C	G	0.412428	0.0583498	1.85961e-12	0.6397	0.1006	2.054e-10	0.4696	0.0505	1.36e-20
1638	PE(P-18:0/20:3) (a)	PE(P)	rs75618234	11	61452741	A	G	0.58137	0.0967886	2.14324e-09	0.4646	0.1678	0.005626	0.5522	0.0838	4.5e-11
1639	PE(P-18:0/20:3) (a)	PE(P)	rs10897173	11	61481867	T	C	0.194719	0.0256177	3.64051e-14	0.1602	0.0432	0.0002113	0.1858	0.022	3.52e-17
1640	PE(P-18:0/20:3) (a)	PE(P)	rs198459	11	61525020	A	G	-0.201438	0.0269916	1.13832e-13	-0.1351	0.0427	0.001543	-0.1825	0.0228	1.25e-15
1641	PE(P-18:0/20:3) (a)	PE(P)	rs61896141	11	61556039	C	A	0.68945	0.0265825	2.31e-136	0.7413	0.0431	2.301e-66	0.7037	0.0226	1.82e-212
1642	PE(P-18:0/20:3) (a)	PE(P)	rs7102974	11	61560035	T	C	0.533783	0.0868457	8.59561e-10	0.5414	0.1327	4.541e-05	0.5361	0.0727	1.63e-13
1643	PE(P-18:0/20:3) (a)	PE(P)	rs138012803	11	61579058	A	G	0.745988	0.119287	4.41625e-10	0.5709	0.2501	0.02247	0.7135	0.1077	3.42e-11
1644	PE(P-18:0/20:3) (a)	PE(P)	rs61897792	11	61586886	T	C	-0.215083	0.0375101	1.03659e-08	-0.189	0.0838	0.02412	-0.2107	0.0342	7.51e-10
1645	PE(P-18:0/20:3) (a)	PE(P)	rs174602	11	61624414	C	T	0.247794	0.0290039	1.82588e-17	0.1771	0.0595	0.002913	0.2342	0.0261	2.61e-19
1646	PE(P-18:0/20:3) (a)	PE(P)	rs174475	11	61672645	C	G	-0.211817	0.0219358	8.14367e-22	-0.1811	0.0465	9.69e-05	-0.2062	0.0198	2.58e-25
1647	PE(P-18:0/20:3) (a)	PE(P)	rs174480	11	61685790	G	C	0.317825	0.048097	4.38281e-11	0.3286	0.0833	8.031e-05	0.3205	0.0417	1.42e-14
1648	PE(P-18:0/20:3) (a)	PE(P)	rs2521572	11	61711475	G	T	-0.361442	0.0511	1.72761e-12	-0.2506	0.0848	0.003116	-0.3319	0.0438	3.36e-14
1649	PE(P-18:0/20:3) (a)	PE(P)	rs17185413	11	61730553	C	T	0.188061	0.0267908	2.53832e-12	0.2151	0.0412	1.814e-07	0.1961	0.0225	2.57e-18
1650	PE(P-18:0/20:4)	PE(P)	rs1535	11	61597972	G	A	-0.233002	0.0228274	3.75058e-24	-0.3294	0.0363	1.121e-19	-0.2603	0.0193	2.27e-41
1651	PE(P-18:0/22:5) (n6)	PE(P)	rs2286779	10	118394551	C	G	0.171247	0.021924	6.89682e-15	0.0658	0.0362	0.06937	0.143	0.0188	2.49e-14
1652	PE(P-18:0/22:6)	PE(P)	rs10510024	10	118379953	C	G	0.12282	0.0220783	2.79707e-08	0.0155	0.0367	0.6727	0.0944	0.0189	6.16e-07
1653	PE(P-18:1/18:2) (a)	PE(P)	rs174564	11	61588305	G	A	0.268524	0.0226585	6.69516e-32	0.1091	0.0373	0.003425	0.2255	0.0194	2.36e-31
1654	PE(P-18:1/18:2) (a)	PE(P)	rs139957766	11	61607047	A	G	0.382943	0.0649732	4.03525e-09	0.1444	0.1213	0.2337	0.3298	0.0573	8.53e-09
1655	PE(P-18:1/18:2) (b)	PE(P)	rs28456	11	61589481	G	A	0.235471	0.0234355	1.73102e-23	0.094	0.0387	0.0152	0.1975	0.02	6.68e-23
1656	PE(P-18:1/18:2) (b)	PE(P)	rs139957766	11	61607047	A	G	0.392626	0.0649953	1.64642e-09	0.2281	0.1215	0.06053	0.356	0.0573	5.23e-10
1657	PE(P-18:1/18:3)	PE(P)	rs174560	11	61581764	C	T	0.13757	0.0234175	4.55727e-09	0.037	0.0387	0.339	0.1106	0.02	3.36e-08
1658	PE(P-18:1/20:3) (a)	PE(P)	rs76376981	11	61418816	C	G	0.359528	0.0583445	7.90779e-10	0.5272	0.1011	1.842e-07	0.4014	0.0505	1.96e-15
1659	PE(P-18:1/20:3) (a)	PE(P)	rs198421	11	61518237	A	G	-0.191251	0.0268781	1.39874e-12	-0.1249	0.0432	0.003843	-0.1727	0.0228	3.77e-14
1660	PE(P-18:1/20:3) (a)	PE(P)	rs11230796	11	61529267	G	T	0.179815	0.0264787	1.27441e-11	0.168	0.0553	0.002394	0.1776	0.0239	1.04e-13
1661	PE(P-18:1/20:3) (a)	PE(P)	rs174549	11	61571382	A	G	0.483461	0.0225629	1.22348e-96	0.43	0.0372	6.475e-31	0.4691	0.0193	1.32e-130
1662	PE(P-18:1/20:3) (a)	PE(P)	rs138012803	11	61579058	A	G	0.653932	0.118874	3.98309e-08	0.4556	0.2505	0.06899	0.6175	0.1074	8.95e-09
1663	PE(P-18:1/20:3) (a)	PE(P)	rs174602	11	61624414	C	T	0.230564	0.0289361	2.15731e-15	0.1317	0.0596	0.0272	0.2117	0.026	4.2e-16
1664	PE(P-18:1/20:3) (a)	PE(P)	rs526126	11	61624885	C	G	-0.272571	0.0300535	2.1489e-19	-0.2505	0.0613	4.355e-05	-0.2683	0.027	2.71e-23
1665	PE(P-18:1/20:3) (a)	PE(P)	rs174472	11	61671956	G	A	0.138955	0.0218543	2.48294e-10	0.0997	0.0363	0.005954	0.1285	0.0187	6.63e-12
1666	PE(P-18:1/20:3) (a)	PE(P)	rs174480	11	61685790	G	C	0.283577	0.0479771	3.64491e-09	0.3002	0.0834	0.0003208	0.2877	0.0416	4.6e-12
1667	PE(P-18:1/20:3) (a)	PE(P)	rs2521572	11	61711475	G	T	-0.310341	0.0510489	1.30482e-09	-0.1821	0.0849	0.03196	-0.2763	0.0437	2.7e-10
1668	PE(P-18:1/20:3) (a)	PE(P)	rs17185413	11	61730553	C	T	0.161851	0.0267781	1.61096e-09	0.1728	0.0414	3.01e-05	0.1651	0.0225	2.12e-13
1669	PE(P-18:1/20:3) (b)	PE(P)	rs174559	11	61581656	A	G	0.291965	0.0237881	4.98413e-34	0.1898	0.0399	1.953e-06	0.2652	0.0204	1.62e-38
1670	PE(P-18:1/20:4) (a)	PE(P)	rs174545	11	61569306	G	C	-0.185815	0.0229083	6.72549e-16	-0.3322	0.0364	6.586e-20	-0.2274	0.0194	8.77e-32
1671	PE(P-18:1/20:4) (a)	PE(P)	rs184748	21	28762145	C	T	-0.121922	0.0222724	4.64019e-08	-0.0247	0.037	0.5055	-0.0961	0.0191	4.8e-07
1672	PE(P-18:1/20:4) (b)	PE(P)	rs174584	11	61610750	A	G	-0.161647	0.0229855	2.36484e-12	-0.2722	0.0366	9.444e-14	-0.193	0.0195	3.46e-23
1673	PE(P-18:1/22:5) (b)	PE(P)	rs2286779	10	118394551	C	G	0.139025	0.0219143	2.43239e-10	0.0702	0.0362	0.05246	0.1206	0.0187	1.26e-10
1674	PE(P-18:1/22:6) (b)	PE(P)	rs7786817	7	15607614	T	G	0.239492	0.0417165	1.00778e-08	0.0159	0.0654	0.8073	0.1748	0.0352	6.67e-07
1675	PE(P-19:0/20:4) (a)	PE(P)	rs174568	11	61593816	T	C	-0.173455	0.0228915	4.27075e-14	-0.2019	0.037	4.848e-08	-0.1813	0.0195	1.22e-20
1676	PE(P-19:0/20:4) (b)	PE(P)	rs102274	11	61557826	C	T	-0.250149	0.0227621	9.89892e-28	-0.3323	0.0364	6.359e-20	-0.2733	0.0193	1.54e-45
1677	PE(P-20:0/18:1)	PE(P)	rs152341	5	59845963	A	T	0.231427	0.0224058	9.56489e-25	0.2626	0.0354	1.201e-13	0.2403	0.0189	6.38e-37
1678	PE(P-20:0/18:1)	PE(P)	rs12517192	5	60374045	C	G	-0.310091	0.0469898	4.64352e-11	-0.2756	0.0701	8.486e-05	-0.2994	0.039	1.72e-14
1679	PE(P-20:0/18:2)	PE(P)	rs10939862	5	60001644	A	C	0.217666	0.0222665	2.42254e-22	0.2776	0.0352	2.964e-15	0.2348	0.0188	9.46e-36
1680	PE(P-20:0/18:2)	PE(P)	rs71630093	5	60400321	C	G	-0.326419	0.0492264	3.77429e-11	-0.2409	0.0748	0.001273	-0.3006	0.0411	2.67e-13
1681	PE(P-20:0/18:2)	PE(P)	rs60425908	12	122706224	G	A	-0.772983	0.138299	2.41245e-08	0.0642	0.3172	0.8397	-0.6393	0.1268	4.59e-07
1682	PE(P-20:0/20:4)	PE(P)	rs152341	5	59845963	A	T	0.182569	0.0225437	6.99568e-16	0.1905	0.0357	9.498e-08	0.1848	0.0191	3.12e-22
1683	PE(P-20:0/20:4)	PE(P)	rs520987	11	61521446	A	C	0.127968	0.0219608	5.97516e-09	0.1825	0.036	3.963e-07	0.1428	0.0187	2.63e-14
1684	PE(P-20:0/20:4)	PE(P)	rs102275	11	61557803	C	T	-0.352267	0.0224049	4.13151e-54	-0.4759	0.0353	2.267e-41	-0.3877	0.0189	2.46e-93
1685	PE(P-20:0/22:6)	PE(P)	rs4700394	5	60117202	T	A	0.132737	0.0219862	1.68918e-09	0.0884	0.0351	0.01181	0.1203	0.0186	1.1e-10
1686	PE(P-20:1/20:4)	PE(P)	rs174576	11	61603510	A	C	-0.137969	0.0227976	1.54635e-09	-0.2035	0.0369	3.395e-08	-0.1561	0.0194	8.26e-16
1687	PG(34:1)	PG	rs530885291	11	117053959	A	G	-1.62394	0.22631	8.39629e-13	-1.0399	0.3525	0.00318	-1.4535	0.1904	2.31e-14
1688	PG(34:1)	PG	rs1532085	15	58683366	G	A	-0.240594	0.0223456	1.01899e-26	-0.1879	0.0367	3.183e-07	-0.2264	0.0191	2.01e-32
1689	PG(34:1)	PG	rs2070895	15	58723939	A	G	0.280767	0.0261571	1.74431e-26	0.2194	0.0439	5.852e-07	0.2647	0.0225	5.03e-32
1690	PG(34:2)	PG	rs146777332	15	46574606	G	C	-0.699185	0.125646	3.06331e-08	0.3958	0.4471	0.3761	-0.619	0.121	3.09e-07
1691	PG(34:2)	PG	rs1532085	15	58683366	G	A	-0.180813	0.0222953	6.69818e-16	-0.1692	0.0368	4.293e-06	-0.1777	0.0191	1.19e-20
1692	PG(34:2)	PG	rs2070895	15	58723939	A	G	0.247429	0.0260795	4.38612e-21	0.2186	0.0439	6.417e-07	0.2399	0.0224	1.02e-26
1693	PG(36:1)	PG	rs780093	2	27742603	C	T	-0.129728	0.0223052	6.49927e-09	-0.1223	0.0364	0.0007844	-0.1277	0.019	1.9e-11
1694	PG(36:1)	PG	rs530885291	11	117053959	A	G	-1.56882	0.226698	5.1641e-12	-1.1651	0.3521	0.0009364	-1.4505	0.1906	2.74e-14
1695	PG(36:1)	PG	rs2043085	15	58680954	C	T	-0.173563	0.0226207	2.0463e-14	-0.0932	0.0373	0.01248	-0.152	0.0193	3.95e-15
1696	PG(36:1)	PG	rs2070895	15	58723939	A	G	0.206095	0.0263923	7.2682e-15	0.1739	0.0441	7.968e-05	0.1976	0.0226	2.63e-18
1697	PG(36:1)	PG	rs4815400	20	25292560	C	T	0.129952	0.0222418	5.48928e-09	0.0876	0.0358	0.01449	0.1181	0.0189	4.02e-10
1698	PG(36:2)	PG	rs174565	11	61591636	G	C	0.177145	0.0318993	2.94042e-08	0.1482	0.0538	0.005906	0.1696	0.0274	6.38e-10
1699	PG(36:2)	PG	rs530885291	11	117053959	A	G	-1.56917	0.226342	5.02555e-12	-0.5168	0.3538	0.1441	-1.2636	0.1907	3.42e-11
1700	PG(36:2)	PG	rs1532085	15	58683366	G	A	-0.163835	0.0225299	4.09824e-13	-0.1209	0.0369	0.001063	-0.1522	0.0192	2.52e-15
1701	PG(36:2)	PG	rs2070895	15	58723939	A	G	0.195703	0.0263846	1.44594e-13	0.1696	0.0441	0.0001188	0.1888	0.0226	7.38e-17
1702	PI(15-MHDA_18:1)/PI(17:0_18:1)	PI	rs1168041	1	62960250	C	T	0.129752	0.0232939	2.67577e-08	0.1859	0.0393	2.185e-06	0.1444	0.02	5.73e-13
1703	PI(15-MHDA_18:1)/PI(17:0_18:1)	PI	rs12695769	3	142653650	G	T	0.150324	0.0220367	1.00705e-11	0.0893	0.0367	0.01511	0.1342	0.0189	1.25e-12
1704	PI(15-MHDA_18:1)/PI(17:0_18:1)	PI	rs4806498	19	54674742	T	C	0.257064	0.0218883	2.24692e-31	0.2188	0.0377	6.352e-09	0.2474	0.0189	4.75e-39
1705	PI(15-MHDA_18:2)/PI(17:0_18:2)	PI	rs12239737	1	63086001	A	T	-0.159577	0.0232863	8.29119e-12	-0.1382	0.0388	0.000365	-0.1539	0.02	1.26e-14
1706	PI(15-MHDA_18:2)/PI(17:0_18:2)	PI	rs1535	11	61597972	G	A	0.226642	0.0228001	5.07109e-23	0.1473	0.0371	7.012e-05	0.2049	0.0194	5.1e-26
1707	PI(15-MHDA_18:2)/PI(17:0_18:2)	PI	rs139659030	19	54661602	T	C	0.39401	0.0695009	1.5739e-08	0.2544	0.1248	0.04149	0.361	0.0607	2.77e-09
1708	PI(15-MHDA_18:2)/PI(17:0_18:2)	PI	rs4806498	19	54674742	T	C	0.320143	0.0218233	1.23112e-47	0.2145	0.0376	1.2e-08	0.2935	0.0189	1.6e-54
1709	PI(15-MHDA_18:2)/PI(17:0_18:2)	PI	rs36631	19	54691414	G	A	0.124928	0.0222797	2.21335e-08	0.1102	0.0367	0.002672	0.121	0.019	2.13e-10
1710	PI(15-MHDA_20:4)/PI(17:0_20:4)	PI	rs1168041	1	62960250	C	T	0.159689	0.0234138	1.04034e-11	0.1729	0.0389	9.013e-06	0.1632	0.0201	4.2e-16
1711	PI(15-MHDA_20:4)/PI(17:0_20:4)	PI	rs174568	11	61593816	T	C	-0.193771	0.0229398	4.18408e-17	-0.2114	0.037	1.128e-08	-0.1987	0.0195	2.25e-24
1712	PI(15-MHDA_20:4)/PI(17:0_20:4)	PI	rs11604424	11	116651115	T	C	-0.151066	0.0274075	3.74998e-08	-0.1032	0.042	0.01407	-0.1368	0.023	2.55e-09
1713	PI(15-MHDA_20:4)/PI(17:0_20:4)	PI	rs147992224	19	17705888	C	G	-0.705476	0.126612	2.67833e-08	0.1244	0.2012	0.5364	-0.4701	0.1072	1.15e-05
1714	PI(15-MHDA_20:4)/PI(17:0_20:4)	PI	rs8736	19	54677189	T	C	-0.195832	0.0220869	1.10935e-18	-0.1616	0.0378	1.898e-05	-0.1871	0.0191	9.92e-23
1715	PI(15-MHDA_20:4)/PI(17:0_20:4)	PI	rs8128533	21	27923508	G	C	-0.262027	0.0454394	8.64693e-09	-0.1209	0.0733	0.09901	-0.2228	0.0386	7.91e-09
1716	PI(16:0/16:0)	PI	rs4806498	19	54674742	T	C	0.141426	0.0218433	1.04064e-10	0.1396	0.0379	0.0002284	0.141	0.0189	9.34e-14
1717	PI(16:0_16:1)	PI	rs78737354	4	77136858	T	C	0.210131	0.0367295	1.11685e-08	0.0591	0.0631	0.3487	0.1719	0.0317	6.1e-08
1718	PI(16:0_16:1)	PI	rs4806498	19	54674742	T	C	0.213767	0.0219668	3.57514e-22	0.1614	0.0378	1.924e-05	0.2005	0.019	4.54e-26
1719	PI(16:0_20:3) (a)	PI	rs12074528	1	63010871	C	T	0.14907	0.0229111	8.56596e-11	0.1323	0.0383	0.000557	0.1446	0.0197	1.9e-13
1720	PI(16:0_20:3) (a)	PI	rs149804	11	61538606	G	A	-0.149787	0.0228734	6.5491e-11	-0.1496	0.0479	0.001787	-0.1498	0.0206	4.01e-13
1721	PI(16:0_20:3) (a)	PI	rs174544	11	61567753	A	C	0.392998	0.0231053	8.29515e-63	0.3341	0.0378	1.025e-18	0.377	0.0197	1.74e-81
1722	PI(16:0_20:3) (a)	PI	rs139957766	11	61607047	A	G	0.397611	0.0652554	1.19076e-09	0.1512	0.1213	0.2128	0.3423	0.0575	2.58e-09
1723	PI(16:0_20:3) (a)	PI	rs526126	11	61624885	C	G	-0.166881	0.0304241	4.4268e-08	-0.171	0.0616	0.005499	-0.1677	0.0273	7.87e-10
1724	PI(16:0_20:3) (a)	PI	rs7118175	11	61639358	T	C	-0.225747	0.0406167	2.8751e-08	-0.19	0.0706	0.007072	-0.2169	0.0352	7.25e-10
1725	PI(16:0_20:3) (a)	PI	rs174472	11	61671956	G	A	0.147452	0.0219428	2.24016e-11	0.0241	0.0362	0.5056	0.1143	0.0188	1.12e-09
1726	PI(16:0_20:3) (a)	PI	rs186429456	12	111232010	A	C	0.883822	0.16019	3.65833e-08	0.5461	0.2681	0.04163	0.795	0.1375	7.42e-09
1727	PI(16:0_20:3) (b)	PI	rs35194512	1	63048277	C	A	-0.129496	0.0228587	1.56311e-08	-0.1134	0.0401	0.00463	-0.1256	0.0199	2.55e-10
1728	PI(16:0_20:4)	PI	rs10889357	1	63160282	T	C	-0.136803	0.0229322	2.6146e-09	-0.1552	0.0388	6.318e-05	-0.1416	0.0197	7.44e-13
1729	PI(16:0_20:4)	PI	rs174568	11	61593816	T	C	-0.172124	0.0229647	8.77095e-14	-0.1897	0.0371	3.208e-07	-0.177	0.0195	1.27e-19
1730	PI(16:0_20:4)	PI	rs8736	19	54677189	T	C	-0.184016	0.022108	1.12832e-16	-0.1553	0.0379	4.214e-05	-0.1767	0.0191	2.18e-20
1731	PI(18:0_18:1)	PI	rs1168041	1	62960250	C	T	0.170509	0.0232463	2.64417e-13	0.2263	0.039	6.311e-09	0.1851	0.02	1.78e-20
1732	PI(18:0_18:1)	PI	rs9832727	3	142649110	G	C	0.189641	0.0229914	2.04827e-16	0.202	0.0494	4.347e-05	0.1918	0.0208	3.48e-20
1733	PI(18:0_18:1)	PI	rs174548	11	61571348	G	C	0.154217	0.0235598	6.53517e-11	0.049	0.0386	0.204	0.1256	0.0201	4.15e-10
1734	PI(18:0_18:1)	PI	rs4806498	19	54674742	T	C	0.194382	0.0220877	1.88704e-18	0.1894	0.0378	5.418e-07	0.1931	0.0191	4.22e-24
1735	PI(18:0_20:2)	PI	rs1168099	1	63122859	A	C	0.148695	0.0228298	8.1932e-11	0.174	0.0382	5.282e-06	0.1553	0.0196	2.25e-15
1736	PI(18:0_20:2)	PI	rs61897792	11	61586886	T	C	-0.22309	0.0374981	2.87734e-09	-0.1972	0.0838	0.01861	-0.2188	0.0342	1.64e-10
1737	PI(18:0_20:2)	PI	rs174564	11	61588305	G	A	0.437527	0.0220621	1.21851e-83	0.4639	0.0354	3.641e-39	0.4449	0.0187	9.74e-125
1738	PI(18:0_20:2)	PI	rs139957766	11	61607047	A	G	0.408297	0.0651104	3.88893e-10	0.5691	0.1198	2.029e-06	0.445	0.0572	7.36e-15
1739	PI(18:0_20:2)	PI	rs73487492	11	61621611	G	A	0.27731	0.0495328	2.33575e-08	0.272	0.0799	0.0006662	0.2758	0.0421	5.7e-11
1740	PI(18:0_20:2)	PI	rs174467	11	61662661	G	T	-0.179446	0.0315426	1.35499e-08	-0.1942	0.0639	0.002376	-0.1823	0.0283	1.15e-10
1741	PI(18:0_20:2)	PI	rs2727261	11	61712131	C	T	-0.227186	0.0352675	1.29262e-10	-0.2286	0.0576	7.233e-05	-0.2276	0.0301	3.85e-14
1742	PI(18:0_20:2)	PI	rs10792328	11	61854361	C	G	-0.141165	0.0237207	2.91338e-09	-0.0904	0.0391	0.02058	-0.1275	0.0203	3.2e-10
1743	PI(18:0_20:2)	PI	rs8736	19	54677189	T	C	-0.186715	0.0220494	3.87795e-17	-0.2197	0.0377	5.605e-09	-0.1951	0.019	1.16e-24
1744	PI(18:0_20:3) (a)	PI	rs11230741	11	61351107	A	G	-0.157739	0.0287001	4.09551e-08	-0.2202	0.0558	7.914e-05	-0.1708	0.0255	2.19e-11
1745	PI(18:0_20:3) (a)	PI	rs695186	11	61527927	T	C	0.164728	0.025465	1.20753e-10	0.228	0.0414	3.677e-08	0.1821	0.0217	4.69e-17
1746	PI(18:0_20:3) (a)	PI	rs149804	11	61538606	G	A	-0.175897	0.0226037	8.9708e-15	-0.2351	0.0475	7.468e-07	-0.1868	0.0204	5.53e-20
1747	PI(18:0_20:3) (a)	PI	rs174561	11	61582708	C	T	0.452104	0.022574	3.56373e-85	0.638	0.0353	3.806e-73	0.5061	0.019	3.92e-156
1748	PI(18:0_20:3) (a)	PI	rs61897792	11	61586886	T	C	-0.209265	0.0373527	2.30303e-08	-0.2025	0.0838	0.01567	-0.2081	0.0341	1.05e-09
1749	PI(18:0_20:3) (a)	PI	rs174602	11	61624414	C	T	0.171466	0.0289077	3.33317e-09	0.2821	0.059	1.766e-06	0.1929	0.026	1.1e-13
1750	PI(18:0_20:3) (a)	PI	rs526126	11	61624885	C	G	-0.267667	0.0299153	5.46933e-19	-0.2617	0.0612	1.912e-05	-0.2665	0.0269	3.55e-23
1751	PI(18:0_20:3) (a)	PI	rs174472	11	61671956	G	A	0.154629	0.0217258	1.30044e-12	0.152	0.0362	2.674e-05	0.1539	0.0186	1.41e-16
1752	PI(18:0_20:3) (a)	PI	rs641738	19	54676763	T	C	-0.179619	0.0218553	2.73164e-16	-0.2721	0.037	1.973e-13	-0.2035	0.0188	2.95e-27
1753	PI(18:0_20:3) (b)	PI	rs1168107	1	63161173	T	A	0.134223	0.0228602	4.68651e-09	0.1636	0.0387	2.319e-05	0.1418	0.0197	5.68e-13
1754	PI(18:0_20:3) (b)	PI	rs174530	11	61546592	G	A	-0.152466	0.0228628	3.09662e-11	-0.1655	0.0367	6.331e-06	-0.1561	0.0194	8.43e-16
1755	PI(18:0_20:3) (b)	PI	rs8736	19	54677189	T	C	-0.162144	0.0221042	2.67779e-13	-0.1566	0.0379	3.612e-05	-0.1607	0.0191	3.84e-17
1756	PI(18:0_20:4)	PI	rs10889348	1	63078222	T	A	-0.203084	0.0227606	7.12363e-19	-0.2366	0.0382	5.728e-10	-0.2119	0.0196	2.28e-27
1757	PI(18:0_20:4)	PI	rs80011584	3	86983755	G	A	-0.949147	0.167158	1.43735e-08	0.1388	0.4473	0.7563	-0.8158	0.1566	1.89e-07
1758	PI(18:0_20:4)	PI	rs174568	11	61593816	T	C	-0.240041	0.0228477	1.84544e-25	-0.3171	0.0365	3.963e-18	-0.2617	0.0194	1.37e-41
1759	PI(18:0_20:4)	PI	rs11604424	11	116651115	T	C	-0.176452	0.027385	1.29199e-10	-0.1764	0.0419	2.509e-05	-0.1764	0.0229	1.37e-14
1760	PI(18:0_20:4)	PI	rs77960347	18	47109955	G	A	0.587529	0.103964	1.67514e-08	0.3307	0.1556	0.03355	0.5082	0.0864	4.11e-09
1761	PI(18:0_20:4)	PI	rs641738	19	54676763	T	C	-0.292914	0.0217853	2.13761e-40	-0.2159	0.0373	7.145e-09	-0.2733	0.0188	7.9e-48
1762	PI(18:0_22:4)	PI	rs12074528	1	63010871	C	T	0.187137	0.0226924	2.10715e-16	0.1608	0.0382	2.625e-05	0.1803	0.0195	2.53e-20
1763	PI(18:0_22:4)	PI	rs77960347	18	47109955	G	A	0.572055	0.103502	3.41145e-08	0.4141	0.1555	0.007744	0.5236	0.0862	1.23e-09
1764	PI(18:0_22:5) (n3)	PI	rs1781221	1	63006842	C	A	0.181814	0.0233147	7.86402e-15	0.0844	0.0384	0.02791	0.1556	0.0199	5.88e-15
1765	PI(18:0_22:5) (n3)	PI	rs77960347	18	47109955	G	A	0.698832	0.103835	1.88527e-11	-0.0499	0.1561	0.7493	0.4691	0.0864	5.76e-08
1766	PI(18:0_22:5) (n3)	PI	rs8736	19	54677189	T	C	0.325228	0.021752	2.32275e-49	0.248	0.0375	3.756e-11	0.3058	0.0188	2.18e-59
1767	PI(18:0_22:5) (n3)	PI	rs651955	19	54688572	C	T	0.181235	0.0284348	2.04793e-10	0.1634	0.0595	0.006046	0.1779	0.0257	4.08e-12
1768	PI(18:0_22:5) (n6)	PI	rs10889356	1	63155349	A	G	-0.139077	0.0223917	5.73666e-10	-0.1085	0.039	0.005348	-0.1315	0.0194	1.26e-11
1769	PI(18:0_22:5) (n6)	PI	rs2236212	6	10995015	C	G	-0.121688	0.0219634	3.17713e-08	-0.2445	0.0355	5.928e-12	-0.1556	0.0187	8.02e-17
1770	PI(18:0_22:5) (n6)	PI	rs174580	11	61606642	G	A	0.171659	0.0224992	2.81444e-14	0.2963	0.0365	4.672e-16	0.206	0.0192	5.57e-27
1771	PI(18:0_22:6)	PI	rs1781221	1	63006842	C	A	0.157805	0.0233299	1.49461e-11	0.0785	0.0383	0.04072	0.1364	0.0199	7.8e-12
1772	PI(18:0_22:6)	PI	rs8736	19	54677189	T	C	0.289577	0.0217802	1.68227e-39	0.1855	0.0376	8.182e-07	0.2635	0.0188	2.16e-44
1773	PI(18:0_22:6)	PI	rs36618	19	54699169	G	A	0.225097	0.0353658	2.14701e-10	0.1114	0.0717	0.1203	0.2029	0.0317	1.6e-10
1774	PI(18:1_18:2)	PI	rs12239737	1	63086001	A	T	-0.151543	0.0232681	8.12535e-11	-0.1518	0.0387	8.644e-05	-0.1516	0.0199	2.86e-14
1775	PI(18:1_18:2)	PI	rs7571817	2	230291975	A	G	-2.63145	0.479073	4.14187e-08	0.4851	0.7057	0.4918	-1.6482	0.3964	3.21e-05
1776	PI(18:1_18:2)	PI	rs174568	11	61593816	T	C	0.213273	0.0228092	1.39036e-20	0.1181	0.0373	0.001545	0.1874	0.0195	6.05e-22
1777	PI(18:1_18:2)	PI	rs11668882	19	54675097	C	T	0.151646	0.0220933	7.5338e-12	0.1221	0.0379	0.001286	0.1442	0.0191	4.31e-14
1778	PI(20:0_20:4)	PI	rs12074528	1	63010871	C	T	0.126972	0.0226404	2.20966e-08	0.2011	0.0381	1.289e-07	0.1463	0.0195	5.52e-14
1779	PI(20:0_20:4)	PI	rs8736	19	54677189	T	C	-0.165074	0.021887	5.63824e-14	-0.1823	0.0378	1.386e-06	-0.1694	0.0189	3.69e-19
1780	PI(34:1)	PI	rs1168041	1	62960250	C	T	0.134385	0.0233037	8.54334e-09	0.1719	0.0391	1.074e-05	0.1442	0.02	5.7e-13
1781	PI(34:1)	PI	rs9848779	3	142652069	G	C	0.151452	0.0218989	5.22933e-12	0.0778	0.0474	0.1008	0.1385	0.0199	3.25e-12
1782	PI(34:1)	PI	rs4806498	19	54674742	T	C	0.246935	0.0219557	5.64888e-29	0.213	0.0376	1.515e-08	0.2383	0.019	3.22e-36
1783	PI(36:2)	PI	rs12239737	1	63086001	A	T	-0.186411	0.0233476	1.83372e-15	-0.1795	0.0387	3.442e-06	-0.1846	0.02	2.6e-20
1784	PI(36:2)	PI	rs174568	11	61593816	T	C	0.22	0.0229281	1.40925e-21	0.1292	0.0372	0.000514	0.195	0.0195	1.67e-23
1785	PI(36:2)	PI	rs4806498	19	54674742	T	C	0.284925	0.0220532	1.58643e-37	0.2323	0.0377	6.96e-10	0.2715	0.019	3.6e-46
1786	PI(36:2)	PI	rs36630	19	54691626	G	A	0.173752	0.031712	4.57668e-08	0.1484	0.0662	0.02497	0.169	0.0286	3.42e-09
1787	PI(36:2)	PI	rs34172242	19	54700668	C	T	-0.137373	0.0236618	6.83172e-09	-0.0071	0.0487	0.8844	-0.1125	0.0213	1.26e-07
1788	PI(37:6)	PI	rs588485	1	20916444	A	G	-0.168728	0.0232833	5.09361e-13	-0.0741	0.0381	0.05173	-0.143	0.0199	6.13e-13
1789	PI(37:6)	PI	rs2415038	15	69599496	T	C	-0.147269	0.0231409	2.15081e-10	-0.1469	0.0366	6.01e-05	-0.1472	0.0196	5.34e-14
1790	PI(38:5) (a)	PI	rs12074528	1	63010871	C	T	0.159083	0.022863	4.01105e-12	0.1561	0.0383	4.519e-05	0.1583	0.0196	7.3e-16
1791	PI(38:5) (a)	PI	rs143105502	4	174530842	G	A	0.596009	0.103336	8.59289e-09	-0.4132	0.2019	0.04064	0.3864	0.092	2.66e-05
1792	PI(38:5) (a)	PI	rs77960347	18	47109955	G	A	0.655636	0.103888	3.00561e-10	0.2971	0.1558	0.05662	0.5453	0.0864	2.82e-10
1793	PI(38:5) (a)	PI	rs4806498	19	54674742	T	C	0.122362	0.0223793	4.76535e-08	0.0932	0.0379	0.014	0.1148	0.0193	2.56e-09
1794	PI(38:6)	PI	rs4806498	19	54674742	T	C	0.240094	0.0219809	2.2706e-27	0.1433	0.0378	0.0001514	0.2156	0.019	7.64e-30
1795	PI(38:6)	PI	rs36618	19	54699169	G	A	0.209624	0.0353185	3.18188e-09	0.1244	0.0717	0.08266	0.193	0.0317	1.12e-09
1796	PI(39:6)	PI	rs4806498	19	54674742	T	C	0.193465	0.022023	2.49653e-18	0.1405	0.0379	0.0002072	0.1801	0.019	3.11e-21
1797	PS(36:2)	PS	rs6934800	6	101359618	T	A	-0.139812	0.0253264	3.56608e-08	-0.0391	0.0405	0.335	-0.1115	0.0215	2.07e-07
1798	PS(38:3)	PS	rs174562	11	61585144	G	A	0.281572	0.0222977	7.24576e-36	0.2923	0.0369	2.2e-15	0.2845	0.0191	2.88e-50
1799	PS(38:3)	PS	rs55671960	17	79936986	C	T	0.157694	0.0288388	4.80551e-08	0.1085	0.0537	0.04331	0.1467	0.0254	7.77e-09
1800	PS(40:6)	PS	rs174418	15	58687603	C	T	-0.137917	0.0221349	5.01941e-10	-0.1408	0.037	0.0001429	-0.1387	0.019	2.89e-13
1801	PS(40:6)	PS	rs2070895	15	58723939	A	G	0.162815	0.0262162	5.75123e-10	0.158	0.044	0.0003306	0.1615	0.0225	7.35e-13
1802	SHexCer(d18:1/16:0(OH))	SHexCer	rs6533801	4	115474355	G	C	0.1267	0.0225136	1.94107e-08	0.1677	0.0364	4.18e-06	0.138	0.0192	5.73e-13
1803	SHexCer(d18:1/16:0(OH))	SHexCer	rs62100612	18	71594287	G	A	-0.166735	0.0291362	1.11048e-08	-0.0326	0.0606	0.5903	-0.1416	0.0263	7.01e-08
1804	SHexCer(d18:1/16:0(OH))	SHexCer	rs2267161	22	30953295	T	C	-0.223226	0.0235934	4.99525e-21	-0.263	0.0383	6.723e-12	-0.2341	0.0201	2.16e-31
1805	SHexCer(d18:1/16:0)	SHexCer	rs11722463	4	48038716	A	G	0.170743	0.0225427	4.31716e-14	0.164	0.0362	5.954e-06	0.1689	0.0191	1.11e-18
1806	SHexCer(d18:1/16:0)	SHexCer	rs11098258	4	115485684	G	A	0.289427	0.0221767	4.63628e-38	0.3401	0.0355	1.082e-21	0.3036	0.0188	1.39e-58
1807	SHexCer(d18:1/16:0)	SHexCer	rs11731984	4	115585029	G	C	-0.179958	0.0267211	1.85002e-11	-0.2788	0.0417	2.374e-11	-0.2087	0.0225	1.79e-20
1808	SHexCer(d18:1/16:0)	SHexCer	rs13140258	4	115646438	A	G	-0.183962	0.0330786	2.82054e-08	-0.1868	0.0521	0.0003343	-0.1848	0.0279	3.65e-11
1809	SHexCer(d18:1/16:0)	SHexCer	rs12942352	17	37648140	C	G	-0.195279	0.0251446	9.78742e-15	-0.2588	0.0409	2.407e-10	-0.2127	0.0214	2.99e-23
1810	SHexCer(d18:1/16:0)	SHexCer	rs2267161	22	30953295	T	C	-0.226046	0.023595	1.67663e-21	-0.3324	0.038	1.997e-18	-0.2557	0.02	2.75e-37
1811	SHexCer(d18:1/24:0(OH))	SHexCer	rs429358	19	45411941	C	T	0.188822	0.0311933	1.5321e-09	0.1325	0.0408	0.001175	0.168	0.0248	1.2e-11
1812	SHexCer(d18:1/24:0(OH))	SHexCer	rs2267161	22	30953295	T	C	-0.187574	0.0234224	1.5419e-15	-0.2184	0.0385	1.409e-08	-0.1959	0.02	1.25e-22
1813	SHexCer(d18:1/24:0)	SHexCer	rs13145218	4	48043945	A	G	0.188385	0.0260969	6.23888e-13	0.1742	0.0443	8.369e-05	0.1847	0.0225	2.1e-16
1814	SHexCer(d18:1/24:0)	SHexCer	rs6849357	4	115519271	A	G	-0.262169	0.0315027	1.23538e-16	-0.4368	0.05	2.269e-18	-0.3119	0.0266	1.23e-31
1815	SHexCer(d18:1/24:0)	SHexCer	rs7412	19	45412079	T	C	-0.313172	0.0397628	4.38142e-15	-0.1425	0.0756	0.05941	-0.2762	0.0352	4.22e-15
1816	SHexCer(d18:1/24:0)	SHexCer	rs2267158	22	30950360	C	T	-0.144823	0.0232382	5.0443e-10	-0.2156	0.038	1.39e-08	-0.1641	0.0198	1.26e-16
1817	SHexCer(d18:1/24:1(OH))	SHexCer	rs2267158	22	30950360	C	T	-0.154455	0.0232779	3.7257e-11	-0.1789	0.0381	2.669e-06	-0.1611	0.0199	5.07e-16
1818	SHexCer(d18:1/24:1)	SHexCer	rs11689401	2	86167678	A	G	0.177698	0.0277248	1.59269e-10	0.0149	0.0448	0.7397	0.1326	0.0236	1.86e-08
1819	SHexCer(d18:1/24:1)	SHexCer	rs141622900	19	45426792	A	G	-0.306058	0.0506678	1.65872e-09	0.032	0.0906	0.7235	-0.2255	0.0442	3.42e-07
1820	SHexCer(d18:1/24:1)	SHexCer	rs5751282	22	42875479	G	A	0.126051	0.0228407	3.6076e-08	0.1051	0.049	0.03196	0.1223	0.0207	3.46e-09
1821	SHexCer(d18:1/24:1)	SHexCer	rs12628541	22	43093698	G	A	-0.438459	0.0380306	2.63957e-30	-0.0848	0.0621	0.172	-0.342	0.0324	5.37e-26
1822	SHexCer(d18:1/24:1)	SHexCer	rs6002948	22	43156705	A	C	-0.130834	0.0223672	5.29498e-09	-0.0139	0.0483	0.7741	-0.1102	0.0203	5.7e-08
1823	SM(34:3)	SM	rs174463	11	61657838	A	G	0.147278	0.0248597	3.36396e-09	0.056	0.0402	0.164	0.1221	0.0211	7.86e-09
1824	SM(34:3)	SM	rs7412	19	45412079	T	C	-0.270655	0.0400192	1.53784e-11	0.0219	0.0755	0.7717	-0.2065	0.0354	5.22e-09
1825	SM(35:2) (b)	SM	rs56289821	19	11188247	A	G	-0.197225	0.034156	8.42414e-09	-0.2129	0.0545	9.463e-05	-0.2016	0.0289	3.26e-12
1826	SM(35:2) (b)	SM	rs7412	19	45412079	T	C	-0.369271	0.0398378	3.3114e-20	-0.031	0.0757	0.682	-0.2959	0.0353	4.71e-17
1827	SM(37:2)	SM	rs144725143	19	8307305	G	A	-0.700597	0.114402	9.81319e-10	-0.0241	0.171	0.888	-0.4914	0.0951	2.37e-07
1828	SM(41:0)	SM	rs7412	19	45412079	T	C	-0.262796	0.040077	6.50377e-11	-0.0171	0.0757	0.8217	-0.209	0.0354	3.62e-09
1829	SM(41:1) (a)	SM	rs7412	19	45412079	T	C	-0.29517	0.040098	2.57662e-13	-0.0201	0.0756	0.7903	-0.2348	0.0354	3.39e-11
1830	SM(41:1) (a)	SM	rs6078818	20	12900950	T	A	-0.137306	0.0224508	1.04003e-09	-0.1393	0.0362	0.0001162	-0.1379	0.0191	4.87e-13
1831	SM(41:1) (a)	SM	rs6078838	20	12930201	T	G	-0.128919	0.0227356	1.52676e-08	-0.0519	0.0366	0.1564	-0.1075	0.0193	2.62e-08
1832	SM(41:1) (a)	SM	rs62201686	20	12954620	A	T	0.547178	0.0931856	4.6258e-09	0.1978	0.135	0.1428	0.4344	0.0767	1.47e-08
1833	SM(41:1) (a)	SM	rs4814176	20	12959398	C	T	-0.417667	0.0216163	8.42718e-80	-0.4224	0.0359	4.938e-32	-0.4189	0.0185	2.22e-113
1834	SM(41:1) (a)	SM	rs6074541	20	12978517	T	C	-0.219206	0.0306864	1.05027e-12	-0.3118	0.048	8.181e-11	-0.2461	0.0259	1.76e-21
1835	SM(41:1) (a)	SM	rs77229235	20	12981207	C	A	0.289973	0.0484813	2.39526e-09	0.3835	0.0798	1.545e-06	0.3152	0.0414	2.81e-14
1836	SM(41:1) (a)	SM	rs57362538	20	13008817	T	C	0.339624	0.0352648	9.49751e-22	0.1972	0.0551	0.0003399	0.2982	0.0297	9.95e-24
1837	SM(43:1)	SM	rs530885291	11	117053959	A	G	1.27833	0.227332	2.03454e-08	-0.2266	0.3542	0.5223	0.8392	0.1913	1.15e-05
1838	SM(43:1)	SM	rs7412	19	45412079	T	C	-0.365184	0.0398772	1.15889e-19	-0.0846	0.0756	0.2634	-0.3042	0.0353	6.54e-18
1839	SM(43:1)	SM	rs4814176	20	12959398	C	T	-0.290988	0.0221089	7.80901e-39	-0.3016	0.0367	1.922e-16	-0.2938	0.0189	2.57e-54
1840	SM(43:1)	SM	rs17226320	20	13015975	G	T	0.268711	0.0354126	3.86212e-14	0.1427	0.0543	0.008659	0.2311	0.0297	6.67e-15
1841	SM(43:2) (b)	SM	rs530885291	11	117053959	A	G	1.32901	0.226743	5.12863e-09	-0.0907	0.3542	0.7978	0.9164	0.191	1.6e-06
1842	SM(43:2) (b)	SM	rs7412	19	45412079	T	C	-0.300644	0.0399566	6.80824e-14	-0.0838	0.0756	0.2677	-0.2533	0.0353	7.46e-13
1843	SM(43:2) (c)	SM	rs72685533	1	105690865	G	A	0.137904	0.0250347	3.79902e-08	0.0042	0.0405	0.9174	0.101	0.0213	2.13e-06
1844	SM(43:2) (c)	SM	rs102275	11	61557803	C	T	-0.145554	0.022788	1.8448e-10	-0.1273	0.0371	0.0006037	-0.1406	0.0194	4.56e-13
1845	SM(43:2) (c)	SM	rs7412	19	45412079	T	C	-0.298708	0.0397035	7.67669e-14	-0.0979	0.0757	0.1959	-0.2553	0.0352	3.79e-13
1846	SM(d16:1/19:0)	SM	rs7412	19	45412079	T	C	-0.2563	0.040176	2.13106e-10	0.0457	0.0757	0.5464	-0.1899	0.0355	8.69e-08
1847	SM(d16:1/19:0)	SM	rs438568	20	12958687	G	A	-0.228423	0.0223543	2.93827e-24	-0.2699	0.0368	2.194e-13	-0.2396	0.0191	4.39e-36
1848	SM(d16:1/19:0)	SM	rs3859618	20	12993518	G	A	-0.156382	0.0233907	2.56387e-11	-0.0686	0.0376	0.06849	-0.1319	0.0199	3.14e-11
1849	SM(d16:1/23:0)/SM(d17:1/22:0)	SM	rs17101394	14	64232386	A	G	0.369664	0.0292453	6.57827e-36	0.3208	0.0502	1.672e-10	0.3573	0.0253	2.22e-45
1850	SM(d16:1/23:0)/SM(d17:1/22:0)	SM	rs7412	19	45412079	T	C	-0.333082	0.0399822	1.17391e-16	-0.078	0.0755	0.3013	-0.2772	0.0353	4.32e-15
1851	SM(d16:1/23:0)/SM(d17:1/22:0)	SM	rs364585	20	12962718	G	A	-0.160955	0.0223969	7.64436e-13	-0.1727	0.0372	3.363e-06	-0.1641	0.0192	1.19e-17
1852	SM(d16:1/23:0)/SM(d17:1/22:0)	SM	rs62201743	20	13047914	T	C	0.210876	0.0384828	4.47116e-08	0.0987	0.0615	0.1086	0.1794	0.0326	3.87e-08
1853	SM(d16:1/24:1)	SM	rs7160525	14	64232220	A	G	0.423828	0.029164	1.38202e-46	0.4287	0.0491	2.328e-18	0.4251	0.0251	1.68e-64
1854	SM(d16:1/24:1)	SM	rs7412	19	45412079	T	C	-0.236391	0.0403047	4.99165e-09	0.0188	0.0755	0.8036	-0.1798	0.0356	4.28e-07
1855	SM(d16:1/24:1)	SM	rs4814176	20	12959398	C	T	-0.196607	0.02241	2.39588e-18	-0.2517	0.0368	8.401e-12	-0.2115	0.0191	2.3e-28
1856	SM(d16:1/24:1)	SM	rs646334	20	12991639	T	C	0.212716	0.0344152	6.89082e-10	0.0985	0.054	0.06816	0.1798	0.029	5.9e-10
1857	SM(d17:1/14:0)	SM	rs17101394	14	64232386	A	G	0.25942	0.0295599	2.50747e-18	0.2668	0.0505	1.269e-07	0.2613	0.0255	1.27e-24
1858	SM(d17:1/14:0)	SM	rs7412	19	45412079	T	C	-0.244357	0.0402185	1.36175e-09	0.0646	0.0755	0.3926	-0.1761	0.0355	7.03e-07
1859	SM(d17:1/16:0)	SM	rs17101394	14	64232386	A	G	0.338354	0.0293701	2.97893e-30	0.3087	0.0502	7.723e-10	0.3308	0.0253	6.41e-39
1860	SM(d17:1/16:0)	SM	rs7412	19	45412079	T	C	-0.291572	0.0401433	4.66441e-13	0.0901	0.0756	0.2332	-0.2076	0.0355	4.77e-09
1861	SM(d17:1/24:1)	SM	rs12878001	14	64239629	G	T	0.221682	0.029545	7.83167e-14	0.1753	0.0496	0.0004064	0.2095	0.0254	1.51e-16
1862	SM(d17:1/24:1)	SM	rs7412	19	45412079	T	C	-0.278698	0.0401567	4.69233e-12	0.0649	0.0755	0.3901	-0.2029	0.0355	1.04e-08
1863	SM(d17:1/24:1)	SM	rs4814176	20	12959398	C	T	-0.156591	0.0224481	3.44104e-12	-0.1718	0.0372	3.872e-06	-0.1607	0.0192	6.35e-17
1864	SM(d18:0/14:0)	SM	rs7412	19	45412079	T	C	-0.274235	0.0401092	1.02277e-11	0.0775	0.0754	0.3039	-0.1967	0.0354	2.8e-08
1865	SM(d18:0/14:0)	SM	rs4814175	20	12959094	T	A	-0.145585	0.0224553	9.88654e-11	-0.186	0.0372	5.542e-07	-0.1564	0.0192	4.01e-16
1866	SM(d18:0/16:0)	SM	rs4246215	11	61564299	T	G	-0.149648	0.0227681	5.44549e-11	-0.1448	0.0369	8.751e-05	-0.1483	0.0194	1.96e-14
1867	SM(d18:0/16:0)	SM	rs10466588	11	116610249	G	A	-0.243184	0.0416209	5.55093e-09	0.0848	0.0637	0.1831	-0.1451	0.0348	3.13e-05
1868	SM(d18:0/16:0)	SM	rs4902243	14	64234243	G	A	-0.162384	0.0296396	4.52431e-08	-0.2904	0.0503	8.02e-09	-0.1953	0.0255	2.05e-14
1869	SM(d18:0/16:0)	SM	rs112552009	19	11193091	G	T	-0.189755	0.0339566	2.43826e-08	-0.1713	0.0545	0.001674	-0.1846	0.0288	1.51e-10
1870	SM(d18:0/16:0)	SM	rs7412	19	45412079	T	C	-0.385857	0.0397304	6.85468e-22	-0.0537	0.0756	0.4776	-0.3141	0.0352	4.32e-19
1871	SM(d18:0/22:0)	SM	rs12756984	1	224396580	G	A	-0.146394	0.0247636	3.60594e-09	-0.0436	0.0391	0.2653	-0.117	0.0209	2.25e-08
1872	SM(d18:0/22:0)	SM	rs7412	19	45412079	T	C	-0.259904	0.0402391	1.24342e-10	-0.0904	0.0756	0.2319	-0.2225	0.0355	3.76e-10
1873	SM(d18:1/14:0)/SM(d16:1/16:0)	SM	rs11591147	1	55505647	T	G	-0.487246	0.0873117	2.53793e-08	-0.1828	0.1435	0.2026	-0.405	0.0746	5.65e-08
1874	SM(d18:1/14:0)/SM(d16:1/16:0)	SM	rs17101394	14	64232386	A	G	0.445314	0.0290776	1.59473e-51	0.4672	0.0495	3.544e-21	0.4509	0.0251	2.37e-72
1875	SM(d18:1/14:0)/SM(d16:1/16:0)	SM	rs7412	19	45412079	T	C	-0.284275	0.0402554	1.9966e-12	0.0288	0.0755	0.7032	-0.215	0.0355	1.43e-09
1876	SM(d18:1/16:0)	SM	rs11591147	1	55505647	T	G	-0.495142	0.0871534	1.40805e-08	-0.3047	0.1433	0.03349	-0.4437	0.0745	2.54e-09
1877	SM(d18:1/16:0)	SM	rs112552009	19	11193091	G	T	-0.19051	0.0339959	2.2918e-08	-0.2518	0.0543	3.589e-06	-0.2078	0.0288	5.66e-13
1878	SM(d18:1/16:0)	SM	rs7412	19	45412079	T	C	-0.360331	0.0399421	3.31422e-19	-0.0966	0.0758	0.2025	-0.303	0.0353	9.95e-18
1879	SM(d18:1/17:0)/SM(d17:1/18:0)	SM	rs12878001	14	64239629	G	T	0.167236	0.0294696	1.46163e-08	0.0821	0.0498	0.09915	0.1451	0.0254	1.05e-08
1880	SM(d18:1/17:0)/SM(d17:1/18:0)	SM	rs7412	19	45412079	T	C	-0.248507	0.0397813	4.94183e-10	-0.0121	0.0755	0.8725	-0.1972	0.0352	2.12e-08
1881	SM(d18:1/18:0)/SM(d16:1/20:0)	SM	rs899205	19	8284346	T	C	0.166639	0.0280397	2.98921e-09	0.1939	0.0461	2.634e-05	0.174	0.024	3.83e-13
1882	SM(d18:1/18:0)/SM(d16:1/20:0)	SM	rs7412	19	45412079	T	C	-0.351838	0.0399687	2.31975e-18	-0.1627	0.0756	0.0313	-0.3105	0.0353	1.52e-18
1883	SM(d18:1/18:0)/SM(d16:1/20:0)	SM	rs915775	21	45598522	G	A	-0.178712	0.0325376	4.30761e-08	0.0339	0.0639	0.596	-0.135	0.029	3.25e-06
1884	SM(d18:1/20:0)/SM(d16:1/22:0)	SM	rs8012828	14	64233980	T	C	0.297776	0.0294783	1.06913e-23	0.2421	0.0505	1.646e-06	0.2836	0.0255	7.99e-29
1885	SM(d18:1/20:0)/SM(d16:1/22:0)	SM	rs2016145	19	8270436	C	T	0.14653	0.0235969	5.79639e-10	0.1836	0.0484	0.0001483	0.1537	0.0212	4.35e-13
1886	SM(d18:1/20:0)/SM(d16:1/22:0)	SM	rs899205	19	8284346	T	C	0.209859	0.0279644	7.37901e-14	0.2333	0.0461	4.22e-07	0.2162	0.0239	1.57e-19
1887	SM(d18:1/20:0)/SM(d16:1/22:0)	SM	rs7412	19	45412079	T	C	-0.392754	0.0398204	1.56259e-22	-0.1975	0.0752	0.008671	-0.35	0.0352	2.64e-23
1888	SM(d18:1/20:0)/SM(d16:1/22:0)	SM	rs4814176	20	12959398	C	T	-0.140047	0.0224826	5.07092e-10	-0.1559	0.0373	2.854e-05	-0.1443	0.0192	6.61e-14
1889	SM(d18:1/22:0)/SM(d16:1/24:0)	SM	rs45612833	13	111099057	A	G	-0.159246	0.0278262	1.10767e-08	0.0399	0.0466	0.3914	-0.1069	0.0239	7.68e-06
1890	SM(d18:1/22:0)/SM(d16:1/24:0)	SM	rs7412	19	45412079	T	C	-0.440456	0.0395708	3.17058e-28	-0.1801	0.0755	0.0171	-0.3844	0.035	5.57e-28
1891	SM(d18:1/23:0)/SM(d17:1/24:0)	SM	rs7412	19	45412079	T	C	-0.408367	0.0397471	2.15258e-24	-0.1651	0.0755	0.0287	-0.3556	0.0352	4.98e-24
1892	SM(d18:1/24:0)	SM	rs45612833	13	111099057	A	G	-0.152706	0.0278977	4.61047e-08	-0.0053	0.0466	0.9102	-0.1138	0.0239	1.99e-06
1893	SM(d18:1/24:0)	SM	rs7412	19	45412079	T	C	-0.435933	0.0396774	1.58566e-27	-0.2619	0.0754	0.0005184	-0.3982	0.0351	8.34e-30
1894	SM(d18:1/24:1)	SM	rs7412	19	45412079	T	C	-0.334805	0.0399506	8.01656e-17	-0.1313	0.0755	0.08201	-0.2903	0.0353	2.03e-16
1895	SM(d18:2/14:0)	SM	rs149949802	7	3549191	G	A	1.08189	0.187301	8.45041e-09	0.2611	0.4085	0.5226	0.9393	0.1703	3.45e-08
1896	SM(d18:2/14:0)	SM	rs174634	11	61647387	C	G	0.144528	0.0251485	9.65171e-09	0.0757	0.0406	0.06255	0.1255	0.0214	4.44e-09
1897	SM(d18:2/14:0)	SM	rs7412	19	45412079	T	C	-0.291003	0.0402405	5.66988e-13	-0.0519	0.0754	0.4913	-0.238	0.0355	2.02e-11
1898	SM(d18:2/16:0)	SM	rs4246215	11	61564299	T	G	-0.180739	0.022862	3.28483e-15	-0.1184	0.0369	0.001322	-0.1634	0.0194	4.06e-17
1899	SM(d18:2/16:0)	SM	rs7412	19	45412079	T	C	-0.359893	0.0402519	5.6817e-19	-0.0412	0.0756	0.5855	-0.2896	0.0355	3.67e-16
1900	SM(d18:2/17:0)	SM	rs174584	11	61610750	A	G	-0.138776	0.0230577	1.88119e-09	-0.1138	0.0371	0.002175	-0.1318	0.0196	1.7e-11
1901	SM(d18:2/17:0)	SM	rs7412	19	45412079	T	C	-0.239704	0.0401444	2.56744e-09	0.0977	0.0755	0.1953	-0.1653	0.0354	3.11e-06
1902	SM(d18:2/18:0)	SM	rs174580	11	61606642	G	A	-0.185382	0.0229826	9.06658e-16	-0.1342	0.0371	0.0002983	-0.1712	0.0195	1.92e-18
1903	SM(d18:2/18:0)	SM	rs899205	19	8284346	T	C	0.164361	0.0281012	5.27151e-09	0.181	0.046	8.187e-05	0.1689	0.024	1.86e-12
1904	SM(d18:2/18:0)	SM	rs7412	19	45412079	T	C	-0.300237	0.0402345	1.03672e-13	-0.056	0.0756	0.4586	-0.2463	0.0355	4.06e-12
1905	SM(d18:2/20:0)	SM	rs174574	11	61600342	C	A	0.152755	0.0230302	3.63752e-11	0.1434	0.0371	0.0001088	0.1502	0.0196	1.64e-14
1906	SM(d18:2/20:0)	SM	rs12610250	19	8277713	G	A	0.213801	0.0224325	2.41879e-21	0.2967	0.046	1.173e-10	0.2297	0.0202	4.7e-30
1907	SM(d18:2/20:0)	SM	rs7259572	19	8291672	G	T	0.250083	0.0281723	9.65197e-19	0.2846	0.0465	9.038e-10	0.2594	0.0241	4.96e-27
1908	SM(d18:2/20:0)	SM	rs11669485	19	8300805	T	C	0.144189	0.0233827	7.54457e-10	0.3283	0.0467	1.955e-12	0.1812	0.0209	4.47e-18
1909	SM(d18:2/20:0)	SM	rs148417916	19	8322733	T	G	-0.44786	0.0674208	3.43044e-11	-0.2267	0.1279	0.07636	-0.3998	0.0596	2.04e-11
1910	SM(d18:2/20:0)	SM	rs7412	19	45412079	T	C	-0.334255	0.0400878	1.0502e-16	-0.1397	0.0753	0.06373	-0.2913	0.0354	1.84e-16
1911	SM(d18:2/22:0)	SM	rs174574	11	61600342	C	A	0.172125	0.0229653	7.82253e-14	0.1883	0.0369	3.342e-07	0.1767	0.0195	1.31e-19
1912	SM(d18:2/22:0)	SM	rs7412	19	45412079	T	C	-0.382385	0.0399349	1.74801e-21	-0.1313	0.0756	0.08225	-0.3276	0.0353	1.73e-20
1913	SM(d18:2/23:0)	SM	rs174584	11	61610750	A	G	-0.187772	0.0230174	4.30472e-16	-0.1989	0.037	7.486e-08	-0.1909	0.0195	1.54e-22
1914	SM(d18:2/23:0)	SM	rs7412	19	45412079	T	C	-0.33285	0.0400802	1.33065e-16	-0.0794	0.0756	0.2932	-0.2772	0.0354	4.93e-15
1915	SM(d18:2/24:0)	SM	rs174574	11	61600342	C	A	0.194031	0.0229411	3.58229e-17	0.22	0.0368	2.323e-09	0.2013	0.0195	4.78e-25
1916	SM(d18:2/24:0)	SM	rs7412	19	45412079	T	C	-0.387509	0.0399492	5.58066e-22	-0.1921	0.0755	0.01098	-0.3448	0.0353	1.62e-22
1917	SM(d19:1/24:1)	SM	rs142076920	6	15239795	T	C	1.0441	0.189863	4.01589e-08	-0.1531	0.3542	0.6656	0.7769	0.1673	3.44e-06
1918	SM(d19:1/24:1)	SM	rs6074518	20	12897244	A	C	-0.141983	0.0224324	2.69541e-10	-0.1559	0.0359	1.437e-05	-0.1459	0.019	1.77e-14
1919	SM(d19:1/24:1)	SM	rs62201686	20	12954620	A	T	0.513404	0.0933526	3.98783e-08	0.452	0.1348	0.000797	0.4935	0.0767	1.27e-10
1920	SM(d19:1/24:1)	SM	rs4814175	20	12959094	T	A	-0.43308	0.021563	8.4296e-86	-0.4871	0.0353	2.247e-43	-0.4478	0.0184	7.66e-131
1921	SM(d19:1/24:1)	SM	rs6074541	20	12978517	T	C	-0.231057	0.0306852	6.1157e-14	-0.3073	0.048	1.571e-10	-0.2532	0.0259	1.24e-22
1922	SM(d19:1/24:1)	SM	rs17812036	20	12979690	A	G	-0.228751	0.0408934	2.45483e-08	-0.1668	0.0953	0.08014	-0.2191	0.0376	5.52e-09
1923	SM(d19:1/24:1)	SM	rs77229235	20	12981207	C	A	0.27647	0.0485351	1.31897e-08	0.3865	0.0798	1.291e-06	0.3062	0.0415	1.56e-13
1924	SM(d19:1/24:1)	SM	rs57362538	20	13008817	T	C	0.342985	0.0352768	3.94295e-22	0.2815	0.0549	2.88e-07	0.325	0.0297	6.43e-28
1925	TG(48:0) [NL-16:0]	TG [NL]	rs780093	2	27742603	C	T	-0.123412	0.0220316	2.39509e-08	-0.102	0.0364	0.005087	-0.1177	0.0189	4.3e-10
1926	TG(48:1) [NL-18:1]	TG [NL]	rs780093	2	27742603	C	T	-0.146055	0.0221396	4.97058e-11	-0.0988	0.0364	0.006708	-0.1333	0.0189	1.85e-12
1927	TG(48:1) [NL-18:1]	TG [NL]	rs116573215	5	1647963	A	G	0.259321	0.0462764	2.25081e-08	-0.0183	0.0749	0.8068	0.1826	0.0394	3.5e-06
1928	TG(48:2) [NL-14:1]	TG [NL]	rs780093	2	27742603	C	T	-0.147649	0.0221592	3.21758e-11	-0.0971	0.0365	0.007784	-0.134	0.0189	1.48e-12
1929	TG(48:2) [NL-16:0]	TG [NL]	rs780093	2	27742603	C	T	-0.160935	0.0221519	4.85814e-13	-0.1029	0.0365	0.004757	-0.1453	0.0189	1.66e-14
1930	TG(48:2) [NL-16:1]	TG [NL]	rs780093	2	27742603	C	T	-0.146158	0.0221445	4.77634e-11	-0.1129	0.0365	0.001944	-0.1372	0.0189	4.18e-13
1931	TG(48:2) [NL-18:1]	TG [NL]	rs780093	2	27742603	C	T	-0.13394	0.0221987	1.75476e-09	-0.0957	0.0365	0.008713	-0.1236	0.019	7.13e-11
1932	TG(48:3) [NL-16:1]	TG [NL]	rs1260326	2	27730940	C	T	-0.130502	0.022148	4.17258e-09	-0.1285	0.0364	0.0004143	-0.1299	0.0189	6.47e-12
1933	TG(48:3) [NL-16:1]	TG [NL]	rs73001065	19	19460541	C	G	-0.258047	0.041978	8.5226e-10	-0.092	0.0728	0.206	-0.2166	0.0364	2.58e-09
1934	TG(48:3) [NL-18:2]	TG [NL]	rs1260326	2	27730940	C	T	-0.133726	0.0221912	1.85322e-09	-0.1022	0.0364	0.005049	-0.1252	0.019	3.97e-11
1935	TG(48:3) [NL-18:2]	TG [NL]	rs10401969	19	19407718	C	T	-0.222056	0.0401706	3.41904e-08	-0.1236	0.0696	0.07565	-0.1975	0.0348	1.38e-08
1936	TG(49:1) [NL-15:0]	TG [NL]	rs780093	2	27742603	C	T	-0.123618	0.0222438	2.96285e-08	-0.0914	0.0365	0.01223	-0.1149	0.019	1.46e-09
1937	TG(49:1) [NL-15:0]	TG [NL]	rs116573215	5	1647963	A	G	0.271097	0.046347	5.46471e-09	-0.0091	0.0749	0.903	0.1935	0.0394	9.1e-07
1938	TG(49:1) [NL-16:0]	TG [NL]	rs780093	2	27742603	C	T	-0.137029	0.0221964	7.58088e-10	-0.0975	0.0365	0.007506	-0.1263	0.019	2.68e-11
1939	TG(49:1) [NL-16:0]	TG [NL]	rs116573215	5	1647963	A	G	0.265248	0.0463158	1.12445e-08	0.0175	0.075	0.8158	0.1968	0.0394	5.9e-07
1940	TG(49:1) [NL-18:1]	TG [NL]	rs116573215	5	1647963	A	G	0.271314	0.0463599	5.32061e-09	-0.013	0.075	0.8622	0.1927	0.0394	1.03e-06
1941	TG(50:0) [NL-18:0]	TG [NL]	rs780093	2	27742603	C	T	-0.124659	0.0220948	1.87641e-08	-0.0972	0.0364	0.007653	-0.1173	0.0189	5.4e-10
1942	TG(50:1) [NL-14:0]	TG [NL]	rs780093	2	27742603	C	T	-0.124481	0.0221114	1.96203e-08	-0.1003	0.0364	0.0059	-0.118	0.0189	4.35e-10
1943	TG(50:1) [NL-18:1]	TG [NL]	rs780093	2	27742603	C	T	-0.136669	0.022229	9.19885e-10	-0.1026	0.0364	0.00487	-0.1274	0.019	1.88e-11
1944	TG(50:1) [NL-18:1]	TG [NL]	rs1061808	6	32136547	G	T	0.174976	0.0224552	9.3762e-15	0.2207	0.0365	1.443e-09	0.1875	0.0191	1.04e-22
1945	TG(50:2) [NL-18:0]	TG [NL]	rs780093	2	27742603	C	T	-0.144877	0.0221338	7.04838e-11	-0.1116	0.0364	0.002167	-0.1359	0.0189	6.68e-13
1946	TG(50:2) [NL-18:1]	TG [NL]	rs780093	2	27742603	C	T	-0.129067	0.022226	6.91556e-09	-0.1052	0.0365	0.003935	-0.1226	0.019	1.05e-10
1947	TG(50:2) [NL-18:1]	TG [NL]	rs73001065	19	19460541	C	G	-0.249341	0.0419227	2.89748e-09	0.0373	0.0728	0.6082	-0.178	0.0363	9.66e-07
1948	TG(50:2) [NL-18:2]	TG [NL]	rs780093	2	27742603	C	T	-0.127437	0.0222836	1.27471e-08	-0.0846	0.0365	0.0203	-0.1158	0.019	1.13e-09
1949	TG(50:2) [NL-18:2]	TG [NL]	rs1061808	6	32136547	G	T	0.179268	0.0225043	2.27454e-15	0.2533	0.0363	3.163e-12	0.1998	0.0191	1.59e-25
1950	TG(50:3) [NL-14:1]	TG [NL]	rs73001065	19	19460541	C	G	-0.239561	0.0421228	1.36471e-08	0.0358	0.0728	0.623	-0.1705	0.0365	2.93e-06
1951	TG(50:3) [NL-16:1]	TG [NL]	rs1260326	2	27730940	C	T	-0.130078	0.0222033	5.09619e-09	-0.1193	0.0364	0.001049	-0.1272	0.019	1.97e-11
1952	TG(50:3) [NL-16:1]	TG [NL]	rs73001065	19	19460541	C	G	-0.255337	0.0421001	1.41885e-09	0.0011	0.0728	0.9884	-0.191	0.0364	1.59e-07
1953	TG(50:3) [NL-18:1]	TG [NL]	rs1260326	2	27730940	C	T	-0.125956	0.0222655	1.64522e-08	-0.128	0.0364	0.0004368	-0.1265	0.019	2.72e-11
1954	TG(50:3) [NL-18:1]	TG [NL]	rs7118999	11	116645275	T	C	-0.145731	0.0258922	1.91437e-08	-0.0892	0.0401	0.0262	-0.1291	0.0218	2.94e-09
1955	TG(50:3) [NL-18:1]	TG [NL]	rs73001065	19	19460541	C	G	-0.269677	0.0421755	1.77251e-10	-0.0392	0.0728	0.5898	-0.2118	0.0365	6.52e-09
1956	TG(50:4) [NL-14:0]	TG [NL]	rs964184	11	116648917	C	G	-0.201957	0.0324119	5.00735e-10	-0.2354	0.0501	2.665e-06	-0.2118	0.0272	7.15e-15
1957	TG(50:4) [NL-14:0]	TG [NL]	rs62117206	19	45255679	C	G	-0.246742	0.0436314	1.65092e-08	-0.1065	0.0831	0.1998	-0.2164	0.0386	2.11e-08
1958	TG(51:0) [NL-16:0]	TG [NL]	rs780093	2	27742603	C	T	-0.13339	0.0221082	1.81827e-09	-0.0916	0.0364	0.01189	-0.1221	0.0189	1.03e-10
1959	TG(51:1) [NL-18:1]	TG [NL]	rs780093	2	27742603	C	T	-0.145715	0.0222196	6.27515e-11	-0.1106	0.0364	0.002394	-0.1362	0.019	6.99e-13
1960	TG(51:1) [NL-18:1]	TG [NL]	rs3094194	6	31136240	A	G	0.128142	0.0232768	3.96464e-08	0.0565	0.0374	0.1311	0.1081	0.0198	4.46e-08
1961	TG(51:2) [NL-15:0]	TG [NL]	rs964184	11	116648917	C	G	-0.220232	0.032225	9.38938e-12	-0.2543	0.0501	3.831e-07	-0.2302	0.0271	1.99e-17
1962	TG(51:2) [NL-16:0]	TG [NL]	rs780093	2	27742603	C	T	-0.138346	0.0222906	6.02823e-10	-0.1048	0.0364	0.00404	-0.1292	0.019	1.09e-11
1963	TG(51:2) [NL-18:1]	TG [NL]	rs964184	11	116648917	C	G	-0.187404	0.0323122	7.12456e-09	-0.2188	0.0502	1.298e-05	-0.1966	0.0272	4.59e-13
1964	TG(52:1) [NL-18:0]	TG [NL]	rs780093	2	27742603	C	T	-0.134924	0.0222255	1.45137e-09	-0.1115	0.0364	0.0022	-0.1286	0.019	1.23e-11
1965	TG(52:2) [NL-16:0]	TG [NL]	rs571428804	2	5676458	T	C	0.824465	0.149484	3.68783e-08	-0.5561	0.4469	0.2134	0.6856	0.1418	1.33e-06
1966	TG(52:2) [NL-16:0]	TG [NL]	rs964184	11	116648917	C	G	-0.19287	0.032266	2.42476e-09	-0.2242	0.0502	7.85e-06	-0.202	0.0271	9.69e-14
1967	TG(52:2) [NL-16:0]	TG [NL]	rs7412	19	45412079	T	C	-0.226553	0.0401368	1.74806e-08	-0.1085	0.0752	0.1494	-0.2004	0.0354	1.53e-08
1968	TG(52:3) [NL-18:2]	TG [NL]	rs964184	11	116648917	C	G	-0.227551	0.032297	2.09936e-12	-0.2419	0.0501	1.383e-06	-0.2318	0.0271	1.37e-17
1969	TG(52:3) [NL-18:2]	TG [NL]	rs7412	19	45412079	T	C	-0.280828	0.0401891	3.18552e-12	-0.1222	0.0755	0.1056	-0.2458	0.0355	4.25e-12
1970	TG(52:4) [NL-16:0]	TG [NL]	rs964184	11	116648917	C	G	-0.22754	0.0323552	2.30488e-12	-0.2298	0.0502	4.602e-06	-0.2282	0.0272	4.72e-17
1971	TG(52:4) [NL-18:1]	TG [NL]	rs964184	11	116648917	C	G	-0.228764	0.0323317	1.69541e-12	-0.2341	0.0501	2.996e-06	-0.2303	0.0272	2.29e-17
1972	TG(52:4) [NL-18:1]	TG [NL]	rs56255430	19	19477877	C	A	-0.221712	0.03881	1.18109e-08	-0.0285	0.0676	0.6729	-0.1738	0.0337	2.42e-07
1973	TG(52:4) [NL-18:1]	TG [NL]	rs157580	19	45395266	A	G	0.123536	0.0224736	4.04483e-08	0.0874	0.037	0.01815	0.1138	0.0192	3.13e-09
1974	TG(52:4) [NL-18:1]	TG [NL]	rs7412	19	45412079	T	C	-0.233848	0.0403365	7.15087e-09	-0.1519	0.0753	0.04373	-0.2156	0.0356	1.34e-09
1975	TG(53:2) [NL-17:0]	TG [NL]	rs964184	11	116648917	C	G	-0.224366	0.0322439	3.91936e-12	-0.2583	0.0501	2.472e-07	-0.2343	0.0271	5.43e-18
1976	TG(54:2) [NL-18:0]	TG [NL]	rs2281718	1	230297778	T	A	-0.126309	0.0223958	1.82994e-08	-0.0885	0.0368	0.01609	-0.1161	0.0191	1.29e-09
1977	TG(54:2) [NL-18:0]	TG [NL]	rs964184	11	116648917	C	G	-0.242247	0.032236	6.8279e-14	-0.2748	0.05	3.836e-08	-0.2518	0.0271	1.47e-20
1978	TG(54:3) [NL-18:1]	TG [NL]	rs174553	11	61575158	G	A	0.147534	0.0229429	1.40201e-10	0.0594	0.0373	0.1109	0.1233	0.0195	2.75e-10
1979	TG(54:3) [NL-18:1]	TG [NL]	rs964184	11	116648917	C	G	-0.240797	0.0321447	8.05628e-14	-0.2475	0.0501	7.638e-07	-0.2428	0.027	2.84e-19
1980	TG(54:4) [NL-18:0]	TG [NL]	rs964184	11	116648917	C	G	-0.233698	0.0322967	5.36023e-13	-0.2097	0.0502	2.953e-05	-0.2267	0.0272	7.1e-17
1981	TG(54:5) [NL-18:1]	TG [NL]	rs964184	11	116648917	C	G	-0.231915	0.0323359	8.53567e-13	-0.2334	0.0501	3.238e-06	-0.2323	0.0272	1.23e-17
1982	TG(54:5) [NL-18:1]	TG [NL]	rs62117205	19	45255266	C	T	-0.241092	0.0435415	3.27829e-08	-0.0179	0.0832	0.83	-0.1931	0.0386	5.59e-07
1983	TG(54:6) [NL-18:2]	TG [NL]	rs964184	11	116648917	C	G	-0.196584	0.0323613	1.33744e-09	-0.1964	0.0502	9.272e-05	-0.1965	0.0272	5.06e-13
1984	TG(56:6) [NL-20:4]	TG [NL]	rs198461	11	61524366	C	A	0.164104	0.0218786	7.49196e-14	0.1943	0.0359	6.173e-08	0.1723	0.0187	2.9e-20
1985	TG(56:6) [NL-20:4]	TG [NL]	rs102275	11	61557803	C	T	-0.438837	0.0220099	3.0497e-84	-0.5554	0.0346	4.226e-58	-0.4725	0.0186	7.29e-143
1986	TG(56:6) [NL-20:4]	TG [NL]	rs61897792	11	61586886	T	C	0.219332	0.0375458	5.59833e-09	0.2845	0.0835	0.0006568	0.2303	0.0342	1.76e-11
1987	TG(56:6) [NL-20:4]	TG [NL]	rs174569	11	61594164	C	T	-0.530202	0.0922729	9.64629e-09	-0.3486	0.1441	0.01558	-0.4774	0.0777	8.08e-10
1988	TG(56:6) [NL-20:4]	TG [NL]	rs139957766	11	61607047	A	G	-0.439347	0.0651898	1.76707e-11	-0.733	0.1193	8.036e-10	-0.5069	0.0572	7.97e-19
1989	TG(56:6) [NL-20:4]	TG [NL]	rs73487492	11	61621611	G	A	-0.353073	0.0495987	1.25753e-12	-0.419	0.0796	1.389e-07	-0.3715	0.0421	1.07e-18
1990	TG(56:6) [NL-20:4]	TG [NL]	rs7118175	11	61639358	T	C	0.234208	0.040617	8.56849e-09	0.3707	0.0699	1.162e-07	0.2686	0.0351	2.05e-14
1991	TG(56:6) [NL-20:4]	TG [NL]	rs7115739	11	61641717	G	T	0.407548	0.0669886	1.26073e-09	0.3761	0.1027	0.0002514	0.3982	0.0561	1.29e-12
1992	TG(56:6) [NL-20:4]	TG [NL]	rs174467	11	61662661	G	T	0.173775	0.0315928	4.12867e-08	0.105	0.0641	0.1015	0.1604	0.0283	1.53e-08
1993	TG(56:6) [NL-20:4]	TG [NL]	rs2524292	11	61695146	G	T	-0.275641	0.0452332	1.20612e-09	-0.2909	0.0736	7.761e-05	-0.2798	0.0385	3.85e-13
1994	TG(56:6) [NL-20:4]	TG [NL]	rs2727261	11	61712131	C	T	0.197765	0.0353943	2.42584e-08	0.1812	0.0577	0.001703	0.1932	0.0302	1.52e-10
1995	TG(56:6) [NL-20:4]	TG [NL]	rs55727637	16	15145252	T	C	-0.131457	0.0240405	4.76345e-08	-0.0739	0.0381	0.05224	-0.115	0.0203	1.52e-08
1996	TG(56:8) [NL-20:4]	TG [NL]	rs198462	11	61524119	A	G	0.130104	0.0218247	2.6752e-09	0.1532	0.0359	1.957e-05	0.1363	0.0186	2.63e-13
[truncated: 141 more rows]
