# Supplementary material for: Comprehensive genetic analysis of the human lipidome identifies loci associated with lipid homeostasis with links to coronary artery disease
Source: Nat Commun. 2022 Jun 6;13:3124. doi: 10.1038/s41467-022-30875-7 (PMC9170690; doi:10.1038/s41467-022-30875-7)
Supplement: Supplementary file 11 — Supplementary Dataset 9 [file 41467_2022_30875_MOESM11_ESM.xlsx]

## Sheet: Supp Data 9
Supplementary Data 9: Discovery meta-analysis in ADNI/AIBL/BHS
								BHS GWAS (discovery)a			ADNI/AIBL GWAS (validation)b			Meta-analysisc
#	Lipid Species	Lipid Class	rsID (if available)	Chromosome	Position (hg19)	Effect Allele	Other Allele	Beta	SE	P-value	Beta	SE	P-value	Beta	SE	P-value	Directiond
1	AC(12:0)	AC	rs72892981	2	52735590	C	G	-0.352275	0.0703473	5.94419e-07	0.2898	0.1205	0.0162	-0.1891	0.0608	0.001853	-++
2	AC(12:0)	AC	rs35062917	4	159505533	T	C	-0.1427	0.0283924	5.16448e-07	-0.1532	0.0472	0.001164	-0.1455	0.0243	2.219e-09	---
3	AC(12:0)	AC	rs55779706	4	159519046	T	C	-0.148175	0.0281708	1.49657e-07	-0.1404	0.0471	0.002897	-0.1461	0.0242	1.513e-09	---
4	AC(12:0)	AC	rs72693387	4	159581074	G	A	-0.15057	0.0279715	7.63561e-08	-0.1516	0.0462	0.001034	-0.1508	0.0239	2.899e-10	+++
5	AC(12:0)	AC	rs7679753	4	159620035	C	A	-0.175688	0.0227466	1.38244e-14	-0.1709	0.037	3.877e-06	-0.1744	0.0194	2.294e-19	+++
6	AC(12:0)	AC	rs6856561	4	159621185	T	A	-0.201415	0.0245923	3.37314e-16	-0.197	0.0406	1.198e-06	-0.2002	0.021	1.714e-21	+++
7	AC(12:0)	AC	rs11737481	4	159621250	T	C	0.189387	0.0237285	1.84793e-15	0.1636	0.039	2.734e-05	0.1824	0.0203	2.283e-19	+++
8	AC(12:0)	AC	rs9918016	4	159621997	A	G	-0.193705	0.023939	7.63237e-16	-0.1682	0.0392	1.773e-05	-0.1868	0.0204	6.105e-20	---
9	AC(12:0)	AC	rs67481496	4	159622910	T	A	-0.202521	0.0245712	2.19455e-16	-0.1956	0.0405	1.391e-06	-0.2007	0.021	1.294e-21	+++
10	AC(12:0)	AC	rs56172511	4	159625653	A	G	-0.188175	0.0263526	1.07039e-12	-0.1547	0.0433	0.0003538	-0.1791	0.0225	1.762e-15	---
11	AC(12:0)	AC	rs4690909	4	159629151	C	G	0.190258	0.0236988	1.27011e-15	0.1539	0.039	8.027e-05	0.1805	0.0203	5.154e-19	+++
12	AC(12:0)	AC	rs17843966	4	159629814	C	A	-0.202669	0.0245542	1.99481e-16	-0.1847	0.0405	5.153e-06	-0.1978	0.021	4.451e-21	+++
13	AC(12:0)	AC	rs8396	4	159630817	C	T	-0.194745	0.0238905	4.68645e-16	-0.1567	0.0392	6.351e-05	-0.1844	0.0204	1.54e-19	+++
14	AC(12:0)	AC	rs9410	4	159631991	T	G	-0.194255	0.0238677	5.17423e-16	-0.1526	0.0391	9.579e-05	-0.1829	0.0204	2.722e-19	---
15	AC(12:0)	AC	rs6536365	4	159632293	A	C	-0.193692	0.0238642	6.20307e-16	-0.1535	0.0391	8.635e-05	-0.1828	0.0204	2.88e-19	---
16	AC(12:0)	AC	rs12504643	4	159634916	C	T	0.191744	0.0236875	7.43914e-16	0.1483	0.0391	0.0001467	0.18	0.0203	6.113e-19	---
17	AC(12:0)	AC	rs12505475	4	159635244	C	T	0.191743	0.0236782	7.25029e-16	0.1493	0.039	0.0001289	0.1803	0.0202	5.162e-19	---
18	AC(12:0)	AC	rs17843929	4	159637113	T	C	-0.203361	0.0245779	1.6907e-16	-0.1813	0.0406	8.032e-06	-0.1974	0.021	5.994e-21	---
19	AC(12:0)	AC	rs6839534	4	159637995	A	C	-0.195529	0.0239274	3.97944e-16	-0.1564	0.0392	6.61e-05	-0.1849	0.0204	1.381e-19	---
20	AC(12:0)	AC	rs17843919	4	159638966	G	A	-0.192369	0.0239356	1.18769e-15	-0.1527	0.0391	9.583e-05	-0.1816	0.0204	6.022e-19	+++
21	AC(12:0)	AC	rs17843902	4	159641148	C	T	-0.197986	0.0239492	1.83023e-16	-0.1612	0.0393	4.112e-05	-0.188	0.0205	3.8e-20	+++
22	AC(12:0)	AC	rs2070630	4	159644494	C	G	-0.198098	0.0240893	2.59788e-16	-0.1677	0.0398	2.481e-05	-0.1899	0.0206	3.017e-20	---
23	AC(12:0)	AC	rs2070629	4	159644501	T	C	-0.197926	0.0240986	2.82899e-16	-0.1677	0.0398	2.481e-05	-0.1898	0.0206	3.279e-20	---
24	AC(12:0)	AC	rs5863332	4	159645504	T	C	-0.163855	0.0330017	7.15526e-07	-0.23	0.0501	4.458e-06	-0.1839	0.0276	2.553e-11	-?-
25	AC(12:0)	AC	rs55657962	4	159646023	C	A	-0.197676	0.0240207	2.49201e-16	-0.1623	0.0398	4.595e-05	-0.1882	0.0206	5.608e-20	+++
26	AC(12:0)	AC	rs55936281	4	159648596	T	C	-0.202453	0.0247211	3.39112e-16	-0.1853	0.0413	7.257e-06	-0.1979	0.0212	1.05e-20	---
27	AC(12:0)	AC	rs55702344	4	159648866	A	C	-0.196392	0.0240411	4.09207e-16	-0.1557	0.0398	9.004e-05	-0.1855	0.0206	1.939e-19	---
28	AC(12:0)	AC	rs58704155	4	159650684	C	T	-0.182516	0.0267549	1.0117e-11	-0.2502	0.0556	6.835e-06	-0.1952	0.0241	5.603e-16	+?+
29	AC(12:0)	AC	rs58093123	4	159650783	G	A	-0.169196	0.0262969	1.36184e-10	-0.2548	0.0552	3.861e-06	-0.185	0.0237	6.42e-15	+?+
30	AC(12:0)	AC	rs6833533	4	159776275	C	T	-0.129806	0.0267924	1.30058e-06	-0.1644	0.043	0.0001341	-0.1395	0.0227	8.724e-10	+++
31	AC(12:0)	AC	rs6828666	4	159779241	A	G	-0.129707	0.026789	1.32092e-06	-0.1644	0.043	0.0001341	-0.1394	0.0227	8.872e-10	---
32	AC(12:0)	AC	rs7718024	5	131785879	C	T	0.152166	0.0275161	3.51334e-08	0.0127	0.0433	0.7684	0.112	0.0232	1.404e-06	--+
33	AC(12:0)	AC	rs11075288	16	16094193	A	G	0.122981	0.0222905	3.66513e-08	0.1242	0.0359	0.0005519	0.1233	0.0189	7.552e-11	+++
34	AC(12:0)	AC	rs9635480	16	16094601	G	A	0.122967	0.0222727	3.58803e-08	0.1223	0.0358	0.0006249	0.1228	0.0189	8.318e-11	---
35	AC(12:0)	AC	rs4780584	16	16095159	T	C	0.123509	0.0222388	2.9798e-08	0.1229	0.0357	0.0005828	0.1233	0.0189	6.465e-11	+++
36	AC(12:0)	AC	rs4780585	16	16095445	G	A	0.123073	0.0221851	3.08859e-08	0.1223	0.0358	0.0006249	0.1229	0.0189	7.157e-11	---
37	AC(12:0)	AC	rs12926865	16	16095842	G	T	0.115904	0.0223942	2.38342e-07	0.1261	0.0361	0.0004718	0.1187	0.019	4.339e-10	---
38	AC(12:0)	AC	rs12926867	16	16095847	G	T	0.115907	0.0223942	2.38192e-07	0.1261	0.0361	0.0004718	0.1187	0.019	4.336e-10	---
39	AC(12:0)	AC	rs12921623	16	16096133	C	G	0.116955	0.02238	1.82268e-07	0.1265	0.036	0.0004449	0.1196	0.019	3.129e-10	+++
40	AC(12:0)	AC	rs12921748	16	16096151	A	G	0.116896	0.0223804	1.84952e-07	0.1268	0.036	0.0004313	0.1197	0.019	3.088e-10	+++
41	AC(12:0)	AC	rs12921924	16	16096278	T	G	0.117	0.0223817	1.80681e-07	0.1266	0.036	0.000441	0.1197	0.019	3.077e-10	+++
42	AC(12:0)	AC	rs7195265	16	16096616	C	G	0.117042	0.0223848	1.79567e-07	0.1276	0.0361	0.0004026	0.12	0.019	2.818e-10	+++
43	AC(12:0)	AC	rs7196970	16	16096792	G	C	0.124573	0.0222061	2.1624e-08	0.1215	0.0358	0.0006966	0.1237	0.0189	5.578e-11	---
44	AC(12:0)	AC	rs12924212	16	16097975	G	A	0.12414	0.0221967	2.38554e-08	0.1263	0.0357	0.0004115	0.1247	0.0189	3.721e-11	---
45	AC(12:0)	AC	rs12922588	16	16098032	A	G	0.123486	0.0221977	2.82779e-08	0.1256	0.0358	0.0004605	0.1241	0.0189	4.908e-11	+++
46	AC(12:0)	AC	rs11075290	16	16098379	T	C	0.123632	0.0221984	2.72675e-08	0.1292	0.0357	0.0002976	0.1252	0.0189	3.143e-11	+++
47	AC(12:0)	AC	rs11075291	16	16098475	A	G	0.124192	0.0222069	2.38953e-08	0.1269	0.0357	0.0003776	0.125	0.0189	3.435e-11	+++
48	AC(12:0)	AC	rs7198319	16	16098797	T	C	0.123638	0.0222015	2.73478e-08	0.1264	0.0357	0.0004056	0.1244	0.0189	4.207e-11	+++
49	AC(12:0)	AC	rs4781710	16	16098991	T	C	0.123637	0.0222019	2.7371e-08	0.1264	0.0357	0.0004056	0.1244	0.0189	4.211e-11	+++
50	AC(12:0)	AC	rs4780586	16	16099297	C	T	0.123634	0.0222023	2.74134e-08	0.1295	0.0358	0.0002981	0.1253	0.0189	3.167e-11	---
51	AC(12:0)	AC	rs62029839	16	16099558	A	C	0.124098	0.0222178	2.4877e-08	0.1339	0.0358	0.0001869	0.1268	0.0189	1.869e-11	+++
52	AC(12:0)	AC	rs12934085	16	16099570	C	T	0.123536	0.0222105	2.84441e-08	0.1333	0.0359	0.0002013	0.1262	0.0189	2.294e-11	---
53	AC(12:0)	AC	rs12934266	16	16099701	C	T	0.123624	0.0222027	2.75067e-08	0.1252	0.0357	0.0004595	0.1241	0.0189	4.759e-11	---
54	AC(12:0)	AC	rs937367	16	16099878	A	G	0.123615	0.0222028	2.75737e-08	0.1252	0.0357	0.0004595	0.124	0.0189	4.77e-11	+++
55	AC(12:0)	AC	rs2014800	16	16099966	T	C	0.12361	0.0222027	2.76042e-08	0.1252	0.0357	0.0004595	0.124	0.0189	4.775e-11	+++
56	AC(12:0)	AC	rs9332430	16	16100018	T	C	0.12361	0.0222027	2.76042e-08	0.1252	0.0357	0.0004595	0.124	0.0189	4.775e-11	+++
57	AC(12:0)	AC	rs937369	16	16100083	G	A	0.123834	0.0222053	2.61627e-08	0.1252	0.0357	0.0004595	0.1242	0.0189	4.525e-11	---
58	AC(12:0)	AC	rs12934692	16	16100513	T	C	0.124208	0.0222187	2.42332e-08	0.1252	0.0357	0.0004595	0.1245	0.0189	4.189e-11	+++
59	AC(12:0)	AC	rs12935283	16	16100560	G	A	0.124829	0.022216	2.05603e-08	0.1252	0.0357	0.0004595	0.1249	0.0189	3.555e-11	---
60	AC(12:0)	AC	rs4781716	16	16104504	A	G	0.106055	0.0241295	1.12895e-05	0.1449	0.0386	0.000173	0.117	0.0205	1.079e-08	+++
61	AC(12:0)	AC	rs6498596	16	16105656	A	G	0.102833	0.0239203	1.74254e-05	0.1508	0.0382	7.771e-05	0.1164	0.0203	9.402e-09	+++
62	AC(12:0)	AC	rs4780589	16	16106119	G	A	0.103115	0.0239081	1.63631e-05	0.1502	0.0382	8.316e-05	0.1164	0.0203	9.253e-09	---
63	AC(12:0)	AC	rs7205077	16	16106826	C	A	0.102963	0.0239164	1.69502e-05	0.152	0.0382	6.958e-05	0.1168	0.0203	8.438e-09	---
64	AC(12:0)	AC	rs4781720	16	16107276	C	T	0.103391	0.0239154	1.56256e-05	0.1493	0.0382	9.177e-05	0.1163	0.0203	9.453e-09	---
65	AC(12:0)	AC	rs4781721	16	16107277	A	G	0.130147	0.0223265	5.9721e-09	0.1317	0.0357	0.0002282	0.1306	0.0189	5.327e-12	+++
66	AC(12:0)	AC	rs8058069	16	16107768	G	A	0.10252	0.0239164	1.84241e-05	0.1509	0.0383	8.013e-05	0.1161	0.0203	1.032e-08	---
67	AC(12:0)	AC	rs4148337	16	16108282	C	T	0.103719	0.0239604	1.52413e-05	0.1561	0.0382	4.373e-05	0.1185	0.0203	5.262e-09	---
68	AC(12:0)	AC	rs1967120	16	16108894	A	G	0.103735	0.0239385	1.49238e-05	0.1512	0.0383	7.834e-05	0.1171	0.0203	8.022e-09	+++
69	AC(12:0)	AC	rs1809815	16	16109122	G	C	0.103631	0.0239379	1.52124e-05	0.1532	0.0383	6.196e-05	0.1176	0.0203	6.852e-09	---
70	AC(12:0)	AC	rs3784862	16	16110891	A	G	0.106074	0.0251755	2.5524e-05	0.1623	0.0411	7.707e-05	0.1214	0.0215	1.528e-08	+++
71	AC(12:0)	AC	rs3784863	16	16110955	T	G	0.106096	0.0251758	2.54267e-05	0.1614	0.0411	8.618e-05	0.1212	0.0215	1.657e-08	+++
72	AC(12:0)	AC	rs875740	16	16123048	A	C	0.128683	0.0228888	2.00166e-08	0.1355	0.0377	0.0003297	0.1305	0.0196	2.573e-11	+++
73	AC(12:0)	AC	rs924135	16	16123459	T	A	0.131777	0.0222552	3.45737e-09	0.1306	0.0357	0.0002478	0.1315	0.0189	3.323e-12	---
74	AC(12:0)	AC	rs924138	16	16126764	C	T	0.131184	0.0222429	3.97534e-09	0.1301	0.0357	0.0002668	0.1309	0.0189	4.106e-12	---
75	AC(12:0)	AC	rs2062541	16	16127235	A	G	0.131469	0.0222452	3.6941e-09	0.1271	0.0357	0.000366	0.1302	0.0189	5.185e-12	+++
76	AC(12:0)	AC	rs193538	16	16127916	T	G	0.135355	0.0234315	8.15712e-09	0.07	0.0375	0.06197	0.117	0.0199	3.897e-09	+++
77	AC(12:0)	AC	rs246236	16	16128041	C	T	0.133798	0.0234604	1.25563e-08	0.069	0.0375	0.0656	0.1156	0.0199	6.206e-09	---
78	AC(12:0)	AC	rs246235	16	16128484	G	A	0.133749	0.0234338	1.22409e-08	0.0696	0.0375	0.06386	0.1158	0.0199	5.777e-09	---
79	AC(12:0)	AC	rs246234	16	16128742	G	C	0.133891	0.0234385	1.1894e-08	0.0703	0.0377	0.06192	0.1161	0.0199	5.337e-09	---
80	AC(12:0)	AC	rs171583	16	16132332	G	A	-0.111056	0.0237094	2.90536e-06	-0.1202	0.0386	0.00182	-0.1136	0.0202	1.873e-08	+++
81	AC(12:0)	AC	rs193537	16	16135043	C	T	-0.111873	0.0236987	2.43147e-06	-0.1234	0.0385	0.001371	-0.115	0.0202	1.214e-08	+++
82	AC(12:0)	AC	rs246228	16	16135642	C	A	-0.111982	0.0236893	2.35636e-06	-0.1273	0.0385	0.0009512	-0.1162	0.0202	8.527e-09	+++
83	AC(12:0)	AC	rs246226	16	16136229	C	T	-0.112415	0.0236752	2.12423e-06	-0.1295	0.0386	0.0007879	-0.1171	0.0202	6.52e-09	+++
84	AC(12:0)	AC	rs246223	16	16137213	C	T	-0.112695	0.0236787	2.01069e-06	-0.1256	0.0386	0.001135	-0.1162	0.0202	8.477e-09	+++
85	AC(12:0)	AC	rs173476	16	16138076	C	T	-0.112415	0.0236751	2.12394e-06	-0.1263	0.0386	0.001071	-0.1162	0.0202	8.52e-09	+++
86	AC(12:0)	AC	rs246221	16	16138322	C	T	-0.106668	0.0236581	6.71486e-06	-0.1222	0.0385	0.001486	-0.1109	0.0202	3.69e-08	+++
87	AC(12:0)	AC	rs35587	16	16139714	C	T	-0.112316	0.0236606	2.13662e-06	-0.1259	0.0385	0.001079	-0.116	0.0202	8.618e-09	+++
88	AC(12:0)	AC	rs35588	16	16139878	G	A	-0.112054	0.0236655	2.26758e-06	-0.1267	0.0386	0.001012	-0.1161	0.0202	8.663e-09	+++
89	AC(12:0)	AC	rs35590	16	16141566	G	C	-0.114074	0.0251005	5.65303e-06	-0.144	0.0428	0.0007584	-0.1217	0.0216	1.864e-08	+++
90	AC(12:0)	AC	rs35594	16	16148926	A	G	-0.110356	0.0239342	4.14614e-06	-0.1213	0.0387	0.001735	-0.1134	0.0204	2.564e-08	---
91	AC(13:0)	AC	rs116265747	1	151688172	T	C	0.216086	0.0454489	2.08948e-06	0.1954	0.0703	0.005415	0.21	0.0382	3.74e-08	+++
92	AC(13:0)	AC	rs41263712	1	151702063	G	A	0.207621	0.044538	3.29805e-06	0.1986	0.0684	0.003691	0.2049	0.0373	4.002e-08	---
93	AC(13:0)	AC	rs16833584	1	151817234	A	G	0.192473	0.0294036	6.84493e-11	0.131	0.0469	0.005195	0.1751	0.0249	2.063e-12	+++
94	AC(13:0)	AC	rs998454	1	151817998	C	T	-0.190104	0.027909	1.15847e-11	-0.1015	0.0441	0.02139	-0.1648	0.0236	2.821e-12	+++
95	AC(13:0)	AC	rs6587625	1	151820324	C	T	-0.192732	0.0286506	2.06092e-11	-0.1197	0.0452	0.008036	-0.1718	0.0242	1.245e-12	+++
96	AC(13:0)	AC	rs60166269	1	151820845	T	C	0.192643	0.0286598	2.13638e-11	0.1249	0.0453	0.005805	0.1733	0.0242	8.371e-13	+++
97	AC(13:0)	AC	rs923547	1	151822003	C	A	-0.192869	0.0286687	2.05357e-11	-0.1243	0.0453	0.006137	-0.1733	0.0242	8.627e-13	+++
98	AC(13:0)	AC	rs7524706	1	151822512	G	C	-0.191522	0.028651	2.75781e-11	-0.1215	0.0454	0.007403	-0.1715	0.0242	1.423e-12	+++
99	AC(13:0)	AC	rs998501	1	151825572	G	A	0.191635	0.0286759	2.79151e-11	0.1253	0.0454	0.005733	0.1727	0.0242	1.042e-12	---
100	AC(13:0)	AC	rs113971618	1	151826938	A	G	0.191719	0.0287059	2.84582e-11	0.1304	0.0454	0.004104	0.1742	0.0243	7.004e-13	+++
101	AC(13:0)	AC	rs61815147	1	151827147	T	C	0.192507	0.0287145	2.39716e-11	0.1465	0.0456	0.001327	0.1795	0.0243	1.537e-13	+++
102	AC(13:0)	AC	rs16833599	1	151828178	G	C	0.18376	0.0271904	1.65664e-11	0.1469	0.0435	0.000736	0.1734	0.0231	5.47e-14	---
103	AC(13:0)	AC	rs1129117	1	151828793	T	C	0.192547	0.0287125	2.37118e-11	0.1281	0.0453	0.004679	0.1741	0.0242	7.073e-13	+++
104	AC(13:0)	AC	rs12567049	1	151829338	A	G	0.192725	0.0287028	2.23925e-11	0.1324	0.0454	0.00354	0.1755	0.0243	4.698e-13	+++
105	AC(13:0)	AC	rs2879130	1	151830098	T	C	0.19279	0.028692	2.16807e-11	0.1414	0.0454	0.001821	0.1781	0.0242	2.051e-13	+++
106	AC(13:0)	AC	rs16833604	1	151830773	A	G	0.193116	0.0287169	2.08941e-11	0.1429	0.0454	0.001639	0.1787	0.0243	1.754e-13	+++
107	AC(13:0)	AC	rs11204904	1	151835275	A	T	-0.124375	0.0226852	4.51351e-08	-0.1279	0.0362	0.0004109	-0.1254	0.0192	6.943e-11	---
108	AC(13:0)	AC	rs56028913	1	151836675	C	G	0.244518	0.0242955	1.67319e-23	0.1464	0.0383	0.0001295	0.2163	0.0205	5.205e-26	+++
109	AC(13:0)	AC	rs7541453	1	151838092	T	C	-0.18874	0.0223986	5.21012e-17	-0.1287	0.0362	0.0003763	-0.1721	0.019	1.615e-19	---
110	AC(13:0)	AC	rs12566232	1	151839838	C	A	0.242936	0.0242618	2.7764e-23	0.1454	0.0382	0.0001428	0.2149	0.0205	9.396e-26	---
111	AC(13:0)	AC	rs11204906	1	151841165	A	G	0.244579	0.0241394	8.45693e-24	0.1424	0.038	0.0001775	0.2152	0.0204	4.476e-26	+++
112	AC(13:0)	AC	rs10888445	1	151841770	T	A	-0.186954	0.0222842	7.0716e-17	-0.1319	0.0361	0.0002619	-0.1718	0.019	1.343e-19	+++
113	AC(13:0)	AC	rs6684312	1	151844650	A	G	0.243661	0.024025	7.66921e-24	0.1563	0.0381	4.16e-05	0.2189	0.0203	4.99e-27	+++
114	AC(13:0)	AC	rs2338201	1	151845650	C	G	-0.185937	0.0221337	6.44964e-17	-0.1483	0.0361	4.065e-05	-0.1757	0.0189	1.315e-20	---
115	AC(13:0)	AC	rs13320	1	151846517	T	C	-0.185448	0.0221054	7.09023e-17	-0.1444	0.036	5.983e-05	-0.1742	0.0188	2.27e-20	---
116	AC(13:0)	AC	rs12045899	1	151847126	C	T	-0.0987355	0.0227368	1.43961e-05	-0.1298	0.036	0.0003061	-0.1076	0.0192	2.148e-08	+++
117	AC(13:0)	AC	rs11204907	1	151847193	C	A	-0.0991749	0.0227491	1.33253e-05	-0.1279	0.0361	0.0003904	-0.1074	0.0192	2.416e-08	+++
118	AC(13:0)	AC	rs7523082	1	151848126	T	A	-0.185249	0.022113	7.8254e-17	-0.1453	0.036	5.503e-05	-0.1743	0.0188	2.252e-20	+++
119	AC(13:0)	AC	rs10788815	1	151857431	A	G	-0.14327	0.0256253	2.43607e-08	-0.0264	0.0417	0.5269	-0.1112	0.0218	3.509e-07	--+
120	AC(13:0)	AC	rs6685187	1	151858888	G	A	-0.184944	0.0220621	7.40639e-17	-0.1492	0.036	3.445e-05	-0.1752	0.0188	1.256e-20	+++
121	AC(13:0)	AC	rs6698740	1	151859050	A	G	-0.184995	0.0220639	7.30551e-17	-0.1492	0.036	3.445e-05	-0.1752	0.0188	1.24e-20	---
122	AC(13:0)	AC	rs6690449	1	151859166	C	T	0.244062	0.0239677	5.07957e-24	0.1571	0.0381	3.794e-05	0.2194	0.0203	2.966e-27	---
123	AC(13:0)	AC	rs1060870	1	151862661	A	G	-0.185004	0.0220633	7.26921e-17	-0.1495	0.036	3.347e-05	-0.1753	0.0188	1.193e-20	---
124	AC(13:0)	AC	rs12067594	1	151865780	A	G	-0.184889	0.0220652	7.63785e-17	-0.1462	0.0359	4.701e-05	-0.1743	0.0188	1.859e-20	---
125	AC(13:0)	AC	rs7542137	1	151868892	T	C	-0.184927	0.0220629	7.47187e-17	-0.1462	0.0359	4.701e-05	-0.1743	0.0188	1.819e-20	---
126	AC(13:0)	AC	rs56170235	1	151872754	A	C	0.241632	0.0239814	1.48692e-23	0.1561	0.038	4.082e-05	0.2173	0.0203	8.982e-27	+++
127	AC(13:0)	AC	rs57674198	1	151876073	C	T	0.241725	0.0239801	1.42154e-23	0.1561	0.038	4.082e-05	0.2174	0.0203	8.62e-27	---
128	AC(13:0)	AC	rs9943281	1	151878223	T	G	-0.184737	0.0220689	8.18721e-17	-0.147	0.036	4.343e-05	-0.1744	0.0188	1.811e-20	---
129	AC(13:0)	AC	rs61817695	1	151879676	T	G	0.241791	0.0239854	1.4144e-23	0.1561	0.038	4.082e-05	0.2174	0.0203	8.598e-27	+++
130	AC(13:0)	AC	rs28415528	1	151879761	A	G	0.240175	0.0231147	6.23556e-25	0.1587	0.0369	1.696e-05	0.2172	0.0196	1.418e-28	+++
131	AC(13:0)	AC	rs58087484	1	151879939	T	C	0.242539	0.0239845	1.03635e-23	0.1541	0.038	5.009e-05	0.2174	0.0203	8.556e-27	+++
132	AC(13:0)	AC	rs11204914	1	151881093	A	G	-0.184898	0.0220655	7.6206e-17	-0.147	0.036	4.343e-05	-0.1745	0.0188	1.69e-20	---
133	AC(13:0)	AC	rs11204915	1	151882826	T	C	-0.184902	0.0220639	7.57384e-17	-0.1469	0.0358	4.027e-05	-0.1744	0.0188	1.571e-20	---
134	AC(13:0)	AC	rs10788817	1	151882856	G	C	-0.184978	0.0220654	7.39126e-17	-0.1479	0.0358	3.702e-05	-0.1748	0.0188	1.385e-20	+++
135	AC(13:0)	AC	rs10888452	1	151883551	G	A	-0.140536	0.0253413	3.1602e-08	-0.0195	0.0417	0.6405	-0.1079	0.0217	6.321e-07	++-
136	AC(13:0)	AC	rs6672064	1	151884499	G	A	0.240643	0.0239953	2.37599e-23	0.1558	0.0381	4.26e-05	0.2165	0.0203	1.465e-26	---
137	AC(13:0)	AC	rs6659662	1	151884573	G	C	0.240642	0.023995	2.37393e-23	0.1558	0.0381	4.26e-05	0.2165	0.0203	1.464e-26	---
138	AC(13:0)	AC	rs55883933	1	151889447	C	T	-0.139494	0.0253352	3.95822e-08	-0.0195	0.0417	0.6405	-0.1071	0.0216	7.521e-07	++-
139	AC(13:0)	AC	rs61817697	1	151890958	C	A	0.240507	0.024018	2.75437e-23	0.1524	0.0381	6.424e-05	0.2155	0.0203	2.886e-26	---
140	AC(13:0)	AC	rs10788818	1	151892199	C	T	-0.179967	0.0225681	2.0753e-15	-0.1427	0.0364	8.824e-05	-0.1696	0.0192	9.279e-19	+++
141	AC(13:0)	AC	rs2338206	1	151892226	G	A	0.240367	0.0239823	2.52039e-23	0.1583	0.038	3.158e-05	0.217	0.0203	1.04e-26	---
142	AC(13:0)	AC	rs4845409	1	151894379	T	C	-0.179811	0.0225076	1.83443e-15	-0.1426	0.0364	8.776e-05	-0.1695	0.0191	8.206e-19	---
143	AC(13:0)	AC	rs4845713	1	151894887	A	G	-0.179796	0.0225054	1.83276e-15	-0.1426	0.0364	8.776e-05	-0.1695	0.0191	8.196e-19	---
144	AC(13:0)	AC	rs10788819	1	151895093	T	C	-0.142126	0.0254423	2.50351e-08	-0.0269	0.0417	0.5193	-0.1109	0.0217	3.309e-07	--+
145	AC(13:0)	AC	rs10788820	1	151896233	T	C	-0.179774	0.0225029	1.83421e-15	-0.1418	0.0363	9.502e-05	-0.1693	0.0191	8.993e-19	---
146	AC(13:0)	AC	rs3007711	1	151897377	T	G	-0.179751	0.0225002	1.83542e-15	-0.1418	0.0363	9.502e-05	-0.1692	0.0191	8.993e-19	---
147	AC(13:0)	AC	rs3007670	1	151897616	G	T	-0.179751	0.0225002	1.83542e-15	-0.1415	0.0363	9.834e-05	-0.1691	0.0191	9.362e-19	+++
148	AC(13:0)	AC	rs3007685	1	151898037	G	T	-0.179751	0.0225002	1.83542e-15	-0.1399	0.0363	0.0001183	-0.1687	0.0191	1.158e-18	+++
149	AC(13:0)	AC	rs2999541	1	151898749	C	G	-0.17987	0.0225019	1.76777e-15	-0.1399	0.0363	0.0001183	-0.1688	0.0191	1.118e-18	---
150	AC(13:0)	AC	rs56078223	1	151898843	G	T	0.238616	0.0238449	2.89066e-23	0.1562	0.0377	3.52e-05	0.2151	0.0202	1.41e-26	---
151	AC(13:0)	AC	rs12562586	1	151898947	G	C	-0.178729	0.0225131	2.72462e-15	-0.1411	0.0363	0.0001025	-0.1683	0.0191	1.441e-18	+++
152	AC(13:0)	AC	rs56000812	1	151899104	G	A	0.238668	0.0238452	2.83374e-23	0.1562	0.0377	3.52e-05	0.2151	0.0202	1.384e-26	---
153	AC(13:0)	AC	rs2999542	1	151899559	C	T	-0.190169	0.0226696	7.02555e-17	-0.1431	0.0364	8.278e-05	-0.177	0.0192	3.543e-20	+++
154	AC(13:0)	AC	rs9435963	1	151900242	G	C	-0.190314	0.0226713	6.69401e-17	-0.1422	0.0364	9.109e-05	-0.1769	0.0192	3.801e-20	+++
155	AC(13:0)	AC	rs2932565	1	151901029	C	G	-0.190443	0.0226725	6.40403e-17	-0.1466	0.0362	5.13e-05	-0.1781	0.0192	1.89e-20	---
156	AC(13:0)	AC	rs9435964	1	151901342	A	G	-0.190521	0.0226731	6.2338e-17	-0.1422	0.0364	9.109e-05	-0.177	0.0192	3.556e-20	---
157	AC(13:0)	AC	rs1907040	1	151901940	A	G	-0.190601	0.0226742	6.07256e-17	-0.1436	0.0362	7.114e-05	-0.1773	0.0192	2.655e-20	---
158	AC(13:0)	AC	rs2130525	1	151902101	C	T	-0.194293	0.0221603	2.77283e-18	-0.1503	0.0357	2.602e-05	-0.1821	0.0188	4.141e-22	+++
159	AC(13:0)	AC	rs2999544	1	151903634	A	G	-0.191081	0.0227316	6.13151e-17	-0.141	0.0364	0.000109	-0.1771	0.0193	4.304e-20	---
160	AC(13:0)	AC	rs1602251	1	151903671	G	A	-0.191078	0.0227324	6.15328e-17	-0.1425	0.0363	8.768e-05	-0.1774	0.0193	3.385e-20	+++
161	AC(13:0)	AC	rs2338209	1	151903823	G	A	-0.191125	0.022732	6.04072e-17	-0.141	0.0364	0.000109	-0.1771	0.0193	4.244e-20	+++
162	AC(13:0)	AC	rs6701374	1	151903858	G	A	0.240866	0.023961	1.87329e-23	0.1539	0.038	5.045e-05	0.2161	0.0203	1.495e-26	---
163	AC(13:0)	AC	rs56313205	1	151904109	T	C	0.239167	0.0239889	4.23794e-23	0.1556	0.038	4.242e-05	0.2154	0.0203	2.504e-26	+++
164	AC(13:0)	AC	rs2999545	1	151904146	T	A	-0.194458	0.0221993	2.99894e-18	-0.1493	0.0357	2.888e-05	-0.1819	0.0189	5.049e-22	+++
165	AC(13:0)	AC	rs72694840	1	151905083	A	T	0.240952	0.0239587	1.78917e-23	0.1539	0.038	5.045e-05	0.2161	0.0203	1.433e-26	+++
166	AC(13:0)	AC	rs1387833	1	151907073	G	T	-0.191146	0.0227484	6.26474e-17	-0.1423	0.0363	8.922e-05	-0.1774	0.0193	3.544e-20	+++
167	AC(13:0)	AC	rs10494270	1	151907173	G	A	0.240863	0.0239806	2.01248e-23	0.1539	0.038	5.045e-05	0.2161	0.0203	1.625e-26	---
168	AC(13:0)	AC	rs61817719	1	151907422	T	A	0.240861	0.0239816	2.0222e-23	0.1539	0.038	5.045e-05	0.2161	0.0203	1.633e-26	---
169	AC(13:0)	AC	rs61817720	1	151907457	G	A	0.240905	0.0239816	1.98636e-23	0.1539	0.038	5.045e-05	0.2161	0.0203	1.606e-26	---
170	AC(13:0)	AC	rs2999546	1	151907839	T	G	-0.191364	0.0227509	5.8269e-17	-0.1423	0.0363	8.922e-05	-0.1776	0.0193	3.312e-20	---
171	AC(13:0)	AC	rs6703448	1	151909453	C	A	0.24097	0.0239933	2.0319e-23	0.1539	0.038	5.045e-05	0.2161	0.0203	1.646e-26	---
172	AC(13:0)	AC	rs2932576	1	151909611	G	C	-0.192153	0.0227615	4.50317e-17	-0.1423	0.0363	8.922e-05	-0.1781	0.0193	2.603e-20	+++
173	AC(13:0)	AC	rs2932577	1	151909621	C	T	-0.192149	0.0227619	4.51418e-17	-0.1423	0.0363	8.922e-05	-0.1781	0.0193	2.61e-20	+++
174	AC(13:0)	AC	rs1844543	1	151910014	A	G	0.240969	0.0239961	2.05526e-23	0.1539	0.038	5.045e-05	0.2161	0.0203	1.666e-26	+++
175	AC(13:0)	AC	rs1490189	1	151910254	T	G	-0.191348	0.0227611	6.05395e-17	-0.1423	0.0363	8.922e-05	-0.1775	0.0193	3.439e-20	---
176	AC(13:0)	AC	rs6587632	1	151911254	G	A	0.240682	0.0240005	2.35858e-23	0.1539	0.038	5.203e-05	0.216	0.0203	1.939e-26	---
177	AC(13:0)	AC	rs2999506	1	151911780	C	G	-0.191352	0.0227667	6.15242e-17	-0.1387	0.0364	0.0001399	-0.1766	0.0193	5.927e-20	---
178	AC(13:0)	AC	rs6587633	1	151912671	A	G	0.240673	0.0240037	2.40017e-23	0.1489	0.038	8.902e-05	0.2145	0.0203	4.13e-26	+++
179	AC(13:0)	AC	rs2932579	1	151914545	A	G	-0.192086	0.0227736	4.79488e-17	-0.1387	0.0364	0.0001399	-0.1771	0.0193	4.699e-20	---
180	AC(13:0)	AC	rs9943221	1	151914898	A	G	0.240539	0.0240088	2.59033e-23	0.1491	0.038	8.711e-05	0.2145	0.0203	4.291e-26	+++
181	AC(13:0)	AC	rs6662602	1	151915155	T	C	0.239919	0.0241984	7.29911e-23	0.1506	0.0382	8.152e-05	0.2144	0.0204	1.015e-25	+++
182	AC(13:0)	AC	rs6663064	1	151915541	T	C	0.239775	0.0240456	4.13023e-23	0.1487	0.038	9.2e-05	0.2138	0.0203	7.118e-26	+++
183	AC(13:0)	AC	rs6686874	1	151915740	A	G	0.239761	0.0240455	4.15391e-23	0.1487	0.038	9.2e-05	0.2138	0.0203	7.153e-26	+++
184	AC(13:0)	AC	rs7535002	1	151916039	A	T	0.239825	0.0240477	4.0768e-23	0.1487	0.038	9.2e-05	0.2138	0.0203	7.047e-26	+++
185	AC(13:0)	AC	rs9943251	1	151917115	A	G	0.23761	0.0232314	3.22523e-24	0.1551	0.0371	2.936e-05	0.2144	0.0197	1.334e-27	+++
186	AC(13:0)	AC	rs2279501	1	151917393	C	G	-0.192885	0.0219823	2.67218e-18	-0.149	0.0358	3.217e-05	-0.1809	0.0187	4.759e-22	---
187	AC(13:0)	AC	rs2279502	1	151917652	A	G	-0.193014	0.0219836	2.54991e-18	-0.149	0.0358	3.217e-05	-0.181	0.0187	4.553e-22	---
188	AC(13:0)	AC	rs16833668	1	151918164	A	C	0.237534	0.0232327	3.35342e-24	0.1553	0.0371	2.897e-05	0.2144	0.0197	1.354e-27	+++
189	AC(13:0)	AC	rs12116923	1	151919326	A	G	-0.191239	0.021987	5.20735e-18	-0.1471	0.0361	4.542e-05	-0.1793	0.0188	1.306e-21	---
190	AC(13:0)	AC	rs7538652	1	151920040	T	G	0.237456	0.0232342	3.49415e-24	0.1536	0.0371	3.488e-05	0.2139	0.0197	1.809e-27	+++
191	AC(13:0)	AC	rs16833669	1	151920539	T	A	0.238117	0.0232433	2.72713e-24	0.1536	0.0371	3.488e-05	0.2143	0.0197	1.446e-27	---
192	AC(13:0)	AC	rs61817722	1	151920862	T	C	0.239727	0.0241996	7.83302e-23	0.1463	0.0381	0.000125	0.2129	0.0204	2.012e-25	+++
193	AC(13:0)	AC	rs61817723	1	151920865	A	G	0.241022	0.0241564	3.87498e-23	0.1446	0.0381	0.0001481	0.2134	0.0204	1.336e-25	+++
194	AC(13:0)	AC	rs61817724	1	151921111	C	A	0.237714	0.0232497	3.34829e-24	0.1536	0.0371	3.488e-05	0.214	0.0197	1.749e-27	---
195	AC(13:0)	AC	rs11589720	1	151921469	A	G	-0.134387	0.0221986	1.55246e-09	-0.1392	0.0358	0.0001023	-0.1357	0.0189	6.367e-13	---
196	AC(13:0)	AC	rs12095483	1	151921974	T	G	0.238863	0.024081	6.95675e-23	0.1472	0.0382	0.000116	0.2128	0.0204	1.524e-25	+++
197	AC(13:0)	AC	rs16833670	1	151922513	G	A	0.237607	0.0232449	3.44517e-24	0.1541	0.0372	3.477e-05	0.2142	0.0197	1.734e-27	---
198	AC(13:0)	AC	rs2932586	1	151922808	T	C	-0.191212	0.0219792	5.12804e-18	-0.1431	0.0359	6.707e-05	-0.1781	0.0187	2.081e-21	---
199	AC(13:0)	AC	rs61817725	1	151923177	A	G	0.238834	0.0240817	7.0728e-23	0.1472	0.0382	0.000116	0.2128	0.0204	1.546e-25	+++
200	AC(13:0)	AC	rs2337685	1	151923919	T	C	0.238055	0.023245	2.84427e-24	0.1541	0.0372	3.477e-05	0.2145	0.0197	1.45e-27	+++
201	AC(13:0)	AC	rs6675930	1	151924753	T	C	0.23806	0.0232454	2.84572e-24	0.1546	0.0372	3.177e-05	0.2146	0.0197	1.304e-27	+++
202	AC(13:0)	AC	rs6693901	1	151925192	C	T	0.238231	0.0232443	2.62909e-24	0.1546	0.0372	3.177e-05	0.2147	0.0197	1.212e-27	---
203	AC(13:0)	AC	rs2337686	1	151925941	C	A	0.238147	0.023244	2.72484e-24	0.1546	0.0372	3.177e-05	0.2147	0.0197	1.252e-27	---
204	AC(13:0)	AC	rs6682605	1	151926457	T	C	0.238115	0.0232437	2.76107e-24	0.1546	0.0372	3.177e-05	0.2146	0.0197	1.266e-27	+++
205	AC(13:0)	AC	rs6695324	1	151926762	T	A	0.237924	0.0232446	3.01322e-24	0.1546	0.0372	3.177e-05	0.2145	0.0197	1.373e-27	---
206	AC(13:0)	AC	rs3007691	1	151927901	T	C	-0.191733	0.0219743	4.11578e-18	-0.1454	0.0359	5.089e-05	-0.1791	0.0187	1.213e-21	---
207	AC(13:0)	AC	rs57785325	1	151928471	G	A	0.238081	0.0232429	2.79658e-24	0.1537	0.0371	3.483e-05	0.2143	0.0197	1.46e-27	---
208	AC(13:0)	AC	rs6684114	1	151928715	G	A	0.23788	0.0232437	3.06243e-24	0.1537	0.0371	3.483e-05	0.2142	0.0197	1.588e-27	---
209	AC(13:0)	AC	rs6587634	1	151929022	T	G	0.237892	0.0232442	3.05456e-24	0.1537	0.0371	3.483e-05	0.2142	0.0197	1.584e-27	+++
210	AC(13:0)	AC	rs6693388	1	151930645	C	T	0.237881	0.0232438	3.0642e-24	0.1537	0.0371	3.483e-05	0.2142	0.0197	1.588e-27	---
211	AC(13:0)	AC	rs6693396	1	151930673	G	T	0.237906	0.0232432	3.02354e-24	0.1532	0.0371	3.712e-05	0.2141	0.0197	1.698e-27	---
212	AC(13:0)	AC	rs2932583	1	151931300	G	C	-0.191567	0.0219849	4.56146e-18	-0.1476	0.0359	3.893e-05	-0.1796	0.0187	9.8e-22	+++
213	AC(13:0)	AC	rs4845719	1	151933360	G	C	0.224566	0.0230177	3.49966e-22	0.1627	0.0367	9.447e-06	0.2071	0.0195	2.43e-26	---
214	AC(13:0)	AC	rs11204919	1	151933799	G	T	0.224451	0.0230149	3.63542e-22	0.1627	0.0367	9.327e-06	0.207	0.0195	2.479e-26	---
215	AC(13:0)	AC	rs11204920	1	151933962	C	T	0.224435	0.023014	3.64782e-22	0.1627	0.0367	9.327e-06	0.207	0.0195	2.486e-26	---
216	AC(13:0)	AC	rs2932581	1	151933963	C	G	-0.182616	0.0218925	1.09347e-16	-0.1492	0.0357	2.927e-05	-0.1735	0.0187	1.462e-20	---
217	AC(13:0)	AC	rs2932580	1	151934077	G	C	0.221832	0.0230252	1.1152e-21	0.1612	0.0368	1.188e-05	0.2048	0.0195	9.554e-26	---
218	AC(13:0)	AC	rs2999508	1	151934447	C	A	-0.182622	0.0218894	1.08101e-16	-0.1492	0.0357	2.912e-05	-0.1735	0.0187	1.438e-20	+++
219	AC(13:0)	AC	rs11582739	1	151934541	A	C	0.222604	0.0237573	1.34554e-20	0.156	0.0377	3.539e-05	0.2037	0.0201	3.964e-24	+++
220	AC(13:0)	AC	rs902313	1	151935380	A	T	0.224358	0.0230083	3.68473e-22	0.1633	0.0367	8.533e-06	0.2071	0.0195	2.254e-26	+++
221	AC(13:0)	AC	rs6662611	1	151936485	G	A	0.224323	0.0230056	3.69988e-22	0.1643	0.0365	6.881e-06	0.2073	0.0195	1.792e-26	---
222	AC(13:0)	AC	rs6662728	1	151936578	G	A	0.224395	0.0230063	3.59567e-22	0.1633	0.0367	8.533e-06	0.2072	0.0195	2.203e-26	---
223	AC(13:0)	AC	rs7554859	1	151937938	T	C	0.222501	0.0237498	1.36334e-20	0.156	0.0376	3.419e-05	0.2036	0.0201	3.889e-24	+++
224	AC(13:0)	AC	rs6587635	1	151938055	C	T	0.224034	0.0230205	4.43409e-22	0.1646	0.0367	7.3e-06	0.2072	0.0195	2.224e-26	---
225	AC(13:0)	AC	rs6587636	1	151938080	G	A	0.223847	0.0230224	4.83322e-22	0.1646	0.0367	7.3e-06	0.2071	0.0195	2.413e-26	---
226	AC(13:0)	AC	rs6587637	1	151938131	G	A	0.223962	0.023053	5.22198e-22	0.1627	0.0366	8.942e-06	0.2066	0.0195	3.385e-26	---
227	AC(13:0)	AC	rs6587638	1	151938138	A	G	0.223965	0.0230525	5.20467e-22	0.1627	0.0366	8.942e-06	0.2066	0.0195	3.374e-26	+++
228	AC(13:0)	AC	rs7554832	1	151938585	A	T	0.224266	0.022999	3.6879e-22	0.1629	0.0366	8.519e-06	0.2069	0.0195	2.287e-26	+++
229	AC(13:0)	AC	rs7541099	1	151938763	T	C	0.224183	0.0229963	3.7832e-22	0.1634	0.0366	7.893e-06	0.207	0.0195	2.135e-26	+++
230	AC(13:0)	AC	rs6703465	1	151939567	G	A	0.224102	0.0229909	3.83042e-22	0.1622	0.0366	9.201e-06	0.2066	0.0195	2.603e-26	---
231	AC(13:0)	AC	rs6703772	1	151939856	G	A	0.225127	0.0231566	4.89128e-22	0.16	0.0366	1.226e-05	0.2065	0.0196	4.882e-26	---
232	AC(13:0)	AC	rs6691212	1	151939857	G	C	0.225123	0.0231569	4.90768e-22	0.16	0.0366	1.226e-05	0.2065	0.0196	4.897e-26	---
233	AC(13:0)	AC	rs6657658	1	151939864	C	T	0.225072	0.0231549	4.97693e-22	0.16	0.0366	1.226e-05	0.2065	0.0196	4.955e-26	---
234	AC(13:0)	AC	rs1038747	1	151942345	T	G	-0.183113	0.0218407	7.70822e-17	-0.1481	0.0356	3.185e-05	-0.1735	0.0186	1.147e-20	---
235	AC(13:0)	AC	rs971887	1	151943497	A	G	0.224809	0.0229716	2.63769e-22	0.1622	0.0366	9.201e-06	0.2071	0.0195	1.817e-26	+++
236	AC(13:0)	AC	rs16833728	1	151945779	C	G	0.224741	0.0229746	2.74955e-22	0.1622	0.0366	9.201e-06	0.207	0.0195	1.891e-26	+++
237	AC(13:0)	AC	rs2999512	1	151946092	A	G	-0.183024	0.0218317	7.72159e-17	-0.1466	0.0356	3.74e-05	-0.1731	0.0186	1.383e-20	---
238	AC(13:0)	AC	rs2999526	1	151951695	A	G	-0.179152	0.0217927	2.95222e-16	-0.1472	0.0356	3.614e-05	-0.1705	0.0186	4.802e-20	---
239	AC(13:0)	AC	rs2999528	1	151952885	T	C	-0.178524	0.0217795	3.5722e-16	-0.1458	0.0356	4.238e-05	-0.1696	0.0186	6.924e-20	---
240	AC(13:0)	AC	rs2932590	1	151953763	T	C	-0.178471	0.0217772	3.61931e-16	-0.1437	0.0356	5.412e-05	-0.169	0.0186	9.235e-20	---
241	AC(13:0)	AC	rs6678672	1	151955009	T	C	0.222846	0.0236977	9.87645e-21	0.1531	0.0375	4.508e-05	0.203	0.02	4.084e-24	+++
242	AC(13:0)	AC	rs6587640	1	151955230	T	C	0.218337	0.022877	2.61139e-21	0.1586	0.0366	1.451e-05	0.2015	0.0194	2.728e-25	+++
243	AC(13:0)	AC	rs2338019	1	151956814	T	C	-0.17849	0.0217771	3.59475e-16	-0.1437	0.0356	5.412e-05	-0.169	0.0186	9.164e-20	---
244	AC(13:0)	AC	rs3791153	1	151958144	G	A	0.222671	0.0237001	1.06958e-20	0.1525	0.0375	4.849e-05	0.2027	0.02	4.813e-24	---
245	AC(13:0)	AC	rs11204922	1	151961575	C	T	-0.126643	0.0223753	1.64592e-08	-0.1455	0.0362	5.874e-05	-0.1319	0.019	4.304e-12	+++
246	AC(13:0)	AC	rs12083193	1	151962689	C	G	0.222043	0.0237044	1.39269e-20	0.1563	0.0376	3.224e-05	0.2033	0.0201	3.643e-24	+++
247	AC(13:0)	AC	rs16833743	1	151964879	C	T	0.221187	0.0237353	2.15592e-20	0.1592	0.0376	2.303e-05	0.2035	0.0201	3.671e-24	---
248	AC(13:0)	AC	rs112770825	1	151966067	A	G	0.21966	0.0237472	4.06948e-20	0.1609	0.0377	1.932e-05	0.2029	0.0201	5.35e-24	+++
249	AC(13:0)	AC	rs11542015	1	151966348	T	C	-0.177281	0.0217935	5.92268e-16	-0.1541	0.0357	1.591e-05	-0.171	0.0186	3.861e-20	---
250	AC(13:0)	AC	rs3007708	1	151967836	T	G	-0.177827	0.0217711	4.53996e-16	-0.1533	0.0357	1.717e-05	-0.1712	0.0186	3.216e-20	---
251	AC(13:0)	AC	rs61814883	1	151970629	A	G	0.219538	0.0237125	3.81079e-20	0.1609	0.0377	1.932e-05	0.2029	0.0201	4.931e-24	+++
252	AC(13:0)	AC	rs2999531	1	151971497	T	C	-0.178076	0.0217788	4.25717e-16	-0.154	0.0357	1.617e-05	-0.1715	0.0186	2.809e-20	---
253	AC(13:0)	AC	rs12239945	1	151975094	G	A	0.216652	0.0237417	1.26755e-19	0.1647	0.0376	1.185e-05	0.2018	0.0201	8.767e-24	---
254	AC(13:0)	AC	rs2999560	1	151975374	G	A	-0.174149	0.0218958	2.51142e-15	-0.1624	0.0356	5.005e-06	-0.1709	0.0186	4.91e-20	+++
255	AC(13:0)	AC	rs2999534	1	151976070	T	C	-0.172864	0.0218709	3.72987e-15	-0.1616	0.0357	5.959e-06	-0.1698	0.0186	8.634e-20	---
256	AC(13:0)	AC	rs2012674	1	151979770	G	C	0.213595	0.0237515	4.21153e-19	0.1652	0.0378	1.266e-05	0.1999	0.0201	2.851e-23	---
257	AC(13:0)	AC	rs2932574	1	151982020	G	A	-0.173401	0.0223867	1.3018e-14	-0.1472	0.0364	5.167e-05	-0.1662	0.0191	2.83e-18	+++
258	AC(13:0)	AC	rs6587643	1	151982348	G	A	0.216233	0.0237497	1.53616e-19	0.1674	0.0378	9.402e-06	0.2024	0.0201	7.808e-24	---
259	AC(13:0)	AC	rs2999561	1	151984547	A	G	-0.1746	0.0224319	9.74949e-15	-0.1533	0.0363	2.46e-05	-0.1687	0.0191	9.64e-19	---
260	AC(13:0)	AC	rs2999539	1	151986627	C	G	-0.174673	0.0224573	1.0171e-14	-0.1623	0.0364	8.034e-06	-0.1713	0.0191	3.146e-19	---
261	AC(13:0)	AC	rs2932570	1	151986820	T	C	-0.174683	0.0224591	1.01853e-14	-0.1623	0.0364	8.034e-06	-0.1713	0.0191	3.151e-19	---
262	AC(13:0)	AC	rs1979637	1	151991140	T	G	0.186155	0.0275406	1.68536e-11	0.1808	0.058	0.001832	0.1852	0.0249	9.875e-14	+?+
263	AC(13:0)	AC	rs6587644	1	151994458	A	G	0.214002	0.0238807	5.51422e-19	0.1726	0.0381	5.898e-06	0.2023	0.0202	1.543e-23	+++
264	AC(13:0)	AC	rs6677973	1	151995248	T	C	0.213781	0.0238969	6.35123e-19	0.1712	0.0383	7.711e-06	0.2018	0.0203	2.342e-23	+++
265	AC(13:0)	AC	rs61814891	1	151995555	T	C	0.213433	0.0240057	1.03539e-18	0.1746	0.0384	5.37e-06	0.2025	0.0204	2.509e-23	+++
266	AC(13:0)	AC	rs11805632	1	151995881	A	C	0.196014	0.0256571	2.94939e-14	0.1733	0.0536	0.001236	0.1918	0.0231	1.173e-16	+?+
267	AC(13:0)	AC	rs1532133	1	151996608	T	C	-0.146264	0.0225116	9.50852e-11	-0.1308	0.0363	0.0003113	-0.142	0.0191	1.154e-13	---
268	AC(13:0)	AC	rs999992	1	151996692	C	G	0.180847	0.0235869	2.3174e-14	0.1313	0.0376	0.0004857	0.1669	0.02	6.862e-17	+++
269	AC(13:0)	AC	rs72696919	1	152021278	A	C	0.121654	0.0224695	6.58411e-08	0.1161	0.0362	0.00133	0.1201	0.0191	3.122e-10	+++
270	AC(13:0)	AC	rs6680866	1	152022989	G	A	0.169383	0.0265685	2.15654e-10	0.1766	0.043	3.984e-05	0.1714	0.0226	3.374e-14	---
271	AC(13:0)	AC	rs6682710	1	152028446	G	A	0.169604	0.0266996	2.49999e-10	0.1774	0.043	3.681e-05	0.1718	0.0227	3.634e-14	---
272	AC(13:0)	AC	rs4525041	1	152029762	A	G	0.169161	0.0265761	2.30005e-10	0.1774	0.043	3.681e-05	0.1714	0.0226	3.349e-14	+++
273	AC(13:0)	AC	rs3124314	1	152037515	C	T	0.113343	0.021849	2.28391e-07	0.1227	0.0359	0.0006182	0.1159	0.0187	5.254e-10	---
274	AC(13:0)	AC	rs145821131	1	152038812	T	C	0.195097	0.0363226	8.19074e-08	0.203	0.0603	0.0007581	0.1972	0.0311	2.318e-10	+++
275	AC(13:0)	AC	rs3124315	1	152039711	G	A	0.112795	0.0218529	2.62416e-07	0.1227	0.0359	0.0006182	0.1155	0.0187	6.049e-10	---
276	AC(13:0)	AC	rs2069258	1	152045626	T	C	0.111961	0.021862	3.24649e-07	0.1235	0.0358	0.0005704	0.1151	0.0187	6.993e-10	+++
277	AC(13:0)	AC	rs2999563	1	152046995	T	A	0.11314	0.0218661	2.45279e-07	0.1243	0.0359	0.0005294	0.1162	0.0187	4.913e-10	---
278	AC(13:0)	AC	rs72696925	1	152057002	G	A	0.172696	0.0333775	2.39875e-07	0.1702	0.0543	0.001735	0.172	0.0284	1.466e-09	---
279	AC(13:0)	AC	rs1845792	1	152067348	T	C	0.172006	0.0265478	1.1035e-10	0.1808	0.043	2.607e-05	0.1744	0.0226	1.143e-14	+++
280	AC(13:0)	AC	rs11204925	1	152073120	G	A	-0.102188	0.022789	7.5802e-06	-0.1254	0.0365	0.0005853	-0.1087	0.0193	1.858e-08	+++
281	AC(13:0)	AC	rs3001974	1	152077574	T	C	0.137312	0.021914	4.24827e-10	0.1148	0.0357	0.001283	0.1312	0.0187	2.15e-12	+++
282	AC(13:0)	AC	rs2935208	1	152077859	C	G	0.13733	0.0219138	4.22565e-10	0.1148	0.0357	0.001283	0.1312	0.0187	2.139e-12	+++
283	AC(13:0)	AC	rs1131473	1	152079823	G	C	0.145743	0.0224596	9.82908e-11	0.1183	0.0358	0.0009652	0.138	0.019	4.13e-13	---
284	AC(13:0)	AC	rs1131471	1	152079989	G	T	0.137442	0.0219126	4.0823e-10	0.1148	0.0357	0.001283	0.1313	0.0187	2.069e-12	---
285	AC(13:0)	AC	rs2496253	1	152081921	C	G	0.137399	0.021913	4.13665e-10	0.1148	0.0357	0.001283	0.1312	0.0187	2.095e-12	+++
286	AC(13:0)	AC	rs1496041	1	152088605	T	C	0.145792	0.0224606	9.70703e-11	0.1183	0.0358	0.0009652	0.138	0.019	4.081e-13	+++
287	AC(13:0)	AC	rs72696937	1	152098343	G	A	0.135414	0.0309849	1.28136e-05	0.1871	0.0516	0.0002923	0.1491	0.0266	2.012e-08	---
288	AC(13:0)	AC	rs11588437	1	152106853	C	A	0.146814	0.0224441	6.95775e-11	0.1157	0.0358	0.001224	0.138	0.019	3.885e-13	---
289	AC(13:0)	AC	rs3122305	1	152116238	T	G	0.138192	0.0219215	3.33323e-10	0.1148	0.0357	0.001293	0.1318	0.0187	1.719e-12	+++
290	AC(13:0)	AC	rs6682998	1	152117639	C	T	0.138574	0.0219207	2.97544e-10	0.1149	0.0357	0.001286	0.1321	0.0187	1.533e-12	---
291	AC(13:0)	AC	rs11588885	1	152120442	C	G	0.134611	0.0310191	1.47445e-05	0.1871	0.0516	0.0002923	0.1485	0.0266	2.336e-08	+++
292	AC(13:0)	AC	rs3001978	1	152126467	C	T	0.138568	0.0219169	2.95688e-10	0.1134	0.0357	0.001498	0.1317	0.0187	1.799e-12	---
293	AC(13:0)	AC	rs72696940	1	152128121	A	G	0.13417	0.0310987	1.65277e-05	0.1871	0.0516	0.0002923	0.1482	0.0266	2.63e-08	+++
294	AC(13:0)	AC	rs10494274	1	152132870	C	G	0.168664	0.0266599	2.96881e-10	0.185	0.0432	1.82e-05	0.1732	0.0227	2.262e-14	+++
295	AC(13:0)	AC	rs11582331	1	152134136	T	C	0.168596	0.026657	3.0053e-10	0.185	0.0432	1.82e-05	0.1731	0.0227	2.29e-14	+++
296	AC(13:0)	AC	rs6700989	1	152139309	G	A	0.137333	0.0218949	4.0635e-10	0.111	0.0357	0.001868	0.1301	0.0187	3.103e-12	---
297	AC(13:0)	AC	rs1496036	1	152140016	A	G	-0.136968	0.0218886	4.46626e-10	-0.1116	0.0357	0.001751	-0.13	0.0187	3.165e-12	---
298	AC(13:0)	AC	rs12033735	1	152140291	T	C	-0.137348	0.0219059	4.13222e-10	-0.1122	0.0357	0.001674	-0.1305	0.0187	2.795e-12	---
299	AC(13:0)	AC	rs4845419	1	152141074	A	G	-0.138401	0.0219288	3.18037e-10	-0.1122	0.0357	0.001679	-0.1312	0.0187	2.181e-12	---
300	AC(13:0)	AC	rs4845420	1	152141204	T	A	-0.13848	0.0219357	3.14756e-10	-0.1122	0.0357	0.001679	-0.1313	0.0187	2.161e-12	+++
301	AC(13:0)	AC	rs10788821	1	152141381	T	A	-0.13866	0.0219447	3.03689e-10	-0.1122	0.0357	0.001679	-0.1314	0.0187	2.09e-12	+++
302	AC(13:0)	AC	rs4579760	1	152141674	G	A	-0.137982	0.022067	4.61952e-10	-0.1254	0.0361	0.0005176	-0.1346	0.0188	8.954e-13	+++
303	AC(13:0)	AC	rs924087	1	152141922	A	G	0.147958	0.0224837	5.46912e-11	0.1135	0.0473	0.0165	0.1416	0.0203	3.103e-12	+?+
304	AC(13:0)	AC	rs17648141	1	152142637	T	C	0.196837	0.0335488	5.18328e-09	0.17	0.056	0.002395	0.1898	0.0288	4.295e-11	+++
305	AC(13:0)	AC	rs10788823	1	152161648	G	T	-0.137635	0.0304199	6.46508e-06	-0.164	0.0503	0.00111	-0.1447	0.026	2.71e-08	+++
306	AC(13:0)	AC	rs11588970	1	152175155	A	G	0.138325	0.0304847	6.08924e-06	0.1819	0.0498	0.0002602	0.1502	0.026	7.621e-09	+++
307	AC(13:0)	AC	rs61814946	1	152192395	A	G	0.138719	0.0305488	5.99466e-06	0.1819	0.0498	0.0002602	0.1505	0.026	7.461e-09	+++
308	AC(13:0)	AC	rs4845427	1	152195428	A	C	0.13882	0.0305649	5.96919e-06	0.1819	0.0498	0.0002602	0.1506	0.0261	7.419e-09	+++
309	AC(13:0)	AC	rs61815524	1	152228720	A	G	0.139998	0.0309421	6.47292e-06	0.1793	0.0498	0.0003197	0.1509	0.0263	9.343e-09	+++
310	AC(13:0)	AC	rs185780209	12	16943921	A	G	-0.949864	0.214666	1.0012e-05	-1.0583	0.3005	0.0004292	-0.9865	0.1747	1.629e-08	-?-
311	AC(14:0)	AC	rs145489548	5	129532496	T	A	-1.95547	0.351914	2.91191e-08	-0.3712	0.4472	0.4065	-1.3495	0.2765	1.061e-06	+?+
312	AC(14:0)	AC	rs145359716	5	130026391	C	G	-0.710742	0.125735	1.67284e-08	-0.4597	0.2683	0.0866	-0.6655	0.1138	5.047e-09	-?-
313	AC(14:0)	AC	rs149459958	5	130254095	G	A	-0.633432	0.115843	4.7632e-08	-0.1435	0.2023	0.4782	-0.5124	0.1005	3.442e-07	+?+
314	AC(14:0)	AC	rs4705885	5	130423559	A	G	-0.124577	0.0240313	2.30789e-07	-0.0866	0.038	0.02284	-0.1137	0.0203	2.166e-08	---
315	AC(14:0)	AC	rs139746351	5	130469087	A	G	-0.115066	0.0236281	1.17037e-06	-0.0952	0.0379	0.01207	-0.1095	0.0201	4.742e-08	---
316	AC(14:0)	AC	rs11743851	5	130613600	C	T	-0.118758	0.0228608	2.18504e-07	-0.1012	0.0371	0.006359	-0.1139	0.0195	4.797e-09	+++
317	AC(14:0)	AC	rs1030271	5	130632655	G	C	-0.117299	0.0227003	2.51978e-07	-0.102	0.037	0.00588	-0.1131	0.0194	5.067e-09	+++
318	AC(14:0)	AC	rs4706020	5	130674076	A	G	-0.1174	0.0223696	1.6345e-07	-0.0975	0.0368	0.008121	-0.112	0.0191	4.634e-09	---
319	AC(14:0)	AC	rs11738827	5	130717090	T	C	-0.114626	0.0229831	6.4647e-07	-0.0975	0.0369	0.008285	-0.1098	0.0195	1.808e-08	---
320	AC(14:0)	AC	rs11950815	5	130955487	A	G	-0.131902	0.0233019	1.62837e-08	-0.1301	0.0479	0.006636	-0.1316	0.021	3.435e-10	-?-
321	AC(14:0)	AC	rs152815	5	131026218	A	G	-0.13133	0.0230686	1.34998e-08	-0.0905	0.0371	0.01462	-0.12	0.0196	9.139e-10	---
322	AC(14:0)	AC	rs12523195	5	131062407	C	T	-0.129012	0.0229078	1.92486e-08	-0.0976	0.0369	0.008163	-0.1203	0.0195	6.42e-10	+++
323	AC(14:0)	AC	rs35403253	5	131080960	T	C	-0.130816	0.0229856	1.36521e-08	-0.0987	0.0369	0.007488	-0.1218	0.0195	4.25e-10	---
324	AC(14:0)	AC	rs35149731	5	131247790	A	G	-0.134778	0.0231065	5.98185e-09	-0.0997	0.037	0.007012	-0.1249	0.0196	1.827e-10	---
325	AC(14:0)	AC	rs11743803	5	131312238	G	A	-0.128738	0.0230181	2.40571e-08	-0.1039	0.0371	0.005128	-0.1218	0.0196	4.721e-10	+++
326	AC(14:0)	AC	rs17132288	5	131336105	T	C	-0.146391	0.0219866	3.27851e-11	-0.1244	0.0358	0.0005187	-0.1404	0.0187	6.87e-14	---
327	AC(14:0)	AC	rs440970	5	131336287	G	T	0.115005	0.022374	2.87327e-07	0.0958	0.036	0.007747	0.1097	0.019	7.871e-09	---
328	AC(14:0)	AC	rs422090	5	131339846	C	T	0.120878	0.0223809	7.01139e-08	0.0984	0.036	0.006238	0.1146	0.019	1.633e-09	---
329	AC(14:0)	AC	rs10074490	5	131340032	T	C	-0.151371	0.022103	8.94813e-12	-0.1266	0.0359	0.0004146	-0.1446	0.0188	1.56e-14	---
330	AC(14:0)	AC	rs449915	5	131340231	A	G	0.12099	0.02237	6.72312e-08	0.0956	0.036	0.00786	0.1139	0.019	2.014e-09	+++
331	AC(14:0)	AC	rs247006	5	131341377	C	G	0.121233	0.0223812	6.42605e-08	0.0982	0.0359	0.006237	0.1148	0.019	1.506e-09	+++
332	AC(14:0)	AC	rs7714191	5	131341541	C	G	-0.150924	0.0220837	9.86528e-12	-0.1258	0.0358	0.0004454	-0.144	0.0188	1.855e-14	---
333	AC(14:0)	AC	rs247005	5	131342098	T	C	0.121283	0.0223876	6.4028e-08	0.0982	0.0359	0.006237	0.1148	0.019	1.502e-09	+++
334	AC(14:0)	AC	rs10040809	5	131343017	C	A	-0.147959	0.0220078	2.10571e-11	-0.1266	0.0358	0.0003986	-0.1421	0.0187	3.416e-14	+++
335	AC(14:0)	AC	rs247003	5	131344392	G	A	0.120543	0.0224051	7.86962e-08	0.0972	0.0359	0.006748	0.114	0.019	1.991e-09	---
336	AC(14:0)	AC	rs247002	5	131345232	A	G	0.121388	0.022398	6.32834e-08	0.0972	0.0359	0.006748	0.1146	0.019	1.619e-09	+++
337	AC(14:0)	AC	rs247000	5	131346641	T	C	0.121337	0.0224403	6.79563e-08	0.0983	0.036	0.006413	0.1149	0.0191	1.631e-09	+++
338	AC(14:0)	AC	rs4705908	5	131347520	A	G	-0.150923	0.0221176	1.06874e-11	-0.127	0.0359	0.0003953	-0.1443	0.0188	1.75e-14	---
339	AC(14:0)	AC	rs17674015	5	131361778	A	C	-0.120139	0.0226288	1.19169e-07	-0.1349	0.036	0.0001816	-0.1243	0.0192	8.764e-11	---
340	AC(14:0)	AC	rs3916443	5	131369079	C	T	-0.124943	0.0225874	3.48033e-08	-0.133	0.036	0.0002197	-0.1272	0.0191	2.94e-11	+++
341	AC(14:0)	AC	rs7716474	5	131383983	C	G	-0.125923	0.022647	2.95906e-08	-0.132	0.036	0.0002454	-0.1277	0.0192	2.757e-11	---
342	AC(14:0)	AC	rs4705915	5	131391458	T	A	-0.126754	0.0226861	2.53438e-08	-0.1319	0.0361	0.0002622	-0.1282	0.0192	2.509e-11	+++
343	AC(14:0)	AC	rs2069803	5	131400433	C	T	-0.15307	0.0221318	5.59435e-12	-0.1168	0.0359	0.001128	-0.1431	0.0188	3.056e-14	+++
344	AC(14:0)	AC	rs10900804	5	131401845	T	C	-0.155434	0.0221459	2.73136e-12	-0.1196	0.0357	0.0008247	-0.1455	0.0188	1.094e-14	---
345	AC(14:0)	AC	rs168681	5	131402450	G	A	-0.137012	0.0226397	1.55454e-09	-0.0929	0.0362	0.01023	-0.1246	0.0192	8.457e-11	+++
346	AC(14:0)	AC	rs3091338	5	131402738	T	C	-0.156984	0.022149	1.66833e-12	-0.1174	0.0357	0.001004	-0.146	0.0188	8.704e-15	---
347	AC(14:0)	AC	rs721121	5	131406433	G	T	-0.160491	0.0221252	5.02328e-13	-0.1141	0.0358	0.001431	-0.1477	0.0188	4.273e-15	+++
348	AC(14:0)	AC	rs4705916	5	131407493	A	C	-0.157234	0.0221398	1.49111e-12	-0.119	0.0358	0.0008724	-0.1466	0.0188	6.676e-15	---
349	AC(14:0)	AC	rs2069614	5	131407601	C	T	-0.163026	0.0220906	1.96864e-13	-0.1182	0.0357	0.0009394	-0.1506	0.0188	1.087e-15	+++
350	AC(14:0)	AC	rs2069616	5	131408077	G	A	-0.161812	0.0220772	2.85795e-13	-0.1182	0.0357	0.0009394	-0.1497	0.0188	1.538e-15	+++
351	AC(14:0)	AC	rs1469149	5	131408842	C	A	-0.131961	0.0222614	3.33174e-09	-0.1063	0.0361	0.003218	-0.1249	0.0189	4.345e-11	+++
352	AC(14:0)	AC	rs743564	5	131410879	C	T	-0.126903	0.0222782	1.31129e-08	-0.1043	0.036	0.003786	-0.1207	0.0189	1.919e-10	+++
353	AC(14:0)	AC	rs3852206	5	131415436	A	G	-0.128707	0.0222351	7.63453e-09	-0.1074	0.036	0.002881	-0.1228	0.0189	8.519e-11	---
354	AC(14:0)	AC	rs27678	5	131417962	T	A	-0.133514	0.022628	3.88553e-09	-0.0909	0.0358	0.01115	-0.1214	0.0191	2.239e-10	+++
355	AC(14:0)	AC	rs7721882	5	131418948	G	A	-0.158772	0.022025	6.85292e-13	-0.1205	0.0357	0.0007356	-0.1482	0.0187	2.625e-15	+++
356	AC(14:0)	AC	rs3864277	5	131420249	A	G	-0.161143	0.0220438	3.28127e-13	-0.1199	0.0358	0.0008203	-0.1498	0.0188	1.47e-15	---
357	AC(14:0)	AC	rs31475	5	131420514	A	G	-0.133232	0.0226204	4.13973e-09	-0.0873	0.0359	0.0149	-0.1202	0.0191	3.37e-10	---
358	AC(14:0)	AC	rs6898270	5	131421190	T	C	-0.15892	0.0220064	6.24315e-13	-0.1203	0.0357	0.0007528	-0.1483	0.0187	2.463e-15	---
359	AC(14:0)	AC	rs25889	5	131423498	A	G	-0.129476	0.022621	1.10862e-08	-0.0879	0.0359	0.01421	-0.1177	0.0191	7.789e-10	---
360	AC(14:0)	AC	rs31427	5	131423966	A	G	-0.133495	0.0226356	3.95241e-09	-0.0892	0.0358	0.01277	-0.1209	0.0191	2.684e-10	---
361	AC(14:0)	AC	rs31482	5	131429182	A	G	-0.125163	0.022578	3.13197e-08	-0.0843	0.0359	0.01878	-0.1135	0.0191	2.796e-09	---
362	AC(14:0)	AC	rs27879	5	131432689	A	C	-0.128674	0.0226252	1.36976e-08	-0.0835	0.0358	0.0198	-0.1158	0.0191	1.421e-09	---
363	AC(14:0)	AC	rs3846728	5	131436217	A	G	-0.150496	0.0220945	1.10941e-11	-0.1142	0.0358	0.001425	-0.1405	0.0188	7.911e-14	---
364	AC(14:0)	AC	rs10065787	5	131436486	T	G	-0.151248	0.0221415	9.68712e-12	-0.1118	0.0362	0.002029	-0.1405	0.0189	1.024e-13	---
365	AC(14:0)	AC	rs27437	5	131436961	G	A	-0.147319	0.0223758	5.20457e-11	-0.1118	0.0362	0.001994	-0.1375	0.019	4.999e-13	+++
366	AC(14:0)	AC	rs247008	5	131447104	G	A	-0.117387	0.0235527	6.50466e-07	-0.095	0.0385	0.0136	-0.1113	0.0201	3.039e-08	+++
367	AC(14:0)	AC	rs11749300	5	131462836	C	T	-0.153288	0.0220758	4.46075e-12	-0.1153	0.0359	0.001339	-0.1429	0.0188	3.064e-14	+++
368	AC(14:0)	AC	rs11745929	5	131462918	T	G	-0.1533	0.0220756	4.44305e-12	-0.1153	0.0359	0.001339	-0.1429	0.0188	3.053e-14	---
369	AC(14:0)	AC	rs3843503	5	131466629	A	T	-0.178345	0.0221325	1.02874e-15	-0.1201	0.0358	0.0007995	-0.1623	0.0188	6.841e-18	---
370	AC(14:0)	AC	rs715285	5	131485383	G	A	-0.155749	0.022048	1.90616e-12	-0.1143	0.0359	0.001463	-0.1444	0.0188	1.531e-14	+++
371	AC(14:0)	AC	rs147237535	5	131496375	A	C	-0.154564	0.0221019	3.14932e-12	-0.1152	0.0359	0.001352	-0.1438	0.0188	2.246e-14	---
372	AC(14:0)	AC	rs35696821	5	131508017	T	C	-0.155848	0.022117	2.15968e-12	-0.1164	0.036	0.001205	-0.145	0.0188	1.378e-14	---
373	AC(14:0)	AC	rs10478998	5	131516531	A	G	-0.156355	0.0221187	1.84245e-12	-0.1165	0.0359	0.001177	-0.1454	0.0188	1.159e-14	---
374	AC(14:0)	AC	rs6896703	5	131521295	G	C	-0.158059	0.022109	1.03862e-12	-0.1182	0.036	0.001021	-0.1472	0.0188	5.678e-15	+++
375	AC(14:0)	AC	rs10076758	5	131524299	G	A	-0.157342	0.0221166	1.33414e-12	-0.1184	0.036	0.001008	-0.1467	0.0188	7.087e-15	+++
376	AC(14:0)	AC	rs2278398	5	131530441	G	A	-0.157084	0.0221241	1.47453e-12	-0.1184	0.036	0.001008	-0.1465	0.0188	7.797e-15	+++
377	AC(14:0)	AC	rs7701237	5	131534381	T	C	-0.157059	0.0221376	1.53338e-12	-0.1184	0.036	0.001008	-0.1464	0.0189	8.106e-15	---
378	AC(14:0)	AC	rs3749756	5	131534499	T	C	-0.157031	0.0221461	1.57798e-12	-0.1184	0.036	0.001008	-0.1464	0.0189	8.338e-15	---
379	AC(14:0)	AC	rs3805683	5	131535125	G	T	-0.157801	0.0221411	1.21817e-12	-0.1184	0.036	0.001008	-0.147	0.0189	6.523e-15	+++
380	AC(14:0)	AC	rs4361509	5	131536753	A	G	-0.15736	0.0221538	1.44383e-12	-0.1184	0.036	0.001008	-0.1466	0.0189	7.679e-15	---
381	AC(14:0)	AC	rs3805681	5	131537860	G	T	-0.157825	0.0221527	1.24224e-12	-0.1194	0.036	0.0009292	-0.1473	0.0189	6.023e-15	+++
382	AC(14:0)	AC	rs10075459	5	131541363	G	C	-0.157919	0.0221699	1.25065e-12	-0.1184	0.036	0.001008	-0.147	0.0189	6.725e-15	+++
383	AC(14:0)	AC	rs75189	5	131541833	C	T	-0.122368	0.0230222	1.12779e-07	-0.0748	0.0367	0.04134	-0.1089	0.0195	2.318e-08	+++
384	AC(14:0)	AC	rs10052046	5	131544466	T	G	-0.158437	0.022176	1.07522e-12	-0.1209	0.0361	0.0008135	-0.1481	0.0189	4.5e-15	---
385	AC(14:0)	AC	rs12653783	5	131545378	G	A	-0.159027	0.0223165	1.22488e-12	-0.1207	0.0361	0.0008394	-0.1484	0.019	5.379e-15	+++
386	AC(14:0)	AC	rs12657965	5	131545387	G	C	-0.159098	0.0223146	1.19224e-12	-0.1207	0.0361	0.0008394	-0.1485	0.019	5.242e-15	+++
387	AC(14:0)	AC	rs154483	5	131546280	G	A	-0.119308	0.0230352	2.33707e-07	-0.0776	0.0368	0.03483	-0.1075	0.0195	3.598e-08	+++
388	AC(14:0)	AC	rs3828675	5	131546868	A	G	-0.158411	0.022198	1.13806e-12	-0.1208	0.0361	0.0008118	-0.1481	0.0189	4.769e-15	---
389	AC(14:0)	AC	rs3792894	5	131547271	A	G	-0.158758	0.0222014	1.02811e-12	-0.1226	0.0361	0.0006911	-0.1488	0.0189	3.581e-15	---
390	AC(14:0)	AC	rs7703009	5	131552385	G	C	-0.16028	0.0222795	7.49731e-13	-0.1254	0.0363	0.0005595	-0.1507	0.019	2.079e-15	+++
391	AC(14:0)	AC	rs2301579	5	131553340	A	C	-0.160776	0.0222916	6.58341e-13	-0.1291	0.0365	0.0003999	-0.1522	0.019	1.243e-15	---
392	AC(14:0)	AC	rs154485	5	131553665	G	A	-0.121873	0.0232101	1.59271e-07	-0.089	0.0375	0.0176	-0.1128	0.0197	1.102e-08	+++
393	AC(14:0)	AC	rs6596070	5	131556174	C	T	-0.162289	0.02237	4.83349e-13	-0.1276	0.0367	0.0005064	-0.1529	0.0191	1.198e-15	+++
394	AC(14:0)	AC	rs7733502	5	131556203	C	A	-0.161746	0.0223692	5.7606e-13	-0.1276	0.0367	0.0005064	-0.1525	0.0191	1.415e-15	+++
395	AC(14:0)	AC	rs4705849	5	131559199	A	T	-0.190437	0.0221145	1.07001e-17	-0.104	0.0364	0.004262	-0.1671	0.0189	9.281e-19	---
396	AC(14:0)	AC	rs157578	5	131561322	C	G	0.208944	0.033821	7.49595e-10	0.0701	0.0525	0.1823	0.1682	0.0284	3.291e-09	+++
397	AC(14:0)	AC	rs72793278	5	131561372	A	C	-0.190331	0.0220885	1.02222e-17	-0.098	0.0361	0.006693	-0.1652	0.0188	1.845e-18	---
398	AC(14:0)	AC	rs4705926	5	131561758	T	C	-0.190283	0.0220798	1.01102e-17	-0.0975	0.0361	0.006957	-0.165	0.0188	1.944e-18	---
399	AC(14:0)	AC	rs72793280	5	131562900	T	C	-0.183987	0.0220822	1.12367e-16	-0.1014	0.0361	0.004984	-0.1615	0.0188	1.004e-17	---
400	AC(14:0)	AC	rs113823725	5	131563501	G	C	-0.185606	0.0220116	4.84846e-17	-0.1053	0.0361	0.003557	-0.1639	0.0188	2.838e-18	+++
401	AC(14:0)	AC	rs246108	5	131563683	A	G	0.140563	0.0250042	2.04838e-08	0.0724	0.0415	0.08104	0.1224	0.0214	1.092e-08	+++
402	AC(14:0)	AC	rs111547866	5	131564501	T	C	-0.184807	0.0220047	6.46558e-17	-0.1037	0.036	0.003986	-0.1627	0.0188	4.41e-18	---
403	AC(14:0)	AC	rs112688207	5	131564636	T	C	-0.185032	0.0220063	5.96791e-17	-0.1069	0.0361	0.003066	-0.1639	0.0188	2.757e-18	---
404	AC(14:0)	AC	rs72793283	5	131566941	A	G	-0.186154	0.0219644	3.36957e-17	-0.1072	0.0361	0.003017	-0.1649	0.0188	1.592e-18	---
405	AC(14:0)	AC	rs11955347	5	131567924	A	G	-0.186105	0.021949	3.26152e-17	-0.1077	0.0361	0.002842	-0.1649	0.0188	1.432e-18	---
406	AC(14:0)	AC	rs9791170	5	131569627	C	T	-0.195967	0.0230419	2.64361e-17	-0.1008	0.0371	0.006616	-0.1695	0.0196	4.785e-18	+++
407	AC(14:0)	AC	rs11741341	5	131570218	G	A	-0.196121	0.0230316	2.41777e-17	-0.0993	0.037	0.007355	-0.1691	0.0196	5.306e-18	+++
408	AC(14:0)	AC	rs10058655	5	131570896	T	A	-0.186171	0.0218973	2.68216e-17	-0.1043	0.0358	0.003568	-0.1639	0.0187	1.734e-18	+++
409	AC(14:0)	AC	rs10051679	5	131570931	A	T	-0.196272	0.023016	2.17645e-17	-0.0987	0.0368	0.00727	-0.1688	0.0195	5.014e-18	---
410	AC(14:0)	AC	rs10036208	5	131571323	C	T	-0.193876	0.0234736	1.96078e-16	-0.0818	0.0373	0.0284	-0.1621	0.0199	3.386e-16	+++
411	AC(14:0)	AC	rs733300	5	131572243	G	A	-0.194158	0.0234543	1.67854e-16	-0.0823	0.0373	0.02744	-0.1625	0.0199	2.783e-16	+++
412	AC(14:0)	AC	rs4535443	5	131572561	G	A	-0.194375	0.0234458	1.51624e-16	-0.0874	0.0373	0.01929	-0.1641	0.0199	1.39e-16	+++
413	AC(14:0)	AC	rs2089855	5	131573529	G	A	-0.185852	0.0218246	2.39292e-17	-0.1069	0.0357	0.002766	-0.1644	0.0186	1.076e-18	+++
414	AC(14:0)	AC	rs12521097	5	131575338	A	G	-0.18077	0.0217578	1.31833e-16	-0.095	0.0352	0.00698	-0.157	0.0185	2.146e-17	---
415	AC(14:0)	AC	rs6863548	5	131575920	A	G	-0.172285	0.0220217	6.40631e-15	-0.0807	0.0358	0.024	-0.1471	0.0188	4.32e-15	---
416	AC(14:0)	AC	rs6863213	5	131575932	T	C	-0.185151	0.0218575	3.51198e-17	-0.1069	0.0357	0.002766	-0.1638	0.0186	1.53e-18	---
417	AC(14:0)	AC	rs11949055	5	131576737	C	T	-0.185038	0.0218331	3.38522e-17	-0.1073	0.0357	0.002692	-0.1639	0.0186	1.408e-18	+++
418	AC(14:0)	AC	rs11952099	5	131576772	G	A	-0.172228	0.0220141	6.41404e-15	-0.0804	0.0359	0.02518	-0.1472	0.0188	4.495e-15	+++
419	AC(14:0)	AC	rs1588263	5	131577158	C	T	-0.172353	0.0220124	6.10878e-15	-0.0804	0.0359	0.02518	-0.1473	0.0188	4.306e-15	+++
420	AC(14:0)	AC	rs2136188	5	131577514	T	C	-0.17245	0.0220108	5.87383e-15	-0.0804	0.0359	0.02518	-0.1473	0.0188	4.159e-15	---
421	AC(14:0)	AC	rs2136187	5	131577894	C	T	-0.172554	0.0220091	5.63343e-15	-0.0804	0.0359	0.02518	-0.1474	0.0188	4.008e-15	+++
422	AC(14:0)	AC	rs2136186	5	131578265	A	G	-0.17256	0.0220094	5.62603e-15	-0.0818	0.0359	0.02265	-0.1478	0.0188	3.393e-15	---
423	AC(14:0)	AC	rs4705927	5	131578608	G	C	-0.17036	0.0219586	1.07548e-14	-0.0939	0.036	0.009063	-0.1496	0.0187	1.443e-15	+++
424	AC(14:0)	AC	rs4705928	5	131578637	T	C	-0.187491	0.0218315	1.29437e-17	-0.1079	0.0358	0.002548	-0.1659	0.0186	5.463e-19	---
425	AC(14:0)	AC	rs162908	5	131578955	A	T	-0.172569	0.0220097	5.61477e-15	-0.08	0.0359	0.02597	-0.1473	0.0188	4.188e-15	---
426	AC(14:0)	AC	rs6890009	5	131580033	A	C	-0.172416	0.0220066	5.87814e-15	-0.08	0.0359	0.02597	-0.1472	0.0188	4.352e-15	---
427	AC(14:0)	AC	rs162907	5	131580152	A	G	-0.194926	0.0234218	1.16318e-16	-0.0916	0.0373	0.01406	-0.1657	0.0198	6.59e-17	---
428	AC(14:0)	AC	rs6871350	5	131580220	C	T	-0.174742	0.0220498	2.89648e-15	-0.08	0.0359	0.02597	-0.1488	0.0188	2.389e-15	+++
429	AC(14:0)	AC	rs2171247	5	131580234	T	G	-0.174853	0.0220496	2.78072e-15	-0.0798	0.036	0.02649	-0.1489	0.0188	2.366e-15	---
430	AC(14:0)	AC	rs28472559	5	131581611	A	G	-0.172626	0.0220094	5.49422e-15	-0.08	0.0359	0.02597	-0.1474	0.0188	4.11e-15	---
431	AC(14:0)	AC	rs3844312	5	131582356	T	C	-0.185418	0.0218323	2.91918e-17	-0.107	0.0357	0.002753	-0.1641	0.0186	1.275e-18	---
432	AC(14:0)	AC	rs6867282	5	131583120	C	G	-0.172924	0.0220137	4.99922e-15	-0.0801	0.0359	0.0257	-0.1476	0.0188	3.743e-15	---
433	AC(14:0)	AC	rs371709	5	131583240	G	A	-0.195161	0.0234347	1.11054e-16	-0.0922	0.0373	0.01342	-0.166	0.0198	5.928e-17	+++
434	AC(14:0)	AC	rs112300250	5	131583292	A	G	-0.172769	0.0220091	5.21405e-15	-0.0801	0.0359	0.0257	-0.1475	0.0188	3.876e-15	---
435	AC(14:0)	AC	rs4705929	5	131584178	T	G	-0.172638	0.0220181	5.60132e-15	-0.0807	0.0359	0.02472	-0.1476	0.0188	3.865e-15	---
436	AC(14:0)	AC	rs7701414	5	131585958	G	A	-0.187266	0.0218331	1.42036e-17	-0.1078	0.0357	0.002538	-0.1657	0.0186	5.961e-19	+++
437	AC(14:0)	AC	rs4330455	5	131586349	C	T	-0.173012	0.02202	4.92721e-15	-0.0822	0.0358	0.02179	-0.1481	0.0188	2.898e-15	+++
438	AC(14:0)	AC	rs3763112	5	131586480	G	A	-0.173168	0.0220269	4.75122e-15	-0.0822	0.0358	0.02179	-0.1482	0.0188	2.814e-15	+++
439	AC(14:0)	AC	rs334902	5	131586559	G	C	-0.173198	0.0220235	4.65358e-15	-0.0822	0.0358	0.02179	-0.1483	0.0188	2.762e-15	+++
440	AC(14:0)	AC	rs4594848	5	131586598	A	C	-0.185284	0.0218373	3.12316e-17	-0.1054	0.0357	0.003158	-0.1635	0.0186	1.659e-18	---
441	AC(14:0)	AC	rs81598	5	131587960	G	C	-0.195178	0.0234516	1.15867e-16	-0.0968	0.0373	0.009435	-0.1673	0.0199	3.543e-17	+++
442	AC(14:0)	AC	rs7736284	5	131588151	C	T	-0.173147	0.0220236	4.7409e-15	-0.0846	0.0359	0.0184	-0.1489	0.0188	2.13e-15	+++
443	AC(14:0)	AC	rs4705931	5	131588345	C	T	-0.179134	0.0220336	5.56861e-16	-0.0877	0.0358	0.01436	-0.154	0.0188	2.257e-16	+++
444	AC(14:0)	AC	rs7727038	5	131590257	T	C	-0.20466	0.0220168	2.47508e-20	-0.1218	0.0356	0.0006187	-0.1817	0.0187	2.836e-22	---
445	AC(14:0)	AC	rs17516457	5	131590387	C	T	-0.156576	0.022049	1.46222e-12	-0.097	0.0359	0.006901	-0.1403	0.0188	8.326e-14	+++
446	AC(14:0)	AC	rs7727544	5	131590534	T	C	-0.204948	0.02202	2.2231e-20	-0.1218	0.0356	0.0006187	-0.1819	0.0187	2.574e-22	---
447	AC(14:0)	AC	rs112537099	5	131591725	G	C	-0.187918	0.0218351	1.11132e-17	-0.1063	0.0358	0.002964	-0.1658	0.0186	5.902e-19	+++
448	AC(14:0)	AC	rs7720230	5	131592405	G	T	-0.187824	0.0218309	1.1375e-17	-0.1063	0.0358	0.002964	-0.1657	0.0186	6.016e-19	+++
449	AC(14:0)	AC	rs3900945	5	131592870	C	T	-0.21324	0.0231371	4.77789e-20	-0.1052	0.0367	0.004184	-0.1826	0.0196	1.108e-20	+++
450	AC(14:0)	AC	rs71583465	5	131594628	C	G	-0.21224	0.0231256	6.79917e-20	-0.1056	0.0368	0.004082	-0.182	0.0196	1.436e-20	---
451	AC(14:0)	AC	rs162904	5	131595784	C	T	-0.208787	0.0232292	3.70927e-19	-0.1009	0.0371	0.006536	-0.1784	0.0197	1.289e-19	+++
452	AC(14:0)	AC	rs10076701	5	131596419	C	T	-0.204558	0.0220005	2.43172e-20	-0.1219	0.0356	0.0006163	-0.1817	0.0187	2.754e-22	+++
453	AC(14:0)	AC	rs7735891	5	131597005	T	C	-0.18988	0.0218072	4.66033e-18	-0.1064	0.0359	0.003025	-0.1673	0.0186	2.695e-19	---
454	AC(14:0)	AC	rs10463891	5	131597392	G	A	-0.213475	0.0231133	3.98418e-20	-0.1068	0.0369	0.003818	-0.1834	0.0196	7.743e-21	+++
455	AC(14:0)	AC	rs10463892	5	131598705	C	T	-0.208508	0.0220684	5.91834e-21	-0.1093	0.0356	0.00215	-0.181	0.0188	5.033e-22	+++
456	AC(14:0)	AC	rs932019	5	131599370	C	T	-0.213757	0.0231108	3.53189e-20	-0.1071	0.0369	0.003674	-0.1837	0.0196	6.594e-21	+++
457	AC(14:0)	AC	rs4361510	5	131599647	T	C	-0.213769	0.0231103	3.50943e-20	-0.1071	0.0369	0.003674	-0.1837	0.0196	6.555e-21	---
458	AC(14:0)	AC	rs13357280	5	131600187	G	A	-0.189182	0.0217927	5.84141e-18	-0.1075	0.0359	0.002755	-0.1672	0.0186	2.85e-19	+++
459	AC(14:0)	AC	rs58835386	5	131600559	G	A	-0.208656	0.0220892	6.08772e-21	-0.1093	0.0356	0.00215	-0.181	0.0188	5.174e-22	+++
460	AC(14:0)	AC	rs61352298	5	131600589	C	G	-0.213546	0.0231225	4.01596e-20	-0.1071	0.0369	0.003674	-0.1835	0.0196	7.406e-21	---
461	AC(14:0)	AC	rs1979981	5	131601720	A	G	-0.213808	0.0231004	3.33102e-20	-0.1071	0.0369	0.003674	-0.1838	0.0196	6.233e-21	---
462	AC(14:0)	AC	rs1007602	5	131602166	C	T	-0.213808	0.0230996	3.32203e-20	-0.1071	0.0369	0.003674	-0.1838	0.0196	6.216e-21	+++
463	AC(14:0)	AC	rs4705852	5	131602807	G	A	-0.213746	0.0231049	3.47348e-20	-0.1071	0.0369	0.003674	-0.1837	0.0196	6.478e-21	+++
464	AC(14:0)	AC	rs7736102	5	131604257	A	G	-0.209124	0.0220756	4.69352e-21	-0.1113	0.0356	0.001768	-0.182	0.0188	3.054e-22	---
465	AC(14:0)	AC	rs6897575	5	131604535	T	C	-0.209105	0.0220782	4.78069e-21	-0.1113	0.0356	0.001768	-0.1819	0.0188	3.109e-22	---
466	AC(14:0)	AC	rs270621	5	131605821	A	C	-0.210751	0.023249	1.86962e-19	-0.1063	0.0372	0.004307	-0.1815	0.0197	3.528e-20	---
467	AC(14:0)	AC	rs55722650	5	131607300	T	C	-0.159532	0.0219891	4.8064e-13	-0.0982	0.036	0.006407	-0.1429	0.0188	2.687e-14	---
468	AC(14:0)	AC	rs10479000	5	131607402	C	T	-0.190964	0.0218011	2.95319e-18	-0.11	0.0359	0.002186	-0.1692	0.0186	1.112e-19	+++
469	AC(14:0)	AC	rs162894	5	131611872	G	T	-0.212821	0.0232069	7.22817e-20	-0.1068	0.0373	0.00415	-0.1832	0.0197	1.409e-20	+++
470	AC(14:0)	AC	rs157573	5	131614438	C	A	-0.147666	0.0284141	2.09933e-07	-0.0898	0.0438	0.0405	-0.1305	0.0238	4.374e-08	+++
471	AC(14:0)	AC	rs272895	5	131616374	G	A	0.204478	0.0314562	9.16932e-11	0.0816	0.0512	0.1114	0.1708	0.0268	1.856e-10	---
472	AC(14:0)	AC	rs162892	5	131623250	G	A	-0.234358	0.023454	3.09272e-23	-0.1122	0.0374	0.002674	-0.1998	0.0199	8.328e-24	+++
473	AC(14:0)	AC	rs162891	5	131623268	C	T	-0.224269	0.0232144	7.63179e-22	-0.108	0.0373	0.003802	-0.1918	0.0197	2.209e-22	+++
474	AC(14:0)	AC	rs7705189	5	131623358	G	A	-0.194601	0.0218275	7.59358e-19	-0.1095	0.036	0.002345	-0.1717	0.0187	3.564e-20	+++
475	AC(14:0)	AC	rs162890	5	131623658	C	T	-0.216198	0.0234017	4.33198e-20	-0.1344	0.0378	0.0003809	-0.1936	0.0199	2.34e-22	+++
476	AC(14:0)	AC	rs2667736	5	131624076	G	A	-0.177843	0.0324234	4.33262e-08	-0.0797	0.0501	0.1115	-0.1488	0.0272	4.522e-08	+++
477	AC(14:0)	AC	rs2667735	5	131625376	G	A	-0.172779	0.0319411	6.62215e-08	-0.0913	0.0501	0.06873	-0.1492	0.0269	3.022e-08	+++
478	AC(14:0)	AC	rs162887	5	131629165	G	A	-0.26016	0.0240647	7.90243e-27	-0.1516	0.0382	7.135e-05	-0.2293	0.0204	1.997e-29	+++
479	AC(14:0)	AC	rs460089	5	131629772	G	C	-0.260393	0.0240433	6.4838e-27	-0.1495	0.0381	8.72e-05	-0.2288	0.0203	2.241e-29	+++
480	AC(14:0)	AC	rs460271	5	131630062	G	C	-0.259669	0.024032	8.42855e-27	-0.1389	0.038	0.0002619	-0.2252	0.0203	1.493e-28	+++
481	AC(14:0)	AC	rs35260072	5	131630852	C	A	-0.179576	0.0219501	3.80594e-16	-0.1169	0.0356	0.001027	-0.1623	0.0187	3.726e-18	+++
482	AC(14:0)	AC	rs419291	5	131633355	C	T	-0.242568	0.022751	3.77596e-26	-0.1339	0.0359	0.0001892	-0.2114	0.0192	3.693e-28	+++
483	AC(14:0)	AC	rs270612	5	131637338	A	G	-0.265992	0.0238459	1.96958e-28	-0.1485	0.0378	8.525e-05	-0.2326	0.0202	9.239e-31	---
484	AC(14:0)	AC	rs72795121	5	131638324	A	T	-0.208709	0.0216965	1.19315e-21	-0.1427	0.0356	6.022e-05	-0.1908	0.0185	6.942e-25	---
485	AC(14:0)	AC	rs272838	5	131638817	T	C	0.212607	0.0289793	2.76224e-13	0.1244	0.0463	0.007141	0.1878	0.0246	2.083e-14	+++
486	AC(14:0)	AC	rs6860806	5	131640536	G	A	-0.204596	0.021717	7.85109e-21	-0.1464	0.0359	4.448e-05	-0.189	0.0186	2.604e-24	+++
487	AC(14:0)	AC	rs270613	5	131640583	G	A	-0.241276	0.0225244	2.2502e-26	-0.147	0.0359	4.297e-05	-0.2147	0.0191	2.351e-29	+++
488	AC(14:0)	AC	rs270614	5	131640813	A	G	-0.266923	0.023847	1.30022e-28	-0.1485	0.0378	8.525e-05	-0.2332	0.0202	6.329e-31	---
489	AC(14:0)	AC	rs270615	5	131641573	C	G	-0.267523	0.0238521	1.01162e-28	-0.1486	0.0378	8.519e-05	-0.2337	0.0202	5.034e-31	---
490	AC(14:0)	AC	rs270608	5	131648406	T	C	-0.264376	0.0237802	2.90293e-28	-0.1425	0.0379	0.000173	-0.23	0.0201	3.533e-30	---
491	AC(14:0)	AC	rs270607	5	131649186	G	A	-0.252788	0.0236487	2.95554e-26	-0.1416	0.0377	0.00017	-0.2213	0.02	2.15e-28	+++
492	AC(14:0)	AC	rs270606	5	131650867	G	A	-0.264331	0.0238424	4.19388e-28	-0.1454	0.0378	0.0001202	-0.2305	0.0202	2.986e-30	+++
493	AC(14:0)	AC	rs270605	5	131651811	T	C	-0.240228	0.0225206	3.58344e-26	-0.1442	0.0359	6.014e-05	-0.2132	0.0191	5.741e-29	---
494	AC(14:0)	AC	rs11950562	5	131652529	C	A	-0.206586	0.0216231	2.25042e-21	-0.1391	0.0355	8.89e-05	-0.1883	0.0185	2.028e-24	+++
495	AC(14:0)	AC	rs156322	5	131653925	T	C	-0.263957	0.0238191	4.40544e-28	-0.1435	0.0379	0.0001514	-0.2298	0.0202	4.278e-30	---
496	AC(14:0)	AC	rs270603	5	131655417	C	G	-0.263545	0.0238118	5.11465e-28	-0.1454	0.0378	0.0001202	-0.23	0.0201	3.522e-30	---
497	AC(14:0)	AC	rs682821	5	131655540	C	T	-0.26414	0.0238194	4.05495e-28	-0.1454	0.0378	0.0001202	-0.2304	0.0202	2.872e-30	+++
498	AC(14:0)	AC	rs272842	5	131656517	G	A	-0.240127	0.0225033	3.43913e-26	-0.1442	0.0359	6.014e-05	-0.2131	0.0191	5.494e-29	+++
499	AC(14:0)	AC	rs270602	5	131656700	C	T	-0.24514	0.0226073	5.44374e-27	-0.1279	0.0359	0.0003686	-0.2119	0.0191	1.675e-28	+++
500	AC(14:0)	AC	rs11739484	5	131656760	G	A	0.480925	0.0812493	3.5602e-09	0.1929	0.1289	0.1344	0.399	0.0687	6.417e-09	--+
501	AC(14:0)	AC	rs270601	5	131656997	C	T	-0.264153	0.0238052	3.75304e-28	-0.1454	0.0378	0.0001202	-0.2305	0.0201	2.655e-30	+++
502	AC(14:0)	AC	rs273917	5	131659618	G	A	-0.264777	0.0238133	2.9426e-28	-0.0923	0.0359	0.01012	-0.2121	0.0198	1.173e-26	+++
503	AC(14:0)	AC	rs273916	5	131659830	A	C	-0.264138	0.0238047	3.76989e-28	-0.0923	0.0359	0.01012	-0.2116	0.0198	1.429e-26	---
504	AC(14:0)	AC	rs273915	5	131660119	C	G	-0.264138	0.0238047	3.76939e-28	-0.0956	0.036	0.007936	-0.2129	0.0199	8.175e-27	---
505	AC(14:0)	AC	rs273914	5	131660431	T	A	-0.240125	0.0225032	3.44138e-26	-0.1021	0.0354	0.003934	-0.2004	0.019	4.984e-26	+++
506	AC(14:0)	AC	rs273913	5	131661156	C	T	-0.242026	0.0224953	1.36288e-26	-0.1438	0.0359	6.35e-05	-0.2144	0.0191	2.537e-29	+++
507	AC(14:0)	AC	rs273912	5	131661349	T	G	-0.263879	0.0238177	4.52982e-28	-0.1454	0.0378	0.0001202	-0.2302	0.0202	3.167e-30	---
508	AC(14:0)	AC	rs273911	5	131661526	G	C	-0.26475	0.0238135	2.98296e-28	-0.1454	0.0378	0.0001202	-0.2309	0.0202	2.17e-30	+++
509	AC(14:0)	AC	rs272894	5	131662460	T	C	-0.240125	0.0225032	3.44087e-26	-0.1442	0.0359	6.014e-05	-0.2131	0.0191	5.497e-29	---
510	AC(14:0)	AC	rs272893	5	131663062	C	T	-0.24514	0.0226073	5.44374e-27	-0.1279	0.0359	0.0003686	-0.2119	0.0191	1.675e-28	+++
511	AC(14:0)	AC	rs272892	5	131664349	T	C	-0.264112	0.0238054	3.82927e-28	-0.1454	0.0378	0.0001202	-0.2304	0.0201	2.703e-30	---
512	AC(14:0)	AC	rs272891	5	131664394	T	G	-0.264201	0.023814	3.84429e-28	-0.1454	0.0378	0.0001202	-0.2305	0.0202	2.723e-30	---
513	AC(14:0)	AC	rs272889	5	131665378	G	A	-0.244462	0.0226106	7.63878e-27	-0.1303	0.0359	0.0002886	-0.2121	0.0191	1.542e-28	+++
514	AC(14:0)	AC	rs272888	5	131665423	C	T	-0.263449	0.0238072	5.24333e-28	-0.1454	0.0378	0.0001202	-0.2299	0.0201	3.578e-30	+++
515	AC(14:0)	AC	rs272887	5	131665713	G	A	-0.265037	0.0238003	2.44638e-28	-0.1454	0.0378	0.0001202	-0.2311	0.0201	1.802e-30	+++
516	AC(14:0)	AC	rs272886	5	131665840	C	T	-0.24012	0.0225033	3.45013e-26	-0.1442	0.0359	6.014e-05	-0.2131	0.0191	5.51e-29	+++
517	AC(14:0)	AC	rs273909	5	131667353	G	A	0.240043	0.0353077	1.20568e-11	0.1219	0.0545	0.02524	0.2051	0.0296	4.438e-12	---
518	AC(14:0)	AC	rs272885	5	131667736	G	A	-0.264142	0.0238048	3.76446e-28	-0.1454	0.0378	0.0001202	-0.2304	0.0201	2.662e-30	+++
519	AC(14:0)	AC	rs272884	5	131668654	C	G	-0.240127	0.0225033	3.43913e-26	-0.1442	0.0359	6.014e-05	-0.2131	0.0191	5.494e-29	---
520	AC(14:0)	AC	rs272883	5	131668698	G	A	-0.264141	0.0238047	3.76627e-28	-0.1454	0.0378	0.0001202	-0.2304	0.0201	2.663e-30	+++
521	AC(14:0)	AC	rs272882	5	131669161	T	G	-0.264141	0.0238047	3.76627e-28	-0.1454	0.0378	0.0001202	-0.2304	0.0201	2.663e-30	---
522	AC(14:0)	AC	rs272881	5	131669264	A	G	-0.240131	0.0225035	3.43546e-26	-0.1442	0.0359	6.014e-05	-0.2131	0.0191	5.49e-29	---
523	AC(14:0)	AC	rs149218	5	131669690	T	C	-0.24514	0.0226073	5.44374e-27	-0.1279	0.0359	0.0003686	-0.2119	0.0191	1.675e-28	---
524	AC(14:0)	AC	rs272880	5	131670178	T	C	-0.264777	0.0238133	2.94189e-28	-0.1454	0.0378	0.0001202	-0.2309	0.0202	2.143e-30	---
525	AC(14:0)	AC	rs272879	5	131670546	G	C	-0.240136	0.0225036	3.43013e-26	-0.1442	0.0359	6.014e-05	-0.2131	0.0191	5.481e-29	+++
526	AC(14:0)	AC	rs272878	5	131671769	C	T	-0.264142	0.0238048	3.76458e-28	-0.1454	0.0378	0.0001202	-0.2304	0.0201	2.662e-30	+++
527	AC(14:0)	AC	rs56399423	5	131672657	C	T	-0.178236	0.0218143	4.18584e-16	-0.1148	0.0357	0.001301	-0.161	0.0186	5.2e-18	+++
528	AC(14:0)	AC	rs272877	5	131674260	G	A	-0.264141	0.0238048	3.76618e-28	-0.1454	0.0378	0.0001202	-0.2304	0.0201	2.663e-30	+++
529	AC(14:0)	AC	rs272875	5	131674888	C	T	-0.240124	0.0225032	3.44248e-26	-0.1464	0.036	4.649e-05	-0.2138	0.0191	3.819e-29	+++
530	AC(14:0)	AC	rs272874	5	131675046	T	C	-0.24514	0.0226073	5.44374e-27	-0.1279	0.0359	0.0003686	-0.2119	0.0191	1.675e-28	---
531	AC(14:0)	AC	rs272872	5	131675864	G	A	-0.264141	0.0238047	3.76627e-28	-0.1454	0.0378	0.0001202	-0.2304	0.0201	2.663e-30	+++
532	AC(14:0)	AC	rs1050152	5	131676320	T	C	-0.177446	0.0217975	5.32904e-16	-0.1148	0.0357	0.001301	-0.1604	0.0186	6.476e-18	---
533	AC(14:0)	AC	rs272871	5	131676688	G	T	-0.245138	0.0226074	5.45135e-27	-0.1279	0.0359	0.0003686	-0.2119	0.0191	1.677e-28	+++
534	AC(14:0)	AC	rs11242109	5	131677047	T	G	-0.210023	0.021633	5.23464e-22	-0.1392	0.0357	9.8e-05	-0.191	0.0185	5.578e-25	---
535	AC(14:0)	AC	rs272870	5	131677073	T	C	-0.264142	0.0238048	3.76393e-28	-0.1454	0.0378	0.0001202	-0.2304	0.0201	2.661e-30	---
536	AC(14:0)	AC	rs272869	5	131677997	G	A	-0.24514	0.0226073	5.44374e-27	-0.1279	0.0359	0.0003686	-0.2119	0.0191	1.675e-28	+++
537	AC(14:0)	AC	rs4705933	5	131678412	A	G	-0.24012	0.0225033	3.45013e-26	-0.1442	0.0359	6.014e-05	-0.2131	0.0191	5.51e-29	---
538	AC(14:0)	AC	rs272868	5	131680751	G	C	-0.264143	0.0238048	3.76401e-28	-0.1454	0.0378	0.0001202	-0.2304	0.0201	2.661e-30	+++
539	AC(14:0)	AC	rs272867	5	131681057	A	G	-0.24012	0.0225033	3.45013e-26	-0.1442	0.0359	6.014e-05	-0.2131	0.0191	5.51e-29	---
540	AC(14:0)	AC	rs272865	5	131681926	A	T	-0.240122	0.0225034	3.4484e-26	-0.1442	0.0359	6.014e-05	-0.2131	0.0191	5.507e-29	---
541	AC(14:0)	AC	rs166635	5	131684042	A	G	-0.264138	0.0238049	3.77335e-28	-0.1517	0.0385	7.961e-05	-0.233	0.0202	1.156e-30	---
542	AC(14:0)	AC	rs272860	5	131684175	G	C	-0.240117	0.0225043	3.47263e-26	-0.1444	0.036	5.979e-05	-0.2132	0.0191	5.461e-29	+++
543	AC(14:0)	AC	rs272859	5	131684256	C	T	-0.264127	0.0238056	3.80597e-28	-0.1454	0.0378	0.0001202	-0.2304	0.0201	2.69e-30	+++
544	AC(14:0)	AC	rs272857	5	131685297	A	G	-0.245208	0.0226086	5.30765e-27	-0.13	0.0359	0.0002968	-0.2125	0.0191	1.165e-28	---
545	AC(14:0)	AC	rs10058074	5	131686146	A	G	-0.20666	0.0216239	2.15869e-21	-0.1394	0.0358	9.895e-05	-0.1887	0.0185	2.118e-24	---
546	AC(14:0)	AC	rs272856	5	131687081	C	G	-0.264143	0.0238048	3.76417e-28	-0.1454	0.0378	0.0001202	-0.2304	0.0201	2.662e-30	---
547	AC(14:0)	AC	rs272855	5	131687175	T	C	-0.264235	0.0238134	3.7729e-28	-0.1454	0.0378	0.0001202	-0.2305	0.0202	2.678e-30	---
548	AC(14:0)	AC	rs272854	5	131688017	T	C	-0.26478	0.0238134	2.93963e-28	-0.1454	0.0378	0.0001202	-0.2309	0.0202	2.142e-30	---
549	AC(14:0)	AC	rs169256	5	131688533	C	T	-0.264142	0.0238048	3.76427e-28	-0.1454	0.0378	0.0001202	-0.2304	0.0201	2.662e-30	+++
550	AC(14:0)	AC	rs272853	5	131688561	G	A	-0.265053	0.0238008	2.43487e-28	-0.1454	0.0378	0.0001202	-0.2311	0.0201	1.795e-30	+++
551	AC(14:0)	AC	rs272852	5	131688767	A	G	-0.240165	0.0225044	3.39787e-26	-0.1444	0.036	5.979e-05	-0.2132	0.0191	5.353e-29	---
552	AC(14:0)	AC	rs272851	5	131688964	G	A	-0.264232	0.0238117	3.74241e-28	-0.1454	0.0378	0.0001202	-0.2305	0.0201	2.658e-30	+++
553	AC(14:0)	AC	rs272850	5	131689123	G	A	-0.264142	0.0238048	3.76545e-28	-0.1454	0.0378	0.0001202	-0.2304	0.0201	2.662e-30	+++
554	AC(14:0)	AC	rs272849	5	131690241	G	A	-0.244107	0.0226136	9.12475e-27	-0.1304	0.0359	0.0002822	-0.2119	0.0191	1.756e-28	+++
555	AC(14:0)	AC	rs273902	5	131692966	A	G	-0.244116	0.0226138	9.09636e-27	-0.1304	0.0359	0.0002822	-0.2119	0.0191	1.752e-28	---
556	AC(14:0)	AC	rs183894	5	131693057	C	T	-0.244095	0.0226168	9.31366e-27	-0.1304	0.0359	0.0002822	-0.2118	0.0191	1.794e-28	+++
557	AC(14:0)	AC	rs4705938	5	131694077	C	T	-0.207434	0.0216128	1.48855e-21	-0.1437	0.0356	5.366e-05	-0.1902	0.0185	7.061e-25	+++
558	AC(14:0)	AC	rs273901	5	131694360	T	G	-0.264141	0.0238047	3.76627e-28	-0.1454	0.0378	0.0001202	-0.2304	0.0201	2.663e-30	---
559	AC(14:0)	AC	rs273900	5	131694606	A	G	-0.240188	0.0225049	3.36943e-26	-0.1444	0.036	5.979e-05	-0.2132	0.0191	5.313e-29	---
560	AC(14:0)	AC	rs273899	5	131695178	A	G	-0.264141	0.0238047	3.76627e-28	-0.1454	0.0378	0.0001202	-0.2304	0.0201	2.663e-30	---
561	AC(14:0)	AC	rs274546	5	131699867	G	A	-0.244149	0.0226145	8.98957e-27	-0.1304	0.0359	0.0002822	-0.2119	0.0191	1.734e-28	+++
562	AC(14:0)	AC	rs200837	5	131699958	A	G	-0.262886	0.0238081	6.77552e-28	-0.1457	0.0378	0.000115	-0.2296	0.0201	4.286e-30	---
563	AC(14:0)	AC	rs388891	5	131700794	G	C	-0.262887	0.023808	6.77013e-28	-0.1457	0.0378	0.000115	-0.2296	0.0201	4.282e-30	+++
564	AC(14:0)	AC	rs367805	5	131701279	C	T	-0.251985	0.0236182	3.62955e-26	-0.1387	0.0377	0.000231	-0.22	0.02	4.028e-28	+++
565	AC(14:0)	AC	rs1644283	5	131701595	G	A	-0.262887	0.023808	6.76977e-28	-0.1457	0.0378	0.000115	-0.2296	0.0201	4.282e-30	+++
566	AC(14:0)	AC	rs441969	5	131702120	A	G	-0.235166	0.0227051	8.49343e-25	-0.1456	0.0363	5.945e-05	-0.2099	0.0192	1.041e-27	---
567	AC(14:0)	AC	rs2631372	5	131703578	C	G	0.262887	0.023808	6.76838e-28	0.1457	0.0378	0.000115	0.2296	0.0201	4.281e-30	+++
568	AC(14:0)	AC	rs2631371	5	131703691	A	G	0.264782	0.0238134	2.93735e-28	0.1454	0.0378	0.0001202	0.2309	0.0202	2.14e-30	+++
569	AC(14:0)	AC	rs2631370	5	131703776	C	T	0.240546	0.022508	2.88629e-26	0.1441	0.0359	6.061e-05	0.2134	0.0191	4.769e-29	---
570	AC(14:0)	AC	rs2569265	5	131704519	C	T	0.262948	0.0238091	6.62143e-28	0.1457	0.0378	0.000115	0.2296	0.0201	4.201e-30	---
571	AC(14:0)	AC	rs2631369	5	131705266	C	G	0.263079	0.0238011	5.93602e-28	0.1454	0.0378	0.0001202	0.2297	0.0201	4.036e-30	+++
572	AC(14:0)	AC	rs2631368	5	131705297	G	T	0.26415	0.0238049	3.75336e-28	0.1454	0.0378	0.0001202	0.2305	0.0201	2.655e-30	---
573	AC(14:0)	AC	rs2631367	5	131705458	G	C	0.210972	0.0216471	3.64689e-22	0.1417	0.0356	6.747e-05	0.1922	0.0185	2.563e-25	---
574	AC(14:0)	AC	rs2631365	5	131705949	C	T	0.240568	0.0225104	2.89227e-26	0.1429	0.0359	7.009e-05	0.2131	0.0191	5.871e-29	---
575	AC(14:0)	AC	rs2569266	5	131706791	C	T	0.237045	0.0225593	1.85561e-25	0.147	0.0359	4.313e-05	0.2116	0.0191	1.673e-28	---
576	AC(14:0)	AC	rs2631363	5	131707095	G	A	0.240931	0.0226672	5.14817e-26	0.1336	0.0359	0.0002009	0.2104	0.0192	5.134e-28	---
577	AC(14:0)	AC	rs2631362	5	131707293	G	A	0.264476	0.0238125	3.35536e-28	0.1449	0.0378	0.0001266	0.2305	0.0201	2.616e-30	---
578	AC(14:0)	AC	rs2631361	5	131707380	A	C	0.240931	0.0226672	5.14817e-26	0.1336	0.0359	0.0002009	0.2104	0.0192	5.134e-28	+++
579	AC(14:0)	AC	rs2631360	5	131707429	A	G	0.207012	0.0216561	2.15428e-21	0.1457	0.0356	4.351e-05	0.1905	0.0185	7.651e-25	+++
580	AC(14:0)	AC	rs62384157	5	131707537	G	A	0.212425	0.0286174	1.4244e-13	0.1232	0.0449	0.006107	0.1867	0.0241	1.042e-14	---
581	AC(14:0)	AC	rs2631359	5	131707892	T	C	0.264476	0.0238125	3.35536e-28	0.1449	0.0378	0.0001266	0.2305	0.0201	2.616e-30	+++
582	AC(14:0)	AC	rs10060615	5	131708877	C	T	-0.203404	0.0216454	9.59984e-21	-0.1422	0.0358	6.983e-05	-0.187	0.0185	5.609e-24	+++
583	AC(14:0)	AC	rs611084	5	131709739	C	A	0.240931	0.0226672	5.14817e-26	0.1387	0.0359	0.0001119	0.2118	0.0192	2.192e-28	---
584	AC(14:0)	AC	rs610735	5	131709776	C	T	0.240931	0.0226672	5.14817e-26	0.1336	0.0359	0.0002009	0.2104	0.0192	5.134e-28	---
585	AC(14:0)	AC	rs582490	5	131710095	A	G	0.264476	0.0238125	3.35536e-28	0.1449	0.0378	0.0001266	0.2305	0.0201	2.616e-30	+++
586	AC(14:0)	AC	rs581968	5	131710202	A	G	0.264476	0.0238125	3.35536e-28	0.1449	0.0378	0.0001266	0.2305	0.0201	2.616e-30	+++
587	AC(14:0)	AC	rs200838	5	131710399	C	A	0.207046	0.0216554	2.11615e-21	0.1395	0.0355	8.711e-05	0.1888	0.0185	1.854e-24	---
588	AC(14:0)	AC	rs274572	5	131710917	G	T	0.264473	0.0238125	3.35955e-28	0.1449	0.0378	0.0001266	0.2305	0.0201	2.618e-30	---
589	AC(14:0)	AC	rs274571	5	131712125	G	A	0.264476	0.0238125	3.35536e-28	0.1449	0.0378	0.0001266	0.2305	0.0201	2.616e-30	---
590	AC(14:0)	AC	rs274570	5	131713226	T	C	0.264476	0.0238125	3.35536e-28	0.1449	0.0378	0.0001266	0.2305	0.0201	2.616e-30	+++
591	AC(14:0)	AC	rs274568	5	131713578	T	C	0.23706	0.0225592	1.8427e-25	0.143	0.0359	6.94e-05	0.2105	0.0191	3.232e-28	+++
592	AC(14:0)	AC	rs274567	5	131714409	T	C	0.240931	0.0226672	5.14817e-26	0.1336	0.0359	0.0002009	0.2104	0.0192	5.134e-28	+++
593	AC(14:0)	AC	rs274566	5	131715011	G	A	0.237087	0.0225601	1.8285e-25	0.1464	0.0359	4.602e-05	0.2115	0.0191	1.81e-28	---
594	AC(14:0)	AC	rs274565	5	131715268	C	G	0.237119	0.0225609	1.8093e-25	0.1464	0.0359	4.602e-05	0.2115	0.0191	1.793e-28	+++
595	AC(14:0)	AC	rs274564	5	131715301	T	C	0.264553	0.0238144	3.27375e-28	0.1449	0.0378	0.0001266	0.2306	0.0202	2.559e-30	+++
596	AC(14:0)	AC	rs2516788	5	131715565	C	G	0.241433	0.0226701	4.14902e-26	0.1325	0.0359	0.0002208	0.2103	0.0192	4.999e-28	+++
597	AC(14:0)	AC	rs183898	5	131716902	G	C	0.264641	0.0238161	3.17659e-28	0.1449	0.0378	0.0001266	0.2306	0.0202	2.491e-30	---
598	AC(14:0)	AC	rs17622208	5	131717050	A	G	-0.203918	0.0216306	7.33848e-21	-0.1436	0.0358	5.9e-05	-0.1878	0.0185	3.475e-24	---
599	AC(14:0)	AC	rs274563	5	131717859	A	C	0.241546	0.0226723	3.98489e-26	0.1336	0.0359	0.0002009	0.2108	0.0192	4.081e-28	+++
600	AC(14:0)	AC	rs274561	5	131719228	A	C	0.241584	0.0226719	3.9122e-26	0.1336	0.0359	0.0002009	0.2108	0.0192	4.01e-28	+++
601	AC(14:0)	AC	rs274560	5	131719450	C	T	0.241183	0.0226714	4.69217e-26	0.1336	0.0359	0.0002009	0.2105	0.0192	4.721e-28	---
602	AC(14:0)	AC	rs274559	5	131720070	G	A	0.237311	0.0225627	1.67708e-25	0.147	0.0359	4.313e-05	0.2118	0.0191	1.522e-28	---
603	AC(14:0)	AC	rs635620	5	131720263	G	A	0.26493	0.0238178	2.81605e-28	0.1449	0.0378	0.0001266	0.2308	0.0202	2.232e-30	---
604	AC(14:0)	AC	rs635619	5	131720265	A	G	0.264923	0.023816	2.79963e-28	0.1449	0.0378	0.0001266	0.2308	0.0202	2.217e-30	+++
605	AC(14:0)	AC	rs274558	5	131721174	G	A	0.237311	0.0225627	1.67708e-25	0.147	0.0359	4.313e-05	0.2118	0.0191	1.522e-28	---
606	AC(14:0)	AC	rs274557	5	131721204	C	T	0.237311	0.0225627	1.67708e-25	0.147	0.0359	4.313e-05	0.2118	0.0191	1.522e-28	---
607	AC(14:0)	AC	rs274556	5	131722075	G	A	0.264207	0.0238337	4.2842e-28	0.1468	0.0378	0.000103	0.2308	0.0202	2.4e-30	---
608	AC(14:0)	AC	rs274555	5	131722951	T	C	0.23263	0.0223662	5.50206e-25	0.1196	0.0355	0.0007595	0.2006	0.0189	3.109e-26	+++
609	AC(14:0)	AC	rs17689550	5	131723065	T	C	0.23124	0.0350837	4.89127e-11	0.0885	0.0543	0.1027	0.1892	0.0295	1.355e-10	+++
610	AC(14:0)	AC	rs2073643	5	131723288	C	T	-0.187794	0.0216727	6.69702e-18	-0.1019	0.0356	0.004202	-0.1646	0.0185	6.133e-19	+++
611	AC(14:0)	AC	rs2073644	5	131723289	A	T	-0.186016	0.0216817	1.39991e-17	-0.1072	0.0356	0.002601	-0.1647	0.0185	5.913e-19	---
612	AC(14:0)	AC	rs11748193	5	131725329	A	T	-0.171506	0.0220303	9.02934e-15	-0.1297	0.0364	0.0003652	-0.1603	0.0188	1.809e-17	---
613	AC(14:0)	AC	rs11746555	5	131727033	A	G	-0.171713	0.0220371	8.56511e-15	-0.1291	0.0364	0.0003937	-0.1603	0.0189	1.87e-17	---
614	AC(14:0)	AC	rs1045020	5	131730011	T	C	0.206913	0.0340659	1.35128e-09	0.1217	0.0542	0.02476	0.1828	0.0288	2.338e-10	+++
615	AC(14:0)	AC	rs12517950	5	131731326	G	A	-0.170898	0.0220421	1.15674e-14	-0.1007	0.0572	0.07845	-0.1618	0.0206	3.612e-15	++?
616	AC(14:0)	AC	rs17689595	5	131732774	A	G	0.193721	0.0285295	1.33499e-11	0.1351	0.046	0.003325	0.1775	0.0242	2.513e-13	+++
617	AC(14:0)	AC	rs11739135	5	131733397	C	G	-0.171177	0.0220458	1.06104e-14	-0.1285	0.0358	0.0003264	-0.1594	0.0188	1.975e-17	---
618	AC(14:0)	AC	rs4705855	5	131735646	T	G	0.203327	0.0331625	9.55441e-10	0.1277	0.0526	0.01522	0.1818	0.0281	9.115e-11	+++
619	AC(14:0)	AC	rs4705857	5	131737030	T	C	0.242044	0.0234226	1.18741e-24	0.1558	0.0374	3.044e-05	0.2177	0.0198	5.304e-28	+++
620	AC(14:0)	AC	rs11242110	5	131743777	T	G	-0.15889	0.021914	5.17589e-13	-0.1028	0.0347	0.003043	-0.1429	0.0185	1.233e-14	---
621	AC(14:0)	AC	rs17771891	5	131744202	T	C	0.16541	0.0275692	2.2169e-09	0.1124	0.0434	0.00957	0.1502	0.0233	1.092e-10	+++
622	AC(14:0)	AC	rs1016988	5	131744574	C	T	0.168234	0.027442	9.98687e-10	0.1039	0.0431	0.01591	0.1497	0.0231	1.007e-10	---
623	AC(14:0)	AC	rs7704457	5	131744790	C	T	0.167911	0.0274419	1.07178e-09	0.1073	0.0431	0.01276	0.1504	0.0231	8.107e-11	---
624	AC(14:0)	AC	rs1003533	5	131755651	T	C	0.170324	0.027514	6.87605e-10	0.0897	0.0433	0.03827	0.1471	0.0232	2.356e-10	+++
625	AC(14:0)	AC	rs1981524	5	131756506	T	C	0.170047	0.0275297	7.48377e-10	0.0895	0.0435	0.03942	0.147	0.0233	2.608e-10	+++
626	AC(14:0)	AC	rs10900807	5	131757480	C	G	0.170439	0.0275836	7.39247e-10	0.0969	0.0437	0.02648	0.1494	0.0233	1.466e-10	+++
627	AC(14:0)	AC	rs77335401	5	131759825	C	T	0.19736	0.034459	1.10484e-08	0.1104	0.0551	0.04511	0.1729	0.0292	3.248e-09	---
628	AC(14:0)	AC	rs2106854	5	131769174	T	C	0.179002	0.0274346	8.01908e-11	0.0843	0.0433	0.05146	0.1519	0.0232	5.601e-11	+++
629	AC(14:0)	AC	rs2188962	5	131770805	T	C	-0.161742	0.0218883	1.82687e-13	-0.1104	0.0361	0.002188	-0.1479	0.0187	2.653e-15	---
630	AC(14:0)	AC	rs62385693	5	131773674	C	T	0.177503	0.0274363	1.15208e-10	0.0854	0.0433	0.04874	0.1511	0.0232	7.023e-11	---
631	AC(14:0)	AC	rs11242113	5	131777234	A	G	0.176702	0.0274505	1.41154e-10	0.08	0.0431	0.06321	0.1488	0.0232	1.301e-10	+++
632	AC(14:0)	AC	rs17622378	5	131778452	G	A	-0.161458	0.0219314	2.22709e-13	-0.1068	0.0361	0.003077	-0.1467	0.0187	4.947e-15	+++
633	AC(14:0)	AC	rs6874639	5	131778716	G	A	0.175885	0.0274339	1.67055e-10	0.077	0.043	0.07318	0.1473	0.0231	1.911e-10	---
634	AC(14:0)	AC	rs7730247	5	131781288	C	A	0.17553	0.0274277	1.79953e-10	0.077	0.043	0.07318	0.147	0.0231	2.033e-10	---
635	AC(14:0)	AC	rs1012793	5	131781345	C	G	0.175515	0.0274275	1.80526e-10	0.0716	0.043	0.09561	0.1455	0.0231	3.152e-10	+++
636	AC(14:0)	AC	rs12521868	5	131784393	T	G	-0.160576	0.021911	2.84894e-13	-0.1071	0.0361	0.003008	-0.1462	0.0187	5.996e-15	---
637	AC(14:0)	AC	rs77450473	5	131785536	A	G	0.195792	0.0341313	1.04364e-08	0.1069	0.0557	0.05488	0.1715	0.0291	3.767e-09	+++
638	AC(14:0)	AC	rs12515180	5	131785684	T	C	-0.159097	0.0219146	4.72385e-13	-0.1085	0.0361	0.002632	-0.1454	0.0187	8.087e-15	---
639	AC(14:0)	AC	rs7718024	5	131785879	C	T	0.177776	0.0275264	1.22804e-10	0.0813	0.0432	0.05984	0.1499	0.0232	1.062e-10	---
640	AC(14:0)	AC	rs11951091	5	131786595	A	G	-0.158827	0.0219134	5.15677e-13	-0.1063	0.0361	0.003218	-0.1447	0.0187	1.126e-14	---
641	AC(14:0)	AC	rs6866614	5	131787137	G	A	0.164002	0.0220673	1.3059e-13	0.1019	0.036	0.004668	0.1471	0.0188	5.487e-15	---
642	AC(14:0)	AC	rs2706383	5	131792402	A	G	0.171232	0.0275112	5.52081e-10	0.0736	0.0433	0.08939	0.1431	0.0232	7.075e-10	+++
643	AC(14:0)	AC	rs4705950	5	131793286	T	C	-0.160063	0.0218852	3.19248e-13	-0.103	0.036	0.004255	-0.1447	0.0187	1.034e-14	---
644	AC(14:0)	AC	rs2405528	5	131794298	A	G	0.171416	0.0272233	3.51506e-10	0.0889	0.0429	0.0385	0.1478	0.023	1.309e-10	+++
645	AC(14:0)	AC	rs10477741	5	131795310	G	T	0.197203	0.0333322	3.58488e-09	0.0819	0.0538	0.1278	0.1652	0.0283	5.501e-09	---
646	AC(14:0)	AC	rs886286	5	131795597	G	A	0.170674	0.0272108	4.10641e-10	0.0906	0.043	0.03488	0.1478	0.023	1.296e-10	---
647	AC(14:0)	AC	rs757105	5	131795663	T	C	0.170707	0.0272077	4.05714e-10	0.0906	0.043	0.03488	0.1478	0.023	1.281e-10	+++
648	AC(14:0)	AC	rs2522047	5	131795882	T	G	0.170696	0.0272076	4.06673e-10	0.0906	0.043	0.03488	0.1478	0.023	1.284e-10	+++
649	AC(14:0)	AC	rs2706393	5	131796067	A	G	0.170675	0.0272073	4.08511e-10	0.0906	0.043	0.03488	0.1478	0.023	1.289e-10	+++
650	AC(14:0)	AC	rs72797303	5	131796163	C	T	-0.160869	0.0218853	2.43281e-13	-0.0977	0.0361	0.006781	-0.1439	0.0187	1.485e-14	+++
651	AC(14:0)	AC	rs2522050	5	131796609	T	C	0.170778	0.0272134	4.02838e-10	0.0906	0.043	0.03488	0.1478	0.023	1.273e-10	+++
652	AC(14:0)	AC	rs2706395	5	131796803	T	A	0.170619	0.0272064	4.13404e-10	0.0906	0.043	0.03488	0.1477	0.023	1.302e-10	---
653	AC(14:0)	AC	rs2706396	5	131796809	C	A	0.160654	0.0218872	2.62864e-13	0.0977	0.0361	0.006781	0.1437	0.0187	1.593e-14	---
654	AC(14:0)	AC	rs2522051	5	131797578	C	T	0.187861	0.0217721	9.37807e-18	0.1392	0.0364	0.000129	0.175	0.0187	7.286e-21	---
655	AC(14:0)	AC	rs2522052	5	131798487	T	C	0.160729	0.0218974	2.62831e-13	0.0977	0.0361	0.006781	0.1438	0.0187	1.596e-14	+++
656	AC(14:0)	AC	rs2706403	5	131799012	G	A	0.160647	0.0219012	2.72673e-13	0.0977	0.0361	0.006781	0.1437	0.0187	1.652e-14	---
657	AC(14:0)	AC	rs2522054	5	131799526	T	G	0.171052	0.0275076	5.72425e-10	0.0734	0.0432	0.0895	0.1429	0.0232	7.368e-10	+++
658	AC(14:0)	AC	rs2706336	5	131799961	C	T	0.160543	0.0219056	2.85473e-13	0.0977	0.0361	0.006781	0.1436	0.0187	1.724e-14	---
659	AC(14:0)	AC	rs2706339	5	131800105	T	G	0.170864	0.0275014	5.92453e-10	0.0734	0.0432	0.0895	0.1428	0.0232	7.575e-10	+++
660	AC(14:0)	AC	rs72797306	5	131800750	C	G	-0.160982	0.0219088	2.48012e-13	-0.0977	0.0361	0.006781	-0.1439	0.0187	1.52e-14	---
661	AC(14:0)	AC	rs2522056	5	131801726	A	G	0.17016	0.0274832	6.78334e-10	0.0734	0.0432	0.0895	0.1423	0.0232	8.462e-10	+++
662	AC(14:0)	AC	rs2522057	5	131801947	C	G	0.160404	0.0219152	3.06198e-13	0.0977	0.0361	0.006781	0.1435	0.0187	1.842e-14	+++
663	AC(14:0)	AC	rs2522060	5	131804025	G	C	0.166605	0.0275098	1.57217e-09	0.0734	0.0432	0.0895	0.1397	0.0232	1.732e-09	---
664	AC(14:0)	AC	rs2522061	5	131804045	T	G	0.16711	0.0275175	1.41789e-09	0.0734	0.0432	0.0895	0.1401	0.0232	1.59e-09	+++
665	AC(14:0)	AC	rs2706373	5	131804256	T	C	0.167063	0.0275145	1.42721e-09	0.0734	0.0432	0.0895	0.1401	0.0232	1.598e-09	+++
666	AC(14:0)	AC	rs2248116	5	131804347	A	C	0.159694	0.0219258	3.98139e-13	0.0977	0.0361	0.006781	0.143	0.0187	2.343e-14	+++
667	AC(14:0)	AC	rs2522062	5	131805416	G	A	0.167554	0.027518	1.28479e-09	0.0736	0.0433	0.08902	0.1405	0.0232	1.446e-09	---
668	AC(14:0)	AC	rs2522063	5	131805591	T	G	0.167546	0.0275166	1.28463e-09	0.0734	0.0432	0.0895	0.1404	0.0232	1.462e-09	+++
669	AC(14:0)	AC	rs2706379	5	131805735	T	C	0.167537	0.0275158	1.28585e-09	0.0734	0.0432	0.0895	0.1404	0.0232	1.463e-09	+++
670	AC(14:0)	AC	rs2522064	5	131806488	A	G	0.167393	0.0275333	1.36001e-09	0.0723	0.0433	0.09473	0.14	0.0232	1.675e-09	+++
671	AC(14:0)	AC	rs2057655	5	131807624	A	G	0.168284	0.0276174	1.24613e-09	0.0742	0.0434	0.08719	0.1411	0.0233	1.374e-09	+++
672	AC(14:0)	AC	rs2548993	5	131808869	A	G	-0.120686	0.0246162	9.79966e-07	-0.106	0.0412	0.01009	-0.1168	0.0211	3.234e-08	---
673	AC(14:0)	AC	rs2706381	5	131810619	T	C	0.167654	0.027687	1.57137e-09	0.0768	0.044	0.08118	0.1419	0.0234	1.412e-09	+++
674	AC(14:0)	AC	rs11741255	5	131811182	A	G	-0.160073	0.022029	4.53931e-13	-0.0955	0.0366	0.008987	-0.1429	0.0189	3.664e-14	---
675	AC(14:0)	AC	rs17622656	5	131820997	A	G	-0.160122	0.022506	1.359e-12	-0.0893	0.0369	0.01558	-0.1409	0.0192	2.236e-13	---
676	AC(14:0)	AC	rs10900809	5	131826322	A	G	-0.159697	0.0225519	1.72524e-12	-0.091	0.037	0.0139	-0.1411	0.0193	2.357e-13	---
677	AC(14:0)	AC	rs11242115	5	131826413	C	G	-0.160413	0.0225535	1.38111e-12	-0.091	0.037	0.0139	-0.1416	0.0193	1.932e-13	---
678	AC(14:0)	AC	rs736801	5	131833599	T	C	-0.159713	0.0225882	1.8676e-12	-0.0892	0.0372	0.01641	-0.1407	0.0193	3.131e-13	-+-
679	AC(14:0)	AC	rs9386891	6	110692360	A	C	0.188213	0.0216078	4.44963e-18	0.0195	0.0355	0.582	0.1426	0.0185	1.111e-14	+-+
680	AC(14:0)	AC	rs4947067	6	110693419	G	A	0.141083	0.0227973	6.73485e-10	0.0115	0.0373	0.7583	0.1058	0.0195	5.306e-08	-+-
681	AC(14:0)	AC	rs9400378	6	110693834	G	C	0.149247	0.0243367	9.50124e-10	0.0431	0.0396	0.2767	0.1202	0.0207	6.827e-09	-+-
682	AC(14:0)	AC	rs4947068	6	110693851	T	C	0.141478	0.022795	6.01329e-10	0.0115	0.0373	0.7583	0.1061	0.0194	4.865e-08	+-+
683	AC(14:0)	AC	rs9374166	6	110694365	A	G	0.140152	0.0226823	7.16083e-10	0.0096	0.037	0.7949	0.1045	0.0193	6.539e-08	+-+
684	AC(14:0)	AC	rs7764170	6	110695114	G	T	0.142516	0.0227776	4.37129e-10	0.014	0.0372	0.7063	0.1075	0.0194	3.14e-08	-+-
685	AC(14:0)	AC	rs9374167	6	110696370	C	A	0.142812	0.022761	3.90787e-10	0.0127	0.0372	0.7319	0.1074	0.0194	3.197e-08	-+-
686	AC(14:0)	AC	rs1967706	6	110698372	A	G	0.14335	0.0227561	3.32945e-10	0.0102	0.0373	0.784	0.1072	0.0194	3.394e-08	+-+
687	AC(14:0)	AC	rs9384739	6	110698722	G	A	0.142918	0.0227858	3.95393e-10	0.0096	0.0373	0.798	0.1067	0.0194	4.088e-08	-+-
688	AC(14:0)	AC	rs9374168	6	110698852	A	G	0.139197	0.0226813	9.22741e-10	0.008	0.0371	0.8292	0.1035	0.0193	8.913e-08	+-+
689	AC(14:0)	AC	rs72937932	6	110699009	A	T	-0.220412	0.0279105	3.88865e-15	-0.0163	0.046	0.7229	-0.1655	0.0239	4.02e-12	-+-
690	AC(14:0)	AC	rs2334069	6	110699863	C	T	0.148297	0.0228068	8.84697e-11	0.0124	0.0373	0.7401	0.1113	0.0195	1.061e-08	-+-
691	AC(14:0)	AC	rs2014323	6	110700046	G	A	0.157064	0.0230109	1.00103e-11	0.018	0.0377	0.633	0.1193	0.0196	1.245e-09	-+-
692	AC(14:0)	AC	rs7748062	6	110701282	C	A	0.149789	0.0227913	5.5691e-11	0.0155	0.0372	0.6771	0.1131	0.0194	5.844e-09	-+-
693	AC(14:0)	AC	rs7748253	6	110701451	G	A	0.145849	0.0226692	1.38009e-10	0.0137	0.0369	0.71	0.1097	0.0193	1.36e-08	-+-
694	AC(14:0)	AC	rs4945856	6	110705847	C	G	0.14713	0.0228175	1.25989e-10	0.0157	0.0373	0.6731	0.1114	0.0195	1.054e-08	+-+
695	AC(14:0)	AC	rs4945857	6	110709576	G	A	0.147832	0.0228367	1.06586e-10	0.0132	0.0373	0.7228	0.1111	0.0195	1.159e-08	-+-
696	AC(14:0)	AC	rs6939019	6	110711025	A	G	0.196142	0.0216833	2.25497e-19	0.0116	0.0356	0.7451	0.1462	0.0185	2.913e-15	+-+
697	AC(14:0)	AC	rs13201207	6	110711418	T	G	0.155362	0.0242788	1.73719e-10	0.0298	0.0406	0.4638	0.1223	0.0208	4.377e-09	+-+
698	AC(14:0)	AC	rs2207357	6	110711885	T	C	0.15656	0.0242699	1.2418e-10	0.0283	0.0404	0.4832	0.1226	0.0208	3.845e-09	+-+
699	AC(14:0)	AC	rs2057151	6	110716608	C	G	0.155224	0.0239321	9.98454e-11	0.0226	0.0398	0.5705	0.12	0.0205	4.862e-09	+-+
700	AC(14:0)	AC	rs2057150	6	110716722	A	G	0.156536	0.0242259	1.16862e-10	0.0207	0.0404	0.6089	0.1205	0.0208	6.493e-09	+-+
701	AC(14:0)	AC	rs2057149	6	110717493	T	C	0.141635	0.0226218	4.21515e-10	0.0022	0.0372	0.9527	0.104	0.0193	7.452e-08	+-+
702	AC(14:0)	AC	rs72937947	6	110717813	G	A	-0.222348	0.0282031	4.10181e-15	-0.0172	0.0465	0.7118	-0.1673	0.0241	4.086e-12	+-+
703	AC(14:0)	AC	rs1997928	6	110718199	A	G	0.155448	0.0242319	1.5838e-10	0.0207	0.0404	0.6089	0.1197	0.0208	8.246e-09	+-+
704	AC(14:0)	AC	rs10872063	6	110718454	T	C	0.155231	0.0242324	1.68037e-10	0.0207	0.0404	0.6089	0.1196	0.0208	8.638e-09	+-+
705	AC(14:0)	AC	rs9400380	6	110718528	A	T	0.155223	0.0242285	1.67274e-10	0.0214	0.0404	0.5965	0.1198	0.0208	8.138e-09	+-+
706	AC(14:0)	AC	rs10447426	6	110721750	A	G	-0.344077	0.0575045	2.45259e-09	-0.1147	0.0872	0.1884	-0.2745	0.048	1.072e-08	-+-
707	AC(14:0)	AC	rs763563	6	110722246	G	T	0.158655	0.0242161	6.42638e-11	0.0328	0.0406	0.4193	0.1256	0.0208	1.54e-09	-+-
708	AC(14:0)	AC	rs9320328	6	110724106	T	C	0.148689	0.0226848	6.22211e-11	0.0025	0.0371	0.9458	0.1089	0.0194	1.836e-08	+-+
709	AC(14:0)	AC	rs1980531	6	110724518	G	A	0.146525	0.0225876	9.69019e-11	0.0009	0.0368	0.9795	0.1066	0.0192	3.009e-08	-+-
710	AC(14:0)	AC	rs11963644	6	110724718	T	G	-0.19724	0.0265532	1.31465e-13	0.009	0.0428	0.8328	-0.1399	0.0226	5.662e-10	-+-
711	AC(14:0)	AC	rs11153233	6	110724720	G	A	0.201183	0.0217256	3.20077e-20	-0.0028	0.036	0.9381	0.1468	0.0186	3.04e-15	-+-
712	AC(14:0)	AC	rs11966294	6	110725061	C	T	-0.196222	0.0264051	1.28569e-13	0.012	0.0424	0.7772	-0.1381	0.0224	7.302e-10	+-+
713	AC(14:0)	AC	rs17492667	6	110726236	A	G	-0.197235	0.0265919	1.42744e-13	0.0029	0.0428	0.9459	-0.1414	0.0226	3.788e-10	-+-
714	AC(14:0)	AC	rs4945858	6	110726384	T	C	0.150941	0.0226428	2.94259e-11	0.0086	0.0371	0.8156	0.1123	0.0193	6.21e-09	+-+
715	AC(14:0)	AC	rs4945859	6	110726400	C	T	0.153102	0.0227394	1.8806e-11	0.0112	0.0373	0.7649	0.1146	0.0194	3.539e-09	-+-
716	AC(14:0)	AC	rs2011082	6	110734999	T	G	0.368921	0.0261486	5.44958e-44	0.1531	0.056	0.006235	0.3303	0.0237	3.605e-44	+?+
717	AC(14:0)	AC	rs3757351	6	110735630	G	A	0.15518	0.0222492	3.51717e-12	0.0027	0.0358	0.9406	0.1127	0.0189	2.471e-09	---
718	AC(14:0)	AC	rs9384742	6	110736610	C	T	0.150513	0.0219466	8.077e-12	0.0327	0.036	0.3631	0.1186	0.0187	2.47e-10	---
719	AC(14:0)	AC	rs4945862	6	110737115	A	G	0.13217	0.0227811	6.98516e-09	-0.0053	0.0369	0.8864	0.0943	0.0194	1.161e-06	+-+
720	AC(14:0)	AC	rs9374176	6	110737247	T	C	0.150056	0.0223584	2.19062e-11	-0.0122	0.0361	0.7353	0.105	0.019	3.261e-08	+--
721	AC(14:0)	AC	rs9400384	6	110737302	T	C	0.155756	0.0222546	2.96931e-12	0.0058	0.0359	0.8713	0.1142	0.0189	1.579e-09	+++
722	AC(14:0)	AC	rs9400385	6	110737408	C	T	0.155906	0.0222558	2.83929e-12	0.0058	0.0359	0.8713	0.1143	0.0189	1.528e-09	---
723	AC(14:0)	AC	rs2003727	6	110738291	C	T	0.15555	0.0222625	3.22258e-12	0.006	0.036	0.8679	0.1141	0.0189	1.66e-09	---
724	AC(14:0)	AC	rs2011785	6	110738378	G	A	0.155656	0.0222619	3.11113e-12	0.006	0.036	0.8679	0.1142	0.0189	1.616e-09	---
725	AC(14:0)	AC	rs4445085	6	110739123	T	A	0.156597	0.0222586	2.29192e-12	0.0066	0.0359	0.8538	0.115	0.0189	1.221e-09	---
726	AC(14:0)	AC	rs7764838	6	110739376	A	G	0.133279	0.0227817	5.23295e-09	-0.005	0.0369	0.8916	0.0951	0.0194	9.298e-07	+-+
727	AC(14:0)	AC	rs9320330	6	110739752	G	C	0.155784	0.0222631	2.99648e-12	0.0101	0.036	0.7797	0.1154	0.0189	1.079e-09	---
728	AC(14:0)	AC	rs9481066	6	110742158	G	A	0.156778	0.0222559	2.14787e-12	-0.0132	0.0355	0.71	0.1089	0.0189	7.814e-09	-+-
729	AC(14:0)	AC	rs9372255	6	110742504	A	G	0.133936	0.022766	4.29664e-09	-0.0122	0.0368	0.7393	0.0935	0.0194	1.383e-06	+-+
730	AC(14:0)	AC	rs9400389	6	110743188	T	C	0.15772	0.0222549	1.58607e-12	0.0013	0.0358	0.9715	0.1141	0.0189	1.56e-09	+++
731	AC(14:0)	AC	rs9398236	6	110743194	C	T	0.157722	0.0222581	1.59693e-12	0.0013	0.0358	0.9715	0.1141	0.0189	1.57e-09	---
732	AC(14:0)	AC	rs2180004	6	110743262	G	A	0.13458	0.0227688	3.64101e-09	-0.0135	0.0368	0.7129	0.0936	0.0194	1.339e-06	-+-
733	AC(14:0)	AC	rs9400390	6	110744150	T	C	0.129582	0.0229049	1.63273e-08	-0.0334	0.037	0.367	0.0844	0.0195	1.465e-05	+--
734	AC(14:0)	AC	rs13208728	6	110744421	C	T	0.158592	0.0222557	1.20136e-12	0.0004	0.0356	0.99	0.1142	0.0189	1.456e-09	--+
735	AC(14:0)	AC	rs6932938	6	110745238	C	A	0.133169	0.0228254	5.76291e-09	-0.0195	0.0367	0.5947	0.0906	0.0194	2.958e-06	-++
736	AC(14:0)	AC	rs7756222	6	110746526	C	T	0.153734	0.0218625	2.35315e-12	0.0135	0.0355	0.7038	0.1152	0.0186	6.148e-10	-+-
737	AC(14:0)	AC	rs9320331	6	110747068	A	G	0.163739	0.0243336	1.90891e-11	0.0241	0.0384	0.5299	0.1237	0.0206	1.743e-09	++-
738	AC(14:0)	AC	rs9481067	6	110750552	G	A	0.156221	0.0219112	1.20408e-12	0.059	0.0354	0.0957	0.1293	0.0186	3.927e-12	---
739	AC(14:0)	AC	rs761590	6	110751484	G	A	0.297203	0.0304676	3.49471e-22	0.1293	0.052	0.01289	0.2543	0.0263	3.924e-22	---
740	AC(14:0)	AC	rs910399	6	110751587	G	A	0.154679	0.0220595	2.79311e-12	0.063	0.0356	0.0768	0.1293	0.0188	5.457e-12	---
741	AC(14:0)	AC	rs761589	6	110751791	G	A	0.156673	0.0219719	1.19902e-12	0.0637	0.0358	0.07489	0.1312	0.0187	2.42e-12	---
742	AC(14:0)	AC	rs76676412	6	110752337	A	G	-0.356039	0.0641057	2.94003e-08	-0.0916	0.1159	0.4297	-0.2941	0.0561	1.584e-07	---
743	AC(14:0)	AC	rs12214421	6	110754765	T	C	-0.395127	0.0619826	2.08322e-10	-0.1194	0.0934	0.2011	-0.3108	0.0516	1.765e-09	-+-
744	AC(14:0)	AC	rs221717	6	110756960	G	A	0.139552	0.0236773	4.053e-09	0.0308	0.0387	0.426	0.1099	0.0202	5.234e-08	---
745	AC(14:0)	AC	rs7765849	6	110757008	A	C	0.174527	0.032211	6.30087e-08	0.0131	0.055	0.8121	0.1333	0.0278	1.626e-06	++-
746	AC(14:0)	AC	rs10457209	6	110757407	A	G	0.174481	0.032214	6.36971e-08	0.0131	0.055	0.8121	0.1332	0.0278	1.64e-06	++-
747	AC(14:0)	AC	rs221716	6	110757416	T	C	0.139446	0.0236805	4.18457e-09	0.0308	0.0387	0.426	0.1099	0.0202	5.373e-08	+++
748	AC(14:0)	AC	rs221715	6	110758205	C	A	0.138717	0.0236948	5.13964e-09	0.0308	0.0387	0.426	0.1093	0.0202	6.352e-08	---
749	AC(14:0)	AC	rs12210538	6	110760008	G	A	-0.420465	0.0249088	9.07128e-62	-0.1371	0.0429	0.001392	-0.349	0.0215	4.877e-59	+++
750	AC(14:0)	AC	rs72939920	6	110762453	T	A	-0.416305	0.0250643	6.64246e-60	-0.1398	0.0428	0.001074	-0.3456	0.0216	1.693e-57	+++
751	AC(14:0)	AC	rs221711	6	110763227	T	G	0.137436	0.0236866	7.00253e-09	0.0308	0.0387	0.426	0.1084	0.0202	8.115e-08	+++
752	AC(14:0)	AC	rs9487408	6	110765198	G	A	0.136777	0.0236883	8.28061e-09	0.0308	0.0387	0.4266	0.1079	0.0202	9.245e-08	---
753	AC(14:0)	AC	rs12195708	6	110776730	C	A	-0.200068	0.0216515	4.06352e-20	-0.0778	0.0355	0.02838	-0.1669	0.0185	1.722e-19	+++
754	AC(14:0)	AC	rs112174035	6	110797576	C	T	-0.351519	0.0279177	1.35394e-35	-0.1058	0.0453	0.01951	-0.2839	0.0238	6.904e-33	+++
755	AC(14:0)	AC	rs12216013	6	110798515	G	A	0.218827	0.0237511	5.52057e-20	0.0961	0.0388	0.01324	0.1854	0.0203	5.631e-20	---
756	AC(14:0)	AC	rs7763445	6	110798704	A	G	0.217513	0.0237426	8.82088e-20	0.0968	0.0388	0.01273	0.1847	0.0203	7.784e-20	+++
757	AC(14:0)	AC	rs7763591	6	110798785	C	G	0.213309	0.0232549	7.49115e-20	0.0919	0.0381	0.01591	0.1803	0.0198	1.033e-19	+++
758	AC(14:0)	AC	rs7763781	6	110798964	T	G	0.207802	0.0232266	5.7147e-19	0.0952	0.0378	0.01172	0.1769	0.0198	3.862e-19	+++
759	AC(14:0)	AC	rs34688397	6	110799043	G	A	0.196846	0.0237029	1.38583e-16	0.0849	0.038	0.02543	0.1654	0.0201	1.9e-16	-+-
760	AC(14:0)	AC	rs6928152	6	110799116	T	C	0.239775	0.0238159	1.42397e-23	0.0422	0.0386	0.274	0.1852	0.0203	6.222e-20	+-+
761	AC(14:0)	AC	rs6908165	6	110799138	G	T	0.261228	0.0251439	6.29097e-25	0.0835	0.0403	0.03823	0.2114	0.0213	3.757e-23	---
762	AC(14:0)	AC	rs6928183	6	110799201	G	A	0.282617	0.0262245	1.2229e-26	0.0865	0.0426	0.04216	0.2286	0.0223	1.305e-24	---
763	AC(14:0)	AC	rs4551212	6	110809969	T	G	0.150749	0.0275016	4.41027e-08	0.0704	0.044	0.11	0.1282	0.0233	3.893e-08	+++
764	AC(14:0)	AC	rs4947072	6	110814902	A	G	0.141048	0.0236376	2.583e-09	0.031	0.039	0.4264	0.1114	0.0202	3.509e-08	+++
765	AC(14:0)	AC	rs62420266	6	110818117	T	G	-0.168509	0.0230483	3.17013e-13	0.0002	0.037	0.9956	-0.1214	0.0196	5.489e-10	-+-
766	AC(14:0)	AC	rs11153238	6	110818847	A	G	-0.168338	0.0230124	3.08523e-13	0.0027	0.0368	0.9415	-0.1202	0.0195	7.158e-10	-+-
767	AC(14:0)	AC	rs2188553	6	110821915	A	G	-0.300584	0.0273699	1.23029e-27	-0.0732	0.0436	0.09339	-0.2363	0.0232	2.117e-24	-+-
768	AC(14:0)	AC	rs12204497	6	110822513	G	A	-0.300523	0.0273675	1.24826e-27	-0.0711	0.0436	0.1027	-0.2357	0.0232	2.754e-24	+-+
769	AC(14:0)	AC	rs12192761	6	110822793	A	G	-0.300398	0.027366	1.30203e-27	-0.0711	0.0436	0.1027	-0.2356	0.0232	2.847e-24	-+-
770	AC(14:0)	AC	rs9487435	6	110825075	A	G	-0.245481	0.0250938	2.39472e-22	-0.0626	0.0399	0.1166	-0.1936	0.0212	7.79e-20	-+-
771	AC(14:0)	AC	rs9481083	6	110827882	T	C	-0.249382	0.0250421	4.30862e-23	-0.0621	0.0398	0.1187	-0.1963	0.0212	2.036e-20	-+-
772	AC(14:0)	AC	rs12215879	6	110828403	G	A	-0.29921	0.0273239	1.72596e-27	-0.0648	0.0434	0.1355	-0.2326	0.0231	8.164e-24	+-+
773	AC(14:0)	AC	rs12204287	6	110829335	T	C	-0.298844	0.0273392	2.12487e-27	-0.055	0.0434	0.205	-0.2296	0.0231	3.249e-23	-+-
774	AC(14:0)	AC	rs12204339	6	110829434	T	C	-0.298897	0.0273395	2.08497e-27	-0.0629	0.0434	0.1472	-0.2318	0.0231	1.221e-23	-+-
775	AC(14:0)	AC	rs12175381	6	110834019	C	G	-0.165562	0.0230206	7.49163e-13	0.0088	0.037	0.8113	-0.1169	0.0195	2.231e-09	-+-
776	AC(14:0)	AC	rs11153242	6	110834282	C	G	-0.165559	0.0230213	7.51066e-13	0.0088	0.037	0.8113	-0.1169	0.0195	2.236e-09	-+-
777	AC(14:0)	AC	rs7744119	6	110835661	T	C	-0.165504	0.0230235	7.67475e-13	0.0089	0.037	0.8093	-0.1169	0.0196	2.272e-09	-+-
778	AC(14:0)	AC	rs72944036	6	110836112	A	G	-0.299305	0.0280312	3.02032e-26	-0.0634	0.0446	0.1552	-0.2326	0.0237	1.146e-22	-+-
779	AC(14:0)	AC	rs9400396	6	110837288	A	C	-0.165366	0.0230238	8.01765e-13	0.0089	0.037	0.8093	-0.1168	0.0196	2.345e-09	-+-
780	AC(14:0)	AC	rs6905381	6	110841259	A	C	-0.146007	0.022216	5.4865e-11	-0.0089	0.0358	0.8033	-0.1079	0.0189	1.09e-08	-+-
781	AC(14:0)	AC	rs9386909	6	110842550	T	C	-0.130252	0.0219831	3.3244e-09	-0.0238	0.0355	0.5023	-0.1007	0.0187	7.072e-08	-+-
782	AC(14:0)	AC	rs9386910	6	110842976	A	G	-0.1543	0.0228846	1.75108e-11	0.0109	0.0366	0.7655	-0.1079	0.0194	2.714e-08	-+-
783	AC(14:0)	AC	rs2520573	6	110843638	A	G	0.126177	0.0229749	4.1581e-08	0.0251	0.0373	0.501	0.0984	0.0196	4.936e-07	+-+
784	AC(14:0)	AC	rs1989634	6	110846248	A	G	-0.123614	0.0218292	1.56911e-08	-0.0306	0.0354	0.3873	-0.098	0.0186	1.335e-07	-+-
785	AC(14:0)	AC	rs11153244	6	110846841	C	T	-0.140002	0.0225823	6.14589e-10	0.0203	0.0364	0.5763	-0.0954	0.0192	6.632e-07	+-+
786	AC(14:0)	AC	rs9386912	6	110847197	T	C	-0.144915	0.0225867	1.54207e-10	0.0219	0.0364	0.5466	-0.0985	0.0192	2.839e-07	-+-
787	AC(14:0)	AC	rs9386913	6	110850515	C	T	-0.142634	0.0222342	1.55994e-10	0.0075	0.036	0.8353	-0.1012	0.0189	8.878e-08	+-+
788	AC(14:0)	AC	rs74504511	6	110851823	A	G	-0.399179	0.0687867	6.94548e-09	-0.0326	0.1068	0.7601	-0.2917	0.0578	4.56e-07	-+-
789	AC(14:0)	AC	rs1080261	6	110851976	G	T	-0.186299	0.0283041	5.16075e-11	-0.0291	0.0593	0.6234	-0.1571	0.0255	7.671e-10	+?+
790	AC(14:0)	AC	rs151102115	10	61397399	A	G	-0.194102	0.0317523	1.05818e-09	-0.0328	0.05	0.5112	-0.1477	0.0268	3.558e-08	-+-
791	AC(14:0)	AC	rs71493901	10	61397917	T	C	-0.196229	0.0317048	6.56826e-10	-0.038	0.0495	0.4428	-0.1503	0.0267	1.836e-08	-+-
792	AC(14:0)	AC	rs7094004	10	61399418	G	A	-0.194819	0.030259	1.34245e-10	-0.0334	0.0472	0.4801	-0.1479	0.0255	6.531e-09	+-+
793	AC(14:0)	AC	rs11510917	10	61403131	G	A	-0.19363	0.0300686	1.33164e-10	-0.0356	0.047	0.4487	-0.1478	0.0253	5.442e-09	+-+
794	AC(14:0)	AC	rs11516732	10	61405043	A	T	-0.193197	0.03004	1.40348e-10	-0.0349	0.047	0.4573	-0.1473	0.0253	5.91e-09	-+-
795	AC(14:0)	AC	rs12356193	10	61413353	G	A	-0.188678	0.0294848	1.73372e-10	-0.0353	0.0468	0.45	-0.1451	0.0249	6.029e-09	+-+
796	AC(14:0)	AC	rs11006661	10	61420008	A	G	-0.187086	0.0306182	1.07749e-09	-0.0353	0.0481	0.4632	-0.1433	0.0258	2.891e-08	-+-
797	AC(14:0)	AC	rs2393560	10	61420697	A	G	-0.187149	0.0306152	1.05985e-09	-0.0353	0.0481	0.4632	-0.1433	0.0258	2.852e-08	-+-
798	AC(14:0)	AC	rs11006681	10	61429527	A	G	-0.187674	0.0295619	2.40403e-10	-0.0331	0.0469	0.4801	-0.1438	0.025	9.009e-09	-+-
799	AC(14:0)	AC	rs11006683	10	61437030	G	A	-0.187238	0.0305566	9.67064e-10	-0.0356	0.0482	0.4602	-0.1437	0.0258	2.547e-08	+-+
800	AC(14:0)	AC	rs72812348	10	61439289	T	C	-0.187229	0.0305581	9.70472e-10	-0.0365	0.0481	0.4479	-0.144	0.0258	2.411e-08	-+-
801	AC(14:0)	AC	rs12772586	10	61440304	C	T	-0.187287	0.0305709	9.7437e-10	-0.0365	0.0481	0.4479	-0.144	0.0258	2.426e-08	+-+
802	AC(14:0)	AC	rs753762	10	61445594	A	G	-0.185972	0.0308434	1.77362e-09	-0.0315	0.0483	0.5144	-0.1413	0.026	5.518e-08	-+-
803	AC(14:0)	AC	rs11006690	10	61445799	G	A	-0.183946	0.0309553	3.0165e-09	-0.0307	0.0484	0.5267	-0.1395	0.0261	8.892e-08	+-+
804	AC(14:0)	AC	rs11006692	10	61447658	T	C	-0.185963	0.0308404	1.77052e-09	-0.031	0.0482	0.5205	-0.141	0.026	5.761e-08	-+-
805	AC(14:0)	AC	rs7094971	10	61449564	G	A	-0.18594	0.0309802	2.09836e-09	-0.0317	0.0484	0.5122	-0.1411	0.0261	6.368e-08	+-+
806	AC(14:0)	AC	rs35209863	10	61450121	C	T	-0.186123	0.0309879	2.0428e-09	-0.0317	0.0484	0.5122	-0.1412	0.0261	6.247e-08	+-+
807	AC(14:0)	AC	rs35081622	10	61451978	C	T	-0.185281	0.0310017	2.45095e-09	-0.0317	0.0484	0.5122	-0.1406	0.0261	7.208e-08	+-+
808	AC(14:0)	AC	rs10993963	10	61453455	C	G	-0.187215	0.0310596	1.79076e-09	-0.0288	0.0483	0.5505	-0.1409	0.0261	6.952e-08	-+-
809	AC(14:0)	AC	rs72815843	10	61462114	A	G	-0.185216	0.027362	1.45108e-11	-0.0164	0.0445	0.712	-0.1389	0.0233	2.545e-09	-+-
810	AC(14:0)	AC	rs1171620	10	61464507	G	C	0.200054	0.0266646	7.5224e-14	0.0327	0.0433	0.4509	0.1541	0.0227	1.158e-11	---
811	AC(14:0)	AC	rs1171619	10	61465838	G	A	0.20086	0.0266055	5.27609e-14	0.0291	0.0433	0.5021	0.1539	0.0227	1.158e-11	---
812	AC(14:0)	AC	rs1171617	10	61467182	T	G	0.203266	0.0259072	5.39944e-15	0.0289	0.0426	0.4973	0.1563	0.0221	1.695e-12	+++
813	AC(14:0)	AC	rs1171616	10	61468589	T	G	0.204203	0.0259245	4.23044e-15	0.0376	0.0426	0.3777	0.1592	0.0222	6.548e-13	+++
814	AC(14:0)	AC	rs1171615	10	61469090	T	C	0.20352	0.0260016	6.25762e-15	0.0383	0.0427	0.3699	0.1588	0.0222	8.643e-13	+++
815	AC(14:0)	AC	rs1171614	10	61469538	C	T	0.202917	0.0260012	7.4931e-15	0.0383	0.0426	0.3692	0.1583	0.0222	9.999e-13	---
816	AC(14:1)	AC	rs162887	5	131629165	G	A	-0.119408	0.0242934	9.49799e-07	-0.0976	0.0382	0.01072	-0.1131	0.0205	3.448e-08	+++
817	AC(14:1)	AC	rs460089	5	131629772	G	C	-0.119515	0.0242741	9.10032e-07	-0.0967	0.0382	0.01128	-0.1129	0.0205	3.502e-08	+++
818	AC(14:1)	AC	rs419291	5	131633355	C	T	-0.114632	0.0229561	6.32574e-07	-0.0982	0.0359	0.00627	-0.1099	0.0193	1.35e-08	+++
819	AC(14:1)	AC	rs270612	5	131637338	A	G	-0.123441	0.0240899	3.22729e-07	-0.0955	0.0379	0.01173	-0.1154	0.0203	1.376e-08	---
820	AC(14:1)	AC	rs270613	5	131640583	G	A	-0.113052	0.0227277	7.00306e-07	-0.112	0.036	0.001873	-0.1127	0.0192	4.458e-09	+++
821	AC(14:1)	AC	rs270614	5	131640813	A	G	-0.124526	0.0240925	2.55065e-07	-0.0955	0.0379	0.01173	-0.1162	0.0203	1.104e-08	---
822	AC(14:1)	AC	rs270615	5	131641573	C	G	-0.124946	0.0240985	2.34063e-07	-0.0956	0.0379	0.0117	-0.1165	0.0203	1.015e-08	---
823	AC(14:1)	AC	rs270608	5	131648406	T	C	-0.127377	0.024013	1.23902e-07	-0.0871	0.038	0.02195	-0.1159	0.0203	1.141e-08	---
824	AC(14:1)	AC	rs270606	5	131650867	G	A	-0.122512	0.0240858	3.93002e-07	-0.0927	0.0379	0.01447	-0.1139	0.0203	2.087e-08	+++
825	AC(14:1)	AC	rs270605	5	131651811	T	C	-0.113326	0.0227203	6.53016e-07	-0.1095	0.036	0.002376	-0.1122	0.0192	5.222e-09	---
826	AC(14:1)	AC	rs156322	5	131653925	T	C	-0.122659	0.0240611	3.70533e-07	-0.0902	0.0379	0.0174	-0.1134	0.0203	2.423e-08	---
827	AC(14:1)	AC	rs270603	5	131655417	C	G	-0.122437	0.0240529	3.85414e-07	-0.0927	0.0379	0.01447	-0.1139	0.0203	2.043e-08	---
828	AC(14:1)	AC	rs682821	5	131655540	C	T	-0.123009	0.0240612	3.43382e-07	-0.0927	0.0379	0.01447	-0.1143	0.0203	1.836e-08	+++
829	AC(14:1)	AC	rs272842	5	131656517	G	A	-0.113152	0.0227029	6.66201e-07	-0.1095	0.036	0.002376	-0.1121	0.0192	5.324e-09	+++
830	AC(14:1)	AC	rs270602	5	131656700	C	T	-0.116547	0.022815	3.47673e-07	-0.0914	0.036	0.01113	-0.1093	0.0193	1.398e-08	+++
831	AC(14:1)	AC	rs270601	5	131656997	C	T	-0.122404	0.0240483	3.86101e-07	-0.0927	0.0379	0.01447	-0.1139	0.0203	2.046e-08	+++
832	AC(14:1)	AC	rs273914	5	131660431	T	A	-0.11315	0.0227029	6.66457e-07	-0.0863	0.0354	0.01481	-0.1053	0.0191	3.566e-08	+++
833	AC(14:1)	AC	rs273913	5	131661156	C	T	-0.113869	0.022699	5.63798e-07	-0.1077	0.036	0.002801	-0.1121	0.0192	5.299e-09	+++
834	AC(14:1)	AC	rs273912	5	131661349	T	G	-0.122218	0.0240601	4.07265e-07	-0.0927	0.0379	0.01447	-0.1137	0.0203	2.153e-08	---
835	AC(14:1)	AC	rs273911	5	131661526	G	C	-0.122994	0.0240573	3.42999e-07	-0.0927	0.0379	0.01447	-0.1143	0.0203	1.833e-08	+++
836	AC(14:1)	AC	rs272894	5	131662460	T	C	-0.113151	0.0227029	6.66307e-07	-0.1095	0.036	0.002376	-0.1121	0.0192	5.325e-09	---
837	AC(14:1)	AC	rs272893	5	131663062	C	T	-0.116547	0.022815	3.47673e-07	-0.0914	0.036	0.01113	-0.1093	0.0193	1.398e-08	+++
838	AC(14:1)	AC	rs272892	5	131664349	T	C	-0.122413	0.0240483	3.85407e-07	-0.0927	0.0379	0.01447	-0.1139	0.0203	2.043e-08	---
839	AC(14:1)	AC	rs272891	5	131664394	T	G	-0.122674	0.0240569	3.67583e-07	-0.0927	0.0379	0.01447	-0.1141	0.0203	1.956e-08	---
840	AC(14:1)	AC	rs272889	5	131665378	G	A	-0.116005	0.0228179	3.95311e-07	-0.0932	0.036	0.009645	-0.1095	0.0193	1.349e-08	+++
841	AC(14:1)	AC	rs272888	5	131665423	C	T	-0.121877	0.0240495	4.33829e-07	-0.0927	0.0379	0.01447	-0.1135	0.0203	2.28e-08	+++
842	AC(14:1)	AC	rs272887	5	131665713	G	A	-0.123206	0.0240446	3.22923e-07	-0.0927	0.0379	0.01447	-0.1145	0.0203	1.731e-08	+++
843	AC(14:1)	AC	rs272886	5	131665840	C	T	-0.113133	0.0227029	6.69084e-07	-0.1095	0.036	0.002376	-0.1121	0.0192	5.347e-09	+++
844	AC(14:1)	AC	rs272885	5	131667736	G	A	-0.122419	0.0240478	3.84651e-07	-0.0927	0.0379	0.01447	-0.1139	0.0203	2.039e-08	+++
845	AC(14:1)	AC	rs272884	5	131668654	C	G	-0.113152	0.0227029	6.66201e-07	-0.1095	0.036	0.002376	-0.1121	0.0192	5.324e-09	---
846	AC(14:1)	AC	rs272883	5	131668698	G	A	-0.122421	0.0240477	3.84523e-07	-0.0927	0.0379	0.01447	-0.1139	0.0203	2.038e-08	+++
847	AC(14:1)	AC	rs272882	5	131669161	T	G	-0.122421	0.0240477	3.84523e-07	-0.0927	0.0379	0.01447	-0.1139	0.0203	2.038e-08	---
848	AC(14:1)	AC	rs272881	5	131669264	A	G	-0.113147	0.0227031	6.67062e-07	-0.1095	0.036	0.002376	-0.1121	0.0192	5.331e-09	---
849	AC(14:1)	AC	rs149218	5	131669690	T	C	-0.116547	0.022815	3.47673e-07	-0.0914	0.036	0.01113	-0.1093	0.0193	1.398e-08	---
850	AC(14:1)	AC	rs272880	5	131670178	T	C	-0.123006	0.0240571	3.4198e-07	-0.0927	0.0379	0.01447	-0.1143	0.0203	1.828e-08	---
851	AC(14:1)	AC	rs272879	5	131670546	G	C	-0.113166	0.0227032	6.64358e-07	-0.1095	0.036	0.002376	-0.1121	0.0192	5.31e-09	+++
852	AC(14:1)	AC	rs272878	5	131671769	C	T	-0.122421	0.0240478	3.84525e-07	-0.0927	0.0379	0.01447	-0.1139	0.0203	2.038e-08	+++
853	AC(14:1)	AC	rs272877	5	131674260	G	A	-0.122421	0.0240477	3.84491e-07	-0.0927	0.0379	0.01447	-0.1139	0.0203	2.038e-08	+++
854	AC(14:1)	AC	rs272875	5	131674888	C	T	-0.113177	0.0227028	6.62304e-07	-0.1122	0.036	0.001844	-0.1129	0.0192	4.153e-09	+++
855	AC(14:1)	AC	rs272874	5	131675046	T	C	-0.116547	0.022815	3.47673e-07	-0.0914	0.036	0.01113	-0.1093	0.0193	1.398e-08	---
856	AC(14:1)	AC	rs272872	5	131675864	G	A	-0.122421	0.0240477	3.84523e-07	-0.0927	0.0379	0.01447	-0.1139	0.0203	2.038e-08	+++
857	AC(14:1)	AC	rs272871	5	131676688	G	T	-0.116552	0.0228151	3.47389e-07	-0.0914	0.036	0.01113	-0.1093	0.0193	1.397e-08	+++
858	AC(14:1)	AC	rs272870	5	131677073	T	C	-0.122421	0.0240478	3.84503e-07	-0.0927	0.0379	0.01447	-0.1139	0.0203	2.038e-08	---
859	AC(14:1)	AC	rs272869	5	131677997	G	A	-0.116547	0.022815	3.47673e-07	-0.0914	0.036	0.01113	-0.1093	0.0193	1.398e-08	+++
860	AC(14:1)	AC	rs4705933	5	131678412	A	G	-0.113133	0.0227029	6.69084e-07	-0.1095	0.036	0.002376	-0.1121	0.0192	5.347e-09	---
861	AC(14:1)	AC	rs272868	5	131680751	G	C	-0.122418	0.0240478	3.84724e-07	-0.0927	0.0379	0.01447	-0.1139	0.0203	2.039e-08	+++
862	AC(14:1)	AC	rs272867	5	131681057	A	G	-0.113133	0.0227029	6.69084e-07	-0.1095	0.036	0.002376	-0.1121	0.0192	5.347e-09	---
863	AC(14:1)	AC	rs272865	5	131681926	A	T	-0.113122	0.0227031	6.70859e-07	-0.1095	0.036	0.002376	-0.1121	0.0192	5.361e-09	---
864	AC(14:1)	AC	rs166635	5	131684042	A	G	-0.122422	0.0240479	3.84492e-07	-0.0919	0.0387	0.01749	-0.1139	0.0204	2.433e-08	---
865	AC(14:1)	AC	rs272860	5	131684175	G	C	-0.113075	0.022704	6.78677e-07	-0.1094	0.036	0.002397	-0.112	0.0192	5.47e-09	+++
866	AC(14:1)	AC	rs272859	5	131684256	C	T	-0.122383	0.0240486	3.88038e-07	-0.0927	0.0379	0.01447	-0.1139	0.0203	2.056e-08	+++
867	AC(14:1)	AC	rs272857	5	131685297	A	G	-0.116599	0.0228164	3.44181e-07	-0.0928	0.036	0.009962	-0.1098	0.0193	1.226e-08	---
868	AC(14:1)	AC	rs272856	5	131687081	C	G	-0.122419	0.0240478	3.84733e-07	-0.0927	0.0379	0.01447	-0.1139	0.0203	2.039e-08	---
869	AC(14:1)	AC	rs272855	5	131687175	T	C	-0.122681	0.0240564	3.66793e-07	-0.0927	0.0379	0.01447	-0.1141	0.0203	1.952e-08	---
870	AC(14:1)	AC	rs272854	5	131688017	T	C	-0.123004	0.0240571	3.42176e-07	-0.0927	0.0379	0.01447	-0.1143	0.0203	1.829e-08	---
871	AC(14:1)	AC	rs169256	5	131688533	C	T	-0.12242	0.0240478	3.84616e-07	-0.0927	0.0379	0.01447	-0.1139	0.0203	2.039e-08	+++
872	AC(14:1)	AC	rs272853	5	131688561	G	A	-0.123214	0.0240452	3.22546e-07	-0.0927	0.0379	0.01447	-0.1145	0.0203	1.73e-08	+++
873	AC(14:1)	AC	rs272852	5	131688767	A	G	-0.113105	0.0227041	6.74301e-07	-0.1094	0.036	0.002397	-0.1121	0.0192	5.435e-09	---
874	AC(14:1)	AC	rs272851	5	131688964	G	A	-0.122507	0.0240547	3.80361e-07	-0.0927	0.0379	0.01447	-0.114	0.0203	2.018e-08	+++
875	AC(14:1)	AC	rs272850	5	131689123	G	A	-0.122421	0.0240478	3.84508e-07	-0.0927	0.0379	0.01447	-0.1139	0.0203	2.038e-08	+++
876	AC(14:1)	AC	rs272849	5	131690241	G	A	-0.116545	0.0228186	3.49323e-07	-0.0946	0.036	0.008605	-0.1103	0.0193	1.062e-08	+++
877	AC(14:1)	AC	rs273902	5	131692966	A	G	-0.116528	0.0228189	3.50799e-07	-0.0946	0.036	0.008605	-0.1102	0.0193	1.067e-08	---
878	AC(14:1)	AC	rs183894	5	131693057	C	T	-0.116602	0.0228215	3.45959e-07	-0.0946	0.036	0.008605	-0.1103	0.0193	1.053e-08	+++
879	AC(14:1)	AC	rs273901	5	131694360	T	G	-0.122421	0.0240477	3.84523e-07	-0.0927	0.0379	0.01447	-0.1139	0.0203	2.038e-08	---
880	AC(14:1)	AC	rs273900	5	131694606	A	G	-0.113073	0.0227047	6.79667e-07	-0.1094	0.036	0.002397	-0.112	0.0192	5.477e-09	---
881	AC(14:1)	AC	rs273899	5	131695178	A	G	-0.122421	0.0240477	3.84523e-07	-0.0927	0.0379	0.01447	-0.1139	0.0203	2.038e-08	---
882	AC(14:1)	AC	rs274546	5	131699867	G	A	-0.116483	0.0228197	3.5487e-07	-0.0946	0.036	0.008605	-0.1102	0.0193	1.078e-08	+++
883	AC(14:1)	AC	rs200837	5	131699958	A	G	-0.122445	0.0240478	3.82481e-07	-0.0946	0.0379	0.01254	-0.1144	0.0203	1.734e-08	---
884	AC(14:1)	AC	rs388891	5	131700794	G	C	-0.122445	0.0240477	3.82509e-07	-0.0946	0.0379	0.01254	-0.1144	0.0203	1.734e-08	+++
885	AC(14:1)	AC	rs1644283	5	131701595	G	A	-0.122445	0.0240478	3.82468e-07	-0.0946	0.0379	0.01254	-0.1144	0.0203	1.734e-08	+++
886	AC(14:1)	AC	rs441969	5	131702120	A	G	-0.117835	0.0228814	2.80889e-07	-0.1129	0.0363	0.001873	-0.1164	0.0194	1.801e-09	---
887	AC(14:1)	AC	rs2631372	5	131703578	C	G	0.122446	0.0240477	3.82434e-07	0.0946	0.0379	0.01254	0.1144	0.0203	1.734e-08	+++
888	AC(14:1)	AC	rs2631371	5	131703691	A	G	0.123004	0.0240572	3.42143e-07	0.0927	0.0379	0.01447	0.1143	0.0203	1.829e-08	+++
889	AC(14:1)	AC	rs2631370	5	131703776	C	T	0.112693	0.022709	7.43611e-07	0.1083	0.036	0.002636	0.1115	0.0192	6.565e-09	---
890	AC(14:1)	AC	rs2569265	5	131704519	C	T	0.122467	0.0240489	3.81197e-07	0.0946	0.0379	0.01254	0.1144	0.0203	1.728e-08	---
891	AC(14:1)	AC	rs2631369	5	131705266	C	G	0.121646	0.0240406	4.51566e-07	0.0927	0.0379	0.01447	0.1133	0.0203	2.366e-08	+++
892	AC(14:1)	AC	rs2631368	5	131705297	G	T	0.122421	0.0240479	3.84539e-07	0.0927	0.0379	0.01447	0.1139	0.0203	2.038e-08	---
893	AC(14:1)	AC	rs2631365	5	131705949	C	T	0.112691	0.0227115	7.46109e-07	0.1096	0.036	0.002344	0.1118	0.0192	5.882e-09	---
894	AC(14:1)	AC	rs2569266	5	131706791	C	T	0.107694	0.0227579	2.35336e-06	0.1164	0.036	0.001233	0.1102	0.0192	1.025e-08	---
895	AC(14:1)	AC	rs2631363	5	131707095	G	A	0.111061	0.0228702	1.26761e-06	0.1019	0.036	0.004651	0.1084	0.0193	1.947e-08	---
896	AC(14:1)	AC	rs2631362	5	131707293	G	A	0.121796	0.0240569	4.45088e-07	0.0927	0.0379	0.01447	0.1134	0.0203	2.337e-08	---
897	AC(14:1)	AC	rs2631361	5	131707380	A	C	0.111061	0.0228702	1.26761e-06	0.1019	0.036	0.004651	0.1084	0.0193	1.947e-08	+++
898	AC(14:1)	AC	rs2631359	5	131707892	T	C	0.121796	0.0240569	4.45088e-07	0.0927	0.0379	0.01447	0.1134	0.0203	2.337e-08	+++
899	AC(14:1)	AC	rs611084	5	131709739	C	A	0.111061	0.0228702	1.26761e-06	0.1077	0.0359	0.002748	0.1101	0.0193	1.165e-08	---
900	AC(14:1)	AC	rs610735	5	131709776	C	T	0.111061	0.0228702	1.26761e-06	0.1019	0.036	0.004651	0.1084	0.0193	1.947e-08	---
901	AC(14:1)	AC	rs582490	5	131710095	A	G	0.121796	0.0240569	4.45088e-07	0.0927	0.0379	0.01447	0.1134	0.0203	2.337e-08	+++
902	AC(14:1)	AC	rs581968	5	131710202	A	G	0.121796	0.0240569	4.45088e-07	0.0927	0.0379	0.01447	0.1134	0.0203	2.337e-08	+++
903	AC(14:1)	AC	rs274572	5	131710917	G	T	0.121795	0.0240569	4.45233e-07	0.0927	0.0379	0.01447	0.1134	0.0203	2.338e-08	---
904	AC(14:1)	AC	rs274571	5	131712125	G	A	0.121796	0.0240569	4.45088e-07	0.0927	0.0379	0.01447	0.1134	0.0203	2.337e-08	---
905	AC(14:1)	AC	rs274570	5	131713226	T	C	0.121796	0.0240569	4.45088e-07	0.0927	0.0379	0.01447	0.1134	0.0203	2.337e-08	+++
906	AC(14:1)	AC	rs274568	5	131713578	T	C	0.107679	0.0227578	2.361e-06	0.1143	0.036	0.001495	0.1096	0.0192	1.224e-08	+++
907	AC(14:1)	AC	rs274567	5	131714409	T	C	0.111061	0.0228702	1.26761e-06	0.1019	0.036	0.004651	0.1084	0.0193	1.947e-08	+++
908	AC(14:1)	AC	rs274566	5	131715011	G	A	0.107795	0.0227587	2.30515e-06	0.1175	0.036	0.001105	0.1106	0.0192	9.094e-09	---
909	AC(14:1)	AC	rs274565	5	131715268	C	G	0.107883	0.0227594	2.26372e-06	0.1175	0.036	0.001105	0.1106	0.0192	8.927e-09	+++
910	AC(14:1)	AC	rs274564	5	131715301	T	C	0.122034	0.0240587	4.23653e-07	0.0927	0.0379	0.01447	0.1136	0.0203	2.232e-08	+++
911	AC(14:1)	AC	rs2516788	5	131715565	C	G	0.11182	0.0228738	1.07726e-06	0.1027	0.0359	0.00426	0.1092	0.0193	1.525e-08	+++
912	AC(14:1)	AC	rs183898	5	131716902	G	C	0.122398	0.0240602	3.92292e-07	0.0927	0.0379	0.01447	0.1139	0.0203	2.077e-08	---
913	AC(14:1)	AC	rs274563	5	131717859	A	C	0.112318	0.0228756	9.67306e-07	0.1019	0.036	0.004651	0.1093	0.0193	1.496e-08	+++
914	AC(14:1)	AC	rs274561	5	131719228	A	C	0.11261	0.022875	9.06283e-07	0.1019	0.036	0.004651	0.1095	0.0193	1.404e-08	+++
915	AC(14:1)	AC	rs274560	5	131719450	C	T	0.112205	0.0228737	9.90044e-07	0.1019	0.036	0.004651	0.1092	0.0193	1.53e-08	---
916	AC(14:1)	AC	rs274559	5	131720070	G	A	0.108922	0.0227606	1.81175e-06	0.1164	0.036	0.001233	0.111	0.0192	7.852e-09	---
917	AC(14:1)	AC	rs635620	5	131720263	G	A	0.123017	0.024062	3.43609e-07	0.0927	0.0379	0.01447	0.1143	0.0203	1.835e-08	---
918	AC(14:1)	AC	rs635619	5	131720265	A	G	0.123026	0.0240601	3.42274e-07	0.0927	0.0379	0.01447	0.1143	0.0203	1.828e-08	+++
919	AC(14:1)	AC	rs274558	5	131721174	G	A	0.108922	0.0227606	1.81175e-06	0.1164	0.036	0.001233	0.111	0.0192	7.852e-09	---
920	AC(14:1)	AC	rs274557	5	131721204	C	T	0.108922	0.0227606	1.81175e-06	0.1164	0.036	0.001233	0.111	0.0192	7.852e-09	---
921	AC(14:1)	AC	rs274556	5	131722075	G	A	0.122598	0.0240767	3.82689e-07	0.0925	0.0379	0.01467	0.114	0.0203	2.061e-08	---
922	AC(14:1)	AC	rs4705857	5	131737030	T	C	0.116619	0.0236288	8.51295e-07	0.1134	0.0374	0.002441	0.1157	0.02	6.989e-09	+++
923	AC(14:1)	AC	rs7718024	5	131785879	C	T	0.153206	0.0274979	2.8295e-08	0.0247	0.0432	0.5673	0.1162	0.0232	5.503e-07	--+
924	AC(14:1)	AC	rs2169387	8	9181395	G	A	0.185118	0.0373592	7.67754e-07	0.1561	0.0632	0.01342	0.1776	0.0322	3.321e-08	---
925	AC(14:1)	AC	rs9987289	8	9183358	G	A	0.196072	0.0386058	4.00327e-07	0.1535	0.0654	0.01886	0.1851	0.0332	2.587e-08	---
926	AC(14:1)	AC	rs4841132	8	9183596	G	A	0.196197	0.0386024	3.9274e-07	0.1559	0.0655	0.0173	0.1858	0.0333	2.308e-08	---
927	AC(14:1)	AC	rs4841133	8	9183664	G	A	0.196063	0.038614	4.0299e-07	0.1535	0.0654	0.01886	0.1851	0.0332	2.605e-08	---
928	AC(14:1)	AC	rs4240624	8	9184231	A	G	0.196737	0.0385597	3.54517e-07	0.1544	0.0654	0.01815	0.1858	0.0332	2.209e-08	+++
929	AC(14:1)	AC	rs140780767	18	55262046	C	T	0.764158	0.139567	4.58715e-08	-0.2763	0.334	0.4082	0.6095	0.1288	2.211e-06	-?+
930	AC(14:2)	AC	rs7727038	5	131590257	T	C	-0.114047	0.0221664	2.80173e-07	-0.0936	0.0357	0.008696	-0.1083	0.0188	8.674e-09	---
931	AC(14:2)	AC	rs7727544	5	131590534	T	C	-0.114359	0.02217	2.61189e-07	-0.0936	0.0357	0.008696	-0.1086	0.0188	8.118e-09	---
932	AC(14:2)	AC	rs10076701	5	131596419	C	T	-0.11294	0.0221519	3.586e-07	-0.0935	0.0356	0.008697	-0.1075	0.0188	1.095e-08	+++
933	AC(14:2)	AC	rs10463892	5	131598705	C	T	-0.112379	0.022231	4.4772e-07	-0.0812	0.0357	0.02289	-0.1036	0.0189	3.941e-08	+++
934	AC(14:2)	AC	rs58835386	5	131600559	G	A	-0.113079	0.0222516	3.89741e-07	-0.0812	0.0357	0.02289	-0.1041	0.0189	3.47e-08	+++
935	AC(14:2)	AC	rs7736102	5	131604257	A	G	-0.111755	0.0222402	5.23674e-07	-0.0816	0.0357	0.02232	-0.1033	0.0189	4.422e-08	---
936	AC(14:2)	AC	rs6897575	5	131604535	T	C	-0.111738	0.0222428	5.27336e-07	-0.0816	0.0357	0.02232	-0.1033	0.0189	4.452e-08	---
937	AC(14:2)	AC	rs162887	5	131629165	G	A	-0.140586	0.0242976	7.83759e-09	-0.0889	0.0383	0.02042	-0.1258	0.0205	8.878e-10	+++
938	AC(14:2)	AC	rs460089	5	131629772	G	C	-0.140403	0.0242787	7.97333e-09	-0.088	0.0383	0.02144	-0.1254	0.0205	9.63e-10	+++
939	AC(14:2)	AC	rs460271	5	131630062	G	C	-0.141591	0.0242634	5.84014e-09	-0.0779	0.0382	0.04163	-0.1233	0.0205	1.76e-09	+++
940	AC(14:2)	AC	rs419291	5	131633355	C	T	-0.127659	0.0229772	2.92222e-08	-0.0923	0.036	0.01025	-0.1174	0.0194	1.328e-09	+++
941	AC(14:2)	AC	rs270612	5	131637338	A	G	-0.142346	0.0240965	3.79792e-09	-0.0857	0.0379	0.0239	-0.126	0.0203	5.742e-10	---
942	AC(14:2)	AC	rs272838	5	131638817	T	C	0.165904	0.0290205	1.19722e-08	0.0606	0.0463	0.1907	0.1363	0.0246	3.029e-08	+++
943	AC(14:2)	AC	rs270613	5	131640583	G	A	-0.128058	0.0227451	1.91779e-08	-0.1045	0.036	0.003731	-0.1213	0.0192	2.81e-10	+++
944	AC(14:2)	AC	rs270614	5	131640813	A	G	-0.143635	0.0240988	2.75856e-09	-0.0857	0.0379	0.0239	-0.127	0.0203	4.322e-10	---
945	AC(14:2)	AC	rs270615	5	131641573	C	G	-0.144097	0.0241046	2.47716e-09	-0.0859	0.0379	0.02356	-0.1274	0.0203	3.851e-10	---
946	AC(14:2)	AC	rs270608	5	131648406	T	C	-0.143771	0.024022	2.38867e-09	-0.08	0.038	0.03524	-0.1256	0.0203	6.243e-10	---
947	AC(14:2)	AC	rs270607	5	131649186	G	A	-0.137781	0.023875	8.58841e-09	-0.0807	0.0378	0.03257	-0.1215	0.0202	1.745e-09	+++
948	AC(14:2)	AC	rs270606	5	131650867	G	A	-0.141969	0.0240911	4.14167e-09	-0.0844	0.0379	0.02598	-0.1254	0.0203	6.909e-10	+++
949	AC(14:2)	AC	rs270605	5	131651811	T	C	-0.128889	0.0227361	1.53526e-08	-0.1034	0.036	0.00411	-0.1216	0.0192	2.522e-10	---
950	AC(14:2)	AC	rs156322	5	131653925	T	C	-0.142134	0.0240665	3.83304e-09	-0.0828	0.038	0.02936	-0.1251	0.0203	7.509e-10	---
951	AC(14:2)	AC	rs270603	5	131655417	C	G	-0.141842	0.0240584	4.07474e-09	-0.0844	0.0379	0.02598	-0.1254	0.0203	6.777e-10	---
952	AC(14:2)	AC	rs682821	5	131655540	C	T	-0.142126	0.024067	3.84478e-09	-0.0844	0.0379	0.02598	-0.1256	0.0203	6.442e-10	+++
953	AC(14:2)	AC	rs272842	5	131656517	G	A	-0.128346	0.0227192	1.72079e-08	-0.1034	0.036	0.00411	-0.1213	0.0192	2.805e-10	+++
954	AC(14:2)	AC	rs270602	5	131656700	C	T	-0.129266	0.0228359	1.60209e-08	-0.0878	0.036	0.01471	-0.1174	0.0193	1.152e-09	+++
955	AC(14:2)	AC	rs270601	5	131656997	C	T	-0.14168	0.024054	4.21461e-09	-0.0844	0.0379	0.02598	-0.1253	0.0203	6.979e-10	+++
956	AC(14:2)	AC	rs273917	5	131659618	G	A	-0.142008	0.0240629	3.93589e-09	-0.0738	0.0359	0.03982	-0.1209	0.02	1.475e-09	+++
957	AC(14:2)	AC	rs273916	5	131659830	A	C	-0.141698	0.0240534	4.19186e-09	-0.0738	0.0359	0.03982	-0.1207	0.02	1.555e-09	---
958	AC(14:2)	AC	rs273915	5	131660119	C	G	-0.141698	0.0240534	4.19175e-09	-0.0777	0.036	0.03101	-0.122	0.02	1.08e-09	---
959	AC(14:2)	AC	rs273914	5	131660431	T	A	-0.12835	0.0227191	1.71892e-08	-0.0979	0.0354	0.005672	-0.1195	0.0191	4.143e-10	+++
960	AC(14:2)	AC	rs273913	5	131661156	C	T	-0.129446	0.0227147	1.29129e-08	-0.1033	0.036	0.00415	-0.122	0.0192	2.16e-10	+++
961	AC(14:2)	AC	rs273912	5	131661349	T	G	-0.141137	0.0240662	4.91288e-09	-0.0844	0.0379	0.02598	-0.1249	0.0203	8.012e-10	---
962	AC(14:2)	AC	rs273911	5	131661526	G	C	-0.142002	0.0240632	3.94377e-09	-0.0844	0.0379	0.02598	-0.1255	0.0203	6.586e-10	+++
963	AC(14:2)	AC	rs272894	5	131662460	T	C	-0.128347	0.0227192	1.72005e-08	-0.1034	0.036	0.00411	-0.1213	0.0192	2.804e-10	---
964	AC(14:2)	AC	rs272893	5	131663062	C	T	-0.129266	0.0228359	1.60209e-08	-0.0878	0.036	0.01471	-0.1174	0.0193	1.152e-09	+++
965	AC(14:2)	AC	rs272892	5	131664349	T	C	-0.141713	0.024054	4.18051e-09	-0.0844	0.0379	0.02598	-0.1253	0.0203	6.929e-10	---
966	AC(14:2)	AC	rs272891	5	131664394	T	G	-0.14183	0.0240626	4.1128e-09	-0.0844	0.0379	0.02598	-0.1254	0.0203	6.836e-10	---
967	AC(14:2)	AC	rs272889	5	131665378	G	A	-0.129196	0.0228381	1.63586e-08	-0.0886	0.036	0.0139	-0.1175	0.0193	1.096e-09	+++
968	AC(14:2)	AC	rs272888	5	131665423	C	T	-0.141635	0.0240546	4.26721e-09	-0.0844	0.0379	0.02598	-0.1252	0.0203	7.056e-10	+++
969	AC(14:2)	AC	rs272887	5	131665713	G	A	-0.142567	0.0240502	3.35699e-09	-0.0844	0.0379	0.02598	-0.1259	0.0203	5.698e-10	+++
970	AC(14:2)	AC	rs272886	5	131665840	C	T	-0.128328	0.0227192	1.72847e-08	-0.1034	0.036	0.00411	-0.1212	0.0192	2.817e-10	+++
971	AC(14:2)	AC	rs272885	5	131667736	G	A	-0.141694	0.0240535	4.19737e-09	-0.0844	0.0379	0.02598	-0.1253	0.0203	6.953e-10	+++
972	AC(14:2)	AC	rs272884	5	131668654	C	G	-0.128346	0.0227192	1.72079e-08	-0.1034	0.036	0.00411	-0.1213	0.0192	2.805e-10	---
973	AC(14:2)	AC	rs272883	5	131668698	G	A	-0.141694	0.0240534	4.19665e-09	-0.0844	0.0379	0.02598	-0.1253	0.0203	6.952e-10	+++
974	AC(14:2)	AC	rs272882	5	131669161	T	G	-0.141694	0.0240534	4.19665e-09	-0.0844	0.0379	0.02598	-0.1253	0.0203	6.952e-10	---
975	AC(14:2)	AC	rs272881	5	131669264	A	G	-0.128342	0.0227194	1.72289e-08	-0.1034	0.036	0.00411	-0.1213	0.0192	2.808e-10	---
976	AC(14:2)	AC	rs149218	5	131669690	T	C	-0.129266	0.0228359	1.60209e-08	-0.0878	0.036	0.01471	-0.1174	0.0193	1.152e-09	---
977	AC(14:2)	AC	rs272880	5	131670178	T	C	-0.142006	0.024063	3.93867e-09	-0.0844	0.0379	0.02598	-0.1255	0.0203	6.578e-10	---
978	AC(14:2)	AC	rs272879	5	131670546	G	C	-0.12836	0.0227195	1.71544e-08	-0.1034	0.036	0.00411	-0.1213	0.0192	2.797e-10	+++
979	AC(14:2)	AC	rs272878	5	131671769	C	T	-0.141693	0.0240535	4.1973e-09	-0.0844	0.0379	0.02598	-0.1253	0.0203	6.953e-10	+++
980	AC(14:2)	AC	rs272877	5	131674260	G	A	-0.141694	0.0240535	4.19638e-09	-0.0844	0.0379	0.02598	-0.1253	0.0203	6.952e-10	+++
981	AC(14:2)	AC	rs272875	5	131674888	C	T	-0.128368	0.0227191	1.71083e-08	-0.1061	0.036	0.003252	-0.122	0.0192	2.165e-10	+++
982	AC(14:2)	AC	rs272874	5	131675046	T	C	-0.129266	0.0228359	1.60209e-08	-0.0878	0.036	0.01471	-0.1174	0.0193	1.152e-09	---
983	AC(14:2)	AC	rs272872	5	131675864	G	A	-0.141694	0.0240534	4.19665e-09	-0.0844	0.0379	0.02598	-0.1253	0.0203	6.952e-10	+++
984	AC(14:2)	AC	rs272871	5	131676688	G	T	-0.129272	0.022836	1.59968e-08	-0.0878	0.036	0.01471	-0.1174	0.0193	1.151e-09	+++
985	AC(14:2)	AC	rs272870	5	131677073	T	C	-0.141692	0.0240535	4.19844e-09	-0.0844	0.0379	0.02598	-0.1253	0.0203	6.955e-10	---
986	AC(14:2)	AC	rs272869	5	131677997	G	A	-0.129266	0.0228359	1.60209e-08	-0.0878	0.036	0.01471	-0.1174	0.0193	1.152e-09	+++
987	AC(14:2)	AC	rs4705933	5	131678412	A	G	-0.128328	0.0227192	1.72847e-08	-0.1034	0.036	0.00411	-0.1212	0.0192	2.817e-10	---
988	AC(14:2)	AC	rs272868	5	131680751	G	C	-0.141692	0.0240535	4.19947e-09	-0.0844	0.0379	0.02598	-0.1253	0.0203	6.956e-10	+++
989	AC(14:2)	AC	rs272867	5	131681057	A	G	-0.128328	0.0227192	1.72847e-08	-0.1034	0.036	0.00411	-0.1212	0.0192	2.817e-10	---
990	AC(14:2)	AC	rs272865	5	131681926	A	T	-0.128322	0.0227194	1.73174e-08	-0.1034	0.036	0.00411	-0.1212	0.0192	2.822e-10	---
991	AC(14:2)	AC	rs166635	5	131684042	A	G	-0.141695	0.0240536	4.19686e-09	-0.0853	0.0387	0.02763	-0.126	0.0204	6.989e-10	---
992	AC(14:2)	AC	rs272860	5	131684175	G	C	-0.128298	0.0227203	1.74458e-08	-0.1032	0.036	0.004209	-0.1212	0.0192	2.916e-10	+++
993	AC(14:2)	AC	rs272859	5	131684256	C	T	-0.141673	0.0240543	4.22405e-09	-0.0844	0.0379	0.02598	-0.1253	0.0203	6.993e-10	+++
994	AC(14:2)	AC	rs272857	5	131685297	A	G	-0.129333	0.0228372	1.57814e-08	-0.0893	0.036	0.01311	-0.1178	0.0193	9.895e-10	---
995	AC(14:2)	AC	rs272856	5	131687081	C	G	-0.141692	0.0240535	4.19893e-09	-0.0844	0.0379	0.02598	-0.1253	0.0203	6.956e-10	---
996	AC(14:2)	AC	rs272855	5	131687175	T	C	-0.141808	0.0240621	4.13215e-09	-0.0844	0.0379	0.02598	-0.1253	0.0203	6.864e-10	---
997	AC(14:2)	AC	rs272854	5	131688017	T	C	-0.142003	0.0240631	3.94168e-09	-0.0844	0.0379	0.02598	-0.1255	0.0203	6.583e-10	---
998	AC(14:2)	AC	rs169256	5	131688533	C	T	-0.141692	0.0240535	4.19848e-09	-0.0844	0.0379	0.02598	-0.1253	0.0203	6.955e-10	+++
999	AC(14:2)	AC	rs272853	5	131688561	G	A	-0.14257	0.0240507	3.35696e-09	-0.0844	0.0379	0.02598	-0.1259	0.0203	5.698e-10	+++
1000	AC(14:2)	AC	rs272852	5	131688767	A	G	-0.128337	0.0227204	1.72751e-08	-0.1032	0.036	0.004209	-0.1212	0.0192	2.888e-10	---
1001	AC(14:2)	AC	rs272851	5	131688964	G	A	-0.141736	0.0240605	4.19658e-09	-0.0844	0.0379	0.02598	-0.1253	0.0203	6.959e-10	+++
1002	AC(14:2)	AC	rs272850	5	131689123	G	A	-0.141694	0.0240535	4.1964e-09	-0.0844	0.0379	0.02598	-0.1253	0.0203	6.952e-10	+++
1003	AC(14:2)	AC	rs272849	5	131690241	G	A	-0.129125	0.0228397	1.66927e-08	-0.0894	0.036	0.01298	-0.1177	0.0193	1.03e-09	+++
1004	AC(14:2)	AC	rs273902	5	131692966	A	G	-0.129119	0.02284	1.67231e-08	-0.0894	0.036	0.01298	-0.1177	0.0193	1.032e-09	---
1005	AC(14:2)	AC	rs183894	5	131693057	C	T	-0.12924	0.0228425	1.62781e-08	-0.0894	0.036	0.01298	-0.1178	0.0193	1.007e-09	+++
1006	AC(14:2)	AC	rs4705938	5	131694077	C	T	-0.102925	0.0217785	2.42897e-06	-0.1018	0.0356	0.004273	-0.1026	0.0186	3.341e-08	+++
1007	AC(14:2)	AC	rs273901	5	131694360	T	G	-0.141694	0.0240534	4.19665e-09	-0.0844	0.0379	0.02598	-0.1253	0.0203	6.952e-10	---
1008	AC(14:2)	AC	rs273900	5	131694606	A	G	-0.128329	0.022721	1.73266e-08	-0.1032	0.036	0.004209	-0.1212	0.0192	2.897e-10	---
1009	AC(14:2)	AC	rs273899	5	131695178	A	G	-0.141694	0.0240534	4.19665e-09	-0.0844	0.0379	0.02598	-0.1253	0.0203	6.952e-10	---
1010	AC(14:2)	AC	rs274546	5	131699867	G	A	-0.129109	0.0228407	1.67849e-08	-0.0894	0.036	0.01298	-0.1177	0.0193	1.035e-09	+++
1011	AC(14:2)	AC	rs200837	5	131699958	A	G	-0.141513	0.0240538	4.39219e-09	-0.0844	0.0379	0.02587	-0.1251	0.0203	7.223e-10	---
1012	AC(14:2)	AC	rs388891	5	131700794	G	C	-0.141513	0.0240537	4.39209e-09	-0.0844	0.0379	0.02587	-0.1251	0.0203	7.222e-10	+++
1013	AC(14:2)	AC	rs367805	5	131701279	C	T	-0.137587	0.0238424	8.59823e-09	-0.0772	0.0378	0.04098	-0.1204	0.0202	2.363e-09	+++
1014	AC(14:2)	AC	rs1644283	5	131701595	G	A	-0.141513	0.0240537	4.39198e-09	-0.0844	0.0379	0.02587	-0.1251	0.0203	7.222e-10	+++
1015	AC(14:2)	AC	rs441969	5	131702120	A	G	-0.133233	0.0228967	6.37602e-09	-0.107	0.0364	0.003246	-0.1258	0.0194	8.448e-11	---
1016	AC(14:2)	AC	rs2631372	5	131703578	C	G	0.141513	0.0240537	4.39228e-09	0.0844	0.0379	0.02587	0.1251	0.0203	7.222e-10	+++
1017	AC(14:2)	AC	rs2631371	5	131703691	A	G	0.142002	0.0240631	3.9427e-09	0.0844	0.0379	0.02598	0.1255	0.0203	6.584e-10	+++
1018	AC(14:2)	AC	rs2631370	5	131703776	C	T	0.128214	0.0227249	1.7936e-08	0.1018	0.036	0.00473	0.1207	0.0192	3.404e-10	---
1019	AC(14:2)	AC	rs2569265	5	131704519	C	T	0.141511	0.024055	4.40182e-09	0.0844	0.0379	0.02587	0.1251	0.0203	7.238e-10	---
1020	AC(14:2)	AC	rs2631369	5	131705266	C	G	0.141028	0.0240459	4.90507e-09	0.0844	0.0379	0.02598	0.1248	0.0203	7.97e-10	+++
1021	AC(14:2)	AC	rs2631368	5	131705297	G	T	0.141692	0.0240536	4.19948e-09	0.0844	0.0379	0.02598	0.1253	0.0203	6.956e-10	---
1022	AC(14:2)	AC	rs2631365	5	131705949	C	T	0.128231	0.0227273	1.79206e-08	0.1032	0.036	0.004179	0.1211	0.0192	2.972e-10	---
1023	AC(14:2)	AC	rs2569266	5	131706791	C	T	0.123346	0.0227731	6.43736e-08	0.1105	0.036	0.002156	0.1197	0.0193	5.051e-10	---
1024	AC(14:2)	AC	rs2631363	5	131707095	G	A	0.124051	0.0228903	6.29521e-08	0.0972	0.036	0.006956	0.1163	0.0193	1.73e-09	---
1025	AC(14:2)	AC	rs2631362	5	131707293	G	A	0.140711	0.024063	5.43731e-09	0.0844	0.0379	0.026	0.1246	0.0203	8.774e-10	---
1026	AC(14:2)	AC	rs2631361	5	131707380	A	C	0.124051	0.0228903	6.29521e-08	0.0972	0.036	0.006956	0.1163	0.0193	1.73e-09	+++
1027	AC(14:2)	AC	rs62384157	5	131707537	G	A	0.168524	0.0286527	4.52635e-09	0.0508	0.0451	0.26	0.1346	0.0242	2.576e-08	---
1028	AC(14:2)	AC	rs2631359	5	131707892	T	C	0.140711	0.024063	5.43731e-09	0.0844	0.0379	0.026	0.1246	0.0203	8.774e-10	+++
1029	AC(14:2)	AC	rs611084	5	131709739	C	A	0.124051	0.0228903	6.29521e-08	0.1031	0.036	0.004154	0.118	0.0193	9.909e-10	---
1030	AC(14:2)	AC	rs610735	5	131709776	C	T	0.124051	0.0228903	6.29521e-08	0.0972	0.036	0.006956	0.1163	0.0193	1.73e-09	---
1031	AC(14:2)	AC	rs582490	5	131710095	A	G	0.140711	0.024063	5.43731e-09	0.0844	0.0379	0.026	0.1246	0.0203	8.774e-10	+++
1032	AC(14:2)	AC	rs581968	5	131710202	A	G	0.140711	0.024063	5.43731e-09	0.0844	0.0379	0.026	0.1246	0.0203	8.774e-10	+++
1033	AC(14:2)	AC	rs274572	5	131710917	G	T	0.140711	0.024063	5.43729e-09	0.0844	0.0379	0.026	0.1246	0.0203	8.774e-10	---
1034	AC(14:2)	AC	rs274571	5	131712125	G	A	0.140711	0.024063	5.43731e-09	0.0844	0.0379	0.026	0.1246	0.0203	8.774e-10	---
1035	AC(14:2)	AC	rs274570	5	131713226	T	C	0.140711	0.024063	5.43731e-09	0.0844	0.0379	0.026	0.1246	0.0203	8.774e-10	+++
1036	AC(14:2)	AC	rs274568	5	131713578	T	C	0.123334	0.0227731	6.45521e-08	0.109	0.036	0.002464	0.1192	0.0192	5.807e-10	+++
1037	AC(14:2)	AC	rs274567	5	131714409	T	C	0.124051	0.0228903	6.29521e-08	0.0972	0.036	0.006956	0.1163	0.0193	1.73e-09	+++
1038	AC(14:2)	AC	rs274566	5	131715011	G	A	0.123445	0.022774	6.29106e-08	0.1114	0.036	0.001979	0.12	0.0192	4.529e-10	---
1039	AC(14:2)	AC	rs274565	5	131715268	C	G	0.123528	0.0227747	6.17045e-08	0.1114	0.036	0.001979	0.1201	0.0192	4.445e-10	+++
1040	AC(14:2)	AC	rs274564	5	131715301	T	C	0.14094	0.0240648	5.15226e-09	0.0844	0.0379	0.026	0.1247	0.0203	8.364e-10	+++
1041	AC(14:2)	AC	rs2516788	5	131715565	C	G	0.124533	0.022894	5.62794e-08	0.0984	0.0359	0.006165	0.117	0.0193	1.368e-09	+++
1042	AC(14:2)	AC	rs183898	5	131716902	G	C	0.141285	0.0240663	4.74068e-09	0.0844	0.0379	0.026	0.125	0.0203	7.767e-10	---
1043	AC(14:2)	AC	rs274563	5	131717859	A	C	0.125004	0.0228959	5.03018e-08	0.0972	0.036	0.006956	0.117	0.0193	1.402e-09	+++
1044	AC(14:2)	AC	rs274561	5	131719228	A	C	0.125277	0.0228953	4.70162e-08	0.0972	0.036	0.006956	0.1172	0.0193	1.315e-09	+++
1045	AC(14:2)	AC	rs274560	5	131719450	C	T	0.125131	0.0228939	4.86324e-08	0.0972	0.036	0.006956	0.1171	0.0193	1.358e-09	---
1046	AC(14:2)	AC	rs274559	5	131720070	G	A	0.124508	0.0227759	4.86352e-08	0.1105	0.036	0.002156	0.1205	0.0193	3.848e-10	---
1047	AC(14:2)	AC	rs635620	5	131720263	G	A	0.141862	0.0240682	4.11796e-09	0.0844	0.0379	0.026	0.1254	0.0203	6.853e-10	---
1048	AC(14:2)	AC	rs635619	5	131720265	A	G	0.141856	0.0240663	4.11379e-09	0.0844	0.0379	0.026	0.1254	0.0203	6.845e-10	+++
1049	AC(14:2)	AC	rs274558	5	131721174	G	A	0.124508	0.0227759	4.86352e-08	0.1105	0.036	0.002156	0.1205	0.0193	3.848e-10	---
1050	AC(14:2)	AC	rs274557	5	131721204	C	T	0.124508	0.0227759	4.86352e-08	0.1105	0.036	0.002156	0.1205	0.0193	3.848e-10	---
1051	AC(14:2)	AC	rs274556	5	131722075	G	A	0.141288	0.0240838	4.85707e-09	0.0844	0.0379	0.02599	0.1249	0.0203	7.959e-10	---
1052	AC(14:2)	AC	rs274555	5	131722951	T	C	0.117576	0.022577	2.01032e-07	0.102	0.0356	0.004223	0.1131	0.0191	3.022e-09	+++
1053	AC(14:2)	AC	rs17689595	5	131732774	A	G	0.167761	0.0285439	4.63768e-09	0.066	0.0462	0.1529	0.1396	0.0243	8.886e-09	+++
1054	AC(14:2)	AC	rs4705857	5	131737030	T	C	0.130899	0.0236409	3.29254e-08	0.1005	0.0375	0.007317	0.1222	0.02	9.729e-10	+++
1055	AC(14:2)	AC	rs17771891	5	131744202	T	C	0.173163	0.0275213	3.64516e-10	0.0593	0.0434	0.1723	0.1405	0.0232	1.496e-09	+++
1056	AC(14:2)	AC	rs1016988	5	131744574	C	T	0.177232	0.0273901	1.15315e-10	0.0515	0.0431	0.2324	0.1411	0.0231	1.046e-09	---
1057	AC(14:2)	AC	rs7704457	5	131744790	C	T	0.177784	0.0273876	1.00636e-10	0.0563	0.0431	0.1919	0.1428	0.0231	6.448e-10	---
1058	AC(14:2)	AC	rs1003533	5	131755651	T	C	0.172184	0.0274786	4.25196e-10	0.0493	0.0433	0.2554	0.1369	0.0232	3.62e-09	++-
1059	AC(14:2)	AC	rs1981524	5	131756506	T	C	0.172438	0.0274939	4.09591e-10	0.0459	0.0435	0.2907	0.1363	0.0232	4.481e-09	++-
1060	AC(14:2)	AC	rs10900807	5	131757480	C	G	0.174353	0.027547	2.83492e-10	0.05	0.0437	0.2524	0.1389	0.0233	2.469e-09	++-
1061	AC(14:2)	AC	rs2106854	5	131769174	T	C	0.175223	0.027405	1.88711e-10	0.0394	0.0433	0.3631	0.1364	0.0232	3.863e-09	++-
1062	AC(14:2)	AC	rs62385693	5	131773674	C	T	0.174437	0.027406	2.27364e-10	0.041	0.0433	0.3435	0.1363	0.0232	3.968e-09	--+
1063	AC(14:2)	AC	rs11242113	5	131777234	A	G	0.181323	0.0274068	4.39763e-11	0.0413	0.0431	0.3377	0.141	0.0231	1.078e-09	++-
1064	AC(14:2)	AC	rs6874639	5	131778716	G	A	0.180907	0.0273894	4.73053e-11	0.0369	0.043	0.3915	0.1394	0.0231	1.619e-09	--+
1065	AC(14:2)	AC	rs7730247	5	131781288	C	A	0.180525	0.0273833	5.14096e-11	0.0369	0.043	0.3915	0.1391	0.0231	1.725e-09	--+
1066	AC(14:2)	AC	rs1012793	5	131781345	C	G	0.180512	0.0273831	5.15515e-11	0.0266	0.043	0.5363	0.1362	0.0231	3.775e-09	++-
1067	AC(14:2)	AC	rs62385716	5	131783772	T	C	0.23182	0.0429037	6.88339e-08	0.0411	0.0824	0.6182	0.1912	0.0381	5.082e-07	+++
1068	AC(14:2)	AC	rs7718024	5	131785879	C	T	0.183239	0.0274797	3.1086e-11	0.041	0.0432	0.3424	0.1423	0.0232	8.439e-10	--+
1069	AC(14:2)	AC	rs2706383	5	131792402	A	G	0.174845	0.0274663	2.27975e-10	0.0442	0.0433	0.3078	0.1374	0.0232	3.167e-09	++-
1070	AC(14:2)	AC	rs2405528	5	131794298	A	G	0.167397	0.0271934	8.65006e-10	0.0552	0.043	0.1995	0.1353	0.023	3.903e-09	+++
1071	AC(14:2)	AC	rs886286	5	131795597	G	A	0.167377	0.0271795	8.51976e-10	0.0562	0.043	0.1906	0.1356	0.023	3.544e-09	---
1072	AC(14:2)	AC	rs757105	5	131795663	T	C	0.167066	0.027177	9.11998e-10	0.0562	0.043	0.1906	0.1354	0.023	3.745e-09	+++
1073	AC(14:2)	AC	rs2522047	5	131795882	T	G	0.167061	0.0271768	9.13075e-10	0.0562	0.043	0.1906	0.1354	0.023	3.748e-09	+++
1074	AC(14:2)	AC	rs2706393	5	131796067	A	G	0.16705	0.0271765	9.15012e-10	0.0562	0.043	0.1906	0.1354	0.023	3.754e-09	+++
1075	AC(14:2)	AC	rs2522050	5	131796609	T	C	0.167061	0.027183	9.20423e-10	0.0562	0.043	0.1906	0.1354	0.023	3.78e-09	+++
1076	AC(14:2)	AC	rs2706395	5	131796803	T	A	0.167028	0.0271755	9.1875e-10	0.0562	0.043	0.1906	0.1354	0.023	3.764e-09	---
1077	AC(14:2)	AC	rs2522054	5	131799526	T	G	0.174492	0.0274624	2.46912e-10	0.0451	0.0432	0.2964	0.1373	0.0232	3.158e-09	++-
1078	AC(14:2)	AC	rs2706339	5	131800105	T	G	0.174385	0.0274562	2.5089e-10	0.0451	0.0432	0.2964	0.1372	0.0232	3.194e-09	++-
1079	AC(14:2)	AC	rs2522056	5	131801726	A	G	0.174123	0.0274371	2.59408e-10	0.0451	0.0432	0.2964	0.1371	0.0232	3.263e-09	++-
1080	AC(14:2)	AC	rs2522060	5	131804025	G	C	0.171357	0.0274638	5.13328e-10	0.0451	0.0432	0.2964	0.1351	0.0232	5.662e-09	--+
1081	AC(14:2)	AC	rs2522061	5	131804045	T	G	0.171545	0.0274719	4.97448e-10	0.0451	0.0432	0.2964	0.1352	0.0232	5.531e-09	++-
1082	AC(14:2)	AC	rs2706373	5	131804256	T	C	0.171429	0.0274691	5.08936e-10	0.0451	0.0432	0.2964	0.1351	0.0232	5.628e-09	++-
1083	AC(14:2)	AC	rs2522062	5	131805416	G	A	0.171601	0.0274733	4.92531e-10	0.0452	0.0433	0.2966	0.1353	0.0232	5.468e-09	--+
1084	AC(14:2)	AC	rs2522063	5	131805591	T	G	0.17157	0.0274719	4.95055e-10	0.0451	0.0432	0.2964	0.1352	0.0232	5.506e-09	++-
1085	AC(14:2)	AC	rs2706379	5	131805735	T	C	0.171553	0.0274712	4.96502e-10	0.0451	0.0432	0.2964	0.1352	0.0232	5.518e-09	++-
1086	AC(14:2)	AC	rs2522064	5	131806488	A	G	0.171545	0.0274881	5.10004e-10	0.0443	0.0433	0.3059	0.135	0.0232	5.992e-09	++-
1087	AC(14:2)	AC	rs2057655	5	131807624	A	G	0.170413	0.0275741	7.48602e-10	0.043	0.0434	0.3217	0.1337	0.0233	9.072e-09	++-
1088	AC(14:2)	AC	rs2706381	5	131810619	T	C	0.170931	0.0276383	7.2962e-10	0.0374	0.0441	0.3956	0.1332	0.0234	1.267e-08	++-
1089	AC(15:0) (a)	AC	rs28415528	1	151879761	A	G	0.0717998	0.0234301	0.00219402	0.2238	0.0367	1.072e-09	0.1158	0.0197	4.499e-09	+++
1090	AC(15:0) (a)	AC	rs9943251	1	151917115	A	G	0.0714781	0.0235386	0.00240698	0.2252	0.0369	1.043e-09	0.1159	0.0198	5.147e-09	+++
1091	AC(15:0) (a)	AC	rs16833668	1	151918164	A	C	0.0714232	0.0235397	0.0024268	0.2254	0.0369	1.017e-09	0.1159	0.0198	5.158e-09	+++
1092	AC(15:0) (a)	AC	rs7538652	1	151920040	T	G	0.0714496	0.0235411	0.00241928	0.225	0.0369	1.056e-09	0.1159	0.0198	5.202e-09	+++
1093	AC(15:0) (a)	AC	rs16833669	1	151920539	T	A	0.0720284	0.023551	0.00223887	0.225	0.0369	1.056e-09	0.1163	0.0198	4.604e-09	---
1094	AC(15:0) (a)	AC	rs61817724	1	151921111	C	A	0.0715913	0.023557	0.00238749	0.225	0.0369	1.056e-09	0.116	0.0199	5.066e-09	---
1095	AC(15:0) (a)	AC	rs16833670	1	151922513	G	A	0.0708776	0.0235531	0.00263462	0.227	0.037	8.284e-10	0.1159	0.0199	5.335e-09	---
1096	AC(15:0) (a)	AC	rs2337685	1	151923919	T	C	0.0716845	0.023554	0.00235356	0.227	0.037	8.284e-10	0.1165	0.0199	4.485e-09	+++
1097	AC(15:0) (a)	AC	rs6675930	1	151924753	T	C	0.0717467	0.0235545	0.00233357	0.2274	0.0369	7.349e-10	0.1168	0.0199	4.102e-09	+++
1098	AC(15:0) (a)	AC	rs6693901	1	151925192	C	T	0.0717154	0.0235539	0.00234326	0.2274	0.0369	7.349e-10	0.1167	0.0199	4.129e-09	---
1099	AC(15:0) (a)	AC	rs2337686	1	151925941	C	A	0.071745	0.0235534	0.00233307	0.2274	0.0369	7.349e-10	0.1168	0.0199	4.103e-09	---
1100	AC(15:0) (a)	AC	rs6682605	1	151926457	T	C	0.0717794	0.0235531	0.00232146	0.2274	0.0369	7.349e-10	0.1168	0.0199	4.072e-09	+++
1101	AC(15:0) (a)	AC	rs6695324	1	151926762	T	A	0.071829	0.0235536	0.00230573	0.2274	0.0369	7.349e-10	0.1168	0.0199	4.029e-09	---
1102	AC(15:0) (a)	AC	rs57785325	1	151928471	G	A	0.0718622	0.0235525	0.00229386	0.2247	0.0369	1.125e-09	0.1161	0.0199	4.941e-09	---
1103	AC(15:0) (a)	AC	rs6684114	1	151928715	G	A	0.0719078	0.0235527	0.00227934	0.2247	0.0369	1.125e-09	0.1161	0.0199	4.893e-09	---
1104	AC(15:0) (a)	AC	rs6587634	1	151929022	T	G	0.0719522	0.0235533	0.00226564	0.2247	0.0369	1.125e-09	0.1162	0.0199	4.847e-09	+++
1105	AC(15:0) (a)	AC	rs6693388	1	151930645	C	T	0.0719959	0.0235528	0.00225126	0.2247	0.0369	1.125e-09	0.1162	0.0199	4.801e-09	---
1106	AC(15:0) (a)	AC	rs6693396	1	151930673	G	T	0.0720263	0.0235523	0.0022411	0.2236	0.0369	1.36e-09	0.1159	0.0199	5.266e-09	---
1107	AC(15:0) (a)	AC	rs4845719	1	151933360	G	C	0.0646585	0.0233047	0.00555182	0.2264	0.0365	5.556e-10	0.1115	0.0196	1.379e-08	---
1108	AC(15:0) (a)	AC	rs11204919	1	151933799	G	T	0.0647019	0.0233018	0.00551434	0.2265	0.0365	5.466e-10	0.1115	0.0196	1.35e-08	---
1109	AC(15:0) (a)	AC	rs11204920	1	151933962	C	T	0.0647317	0.0233009	0.00549092	0.2265	0.0365	5.466e-10	0.1116	0.0196	1.341e-08	---
1110	AC(15:0) (a)	AC	rs2932580	1	151934077	G	C	0.0640503	0.0233046	0.00601307	0.2214	0.0366	1.466e-09	0.1094	0.0197	2.6e-08	---
1111	AC(15:0) (a)	AC	rs902313	1	151935380	A	T	0.0647776	0.0232952	0.00544632	0.2268	0.0365	5.054e-10	0.1117	0.0196	1.268e-08	+++
1112	AC(15:0) (a)	AC	rs6662611	1	151936485	G	A	0.0648072	0.0232925	0.00541969	0.2273	0.0364	4.201e-10	0.112	0.0196	1.122e-08	---
1113	AC(15:0) (a)	AC	rs6662728	1	151936578	G	A	0.0647704	0.0232932	0.00544746	0.2268	0.0365	5.054e-10	0.1117	0.0196	1.27e-08	---
1114	AC(15:0) (a)	AC	rs6587635	1	151938055	C	T	0.0643111	0.0233069	0.00581561	0.2217	0.0365	1.29e-09	0.1098	0.0196	2.265e-08	---
1115	AC(15:0) (a)	AC	rs6587636	1	151938080	G	A	0.064238	0.0233085	0.00587485	0.2217	0.0365	1.29e-09	0.1098	0.0196	2.3e-08	---
1116	AC(15:0) (a)	AC	rs6587637	1	151938131	G	A	0.0639677	0.0233393	0.00615374	0.2261	0.0364	5.339e-10	0.1112	0.0197	1.535e-08	---
1117	AC(15:0) (a)	AC	rs6587638	1	151938138	A	G	0.0639709	0.0233388	0.00614997	0.2261	0.0364	5.339e-10	0.1112	0.0197	1.534e-08	+++
1118	AC(15:0) (a)	AC	rs7554832	1	151938585	A	T	0.0648261	0.0232858	0.00539296	0.2245	0.0364	6.829e-10	0.1112	0.0196	1.42e-08	+++
1119	AC(15:0) (a)	AC	rs7541099	1	151938763	T	C	0.0648657	0.0232831	0.00535959	0.2264	0.0363	4.636e-10	0.1119	0.0196	1.146e-08	+++
1120	AC(15:0) (a)	AC	rs6703465	1	151939567	G	A	0.0647825	0.0232776	0.00540808	0.2244	0.0364	6.669e-10	0.1112	0.0196	1.405e-08	---
1121	AC(15:0) (a)	AC	rs6703772	1	151939856	G	A	0.0663603	0.0234423	0.00466511	0.2236	0.0364	8.151e-10	0.1124	0.0197	1.161e-08	---
1122	AC(15:0) (a)	AC	rs6691212	1	151939857	G	C	0.0663993	0.0234427	0.00464155	0.2236	0.0364	8.151e-10	0.1125	0.0197	1.152e-08	---
1123	AC(15:0) (a)	AC	rs6657658	1	151939864	C	T	0.0663909	0.0234407	0.00464342	0.2236	0.0364	8.151e-10	0.1125	0.0197	1.153e-08	---
1124	AC(15:0) (a)	AC	rs971887	1	151943497	A	G	0.0643955	0.0232608	0.00565639	0.2244	0.0364	6.669e-10	0.1109	0.0196	1.52e-08	+++
1125	AC(15:0) (a)	AC	rs16833728	1	151945779	C	G	0.0644157	0.0232636	0.00564724	0.2244	0.0364	6.669e-10	0.1109	0.0196	1.514e-08	+++
1126	AC(15:0) (a)	AC	rs6587640	1	151955230	T	C	0.0645502	0.0231477	0.00531491	0.2265	0.0363	4.587e-10	0.1113	0.0195	1.197e-08	+++
1127	AC(15:0) (a)	AC	rs34050111	1	151993313	T	C	-	-	-	0.2156	0.0383	1.743e-08	0.2156	0.0383	1.743e-08	?++
1128	AC(15:0) (a)	AC	rs270615	5	131641573	C	G	-0.129118	0.0239696	7.74728e-08	-0.0312	0.038	0.4111	-0.1012	0.0203	5.902e-07	---
1129	AC(15:0) (a)	AC	rs270608	5	131648406	T	C	-0.129514	0.0238937	6.39899e-08	-0.0312	0.0381	0.4121	-0.1017	0.0202	4.976e-07	---
1130	AC(15:0) (a)	AC	rs2011082	6	110734999	T	G	0.193343	0.0264298	3.28881e-13	0.0488	0.0562	0.3852	0.1672	0.0239	2.765e-12	+?+
1131	AC(15:0) (a)	AC	rs761590	6	110751484	G	A	0.174376	0.0304762	1.20913e-08	0.0371	0.0521	0.4763	0.1393	0.0263	1.173e-07	--+
1132	AC(15:0) (a)	AC	rs12210538	6	110760008	G	A	-0.235273	0.025325	2.47713e-20	-0.0515	0.0433	0.2341	-0.1884	0.0219	6.705e-18	+++
1133	AC(15:0) (a)	AC	rs72939920	6	110762453	T	A	-0.232202	0.0254663	1.20149e-19	-0.0533	0.0432	0.2173	-0.186	0.0219	2.25e-17	+++
1134	AC(15:0) (a)	AC	rs112174035	6	110797576	C	T	-0.2209	0.0280525	4.58288e-15	-0.0087	0.0454	0.8486	-0.1622	0.0239	1.064e-11	+-+
1135	AC(15:0) (a)	AC	rs12216013	6	110798515	G	A	0.147674	0.0237134	5.43214e-10	0.064	0.0389	0.1004	0.125	0.0203	6.687e-10	---
1136	AC(15:0) (a)	AC	rs7763445	6	110798704	A	G	0.147525	0.0237023	5.54145e-10	0.0642	0.039	0.09989	0.125	0.0203	6.693e-10	+++
1137	AC(15:0) (a)	AC	rs7763591	6	110798785	C	G	0.147975	0.0232048	2.09211e-10	0.0669	0.0383	0.08031	0.1262	0.0198	2.026e-10	+++
1138	AC(15:0) (a)	AC	rs7763781	6	110798964	T	G	0.14291	0.0231789	8.00369e-10	0.0714	0.0379	0.05995	0.1235	0.0198	4.319e-10	+++
1139	AC(15:0) (a)	AC	rs6928152	6	110799116	T	C	0.155582	0.0237933	6.96878e-11	0.0134	0.0386	0.7287	0.1164	0.0203	9.072e-09	+-+
1140	AC(15:0) (a)	AC	rs6908165	6	110799138	G	T	0.175846	0.025136	3.25202e-12	0.0196	0.0405	0.6284	0.1324	0.0214	5.71e-10	-+-
1141	AC(15:0) (a)	AC	rs6928183	6	110799201	G	A	0.188858	0.0262371	7.64758e-13	0.008	0.0428	0.8524	0.1394	0.0224	4.577e-10	-+-
1142	AC(15:0) (a)	AC	rs2188553	6	110821915	A	G	-0.184168	0.0274445	2.1804e-11	0.0322	0.0437	0.4611	-0.123	0.0232	1.215e-07	-+-
1143	AC(15:0) (a)	AC	rs12204497	6	110822513	G	A	-0.184079	0.0274423	2.22125e-11	0.0319	0.0437	0.4648	-0.123	0.0232	1.21e-07	+-+
1144	AC(15:0) (a)	AC	rs12192761	6	110822793	A	G	-0.184089	0.0274404	2.20816e-11	0.0319	0.0437	0.4648	-0.123	0.0232	1.204e-07	-+-
1145	AC(15:0) (a)	AC	rs9487435	6	110825075	A	G	-0.148824	0.0251117	3.34059e-09	0.0036	0.0401	0.9274	-0.1058	0.0213	6.582e-07	-+-
1146	AC(15:0) (a)	AC	rs9481083	6	110827882	T	C	-0.151486	0.0250656	1.63365e-09	0.0035	0.0399	0.9292	-0.1076	0.0212	3.959e-07	-+-
1147	AC(15:0) (a)	AC	rs12215879	6	110828403	G	A	-0.183206	0.0273966	2.55325e-11	0.0253	0.0435	0.5609	-0.124	0.0232	8.909e-08	+-+
1148	AC(15:0) (a)	AC	rs12204287	6	110829335	T	C	-0.183368	0.0274104	2.50833e-11	0.0301	0.0435	0.4893	-0.1227	0.0232	1.216e-07	-+-
1149	AC(15:0) (a)	AC	rs12204339	6	110829434	T	C	-0.183444	0.0274107	2.46292e-11	0.027	0.0435	0.5348	-0.1236	0.0232	9.818e-08	-+-
1150	AC(15:0) (a)	AC	rs72944036	6	110836112	A	G	-0.18555	0.0280856	4.39293e-11	0.0264	0.0449	0.5559	-0.1259	0.0238	1.229e-07	-++
1151	AC(15:0) (a)	AC	rs1171617	10	61467182	T	G	0.14435	0.0258126	2.36251e-08	0.0456	0.0426	0.2842	0.1179	0.0221	9.384e-08	+++
1152	AC(15:0) (a)	AC	rs1171616	10	61468589	T	G	0.146121	0.0258313	1.63013e-08	0.0501	0.0426	0.2401	0.1203	0.0221	5.134e-08	+++
1153	AC(15:0) (a)	AC	rs1171615	10	61469090	T	C	0.144054	0.0259081	2.83828e-08	0.0511	0.0427	0.231	0.119	0.0221	7.689e-08	+++
1154	AC(15:0) (a)	AC	rs1171614	10	61469538	C	T	0.143997	0.0259069	2.8697e-08	0.0508	0.0426	0.2338	0.1188	0.0221	7.952e-08	---
1155	AC(15:0) (b)	AC	rs146128668	4	131186360	T	A	0.442542	0.0802168	3.65947e-08	-0.1798	0.1642	0.2735	0.3227	0.0721	7.586e-06	-++
1156	AC(15:0) (b)	AC	rs11950815	5	130955487	A	G	-0.123219	0.023274	1.26124e-07	-0.1075	0.048	0.02511	-0.1202	0.0209	9.414e-09	-?-
1157	AC(15:0) (b)	AC	rs152815	5	131026218	A	G	-0.120797	0.0230444	1.67323e-07	-0.0793	0.0371	0.03249	-0.1092	0.0196	2.392e-08	---
1158	AC(15:0) (b)	AC	rs12523195	5	131062407	C	T	-0.118709	0.0228825	2.23818e-07	-0.0855	0.0369	0.02049	-0.1095	0.0194	1.803e-08	+++
1159	AC(15:0) (b)	AC	rs35403253	5	131080960	T	C	-0.120293	0.0229617	1.7015e-07	-0.0867	0.0369	0.01877	-0.1109	0.0195	1.274e-08	---
1160	AC(15:0) (b)	AC	rs35149731	5	131247790	A	G	-0.1241	0.0230837	8.09092e-08	-0.0989	0.037	0.007515	-0.117	0.0196	2.285e-09	---
1161	AC(15:0) (b)	AC	rs11743803	5	131312238	G	A	-0.118541	0.0229927	2.66316e-07	-0.0977	0.0372	0.00867	-0.1128	0.0196	8.138e-09	+++
1162	AC(15:0) (b)	AC	rs17132288	5	131336105	T	C	-0.122768	0.0219905	2.60552e-08	-0.1147	0.0359	0.001384	-0.1206	0.0187	1.268e-10	---
1163	AC(15:0) (b)	AC	rs10074490	5	131340032	T	C	-0.126762	0.0221081	1.08953e-08	-0.1158	0.0359	0.001247	-0.1237	0.0188	4.875e-11	---
1164	AC(15:0) (b)	AC	rs7714191	5	131341541	C	G	-0.125518	0.0220898	1.47097e-08	-0.1137	0.0359	0.001527	-0.1223	0.0188	8.016e-11	---
1165	AC(15:0) (b)	AC	rs10040809	5	131343017	C	A	-0.122355	0.0220146	2.98902e-08	-0.1156	0.0359	0.00126	-0.1205	0.0188	1.33e-10	+++
1166	AC(15:0) (b)	AC	rs4705908	5	131347520	A	G	-0.125094	0.0221243	1.73767e-08	-0.1163	0.0359	0.001206	-0.1227	0.0188	7.415e-11	---
1167	AC(15:0) (b)	AC	rs2069803	5	131400433	C	T	-0.129299	0.0221333	5.79615e-09	-0.1155	0.0359	0.001282	-0.1255	0.0188	2.693e-11	+++
1168	AC(15:0) (b)	AC	rs10900804	5	131401845	T	C	-0.13192	0.0221478	2.91522e-09	-0.1163	0.0358	0.001143	-0.1276	0.0188	1.232e-11	---
1169	AC(15:0) (b)	AC	rs168681	5	131402450	G	A	-0.121336	0.0226218	8.79214e-08	-0.0774	0.0362	0.03247	-0.109	0.0192	1.332e-08	+++
1170	AC(15:0) (b)	AC	rs3091338	5	131402738	T	C	-0.13129	0.0221552	3.49294e-09	-0.113	0.0357	0.001555	-0.1262	0.0188	2.031e-11	---
1171	AC(15:0) (b)	AC	rs721121	5	131406433	G	T	-0.136258	0.0221317	8.47141e-10	-0.1167	0.0358	0.001117	-0.1309	0.0188	3.636e-12	+++
1172	AC(15:0) (b)	AC	rs4705916	5	131407493	A	C	-0.131045	0.0221471	3.65909e-09	-0.1176	0.0358	0.001016	-0.1273	0.0188	1.373e-11	---
1173	AC(15:0) (b)	AC	rs2069614	5	131407601	C	T	-0.137746	0.0220994	5.22143e-10	-0.1211	0.0358	0.0007089	-0.1331	0.0188	1.418e-12	+++
1174	AC(15:0) (b)	AC	rs2069616	5	131408077	G	A	-0.137077	0.0220853	6.15713e-10	-0.1211	0.0358	0.0007089	-0.1327	0.0188	1.665e-12	+++
1175	AC(15:0) (b)	AC	rs1469149	5	131408842	C	A	-0.113246	0.0222547	3.78326e-07	-0.1136	0.0361	0.001646	-0.1134	0.0189	2.184e-09	+++
1176	AC(15:0) (b)	AC	rs743564	5	131410879	C	T	-0.107394	0.0222697	1.47075e-06	-0.1122	0.036	0.001852	-0.1087	0.0189	9.535e-09	+++
1177	AC(15:0) (b)	AC	rs3852206	5	131415436	A	G	-0.109723	0.0222263	8.26649e-07	-0.1134	0.036	0.001653	-0.1107	0.0189	4.815e-09	---
1178	AC(15:0) (b)	AC	rs27678	5	131417962	T	A	-0.116169	0.0226148	2.95783e-07	-0.0829	0.0359	0.02086	-0.1067	0.0191	2.44e-08	+++
1179	AC(15:0) (b)	AC	rs7721882	5	131418948	G	A	-0.133356	0.0220324	1.59085e-09	-0.1223	0.0357	0.0006133	-0.1303	0.0188	3.655e-12	+++
1180	AC(15:0) (b)	AC	rs3864277	5	131420249	A	G	-0.133772	0.0220547	1.47269e-09	-0.1221	0.0358	0.0006598	-0.1306	0.0188	3.636e-12	---
1181	AC(15:0) (b)	AC	rs31475	5	131420514	A	G	-0.11631	0.0226065	2.83508e-07	-0.0804	0.0359	0.02518	-0.1061	0.0191	2.913e-08	---
1182	AC(15:0) (b)	AC	rs6898270	5	131421190	T	C	-0.134025	0.0220129	1.27625e-09	-0.1223	0.0357	0.0006135	-0.1308	0.0187	2.943e-12	---
1183	AC(15:0) (b)	AC	rs25889	5	131423498	A	G	-0.113682	0.0226052	5.19646e-07	-0.0831	0.0359	0.02056	-0.105	0.0191	4.029e-08	---
1184	AC(15:0) (b)	AC	rs31427	5	131423966	A	G	-0.115915	0.0226222	3.16777e-07	-0.0819	0.0359	0.02233	-0.1062	0.0191	2.812e-08	---
1185	AC(15:0) (b)	AC	rs3846728	5	131436217	A	G	-0.125862	0.0220924	1.33234e-08	-0.098	0.0359	0.006293	-0.1182	0.0188	3.31e-10	---
1186	AC(15:0) (b)	AC	rs10065787	5	131436486	T	G	-0.127299	0.0221381	9.75638e-09	-0.0974	0.0362	0.007204	-0.1192	0.0189	2.826e-10	---
1187	AC(15:0) (b)	AC	rs27437	5	131436961	G	A	-0.118832	0.0223772	1.17688e-07	-0.09	0.0362	0.01304	-0.1109	0.019	5.787e-09	+++
1188	AC(15:0) (b)	AC	rs11749300	5	131462836	C	T	-0.126915	0.0220772	9.87872e-09	-0.0945	0.036	0.008618	-0.1181	0.0188	3.525e-10	+++
1189	AC(15:0) (b)	AC	rs11745929	5	131462918	T	G	-0.126922	0.022077	9.85701e-09	-0.0945	0.036	0.008618	-0.1181	0.0188	3.518e-10	---
1190	AC(15:0) (b)	AC	rs3843503	5	131466629	A	T	-0.142754	0.0221593	1.35061e-10	-0.1118	0.0359	0.001843	-0.1342	0.0189	1.098e-12	---
1191	AC(15:0) (b)	AC	rs715285	5	131485383	G	A	-0.128498	0.022051	6.20477e-09	-0.0936	0.036	0.009239	-0.119	0.0188	2.476e-10	+++
1192	AC(15:0) (b)	AC	rs147237535	5	131496375	A	C	-0.127357	0.0221045	9.152e-09	-0.0944	0.036	0.008743	-0.1183	0.0188	3.349e-10	---
1193	AC(15:0) (b)	AC	rs35696821	5	131508017	T	C	-0.128838	0.0221194	6.30813e-09	-0.0943	0.036	0.008892	-0.1194	0.0189	2.41e-10	---
1194	AC(15:0) (b)	AC	rs10478998	5	131516531	A	G	-0.128855	0.022122	6.30675e-09	-0.095	0.036	0.008224	-0.1196	0.0188	2.211e-10	---
1195	AC(15:0) (b)	AC	rs6896703	5	131521295	G	C	-0.1304	0.0221133	4.10302e-09	-0.0967	0.036	0.007286	-0.1212	0.0188	1.281e-10	+++
1196	AC(15:0) (b)	AC	rs10076758	5	131524299	G	A	-0.129706	0.0221207	5.0097e-09	-0.0968	0.036	0.007209	-0.1207	0.0188	1.527e-10	+++
1197	AC(15:0) (b)	AC	rs2278398	5	131530441	G	A	-0.12935	0.0221283	5.57828e-09	-0.0968	0.036	0.007209	-0.1204	0.0189	1.69e-10	+++
1198	AC(15:0) (b)	AC	rs7701237	5	131534381	T	C	-0.129318	0.0221418	5.74704e-09	-0.0968	0.036	0.007209	-0.1204	0.0189	1.74e-10	---
1199	AC(15:0) (b)	AC	rs3749756	5	131534499	T	C	-0.129357	0.0221502	5.76169e-09	-0.0968	0.036	0.007209	-0.1204	0.0189	1.746e-10	---
1200	AC(15:0) (b)	AC	rs3805683	5	131535125	G	T	-0.130449	0.0221453	4.26327e-09	-0.0968	0.036	0.007209	-0.1212	0.0189	1.316e-10	+++
1201	AC(15:0) (b)	AC	rs4361509	5	131536753	A	G	-0.129594	0.0221582	5.47487e-09	-0.0968	0.036	0.007209	-0.1206	0.0189	1.666e-10	---
1202	AC(15:0) (b)	AC	rs3805681	5	131537860	G	T	-0.129542	0.0221584	5.5701e-09	-0.0961	0.0361	0.007731	-0.1204	0.0189	1.823e-10	+++
1203	AC(15:0) (b)	AC	rs10075459	5	131541363	G	C	-0.129854	0.022175	5.24087e-09	-0.0968	0.036	0.007209	-0.1208	0.0189	1.602e-10	+++
1204	AC(15:0) (b)	AC	rs10052046	5	131544466	T	G	-0.129755	0.0221825	5.46349e-09	-0.0976	0.0361	0.006914	-0.1209	0.0189	1.575e-10	---
1205	AC(15:0) (b)	AC	rs12653783	5	131545378	G	A	-0.131387	0.0223223	4.38876e-09	-0.0977	0.0362	0.006898	-0.1221	0.019	1.296e-10	+++
1206	AC(15:0) (b)	AC	rs12657965	5	131545387	G	C	-0.131538	0.0223203	4.20119e-09	-0.0977	0.0362	0.006898	-0.1222	0.019	1.244e-10	+++
1207	AC(15:0) (b)	AC	rs3828675	5	131546868	A	G	-0.130104	0.0222037	5.12549e-09	-0.0999	0.0361	0.005645	-0.1218	0.0189	1.186e-10	---
1208	AC(15:0) (b)	AC	rs3792894	5	131547271	A	G	-0.129957	0.0222082	5.38895e-09	-0.0991	0.0361	0.006126	-0.1215	0.0189	1.356e-10	---
1209	AC(15:0) (b)	AC	rs7703009	5	131552385	G	C	-0.131836	0.0222858	3.657e-09	-0.109	0.0363	0.002703	-0.1256	0.019	3.817e-11	+++
1210	AC(15:0) (b)	AC	rs2301579	5	131553340	A	C	-0.131792	0.0222992	3.79421e-09	-0.1104	0.0365	0.002469	-0.126	0.019	3.561e-11	---
1211	AC(15:0) (b)	AC	rs6596070	5	131556174	C	T	-0.133025	0.0223783	3.08363e-09	-0.1066	0.0367	0.003715	-0.1259	0.0191	4.516e-11	+++
1212	AC(15:0) (b)	AC	rs7733502	5	131556203	C	A	-0.132624	0.0223773	3.43126e-09	-0.1066	0.0367	0.003715	-0.1256	0.0191	4.998e-11	+++
1213	AC(15:0) (b)	AC	rs4705849	5	131559199	A	T	-0.14771	0.0221642	3.08765e-11	-0.0965	0.0364	0.007995	-0.1339	0.0189	1.532e-12	---
1214	AC(15:0) (b)	AC	rs72793278	5	131561372	A	C	-0.147573	0.0221384	3.05337e-11	-0.0962	0.0361	0.007728	-0.1336	0.0189	1.49e-12	---
1215	AC(15:0) (b)	AC	rs4705926	5	131561758	T	C	-0.147511	0.0221297	3.05688e-11	-0.0956	0.0361	0.008121	-0.1333	0.0189	1.59e-12	---
1216	AC(15:0) (b)	AC	rs72793280	5	131562900	T	C	-0.14348	0.0221258	1.01337e-10	-0.0953	0.0361	0.008368	-0.1303	0.0189	4.941e-12	---
1217	AC(15:0) (b)	AC	rs113823725	5	131563501	G	C	-0.144405	0.0220555	6.69953e-11	-0.0972	0.0362	0.007202	-0.1316	0.0188	2.765e-12	+++
1218	AC(15:0) (b)	AC	rs111547866	5	131564501	T	C	-0.143517	0.0220492	8.64925e-11	-0.0905	0.036	0.01195	-0.1291	0.0188	6.707e-12	---
1219	AC(15:0) (b)	AC	rs112688207	5	131564636	T	C	-0.143994	0.0220506	7.51818e-11	-0.097	0.0362	0.00731	-0.1313	0.0188	3.128e-12	---
1220	AC(15:0) (b)	AC	rs72793283	5	131566941	A	G	-0.145338	0.0220081	4.59664e-11	-0.1014	0.0362	0.00512	-0.1335	0.0188	1.273e-12	---
1221	AC(15:0) (b)	AC	rs11955347	5	131567924	A	G	-0.145403	0.0219925	4.36513e-11	-0.102	0.0361	0.004765	-0.1337	0.0188	1.118e-12	---
1222	AC(15:0) (b)	AC	rs9791170	5	131569627	C	T	-0.156065	0.0230844	1.61065e-11	-0.1075	0.0371	0.003803	-0.1425	0.0196	3.608e-13	+++
1223	AC(15:0) (b)	AC	rs11741341	5	131570218	G	A	-0.156222	0.0230742	1.50612e-11	-0.1043	0.037	0.004861	-0.1417	0.0196	4.639e-13	+++
1224	AC(15:0) (b)	AC	rs10058655	5	131570896	T	A	-0.145322	0.0219412	4.03391e-11	-0.0999	0.0359	0.00541	-0.133	0.0187	1.229e-12	+++
1225	AC(15:0) (b)	AC	rs10051679	5	131570931	A	T	-0.156391	0.0230586	1.3878e-11	-0.1031	0.0368	0.005121	-0.1414	0.0195	4.692e-13	---
1226	AC(15:0) (b)	AC	rs10036208	5	131571323	C	T	-0.151698	0.0235181	1.24852e-10	-0.0921	0.0374	0.0137	-0.1348	0.0199	1.268e-11	+++
1227	AC(15:0) (b)	AC	rs733300	5	131572243	G	A	-0.152132	0.0234987	1.06825e-10	-0.0924	0.0373	0.01339	-0.1352	0.0199	1.071e-11	+++
1228	AC(15:0) (b)	AC	rs4535443	5	131572561	G	A	-0.152544	0.02349	9.37107e-11	-0.0928	0.0373	0.01273	-0.1356	0.0199	8.977e-12	+++
1229	AC(15:0) (b)	AC	rs2089855	5	131573529	G	A	-0.145623	0.0218685	3.16925e-11	-0.1015	0.0357	0.004519	-0.1336	0.0187	7.943e-13	+++
1230	AC(15:0) (b)	AC	rs12521097	5	131575338	A	G	-0.138328	0.0218001	2.4673e-10	-0.0888	0.0352	0.01172	-0.1246	0.0185	1.795e-11	---
1231	AC(15:0) (b)	AC	rs6863548	5	131575920	A	G	-0.134712	0.0220524	1.09395e-09	-0.0916	0.0357	0.01033	-0.1228	0.0188	5.942e-11	---
1232	AC(15:0) (b)	AC	rs6863213	5	131575932	T	C	-0.144737	0.0219017	4.45799e-11	-0.1015	0.0357	0.004519	-0.1329	0.0187	1.093e-12	---
1233	AC(15:0) (b)	AC	rs11949055	5	131576737	C	T	-0.144777	0.0218771	4.18894e-11	-0.102	0.0358	0.00434	-0.1331	0.0187	9.77e-13	+++
1234	AC(15:0) (b)	AC	rs11952099	5	131576772	G	A	-0.135084	0.0220445	9.72462e-10	-0.0951	0.0359	0.008001	-0.1241	0.0188	3.861e-11	+++
1235	AC(15:0) (b)	AC	rs1588263	5	131577158	C	T	-0.135225	0.0220429	9.31966e-10	-0.0951	0.0359	0.008001	-0.1242	0.0188	3.711e-11	+++
1236	AC(15:0) (b)	AC	rs2136188	5	131577514	T	C	-0.135341	0.0220413	8.99369e-10	-0.0951	0.0359	0.008001	-0.1243	0.0188	3.59e-11	---
1237	AC(15:0) (b)	AC	rs2136187	5	131577894	C	T	-0.135463	0.0220396	8.66475e-10	-0.0951	0.0359	0.008001	-0.1244	0.0188	3.468e-11	+++
1238	AC(15:0) (b)	AC	rs2136186	5	131578265	A	G	-0.135462	0.0220399	8.67015e-10	-0.0949	0.0359	0.008116	-0.1243	0.0188	3.535e-11	---
1239	AC(15:0) (b)	AC	rs4705927	5	131578608	G	C	-0.136163	0.0219827	6.44803e-10	-0.1002	0.0359	0.005333	-0.1264	0.0188	1.606e-11	+++
1240	AC(15:0) (b)	AC	rs4705928	5	131578637	T	C	-0.146638	0.0218768	2.3634e-11	-0.1034	0.0358	0.003861	-0.1349	0.0187	4.98e-13	---
1241	AC(15:0) (b)	AC	rs162908	5	131578955	A	T	-0.135473	0.0220403	8.6498e-10	-0.0936	0.0359	0.009145	-0.124	0.0188	4.059e-11	---
1242	AC(15:0) (b)	AC	rs6890009	5	131580033	A	C	-0.135456	0.022037	8.64321e-10	-0.0936	0.0359	0.009145	-0.124	0.0188	4.054e-11	---
1243	AC(15:0) (b)	AC	rs162907	5	131580152	A	G	-0.154658	0.0234635	4.9194e-11	-0.097	0.0373	0.009301	-0.1383	0.0199	3.305e-12	---
1244	AC(15:0) (b)	AC	rs6871350	5	131580220	C	T	-0.137405	0.0220818	5.37623e-10	-0.0936	0.0359	0.009145	-0.1254	0.0188	2.634e-11	+++
1245	AC(15:0) (b)	AC	rs2171247	5	131580234	T	G	-0.137487	0.0220816	5.24828e-10	-0.0927	0.0359	0.009882	-0.1252	0.0188	2.825e-11	---
1246	AC(15:0) (b)	AC	rs28472559	5	131581611	A	G	-0.135518	0.0220402	8.53556e-10	-0.0936	0.0359	0.009145	-0.124	0.0188	4.011e-11	---
1247	AC(15:0) (b)	AC	rs3844312	5	131582356	T	C	-0.145203	0.0218765	3.67466e-11	-0.1019	0.0358	0.004392	-0.1334	0.0187	8.771e-13	---
1248	AC(15:0) (b)	AC	rs6867282	5	131583120	C	G	-0.135569	0.022045	8.47962e-10	-0.0937	0.0359	0.009066	-0.1241	0.0188	3.948e-11	---
1249	AC(15:0) (b)	AC	rs371709	5	131583240	G	A	-0.15475	0.023477	4.9101e-11	-0.0974	0.0373	0.009049	-0.1385	0.0199	3.192e-12	+++
1250	AC(15:0) (b)	AC	rs112300250	5	131583292	A	G	-0.135611	0.02204	8.30661e-10	-0.0937	0.0359	0.009066	-0.1241	0.0188	3.871e-11	---
1251	AC(15:0) (b)	AC	rs4705929	5	131584178	T	G	-0.135514	0.0220488	8.6682e-10	-0.0955	0.0359	0.007811	-0.1245	0.0188	3.373e-11	---
1252	AC(15:0) (b)	AC	rs7701414	5	131585958	G	A	-0.146474	0.0218781	2.49249e-11	-0.1035	0.0358	0.003806	-0.1348	0.0187	5.153e-13	+++
1253	AC(15:0) (b)	AC	rs4330455	5	131586349	C	T	-0.135575	0.0220516	8.55658e-10	-0.0951	0.0358	0.007841	-0.1244	0.0188	3.38e-11	+++
1254	AC(15:0) (b)	AC	rs3763112	5	131586480	G	A	-0.1356	0.0220587	8.60301e-10	-0.0951	0.0358	0.007841	-0.1245	0.0188	3.401e-11	+++
1255	AC(15:0) (b)	AC	rs334902	5	131586559	G	C	-0.135606	0.0220553	8.5365e-10	-0.0951	0.0358	0.007841	-0.1245	0.0188	3.375e-11	+++
1256	AC(15:0) (b)	AC	rs4594848	5	131586598	A	C	-0.145162	0.0218812	3.75564e-11	-0.1011	0.0357	0.004675	-0.1331	0.0187	9.701e-13	---
1257	AC(15:0) (b)	AC	rs81598	5	131587960	G	C	-0.154684	0.0234946	5.16113e-11	-0.1028	0.0372	0.005731	-0.1399	0.0199	1.896e-12	+++
1258	AC(15:0) (b)	AC	rs7736284	5	131588151	C	T	-0.135541	0.0220556	8.69751e-10	-0.0977	0.0358	0.006334	-0.1251	0.0188	2.666e-11	+++
1259	AC(15:0) (b)	AC	rs4705931	5	131588345	C	T	-0.140183	0.0220703	2.35159e-10	-0.099	0.0357	0.005584	-0.1288	0.0188	6.875e-12	+++
1260	AC(15:0) (b)	AC	rs7727038	5	131590257	T	C	-0.160844	0.0220756	3.87383e-13	-0.1146	0.0356	0.001273	-0.148	0.0188	3.031e-15	---
1261	AC(15:0) (b)	AC	rs17516457	5	131590387	C	T	-0.127489	0.0220634	8.08197e-09	-0.1042	0.0358	0.003655	-0.1211	0.0188	1.161e-10	+++
1262	AC(15:0) (b)	AC	rs7727544	5	131590534	T	C	-0.161017	0.0220792	3.69147e-13	-0.1146	0.0356	0.001273	-0.1481	0.0188	2.899e-15	---
1263	AC(15:0) (b)	AC	rs112537099	5	131591725	G	C	-0.147142	0.0218821	2.04052e-11	-0.1021	0.0358	0.004329	-0.1349	0.0187	4.996e-13	+++
1264	AC(15:0) (b)	AC	rs7720230	5	131592405	G	T	-0.147016	0.0218781	2.10409e-11	-0.1021	0.0358	0.004329	-0.1348	0.0187	5.136e-13	+++
1265	AC(15:0) (b)	AC	rs3900945	5	131592870	C	T	-0.167732	0.0231981	5.68176e-13	-0.1145	0.0367	0.001832	-0.1525	0.0196	7.413e-15	+++
1266	AC(15:0) (b)	AC	rs71583465	5	131594628	C	G	-0.166481	0.023187	8.19204e-13	-0.1149	0.0367	0.001774	-0.1518	0.0196	9.928e-15	---
1267	AC(15:0) (b)	AC	rs162904	5	131595784	C	T	-0.165002	0.0232847	1.60022e-12	-0.1052	0.0371	0.004562	-0.1481	0.0197	5.92e-14	+++
1268	AC(15:0) (b)	AC	rs10076701	5	131596419	C	T	-0.160846	0.0220598	3.73071e-13	-0.1147	0.0356	0.001279	-0.148	0.0188	2.915e-15	+++
1269	AC(15:0) (b)	AC	rs7735891	5	131597005	T	C	-0.149385	0.0218556	9.54676e-12	-0.0997	0.0359	0.005469	-0.136	0.0187	3.266e-13	---
1270	AC(15:0) (b)	AC	rs10463891	5	131597392	G	A	-0.16803	0.0231751	4.90027e-13	-0.1131	0.0369	0.002162	-0.1525	0.0196	7.789e-15	+++
1271	AC(15:0) (b)	AC	rs10463892	5	131598705	C	T	-0.162297	0.0221349	2.73894e-13	-0.1075	0.0356	0.002548	-0.147	0.0188	5.262e-15	+++
1272	AC(15:0) (b)	AC	rs932019	5	131599370	C	T	-0.168346	0.0231728	4.41256e-13	-0.1139	0.0369	0.002003	-0.1529	0.0196	6.439e-15	+++
1273	AC(15:0) (b)	AC	rs4361510	5	131599647	T	C	-0.168362	0.0231723	4.38662e-13	-0.1139	0.0369	0.002003	-0.1529	0.0196	6.404e-15	---
1274	AC(15:0) (b)	AC	rs13357280	5	131600187	G	A	-0.148541	0.0218409	1.20693e-11	-0.101	0.0359	0.004939	-0.1357	0.0187	3.545e-13	+++
1275	AC(15:0) (b)	AC	rs58835386	5	131600559	G	A	-0.163128	0.0221551	2.1864e-13	-0.1075	0.0356	0.002548	-0.1476	0.0188	4.292e-15	+++
1276	AC(15:0) (b)	AC	rs61352298	5	131600589	C	G	-0.16882	0.0231831	3.89159e-13	-0.1139	0.0369	0.002003	-0.1533	0.0196	5.748e-15	---
1277	AC(15:0) (b)	AC	rs1979981	5	131601720	A	G	-0.168414	0.0231624	4.21723e-13	-0.1139	0.0369	0.002003	-0.153	0.0196	6.165e-15	---
1278	AC(15:0) (b)	AC	rs1007602	5	131602166	C	T	-0.168419	0.0231616	4.20394e-13	-0.1139	0.0369	0.002003	-0.153	0.0196	6.147e-15	+++
1279	AC(15:0) (b)	AC	rs4705852	5	131602807	G	A	-0.168395	0.0231669	4.28757e-13	-0.1139	0.0369	0.002003	-0.153	0.0196	6.265e-15	+++
1280	AC(15:0) (b)	AC	rs7736102	5	131604257	A	G	-0.162828	0.0221425	2.33746e-13	-0.1095	0.0356	0.0021	-0.148	0.0188	3.574e-15	---
1281	AC(15:0) (b)	AC	rs6897575	5	131604535	T	C	-0.162872	0.022145	2.3175e-13	-0.1095	0.0356	0.0021	-0.148	0.0188	3.548e-15	---
1282	AC(15:0) (b)	AC	rs270621	5	131605821	A	C	-0.166949	0.0233043	9.20068e-13	-0.1067	0.0372	0.004155	-0.15	0.0198	3.121e-14	---
1283	AC(15:0) (b)	AC	rs55722650	5	131607300	T	C	-0.130279	0.0220054	3.46442e-09	-0.1023	0.036	0.004493	-0.1227	0.0188	6.432e-11	---
1284	AC(15:0) (b)	AC	rs10479000	5	131607402	C	T	-0.149966	0.0218503	7.85534e-12	-0.1036	0.036	0.003969	-0.1374	0.0187	1.823e-13	+++
1285	AC(15:0) (b)	AC	rs162894	5	131611872	G	T	-0.167252	0.023267	7.70965e-13	-0.1082	0.0373	0.003693	-0.1507	0.0197	2.259e-14	+++
1286	AC(15:0) (b)	AC	rs272895	5	131616374	G	A	0.166313	0.0314666	1.32036e-07	0.1012	0.0512	0.04828	0.1485	0.0268	3.07e-08	---
1287	AC(15:0) (b)	AC	rs162892	5	131623250	G	A	-0.19173	0.0235229	4.74851e-16	-0.1174	0.0373	0.001631	-0.1705	0.0199	9.999e-18	+++
1288	AC(15:0) (b)	AC	rs162891	5	131623268	C	T	-0.177717	0.0232844	2.83617e-14	-0.1056	0.0373	0.004612	-0.1575	0.0197	1.534e-15	+++
1289	AC(15:0) (b)	AC	rs7705189	5	131623358	G	A	-0.15308	0.0218805	3.12891e-12	-0.104	0.0359	0.003733	-0.1398	0.0187	7.279e-14	+++
1290	AC(15:0) (b)	AC	rs162890	5	131623658	C	T	-0.170405	0.0234687	4.69742e-13	-0.1272	0.0379	0.0007912	-0.1584	0.02	2.021e-15	+++
1291	AC(15:0) (b)	AC	rs162887	5	131629165	G	A	-0.19646	0.024179	6.14516e-16	-0.1323	0.0382	0.0005271	-0.1781	0.0204	2.807e-18	+++
1292	AC(15:0) (b)	AC	rs460089	5	131629772	G	C	-0.197841	0.0241565	3.62995e-16	-0.132	0.0381	0.00053	-0.179	0.0204	1.75e-18	+++
1293	AC(15:0) (b)	AC	rs460271	5	131630062	G	C	-0.196505	0.0241459	5.52726e-16	-0.1298	0.038	0.0006484	-0.1773	0.0204	3.356e-18	+++
1294	AC(15:0) (b)	AC	rs35260072	5	131630852	C	A	-0.149657	0.021978	1.11948e-11	-0.1279	0.0355	0.0003202	-0.1436	0.0187	1.541e-14	+++
1295	AC(15:0) (b)	AC	rs419291	5	131633355	C	T	-0.185643	0.0228513	6.13851e-16	-0.1152	0.0359	0.001355	-0.1654	0.0193	9.926e-18	+++
1296	AC(15:0) (b)	AC	rs270612	5	131637338	A	G	-0.202591	0.0239668	4.08591e-17	-0.1307	0.0378	0.0005554	-0.182	0.0202	2.505e-19	---
1297	AC(15:0) (b)	AC	rs72795121	5	131638324	A	T	-0.165613	0.0217601	3.40178e-14	-0.1354	0.0356	0.0001405	-0.1574	0.0186	2.269e-17	---
1298	AC(15:0) (b)	AC	rs272838	5	131638817	T	C	0.150589	0.0290422	2.26085e-07	0.0943	0.0462	0.04116	0.1346	0.0246	4.343e-08	+++
1299	AC(15:0) (b)	AC	rs6860806	5	131640536	G	A	-0.159698	0.0217835	2.8035e-13	-0.1414	0.0358	7.976e-05	-0.1548	0.0186	9.271e-17	+++
1300	AC(15:0) (b)	AC	rs270613	5	131640583	G	A	-0.186901	0.0226179	1.97505e-16	-0.1175	0.036	0.001099	-0.1673	0.0192	2.469e-18	+++
1301	AC(15:0) (b)	AC	rs270614	5	131640813	A	G	-0.20351	0.0239686	2.97975e-17	-0.1307	0.0378	0.0005554	-0.1827	0.0202	1.875e-19	---
1302	AC(15:0) (b)	AC	rs270615	5	131641573	C	G	-0.204066	0.0239742	2.48804e-17	-0.1307	0.0379	0.0005581	-0.1831	0.0203	1.6e-19	---
1303	AC(15:0) (b)	AC	rs270608	5	131648406	T	C	-0.205359	0.0238919	1.21382e-17	-0.1302	0.038	0.0006198	-0.1841	0.0202	9.118e-20	---
1304	AC(15:0) (b)	AC	rs270607	5	131649186	G	A	-0.191606	0.0237597	1.01494e-15	-0.1302	0.0377	0.000552	-0.1741	0.0201	4.562e-18	+++
1305	AC(15:0) (b)	AC	rs270606	5	131650867	G	A	-0.200902	0.0239643	7.33262e-17	-0.1276	0.0379	0.0007465	-0.1799	0.0202	6.282e-19	+++
1306	AC(15:0) (b)	AC	rs270605	5	131651811	T	C	-0.185573	0.0226145	3.15493e-16	-0.1148	0.036	0.001431	-0.1656	0.0192	5.382e-18	---
1307	AC(15:0) (b)	AC	rs11950562	5	131652529	C	A	-0.16042	0.0216922	1.73152e-13	-0.1314	0.0355	0.0002137	-0.1525	0.0185	1.71e-16	+++
1308	AC(15:0) (b)	AC	rs156322	5	131653925	T	C	-0.200062	0.0239419	9.18766e-17	-0.1267	0.0379	0.0008359	-0.1792	0.0202	8.796e-19	---
1309	AC(15:0) (b)	AC	rs270603	5	131655417	C	G	-0.19971	0.0239343	1.01489e-16	-0.1276	0.0379	0.0007465	-0.1791	0.0202	8.396e-19	---
1310	AC(15:0) (b)	AC	rs682821	5	131655540	C	T	-0.200575	0.0239415	7.67477e-17	-0.1276	0.0379	0.0007465	-0.1797	0.0202	6.518e-19	+++
1311	AC(15:0) (b)	AC	rs272842	5	131656517	G	A	-0.185454	0.0225974	3.12534e-16	-0.1148	0.036	0.001431	-0.1655	0.0191	5.318e-18	+++
1312	AC(15:0) (b)	AC	rs270602	5	131656700	C	T	-0.18704	0.0227114	2.44328e-16	-0.1089	0.036	0.002455	-0.1648	0.0192	9.451e-18	+++
1313	AC(15:0) (b)	AC	rs11739484	5	131656760	G	A	0.464392	0.0811751	1.14446e-08	0.1146	0.1284	0.3722	0.3645	0.0686	1.083e-07	--+
1314	AC(15:0) (b)	AC	rs270601	5	131656997	C	T	-0.200288	0.0239283	8.1563e-17	-0.1276	0.0379	0.0007465	-0.1795	0.0202	6.869e-19	+++
1315	AC(15:0) (b)	AC	rs273917	5	131659618	G	A	-0.201177	0.023936	6.11918e-17	-0.0907	0.0359	0.01155	-0.1672	0.0199	4.698e-17	+++
1316	AC(15:0) (b)	AC	rs273916	5	131659830	A	C	-0.200272	0.0239278	8.19082e-17	-0.0907	0.0359	0.01155	-0.1666	0.0199	5.995e-17	---
1317	AC(15:0) (b)	AC	rs273915	5	131660119	C	G	-0.200272	0.0239278	8.18881e-17	-0.095	0.036	0.008335	-0.168	0.0199	3.419e-17	---
1318	AC(15:0) (b)	AC	rs273914	5	131660431	T	A	-0.185453	0.0225974	3.12573e-16	-0.0877	0.0354	0.01324	-0.1572	0.019	1.571e-16	+++
1319	AC(15:0) (b)	AC	rs273913	5	131661156	C	T	-0.187231	0.0225908	1.60521e-16	-0.1137	0.036	0.001589	-0.1665	0.0191	3.343e-18	+++
1320	AC(15:0) (b)	AC	rs273912	5	131661349	T	G	-0.200448	0.0239396	7.97191e-17	-0.1276	0.0379	0.0007465	-0.1796	0.0202	6.747e-19	---
1321	AC(15:0) (b)	AC	rs273911	5	131661526	G	C	-0.201145	0.0239363	6.1943e-17	-0.1276	0.0379	0.0007465	-0.1802	0.0202	5.355e-19	+++
1322	AC(15:0) (b)	AC	rs272894	5	131662460	T	C	-0.185453	0.0225974	3.12628e-16	-0.1148	0.036	0.001431	-0.1655	0.0191	5.319e-18	---
1323	AC(15:0) (b)	AC	rs272893	5	131663062	C	T	-0.18704	0.0227114	2.44328e-16	-0.1089	0.036	0.002455	-0.1648	0.0192	9.451e-18	+++
1324	AC(15:0) (b)	AC	rs272892	5	131664349	T	C	-0.200211	0.0239286	8.38299e-17	-0.1276	0.0379	0.0007465	-0.1795	0.0202	7.043e-19	---
1325	AC(15:0) (b)	AC	rs272891	5	131664394	T	G	-0.200469	0.0239368	7.85577e-17	-0.1276	0.0379	0.0007465	-0.1797	0.0202	6.647e-19	---
1326	AC(15:0) (b)	AC	rs272889	5	131665378	G	A	-0.186085	0.0227151	3.49319e-16	-0.1111	0.036	0.002014	-0.1647	0.0192	9.86e-18	+++
1327	AC(15:0) (b)	AC	rs272888	5	131665423	C	T	-0.199235	0.0239308	1.18682e-16	-0.1276	0.0379	0.0007465	-0.1788	0.0202	9.658e-19	+++
1328	AC(15:0) (b)	AC	rs272887	5	131665713	G	A	-0.201001	0.0239243	6.28755e-17	-0.1276	0.0379	0.0007465	-0.1801	0.0202	5.412e-19	+++
1329	AC(15:0) (b)	AC	rs272886	5	131665840	C	T	-0.185446	0.0225974	3.13529e-16	-0.1148	0.036	0.001431	-0.1655	0.0191	5.333e-18	+++
1330	AC(15:0) (b)	AC	rs273909	5	131667353	G	A	0.200317	0.0353115	1.54057e-08	0.096	0.0545	0.0783	0.1695	0.0296	1.073e-08	---
1331	AC(15:0) (b)	AC	rs272885	5	131667736	G	A	-0.200275	0.0239279	8.18344e-17	-0.1276	0.0379	0.0007465	-0.1795	0.0202	6.89e-19	+++
1332	AC(15:0) (b)	AC	rs272884	5	131668654	C	G	-0.185454	0.0225974	3.12534e-16	-0.1148	0.036	0.001431	-0.1655	0.0191	5.318e-18	---
1333	AC(15:0) (b)	AC	rs272883	5	131668698	G	A	-0.200273	0.0239279	8.1872e-17	-0.1276	0.0379	0.0007465	-0.1795	0.0202	6.892e-19	+++
1334	AC(15:0) (b)	AC	rs272882	5	131669161	T	G	-0.200273	0.0239279	8.1872e-17	-0.1276	0.0379	0.0007465	-0.1795	0.0202	6.892e-19	---
1335	AC(15:0) (b)	AC	rs272881	5	131669264	A	G	-0.185463	0.0225977	3.1171e-16	-0.1148	0.036	0.001431	-0.1655	0.0191	5.305e-18	---
1336	AC(15:0) (b)	AC	rs149218	5	131669690	T	C	-0.18704	0.0227114	2.44328e-16	-0.1089	0.036	0.002455	-0.1648	0.0192	9.451e-18	---
1337	AC(15:0) (b)	AC	rs272880	5	131670178	T	C	-0.201177	0.0239361	6.12009e-17	-0.1276	0.0379	0.0007465	-0.1802	0.0202	5.296e-19	---
1338	AC(15:0) (b)	AC	rs272879	5	131670546	G	C	-0.185461	0.0225977	3.12073e-16	-0.1148	0.036	0.001431	-0.1655	0.0191	5.311e-18	+++
1339	AC(15:0) (b)	AC	rs272878	5	131671769	C	T	-0.200273	0.0239279	8.18884e-17	-0.1276	0.0379	0.0007465	-0.1795	0.0202	6.894e-19	+++
1340	AC(15:0) (b)	AC	rs56399423	5	131672657	C	T	-0.145981	0.0218481	2.67672e-11	-0.1206	0.0357	0.000726	-0.1391	0.0186	8.449e-14	+++
1341	AC(15:0) (b)	AC	rs272877	5	131674260	G	A	-0.200273	0.0239279	8.18844e-17	-0.1276	0.0379	0.0007465	-0.1795	0.0202	6.893e-19	+++
1342	AC(15:0) (b)	AC	rs272875	5	131674888	C	T	-0.18547	0.0225973	3.10605e-16	-0.1167	0.036	0.001201	-0.166	0.0191	4.171e-18	+++
1343	AC(15:0) (b)	AC	rs272874	5	131675046	T	C	-0.18704	0.0227114	2.44328e-16	-0.1089	0.036	0.002455	-0.1648	0.0192	9.451e-18	---
1344	AC(15:0) (b)	AC	rs272872	5	131675864	G	A	-0.200273	0.0239279	8.1872e-17	-0.1276	0.0379	0.0007465	-0.1795	0.0202	6.892e-19	+++
1345	AC(15:0) (b)	AC	rs1050152	5	131676320	T	C	-0.146189	0.0218286	2.40975e-11	-0.1206	0.0357	0.000726	-0.1392	0.0186	7.628e-14	---
1346	AC(15:0) (b)	AC	rs272871	5	131676688	G	T	-0.187037	0.0227115	2.44702e-16	-0.1089	0.036	0.002455	-0.1648	0.0192	9.464e-18	+++
1347	AC(15:0) (b)	AC	rs11242109	5	131677047	T	G	-0.161485	0.0217094	1.2551e-13	-0.1251	0.0358	0.0004677	-0.1517	0.0186	2.98e-16	---
1348	AC(15:0) (b)	AC	rs272870	5	131677073	T	C	-0.200276	0.0239279	8.18064e-17	-0.1276	0.0379	0.0007465	-0.1795	0.0202	6.887e-19	---
1349	AC(15:0) (b)	AC	rs272869	5	131677997	G	A	-0.18704	0.0227114	2.44328e-16	-0.1089	0.036	0.002455	-0.1648	0.0192	9.451e-18	+++
1350	AC(15:0) (b)	AC	rs4705933	5	131678412	A	G	-0.185446	0.0225974	3.13529e-16	-0.1148	0.036	0.001431	-0.1655	0.0191	5.333e-18	---
1351	AC(15:0) (b)	AC	rs272868	5	131680751	G	C	-0.200275	0.0239279	8.18241e-17	-0.1276	0.0379	0.0007465	-0.1795	0.0202	6.889e-19	+++
1352	AC(15:0) (b)	AC	rs272867	5	131681057	A	G	-0.185446	0.0225974	3.13529e-16	-0.1148	0.036	0.001431	-0.1655	0.0191	5.333e-18	---
1353	AC(15:0) (b)	AC	rs272865	5	131681926	A	T	-0.185447	0.0225976	3.13484e-16	-0.1148	0.036	0.001431	-0.1655	0.0191	5.332e-18	---
1354	AC(15:0) (b)	AC	rs166635	5	131684042	A	G	-0.200271	0.023928	8.19667e-17	-0.1401	0.0384	0.0002694	-0.1835	0.0203	1.704e-19	---
1355	AC(15:0) (b)	AC	rs272860	5	131684175	G	C	-0.185427	0.0225985	3.16627e-16	-0.115	0.036	0.001415	-0.1656	0.0191	5.281e-18	+++
1356	AC(15:0) (b)	AC	rs272859	5	131684256	C	T	-0.200251	0.0239287	8.27068e-17	-0.1276	0.0379	0.0007465	-0.1795	0.0202	6.958e-19	+++
1357	AC(15:0) (b)	AC	rs272857	5	131685297	A	G	-0.1871	0.0227127	2.40133e-16	-0.1092	0.036	0.002431	-0.1649	0.0192	9.095e-18	---
1358	AC(15:0) (b)	AC	rs10058074	5	131686146	A	G	-0.16288	0.0216882	7.29837e-14	-0.1306	0.0358	0.0002677	-0.1542	0.0186	9.402e-17	---
1359	AC(15:0) (b)	AC	rs272856	5	131687081	C	G	-0.200276	0.023928	8.17992e-17	-0.1276	0.0379	0.0007465	-0.1795	0.0202	6.887e-19	---
1360	AC(15:0) (b)	AC	rs272855	5	131687175	T	C	-0.20054	0.0239361	7.64985e-17	-0.1276	0.0379	0.0007465	-0.1797	0.0202	6.488e-19	---
1361	AC(15:0) (b)	AC	rs272854	5	131688017	T	C	-0.20118	0.0239361	6.11473e-17	-0.1276	0.0379	0.0007465	-0.1802	0.0202	5.292e-19	---
1362	AC(15:0) (b)	AC	rs169256	5	131688533	C	T	-0.200277	0.0239279	8.17861e-17	-0.1276	0.0379	0.0007465	-0.1795	0.0202	6.886e-19	+++
1363	AC(15:0) (b)	AC	rs272853	5	131688561	G	A	-0.201013	0.0239248	6.26961e-17	-0.1276	0.0379	0.0007465	-0.1801	0.0202	5.398e-19	+++
1364	AC(15:0) (b)	AC	rs272852	5	131688767	A	G	-0.185492	0.0225986	3.09366e-16	-0.115	0.036	0.001415	-0.1656	0.0191	5.171e-18	---
1365	AC(15:0) (b)	AC	rs272851	5	131688964	G	A	-0.200279	0.0239351	8.34148e-17	-0.1276	0.0379	0.0007465	-0.1795	0.0202	7.025e-19	+++
1366	AC(15:0) (b)	AC	rs272850	5	131689123	G	A	-0.200275	0.0239279	8.18289e-17	-0.1276	0.0379	0.0007465	-0.1795	0.0202	6.889e-19	+++
1367	AC(15:0) (b)	AC	rs272849	5	131690241	G	A	-0.185977	0.0227171	3.64616e-16	-0.1102	0.036	0.002199	-0.1644	0.0192	1.153e-17	+++
1368	AC(15:0) (b)	AC	rs273902	5	131692966	A	G	-0.185987	0.0227174	3.63542e-16	-0.1102	0.036	0.002199	-0.1644	0.0192	1.15e-17	---
1369	AC(15:0) (b)	AC	rs183894	5	131693057	C	T	-0.185934	0.0227204	3.73702e-16	-0.1102	0.036	0.002199	-0.1644	0.0192	1.181e-17	+++
1370	AC(15:0) (b)	AC	rs4705938	5	131694077	C	T	-0.160918	0.0216833	1.42757e-13	-0.1294	0.0356	0.0002748	-0.1524	0.0185	1.867e-16	+++
1371	AC(15:0) (b)	AC	rs273901	5	131694360	T	G	-0.200273	0.0239279	8.1872e-17	-0.1276	0.0379	0.0007465	-0.1795	0.0202	6.892e-19	---
1372	AC(15:0) (b)	AC	rs273900	5	131694606	A	G	-0.185516	0.0225991	3.07095e-16	-0.115	0.036	0.001415	-0.1656	0.0191	5.138e-18	---
1373	AC(15:0) (b)	AC	rs273899	5	131695178	A	G	-0.200273	0.0239279	8.1872e-17	-0.1276	0.0379	0.0007465	-0.1795	0.0202	6.892e-19	---
1374	AC(15:0) (b)	AC	rs274546	5	131699867	G	A	-0.186021	0.0227181	3.59942e-16	-0.1102	0.036	0.002199	-0.1644	0.0192	1.14e-17	+++
1375	AC(15:0) (b)	AC	rs200837	5	131699958	A	G	-0.199002	0.0239306	1.28316e-16	-0.1286	0.0378	0.0006708	-0.1789	0.0202	9.081e-19	---
1376	AC(15:0) (b)	AC	rs388891	5	131700794	G	C	-0.199002	0.0239305	1.28252e-16	-0.1286	0.0378	0.0006708	-0.1789	0.0202	9.077e-19	+++
1377	AC(15:0) (b)	AC	rs367805	5	131701279	C	T	-0.190374	0.0237297	1.41501e-15	-0.1266	0.0377	0.0007782	-0.1723	0.0201	9.53e-18	+++
1378	AC(15:0) (b)	AC	rs1644283	5	131701595	G	A	-0.199003	0.0239305	1.28241e-16	-0.1286	0.0378	0.0006708	-0.1789	0.0202	9.076e-19	+++
1379	AC(15:0) (b)	AC	rs441969	5	131702120	A	G	-0.179512	0.0227983	4.45802e-15	-0.1177	0.0363	0.001191	-0.162	0.0193	4.785e-17	---
1380	AC(15:0) (b)	AC	rs2631372	5	131703578	C	G	0.199002	0.0239305	1.28265e-16	0.1286	0.0378	0.0006708	0.1789	0.0202	9.078e-19	+++
1381	AC(15:0) (b)	AC	rs2631371	5	131703691	A	G	0.201182	0.0239361	6.11094e-17	0.1276	0.0379	0.0007465	0.1802	0.0202	5.289e-19	+++
1382	AC(15:0) (b)	AC	rs2631370	5	131703776	C	T	0.185913	0.0226021	2.6799e-16	0.1157	0.036	0.001319	0.1661	0.0191	4.16e-18	---
1383	AC(15:0) (b)	AC	rs2569265	5	131704519	C	T	0.199046	0.0239317	1.26733e-16	0.1286	0.0378	0.0006708	0.1789	0.0202	8.982e-19	---
1384	AC(15:0) (b)	AC	rs2631369	5	131705266	C	G	0.199542	0.0239228	1.03422e-16	0.1276	0.0379	0.0007465	0.179	0.0202	8.561e-19	+++
1385	AC(15:0) (b)	AC	rs2631368	5	131705297	G	T	0.200282	0.023928	8.16499e-17	0.1276	0.0379	0.0007465	0.1795	0.0202	6.875e-19	---
1386	AC(15:0) (b)	AC	rs2631367	5	131705458	G	C	0.162365	0.0217243	9.62144e-14	0.1273	0.0356	0.0003438	0.1528	0.0185	1.664e-16	---
1387	AC(15:0) (b)	AC	rs2631365	5	131705949	C	T	0.185937	0.0226045	2.67663e-16	0.1144	0.036	0.001492	0.1657	0.0191	4.907e-18	---
1388	AC(15:0) (b)	AC	rs2569266	5	131706791	C	T	0.183889	0.0226483	6.36482e-16	0.1171	0.036	0.001146	0.165	0.0192	7.67e-18	---
1389	AC(15:0) (b)	AC	rs2631363	5	131707095	G	A	0.184325	0.022765	7.54648e-16	0.1124	0.036	0.001788	0.1638	0.0192	1.707e-17	---
1390	AC(15:0) (b)	AC	rs2631362	5	131707293	G	A	0.20182	0.0239334	4.83955e-17	0.1276	0.0378	0.0007486	0.1806	0.0202	4.302e-19	---
1391	AC(15:0) (b)	AC	rs2631361	5	131707380	A	C	0.184325	0.022765	7.54648e-16	0.1124	0.036	0.001788	0.1638	0.0192	1.707e-17	+++
1392	AC(15:0) (b)	AC	rs2631360	5	131707429	A	G	0.159911	0.0217285	2.25346e-13	0.1312	0.0357	0.0002352	0.1522	0.0186	2.432e-16	+++
1393	AC(15:0) (b)	AC	rs62384157	5	131707537	G	A	0.148981	0.0286843	2.14754e-07	0.1131	0.0449	0.01182	0.1386	0.0242	9.898e-09	---
1394	AC(15:0) (b)	AC	rs2631359	5	131707892	T	C	0.20182	0.0239334	4.83955e-17	0.1276	0.0378	0.0007486	0.1806	0.0202	4.302e-19	+++
1395	AC(15:0) (b)	AC	rs10060615	5	131708877	C	T	-0.161197	0.0217055	1.36268e-13	-0.1327	0.0358	0.0002082	-0.1535	0.0186	1.303e-16	+++
1396	AC(15:0) (b)	AC	rs611084	5	131709739	C	A	0.184325	0.022765	7.54648e-16	0.1163	0.036	0.001234	0.1649	0.0192	1.033e-17	---
1397	AC(15:0) (b)	AC	rs610735	5	131709776	C	T	0.184325	0.022765	7.54648e-16	0.1124	0.036	0.001788	0.1638	0.0192	1.707e-17	---
1398	AC(15:0) (b)	AC	rs582490	5	131710095	A	G	0.20182	0.0239334	4.83955e-17	0.1276	0.0378	0.0007486	0.1806	0.0202	4.302e-19	+++
1399	AC(15:0) (b)	AC	rs581968	5	131710202	A	G	0.20182	0.0239334	4.83955e-17	0.1276	0.0378	0.0007486	0.1806	0.0202	4.302e-19	+++
1400	AC(15:0) (b)	AC	rs200838	5	131710399	C	A	0.1599	0.0217279	2.25851e-13	0.1288	0.0356	0.0002927	0.1515	0.0185	3.133e-16	---
1401	AC(15:0) (b)	AC	rs274572	5	131710917	G	T	0.201819	0.0239334	4.8406e-17	0.1276	0.0378	0.0007486	0.1806	0.0202	4.303e-19	---
1402	AC(15:0) (b)	AC	rs274571	5	131712125	G	A	0.20182	0.0239334	4.83955e-17	0.1276	0.0378	0.0007486	0.1806	0.0202	4.302e-19	---
1403	AC(15:0) (b)	AC	rs274570	5	131713226	T	C	0.20182	0.0239334	4.83955e-17	0.1276	0.0378	0.0007486	0.1806	0.0202	4.302e-19	+++
1404	AC(15:0) (b)	AC	rs274568	5	131713578	T	C	0.183909	0.0226482	6.31732e-16	0.1142	0.036	0.00151	0.1641	0.0192	1.103e-17	+++
1405	AC(15:0) (b)	AC	rs274567	5	131714409	T	C	0.184325	0.022765	7.54648e-16	0.1124	0.036	0.001788	0.1638	0.0192	1.707e-17	+++
1406	AC(15:0) (b)	AC	rs274566	5	131715011	G	A	0.183897	0.0226493	6.36554e-16	0.1162	0.036	0.001245	0.1647	0.0192	8.571e-18	---
1407	AC(15:0) (b)	AC	rs274565	5	131715268	C	G	0.183899	0.0226501	6.37672e-16	0.1162	0.036	0.001245	0.1647	0.0192	8.587e-18	+++
1408	AC(15:0) (b)	AC	rs274564	5	131715301	T	C	0.201814	0.0239356	4.88089e-17	0.1276	0.0378	0.0007486	0.1806	0.0202	4.338e-19	+++
1409	AC(15:0) (b)	AC	rs2516788	5	131715565	C	G	0.185008	0.022768	5.97407e-16	0.1099	0.0359	0.002208	0.1635	0.0192	1.87e-17	+++
1410	AC(15:0) (b)	AC	rs183898	5	131716902	G	C	0.201779	0.0239377	4.97469e-17	0.1276	0.0378	0.0007486	0.1806	0.0202	4.415e-19	---
1411	AC(15:0) (b)	AC	rs17622208	5	131717050	A	G	-0.159431	0.0216955	2.4443e-13	-0.1329	0.0358	0.0002042	-0.1523	0.0186	2.226e-16	---
1412	AC(15:0) (b)	AC	rs274563	5	131717859	A	C	0.184953	0.0227707	6.14112e-16	0.1124	0.036	0.001788	0.1642	0.0192	1.418e-17	+++
1413	AC(15:0) (b)	AC	rs274561	5	131719228	A	C	0.184897	0.0227706	6.26546e-16	0.1124	0.036	0.001788	0.1642	0.0192	1.444e-17	+++
1414	AC(15:0) (b)	AC	rs274560	5	131719450	C	T	0.184197	0.0227704	8.02844e-16	0.1124	0.036	0.001788	0.1637	0.0192	1.806e-17	---
1415	AC(15:0) (b)	AC	rs274559	5	131720070	G	A	0.183749	0.0226531	6.79115e-16	0.1171	0.036	0.001146	0.1649	0.0192	8.141e-18	---
1416	AC(15:0) (b)	AC	rs635620	5	131720263	G	A	0.201757	0.0239405	5.05697e-17	0.1276	0.0378	0.0007486	0.1806	0.0202	4.483e-19	---
1417	AC(15:0) (b)	AC	rs635619	5	131720265	A	G	0.201757	0.0239386	5.02922e-17	0.1276	0.0378	0.0007486	0.1806	0.0202	4.458e-19	+++
1418	AC(15:0) (b)	AC	rs274558	5	131721174	G	A	0.183749	0.0226531	6.79115e-16	0.1171	0.036	0.001146	0.1649	0.0192	8.141e-18	---
1419	AC(15:0) (b)	AC	rs274557	5	131721204	C	T	0.183749	0.0226531	6.79115e-16	0.1171	0.036	0.001146	0.1649	0.0192	8.141e-18	---
1420	AC(15:0) (b)	AC	rs274556	5	131722075	G	A	0.201308	0.0239549	6.20383e-17	0.1288	0.0379	0.0006739	0.1806	0.0202	4.673e-19	---
1421	AC(15:0) (b)	AC	rs274555	5	131722951	T	C	0.183975	0.0224509	3.36527e-16	0.0954	0.0355	0.00725	0.1587	0.019	6.18e-17	+++
1422	AC(15:0) (b)	AC	rs17689550	5	131723065	T	C	0.193614	0.0350865	3.7068e-08	0.0533	0.0542	0.3258	0.1522	0.0295	2.387e-07	+++
1423	AC(15:0) (b)	AC	rs2073643	5	131723288	C	T	-0.142877	0.0217309	5.54208e-11	-0.1114	0.0355	0.001714	-0.1343	0.0185	4.319e-13	+++
1424	AC(15:0) (b)	AC	rs2073644	5	131723289	A	T	-0.142188	0.0217376	6.93653e-11	-0.113	0.0356	0.001474	-0.1343	0.0185	4.508e-13	---
1425	AC(15:0) (b)	AC	rs11748193	5	131725329	A	T	-0.141112	0.022057	1.75681e-10	-0.1287	0.0364	0.0004079	-0.1378	0.0189	2.806e-13	---
1426	AC(15:0) (b)	AC	rs11746555	5	131727033	A	G	-0.142608	0.0220613	1.14019e-10	-0.1268	0.0364	0.0005023	-0.1384	0.0189	2.271e-13	---
1427	AC(15:0) (b)	AC	rs1045020	5	131730011	T	C	0.18547	0.0340413	5.44338e-08	0.0805	0.0542	0.1379	0.1558	0.0288	6.531e-08	+++
1428	AC(15:0) (b)	AC	rs12517950	5	131731326	G	A	-0.14045	0.022069	2.18176e-10	-0.0894	0.0572	0.1181	-0.1338	0.0206	8.018e-11	++?
1429	AC(15:0) (b)	AC	rs11739135	5	131733397	C	G	-0.141285	0.0220715	1.71857e-10	-0.1237	0.0358	0.0005434	-0.1364	0.0188	3.768e-13	---
1430	AC(15:0) (b)	AC	rs4705855	5	131735646	T	G	0.180356	0.0331392	5.69078e-08	0.0976	0.0526	0.06339	0.1568	0.028	2.221e-08	+++
1431	AC(15:0) (b)	AC	rs4705857	5	131737030	T	C	0.183723	0.0235257	7.71559e-15	0.13	0.0374	0.0005085	0.1685	0.0199	2.643e-17	+++
1432	AC(15:0) (b)	AC	rs11242110	5	131743777	T	G	-0.131736	0.0219236	2.09057e-09	-0.0981	0.0347	0.00471	-0.1221	0.0185	4.413e-11	---
1433	AC(15:0) (b)	AC	rs2188962	5	131770805	T	C	-0.131426	0.021915	2.17254e-09	-0.1092	0.036	0.002456	-0.1254	0.0187	2.117e-11	---
1434	AC(15:0) (b)	AC	rs17622378	5	131778452	G	A	-0.130035	0.0219588	3.42467e-09	-0.1058	0.0361	0.003366	-0.1235	0.0188	4.61e-11	+++
1435	AC(15:0) (b)	AC	rs12521868	5	131784393	T	G	-0.129114	0.0219383	4.26448e-09	-0.1071	0.0361	0.002993	-0.1232	0.0187	5.002e-11	---
1436	AC(15:0) (b)	AC	rs12515180	5	131785684	T	C	-0.127958	0.0219408	5.86956e-09	-0.1068	0.0361	0.003057	-0.1222	0.0187	6.947e-11	---
1437	AC(15:0) (b)	AC	rs11951091	5	131786595	A	G	-0.128085	0.0219385	5.65466e-09	-0.1061	0.0361	0.003248	-0.1222	0.0187	7.145e-11	---
1438	AC(15:0) (b)	AC	rs6866614	5	131787137	G	A	0.133564	0.0220913	1.60164e-09	0.101	0.0359	0.004968	0.1246	0.0188	3.549e-11	---
1439	AC(15:0) (b)	AC	rs4705950	5	131793286	T	C	-0.130215	0.0219095	3.01468e-09	-0.1036	0.0359	0.003966	-0.123	0.0187	4.889e-11	---
1440	AC(15:0) (b)	AC	rs72797303	5	131796163	C	T	-0.131042	0.0219101	2.39771e-09	-0.0991	0.0361	0.006017	-0.1224	0.0187	6.244e-11	+++
1441	AC(15:0) (b)	AC	rs2706396	5	131796809	C	A	0.130772	0.0219119	2.59327e-09	0.0991	0.0361	0.006017	0.1222	0.0187	6.721e-11	---
1442	AC(15:0) (b)	AC	rs2522051	5	131797578	C	T	0.147825	0.0218254	1.45761e-11	0.1279	0.0364	0.0004369	0.1425	0.0187	2.594e-14	---
1443	AC(15:0) (b)	AC	rs2522052	5	131798487	T	C	0.131013	0.0219218	2.46602e-09	0.0991	0.0361	0.006017	0.1224	0.0187	6.417e-11	+++
1444	AC(15:0) (b)	AC	rs2706403	5	131799012	G	A	0.131088	0.0219254	2.42912e-09	0.0991	0.0361	0.006017	0.1224	0.0187	6.328e-11	---
1445	AC(15:0) (b)	AC	rs2706336	5	131799961	C	T	0.131185	0.0219295	2.38115e-09	0.0991	0.0361	0.006017	0.1225	0.0187	6.213e-11	---
1446	AC(15:0) (b)	AC	rs72797306	5	131800750	C	G	-0.131584	0.0219326	2.14233e-09	-0.0991	0.0361	0.006017	-0.1228	0.0187	5.629e-11	---
1447	AC(15:0) (b)	AC	rs2522057	5	131801947	C	G	0.131436	0.0219384	2.25438e-09	0.0991	0.0361	0.006017	0.1227	0.0187	5.907e-11	+++
1448	AC(15:0) (b)	AC	rs2248116	5	131804347	A	C	0.131219	0.0219479	2.43305e-09	0.0991	0.0361	0.006017	0.1225	0.0187	6.35e-11	+++
1449	AC(15:0) (b)	AC	rs11741255	5	131811182	A	G	-0.130862	0.0220529	3.19989e-09	-0.0969	0.0366	0.00805	-0.1218	0.0189	1.118e-10	---
1450	AC(15:0) (b)	AC	rs17622656	5	131820997	A	G	-0.122925	0.0225359	5.2264e-08	-0.0832	0.037	0.02448	-0.1122	0.0192	5.597e-09	-+-
1451	AC(15:0) (b)	AC	rs10900809	5	131826322	A	G	-0.122705	0.0225814	5.87299e-08	-0.087	0.0369	0.01848	-0.113	0.0193	4.489e-09	---
1452	AC(15:0) (b)	AC	rs11242115	5	131826413	C	G	-0.122881	0.0225841	5.64548e-08	-0.087	0.0369	0.01848	-0.1131	0.0193	4.329e-09	---
1453	AC(15:0) (b)	AC	rs736801	5	131833599	T	C	-0.12322	0.0226167	5.42929e-08	-0.0847	0.0372	0.02279	-0.1128	0.0193	5.274e-09	-+-
1454	AC(15:0) (b)	AC	rs9386891	6	110692360	A	C	0.171313	0.021604	2.8483e-15	0.0616	0.0354	0.08211	0.1416	0.0184	1.652e-14	+-+
1455	AC(15:0) (b)	AC	rs4947067	6	110693419	G	A	0.125875	0.0227777	3.49004e-08	0.0346	0.0373	0.3535	0.1011	0.0194	1.996e-07	-+-
1456	AC(15:0) (b)	AC	rs9400378	6	110693834	G	C	0.127446	0.0243372	1.70137e-07	0.0975	0.0396	0.01388	0.1192	0.0207	8.931e-09	-+-
1457	AC(15:0) (b)	AC	rs4947068	6	110693851	T	C	0.126237	0.0227754	3.17996e-08	0.0346	0.0373	0.3535	0.1013	0.0194	1.85e-07	+-+
1458	AC(15:0) (b)	AC	rs9374166	6	110694365	A	G	0.128261	0.0226577	1.61702e-08	0.0411	0.037	0.2664	0.1045	0.0193	6.383e-08	+-+
1459	AC(15:0) (b)	AC	rs7764170	6	110695114	G	T	0.127291	0.0227576	2.38379e-08	0.0352	0.0372	0.3438	0.1022	0.0194	1.397e-07	-+-
1460	AC(15:0) (b)	AC	rs9374167	6	110696370	C	A	0.127596	0.0227409	2.156e-08	0.0351	0.0372	0.3456	0.1024	0.0194	1.301e-07	-+-
1461	AC(15:0) (b)	AC	rs1967706	6	110698372	A	G	0.128081	0.0227357	1.89295e-08	0.0312	0.0373	0.403	0.1018	0.0194	1.569e-07	+-+
1462	AC(15:0) (b)	AC	rs9384739	6	110698722	G	A	0.127951	0.0227648	2.03767e-08	0.0295	0.0373	0.4291	0.1012	0.0194	1.899e-07	-+-
1463	AC(15:0) (b)	AC	rs9374168	6	110698852	A	G	0.127427	0.0226557	1.9854e-08	0.0359	0.037	0.3332	0.1025	0.0193	1.137e-07	+-+
1464	AC(15:0) (b)	AC	rs72937932	6	110699009	A	T	-0.18951	0.0279079	1.34127e-11	-0.0707	0.0458	0.123	-0.1574	0.0238	4.054e-11	---
1465	AC(15:0) (b)	AC	rs2334069	6	110699863	C	T	0.132486	0.0227867	6.54733e-09	0.0247	0.0373	0.5082	0.1032	0.0194	1.122e-07	-+-
1466	AC(15:0) (b)	AC	rs2014323	6	110700046	G	A	0.141268	0.0229899	8.71053e-10	0.0315	0.0375	0.4014	0.1113	0.0196	1.359e-08	-+-
1467	AC(15:0) (b)	AC	rs7748062	6	110701282	C	A	0.133407	0.0227727	5.03352e-09	0.0245	0.0372	0.5102	0.1037	0.0194	9.298e-08	-+-
1468	AC(15:0) (b)	AC	rs7748253	6	110701451	G	A	0.132184	0.0226468	5.70244e-09	0.0291	0.037	0.4308	0.1041	0.0193	7.107e-08	-+-
1469	AC(15:0) (b)	AC	rs4945856	6	110705847	C	G	0.132174	0.022797	7.19602e-09	0.0284	0.0373	0.4467	0.104	0.0195	9.064e-08	+-+
1470	AC(15:0) (b)	AC	rs4945857	6	110709576	G	A	0.132326	0.0228169	7.12114e-09	0.026	0.0373	0.4855	0.1034	0.0195	1.092e-07	-+-
1471	AC(15:0) (b)	AC	rs6939019	6	110711025	A	G	0.181068	0.0216768	8.95193e-17	0.052	0.0355	0.1431	0.1461	0.0185	2.932e-15	+-+
1472	AC(15:0) (b)	AC	rs13201207	6	110711418	T	G	0.13351	0.0242856	4.03836e-08	0.081	0.0406	0.04589	0.1197	0.0208	9.328e-09	+-+
1473	AC(15:0) (b)	AC	rs2207357	6	110711885	T	C	0.134736	0.0242771	3.00213e-08	0.0818	0.0403	0.04254	0.1207	0.0208	6.597e-09	+-+
1474	AC(15:0) (b)	AC	rs2057150	6	110716722	A	G	0.133045	0.0242356	4.23345e-08	0.066	0.0404	0.1025	0.1153	0.0208	2.9e-08	+-+
1475	AC(15:0) (b)	AC	rs2057149	6	110717493	T	C	0.125969	0.0226058	2.67317e-08	0.0111	0.0372	0.7654	0.095	0.0193	8.768e-07	+-+
1476	AC(15:0) (b)	AC	rs72937947	6	110717813	G	A	-0.195507	0.0281902	4.77582e-12	-0.0624	0.0463	0.178	-0.1596	0.0241	3.47e-11	+++
1477	AC(15:0) (b)	AC	rs1997928	6	110718199	A	G	0.132485	0.0242407	4.85278e-08	0.066	0.0404	0.1025	0.1149	0.0208	3.268e-08	+-+
1478	AC(15:0) (b)	AC	rs10872063	6	110718454	T	C	0.132394	0.0242411	4.95779e-08	0.066	0.0404	0.1025	0.1148	0.0208	3.33e-08	+-+
1479	AC(15:0) (b)	AC	rs9400380	6	110718528	A	T	0.132454	0.0242371	4.86483e-08	0.066	0.0404	0.1022	0.1149	0.0208	3.259e-08	+-+
1480	AC(15:0) (b)	AC	rs10447426	6	110721750	A	G	-0.327532	0.0574364	1.29456e-08	-0.1927	0.087	0.02665	-0.2866	0.0479	2.232e-09	-+-
1481	AC(15:0) (b)	AC	rs763563	6	110722246	G	T	0.137418	0.024221	1.47942e-08	0.0706	0.0406	0.082	0.1198	0.0208	8.268e-09	-+-
1482	AC(15:0) (b)	AC	rs9320328	6	110724106	T	C	0.132653	0.0226676	5.21784e-09	0.0161	0.0371	0.6639	0.101	0.0193	1.789e-07	+-+
1483	AC(15:0) (b)	AC	rs1980531	6	110724518	G	A	0.131947	0.0225669	5.36649e-09	0.0212	0.0368	0.5646	0.1017	0.0192	1.254e-07	-+-
1484	AC(15:0) (b)	AC	rs11963644	6	110724718	T	G	-0.175589	0.0265203	4.02356e-11	-0.0337	0.0428	0.4307	-0.1362	0.0225	1.516e-09	-+-
1485	AC(15:0) (b)	AC	rs11153233	6	110724720	G	A	0.1823	0.0217272	6.5463e-17	0.0337	0.0361	0.3505	0.1427	0.0186	1.736e-14	-+-
1486	AC(15:0) (b)	AC	rs11966294	6	110725061	C	T	-0.172906	0.0263763	6.23866e-11	-0.0319	0.0424	0.4525	-0.1336	0.0224	2.462e-09	+-+
1487	AC(15:0) (b)	AC	rs17492667	6	110726236	A	G	-0.175288	0.0265602	4.63901e-11	-0.0387	0.0428	0.3663	-0.1374	0.0226	1.163e-09	-+-
1488	AC(15:0) (b)	AC	rs4945858	6	110726384	T	C	0.134171	0.022627	3.26507e-09	0.0285	0.0372	0.4427	0.1056	0.0193	4.647e-08	+-+
1489	AC(15:0) (b)	AC	rs4945859	6	110726400	C	T	0.135095	0.0227266	2.99869e-09	0.0245	0.0374	0.5113	0.1052	0.0194	5.954e-08	-+-
1490	AC(15:0) (b)	AC	rs2011082	6	110734999	T	G	0.329597	0.0262231	1.98301e-35	0.2631	0.0555	2.136e-06	0.3175	0.0237	6.973e-41	+?+
1491	AC(15:0) (b)	AC	rs3757351	6	110735630	G	A	0.146962	0.0222194	4.19887e-11	0.0115	0.0358	0.7472	0.1093	0.0189	7.051e-09	--+
1492	AC(15:0) (b)	AC	rs9384742	6	110736610	C	T	0.147649	0.0219019	1.82999e-11	0.0394	0.0359	0.2732	0.1183	0.0187	2.511e-10	---
1493	AC(15:0) (b)	AC	rs4945862	6	110737115	A	G	0.127474	0.0227461	2.21974e-08	-0.009	0.0369	0.8068	0.0899	0.0194	3.444e-06	+--
1494	AC(15:0) (b)	AC	rs9374176	6	110737247	T	C	0.142709	0.0223334	1.85188e-10	0.0046	0.0361	0.8977	0.1044	0.019	3.801e-08	++-
1495	AC(15:0) (b)	AC	rs9400384	6	110737302	T	C	0.146699	0.0222261	4.60853e-11	0.0133	0.0359	0.7105	0.1098	0.0189	6.329e-09	++-
1496	AC(15:0) (b)	AC	rs9400385	6	110737408	C	T	0.146811	0.0222274	4.46737e-11	0.0133	0.0359	0.7105	0.1098	0.0189	6.185e-09	--+
1497	AC(15:0) (b)	AC	rs2003727	6	110738291	C	T	0.146169	0.0222343	5.48765e-11	0.0136	0.0359	0.7049	0.1094	0.0189	7.096e-09	--+
1498	AC(15:0) (b)	AC	rs2011785	6	110738378	G	A	0.146246	0.0222338	5.35493e-11	0.0136	0.0359	0.7049	0.1095	0.0189	6.964e-09	--+
1499	AC(15:0) (b)	AC	rs4445085	6	110739123	T	A	0.147296	0.0222304	3.88221e-11	0.0148	0.0359	0.6807	0.1105	0.0189	4.943e-09	--+
1500	AC(15:0) (b)	AC	rs7764838	6	110739376	A	G	0.128382	0.022747	1.76626e-08	-0.0079	0.0369	0.8302	0.0908	0.0194	2.719e-06	+--
1501	AC(15:0) (b)	AC	rs9320330	6	110739752	G	C	0.147192	0.0222333	4.0278e-11	0.0149	0.036	0.6782	0.1107	0.0189	4.895e-09	--+
1502	AC(15:0) (b)	AC	rs9481066	6	110742158	G	A	0.148032	0.0222262	3.07988e-11	-0.0016	0.0355	0.9634	0.1059	0.0188	1.884e-08	--+
1503	AC(15:0) (b)	AC	rs9372255	6	110742504	A	G	0.129918	0.0227299	1.16359e-08	-0.0105	0.0368	0.7745	0.0911	0.0193	2.453e-06	+--
1504	AC(15:0) (b)	AC	rs9400389	6	110743188	T	C	0.148639	0.022226	2.56127e-11	0.0145	0.0358	0.6863	0.1113	0.0189	3.764e-09	++-
1505	AC(15:0) (b)	AC	rs9398236	6	110743194	C	T	0.148602	0.0222289	2.60619e-11	0.0145	0.0358	0.6863	0.1113	0.0189	3.817e-09	--+
1506	AC(15:0) (b)	AC	rs2180004	6	110743262	G	A	0.130308	0.0227331	1.05771e-08	-0.0111	0.0368	0.7636	0.0913	0.0193	2.362e-06	-++
1507	AC(15:0) (b)	AC	rs9400390	6	110744150	T	C	0.127227	0.0228717	2.82519e-08	-0.0225	0.037	0.5428	0.0858	0.0195	1.031e-05	+--
1508	AC(15:0) (b)	AC	rs13208728	6	110744421	C	T	0.149591	0.0222268	1.91967e-11	0.0164	0.0357	0.6465	0.1124	0.0189	2.591e-09	--+
1509	AC(15:0) (b)	AC	rs6932938	6	110745238	C	A	0.130287	0.0227879	1.15329e-08	-0.0142	0.0367	0.6986	0.0901	0.0194	3.261e-06	-++
1510	AC(15:0) (b)	AC	rs7756222	6	110746526	C	T	0.151227	0.0218208	4.82581e-12	0.0184	0.0355	0.6041	0.1148	0.0186	6.594e-10	---
1511	AC(15:0) (b)	AC	rs9320331	6	110747068	A	G	0.14137	0.0243134	6.49615e-09	0.0245	0.0384	0.5237	0.1079	0.0205	1.496e-07	++-
1512	AC(15:0) (b)	AC	rs9481067	6	110750552	G	A	0.163552	0.0218417	9.05789e-14	0.0593	0.0354	0.09386	0.1348	0.0186	4.077e-13	---
1513	AC(15:0) (b)	AC	rs761590	6	110751484	G	A	0.28625	0.0304129	1.01012e-20	0.2011	0.0518	0.0001054	0.2644	0.0262	6.735e-24	---
1514	AC(15:0) (b)	AC	rs910399	6	110751587	G	A	0.161482	0.0219914	2.66598e-13	0.0631	0.0357	0.07657	0.1344	0.0187	6.994e-13	---
1515	AC(15:0) (b)	AC	rs761589	6	110751791	G	A	0.163418	0.0219029	1.11532e-13	0.0669	0.0358	0.06123	0.1371	0.0187	2.139e-13	---
1516	AC(15:0) (b)	AC	rs12214421	6	110754765	T	C	-0.393744	0.061913	2.28102e-10	-0.2206	0.0932	0.01796	-0.3407	0.0516	3.928e-11	-+-
1517	AC(15:0) (b)	AC	rs221717	6	110756960	G	A	0.129586	0.0236485	4.49302e-08	0.0534	0.0387	0.1674	0.1089	0.0202	6.834e-08	---
1518	AC(15:0) (b)	AC	rs221716	6	110757416	T	C	0.129511	0.0236517	4.59262e-08	0.0534	0.0387	0.1674	0.1088	0.0202	6.965e-08	+++
1519	AC(15:0) (b)	AC	rs12210538	6	110760008	G	A	-0.399866	0.0249349	4.39241e-56	-0.2349	0.0428	4.107e-08	-0.3581	0.0215	5.113e-62	+++
1520	AC(15:0) (b)	AC	rs72939920	6	110762453	T	A	-0.397311	0.0250835	8.69861e-55	-0.2385	0.0427	2.287e-08	-0.3565	0.0216	4.541e-61	+++
1521	AC(15:0) (b)	AC	rs12194000	6	110776012	A	G	-	-	-	0.2387	0.0428	2.413e-08	0.2387	0.0428	2.413e-08	?++
1522	AC(15:0) (b)	AC	rs12195708	6	110776730	C	A	-0.184074	0.0216416	2.66145e-17	-0.1261	0.0355	0.0003878	-0.1684	0.0185	8.222e-20	+++
1523	AC(15:0) (b)	AC	rs112174035	6	110797576	C	T	-0.347129	0.0278642	7.40081e-35	-0.196	0.0451	1.396e-05	-0.3054	0.0237	5.671e-38	+++
1524	AC(15:0) (b)	AC	rs12216013	6	110798515	G	A	0.219485	0.0236936	3.7091e-20	0.1828	0.0387	2.303e-06	0.2095	0.0202	3.491e-25	---
1525	AC(15:0) (b)	AC	rs7763445	6	110798704	A	G	0.219032	0.0236833	4.23947e-20	0.1843	0.0387	1.957e-06	0.2096	0.0202	3.316e-25	+++
1526	AC(15:0) (b)	AC	rs7763591	6	110798785	C	G	0.211368	0.0232081	1.41429e-19	0.1811	0.038	1.84e-06	0.2031	0.0198	1.084e-24	+++
1527	AC(15:0) (b)	AC	rs7763781	6	110798964	T	G	0.204598	0.0231842	1.75341e-18	0.1885	0.0376	5.296e-07	0.2001	0.0197	3.528e-24	+++
1528	AC(15:0) (b)	AC	rs34688397	6	110799043	G	A	0.189116	0.0236746	1.86999e-15	0.1755	0.0378	3.429e-06	0.1853	0.0201	2.593e-20	---
1529	AC(15:0) (b)	AC	rs6928152	6	110799116	T	C	0.223184	0.0237935	1.10748e-20	0.1284	0.0385	0.0008393	0.1969	0.0202	2.165e-22	+++
1530	AC(15:0) (b)	AC	rs6908165	6	110799138	G	T	0.254686	0.0251014	7.74592e-24	0.1746	0.0401	1.358e-05	0.2322	0.0213	1.039e-27	---
1531	AC(15:0) (b)	AC	rs6928183	6	110799201	G	A	0.283922	0.026153	5.7311e-27	0.1773	0.0425	3.022e-05	0.2546	0.0223	2.884e-30	---
1532	AC(15:0) (b)	AC	rs9400393	6	110804014	C	T	0.108858	0.0220463	8.17561e-07	0.1083	0.0355	0.002321	0.1087	0.0187	6.573e-09	---
1533	AC(15:0) (b)	AC	rs2078890	6	110813613	A	G	0.11365	0.0227584	6.10079e-07	0.0927	0.0371	0.01236	0.1079	0.0194	2.629e-08	+++
1534	AC(15:0) (b)	AC	rs4947072	6	110814902	A	G	0.122523	0.0236165	2.20418e-07	0.0838	0.039	0.03163	0.1121	0.0202	2.843e-08	+++
1535	AC(15:0) (b)	AC	rs62420266	6	110818117	T	G	-0.192215	0.0229628	7.67191e-17	-0.0394	0.037	0.2875	-0.1498	0.0195	1.653e-14	-+-
1536	AC(15:0) (b)	AC	rs12663773	6	110818361	C	A	-0.135254	0.02186	6.63481e-10	-0.0697	0.0354	0.04889	-0.1171	0.0186	2.995e-10	+++
1537	AC(15:0) (b)	AC	rs11153238	6	110818847	A	G	-0.192249	0.0229266	6.79621e-17	-0.0375	0.0368	0.3083	-0.1489	0.0195	1.941e-14	-+-
1538	AC(15:0) (b)	AC	rs2188553	6	110821915	A	G	-0.296936	0.0273145	4.37107e-27	-0.138	0.0435	0.001508	-0.252	0.0231	1.231e-27	---
1539	AC(15:0) (b)	AC	rs12204497	6	110822513	G	A	-0.296834	0.0273123	4.50777e-27	-0.136	0.0435	0.001773	-0.2514	0.0231	1.665e-27	+++
1540	AC(15:0) (b)	AC	rs12192761	6	110822793	A	G	-0.296653	0.027311	4.80865e-27	-0.136	0.0435	0.001773	-0.2512	0.0231	1.761e-27	---
1541	AC(15:0) (b)	AC	rs9487435	6	110825075	A	G	-0.235528	0.0250599	9.78525e-21	-0.1229	0.0398	0.002024	-0.2036	0.0212	8.082e-22	---
1542	AC(15:0) (b)	AC	rs9481083	6	110827882	T	C	-0.239463	0.0250078	1.86064e-21	-0.1253	0.0397	0.001609	-0.2071	0.0212	1.317e-22	---
1543	AC(15:0) (b)	AC	rs12215879	6	110828403	G	A	-0.294871	0.0272703	8.07268e-27	-0.1252	0.0433	0.003826	-0.2467	0.0231	1.126e-26	+-+
1544	AC(15:0) (b)	AC	rs12204287	6	110829335	T	C	-0.294181	0.0272879	1.12256e-26	-0.1182	0.0433	0.006324	-0.2442	0.0231	3.829e-26	-+-
1545	AC(15:0) (b)	AC	rs12204339	6	110829434	T	C	-0.294234	0.0272882	1.10158e-26	-0.123	0.0433	0.004469	-0.2455	0.0231	2.006e-26	-+-
1546	AC(15:0) (b)	AC	rs10457215	6	110833590	C	A	-0.125747	0.0223858	2.04706e-08	-0.0869	0.0359	0.01556	-0.1149	0.019	1.479e-09	+-+
1547	AC(15:0) (b)	AC	rs12175381	6	110834019	C	G	-0.187117	0.022941	4.44387e-16	-0.0306	0.037	0.4088	-0.1436	0.0195	1.747e-13	-+-
1548	AC(15:0) (b)	AC	rs11153242	6	110834282	C	G	-0.187081	0.0229418	4.51079e-16	-0.0306	0.037	0.4088	-0.1436	0.0195	1.768e-13	-+-
1549	AC(15:0) (b)	AC	rs7744119	6	110835661	T	C	-0.186829	0.0229442	4.96598e-16	-0.0316	0.037	0.3929	-0.1438	0.0195	1.677e-13	-+-
1550	AC(15:0) (b)	AC	rs72944036	6	110836112	A	G	-0.29894	0.0279704	2.8519e-26	-0.1358	0.0445	0.002289	-0.2528	0.0237	1.368e-26	---
1551	AC(15:0) (b)	AC	rs9400396	6	110837288	A	C	-0.186598	0.0229448	5.39672e-16	-0.0316	0.037	0.3929	-0.1436	0.0195	1.791e-13	-+-
1552	AC(15:0) (b)	AC	rs6905381	6	110841259	A	C	-0.159722	0.0221521	6.4753e-13	-0.0527	0.0358	0.1406	-0.13	0.0188	4.999e-12	-+-
1553	AC(15:0) (b)	AC	rs9386909	6	110842550	T	C	-0.141444	0.0219304	1.2258e-10	-0.0681	0.0355	0.05527	-0.1212	0.0187	8.313e-11	---
1554	AC(15:0) (b)	AC	rs9386910	6	110842976	A	G	-0.172033	0.022815	5.60193e-14	-0.0321	0.0366	0.3805	-0.1329	0.0194	6.729e-12	-+-
1555	AC(15:0) (b)	AC	rs2520574	6	110843179	A	G	0.11897	0.0224271	1.17386e-07	0.0944	0.036	0.008771	0.1121	0.019	3.9e-09	+-+
1556	AC(15:0) (b)	AC	rs2520573	6	110843638	A	G	0.123483	0.0229408	7.65095e-08	0.087	0.0373	0.01965	0.1135	0.0195	6.359e-09	+-+
1557	AC(15:0) (b)	AC	rs1989634	6	110846248	A	G	-0.135453	0.0217737	5.34232e-10	-0.0769	0.0354	0.02977	-0.1194	0.0185	1.216e-10	---
1558	AC(15:0) (b)	AC	rs11153244	6	110846841	C	T	-0.160728	0.0225114	1.07615e-12	-0.0182	0.0364	0.6159	-0.1213	0.0191	2.369e-10	+-+
1559	AC(15:0) (b)	AC	rs9386911	6	110847169	G	A	-0.13177	0.0218702	1.81102e-09	-0.0642	0.0356	0.07122	-0.1133	0.0186	1.214e-09	+++
1560	AC(15:0) (b)	AC	rs9386912	6	110847197	T	C	-0.164815	0.0225165	2.91157e-13	-0.0175	0.0364	0.6318	-0.1241	0.0192	9.299e-11	-+-
1561	AC(15:0) (b)	AC	rs2817780	6	110850102	T	G	0.116733	0.0226329	2.59363e-07	0.0759	0.0365	0.03744	0.1054	0.0192	4.259e-08	+-+
1562	AC(15:0) (b)	AC	rs2817781	6	110850124	T	C	0.117202	0.0226269	2.30613e-07	0.0759	0.0365	0.03744	0.1057	0.0192	3.827e-08	+-+
1563	AC(15:0) (b)	AC	rs9386913	6	110850515	C	T	-0.161307	0.0221676	4.01379e-13	-0.0247	0.036	0.4927	-0.1237	0.0189	5.537e-11	+-+
1564	AC(15:0) (b)	AC	rs74504511	6	110851823	A	G	-0.379523	0.0686789	3.44598e-08	-0.1732	0.1062	0.1029	-0.3187	0.0577	3.278e-08	-+-
1565	AC(15:0) (b)	AC	rs1080261	6	110851976	G	T	-0.180543	0.0282639	1.85632e-10	-0.086	0.0592	0.1467	-0.163	0.0255	1.657e-10	+?+
1566	AC(15:0) (b)	AC	rs62420269	6	110856893	A	C	-0.137562	0.0236712	6.85348e-09	-0.1034	0.0496	0.03721	-0.1312	0.0214	8.142e-10	-?-
1567	AC(15:0) (b)	AC	rs12205108	6	110870265	C	A	-0.289297	0.0547666	1.44992e-07	-0.3301	0.1006	0.00103	-0.2986	0.0481	5.34e-10	+++
1568	AC(15:0) (b)	AC	rs12212058	6	110996883	T	C	-0.290172	0.0505845	1.10461e-08	-0.1615	0.0832	0.05205	-0.2554	0.0432	3.411e-09	-+-
1569	AC(15:0) (b)	AC	rs12207907	6	111231794	C	T	-0.24744	0.0463535	1.0209e-07	-0.2568	0.0903	0.004469	-0.2494	0.0412	1.473e-09	+?+
1570	AC(15:0) (b)	AC	rs2789086	6	111242843	G	A	0.173387	0.0280748	7.6145e-10	0.0571	0.0462	0.2163	0.142	0.024	3.215e-09	-+-
1571	AC(15:0) (b)	AC	rs4945869	6	111335571	G	A	0.155409	0.0268046	7.48526e-09	0.0026	0.0434	0.9527	0.1132	0.0228	6.934e-07	-+-
1572	AC(15:0) (b)	AC	rs151102115	10	61397399	A	G	-0.185594	0.0317261	5.22006e-09	-0.0126	0.0499	0.7999	-0.1358	0.0268	3.934e-07	-+-
1573	AC(15:0) (b)	AC	rs71493901	10	61397917	T	C	-0.187273	0.0316797	3.60824e-09	-0.0213	0.0495	0.6665	-0.139	0.0267	1.881e-07	-+-
1574	AC(15:0) (b)	AC	rs7094004	10	61399418	G	A	-0.183557	0.0302375	1.36946e-09	-0.0211	0.0472	0.6554	-0.1362	0.0255	8.717e-08	+-+
1575	AC(15:0) (b)	AC	rs11510917	10	61403131	G	A	-0.181849	0.0300481	1.53552e-09	-0.026	0.047	0.5798	-0.1366	0.0253	6.792e-08	+-+
1576	AC(15:0) (b)	AC	rs11516732	10	61405043	A	T	-0.180894	0.030019	1.80056e-09	-0.025	0.047	0.5946	-0.1357	0.0253	8.12e-08	-+-
1577	AC(15:0) (b)	AC	rs12356193	10	61413353	G	A	-0.174838	0.0294674	3.16883e-09	-0.0224	0.0467	0.6311	-0.1315	0.0249	1.325e-07	+-+
1578	AC(15:0) (b)	AC	rs11006661	10	61420008	A	G	-0.177127	0.0305971	7.49243e-09	-0.0217	0.048	0.6516	-0.1323	0.0258	2.966e-07	-+-
1579	AC(15:0) (b)	AC	rs2393560	10	61420697	A	G	-0.177202	0.0305941	7.36077e-09	-0.0217	0.048	0.6516	-0.1323	0.0258	2.925e-07	-+-
1580	AC(15:0) (b)	AC	rs11006681	10	61429527	A	G	-0.174401	0.0295438	3.79963e-09	-0.0254	0.0469	0.588	-0.1321	0.025	1.266e-07	-+-
1581	AC(15:0) (b)	AC	rs11006683	10	61437030	G	A	-0.177815	0.0305352	6.11445e-09	-0.0232	0.0481	0.6302	-0.1334	0.0258	2.279e-07	+-+
1582	AC(15:0) (b)	AC	rs72812348	10	61439289	T	C	-0.177908	0.0305364	6.01273e-09	-0.0247	0.0481	0.6071	-0.1339	0.0258	2.055e-07	-+-
1583	AC(15:0) (b)	AC	rs12772586	10	61440304	C	T	-0.178004	0.0305488	5.98526e-09	-0.0247	0.0481	0.6071	-0.134	0.0258	2.054e-07	+-+
1584	AC(15:0) (b)	AC	rs753762	10	61445594	A	G	-0.175588	0.0308205	1.28473e-08	-0.0204	0.0483	0.6722	-0.1306	0.026	4.931e-07	-+-
1585	AC(15:0) (b)	AC	rs11006690	10	61445799	G	A	-0.174343	0.0309332	1.82929e-08	-0.0206	0.0484	0.6711	-0.1298	0.0261	6.42e-07	+-+
1586	AC(15:0) (b)	AC	rs11006692	10	61447658	T	C	-0.17566	0.0308174	1.26318e-08	-0.0219	0.0482	0.6498	-0.131	0.026	4.488e-07	-+-
1587	AC(15:0) (b)	AC	rs7094971	10	61449564	G	A	-0.17706	0.030958	1.12788e-08	-0.0231	0.0484	0.6336	-0.1323	0.0261	3.891e-07	+-+
1588	AC(15:0) (b)	AC	rs35209863	10	61450121	C	T	-0.177373	0.0309653	1.07165e-08	-0.0231	0.0484	0.6336	-0.1325	0.0261	3.749e-07	+-+
1589	AC(15:0) (b)	AC	rs35081622	10	61451978	C	T	-0.176792	0.0309785	1.21301e-08	-0.0231	0.0484	0.6336	-0.1321	0.0261	4.128e-07	+-+
1590	AC(15:0) (b)	AC	rs10993963	10	61453455	C	G	-0.178866	0.0310356	8.71836e-09	-0.0273	0.0483	0.5716	-0.1345	0.0261	2.552e-07	-+-
1591	AC(15:0) (b)	AC	rs72815843	10	61462114	A	G	-0.159992	0.027375	5.39016e-09	-0.0276	0.0445	0.5353	-0.1236	0.0233	1.148e-07	-+-
1592	AC(15:0) (b)	AC	rs1171620	10	61464507	G	C	0.168722	0.0266914	2.82281e-10	0.0227	0.0433	0.6004	0.1286	0.0227	1.539e-08	-+-
1593	AC(15:0) (b)	AC	rs1171619	10	61465838	G	A	0.169152	0.0266328	2.32698e-10	0.0142	0.0433	0.7428	0.1267	0.0227	2.363e-08	-+-
1594	AC(15:0) (b)	AC	rs1171617	10	61467182	T	G	0.168272	0.0259371	9.59297e-11	0.0295	0.0426	0.4894	0.1308	0.0222	3.599e-09	+-+
1595	AC(15:0) (b)	AC	rs1171616	10	61468589	T	G	0.169222	0.025955	7.76372e-11	0.0373	0.0426	0.3817	0.1335	0.0222	1.705e-09	+-+
1596	AC(15:0) (b)	AC	rs1171615	10	61469090	T	C	0.167287	0.0260334	1.43865e-10	0.0385	0.0427	0.3673	0.1323	0.0222	2.601e-09	+-+
1597	AC(15:0) (b)	AC	rs1171614	10	61469538	C	T	0.166755	0.0260327	1.64141e-10	0.0387	0.0426	0.3635	0.132	0.0222	2.842e-09	-+-
1598	AC(16:0)	AC	rs3795936	2	23879268	C	A	-0.203839	0.0276496	1.98063e-13	-0.0741	0.0437	0.09011	-0.1668	0.0234	9.522e-13	+++
1599	AC(16:0)	AC	rs66983662	2	23879304	G	A	-0.204271	0.0276545	1.7803e-13	-0.0741	0.0437	0.09011	-0.1671	0.0234	8.731e-13	+++
1600	AC(16:0)	AC	rs66523860	2	23880823	G	A	-0.207535	0.0276072	6.67559e-14	-0.0754	0.0436	0.08401	-0.1698	0.0233	3.429e-13	+++
1601	AC(16:0)	AC	rs1078345	2	23884929	G	A	-0.202786	0.0274031	1.61288e-13	-0.0755	0.0432	0.08061	-0.1663	0.0231	6.687e-13	+++
1602	AC(16:0)	AC	rs1862901	2	23886149	C	T	0.123139	0.0241042	3.3614e-07	0.0833	0.0388	0.03156	0.112	0.0205	4.412e-08	---
1603	AC(16:0)	AC	rs56009471	2	23890084	C	A	-0.187886	0.0297221	2.81887e-10	-0.037	0.0469	0.4302	-0.1447	0.0251	8.314e-09	+++
1604	AC(16:0)	AC	rs12616649	2	23890913	A	G	-0.24368	0.0324339	6.81618e-14	-0.0637	0.0514	0.2154	-0.1925	0.0274	2.284e-12	---
1605	AC(16:0)	AC	rs72794281	2	23893265	A	G	-0.243777	0.032445	6.79672e-14	-0.0697	0.0514	0.175	-0.1942	0.0274	1.464e-12	---
1606	AC(16:0)	AC	rs13019016	2	23894773	G	C	-0.230231	0.0303196	3.73568e-14	-0.0544	0.0493	0.2698	-0.182	0.0258	1.838e-12	+++
1607	AC(16:0)	AC	rs55836224	2	23895597	C	T	-0.206996	0.0274309	5.40917e-14	-0.071	0.0436	0.1033	-0.1684	0.0232	4.034e-13	+++
1608	AC(16:0)	AC	rs34668726	2	23895901	G	C	-0.187761	0.0299137	3.76048e-10	-0.0389	0.0475	0.4133	-0.1455	0.0253	9.015e-09	+++
1609	AC(16:0)	AC	rs12713004	2	23896049	G	A	0.145598	0.0247309	4.17729e-09	0.102	0.04	0.01081	0.1335	0.021	2.182e-10	---
1610	AC(16:0)	AC	rs56262900	2	23897725	A	G	-0.238175	0.0366917	9.3296e-11	-0.0799	0.0572	0.1627	-0.1921	0.0309	5.027e-10	---
1611	AC(16:0)	AC	rs72794291	2	23897935	T	C	-0.24066	0.0324688	1.45681e-13	-0.0801	0.0515	0.1198	-0.1949	0.0275	1.258e-12	---
1612	AC(16:0)	AC	rs72794293	2	23898149	G	A	-0.245511	0.0280376	2.83799e-18	-0.0905	0.0456	0.04705	-0.2029	0.0239	1.921e-17	+++
1613	AC(16:0)	AC	rs7567043	2	23899095	C	T	-0.240003	0.0276577	5.64183e-18	-0.0866	0.0453	0.05596	-0.1983	0.0236	4.386e-17	+++
1614	AC(16:0)	AC	rs7576404	2	23899171	A	G	-0.238011	0.0324228	2.47196e-13	-0.0746	0.0515	0.1471	-0.1916	0.0274	2.875e-12	---
1615	AC(16:0)	AC	rs6713865	2	23899807	G	A	-0.245315	0.0280868	3.44886e-18	-0.0875	0.0454	0.05412	-0.2017	0.0239	3.115e-17	+++
1616	AC(16:0)	AC	rs6713979	2	23899876	G	A	-0.24535	0.0280875	3.41755e-18	-0.0875	0.0454	0.05412	-0.2017	0.0239	3.093e-17	+++
1617	AC(16:0)	AC	rs6714016	2	23899948	G	A	-0.24537	0.0280889	3.40913e-18	-0.0875	0.0454	0.05412	-0.2017	0.0239	3.088e-17	+++
1618	AC(16:0)	AC	rs72796103	2	23900382	A	G	-0.237756	0.032432	2.66042e-13	-0.0746	0.0515	0.1471	-0.1914	0.0274	3.06e-12	---
1619	AC(16:0)	AC	rs56343114	2	23900629	G	C	-0.237797	0.0309105	1.74342e-14	-0.0586	0.0498	0.2392	-0.188	0.0263	8.2e-13	+++
1620	AC(16:0)	AC	rs55987381	2	23900938	C	T	-0.245538	0.0281059	3.38933e-18	-0.0875	0.0454	0.05412	-0.2018	0.0239	3.094e-17	+++
1621	AC(16:0)	AC	rs72796106	2	23901362	C	A	-0.246097	0.0290936	3.58309e-17	-0.1059	0.0467	0.02325	-0.2068	0.0247	5.365e-17	+++
1622	AC(16:0)	AC	rs7578606	2	23902360	C	T	-0.239942	0.0324092	1.55276e-13	-0.0746	0.0515	0.1471	-0.193	0.0274	1.961e-12	+++
1623	AC(16:0)	AC	rs115697725	2	23903541	G	C	-0.264277	0.0310687	2.38612e-17	-0.1069	0.0473	0.02383	-0.2169	0.026	6.771e-17	+++
1624	AC(16:0)	AC	rs138299362	2	23903633	C	T	-0.242176	0.0325172	1.11645e-13	-0.0746	0.0515	0.1471	-0.1944	0.0275	1.545e-12	+++
1625	AC(16:0)	AC	rs55859418	2	23904231	A	C	-0.240238	0.0324092	1.45006e-13	-0.0746	0.0515	0.1471	-0.1932	0.0274	1.855e-12	---
1626	AC(16:0)	AC	rs72796108	2	23904990	A	C	-0.240304	0.0323996	1.40551e-13	-0.0743	0.0515	0.1488	-0.1932	0.0274	1.84e-12	---
1627	AC(16:0)	AC	rs72796110	2	23905658	A	T	-0.241936	0.0323896	9.47288e-14	-0.0745	0.0515	0.1479	-0.1945	0.0274	1.307e-12	---
1628	AC(16:0)	AC	rs72796114	2	23906133	G	C	-0.240631	0.0324187	1.34651e-13	-0.0745	0.0515	0.1479	-0.1935	0.0274	1.755e-12	+++
1629	AC(16:0)	AC	rs12618900	2	23910775	T	C	-0.249773	0.033719	1.50705e-13	-0.086	0.0525	0.1013	-0.2019	0.0284	1.097e-12	---
1630	AC(16:0)	AC	rs2551347	2	23912401	T	C	0.168357	0.0252993	3.16286e-11	0.1013	0.0408	0.0129	0.1497	0.0215	3.28e-12	+++
1631	AC(16:0)	AC	rs55806536	2	23912697	G	A	-0.239165	0.032367	1.72749e-13	-0.0761	0.0514	0.1391	-0.1929	0.0274	1.895e-12	+++
1632	AC(16:0)	AC	rs72796116	2	23913769	T	C	-0.241288	0.0324506	1.2222e-13	-0.0761	0.0515	0.1395	-0.1943	0.0274	1.465e-12	---
1633	AC(16:0)	AC	rs72796119	2	23917179	T	C	-0.240162	0.032448	1.57662e-13	-0.0741	0.0514	0.1498	-0.1929	0.0274	2.093e-12	---
1634	AC(16:0)	AC	rs72796125	2	23919169	T	C	-0.24048	0.0323716	1.28617e-13	-0.073	0.0514	0.1557	-0.193	0.0274	1.874e-12	---
1635	AC(16:0)	AC	rs72796130	2	23919740	C	T	-0.240099	0.032363	1.38354e-13	-0.0732	0.0514	0.1541	-0.1927	0.0274	1.968e-12	+++
1636	AC(16:0)	AC	rs55801864	2	23922325	T	C	-0.240178	0.0323373	1.29992e-13	-0.0742	0.0513	0.148	-0.193	0.0274	1.726e-12	---
1637	AC(16:0)	AC	rs139681117	2	23924920	T	C	-0.261975	0.0467714	2.23555e-08	-0.1529	0.077	0.04713	-0.2326	0.04	5.961e-09	---
1638	AC(16:0)	AC	rs72796138	2	23926233	T	C	-0.240088	0.0323239	1.29698e-13	-0.0742	0.0513	0.148	-0.193	0.0274	1.716e-12	---
1639	AC(16:0)	AC	rs56152044	2	23927680	G	A	-0.240432	0.0323265	1.20317e-13	-0.0748	0.0512	0.1444	-0.1933	0.0273	1.56e-12	+++
1640	AC(16:0)	AC	rs56371415	2	23932603	G	C	-0.241041	0.0322759	9.57333e-14	-0.0698	0.0513	0.1738	-0.1925	0.0273	1.852e-12	+++
1641	AC(16:0)	AC	rs72796152	2	23933626	A	G	-0.239285	0.0308566	1.07761e-14	-0.0551	0.0497	0.2677	-0.1881	0.0262	7.285e-13	---
1642	AC(16:0)	AC	rs72796154	2	23933839	A	G	-0.241106	0.0322736	9.39057e-14	-0.0698	0.0513	0.1738	-0.1925	0.0273	1.822e-12	---
1643	AC(16:0)	AC	rs56216411	2	23934533	A	G	-0.241118	0.032273	9.35511e-14	-0.0698	0.0513	0.1738	-0.1925	0.0273	1.816e-12	---
1644	AC(16:0)	AC	rs56179550	2	23934867	T	C	-0.241119	0.0322732	9.3564e-14	-0.0698	0.0513	0.1738	-0.1925	0.0273	1.817e-12	---
1645	AC(16:0)	AC	rs72796158	2	23935727	C	T	-0.24113	0.0322732	9.33368e-14	-0.0698	0.0513	0.1738	-0.1925	0.0273	1.813e-12	+++
1646	AC(16:0)	AC	rs12620558	2	23936022	A	G	-0.241117	0.0322742	9.37851e-14	-0.0698	0.0513	0.1738	-0.1925	0.0273	1.821e-12	---
1647	AC(16:0)	AC	rs2339851	2	23938883	A	G	-0.241169	0.0322758	9.29028e-14	-0.0698	0.0513	0.1738	-0.1926	0.0273	1.808e-12	---
1648	AC(16:0)	AC	rs56315094	2	23941952	C	T	-0.239408	0.0308809	1.09511e-14	-0.0551	0.0497	0.2677	-0.1881	0.0262	7.441e-13	+++
1649	AC(16:0)	AC	rs72796171	2	23942667	C	G	-0.239474	0.0308869	1.08982e-14	-0.0551	0.0497	0.2677	-0.1882	0.0262	7.428e-13	---
1650	AC(16:0)	AC	rs72798041	2	23953076	C	T	-0.244922	0.0326922	8.00779e-14	-0.0689	0.0512	0.1783	-0.1939	0.0276	1.943e-12	+++
1651	AC(16:0)	AC	rs112187834	2	23953454	A	T	-0.242118	0.0312213	1.07127e-14	-0.0598	0.0497	0.2287	-0.1904	0.0264	5.778e-13	---
1652	AC(16:0)	AC	rs2059319	2	23956435	C	G	-0.254973	0.0466657	4.8695e-08	-0.1361	0.0768	0.07621	-0.2229	0.0399	2.272e-08	---
1653	AC(16:0)	AC	rs55761273	2	23957849	G	A	-0.237956	0.031074	2.27382e-14	-0.0481	0.0496	0.3327	-0.1845	0.0263	2.479e-12	+++
1654	AC(16:0)	AC	rs72798049	2	23958002	G	C	-0.237993	0.0310742	2.25437e-14	-0.0481	0.0496	0.3327	-0.1845	0.0263	2.463e-12	+++
1655	AC(16:0)	AC	rs2712056	2	23959131	T	C	-0.183081	0.028265	1.02196e-10	-0.0096	0.0447	0.8305	-0.1335	0.0239	2.294e-08	-+-
1656	AC(16:0)	AC	rs7603616	2	23959463	T	C	-0.238084	0.031079	2.22395e-14	-0.0481	0.0496	0.3327	-0.1846	0.0263	2.44e-12	---
1657	AC(16:0)	AC	rs72798050	2	23960194	T	G	-0.238149	0.0310784	2.18591e-14	-0.0481	0.0496	0.3327	-0.1846	0.0263	2.407e-12	---
1658	AC(16:0)	AC	rs111632468	2	23965514	C	T	-0.238957	0.0310269	1.6229e-14	-0.0481	0.0496	0.3327	-0.1853	0.0263	1.87e-12	+++
1659	AC(16:0)	AC	rs2712057	2	23966524	C	G	-0.158436	0.0238005	3.19724e-11	-0.0195	0.0392	0.6191	-0.121	0.0203	2.734e-09	-+-
1660	AC(16:0)	AC	rs12619592	2	23971415	A	C	-0.239104	0.0310306	1.57536e-14	-0.0488	0.0496	0.3253	-0.1856	0.0263	1.729e-12	---
1661	AC(16:0)	AC	rs2712065	2	23973603	G	A	-0.18416	0.0282098	7.30784e-11	-0.0103	0.0447	0.8169	-0.1346	0.0239	1.667e-08	+-+
1662	AC(16:0)	AC	rs718139	2	23975911	A	G	-0.241777	0.0324655	1.11941e-13	-0.0666	0.051	0.1918	-0.1913	0.0274	2.868e-12	---
1663	AC(16:0)	AC	rs718138	2	23976324	A	G	-0.184243	0.0282372	7.47179e-11	-0.0103	0.0447	0.8169	-0.1346	0.0239	1.709e-08	-+-
1664	AC(16:0)	AC	rs17508218	2	23976536	T	C	-0.2393	0.0310332	1.50776e-14	-0.0488	0.0496	0.3253	-0.1857	0.0263	1.672e-12	---
1665	AC(16:0)	AC	rs72798057	2	23976731	C	T	-0.239307	0.0310336	1.50646e-14	-0.0488	0.0496	0.3253	-0.1857	0.0263	1.671e-12	+++
1666	AC(16:0)	AC	rs56218741	2	23977377	C	A	-0.23936	0.0310301	1.47655e-14	-0.0488	0.0496	0.3253	-0.1858	0.0263	1.642e-12	+++
1667	AC(16:0)	AC	rs2551325	2	23979729	T	C	-0.184368	0.0282382	7.26846e-11	-0.0103	0.0447	0.8169	-0.1347	0.0239	1.675e-08	-+-
1668	AC(16:0)	AC	rs12622290	2	23979894	G	C	-0.239544	0.0310295	1.40869e-14	-0.0488	0.0496	0.3253	-0.1859	0.0263	1.582e-12	+++
1669	AC(16:0)	AC	rs2551326	2	23982378	C	T	-0.184458	0.0282376	7.11021e-11	-0.0103	0.0447	0.8169	-0.1347	0.0239	1.648e-08	+-+
1670	AC(16:0)	AC	rs72798064	2	23982832	C	T	-0.2396	0.031029	1.38792e-14	-0.0488	0.0496	0.3253	-0.186	0.0263	1.564e-12	+++
1671	AC(16:0)	AC	rs72780104	2	23983715	G	A	-0.239661	0.0310289	1.36641e-14	-0.0488	0.0496	0.3253	-0.186	0.0263	1.544e-12	+++
1672	AC(16:0)	AC	rs2712068	2	23984000	G	A	-0.184531	0.0282377	6.99005e-11	-0.0103	0.0447	0.8169	-0.1348	0.0239	1.627e-08	+-+
1673	AC(16:0)	AC	rs72780106	2	23984834	C	A	-0.250489	0.0380471	5.0592e-11	-0.0744	0.0625	0.2341	-0.2029	0.0325	4.304e-10	+++
1674	AC(16:0)	AC	rs72780108	2	23986780	A	G	-0.239758	0.0310321	1.34196e-14	-0.0488	0.0496	0.3253	-0.1861	0.0263	1.524e-12	---
1675	AC(16:0)	AC	rs2551332	2	23988950	C	T	-0.184692	0.0282411	6.76666e-11	-0.0103	0.0447	0.8169	-0.1349	0.0239	1.59e-08	+-+
1676	AC(16:0)	AC	rs2712071	2	23990419	G	A	-0.182729	0.0282257	1.04539e-10	-0.0103	0.0447	0.8169	-0.1335	0.0239	2.186e-08	+-+
1677	AC(16:0)	AC	rs72780111	2	23991146	A	G	-0.237328	0.0310004	2.31236e-14	-0.0488	0.0496	0.3253	-0.1844	0.0263	2.317e-12	---
1678	AC(16:0)	AC	rs72780112	2	23991182	T	C	-0.237329	0.0310004	2.31173e-14	-0.0488	0.0496	0.3253	-0.1844	0.0263	2.316e-12	---
1679	AC(16:0)	AC	rs2712076	2	23993366	C	T	-0.182939	0.028226	9.96238e-11	-0.0103	0.0447	0.8169	-0.1337	0.0239	2.109e-08	+-+
1680	AC(16:0)	AC	rs7563564	2	23993404	C	T	-0.237566	0.0309974	2.16718e-14	-0.0488	0.0496	0.3253	-0.1846	0.0263	2.199e-12	+++
1681	AC(16:0)	AC	rs72780118	2	23994431	A	G	-0.2375	0.0309983	2.20655e-14	-0.0488	0.0496	0.3253	-0.1845	0.0263	2.231e-12	---
1682	AC(16:0)	AC	rs72780121	2	23995918	C	T	-0.237611	0.0309979	2.14537e-14	-0.0488	0.0496	0.3253	-0.1846	0.0263	2.182e-12	+++
1683	AC(16:0)	AC	rs72780123	2	23996009	A	G	-0.237559	0.0309968	2.16883e-14	-0.0488	0.0496	0.3253	-0.1846	0.0263	2.2e-12	---
1684	AC(16:0)	AC	rs12614616	2	23996501	G	T	-0.237639	0.0309978	2.12949e-14	-0.0488	0.0496	0.3253	-0.1846	0.0263	2.169e-12	+++
1685	AC(16:0)	AC	rs12617826	2	23997627	A	G	-0.237609	0.030999	2.1506e-14	-0.0488	0.0496	0.3253	-0.1846	0.0263	2.187e-12	---
1686	AC(16:0)	AC	rs112361592	2	23998361	T	C	-0.237762	0.0309942	2.05139e-14	-0.0488	0.0496	0.3253	-0.1847	0.0263	2.103e-12	---
1687	AC(16:0)	AC	rs12619525	2	23999565	C	G	-0.237752	0.0309906	2.04222e-14	-0.0488	0.0496	0.3253	-0.1847	0.0263	2.093e-12	---
1688	AC(16:0)	AC	rs72780125	2	24000145	C	T	-0.239559	0.0324061	1.68462e-13	-0.0664	0.0512	0.1947	-0.1901	0.0274	3.911e-12	+++
1689	AC(16:0)	AC	rs2551334	2	24000396	A	G	-0.18323	0.0281914	8.83322e-11	-0.0103	0.0447	0.8169	-0.134	0.0238	1.909e-08	-+-
1690	AC(16:0)	AC	rs10490751	2	24001356	G	A	-0.237886	0.0309899	1.97279e-14	-0.0488	0.0496	0.3253	-0.1848	0.0263	2.037e-12	+++
1691	AC(16:0)	AC	rs2712084	2	24003051	G	A	-0.183238	0.0281888	8.7816e-11	-0.0103	0.0447	0.8169	-0.134	0.0238	1.899e-08	+-+
1692	AC(16:0)	AC	rs72780185	2	24003967	A	G	-0.237934	0.0309863	1.93607e-14	-0.0488	0.0496	0.3253	-0.1849	0.0263	2.004e-12	---
1693	AC(16:0)	AC	rs2712086	2	24004739	C	G	-0.18334	0.0281883	8.56888e-11	-0.0103	0.0447	0.8169	-0.1341	0.0238	1.864e-08	-+-
1694	AC(16:0)	AC	rs72780188	2	24006065	A	G	-0.238002	0.0309829	1.89131e-14	-0.0488	0.0496	0.3253	-0.1849	0.0263	1.965e-12	---
1695	AC(16:0)	AC	rs2551337	2	24006886	T	C	-0.205556	0.0286516	8.35612e-13	-0.0079	0.0454	0.8624	-0.1493	0.0242	7.285e-10	-+-
1696	AC(16:0)	AC	rs72780191	2	24007122	C	T	-0.238763	0.0324065	2.02292e-13	-0.0664	0.0512	0.1947	-0.1895	0.0274	4.532e-12	+++
1697	AC(16:0)	AC	rs55841168	2	24007926	C	T	-0.238147	0.0309809	1.81746e-14	-0.0488	0.0496	0.3253	-0.185	0.0263	1.903e-12	+++
1698	AC(16:0)	AC	rs55657921	2	24008091	G	C	-0.238094	0.0309796	1.83696e-14	-0.0488	0.0496	0.3253	-0.185	0.0263	1.919e-12	+++
1699	AC(16:0)	AC	rs715646	2	24010566	A	G	-0.238215	0.030978	1.77688e-14	-0.0488	0.0496	0.3253	-0.1851	0.0263	1.868e-12	---
1700	AC(16:0)	AC	rs17462433	2	24012758	C	T	-0.238242	0.0309752	1.75561e-14	-0.0488	0.0496	0.3253	-0.1851	0.0263	1.849e-12	+++
1701	AC(16:0)	AC	rs2551341	2	24014778	T	G	-0.183002	0.0281653	8.95586e-11	-0.0103	0.0447	0.8169	-0.1339	0.0238	1.913e-08	-+-
1702	AC(16:0)	AC	rs72780198	2	24014883	A	T	-0.238252	0.0309701	1.7341e-14	-0.0488	0.0496	0.3253	-0.1851	0.0263	1.828e-12	---
1703	AC(16:0)	AC	rs72780199	2	24016269	C	A	-0.237848	0.0309703	1.9179e-14	-0.0462	0.0496	0.3521	-0.1841	0.0263	2.427e-12	+-+
1704	AC(16:0)	AC	rs113522526	2	24018476	T	C	-0.238373	0.0309729	1.69142e-14	-0.0465	0.0496	0.3485	-0.1846	0.0263	2.134e-12	-+-
1705	AC(16:0)	AC	rs111460347	2	24018833	A	G	-0.23831	0.0309701	1.70889e-14	-0.0462	0.0496	0.3521	-0.1844	0.0263	2.216e-12	-+-
1706	AC(16:0)	AC	rs2712059	2	24020539	C	T	-0.183216	0.0281576	8.4193e-11	-0.0103	0.0447	0.8169	-0.1341	0.0238	1.823e-08	+-+
1707	AC(16:0)	AC	rs17462558	2	24020812	C	T	-0.238077	0.0309597	1.77534e-14	-0.0462	0.0496	0.3521	-0.1843	0.0263	2.275e-12	+-+
1708	AC(16:0)	AC	rs17509001	2	24021231	C	T	-0.238075	0.0309593	1.77495e-14	-0.0462	0.0496	0.3521	-0.1843	0.0263	2.275e-12	+-+
1709	AC(16:0)	AC	rs72782106	2	24022009	G	A	-0.238159	0.0323949	2.27739e-13	-0.0635	0.0512	0.2152	-0.1882	0.0274	6.188e-12	+++
1710	AC(16:0)	AC	rs6712175	2	24023431	G	T	-0.238139	0.0309661	1.76949e-14	-0.0462	0.0496	0.3521	-0.1843	0.0263	2.275e-12	+-+
1711	AC(16:0)	AC	rs72782113	2	24024952	C	G	-0.238272	0.030964	1.70486e-14	-0.0462	0.0496	0.3521	-0.1844	0.0263	2.207e-12	-+-
1712	AC(16:0)	AC	rs10490752	2	24025132	T	C	-0.238186	0.0309628	1.73799e-14	-0.0462	0.0496	0.3521	-0.1844	0.0263	2.24e-12	-+-
1713	AC(16:0)	AC	rs72782114	2	24025740	A	G	-0.23829	0.0309625	1.69255e-14	-0.0478	0.0495	0.3339	-0.1847	0.0262	1.977e-12	-+-
1714	AC(16:0)	AC	rs2712061	2	24026411	A	G	-0.183406	0.0281563	8.03486e-11	-0.0103	0.0447	0.8169	-0.1342	0.0238	1.76e-08	-+-
1715	AC(16:0)	AC	rs17462670	2	24026579	C	T	-0.23835	0.0309593	1.65683e-14	-0.0462	0.0496	0.3521	-0.1845	0.0263	2.155e-12	+-+
1716	AC(16:0)	AC	rs72782117	2	24026921	A	G	-0.238651	0.0323738	1.96416e-13	-0.0635	0.0512	0.2152	-0.1886	0.0274	5.463e-12	---
1717	AC(16:0)	AC	rs2551343	2	24027002	G	C	-0.183486	0.0281503	7.81488e-11	-0.0103	0.0447	0.8169	-0.1343	0.0238	1.721e-08	+-+
1718	AC(16:0)	AC	rs55707417	2	24029928	A	G	-0.239698	0.0323607	1.51007e-13	-0.0635	0.0512	0.2152	-0.1894	0.0274	4.409e-12	---
1719	AC(16:0)	AC	rs55770503	2	24030126	T	A	-0.238222	0.0309461	1.6681e-14	-0.0458	0.0496	0.3567	-0.1844	0.0263	2.213e-12	+-+
1720	AC(16:0)	AC	rs7590516	2	24033607	A	G	-0.269096	0.0488461	3.77619e-08	-0.1643	0.0806	0.04152	-0.241	0.0418	8.024e-09	---
1721	AC(16:0)	AC	rs56397893	2	24033789	T	G	-0.238759	0.030925	1.4005e-14	-0.0462	0.0496	0.3521	-0.1849	0.0262	1.866e-12	-+-
1722	AC(16:0)	AC	rs7564732	2	24034178	C	T	0.183947	0.0281457	6.96353e-11	0.0103	0.0447	0.8169	0.1346	0.0238	1.577e-08	-+-
1723	AC(16:0)	AC	rs7565108	2	24034560	C	T	0.183989	0.028146	6.89864e-11	0.0103	0.0447	0.8169	0.1346	0.0238	1.566e-08	-+-
1724	AC(16:0)	AC	rs7605327	2	24035507	T	C	0.161975	0.0237566	1.06824e-11	0.0189	0.0391	0.6296	0.1234	0.0203	1.214e-09	+-+
1725	AC(16:0)	AC	rs6718631	2	24036086	G	A	0.183814	0.0281392	7.11207e-11	0.0103	0.0447	0.8169	0.1345	0.0238	1.599e-08	-+-
1726	AC(16:0)	AC	rs7569424	2	24036222	G	A	-0.238339	0.0309266	1.5604e-14	-0.0462	0.0496	0.3521	-0.1846	0.0262	2.033e-12	+-+
1727	AC(16:0)	AC	rs79023848	2	24038174	A	C	-0.24034	0.0322682	1.1108e-13	-0.0635	0.0512	0.2152	-0.1901	0.0273	3.356e-12	---
1728	AC(16:0)	AC	rs7589440	2	24038595	A	G	-0.238734	0.0309251	1.4094e-14	-0.0462	0.0496	0.3521	-0.1848	0.0262	1.875e-12	-+-
1729	AC(16:0)	AC	rs72782126	2	24039901	C	A	-0.240072	0.030864	8.93344e-15	-0.0462	0.0496	0.3521	-0.186	0.0262	1.283e-12	+-+
1730	AC(16:0)	AC	rs9967650	2	24042298	C	T	0.185275	0.0281038	4.7664e-11	0.0103	0.0447	0.8169	0.1357	0.0238	1.174e-08	-+-
1731	AC(16:0)	AC	rs2879640	2	24043573	C	T	-0.240081	0.030863	8.89599e-15	-0.0462	0.0496	0.3521	-0.186	0.0262	1.278e-12	+-+
1732	AC(16:0)	AC	rs2339926	2	24045734	G	C	-0.240094	0.0308639	8.88262e-15	-0.0462	0.0496	0.3521	-0.186	0.0262	1.277e-12	+-+
1733	AC(16:0)	AC	rs2339927	2	24045743	T	C	-0.240098	0.0308638	8.87162e-15	-0.0462	0.0496	0.3521	-0.186	0.0262	1.276e-12	-+-
1734	AC(16:0)	AC	rs72782136	2	24047344	G	A	-0.239894	0.0308639	9.34295e-15	-0.0462	0.0496	0.3521	-0.1858	0.0262	1.329e-12	+-+
1735	AC(16:0)	AC	rs72782137	2	24047805	T	C	-0.239895	0.0308637	9.337e-15	-0.0462	0.0496	0.3521	-0.1858	0.0262	1.328e-12	-+-
1736	AC(16:0)	AC	rs72782138	2	24048162	C	T	-0.239879	0.0308636	9.37318e-15	-0.0462	0.0496	0.3521	-0.1858	0.0262	1.332e-12	+-+
1737	AC(16:0)	AC	rs6731314	2	24048338	T	C	0.185051	0.0281006	5.00123e-11	0.0103	0.0447	0.8169	0.1355	0.0238	1.216e-08	+-+
1738	AC(16:0)	AC	rs2339928	2	24049453	A	G	0.161527	0.0237357	1.16487e-11	0.0205	0.0391	0.6006	0.1236	0.0203	1.134e-09	+-+
1739	AC(16:0)	AC	rs72786270	2	24059049	A	G	-0.238954	0.0309273	1.33969e-14	-0.0489	0.0496	0.324	-0.1858	0.0262	1.456e-12	---
1740	AC(16:0)	AC	rs2712050	2	24059408	C	A	-0.184157	0.0281558	6.73092e-11	-0.0105	0.0447	0.8137	-0.1348	0.0238	1.52e-08	+-+
1741	AC(16:0)	AC	rs6545127	2	24060670	A	G	-0.239025	0.0309277	1.31681e-14	-0.0441	0.0496	0.3748	-0.1845	0.0262	2.084e-12	-+-
1742	AC(16:0)	AC	rs72786276	2	24062566	A	G	-0.239282	0.0323472	1.624e-13	-0.0635	0.0512	0.2152	-0.1891	0.0273	4.655e-12	---
1743	AC(16:0)	AC	rs72786277	2	24062818	G	T	-0.23904	0.0309275	1.31133e-14	-0.0462	0.0496	0.3521	-0.1851	0.0262	1.773e-12	+-+
1744	AC(16:0)	AC	rs72786278	2	24063243	T	C	-0.239041	0.0309275	1.31111e-14	-0.0462	0.0496	0.3521	-0.1851	0.0262	1.773e-12	-+-
1745	AC(16:0)	AC	rs72786279	2	24063266	T	C	-0.239044	0.0309274	1.31027e-14	-0.0462	0.0496	0.3521	-0.1851	0.0262	1.772e-12	-+-
1746	AC(16:0)	AC	rs6718635	2	24066183	C	A	-0.239303	0.03235	1.62412e-13	-0.0635	0.0512	0.2152	-0.1891	0.0273	4.659e-12	+++
1747	AC(16:0)	AC	rs2953028	2	24068126	C	T	-0.184258	0.0281644	6.66169e-11	-0.0105	0.0447	0.8137	-0.1349	0.0238	1.513e-08	+-+
1748	AC(16:0)	AC	rs7588286	2	24071427	G	A	-0.241284	0.0307436	5.17978e-15	-0.0565	0.0491	0.2497	-0.1892	0.0261	3.809e-13	+-+
1749	AC(16:0)	AC	rs56021814	2	24073437	A	T	-0.241156	0.0307369	5.28067e-15	-0.0529	0.0489	0.2795	-0.1879	0.026	5.23e-13	-+-
1750	AC(16:0)	AC	rs72786286	2	24074659	A	T	-0.239206	0.030927	1.2569e-14	-0.0462	0.0498	0.3533	-0.1855	0.0263	1.66e-12	-+-
1751	AC(16:0)	AC	rs2675356	2	24074734	T	C	-0.184345	0.028164	6.52122e-11	-0.0105	0.0447	0.8137	-0.1349	0.0238	1.489e-08	-+-
1752	AC(16:0)	AC	rs72786288	2	24075416	T	G	-0.239207	0.0309248	1.25131e-14	-0.0462	0.0496	0.3521	-0.1852	0.0262	1.707e-12	-+-
1753	AC(16:0)	AC	rs2675363	2	24080003	C	G	-0.184359	0.0281656	6.51643e-11	-0.0105	0.0447	0.8137	-0.1349	0.0238	1.489e-08	-+-
1754	AC(16:0)	AC	rs2712079	2	24082061	A	G	-0.184398	0.028165	6.45081e-11	-0.0105	0.0447	0.8137	-0.135	0.0238	1.477e-08	-+-
1755	AC(16:0)	AC	rs72786298	2	24083011	T	C	-0.238579	0.032333	1.86432e-13	-0.0635	0.0512	0.2152	-0.1886	0.0273	5.177e-12	---
1756	AC(16:0)	AC	rs6712524	2	24083925	C	T	-0.241253	0.0307294	5.07532e-15	-0.0565	0.0491	0.2497	-0.1892	0.026	3.729e-13	+-+
1757	AC(16:0)	AC	rs72788206	2	24084989	C	T	-0.187053	0.0280591	2.90521e-11	-0.0168	0.0443	0.7044	-0.1383	0.0237	5.419e-09	+-+
1758	AC(16:0)	AC	rs17762102	2	24085606	G	A	-0.24126	0.0307286	5.05864e-15	-0.0565	0.0491	0.2497	-0.1892	0.026	3.718e-13	+-+
1759	AC(16:0)	AC	rs56303870	2	24086944	A	G	-0.242097	0.0309085	5.83816e-15	-0.0462	0.0496	0.3521	-0.1873	0.0262	9.325e-13	-+-
1760	AC(16:0)	AC	rs56413706	2	24086961	A	G	-0.23955	0.0323357	1.49744e-13	-0.0635	0.0512	0.2152	-0.1893	0.0273	4.348e-12	---
1761	AC(16:0)	AC	rs142518269	2	24087095	A	G	-0.239601	0.032337	1.48315e-13	-0.0635	0.0512	0.2152	-0.1894	0.0273	4.316e-12	---
1762	AC(16:0)	AC	rs72788212	2	24087385	A	G	-0.239315	0.0309182	1.20229e-14	-0.0462	0.0496	0.3521	-0.1853	0.0262	1.651e-12	-+-
1763	AC(16:0)	AC	rs72788214	2	24087621	C	A	-0.239315	0.0309183	1.20243e-14	-0.0462	0.0496	0.3521	-0.1853	0.0262	1.651e-12	+-+
1764	AC(16:0)	AC	rs12623316	2	24087857	G	A	-0.239314	0.0309183	1.20289e-14	-0.0462	0.0496	0.3521	-0.1853	0.0262	1.652e-12	+-+
1765	AC(16:0)	AC	rs12614038	2	24088174	A	G	-0.238526	0.0323327	1.8863e-13	-0.0635	0.0512	0.2152	-0.1886	0.0273	5.225e-12	---
1766	AC(16:0)	AC	rs56145919	2	24088489	G	A	-0.184407	0.0281654	6.44075e-11	-0.0105	0.0447	0.8137	-0.135	0.0238	1.476e-08	+-+
1767	AC(16:0)	AC	rs72788218	2	24090435	T	C	-0.241123	0.0306909	4.86004e-15	-0.0565	0.0491	0.2497	-0.1892	0.026	3.553e-13	-+-
1768	AC(16:0)	AC	rs56398785	2	24091515	A	T	-0.240943	0.0321341	7.64995e-14	-0.074	0.0506	0.1436	-0.1929	0.0271	1.134e-12	---
1769	AC(16:0)	AC	rs12612492	2	24093756	T	C	-0.23858	0.0323343	1.86811e-13	-0.0618	0.0512	0.227	-0.1882	0.0273	5.846e-12	---
1770	AC(16:0)	AC	rs55948613	2	24094787	G	A	-0.187023	0.0280614	2.93692e-11	-0.0185	0.0443	0.676	-0.1388	0.0237	4.811e-09	+-+
1771	AC(16:0)	AC	rs72788278	2	24095285	C	A	-0.241214	0.0307311	5.14358e-15	-0.0551	0.0491	0.2619	-0.1888	0.026	4.233e-13	+-+
1772	AC(16:0)	AC	rs17038360	2	24095798	G	A	-0.186601	0.0280635	3.26179e-11	-0.0185	0.0443	0.676	-0.1384	0.0237	5.21e-09	+-+
1773	AC(16:0)	AC	rs72788280	2	24095907	G	A	-0.241236	0.0307308	5.11126e-15	-0.0551	0.0491	0.2619	-0.1888	0.026	4.212e-13	+-+
1774	AC(16:0)	AC	rs72788284	2	24097539	G	A	-0.184375	0.0281681	6.51637e-11	-0.0094	0.0447	0.8328	-0.1346	0.0238	1.606e-08	+-+
1775	AC(16:0)	AC	rs113732527	2	24098270	C	T	-0.23929	0.0309208	1.21604e-14	-0.0447	0.0496	0.3676	-0.1848	0.0262	1.868e-12	+-+
1776	AC(16:0)	AC	rs72788286	2	24098321	C	A	-0.241231	0.0307314	5.12388e-15	-0.0551	0.0491	0.2619	-0.1888	0.026	4.221e-13	+-+
1777	AC(16:0)	AC	rs113027486	2	24098371	A	G	-0.239293	0.0309209	1.21539e-14	-0.0462	0.0496	0.3521	-0.1853	0.0262	1.666e-12	-+-
1778	AC(16:0)	AC	rs17045975	2	24099611	T	A	-0.184404	0.0281688	6.47948e-11	-0.0105	0.0447	0.8137	-0.135	0.0238	1.484e-08	+-+
1779	AC(16:0)	AC	rs145698915	2	24099798	A	G	-0.239297	0.0309218	1.21618e-14	-0.0462	0.0496	0.3521	-0.1853	0.0262	1.668e-12	-+-
1780	AC(16:0)	AC	rs55653559	2	24101066	G	A	-0.239284	0.0309212	1.21891e-14	-0.0462	0.0496	0.3521	-0.1853	0.0262	1.67e-12	+-+
1781	AC(16:0)	AC	rs55682359	2	24101422	T	G	-0.239284	0.0309213	1.21905e-14	-0.0462	0.0496	0.3521	-0.1853	0.0262	1.671e-12	-+-
1782	AC(16:0)	AC	rs11125293	2	24102423	G	A	-0.184392	0.0281698	6.50756e-11	-0.0105	0.0447	0.8137	-0.1349	0.0238	1.489e-08	+-+
1783	AC(16:0)	AC	rs112985192	2	24102797	A	G	-0.237617	0.0309013	1.78104e-14	-0.0482	0.0497	0.3319	-0.1848	0.0262	1.899e-12	---
1784	AC(16:0)	AC	rs12623079	2	24103749	A	G	-0.239291	0.0309225	1.21974e-14	-0.0463	0.0496	0.3508	-0.1853	0.0262	1.649e-12	-+-
1785	AC(16:0)	AC	rs72788298	2	24104293	C	T	-0.186969	0.0280639	2.98728e-11	-0.0196	0.0443	0.6584	-0.139	0.0237	4.516e-09	+-+
1786	AC(16:0)	AC	rs72788302	2	24107246	T	C	-0.239414	0.0323424	1.56296e-13	-0.0635	0.0512	0.2152	-0.1892	0.0273	4.508e-12	---
1787	AC(16:0)	AC	rs72790304	2	24108557	A	G	-0.1828	0.0289986	3.14845e-10	-0.0274	0.0451	0.5442	-0.1373	0.0244	1.798e-08	-+-
1788	AC(16:0)	AC	rs17045981	2	24109316	G	A	-0.182071	0.0290044	3.7259e-10	-0.0282	0.0451	0.5312	-0.1371	0.0244	1.923e-08	+-+
1789	AC(16:0)	AC	rs72790306	2	24111311	G	T	-0.241762	0.0321422	6.39601e-14	-0.074	0.0506	0.1436	-0.1935	0.0271	9.836e-13	+++
1790	AC(16:0)	AC	rs12623333	2	24111823	G	T	-0.239016	0.0309286	1.32219e-14	-0.0462	0.0496	0.3521	-0.185	0.0262	1.786e-12	+-+
1791	AC(16:0)	AC	rs111657181	2	24112559	C	G	-0.241075	0.0307357	5.37928e-15	-0.0565	0.0491	0.2497	-0.1891	0.026	3.915e-13	-+-
1792	AC(16:0)	AC	rs6731333	2	24113354	T	C	-0.162609	0.0270778	2.04887e-09	0.0054	0.0434	0.9006	-0.1155	0.023	4.943e-07	-+-
1793	AC(16:0)	AC	rs17762609	2	24114729	T	G	-0.239181	0.0309229	1.25503e-14	-0.0462	0.0496	0.3521	-0.1852	0.0262	1.71e-12	-+-
1794	AC(16:0)	AC	rs138413889	2	24115207	A	G	-0.239196	0.0309235	1.25167e-14	-0.0462	0.0496	0.3521	-0.1852	0.0262	1.707e-12	-+-
1795	AC(16:0)	AC	rs17762651	2	24115922	G	A	-0.239171	0.0309234	1.25927e-14	-0.0462	0.0496	0.3521	-0.1852	0.0262	1.715e-12	+-+
1796	AC(16:0)	AC	rs72790310	2	24116716	T	C	-0.239184	0.0309239	1.25642e-14	-0.0462	0.0496	0.3521	-0.1852	0.0262	1.712e-12	-+-
1797	AC(16:0)	AC	rs6740524	2	24117238	G	A	-0.184281	0.02817	6.68257e-11	-0.012	0.0447	0.788	-0.1353	0.0238	1.366e-08	+-+
1798	AC(16:0)	AC	rs139675912	2	24117282	A	C	-0.239233	0.0323492	1.64838e-13	-0.0671	0.0512	0.1899	-0.1901	0.0273	3.618e-12	---
1799	AC(16:0)	AC	rs112310010	2	24122642	G	C	-0.186987	0.028067	2.98964e-11	-0.021	0.0443	0.6348	-0.1395	0.0237	4.057e-09	+-+
1800	AC(16:0)	AC	rs17711825	2	24124578	C	T	-0.241183	0.0307391	5.27013e-15	-0.0565	0.0491	0.2497	-0.1891	0.0261	3.855e-13	+-+
1801	AC(16:0)	AC	rs56339558	2	24125234	A	G	-0.186963	0.0280684	3.0132e-11	-0.021	0.0443	0.6348	-0.1394	0.0237	4.083e-09	-+-
1802	AC(16:0)	AC	rs72790326	2	24126153	T	C	-0.241138	0.0307384	5.32226e-15	-0.0565	0.0491	0.2497	-0.1891	0.0261	3.884e-13	-+-
1803	AC(16:0)	AC	rs17762782	2	24126493	G	A	-0.241143	0.0307385	5.31805e-15	-0.0565	0.0491	0.2497	-0.1891	0.0261	3.882e-13	+-+
1804	AC(16:0)	AC	rs1022346	2	24127849	C	T	-0.186951	0.0280666	3.0137e-11	-0.021	0.0443	0.6348	-0.1394	0.0237	4.081e-09	+-+
1805	AC(16:0)	AC	rs112725470	2	24129148	T	C	-0.186948	0.0280668	3.01645e-11	-0.021	0.0443	0.6348	-0.1394	0.0237	4.084e-09	-+-
1806	AC(16:0)	AC	rs72790329	2	24129277	G	A	-0.186974	0.0280667	2.99748e-11	-0.021	0.0443	0.6348	-0.1394	0.0237	4.064e-09	+-+
1807	AC(16:0)	AC	rs140521091	2	24129389	A	G	-0.241829	0.0321479	6.36159e-14	-0.074	0.0506	0.1436	-0.1935	0.0271	9.808e-13	---
1808	AC(16:0)	AC	rs115861480	2	24129464	A	T	-0.242562	0.0321418	5.29338e-14	-0.074	0.0506	0.1436	-0.1941	0.0271	8.434e-13	---
1809	AC(16:0)	AC	rs72796316	2	24132272	C	T	-0.241124	0.0307401	5.36079e-15	-0.0565	0.0491	0.2497	-0.1891	0.0261	3.909e-13	+-+
1810	AC(16:0)	AC	rs112313489	2	24132980	G	A	-0.24111	0.0307398	5.37632e-15	-0.0565	0.0491	0.2497	-0.1891	0.0261	3.918e-13	+-+
1811	AC(16:0)	AC	rs72796319	2	24133027	C	T	-0.241075	0.0307406	5.43301e-15	-0.0566	0.0491	0.2487	-0.1891	0.0261	3.895e-13	+-+
1812	AC(16:0)	AC	rs56104215	2	24133590	C	T	-0.241105	0.0307399	5.38407e-15	-0.0565	0.0491	0.2497	-0.1891	0.0261	3.922e-13	+-+
1813	AC(16:0)	AC	rs113593043	2	24134032	G	A	-0.241102	0.03074	5.38876e-15	-0.0565	0.0491	0.2497	-0.1891	0.0261	3.925e-13	+-+
1814	AC(16:0)	AC	rs139050099	2	24134167	A	G	-0.242529	0.0321425	5.34261e-14	-0.074	0.0506	0.1436	-0.194	0.0271	8.499e-13	---
1815	AC(16:0)	AC	rs72796325	2	24134537	A	G	-0.186847	0.0280687	3.1006e-11	-0.021	0.0443	0.6348	-0.1393	0.0237	4.172e-09	-+-
1816	AC(16:0)	AC	rs12612830	2	24134599	T	C	-0.241055	0.0307409	5.46454e-15	-0.0565	0.0491	0.2497	-0.1891	0.0261	3.97e-13	-+-
1817	AC(16:0)	AC	rs12616257	2	24135034	G	A	-0.186934	0.028067	3.02732e-11	-0.0198	0.0443	0.6546	-0.1391	0.0237	4.471e-09	+-+
1818	AC(16:0)	AC	rs72796326	2	24137047	A	G	-0.241103	0.0307413	5.40289e-15	-0.0565	0.0491	0.2497	-0.1891	0.0261	3.935e-13	-+-
1819	AC(16:0)	AC	rs72796327	2	24140372	C	T	-0.242484	0.0321366	5.34251e-14	-0.0688	0.0506	0.1737	-0.1925	0.0271	1.27e-12	+-+
1820	AC(16:0)	AC	rs72796328	2	24141343	G	A	-0.242089	0.0321489	5.99432e-14	-0.074	0.0506	0.1436	-0.1937	0.0271	9.349e-13	+++
1821	AC(16:0)	AC	rs72796329	2	24141912	A	G	-0.24065	0.0307474	6.14027e-15	-0.0565	0.0491	0.2497	-0.1887	0.0261	4.367e-13	-+-
1822	AC(16:0)	AC	rs113530757	2	24142500	A	G	-0.240609	0.0307485	6.2174e-15	-0.0565	0.0491	0.2497	-0.1887	0.0261	4.412e-13	-+-
1823	AC(16:0)	AC	rs72796337	2	24142957	A	G	-0.240601	0.0307487	6.23244e-15	-0.0565	0.0491	0.2497	-0.1887	0.0261	4.421e-13	-+-
1824	AC(16:0)	AC	rs72796339	2	24143063	C	T	-0.240603	0.0307488	6.23197e-15	-0.0565	0.0491	0.2497	-0.1887	0.0261	4.421e-13	+-+
1825	AC(16:0)	AC	rs72796340	2	24143622	A	T	-0.24058	0.0307492	6.2736e-15	-0.0565	0.0491	0.2497	-0.1887	0.0261	4.445e-13	-+-
1826	AC(16:0)	AC	rs17046004	2	24144873	G	A	-0.18676	0.028076	3.20224e-11	-0.021	0.0443	0.6348	-0.1393	0.0237	4.285e-09	+-+
1827	AC(16:0)	AC	rs145309966	2	24147047	A	G	-0.241756	0.0321545	6.54642e-14	-0.074	0.0506	0.1436	-0.1935	0.0271	1.006e-12	---
1828	AC(16:0)	AC	rs72796343	2	24147631	A	G	-0.241684	0.0321558	6.67396e-14	-0.074	0.0506	0.1436	-0.1934	0.0271	1.022e-12	---
1829	AC(16:0)	AC	rs963725	2	24148231	C	T	-0.241642	0.0321564	6.74683e-14	-0.074	0.0506	0.1436	-0.1934	0.0271	1.031e-12	+++
1830	AC(16:0)	AC	rs61739076	2	24149439	A	G	-0.241612	0.0321577	6.81085e-14	-0.074	0.0506	0.1436	-0.1934	0.0271	1.04e-12	---
1831	AC(16:0)	AC	rs78332127	2	24150163	G	C	-0.186803	0.0280802	3.1915e-11	-0.0198	0.0444	0.6546	-0.1391	0.0237	4.617e-09	+-+
1832	AC(16:0)	AC	rs112139157	2	24150783	C	A	-0.186811	0.0280808	3.18794e-11	-0.0198	0.0444	0.6546	-0.1391	0.0237	4.614e-09	+-+
1833	AC(16:0)	AC	rs12616768	2	24151372	A	G	-0.241798	0.0321506	6.43799e-14	-0.0688	0.0506	0.1737	-0.192	0.0271	1.482e-12	-+-
1834	AC(16:0)	AC	rs12613859	2	24151391	G	A	-0.186818	0.0280814	3.18553e-11	-0.0198	0.0444	0.6546	-0.1391	0.0237	4.612e-09	+-+
1835	AC(16:0)	AC	rs12621406	2	24154821	T	C	-0.239835	0.0307603	7.75218e-15	-0.0571	0.0491	0.2445	-0.1883	0.0261	5.04e-13	-+-
1836	AC(16:0)	AC	rs12621445	2	24154964	T	C	-0.241373	0.0321584	7.21183e-14	-0.074	0.0506	0.1436	-0.1932	0.0271	1.089e-12	---
1837	AC(16:0)	AC	rs6754694	2	24155448	C	T	-0.239731	0.0307614	7.97775e-15	-0.0605	0.0492	0.2188	-0.1894	0.0261	3.871e-13	+-+
1838	AC(16:0)	AC	rs6751655	2	24155478	G	A	-0.244223	0.0322221	4.12679e-14	-0.0755	0.0506	0.1357	-0.1955	0.0272	6.293e-13	+++
1839	AC(16:0)	AC	rs56064672	2	24156769	T	G	-0.187366	0.0280852	2.8105e-11	-0.022	0.0443	0.62	-0.1399	0.0237	3.639e-09	-+-
1840	AC(16:0)	AC	rs11893708	2	24157786	A	G	-0.186848	0.0280861	3.18699e-11	-0.022	0.0443	0.62	-0.1396	0.0237	4.004e-09	-+-
1841	AC(16:0)	AC	rs55846516	2	24158003	C	T	-0.240083	0.0307601	7.27621e-15	-0.0565	0.0491	0.2497	-0.1883	0.0261	5.02e-13	+-+
1842	AC(16:0)	AC	rs72796351	2	24158425	C	T	-0.239955	0.0307623	7.5511e-15	-0.0565	0.0491	0.2497	-0.1882	0.0261	5.175e-13	+-+
1843	AC(16:0)	AC	rs2176265	2	24158638	G	C	-0.186734	0.0280887	3.2888e-11	-0.022	0.0443	0.62	-0.1395	0.0237	4.104e-09	+-+
1844	AC(16:0)	AC	rs6710426	2	24159288	G	A	-0.239768	0.0307733	8.09376e-15	-0.0565	0.0491	0.2497	-0.188	0.0261	5.488e-13	+-+
1845	AC(16:0)	AC	rs113014365	2	24159903	T	C	-0.187041	0.0280865	3.04444e-11	-0.022	0.0443	0.62	-0.1397	0.0237	3.868e-09	-+-
1846	AC(16:0)	AC	rs72796357	2	24160131	G	A	-0.240105	0.0307645	7.29756e-15	-0.0572	0.0494	0.2465	-0.189	0.0261	4.584e-13	+-+
1847	AC(16:0)	AC	rs72796358	2	24160132	A	T	-0.2401	0.0307621	7.2725e-15	-0.0572	0.0494	0.2465	-0.189	0.0261	4.567e-13	-+-
1848	AC(16:0)	AC	rs72796359	2	24160545	C	T	-0.241446	0.0321644	7.164e-14	-0.074	0.0506	0.1436	-0.1932	0.0271	1.085e-12	+++
1849	AC(16:0)	AC	rs72796361	2	24160689	T	A	-0.187027	0.028088	3.06264e-11	-0.0206	0.0443	0.6419	-0.1392	0.0237	4.33e-09	+-+
1850	AC(16:0)	AC	rs72796369	2	24162663	T	G	-0.187008	0.0280911	3.0918e-11	-0.022	0.0443	0.62	-0.1397	0.0237	3.919e-09	-+-
1851	AC(16:0)	AC	rs12616899	2	24165235	G	A	-0.239899	0.0307732	7.82304e-15	-0.0565	0.0491	0.2497	-0.1881	0.0261	5.344e-13	+-+
1852	AC(16:0)	AC	rs12616985	2	24165511	C	A	-0.23993	0.0307732	7.76e-15	-0.0565	0.0491	0.2497	-0.1882	0.0261	5.309e-13	+-+
1853	AC(16:0)	AC	rs55653174	2	24166001	G	A	-0.239894	0.0307758	7.87385e-15	-0.0565	0.0491	0.2497	-0.1881	0.0261	5.376e-13	+-+
1854	AC(16:0)	AC	rs12617839	2	24166277	T	A	-0.239879	0.0307759	7.9044e-15	-0.0565	0.0491	0.2497	-0.1881	0.0261	5.393e-13	+-+
1855	AC(16:0)	AC	rs75046532	2	24167267	G	A	-0.239851	0.0307783	7.99809e-15	-0.0565	0.0491	0.2497	-0.1881	0.0261	5.449e-13	+-+
1856	AC(16:0)	AC	rs72796378	2	24167385	A	G	-0.187047	0.0281015	3.11408e-11	-0.022	0.0443	0.62	-0.1397	0.0237	3.954e-09	-+-
1857	AC(16:0)	AC	rs111229211	2	24167417	G	T	-0.239861	0.0319286	6.90997e-14	-0.105	0.066	0.1118	-0.2143	0.0287	8.968e-14	+?+
1858	AC(16:0)	AC	rs7578969	2	24168620	C	T	-0.239827	0.030781	8.08864e-15	-0.0565	0.0491	0.2497	-0.1881	0.0261	5.503e-13	+-+
1859	AC(16:0)	AC	rs11894756	2	24170214	T	C	-0.187116	0.0281059	3.08409e-11	-0.022	0.0443	0.62	-0.1397	0.0237	3.93e-09	-+-
1860	AC(16:0)	AC	rs72796385	2	24170360	A	T	-0.239773	0.0307855	8.27495e-15	-0.0565	0.0491	0.2497	-0.188	0.0261	5.613e-13	-+-
1861	AC(16:0)	AC	rs113966511	2	24171365	C	T	-0.239752	0.0307874	8.34937e-15	-0.0565	0.0491	0.2497	-0.188	0.0261	5.657e-13	+-+
1862	AC(16:0)	AC	rs72796388	2	24171509	C	A	-0.239829	0.0307874	8.18895e-15	-0.0565	0.0491	0.2497	-0.1881	0.0261	5.57e-13	+-+
1863	AC(16:0)	AC	rs72796389	2	24171761	G	A	-0.239784	0.0307889	8.30625e-15	-0.0565	0.0491	0.2497	-0.188	0.0261	5.636e-13	+-+
1864	AC(16:0)	AC	rs7594510	2	24173377	G	A	-0.239761	0.0307913	8.39261e-15	-0.0565	0.0491	0.2497	-0.188	0.0261	5.688e-13	+-+
1865	AC(16:0)	AC	rs7581107	2	24173565	T	C	-0.239686	0.0307923	8.57111e-15	-0.0565	0.0491	0.2497	-0.1879	0.0261	5.786e-13	-+-
1866	AC(16:0)	AC	rs113312575	2	24178093	G	A	-0.239608	0.0308004	8.88061e-15	-0.0602	0.0491	0.2199	-0.1889	0.0261	4.428e-13	+++
1867	AC(16:0)	AC	rs72796396	2	24178154	A	G	-0.239604	0.0308004	8.89121e-15	-0.0568	0.0491	0.2475	-0.188	0.0261	5.825e-13	-+-
1868	AC(16:0)	AC	rs72796397	2	24178211	A	T	-0.239581	0.0308	8.93641e-15	-0.0568	0.0491	0.2475	-0.188	0.0261	5.848e-13	-+-
1869	AC(16:0)	AC	rs72796401	2	24180078	A	T	-0.18823	0.0281696	2.61406e-11	-0.0227	0.0443	0.6085	-0.1406	0.0238	3.32e-09	-+-
1870	AC(16:0)	AC	rs72796402	2	24180104	G	A	-0.242276	0.0324598	9.88209e-14	-0.0749	0.0507	0.1391	-0.1936	0.0273	1.419e-12	+++
1871	AC(16:0)	AC	rs72798404	2	24180125	T	C	-0.242389	0.0324447	9.38163e-14	-0.0749	0.0507	0.1391	-0.1937	0.0273	1.354e-12	---
1872	AC(16:0)	AC	rs72798406	2	24180144	C	T	-0.187292	0.0282463	3.69558e-11	-0.0227	0.0443	0.6085	-0.1398	0.0238	4.418e-09	+-+
1873	AC(16:0)	AC	rs12616678	2	24181159	T	G	-0.187398	0.0281261	2.97639e-11	-0.0223	0.0443	0.615	-0.14	0.0237	3.748e-09	-+-
1874	AC(16:0)	AC	rs12623496	2	24181583	T	C	-0.239295	0.0308105	9.80088e-15	-0.0576	0.0491	0.2411	-0.188	0.0261	5.894e-13	---
1875	AC(16:0)	AC	rs12623521	2	24181670	T	C	-0.187401	0.0281253	2.97011e-11	-0.0223	0.0443	0.615	-0.14	0.0237	3.741e-09	-+-
1876	AC(16:0)	AC	rs72798408	2	24181845	C	G	-0.240677	0.0322177	9.41008e-14	-0.0743	0.0506	0.1422	-0.1927	0.0272	1.344e-12	---
1877	AC(16:0)	AC	rs72798411	2	24184343	G	A	-0.240491	0.0322232	9.9214e-14	-0.0743	0.0506	0.1422	-0.1925	0.0272	1.405e-12	+++
1878	AC(16:0)	AC	rs112788077	2	24184676	G	A	-0.239157	0.0308149	1.02348e-14	-0.0568	0.0491	0.2475	-0.1876	0.0261	6.552e-13	+-+
1879	AC(16:0)	AC	rs112145585	2	24185525	T	G	-0.239171	0.0308145	1.01893e-14	-0.0568	0.0491	0.2475	-0.1876	0.0261	6.529e-13	-+-
1880	AC(16:0)	AC	rs113125845	2	24185760	G	A	-0.239253	0.0308202	1.00951e-14	-0.0568	0.0491	0.2475	-0.1877	0.0261	6.492e-13	+-+
1881	AC(16:0)	AC	rs34229697	2	24186011	G	A	-0.1871	0.0281347	3.24025e-11	-0.0179	0.0444	0.686	-0.1386	0.0238	5.469e-09	+-+
1882	AC(16:0)	AC	rs111248727	2	24187158	G	A	-0.239047	0.030817	1.05656e-14	-0.0568	0.0491	0.2475	-0.1875	0.0261	6.726e-13	+-+
1883	AC(16:0)	AC	rs112221470	2	24187190	T	C	-0.238236	0.0308181	1.29916e-14	-0.0568	0.0491	0.2475	-0.187	0.0261	7.932e-13	-+-
1884	AC(16:0)	AC	rs55982282	2	24188128	A	G	-0.240499	0.0322222	9.88508e-14	-0.0691	0.0506	0.1721	-0.191	0.0272	2.088e-12	-+-
1885	AC(16:0)	AC	rs56339200	2	24188194	A	C	-0.239009	0.0308186	1.07002e-14	-0.0568	0.0491	0.2475	-0.1875	0.0261	6.798e-13	-+-
1886	AC(16:0)	AC	rs72798417	2	24188656	T	C	-0.238999	0.0308189	1.07322e-14	-0.0568	0.0491	0.2475	-0.1875	0.0261	6.815e-13	-+-
1887	AC(16:0)	AC	rs72798418	2	24188922	G	A	-0.238961	0.0308187	1.08327e-14	-0.0568	0.0491	0.2475	-0.1875	0.0261	6.866e-13	+-+
1888	AC(16:0)	AC	rs147850066	2	24191317	G	C	-0.240108	0.0322324	1.10208e-13	-0.0743	0.0506	0.1422	-0.1922	0.0272	1.534e-12	+++
1889	AC(16:0)	AC	rs12617474	2	24192510	T	C	-0.238814	0.0308248	1.13756e-14	-0.0568	0.0491	0.2475	-0.1874	0.0261	7.154e-13	-+-
1890	AC(16:0)	AC	rs6731001	2	24192952	G	A	-0.238792	0.030826	1.14628e-14	-0.0568	0.0491	0.2475	-0.1873	0.0261	7.201e-13	+-+
1891	AC(16:0)	AC	rs12620594	2	24194490	A	G	-0.238699	0.0308302	1.18321e-14	-0.0568	0.0491	0.2475	-0.1873	0.0261	7.396e-13	-+-
1892	AC(16:0)	AC	rs12614452	2	24194608	T	C	-0.238706	0.030831	1.18275e-14	-0.0568	0.0491	0.2475	-0.1873	0.0261	7.396e-13	-+-
1893	AC(16:0)	AC	rs72781631	2	24195064	A	G	-0.238689	0.0307916	1.10056e-14	-0.0568	0.0491	0.2475	-0.1873	0.0261	6.889e-13	-+-
1894	AC(16:0)	AC	rs111869566	2	24196340	A	C	-0.238633	0.0308328	1.20887e-14	-0.0568	0.0491	0.2475	-0.1872	0.0261	7.531e-13	-+-
1895	AC(16:0)	AC	rs112603501	2	24197254	T	C	-0.242438	0.0308206	4.49946e-15	-0.0603	0.0492	0.2202	-0.1911	0.0261	2.534e-13	---
1896	AC(16:0)	AC	rs72781632	2	24198342	C	A	-0.239834	0.0322464	1.2029e-13	-0.0743	0.0506	0.1422	-0.192	0.0272	1.654e-12	+++
1897	AC(16:0)	AC	rs2339887	2	24198376	A	G	-0.187097	0.0281543	3.3445e-11	-0.0223	0.0443	0.615	-0.1397	0.0238	4.131e-09	-+-
1898	AC(16:0)	AC	rs72781634	2	24199102	T	C	-0.242826	0.0307924	3.84254e-15	-0.0576	0.0491	0.2401	-0.1905	0.0261	2.79e-13	---
1899	AC(16:0)	AC	rs112866529	2	24201599	T	G	-0.190868	0.0281318	1.29778e-11	-0.023	0.0443	0.6031	-0.1426	0.0237	1.897e-09	-+-
1900	AC(16:0)	AC	rs111571980	2	24201695	G	C	-0.190869	0.028132	1.29787e-11	-0.023	0.0443	0.6031	-0.1426	0.0237	1.897e-09	+-+
1901	AC(16:0)	AC	rs72781639	2	24204148	G	C	-0.242622	0.0307962	4.07879e-15	-0.0576	0.0491	0.2401	-0.1904	0.0261	2.93e-13	+++
1902	AC(16:0)	AC	rs56289338	2	24206313	G	A	-0.190838	0.0281341	1.31209e-11	-0.0264	0.0444	0.5524	-0.1438	0.0238	1.461e-09	+-+
1903	AC(16:0)	AC	rs113039006	2	24208221	C	T	-0.190822	0.0281351	1.31926e-11	-0.023	0.0443	0.6031	-0.1426	0.0238	1.923e-09	+-+
1904	AC(16:0)	AC	rs72781643	2	24208746	A	G	-0.242442	0.0308011	4.3137e-15	-0.0576	0.0491	0.2401	-0.1902	0.0261	3.07e-13	---
1905	AC(16:0)	AC	rs72781644	2	24209348	C	T	-0.190812	0.0281355	1.32367e-11	-0.023	0.0443	0.6031	-0.1426	0.0238	1.928e-09	+-+
1906	AC(16:0)	AC	rs72781648	2	24210333	C	T	-0.242358	0.0307994	4.39086e-15	-0.0614	0.0491	0.2107	-0.1912	0.0261	2.296e-13	+++
1907	AC(16:0)	AC	rs72781649	2	24210864	G	A	-0.242314	0.0307984	4.43217e-15	-0.0614	0.0491	0.2107	-0.1912	0.0261	2.313e-13	+++
1908	AC(16:0)	AC	rs12616250	2	24211550	C	T	-0.242268	0.0307984	4.48469e-15	-0.0614	0.0491	0.2107	-0.1912	0.0261	2.335e-13	+++
1909	AC(16:0)	AC	rs72781652	2	24213754	A	G	-0.242292	0.0308867	5.31805e-15	-0.0627	0.049	0.2009	-0.1913	0.0261	2.493e-13	---
1910	AC(16:0)	AC	rs17763224	2	24213776	C	T	-0.241528	0.0308832	6.40866e-15	-0.0627	0.049	0.2009	-0.1907	0.0261	2.893e-13	+++
1911	AC(16:0)	AC	rs111247693	2	24214373	T	C	-0.25109	0.031706	2.93658e-15	-0.0614	0.0491	0.2107	-0.1952	0.0266	2.285e-13	---
1912	AC(16:0)	AC	rs72781653	2	24215633	C	T	-0.24214	0.0307975	4.62479e-15	-0.0614	0.0491	0.2107	-0.1911	0.0261	2.393e-13	+++
1913	AC(16:0)	AC	rs72781654	2	24218099	C	T	-0.188702	0.0281334	2.19872e-11	-0.0274	0.044	0.5332	-0.1418	0.0237	2.154e-09	+-+
1914	AC(16:0)	AC	rs72781658	2	24220141	G	A	-0.243779	0.0321884	4.31306e-14	-0.0792	0.0506	0.1174	-0.1963	0.0272	4.844e-13	+++
1915	AC(16:0)	AC	rs112748941	2	24220352	C	T	-0.157891	0.0271417	6.34061e-09	-0.022	0.0433	0.6111	-0.1195	0.023	2.007e-07	+-+
1916	AC(16:0)	AC	rs56205282	2	24221317	T	C	-0.243719	0.0321877	4.36885e-14	-0.0792	0.0506	0.1174	-0.1963	0.0272	4.894e-13	---
1917	AC(16:0)	AC	rs56053667	2	24221475	G	A	-0.241742	0.0307762	4.90718e-15	-0.0614	0.0491	0.2107	-0.1908	0.0261	2.491e-13	+++
1918	AC(16:0)	AC	rs72781663	2	24221694	G	C	-0.241206	0.0307231	5.04881e-15	-0.055	0.0487	0.2591	-0.1883	0.026	4.381e-13	+-+
1919	AC(16:0)	AC	rs72781665	2	24223086	A	G	-0.241927	0.0307886	4.79616e-15	-0.0616	0.049	0.2082	-0.1909	0.0261	2.436e-13	---
1920	AC(16:0)	AC	rs113365896	2	24224087	T	C	-0.190797	0.0281305	1.31712e-11	-0.0265	0.0443	0.5503	-0.1436	0.0237	1.488e-09	-+-
1921	AC(16:0)	AC	rs72781667	2	24225667	G	A	-0.239536	0.0307838	8.73623e-15	-0.0663	0.0491	0.1768	-0.1906	0.0261	2.674e-13	+++
1922	AC(16:0)	AC	rs11553491	2	24225901	C	G	-0.241079	0.0307849	5.90944e-15	-0.0663	0.0491	0.1768	-0.1918	0.0261	1.952e-13	---
1923	AC(16:0)	AC	rs113362373	2	24227357	G	A	-0.242886	0.0321774	5.22074e-14	-0.074	0.0505	0.1433	-0.1942	0.0271	8.471e-13	+-+
1924	AC(16:0)	AC	rs56068891	2	24230633	G	A	-0.241844	0.0321784	6.68392e-14	-0.0792	0.0506	0.1174	-0.195	0.0271	6.909e-13	+++
1925	AC(16:0)	AC	rs72781671	2	24231123	G	A	-0.241846	0.0321789	6.68543e-14	-0.0792	0.0506	0.1174	-0.195	0.0271	6.911e-13	+++
1926	AC(16:0)	AC	rs72781675	2	24232092	A	G	-0.230818	0.031886	5.21829e-13	-0.0929	0.05	0.06286	-0.1909	0.0269	1.223e-12	---
1927	AC(16:0)	AC	rs72781679	2	24237712	A	G	-0.242428	0.0322119	6.18174e-14	-0.0838	0.0506	0.09789	-0.1967	0.0272	4.53e-13	---
1928	AC(16:0)	AC	rs72781680	2	24238928	T	C	-0.243066	0.0322104	5.30658e-14	-0.0838	0.0506	0.09789	-0.1972	0.0272	3.994e-13	---
1929	AC(16:0)	AC	rs17712391	2	24245659	T	C	-0.237891	0.0322387	1.86003e-13	-0.0866	0.0512	0.09088	-0.195	0.0273	8.959e-13	---
1930	AC(16:0)	AC	rs72781683	2	24247423	C	T	-0.230241	0.0321647	9.37037e-13	-0.0857	0.0511	0.09384	-0.1893	0.0272	3.615e-12	+++
1931	AC(16:0)	AC	rs55773155	2	24255081	G	A	-0.233828	0.0322728	4.97746e-13	-0.0846	0.0513	0.09956	-0.1915	0.0273	2.374e-12	+++
1932	AC(16:0)	AC	rs56392651	2	24255208	T	C	-0.233774	0.032276	5.06509e-13	-0.0846	0.0513	0.09956	-0.1915	0.0273	2.41e-12	---
1933	AC(16:0)	AC	rs17763442	2	24255991	T	C	-0.233712	0.0322877	5.23559e-13	-0.0846	0.0513	0.09956	-0.1914	0.0273	2.484e-12	---
1934	AC(16:0)	AC	rs72781689	2	24256349	T	C	-0.226043	0.0321901	2.47803e-12	-0.0845	0.0511	0.0985	-0.1859	0.0272	8.935e-12	---
1935	AC(16:0)	AC	rs7355559	2	24256946	T	G	0.232769	0.0322176	5.77771e-13	0.0848	0.0511	0.09699	0.1907	0.0273	2.618e-12	+++
1936	AC(16:0)	AC	rs10194817	2	24257051	G	A	0.232777	0.0322222	5.81045e-13	0.0848	0.0511	0.09699	0.1907	0.0273	2.633e-12	---
1937	AC(16:0)	AC	rs150726348	2	24257250	G	A	-0.235971	0.0322959	3.17997e-13	-0.0859	0.0513	0.09388	-0.1934	0.0273	1.486e-12	+++
1938	AC(16:0)	AC	rs11125372	2	24257582	T	A	0.232764	0.032234	5.94095e-13	0.0876	0.0512	0.08683	0.1915	0.0273	2.183e-12	---
1939	AC(16:0)	AC	rs12621152	2	24257682	C	T	0.234021	0.0308207	3.72455e-14	0.0129	0.0496	0.7944	0.1724	0.0262	4.514e-11	-+-
1940	AC(16:0)	AC	rs872169	2	24259188	G	C	-0.174887	0.0272846	1.59334e-10	-0.0842	0.0433	0.05149	-0.1491	0.0231	1.044e-10	+++
1941	AC(16:0)	AC	rs72781692	2	24263319	G	T	-0.175481	0.0272751	1.36109e-10	-0.0897	0.0431	0.03744	-0.151	0.023	5.777e-11	+++
1942	AC(16:0)	AC	rs111310684	2	24265682	G	C	-0.176303	0.0272624	1.09568e-10	-0.0897	0.0431	0.03744	-0.1516	0.023	4.775e-11	+++
1943	AC(16:0)	AC	rs72781695	2	24266744	C	T	-0.176167	0.0272533	1.11606e-10	-0.0897	0.0431	0.03744	-0.1515	0.023	4.844e-11	+++
1944	AC(16:0)	AC	rs72781696	2	24267014	T	C	-0.176118	0.0272505	1.12456e-10	-0.0897	0.0431	0.03744	-0.1514	0.023	4.873e-11	---
1945	AC(16:0)	AC	rs55788848	2	24268721	T	C	-0.175926	0.0272392	1.15735e-10	-0.0897	0.0431	0.03744	-0.1513	0.023	4.986e-11	---
1946	AC(16:0)	AC	rs72781698	2	24271506	T	C	-0.175416	0.0272058	1.24183e-10	-0.0898	0.0431	0.03717	-0.151	0.023	5.228e-11	---
1947	AC(16:0)	AC	rs72781699	2	24277709	A	G	-0.171901	0.0272937	3.2738e-10	-0.0861	0.0431	0.04568	-0.1473	0.0231	1.66e-10	---
1948	AC(16:0)	AC	rs72783605	2	24287864	G	A	-0.172673	0.0272004	2.37488e-10	-0.0821	0.0431	0.05669	-0.1469	0.023	1.709e-10	+++
1949	AC(16:0)	AC	rs2111884	2	24289472	T	A	-0.172739	0.027202	2.34334e-10	-0.0821	0.0431	0.05669	-0.1469	0.023	1.69e-10	+++
1950	AC(16:0)	AC	rs72783611	2	24291445	T	C	-0.172869	0.0272051	2.28278e-10	-0.083	0.0431	0.05396	-0.1473	0.023	1.537e-10	---
1951	AC(16:0)	AC	rs78362496	2	24291792	C	T	-0.172492	0.0272002	2.47816e-10	-0.083	0.0431	0.05396	-0.147	0.023	1.648e-10	+++
1952	AC(16:0)	AC	rs55868657	2	24295385	A	G	-0.172413	0.0272016	2.53019e-10	-0.083	0.0431	0.05396	-0.1469	0.023	1.678e-10	---
1953	AC(16:0)	AC	rs72783615	2	24296397	A	C	-0.172298	0.0272014	2.59891e-10	-0.083	0.0431	0.05396	-0.1468	0.023	1.717e-10	---
1954	AC(16:0)	AC	rs4149373	2	24300023	T	C	-0.173185	0.0273174	2.50697e-10	-0.0855	0.0431	0.04704	-0.148	0.0231	1.388e-10	---
1955	AC(16:0)	AC	rs2303287	2	24302246	T	C	-0.172464	0.0272087	2.5258e-10	-0.0828	0.0431	0.0547	-0.1469	0.023	1.714e-10	---
1956	AC(16:0)	AC	rs36052574	2	24306587	C	A	-0.172514	0.0272102	2.50163e-10	-0.083	0.0431	0.05396	-0.147	0.023	1.665e-10	+++
1957	AC(16:0)	AC	rs72783619	2	24311607	A	G	-0.172662	0.0272195	2.44913e-10	-0.0835	0.0431	0.05273	-0.1472	0.023	1.578e-10	---
1958	AC(16:0)	AC	rs56326157	2	24312407	C	T	-0.167129	0.0271276	7.80184e-10	-0.0832	0.0431	0.0536	-0.1433	0.023	4.306e-10	+++
1959	AC(16:0)	AC	rs72783625	2	24315540	T	C	-0.173226	0.0272096	2.11316e-10	-0.0811	0.043	0.05929	-0.1469	0.023	1.68e-10	---
1960	AC(16:0)	AC	rs72783627	2	24315685	C	A	-0.173178	0.0272095	2.13702e-10	-0.0811	0.043	0.05929	-0.1468	0.023	1.696e-10	+++
1961	AC(16:0)	AC	rs7602797	2	24318148	T	C	-0.17322	0.0272122	2.12471e-10	-0.0811	0.043	0.05929	-0.1469	0.023	1.689e-10	---
1962	AC(16:0)	AC	rs112674864	2	24319980	C	G	-0.173551	0.027218	1.98154e-10	-0.0797	0.043	0.06372	-0.1467	0.023	1.785e-10	---
1963	AC(16:0)	AC	rs144689489	2	24323532	A	G	-0.173181	0.0272152	2.15389e-10	-0.0821	0.0431	0.05671	-0.1472	0.023	1.58e-10	---
1964	AC(16:0)	AC	rs76727624	2	24323647	A	G	-0.173129	0.027214	2.17687e-10	-0.0797	0.043	0.06372	-0.1464	0.023	1.933e-10	---
1965	AC(16:0)	AC	rs72783636	2	24328706	T	C	-0.173127	0.0272158	2.18361e-10	-0.0797	0.043	0.06372	-0.1464	0.023	1.938e-10	---
1966	AC(16:0)	AC	rs55905755	2	24330264	C	T	-0.173307	0.027221	2.10896e-10	-0.0821	0.0431	0.05671	-0.1473	0.023	1.554e-10	+++
1967	AC(16:0)	AC	rs55983206	2	24333995	C	A	-0.17305	0.0272158	2.22384e-10	-0.0821	0.0431	0.05671	-0.1471	0.023	1.625e-10	+++
1968	AC(16:0)	AC	rs7596060	2	24334361	A	G	-0.173042	0.0272149	2.2251e-10	-0.0797	0.043	0.06372	-0.1463	0.023	1.97e-10	---
1969	AC(16:0)	AC	rs7596820	2	24335036	C	G	-0.172982	0.0272145	2.25529e-10	-0.0797	0.043	0.06372	-0.1463	0.023	1.992e-10	---
1970	AC(16:0)	AC	rs72797810	2	24336469	A	G	-0.172935	0.027214	2.2788e-10	-0.0797	0.043	0.06372	-0.1462	0.023	2.01e-10	---
1971	AC(16:0)	AC	rs56113233	2	24341085	C	A	-0.172903	0.0272197	2.31608e-10	-0.0821	0.0431	0.05671	-0.147	0.023	1.683e-10	+++
1972	AC(16:0)	AC	rs2303289	2	24342242	G	C	-0.172886	0.0272217	2.33236e-10	-0.0821	0.0431	0.05671	-0.147	0.023	1.694e-10	+++
1973	AC(16:0)	AC	rs33913065	2	24344060	G	T	-0.172872	0.0272263	2.35657e-10	-0.0797	0.043	0.06372	-0.1462	0.023	2.073e-10	+++
1974	AC(16:0)	AC	rs72797817	2	24350569	G	A	-0.172192	0.0272382	2.81598e-10	-0.0803	0.0429	0.06164	-0.1458	0.023	2.307e-10	+++
1975	AC(16:0)	AC	rs72797818	2	24351107	A	G	-0.171085	0.0272314	3.6153e-10	-0.0827	0.043	0.05483	-0.1458	0.023	2.358e-10	---
1976	AC(16:0)	AC	rs72797819	2	24351141	G	T	-0.171077	0.0272326	3.62808e-10	-0.0827	0.043	0.05483	-0.1458	0.023	2.366e-10	+++
1977	AC(16:0)	AC	rs112406419	2	24352994	G	C	-0.170854	0.0272625	3.99354e-10	-0.0802	0.0429	0.06188	-0.1448	0.023	3.141e-10	+++
1978	AC(16:0)	AC	rs78861366	2	24354428	G	A	-0.170539	0.0272915	4.48352e-10	-0.0826	0.0431	0.05504	-0.1453	0.0231	2.884e-10	+++
1979	AC(16:0)	AC	rs72797824	2	24356456	G	T	-0.170229	0.0273208	5.02571e-10	-0.0802	0.0429	0.06188	-0.1443	0.0231	3.867e-10	+++
1980	AC(16:0)	AC	rs6720131	2	24364736	T	C	-0.169248	0.0274237	7.29948e-10	-0.0803	0.0432	0.06329	-0.1437	0.0232	5.413e-10	---
1981	AC(16:0)	AC	rs74661620	2	24365260	A	C	-0.169802	0.0274441	6.62155e-10	-0.0841	0.0434	0.05258	-0.1453	0.0232	3.732e-10	---
1982	AC(16:0)	AC	rs4705885	5	130423559	A	G	-0.122486	0.0240663	3.82882e-07	-0.1119	0.0381	0.003282	-0.1195	0.0203	4.281e-09	---
1983	AC(16:0)	AC	rs139746351	5	130469087	A	G	-0.110185	0.0236655	3.38433e-06	-0.1077	0.038	0.00454	-0.1095	0.0201	4.969e-08	---
1984	AC(16:0)	AC	rs11743851	5	130613600	C	T	-0.118902	0.0228947	2.20902e-07	-0.127	0.0371	0.0006261	-0.1211	0.0195	5.112e-10	+++
1985	AC(16:0)	AC	rs1030271	5	130632655	G	C	-0.118757	0.0227326	1.86388e-07	-0.1262	0.037	0.0006533	-0.1208	0.0194	4.508e-10	+++
1986	AC(16:0)	AC	rs4706020	5	130674076	A	G	-0.118371	0.0224024	1.34956e-07	-0.1251	0.0368	0.0006746	-0.1202	0.0191	3.361e-10	---
1987	AC(16:0)	AC	rs11738827	5	130717090	T	C	-0.114769	0.0230173	6.51931e-07	-0.1278	0.0367	0.0005024	-0.1184	0.0195	1.257e-09	---
1988	AC(16:0)	AC	rs11950815	5	130955487	A	G	-0.129862	0.0233377	2.84165e-08	-0.1587	0.0478	0.0009068	-0.1354	0.021	1.076e-10	-?-
1989	AC(16:0)	AC	rs152815	5	131026218	A	G	-0.129954	0.0231058	2.00466e-08	-0.1247	0.037	0.0007656	-0.1285	0.0196	5.642e-11	---
1990	AC(16:0)	AC	rs12523195	5	131062407	C	T	-0.125587	0.0229474	4.74557e-08	-0.1339	0.0369	0.0002804	-0.1279	0.0195	5.169e-11	+++
1991	AC(16:0)	AC	rs35403253	5	131080960	T	C	-0.126452	0.0230257	4.27343e-08	-0.135	0.0369	0.0002517	-0.1288	0.0195	4.196e-11	---
1992	AC(16:0)	AC	rs35149731	5	131247790	A	G	-0.135646	0.0231413	5.0202e-09	-0.1352	0.0369	0.0002483	-0.1355	0.0196	4.759e-12	---
1993	AC(16:0)	AC	rs11743803	5	131312238	G	A	-0.120085	0.0230637	2.03991e-07	-0.1323	0.0371	0.0003593	-0.1235	0.0196	2.865e-10	+++
1994	AC(16:0)	AC	rs17132288	5	131336105	T	C	-0.144294	0.0220236	6.55404e-11	-0.1485	0.0358	3.329e-05	-0.1455	0.0188	8.853e-15	---
1995	AC(16:0)	AC	rs440970	5	131336287	G	T	0.125618	0.0223851	2.16046e-08	0.1092	0.036	0.002397	0.121	0.019	1.909e-10	---
1996	AC(16:0)	AC	rs422090	5	131339846	C	T	0.127841	0.022397	1.23979e-08	0.112	0.0359	0.00184	0.1234	0.019	8.486e-11	---
1997	AC(16:0)	AC	rs10074490	5	131340032	T	C	-0.146668	0.0221447	4.0707e-11	-0.1518	0.0358	2.24e-05	-0.1481	0.0188	3.753e-15	---
[truncated: 107,663 more rows]
