# Supplementary material for: Comprehensive genetic analysis of the human lipidome identifies loci associated with lipid homeostasis with links to coronary artery disease
Source: Nat Commun. 2022 Jun 6;13:3124. doi: 10.1038/s41467-022-30875-7 (PMC9170690; doi:10.1038/s41467-022-30875-7)
Supplement: Supplementary file 12 — Supplementary Dataset 10 [file 41467_2022_30875_MOESM12_ESM.xlsx]

## Sheet: Supp Data 10
Supplementary Data 10: Identification of candidate causal genes using genetic prioritization and knowledge-based approaches
	Lead Variant										Lipid Associations				CADD scoref		Putative Causal Genes
#	SNP (rsID, if available)	Chromosome	Position (hg19)	Position (hg38)	Effect Allele	Other Allele	Lead SNP in BHS GWASa	Lead SNP in Discovery-Meta analysisb	Previously identified mQTLc	Number of Proxies (r2>0.8)d	Most strongly associated lipid species	Association p-value	Datasete	List of lipid classes whose species are associated	Lead SNP	Proxy SNP	Overlap of genetic-based and biological knowledge based candidatesg	Lead genetic-based prioritization candidate	Ranked biological knowledge-based prioritization candidatesh	ProGeM Expert Annotations
1	rs350163	1	4567158	4507098	A	G	TRUE	TRUE	FALSE	0	PC(18:1_18:1)	1.21687e-08	Discovery	PC	-	3.65	-	AJAP1 (closest gene)	-	-
2	rs41269433	1	15578513	15252017	G	A	TRUE	TRUE	TRUE	6	GM3(d18:1/16:0)	4.38682e-08	Discovery	GM3	4.034	10.02	-	FHAD1 (closest gene)	AGMAT, CTRC, RSC1A1	-
3	rs588485	1	20916444	20589951	A	G	TRUE	TRUE	TRUE	13	PI(37:6)	7.92296e-15	Discovery	PI	5.167	15.63	CDA, DDOST, PINK1	CDA (missense variant)	PLA2G2D, PLA2G5, PLA2G2F	CDA
4	rs570398878	1	25798891	25472400	C	T	TRUE	TRUE	FALSE	0	PC(15-MHDA_18:2)	1.164e-08	Meta analysis	PC	1.344	1.312	LDLRAP1	MACO1 (closest gene)	LDLRAP1, PAFAH2, MAN1C1	-
5	rs147786113	1	35467083	35001482	T	C	TRUE	TRUE	FALSE	0	PC(18:1_18:2)	4.98733e-08	Discovery	PC	13.29	1.862	-	ZMYM6 (closest gene)	-	-
6	rs147488871	1	39487124	39021452	G	A	TRUE	TRUE	FALSE	0	Total PC	4.40984e-08	Discovery	Totals	0.445	6.444	NDUFS5	NDUFS5 (closest gene)	NDUFS5	-
7	rs145848019	1	39576993	39111321	A	G	TRUE	TRUE	FALSE	0	PC(O-38:5)	4.79669e-08	Discovery	PC(O)	0.469	5.112	NDUFS5	MACF1 (closest gene)	NDUFS5	-
8	rs11591147	1	55505647	55039974	T	G	TRUE	TRUE	TRUE	0	Total CE	9.378e-14	Meta analysis	CE, DE, Hex2Cer, Hex3Cer, PC(P), SHexCer, SM, TG(O), Totals	17.1	0.224	PCSK9	PCSK9 (missense variant)	DHCR24, ACOT11, PCSK9	PCSK9
9	rs4264033	1	56416738	55951065	G	A	TRUE	TRUE	FALSE	3	Total LPI	4.49741e-08	Discovery	Totals	4.35	13.28	-	-	-	-
10	rs139766302	1	56745083	56279411	C	G	TRUE	TRUE	FALSE	0	PE(P-18:1/22:5) (b)	3.172e-08	Meta analysis	PE(P)	0.151	15.61	PLPP3, PRKAA2	PLPP3 (closest gene)	PLPP3, PRKAA2	-
11	rs114528688	1	60313461	59847789	T	C	TRUE	TRUE	FALSE	1	Cer(d17:1/16:0)	1.17854e-08	Discovery	Cer(d)	1.201	2.012	CYP2J2, FGGY	HOOK1 (closest gene)	CYP2J2, FGGY	-
12	rs6659654	1	62127290	61661618	T	C	TRUE	TRUE	TRUE	4	PC(31:0) (a)	1.16496e-08	Discovery	PC	2.729	7.578	-	TM2D1 (closest gene)	-	-
13	rs10889348	1	63078222	62612551	T	A	TRUE	FALSE	TRUE	241	Total PI	2.682e-33	Meta analysis	LPC, LPI, PI, Totals	0.127	16.34	ANGPTL3, USP1	DOCK7 (closest gene)	ANGPTL3, USP1	ANGPTL3
14	rs1168099	1	63122859	62657188	A	C	FALSE	TRUE	TRUE	241	Total PI	6.749e-34	Meta analysis	LPC, LPI, PI, Totals	1.153	-	ANGPTL3, USP1	DOCK7 (closest gene)	ANGPTL3, USP1	-
15	1:83924716_A_G	1	83924716	83459033	G	A	TRUE	TRUE	FALSE	0	PC(O-34:4)	9.156e-09	Meta analysis	PC(O)	-	-	-	TTLL7 (closest gene)	-	-
16	rs72685533	1	105690865	105148243	G	A	TRUE	TRUE	TRUE	14	SM(43:2) (c)	3.79902e-08	Discovery	SM	10.17	3.22	-	-	-	-
17	rs61813358	1	106069244	105526622	C	T	TRUE	TRUE	FALSE	29	Hex2Cer(d16:1/24:1)	1.87334e-08	Discovery	Hex2Cer	1.035	13.56	-	-	-	-
18	rs140406397	1	109697755	109155133	G	C	TRUE	TRUE	FALSE	8	PE(16:0_16:1)	4.61928e-08	Discovery	PE	1.998	11.31	-	ELAPOR1 (closest gene)	AMPD2, PSMA5, SARS1	-
19	rs660240	1	109817838	109275216	C	T	TRUE	TRUE	TRUE	9	HexCer(d18:1/24:1)	2.715e-10	Meta analysis	HexCer, Totals	9.013	10.24	GSTM1, GSTM2, GSTM3, GSTM4, SARS1	CELSR2 (closest gene)	AMPD2, GSTM1, GSTM2	SORT1
20	rs113210216	1	116477981	115935360	A	G	TRUE	TRUE	FALSE	104	LPE(P-20:0)	3.80812e-08	Discovery	LPE(P)	0.411	21.8	-	SLC22A15 (closest gene)	-	-
21	rs4970966	1	150584103	150611627	T	G	TRUE	TRUE	FALSE	4	SM(d16:1/24:1)	3.82848e-09	Discovery	SM	5.314	2.553	ANXA9, ARNT, CERS2, CTSK, CTSS, HORMAD1, TARS2	ENSA (closest gene)	CERS2, ANXA9, ARNT	-
22	rs28415528	1	151879761	151907285	A	G	TRUE	TRUE	TRUE	71	AC(13:0)	1.418e-28	Meta analysis	AC	0.453	15.16	RORC, S100A10, TDRKH, THEM4, THEM5	THEM4 (closest gene)	THEM4, THEM5, OAZ3	THEM4
23	rs180672047	1	165062678	165093441	A	G	TRUE	TRUE	FALSE	0	TG(50:4) [NL-14:0]	3.72842e-08	Discovery	TG [NL]	0.079	5.07	PBX1, RXRG	LMX1A (closest gene)	PBX1, RXRG	-
24	rs9988641	1	175426557	175457421	A	G	TRUE	TRUE	FALSE	1	LPE(18:0) [sn2]	3.35044e-08	Discovery	LPE	1.432	1.519	-	TNR (closest gene)	-	-
25	rs12759961	1	177794283	177825148	C	T	TRUE	TRUE	FALSE	1	Cer(d16:1/18:0)	1.39381e-09	Discovery	Cer(d)	1.086	4.869	-	SEC16B (closest gene)	-	-
26	rs10753192	1	179329899	179360764	T	C	TRUE	TRUE	FALSE	44	CE(24:5)	1.57977e-16	Discovery	CE	1.073	14.32	SOAT1	SOAT1 (missense variant)	SOAT1	-
27	rs145594572	1	191194544	191225414	A	G	TRUE	TRUE	FALSE	4	PE(18:0_20:3) (b)	4.52512e-08	Discovery	PE	5.672	6.761	-	-	-	-
28	rs61820518	1	191460259	191491129	G	T	TRUE	TRUE	FALSE	0	LPC(18:0) [sn1]	3.83239e-08	Discovery	LPC	0.424	-	-	-	-	-
29	rs239993	1	201698043	201728915	G	C	TRUE	TRUE	FALSE	1	PE(P-15:0/22:6) (b)	1.01272e-08	Discovery	PE(P)	10.95	13.7	-	NAV1 (closest gene)	-	-
30	rs190468921	1	202417053	202447925	T	C	TRUE	TRUE	FALSE	2	SM(d18:0/16:0)	1.01414e-08	Discovery	SM	11.2	9.456	-	PPP1R12B (closest gene)	ADIPOR1	-
31	rs747108560	1	213899087	213725744	T	C	TRUE	TRUE	FALSE	0	PE(O-38:5) (a)	4.51096e-08	Discovery	PE(O)	-	1.948	-	PROX1 (closest gene)	-	-
32	rs192227734	1	216437565	216264223	G	A	TRUE	TRUE	FALSE	0	PE(P-16:0/18:3)	2.40003e-08	Discovery	PE(P)	3.068	12.04	-	USH2A (closest gene)	-	-
33	rs7520956	1	224341924	224154222	A	T	TRUE	TRUE	FALSE	10	PC(36:0)	4.91901e-09	Discovery	dhCer, PC, SM	11.22	11.02	DEGS1	FBXO28 (closest gene)	DEGS1	-
34	rs12756984	1	224396580	224208878	G	A	TRUE	TRUE	FALSE	7	Total dhCer	4.18525e-16	Discovery	dhCer, PC, SM, Totals	2.647	11.9	DEGS1	DEGS1 (closest gene)	DEGS1	-
35	rs184584475	1	225961361	225773659	T	G	TRUE	TRUE	FALSE	1	PE(P-18:0/22:6)	4.566e-08	Meta analysis	PE(P)	2.778	2.225	EPHX1	SRP9 (closest gene)	EPHX1, LBR, PYCR2	-
36	rs4631704	1	230293530	230157783	T	C	FALSE	TRUE	TRUE	20	DG(18:0_18:1)	2.68e-10	Meta analysis	CE, DG, TG [NL], Totals	3.257	7.824	COG2, GALNT2	GALNT2 (closest gene)	COG2, GALNT2	GALNT2
37	rs2281721	1	230297136	230161390	T	C	TRUE	FALSE	TRUE	21	DG(18:0_18:1)	1.661e-09	Meta analysis	DG, PI, TG [NL], Totals	7.294	3.489	COG2, GALNT2	GALNT2 (closest gene)	COG2, GALNT2	-
38	rs548214969	1	231134216	230998470	G	A	TRUE	TRUE	FALSE	1	DG(14:0_18:2)	1.115e-08	Meta analysis	DG	-	1.929	ARV1	ARV1 (closest gene)	GNPAT, AGT, ARV1	-
39	rs571428804	2	5676458	5536326	T	C	TRUE	TRUE	FALSE	0	TG(52:2) [NL-16:0]	3.68783e-08	Discovery	TG [NL]	3.939	0.135	-	SOX11 (closest gene)	-	-
40	rs190031188	2	9235128	9094999	A	G	TRUE	TRUE	FALSE	0	Total oxCE	1.14327e-08	Discovery	Totals	0.355	1.436	MBOAT2	MBOAT2 (closest gene)	MBOAT2, ID2, YWHAQ	-
41	rs147203008	2	12364025	12223899	C	T	TRUE	TRUE	FALSE	0	AC(13:0)	1.369e-08	Meta analysis	AC	9.894	4.274	LPIN1	LPIN1 (closest gene)	LPIN1	-
42	rs478588	2	21297149	21074277	G	A	TRUE	TRUE	TRUE	160	PC(16:0_18:0)	1.22016e-10	Discovery	PC	1.452	19.7	APOB	APOB (closest gene)	APOB	-
43	rs2681026	2	23241383	23018511	C	G	TRUE	TRUE	FALSE	0	PC(P-16:0/18:2)	3.57498e-08	Discovery	PC(P)	0.282	12.41	-	KLHL29 (closest gene)	-	-
44	rs72794293	2	23898149	23675279	G	A	TRUE	TRUE	TRUE	7	AC(16:0)	2.83799e-18	Discovery	AC	3.1	6.194	TP53I3	KLHL29 (closest gene)	TP53I3	-
45	2:25947107_C_T	2	25947107	25724238	C	T	TRUE	TRUE	FALSE	0	PE(P-18:1/22:5) (a)	2.28762e-08	Discovery	PE(P)	-	6.835	-	ASXL2 (closest gene)	HADHA, DNMT3A	-
46	rs1260326	2	27730940	27508073	C	T	FALSE	TRUE	TRUE	3	TG(48:2) [NL-16:0]	4.035e-15	Meta analysis	DG, Hex2Cer, Hex3Cer, HexCer, LPC, PC, PC(O), PE, PG, TG [NL], Totals	0.108	2.068	ATRAID, CAD, EIF2B4, GCKR, SLC5A6	GCKR (missense variant, splice region variant)	CAD, GCKR, KHK	-
47	rs780093	2	27742603	27519736	C	T	TRUE	FALSE	TRUE	12	Total Hex3Cer	1.594e-14	Meta analysis	DG, Hex2Cer, Hex3Cer, HexCer, LPC, PC(O), PE, PG, TG [NL], Totals	1.816	8.317	ATRAID, CAD, EIF2B4, GCKR, SLC5A6	GCKR (closest gene)	CAD, GCKR, KHK	-
48	rs574403786	2	35782392	35557326	C	T	TRUE	TRUE	FALSE	0	PE(O-16:0/20:3)	3.197e-08	Meta analysis	PE(O)	9.44	1.806	-	-	-	-
49	rs188768945	2	38428310	38201168	C	T	TRUE	TRUE	FALSE	0	LPC(15-MHDA) [sn2]	1.284e-08	Meta analysis	LPC	0.65	2.114	CYP1B1	CYP1B1 (closest gene)	CYP1B1, GALM	-
50	rs189909984	2	42332914	42105774	C	A	TRUE	TRUE	FALSE	0	SM(43:2) (c)	2.042e-08	Meta analysis	SM	7.363	8.284	COX7A2L	PKDCC (closest gene)	COX7A2L	-
51	rs6544713	2	44073881	43846742	C	T	TRUE	TRUE	TRUE	9	CE(24:4)	3.67771e-11	Discovery	CE	1.346	8.52	ABCG5, ABCG8	ABCG8 (closest gene)	ABCG5, ABCG8, LRPPRC	-
52	rs192162433	2	45749972	45522833	C	T	TRUE	TRUE	FALSE	0	LPC(15-MHDA) [sn2]	1.93873e-08	Discovery	LPC	0.357	0.295	PRKCE, SRBD1	SRBD1 (closest gene)	PRKCE, SRBD1	-
53	rs17035560	2	46970887	46743748	G	A	TRUE	TRUE	FALSE	3	SM(d18:1/14:0)/SM(d16:1/16:0)	1.04113e-08	Discovery	PC(O), SM	3.541	8.152	ATP6V1E2, PIGF	SOCS5 (closest gene)	PIGF, ATP6V1E2, CALM2	-
54	rs10165893	2	47845751	47618612	G	A	TRUE	TRUE	FALSE	0	LPE(18:0) [sn1]	4.81408e-08	Discovery	LPE	2.078	-	MSH2	KCNK12 (closest gene)	CALM2, MSH2	-
55	rs2696159	2	49569434	49342295	C	G	TRUE	TRUE	FALSE	0	PC(15:0_20:3)	1.6965e-08	Discovery	PC	-	0.509	FSHR	FSHR (closest gene)	FSHR	-
56	rs72892981	2	52735590	52508452	C	G	TRUE	TRUE	FALSE	0	AC(12:0)	4.1891e-08	Discovery	AC	0.06	3.55	-	-	-	-
57	rs149852572	2	73505422	73278294	G	A	TRUE	TRUE	FALSE	0	LPC(15:0) [sn2]	3.885e-08	Meta analysis	LPC	4.813	0.002	-	FBXO41 (closest gene)	SPR, DUSP11, NAT8	-
58	rs11694145	2	86075582	85848459	T	C	FALSE	TRUE	FALSE	18	Hex2Cer(d18:1/20:0)	8.468e-11	Meta analysis	Hex2Cer	7.568	5.919	GGCX, ST3GAL5	ST3GAL5 (closest gene)	ST3GAL5, MAT2A, RETSAT	-
59	rs3770093	2	86089673	85862550	T	A	TRUE	TRUE	FALSE	13	Hex2Cer(d18:1/24:0)	9.06013e-14	Discovery	Hex2Cer	0.622	9.542	POLR1A, SFTPB, ST3GAL5	ST3GAL5 (closest gene)	ST3GAL5, MAT2A, SFTPB	-
60	rs11689401	2	86167678	85940555	A	G	TRUE	TRUE	FALSE	7	Hex2Cer(d18:1/20:0)	2.227e-22	Meta analysis	Hex2Cer, SHexCer	2.253	6.112	POLR1A, ST3GAL5	ST3GAL5 (closest gene)	ST3GAL5, MAT2A, SFTPB	-
61	rs575488433	2	99547092	98930629	T	C	TRUE	TRUE	FALSE	2	SM(37:2)	3.256e-08	Meta analysis	SM	0.391	4.448	MGAT4A	CRACDL (closest gene)	INPP4A, LIPT1, COA5	-
62	rs72963097	2	117043172	116285596	T	C	TRUE	TRUE	FALSE	158	PC(P-17:0/20:4) (a)	1.72778e-08	Discovery	PC(P)	0.571	10.46	-	DPP10 (closest gene)	-	-
63	rs147159842	2	130466259	129708686	C	T	TRUE	TRUE	FALSE	0	PE(18:0_22:4)	6.874e-12	Meta analysis	PE	1.136	1.25	-	RAB6C (closest gene)	SMPD4	-
64	rs62163220	2	139509156	138751586	C	T	TRUE	TRUE	FALSE	0	LPC(24:0) [sn1]	1.59789e-08	Discovery	LPC	0.228	3.027	-	NXPH2 (closest gene)	-	-
65	rs1554383	2	140576657	139819088	A	G	TRUE	TRUE	FALSE	44	PC(15-MHDA_22:6)	3.93615e-08	Discovery	PC	1.208	18.54	-	LRP1B (closest gene)	-	-
66	rs147224410	2	142219333	141461764	C	A	TRUE	TRUE	FALSE	2	LPC(15:0) [sn1]	3.33585e-08	Discovery	LPC	2.176	13.68	-	LRP1B (closest gene)	-	-
67	rs757322756	2	147777846	147020278	C	T	TRUE	TRUE	FALSE	4	PE(P-19:0/20:4) (a)	4.42576e-08	Discovery	PE(P)	-	-	-	-	-	-
68	rs142463229	2	184324557	183459829	T	C	TRUE	TRUE	FALSE	0	PE(P-19:0/20:4) (a)	3.6882e-11	Discovery	PE(P)	0.099	5.64	NUP35	NUP35 (closest gene)	NUP35	-
69	rs6717276	2	207435767	206571043	A	G	TRUE	TRUE	TRUE	5	PC(40:7) (a)	2.54563e-08	Discovery	PC	15.35	6.4	-	ADAM23 (closest gene)	NDUFS1, FASTKD2, MDH1B	-
70	rs1047891	2	211540507	210675783	A	C	TRUE	TRUE	TRUE	1	Cer(d17:1/24:1)	4.09056e-08	Discovery	Cer(d)	22.1	3.201	CPS1	CPS1 (missense variant)	ACADL, CPS1	CPS1
71	rs55988377	2	212641454	211776729	C	G	TRUE	TRUE	FALSE	4	Total PC(P)	3.90351e-08	Discovery	Totals	2.737	7.162	-	ERBB4 (closest gene)	-	-
72	rs181140318	2	227739878	226875162	C	G	TRUE	TRUE	FALSE	6	AC(18:1)	1.161e-08	Meta analysis	AC	1.666	16.12	IRS1	RHBDD1 (closest gene)	IRS1	-
73	rs7571817	2	230291975	229427259	A	G	TRUE	TRUE	FALSE	1	PI(18:1_18:2)	2.40837e-08	Discovery	PI	3.339	13.05	PID1	DNER (closest gene)	PID1	-
74	rs533693793	2	238266624	237357981	A	C	TRUE	TRUE	FALSE	0	LPC(15-MHDA) [sn2]	1.106e-08	Meta analysis	LPC	2.916	2.578	PRLH	COL6A3 (closest gene)	PRLH	-
75	rs186776971	2	241435232	240495815	T	C	TRUE	TRUE	FALSE	0	SHexCer(d18:1/24:1)	9.3252e-10	Discovery	SHexCer	4.788	1.383	GPC1	ANKMY1 (closest gene)	AGXT, NDUFA10, GPC1	-
76	rs66861863	3	1945253	1903569	C	T	TRUE	TRUE	FALSE	10	DG(18:2_18:2)	1.257e-08	Meta analysis	DG, PC(P)	1.021	7.897	-	CNTN4 (closest gene)	-	-
77	rs182923038	3	2914075	2872391	G	A	TRUE	TRUE	FALSE	0	Hex2Cer(d16:1/16:0)	1.0648e-08	Discovery	Hex2Cer	5.958	-	-	CNTN4 (closest gene)	-	-
78	rs752074223	3	9410418	9368734	A	T	TRUE	TRUE	FALSE	1	PI(18:0_18:1)	4.30895e-08	Discovery	PI	-	3.23	-	THUMPD3 (closest gene)	MTMR14, CIDEC, OGG1	-
79	rs115037740	3	13143295	13101795	T	C	TRUE	TRUE	FALSE	1	PC(15:0_20:3)	1.654e-08	Meta analysis	PC	10.94	4.816	NUP210	IQSEC1 (closest gene)	NUP210, RPL32	-
80	rs6550805	3	23892781	23851290	T	C	TRUE	TRUE	FALSE	8	LPE(18:1) [sn1]	5.37082e-09	Discovery	LPE	11.34	13.39	NR1D2, RPL15	UBE2E1 (closest gene)	NR1D2, RPL15, THRB	-
81	rs74833946	3	30408085	30366593	T	C	TRUE	TRUE	FALSE	1	Cer(d18:2/14:0)	4.378e-09	Meta analysis	Cer(d)	6.886	4.162	GADL1, TGFBR2	TGFBR2 (closest gene)	GADL1, TGFBR2	-
82	rs62243039	3	31955500	31914008	G	T	TRUE	TRUE	FALSE	1	TG(50:1) [NL-14:0]	4.37251e-08	Discovery	TG [NL]	0.715	4.521	GPD1L, OSBPL10	OSBPL10 (closest gene)	GPD1L, OSBPL10, STT3B	-
83	rs79042840	3	33018820	32977328	A	C	TRUE	TRUE	FALSE	2	PC(O-18:0/22:6)	3.49138e-08	Discovery	PC(O)	2.889	3.576	GLB1, TRIM71	GLB1 (closest gene)	GLB1, TRIM71	-
84	rs565431040	3	60477523	60491790	T	C	TRUE	TRUE	FALSE	0	HexCer(d18:2/24:0)	1.89335e-08	Discovery	HexCer	6.537	2.15	FHIT	FHIT (closest gene)	FHIT	-
85	rs150772478	3	65835646	65849971	A	G	TRUE	TRUE	FALSE	6	CE(17:0)	4.47963e-10	Discovery	CE	2.874	5.751	-	MAGI1 (closest gene)	-	-
86	rs147457266	3	72496951	72447800	C	T	TRUE	TRUE	FALSE	1	DE(20:5)	8.266e-09	Meta analysis	DE	1.103	6.684	-	RYBP (closest gene)	-	-
87	rs537610988	3	75043270	74994119	A	G	TRUE	TRUE	FALSE	1	PE(P-15:0/20:4)	7.54993e-10	Discovery	PE(P)	1.658	5.723	-	CNTN3 (closest gene)	-	-
88	rs184010489	3	76076955	76027804	G	A	TRUE	TRUE	FALSE	1	PI(38:6)	3.07027e-08	Discovery	PI	2.215	3.325	-	ROBO2 (closest gene)	-	-
89	rs193289324	3	80781429	80732278	T	C	TRUE	TRUE	FALSE	3	PE(O-34:1)	2.59465e-08	Discovery	PE(O)	1.217	2.384	-	-	-	-
90	rs80011584	3	86983755	86934605	G	A	TRUE	TRUE	FALSE	2	PI(18:0_20:4)	1.43735e-08	Discovery	PI	1.428	7.759	-	VGLL3 (closest gene)	-	-
91	rs748894159	3	111340323	111621476	T	A	TRUE	TRUE	FALSE	3	PE(P-19:0/20:4) (a)	4.70255e-11	Discovery	PE(P)	-	9.37	PLCXD2	CD96 (closest gene)	ABHD10, PLCXD2	-
92	rs75159373	3	113469356	113750509	C	A	TRUE	TRUE	FALSE	3	Cer(d17:1/24:1)	3.81664e-08	Discovery	Cer(d)	0.064	3.549	ATP6V1A	ATP6V1A (closest gene)	ATP6V1A, DRD3	-
93	rs577320814	3	119648183	119929336	T	C	TRUE	TRUE	FALSE	0	PE(16:0_22:6)	2.285e-08	Meta analysis	PE	2.423	5.687	GSK3B, NR1I2	GSK3B (closest gene)	NR1I2, PLA1A, POGLUT1	-
94	rs114324009	3	138879421	139160579	T	C	TRUE	TRUE	FALSE	0	DG(16:0_16:0)	9.75405e-09	Discovery	DG	2.056	2.654	MRPS22	MRPS22 (closest gene)	RBP1, NMNAT3, RBP2	-
95	rs9832727	3	142649110	142930268	G	C	TRUE	FALSE	TRUE	14	PI(18:0_18:1)	3.30779e-22	Discovery	PE, PI	-	5.75	PAQR9	PAQR9 (closest gene)	CHST2, ATR, PAQR9	-
96	rs4683708	3	142653145	142934303	T	C	FALSE	TRUE	TRUE	16	PI(18:0_18:1)	1.144e-22	Meta analysis	LPE, PE, PI	2.496	15.97	PAQR9	PAQR9 (closest gene)	CHST2, ATR, PAQR9	-
97	rs189870330	3	156556342	156838553	A	G	TRUE	TRUE	FALSE	0	SM(43:2) (b)	4.91177e-08	Discovery	SM	4.655	0.804	TIPARP	LEKR1 (closest gene)	TIPARP	-
98	rs11914688	3	171552423	171834633	C	T	TRUE	TRUE	FALSE	5	DG(16:0_18:2)	9.84037e-09	Discovery	DG	-	7.35	PLD1	TMEM212 (closest gene)	PLD1	-
99	rs80249857	3	173700322	173982532	T	C	TRUE	TRUE	FALSE	4	Cer(d18:2/16:0)	4.36767e-08	Discovery	Cer(d)	1.441	7.085	-	NLGN1 (closest gene)	-	-
100	rs145827675	3	183772693	184054905	A	C	TRUE	TRUE	FALSE	1	SM(d18:1/24:0)	7.39778e-09	Discovery	SM	5.334	4.94	ABCC5	HTR3C (closest gene)	ALG3, PSMD2, ABCC5	-
101	rs74618283	3	186715842	186998054	T	C	FALSE	TRUE	FALSE	40	GM1(d18:1/16:0)	9.931e-12	Meta analysis	GM1, Totals	0.974	16.96	ADIPOQ, RPL39L, ST6GAL1	ST6GAL1 (closest gene)	ADIPOQ, ST6GAL1, RPL39L	-
102	rs74328526	3	186720825	187003037	G	A	TRUE	FALSE	FALSE	40	GM1(d18:1/16:0)	1.162e-11	Meta analysis	GM1, Totals	1.798	-	ADIPOQ, RPL39L, ST6GAL1	ST6GAL1 (closest gene)	ADIPOQ, ST6GAL1, RPL39L	-
103	rs547486730	3	187621236	187903448	G	A	TRUE	TRUE	FALSE	1	PC(34:5)	2.624e-08	Meta analysis	PC	3.47	3.978	-	BCL6 (closest gene)	-	-
104	rs73192461	3	190115990	190398201	C	T	TRUE	TRUE	FALSE	3	DG(14:0_18:2)	2.86305e-08	Discovery	DG	1.044	6.235	CLDN16	CLDN16 (closest gene)	CLDN16, P3H2	-
105	rs77942599	3	190564307	190846518	A	C	TRUE	TRUE	TRUE	19	Total CE	5.50051e-09	Discovery	Totals	2.091	7.715	-	GMNC (closest gene)	CLDN16	-
106	rs145455134	3	192137982	192420193	G	A	TRUE	TRUE	FALSE	0	PI(16:0_20:3) (b)	4.25636e-08	Discovery	PI	4.136	-	-	FGF12 (closest gene)	-	-
107	rs186865549	3	197610974	197884103	T	C	TRUE	TRUE	FALSE	0	TG(54:4) [NL-18:2]	4.444e-08	Meta analysis	TG [NL]	10.86	3.292	RPL35A	LRCH3 (closest gene)	BDH1, RPL35A	-
108	rs561462825	4	1796354	1794627	C	G	TRUE	TRUE	FALSE	0	TG(52:3) [NL-16:1]	3.171e-08	Meta analysis	TG [NL]	4.687	6.399	LETM1	FGFR3 (closest gene)	NAT8L, LETM1, SLBP	-
109	rs73803524	4	22345756	22344133	T	C	TRUE	TRUE	FALSE	8	Hex2Cer(d16:1/24:1)	6.31155e-09	Discovery	Hex2Cer	0.558	16.57	GBA3	ADGRA3 (closest gene)	GBA3	-
110	rs537244327	4	24724479	24722856	C	T	TRUE	TRUE	FALSE	0	PC(18:2_20:5)	4.632e-08	Meta analysis	PC	1.808	-	-	SOD3 (closest gene)	PI4K2B, SEPSECS	-
111	rs142415916	4	39553113	39551493	G	A	TRUE	TRUE	FALSE	1	LPC(18:2) [sn1]	3.03008e-08	Discovery	LPC	14.77	9.671	LIAS, UGDH	SMIM14 (closest gene)	LIAS, UGDH, KLB	-
112	rs7659411	4	47413121	47411104	T	C	TRUE	TRUE	FALSE	13	HexCer(d18:1/16:0)	5.216e-09	Meta analysis	HexCer	1.398	11.83	-	GABRB1 (closest gene)	-	-
113	rs10938488	4	47492113	47490096	G	T	TRUE	TRUE	FALSE	6	HexCer(d18:1/22:0)	2.18978e-10	Discovery	HexCer, Totals	6.527	9.573	-	ATP10D (closest gene)	-	-
114	rs77434227	4	47501083	47499066	A	G	TRUE	TRUE	FALSE	8	HexCer(d18:1/24:0)	3.63668e-30	Discovery	HexCer, Totals	3.981	11.17	-	ATP10D (closest gene)	-	-
115	rs527490096	4	47520260	47518243	G	A	TRUE	TRUE	FALSE	3	Total HexCer	6.57166e-09	Discovery	HexCer, Totals	3.314	2.546	-	ATP10D (closest gene)	-	-
116	rs35818294	4	47545141	47543124	A	C	TRUE	TRUE	TRUE	0	Total HexCer	6.03818e-81	Discovery	HexCer, Totals	0.78	8.766	-	ATP10D (closest gene)	-	ATP10D
117	rs146612847	4	47564709	47562692	G	A	TRUE	TRUE	FALSE	1	Total HexCer	1.51298e-14	Discovery	HexCer, Totals	4.046	4.778	-	ATP10D (closest gene)	-	-
118	rs143905860	4	47566647	47564630	T	A	TRUE	TRUE	FALSE	2	Total HexCer	1.28943e-15	Discovery	HexCer, Totals	0.263	2.33	-	ATP10D (closest gene)	-	-
119	rs139017534	4	47572974	47570957	G	C	FALSE	TRUE	FALSE	2	HexCer(d18:1/24:1)	1.344e-13	Meta analysis	HexCer, Totals	0.082	6.899	-	ATP10D (closest gene)	-	-
120	rs17572095	4	47583291	47581274	A	G	TRUE	TRUE	FALSE	0	Total HexCer	4.73465e-12	Discovery	HexCer, Totals	1.76	0.982	-	ATP10D (closest gene)	-	-
121	rs76043836	4	47622185	47620168	C	A	TRUE	TRUE	FALSE	0	HexCer(d18:1/20:0)	1.23e-12	Meta analysis	HexCer, Totals	0.963	2.814	-	CORIN (closest gene)	-	-
122	rs28729388	4	47638863	47636846	T	C	TRUE	TRUE	FALSE	2	Total HexCer	5.48116e-38	Discovery	HexCer, Totals	13.8	6.125	-	CORIN (closest gene)	-	-
123	rs28879206	4	47684288	47682271	C	A	TRUE	TRUE	FALSE	1	HexCer(d18:1/24:1)	1.09232e-12	Discovery	HexCer, Totals	0.024	1.136	-	CORIN (closest gene)	-	-
124	rs61761797	4	47689090	47687073	C	T	TRUE	FALSE	FALSE	2	HexCer(d18:1/24:1)	4.95503e-13	Discovery	HexCer, Totals	1.273	4.79	-	CORIN (closest gene)	-	-
125	rs61756977	4	47802162	47800145	G	A	TRUE	TRUE	FALSE	3	Total HexCer	8.34821e-13	Discovery	HexCer, Totals	0.989	4.911	-	CORIN (closest gene)	-	-
126	rs3950558	4	48020932	48018915	T	A	TRUE	TRUE	TRUE	43	SHexCer(d18:1/16:0)	3.82843e-09	Discovery	SHexCer	1.547	13.91	-	CNGA1 (missense variant)	SLC10A4	-
127	rs6447610	4	48060002	48057985	C	T	FALSE	TRUE	FALSE	12	HexCer(d18:1/24:0)	2.493e-25	Meta analysis	HexCer, SHexCer, Totals	2.958	9.085	-	TXK (closest gene)	SLC10A4	-
128	rs6447611	4	48060034	48058017	G	T	TRUE	FALSE	FALSE	12	HexCer(d18:1/24:0)	6.109e-25	Meta analysis	HexCer, SHexCer, Totals	4.583	-	-	TXK (closest gene)	SLC10A4	-
129	rs77383531	4	48164993	48162976	T	G	TRUE	TRUE	FALSE	1	Total HexCer	6.53334e-09	Discovery	Totals	0.351	4.774	-	TEC (closest gene)	SLC10A4	-
130	rs62309332	4	48186145	48184128	T	A	FALSE	TRUE	FALSE	8	HexCer(d18:1/24:1)	2.675e-11	Meta analysis	HexCer, Totals	0.149	15.24	-	TEC (closest gene)	SLC10A4	-
131	rs191013150	4	67694691	66828973	T	C	TRUE	TRUE	FALSE	2	PS(38:4)	4.148e-08	Meta analysis	PS	2.445	2.718	-	-	-	-
132	rs183161827	4	74255404	73389687	T	C	TRUE	TRUE	FALSE	3	PC(P-18:0/20:4)	4.26681e-08	Discovery	PC(P)	2.283	17.22	AFP, ALB	ALB (closest gene)	ALB, AFP, COX18	-
133	rs140360343	4	76935292	76014139	A	G	TRUE	TRUE	FALSE	2	HexCer(d18:1/24:0)	2.89172e-08	Discovery	HexCer	7.829	7.52	CXCL10, CXCL9	ART3 (closest gene)	NAAA, SCARB2, CXCL10	-
134	rs78737354	4	77136858	76215705	T	C	TRUE	TRUE	FALSE	0	PI(16:0_16:1)	1.11685e-08	Discovery	PI	8.546	6.144	NAAA, NUP54, SCARB2	FAM47E (closest gene)	NAAA, SCARB2, CXCL10	-
135	rs141963526	4	82986366	82065213	C	T	TRUE	TRUE	FALSE	1	CE(20:3)	8.394e-10	Meta analysis	CE	3.912	2.52	-	RASGEF1B (closest gene)	ENOPH1	-
136	rs142259270	4	95500321	94579170	C	T	TRUE	TRUE	FALSE	0	PE(15-MHDA_18:1)	6.27197e-09	Discovery	PE, TG [NL]	4.037	0.485	HPGDS	PDLIM5 (closest gene)	HPGDS, SMARCAD1	-
137	rs111877695	4	97916680	96995529	G	A	TRUE	TRUE	FALSE	0	PE(P-19:0/20:4) (a)	3.606e-08	Meta analysis	PE(P)	4.618	3.611	-	STPG2 (closest gene)	-	-
138	rs13135092	4	103198082	102276925	G	A	TRUE	TRUE	TRUE	3	Hex3Cer(d18:1/18:0)	1.85304e-09	Discovery	Hex3Cer	10.3	1.26	NFKB1, SLC39A8	SLC39A8 (missense variant)	MANBA, NFKB1, SLC39A8	-
139	rs114055169	4	113489017	112567861	T	C	TRUE	TRUE	FALSE	2	PC(18:0_20:3)	4.12619e-08	Discovery	PC	1.302	3.234	-	ZGRF1 (closest gene)	-	-
140	rs6840946	4	115328694	114407538	G	A	TRUE	TRUE	TRUE	45	SHexCer(d18:1/16:0)	4.0052e-08	Discovery	SHexCer	7.485	12.52	ARSJ, NDST4, UGT8	UGT8 (closest gene)	UGT8, ARSJ, NDST4	-
141	rs1599315	4	115391134	114469978	A	G	FALSE	TRUE	FALSE	95	SHexCer(d18:1/16:0)	6.214e-13	Meta analysis	SHexCer	0.567	21.3	ARSJ, NDST4, UGT8	UGT8 (closest gene)	UGT8, ARSJ, NDST4	-
142	rs142622514	4	115480939	114559783	A	G	TRUE	TRUE	FALSE	0	SHexCer(d18:1/16:0)	2.31661e-09	Discovery	SHexCer	12.23	-	NDST4, UGT8	UGT8 (closest gene)	UGT8, NDST4	-
143	rs11098258	4	115485684	114564528	G	A	TRUE	TRUE	TRUE	33	SHexCer(d18:1/16:0)	8.60313e-60	Discovery	SHexCer, Totals	0.712	13.61	NDST4, UGT8	UGT8 (closest gene)	UGT8, NDST4	-
144	rs116783422	4	115494785	114573629	T	A	TRUE	TRUE	FALSE	4	SHexCer(d18:1/16:0)	1.14705e-08	Discovery	SHexCer	0.312	14.33	NDST4, UGT8	UGT8 (closest gene)	UGT8, NDST4	-
145	rs11731984	4	115585029	114663873	G	C	TRUE	TRUE	TRUE	30	SHexCer(d18:1/16:0)	1.786e-20	Meta analysis	SHexCer, Totals	2.436	9.053	NDST4, UGT8	UGT8 (closest gene)	UGT8, NDST4	-
146	rs13140258	4	115646438	114725282	A	G	TRUE	TRUE	FALSE	3	SHexCer(d18:1/16:0)	9.70559e-12	Discovery	SHexCer	2.492	3.606	NDST4, UGT8	UGT8 (closest gene)	UGT8, NDST4	-
147	rs6533817	4	115665320	114744164	T	C	TRUE	TRUE	FALSE	0	SHexCer(d18:1/16:0)	0.00105159	Conditional (2)	SHexCer	2.213	0.783	NDST4, UGT8	UGT8 (closest gene)	UGT8, NDST4	-
148	rs533384483	4	127515410	126594255	T	A	TRUE	TRUE	FALSE	0	PE(P-20:0/20:4)	1.59889e-08	Discovery	PE(P)	-	2.672	-	-	-	-
149	rs1014773	4	127675927	126754772	A	C	TRUE	TRUE	TRUE	17	LPC(20:2) [sn2]	3.96688e-09	Discovery	LPC	0.732	12.49	-	-	-	-
150	rs146249954	4	130613311	129692156	T	C	TRUE	TRUE	FALSE	1	Cer(d18:2/24:0)	1.76675e-08	Discovery	Cer(d)	2.814	3.257	-	-	-	-
151	rs146128668	4	131186360	130265205	T	A	TRUE	TRUE	FALSE	1	AC(15:0) (b)	3.65947e-08	Discovery	AC	2.963	0.679	-	-	-	-
152	rs192054497	4	137696350	136775195	G	A	TRUE	TRUE	FALSE	0	PC(O-18:1/18:1)	4.26123e-08	Discovery	PC(O)	0.445	1.883	-	-	-	-
153	rs13118853	4	138182448	137261294	T	C	TRUE	TRUE	FALSE	18	TG(58:8) [NL-22:6]	4.95032e-08	Discovery	TG [NL]	1.027	4.34	-	PCDH18 (closest gene)	-	-
154	rs67481496	4	159622910	158701758	T	A	FALSE	TRUE	TRUE	18	AC(12:0)	1.294e-21	Meta analysis	AC	1.057	17.39	ETFDH	PPID (missense variant)	ETFDH	ETFDH
155	rs17843902	4	159641148	158719996	C	T	TRUE	FALSE	TRUE	18	AC(12:0)	3.8e-20	Meta analysis	AC	8.212	-	ETFDH	PPID (closest gene)	ETFDH	-
156	rs190206602	4	165320368	164399216	G	A	TRUE	TRUE	FALSE	0	CE(16:1)	4.70251e-08	Discovery	CE	1.402	2.946	-	MARCHF1 (closest gene)	-	-
157	rs140958462	4	166601376	165680224	A	G	TRUE	TRUE	FALSE	0	PE(16:1_20:4)	3.31007e-08	Discovery	PE	5.205	5.189	CPE, MSMO1	CPE (closest gene)	MSMO1, CPE	-
158	rs143105502	4	174530842	173609691	G	A	TRUE	TRUE	FALSE	0	PI(38:5) (a)	8.59289e-09	Discovery	PI	1.053	1.298	-	HAND2 (closest gene)	GALNT7	-
159	4:180268780_C_T	4	180268780	179347626	C	T	TRUE	TRUE	FALSE	1	LPC(15:0) [sn1]	8.442e-10	Meta analysis	LPC	-	-	-	-	-	-
160	rs17068064	4	180655607	179734454	A	G	TRUE	TRUE	FALSE	0	COH	2.91135e-08	Discovery	COH, Totals	3.144	0.04	-	-	-	-
161	rs4862429	4	185769840	184848686	C	T	FALSE	TRUE	TRUE	26	LPC(O-24:0)	5.621e-17	Meta analysis	LPC(O)	0.494	6.757	ACSL1	ACSL1 (closest gene)	ACSL1, SLC25A4	ACSL1
162	rs6552832	4	185773413	184852259	T	C	TRUE	FALSE	FALSE	26	LPC(O-24:0)	8.47102e-17	Discovery	LPC(O)	3.258	-	ACSL1	ACSL1 (closest gene)	ACSL1, SLC25A4	-
163	rs116573215	5	1647963	1647848	A	G	TRUE	TRUE	FALSE	0	TG(49:1) [NL-18:1]	5.32061e-09	Discovery	TG [NL]	0.257	3.346	LPCAT1, NDUFS6	LPCAT1 (closest gene)	LPCAT1, NDUFS6, SLC6A18	-
164	rs184431981	5	4483712	4483599	G	T	TRUE	TRUE	TRUE	115	PI(38:5) (b)	1.44416e-08	Discovery	PI	3.388	12.33	-	-	-	-
165	rs36027106	5	11733221	11733109	T	C	TRUE	TRUE	FALSE	0	Total GM3	3.6066e-08	Discovery	GM3, Totals	3.705	5.15	-	CTNND2 (closest gene)	-	-
166	rs572451713	5	15693919	15693810	A	G	TRUE	TRUE	FALSE	0	LPE(18:0) [sn2]	2.9376e-08	Discovery	LPE	0.282	0.627	-	FBXL7 (closest gene)	-	-
167	rs572274934	5	17030165	17030056	G	T	TRUE	TRUE	FALSE	0	oxCE(18:2) [+2O]	6.87637e-10	Discovery	oxCE	5.432	2.031	-	BASP1 (closest gene)	-	-
168	rs189695540	5	20454607	20454498	T	G	TRUE	TRUE	FALSE	2	Hex2Cer(d16:1/16:0)	4.49716e-08	Discovery	Hex2Cer	1.052	3.216	-	CDH18 (closest gene)	-	-
169	rs140709890	5	29348400	29348293	T	C	TRUE	TRUE	FALSE	6	PE(17:0_20:4)	4.727e-08	Meta analysis	PE	6.211	9.073	-	-	-	-
170	rs35371154	5	29524893	29524786	A	G	TRUE	TRUE	FALSE	0	LPC(22:0) [sn2]	6.92818e-09	Discovery	LPC	2.994	5.579	-	-	-	-
171	rs6895193	5	35179593	35179491	G	A	TRUE	TRUE	TRUE	0	PC(O-16:0/16:0)	2.14234e-09	Discovery	Hex2Cer, PC(O), Totals	1.237	10.39	AGXT2	PRLR (closest gene)	AGXT2	-
172	rs72755130	5	59844983	60549156	T	A	TRUE	TRUE	TRUE	0	PE(P-20:0/18:1)	1.34694e-08	Discovery	PE(P)	2.511	4.74	ELOVL7, ERCC8, PDE4D	PDE4D (closest gene)	ELOVL7, NDUFAF2, ERCC8	-
173	rs152341	5	59845963	60550136	A	T	TRUE	FALSE	FALSE	61	PE(P-20:0/18:1)	6.378e-37	Meta analysis	LPE(P), PE(P)	0.11	12.68	ELOVL7, ERCC8, NDUFAF2, PDE4D	PDE4D (closest gene)	ELOVL7, NDUFAF2, ERCC8	-
174	rs115111133	5	59959039	60663212	A	G	FALSE	TRUE	FALSE	4	PE(P-20:0/18:2)	1.646e-09	Meta analysis	PE(P)	1.205	9.334	ELOVL7, ERCC8, PDE4D	DEPDC1B (closest gene)	ELOVL7, NDUFAF2, ERCC8	-
175	rs140950438	5	59983635	60687808	C	G	TRUE	FALSE	FALSE	4	PE(P-20:0/18:2)	1.58e-08	Meta analysis	PE(P)	0.297	-	ELOVL7, ERCC8, PDE4D	DEPDC1B (missense variant)	ELOVL7, NDUFAF2, ERCC8	-
176	rs1456743	5	60007421	60711594	A	T	FALSE	TRUE	FALSE	106	PE(P-20:0/18:1)	2.117e-40	Meta analysis	LPE(P), PE(P)	6.227	14.61	ELOVL7, ERCC8, NDUFAF2, PDE4D	DEPDC1B (closest gene)	ELOVL7, NDUFAF2, ERCC8	-
177	rs4700396	5	60135121	60839294	C	G	TRUE	TRUE	FALSE	50	PE(P-20:0/22:6)	3.63493e-10	Discovery	PE(P)	0.286	15.84	ELOVL7, ERCC8, NDUFAF2	ELOVL7 (closest gene)	ELOVL7, NDUFAF2, ERCC8	-
178	rs12517192	5	60374045	61078218	C	G	FALSE	TRUE	FALSE	0	PE(P-20:0/18:1)	1.721e-14	Meta analysis	PE(P)	0.203	3.179	ELOVL7, ERCC8, NDUFAF2	NDUFAF2 (closest gene)	ELOVL7, NDUFAF2, ERCC8	-
179	rs71630093	5	60400321	61104494	C	G	TRUE	FALSE	FALSE	0	PE(P-20:0/18:2)	7.40477e-14	Discovery	PE(P)	-	-	ELOVL7, ERCC8, NDUFAF2	NDUFAF2 (closest gene)	ELOVL7, NDUFAF2, ERCC8	-
180	rs190340023	5	66631321	67335493	A	C	TRUE	TRUE	FALSE	0	PE(O-18:0/22:5)	4.341e-08	Meta analysis	PE(O)	5.102	6.098	-	CD180 (closest gene)	-	-
181	rs552575847	5	76842088	77546263	G	A	TRUE	TRUE	FALSE	1	PE(P-20:0/18:2)	3.6674e-08	Discovery	PE(P)	8.773	2.539	PDE8B	WDR41 (closest gene)	AP3B1, PDE8B	-
182	rs56383971	5	79223774	79927951	C	A	TRUE	TRUE	FALSE	5	PE(P-20:0/18:1)	2.77029e-08	Discovery	PE(P)	16.92	3.965	-	MTX3 (closest gene)	SERINC5	-
183	rs575054086	5	99291766	99956062	A	G	TRUE	TRUE	FALSE	1	PE(P-18:1/22:5) (a)	1.5917e-08	Discovery	PE(P)	0.153	10.44	-	-	-	-
184	rs552490394	5	117376467	118040772	G	A	TRUE	TRUE	FALSE	0	PS(38:5)	1.558e-08	Meta analysis	PS	5.61	-	-	-	-	-
185	rs571326882	5	122613842	123278148	T	C	TRUE	TRUE	FALSE	0	LPC(O-18:1)	9.43539e-09	Discovery	LPC(O)	2.771	7.94	-	CEP120 (closest gene)	-	-
186	rs182768672	5	128319836	128984143	G	T	TRUE	TRUE	FALSE	0	PE(P-18:0/18:2)	1.9962e-08	Discovery	PE(P)	1.634	5.251	ISOC1, SLC27A6	SLC27A6 (closest gene)	SLC27A6, ISOC1	-
187	rs145489548	5	129532496	130196803	T	A	TRUE	TRUE	FALSE	0	AC(18:0)	1.09861e-09	Discovery	AC	0.888	0.066	CHSY3	CHSY3 (closest gene)	CHSY3	-
188	rs184127512	5	130607308	131271615	T	A	TRUE	TRUE	FALSE	2	AC(18:0)	2.96362e-12	Discovery	AC	1.685	1.724	LYRM7	CDC42SE2 (closest gene)	LYRM7	-
189	rs270615	5	131641573	132305880	C	G	TRUE	FALSE	TRUE	69	AC(16:0)	3.017e-33	Meta analysis	AC, Totals	0.26	12.09	ACSL6, IRF1, P4HA2, SLC22A4, SLC22A5	SLC22A4 (closest gene)	ACSL6, SLC22A5, IL4	-
190	rs270608	5	131648406	132312713	T	C	FALSE	TRUE	TRUE	69	AC(16:0)	1.199e-33	Meta analysis	AC, Totals	2.74	5.112	ACSL6, IRF1, P4HA2, SLC22A4, SLC22A5	SLC22A4 (closest gene)	ACSL6, SLC22A5, IL4	-
191	rs11739484	5	131656760	132321067	G	A	TRUE	TRUE	FALSE	1	AC(14:0)	1.72275e-09	Discovery	AC	3.403	5.114	IRF1, P4HA2, SLC22A4, SLC22A5	SLC22A4 (closest gene)	ACSL6, SLC22A5, IL4	-
192	rs191860149	5	131704047	132368355	A	C	TRUE	TRUE	TRUE	1	AC(16:1)	3.77884e-08	Discovery	AC	3.877	0.175	P4HA2, SLC22A4, SLC22A5	SLC22A5 (closest gene)	ACSL6, SLC22A5, UQCRQ	-
193	rs528322317	5	156942276	157515268	T	C	TRUE	TRUE	FALSE	1	Cer(d19:1/20:0)	5.183e-09	Meta analysis	Cer(d)	2.119	13.03	-	NIPAL4 (missense variant)	LSM11, MED7	-
194	rs114345370	5	160985347	161558341	T	G	TRUE	TRUE	FALSE	1	LPC(19:0) [sn2] (a)	4.19614e-08	Discovery	LPC	1.65	1.18	-	GABRA6 (closest gene)	-	-
195	rs189608633	5	161506656	162079650	G	A	TRUE	TRUE	FALSE	1	PE(P-19:0/20:4) (a)	6.96468e-10	Discovery	PE(P)	2.627	1.267	-	GABRG2 (closest gene)	-	-
196	rs141220141	5	162033501	162606495	G	A	TRUE	TRUE	FALSE	1	PE(P-19:0/20:4) (a)	1.93303e-11	Discovery	PC(O), PE(P)	2.656	2.815	-	GABRG2 (closest gene)	-	-
197	rs6885410	5	176740996	177313995	A	C	TRUE	TRUE	TRUE	3	PG(36:1)	3.19916e-08	Discovery	PG	12.29	4.293	FGFR4, NSD1	MXD3 (closest gene)	B4GALT7, HK3, UIMC1	-
198	rs62396157	5	178616401	179189400	C	T	TRUE	TRUE	FALSE	2	Total PC	3.265e-08	Meta analysis	Totals	0.362	9.082	-	ADAMTS2 (closest gene)	RUFY1	-
199	rs12214825	6	10933378	10933145	T	C	TRUE	TRUE	TRUE	19	CE(24:5)	5.4678e-20	Discovery	CE, LPC, PC	0.943	5.952	ELOVL2	SYCP2L (closest gene)	ELOVL2, GCNT2	-
200	rs1150561	6	10963847	10963614	A	G	TRUE	TRUE	FALSE	0	CE(24:5)	1.424e-10	Meta analysis	CE	2.697	7.386	ELOVL2	SYCP2L (closest gene)	ELOVL2, GCNT2	-
201	rs3945981	6	11011405	11011172	A	G	TRUE	TRUE	TRUE	78	CE(24:5)	1.62722e-42	Discovery	CE, DG, LPC, PC, PE, PI	0.505	19.04	ELOVL2	ELOVL2 (closest gene)	ELOVL2, GCNT2	ELOVL2
202	rs60376022	6	11027949	11027716	C	A	FALSE	TRUE	FALSE	75	CE(24:6)	5.206e-15	Meta analysis	CE, PC, PI	0.688	-	ELOVL2	ELOVL2 (closest gene)	ELOVL2, GCNT2	-
203	rs75088848	6	11079549	11079316	G	A	TRUE	TRUE	FALSE	1	PC(18:0_22:5) (n3)/PC(20:1_20:4)	1.92682e-09	Discovery	PC	5.132	6.562	ELOVL2	SMIM13 (closest gene)	ELOVL2, GCNT2	-
204	rs185156066	6	12970056	12969824	T	A	TRUE	TRUE	FALSE	2	CE(16:2)	4.28606e-08	Discovery	CE	0.227	5.09	-	PHACTR1 (closest gene)	-	-
205	rs142076920	6	15239795	15239564	T	C	TRUE	TRUE	FALSE	0	SM(d19:1/24:1)	4.01589e-08	Discovery	SM	5.073	3.939	-	JARID2 (closest gene)	-	-
206	rs145500159	6	16232493	16232262	C	G	TRUE	TRUE	FALSE	5	PC(18:0_22:5) (n3)/PC(20:1_20:4)	1.74615e-09	Discovery	PC	0.109	4.352	GMPR, MYLIP	GMPR (closest gene)	GMPR, MYLIP	-
207	rs542893102	6	21495774	21495543	C	T	TRUE	TRUE	FALSE	0	PC(18:0_22:6)	4.00085e-08	Discovery	PC	2.699	-	-	SOX4 (closest gene)	-	-
208	rs2523671	6	31437318	31469541	T	C	TRUE	TRUE	FALSE	16	TG(50:1) [NL-18:1]	1.97803e-09	Discovery	TG [NL]	0.104	2.971	ATP6V1G2, CLIC1, DDAH2, HSPA1B, TNF	MICB (closest gene)	NEU1, APOM, ABHD16A	-
209	rs805262	6	31628733	31660956	T	C	TRUE	TRUE	FALSE	0	TG(50:1) [NL-18:1]	3.92018e-08	Discovery	TG [NL]	5.399	7.231	ABHD16A, APOM, ATP6V1G2, CLIC1, CSNK2B, CYP21A2, HSPA1B, TNF, TNXB	C6orf47 (closest gene)	CYP21A2, NEU1, APOM	-
210	rs1061808	6	32136547	32168770	G	T	TRUE	TRUE	TRUE	2	TG(50:2) [NL-18:2]	1.0138e-32	Discovery	TG [NL]	10.27	2.45	AGER, AGPAT1, CYP21A2, DDAH2, DXO, HSPA1B, PPT2, TNXB	AGPAT1 (closest gene)	AGPAT1, CYP21A2, NEU1	AGPAT1
211	rs2760994	6	32574308	32606531	T	C	TRUE	TRUE	FALSE	6	TG(50:2) [NL-18:2]	6.53147e-10	Discovery	TG [NL]	0.027	4.653	AGPAT1, HLA-DQB2, PPT2, PSMB9, TNXB	HLA-DRB1 (closest gene)	AGPAT1, PPT2, PSMB8	-
212	rs9271622	6	32591845	32624068	A	G	TRUE	TRUE	TRUE	545	TG(50:2) [NL-18:2]	4.04717e-09	Discovery	TG [NL]	1.427	11.26	AGER, AGPAT1, BRD2, HLA-DQB2, PPT2, PSMB9	HLA-DQB1 (missense variant)	AGPAT1, PPT2, PSMB8	-
213	rs6689	6	32627700	32659923	G	A	TRUE	TRUE	TRUE	126	LPE(16:0) [sn2]	1.7552e-09	Discovery	LPE, Totals	1.38	19.31	AGPAT1, HLA-DQB2, PSMB8	HLA-DQB1 (missense variant)	AGPAT1, PPT2, PSMB8	-
214	rs9275874	6	32691568	32723791	T	C	TRUE	TRUE	FALSE	464	TG(50:1) [NL-18:1]	2.12004e-09	Discovery	TG [NL]	-	16.2	BRD2, HLA-DQB2, HSD17B8, PSMB8, PSMB9	HLA-DQA2 (closest gene)	HSD17B8, PSMB8, PSMB9	-
215	rs549432952	6	39590690	39622914	A	G	TRUE	TRUE	FALSE	0	PC(O-16:0/22:6)	4.41281e-08	Discovery	PC(O)	0.803	3.594	MOCS1	KIF6 (closest gene)	MOCS1	-
216	rs577961887	6	39721110	39753334	T	C	TRUE	TRUE	FALSE	0	PE(P-20:1/20:4)	1.36458e-08	Discovery	PE(P)	1.498	3.744	MOCS1	KIF6 (closest gene)	MOCS1	-
217	rs7758684	6	46582156	46614419	T	G	TRUE	TRUE	FALSE	52	DE(16:0)	3.26784e-13	Discovery	DE, Totals	0.933	13.96	CYP39A1, ENPP5, PLA2G7, SLC25A27	CYP39A1 (closest gene)	CYP39A1, PLA2G7, ADGRF5	-
218	rs666240	6	46607708	46639971	T	C	TRUE	FALSE	TRUE	3	DE(16:0)	1.495e-26	Meta analysis	DE, Totals	3.299	1.867	CYP39A1, PLA2G7, SLC25A27	CYP39A1 (missense variant)	CYP39A1, PLA2G7, ADGRF5	-
219	rs667078	6	46607889	46640152	A	G	FALSE	TRUE	FALSE	3	DE(16:0)	8.476e-27	Meta analysis	DE, Totals	0.231	-	CYP39A1, PLA2G7, SLC25A27	CYP39A1 (closest gene)	CYP39A1, PLA2G7, ADGRF5	-
220	rs2503671	6	48223537	48255801	C	T	TRUE	TRUE	FALSE	0	Cer(d18:2/16:0)	4.88188e-08	Discovery	Cer(d)	2.353	6.26	-	PTCHD4 (closest gene)	-	-
221	rs2753977	6	66119463	65409570	T	C	TRUE	TRUE	TRUE	2	Total CE	4.92083e-10	Discovery	Totals	3.378	2.444	-	EYS (closest gene)	-	-
222	rs558715081	6	78599287	77889570	C	T	TRUE	TRUE	FALSE	0	PC(P-16:0/22:6)	3.516e-08	Meta analysis	PC(P)	0.387	3.509	-	MEI4 (closest gene)	-	-
223	rs72909515	6	84879653	84169934	A	C	TRUE	TRUE	FALSE	0	PC(17:0_20:4)	1.24857e-08	Discovery	PC	8.672	8.267	CYB5R4, MRAP2	CEP162 (closest gene)	CYB5R4, MRAP2, RIPPLY2	-
224	rs182775295	6	89282572	88572853	T	G	TRUE	TRUE	FALSE	1	Total PI	1.24775e-08	Discovery	Totals	1.067	2.74	CNR1	RNGTT (closest gene)	CNR1	-
225	rs540166908	6	90495902	89786183	T	C	TRUE	TRUE	FALSE	1	HexCer(d18:1/24:1)	1.99374e-08	Discovery	HexCer	0.704	1.745	-	MDN1 (closest gene)	-	-
226	rs6906297	6	91660135	90950417	A	C	TRUE	TRUE	FALSE	0	Cer(d19:1/24:0)	2.39646e-08	Discovery	Cer(d)	0.478	5.539	-	MAP3K7 (closest gene)	-	-
227	rs192499602	6	94916400	94206682	C	G	TRUE	TRUE	FALSE	8	CE(20:5)	1.05972e-09	Discovery	CE	0.067	4.62	-	-	-	-
228	rs6934800	6	101359618	100911742	T	A	TRUE	TRUE	TRUE	85	PS(36:2)	3.56608e-08	Discovery	PS	5.889	10.85	-	ASCC3 (closest gene)	-	-
229	rs9391005	6	103875654	103427779	T	A	TRUE	TRUE	FALSE	0	PC(O-16:0/16:0)	2.76179e-08	Discovery	PC(O)	2.031	1.404	-	-	-	-
230	rs118096655	6	108957033	108635830	G	A	TRUE	TRUE	FALSE	1	LPC(20:2) [sn1]	1.05615e-08	Discovery	LPC	5.136	4.131	FOXO3	FOXO3 (closest gene)	FOXO3, SESN1	-
231	rs41288588	6	110713060	110391857	A	C	TRUE	TRUE	FALSE	0	AC(18:2)	6.868e-09	Meta analysis	AC	-	18.87	DDO, SLC22A16	DDO (closest gene)	AMD1, DDO, CDK19	-
232	rs10447426	6	110721750	110400547	A	G	FALSE	TRUE	TRUE	0	AC(18:1)	2.188e-13	Meta analysis	AC	3.699	2.615	DDO, SLC22A16	DDO (closest gene)	AMD1, DDO, CDK19	-
233	rs763563	6	110722246	110401043	G	T	TRUE	TRUE	TRUE	8	AC(18:1)	6.13442e-14	Discovery	AC	10.61	8.338	DDO, SLC22A16	DDO (closest gene)	AMD1, DDO, CDK19	-
234	rs55762062	6	110734238	110413035	A	C	TRUE	FALSE	FALSE	0	AC(18:1)	6.815e-12	Meta analysis	AC	2.019	1.755	DDO, SLC22A16	DDO (closest gene)	AMD1, DDO, CDK19	-
235	rs9374176	6	110737247	110416044	T	C	TRUE	TRUE	TRUE	12	AC(18:1)	1.85663e-19	Discovery	AC	4.364	6.408	CDK19, DDO, SLC22A16	DDO (closest gene)	AMD1, DDO, CDK19	-
236	rs41288592	6	110746262	110425059	T	C	TRUE	TRUE	FALSE	0	AC(18:2)	5.54577e-11	Discovery	AC	-	19.58	DDO, SLC22A16	SLC22A16 (closest gene)	AMD1, DDO, CDK19	-
237	rs76676412	6	110752337	110431134	A	G	TRUE	TRUE	FALSE	0	AC(16:0)	5.264e-11	Meta analysis	AC	0.659	11.66	DDO, SLC22A16	SLC22A16 (closest gene)	AMD1, DDO, CDK19	-
238	rs12210538	6	110760008	110438805	G	A	TRUE	TRUE	TRUE	2	AC(18:1)	5.51e-97	Meta analysis	AC, Totals	23.6	1.293	DDO, SLC22A16	SLC22A16 (missense variant)	AMD1, DDO, CDK19	SLC22A16
239	rs34775212	6	110791146	110469943	T	A	TRUE	TRUE	FALSE	1	AC(18:1)	7.30826e-11	Discovery	AC	0.374	1.178	CDK19, DDO, SLC22A16	SLC22A16 (closest gene)	AMD1, DDO, CDK19	-
240	rs2494528	6	110811213	110490010	C	T	TRUE	TRUE	FALSE	0	AC(18:2)	3.427e-09	Meta analysis	AC	14.34	7.804	CDK19, DDO, SLC22A16	SLC22A16 (closest gene)	AMD1, DDO, CDK19	-
241	rs2520573	6	110843638	110522435	A	G	TRUE	TRUE	FALSE	2	AC(18:0)	1.83858e-14	Discovery	AC, Totals	0.107	1.38	AMD1, CDK19, DDO, SLC22A16	SLC22A16 (closest gene)	AMD1, DDO, CDK19	-
242	rs74504511	6	110851823	110530620	A	G	TRUE	TRUE	FALSE	0	AC(14:0)	6.94548e-09	Discovery	AC	-	13.38	CDK19, DDO, SLC22A16	SLC22A16 (closest gene)	AMD1, DDO, CDK19	-
243	rs4464837	6	110887169	110565966	A	G	TRUE	TRUE	FALSE	13	AC(18:2)	5.042e-09	Meta analysis	AC	10.24	2.676	CDK19, DDO, SLC22A16	CDK19 (closest gene)	AMD1, DDO, CDK19	-
244	rs12212058	6	110996883	110675680	T	C	TRUE	FALSE	TRUE	0	AC(18:1)	2.347e-12	Meta analysis	AC	0.61	1.381	AMD1, CDK19, DDO, SLC22A16	CDK19 (closest gene)	AMD1, DDO, CDK19	-
245	rs2691192	6	111001076	110679873	T	A	TRUE	TRUE	FALSE	6	AC(18:0)	4.49287e-09	Discovery	AC	1.757	4.927	AMD1, CDK19, DDO, SLC22A16	CDK19 (closest gene)	AMD1, DDO, CDK19	-
246	rs184977105	6	113191917	112870715	C	G	TRUE	TRUE	FALSE	1	Total PS	1.573e-08	Meta analysis	Totals	2.566	4.132	-	-	-	-
247	rs761314712	6	120766117	120444971	G	A	TRUE	TRUE	FALSE	5	Total TG	4.43122e-08	Discovery	Totals	-	-	-	-	-	-
248	rs185869690	6	133039072	132717933	A	C	TRUE	TRUE	FALSE	0	Total PC	4.75036e-08	Discovery	Totals	-	9.088	VNN1, VNN2	VNN1 (closest gene)	VNN1, VNN2, RPS12	-
249	rs577247541	6	143952343	143631206	C	T	TRUE	TRUE	FALSE	0	PE(P-19:0/20:4) (a)	5.89e-09	Meta analysis	PE(P)	2.977	0.399	FUCA2, PEX3	PHACTR2 (closest gene)	AIG1, FUCA2, PEX3	-
250	rs146203232	6	160521885	160100853	T	C	TRUE	TRUE	TRUE	2	TG(50:0) [NL-18:0]	2.02666e-08	Discovery	TG [NL]	0.294	27.6	SLC22A1, SLC22A2	SLC22A1 (missense variant)	ACAT2, LPA, SOD2	-
251	rs144332322	6	162291774	161870742	C	T	TRUE	TRUE	FALSE	0	HexCer(d16:1/20:0)	3.69629e-09	Discovery	HexCer	0.807	-	PRKN	PRKN (closest gene)	PRKN	-
252	rs142459376	6	165923824	165510336	G	T	TRUE	TRUE	FALSE	0	Total TG(O)	7.065e-09	Meta analysis	TG(O), Totals	4.485	1.384	PDE10A	PDE10A (closest gene)	PDE10A	-
253	rs147356495	6	166810921	166397433	T	A	TRUE	TRUE	FALSE	0	LPI(18:1) [sn1]	3.522e-08	Meta analysis	LPI	11.74	7.686	MPC1	RPS6KA2 (closest gene)	MPC1, PDE10A	-
254	rs142537357	6	168105208	167704528	A	G	TRUE	TRUE	FALSE	2	LPC(18:2) [sn2]	1.24802e-08	Discovery	LPC	1.759	9.276	-	AFDN (closest gene)	-	-
255	rs62431982	7	1161049	1121413	T	C	TRUE	TRUE	TRUE	31	LPC(18:2) [sn1]	2.58641e-09	Discovery	LPC	-	10.79	COX19, CYP2W1, GPER1	C7orf50 (closest gene)	CYP2W1, GPER1, COX19	-
256	rs142103239	7	3669237	3629605	T	C	TRUE	TRUE	FALSE	0	SM(d18:1/14:0)/SM(d16:1/16:0)	1.153e-09	Meta analysis	Cer(d), PC(O), SM	-	0.594	-	SDK1 (closest gene)	-	-
257	rs145336472	7	3763459	3723827	C	T	TRUE	TRUE	FALSE	5	TG(54:4) [NL-18:0]	3.91783e-08	Discovery	TG [NL]	2.341	4.767	-	SDK1 (closest gene)	-	-
258	rs367596044	7	5327418	5287787	T	C	TRUE	TRUE	FALSE	0	PE(P-18:1/18:3)	1.63719e-08	Discovery	PE(P)	-	-	-	SLC29A4 (closest gene)	AP5Z1	-
259	rs529630804	7	6384608	6344977	A	G	TRUE	TRUE	FALSE	3	PC(P-17:0/20:4) (a)	2.81933e-08	Discovery	PC(P)	2.033	3.928	DAGLB, RAC1	FAM220A (closest gene)	DAGLB, RAC1, AIMP2	-
260	rs62452212	7	13880707	13841082	T	C	TRUE	TRUE	FALSE	0	LPI(18:2) [sn2]	2.13044e-08	Discovery	LPI	2.338	-	DGKB	ETV1 (closest gene)	DGKB	-
261	rs7786817	7	15607614	15567989	T	G	TRUE	TRUE	FALSE	27	PE(P-18:1/22:6) (b)	2.39703e-09	Discovery	PE(P)	0.615	21.3	AGMO	AGMO (closest gene)	AGMO	-
262	rs113395106	7	18841310	18801687	G	C	TRUE	TRUE	FALSE	0	Cer(d19:1/16:0)	1.79879e-08	Discovery	Cer(d)	0.139	4.928	-	HDAC9 (closest gene)	-	-
263	rs570248035	7	40644379	40604780	C	G	TRUE	TRUE	FALSE	0	LPC(O-18:0)	1.146e-08	Meta analysis	CE, LPC(O), Totals	-	1.03	SUGCT	SUGCT (closest gene)	SUGCT	-
264	rs41279633	7	44580876	44541277	T	G	FALSE	TRUE	TRUE	3	CE(18:0)	4.765e-11	Meta analysis	CE	3.875	4.641	NPC1L1	NPC1L1 (closest gene)	GCK, OGDH, NPC1L1	NPC1L1
265	rs138134616	7	45163127	45123528	A	G	TRUE	TRUE	FALSE	0	PI(18:1_18:2)	3.65858e-08	Discovery	PI	3.433	3.867	-	TBRG4 (closest gene)	OGDH, ADCY1	-
266	rs191502385	7	46001265	45961666	T	C	TRUE	TRUE	FALSE	2	PE(P-17:0/20:4) (a)	2.58461e-08	Discovery	PE(P)	1.004	7.402	ADCY1, IGFBP1, IGFBP3	IGFBP3 (closest gene)	ADCY1, IGFBP3, IGFBP1	-
267	rs6973121	7	47152762	47113164	A	T	TRUE	TRUE	FALSE	7	PI(18:0_20:2)	3.55443e-08	Discovery	PI	9.21	9	-	TNS3 (closest gene)	-	-
268	rs61041164	7	48436261	48396664	A	G	TRUE	TRUE	FALSE	2	TG(49:1) [NL-15:0]	1.51409e-08	Discovery	TG [NL]	2.549	2.82	UPP1	ABCA13 (closest gene)	UPP1	-
269	rs76221386	7	48803546	48763950	T	G	TRUE	TRUE	FALSE	2	PC(16:0_20:3) (a)	3.857e-08	Meta analysis	PC	-	6.952	-	ABCA13 (closest gene)	-	-
270	rs148450734	7	73823393	74409063	T	C	TRUE	TRUE	FALSE	0	TG(54:3) [NL-18:1]	3.131e-08	Meta analysis	TG [NL]	1.41	2.864	-	CLIP2 (closest gene)	NCF1	-
271	rs142078514	7	79104854	79475538	G	A	TRUE	TRUE	FALSE	0	SM(d18:1/23:0)/SM(d17:1/24:0)	2.07367e-08	Discovery	SM	0.36	5.675	-	MAGI2 (closest gene)	-	-
272	rs192044621	7	89879653	90250339	A	G	TRUE	TRUE	FALSE	0	PS(38:4)	9.185e-09	Meta analysis	PS	1.955	1.68	-	CFAP69 (closest gene)	-	-
273	rs76847410	7	90606411	90977096	A	G	TRUE	TRUE	FALSE	4	Total GM3	6.394e-12	Meta analysis	GM3, Totals	0.431	14.34	-	CDK14 (closest gene)	-	-
274	rs147939026	7	94763811	95134499	A	T	TRUE	TRUE	FALSE	3	Total PE(P)	4.91054e-08	Discovery	Totals	5.499	1.889	PON1, PON3	PPP1R9A (closest gene)	PON1, PDK4, PON2	-
275	rs190028547	7	118367209	118727155	A	G	TRUE	TRUE	FALSE	1	PC(P-15:0/20:4) (b)	2.794e-08	Meta analysis	PC(P)	4.133	9.215	-	ANKRD7 (closest gene)	-	-
276	rs149331690	7	122856164	123216110	T	C	TRUE	TRUE	FALSE	0	HexCer(d18:2/20:0)	1.28192e-08	Discovery	HexCer	0.911	4.186	SLC13A1	SLC13A1 (closest gene)	NDUFA5, SLC13A1, WASL	-
277	rs7778682	7	127154042	127513988	G	A	TRUE	TRUE	FALSE	1	CE(20:1)	4.94319e-08	Discovery	CE	4.393	2.496	-	GCC1 (closest gene)	-	-
278	rs145776747	7	131944476	132259717	T	C	TRUE	TRUE	FALSE	0	Cer(d16:1/22:0)	4.98282e-08	Discovery	Cer(d)	1.674	2.628	-	PLXNA4 (closest gene)	-	-
279	rs189705346	7	136154072	136469324	C	T	TRUE	TRUE	FALSE	1	PE(P-20:0/22:6)	3.637e-08	Meta analysis	PE(P)	8.608	-	MTPN	CHRM2 (closest gene)	MTPN	-
280	rs186925273	7	136318846	136634098	A	G	TRUE	TRUE	FALSE	0	PE(P-20:0/22:6)	1.6991e-08	Discovery	PE(P)	1.907	-	-	CHRM2 (closest gene)	-	-
281	rs4726518	7	142046935	142347104	C	T	TRUE	TRUE	FALSE	11	LPE(22:6) [sn2]	4.03986e-08	Discovery	LPE	2.996	8.084	MGAM, MGAM2	PRSS58 (closest gene)	MGAM, MGAM2, PRSS1	-
282	rs183246638	7	146227508	146530416	G	A	TRUE	TRUE	FALSE	0	Hex3Cer(d18:1/18:0)	2.00301e-08	Discovery	Hex3Cer	0.021	3.224	-	CNTNAP2 (closest gene)	-	-
283	rs140632087	7	152701309	153004224	G	A	TRUE	TRUE	FALSE	0	PC(16:1_22:6)	2.591e-09	Meta analysis	PC	2.201	5.124	-	ACTR3B (closest gene)	-	-
284	rs534537052	8	1635120	1686954	T	A	TRUE	TRUE	FALSE	0	PC(O-32:1)	2.021e-08	Meta analysis	PC(O)	-	0.941	CLN8	DLGAP2 (closest gene)	CLN8	-
285	rs565357452	8	1760886	1812720	A	G	TRUE	TRUE	FALSE	2	PC(40:8)	2.39813e-08	Discovery	PC	4.66	5.283	CLN8	ARHGEF10 (closest gene)	CLN8	-
286	rs4841132	8	9183596	9326086	G	A	FALSE	TRUE	TRUE	9	PC(18:0_22:5) (n3)/PC(20:1_20:4)	3e-10	Meta analysis	AC, PC	2.956	3.646	PPP1R3B	PPP1R3B (closest gene)	PPP1R3B	-
287	rs1421244	8	15605095	15747586	C	A	TRUE	TRUE	TRUE	6	PE(P-15:0/20:4)	3.04241e-08	Discovery	PE(P)	0.194	12.13	MSR1, TUSC3	TUSC3 (closest gene)	MSR1, TUSC3	-
288	rs141706586	8	16791467	16933958	G	T	TRUE	TRUE	FALSE	0	TG(52:2) [NL-16:0]	2.8784e-08	Discovery	TG [NL]	5.611	0.247	ZDHHC2	FGF20 (closest gene)	ZDHHC2, MTMR7, CNOT7	-
289	rs74790254	8	23385228	23527715	C	G	TRUE	TRUE	FALSE	4	LPE(17:0) [sn1]	4.628e-08	Meta analysis	LPE	0.18	7.844	ENTPD4, SLC25A37	SLC25A37 (closest gene)	ENTPD4, SLC25A37	-
290	rs141942321	8	36121083	36263565	A	G	TRUE	TRUE	FALSE	2	PC(P-38:5) (b)	3.26015e-08	Discovery	PC(P)	0.004	0.458	-	UNC5D (closest gene)	-	-
291	rs535640733	8	41034695	41177176	T	A	TRUE	TRUE	FALSE	0	Total LPE(P)	2.70587e-08	Discovery	LPE(P), Totals	2.36	0.637	-	SFRP1 (closest gene)	GPAT4, ANK1	-
292	rs7846314	8	61650831	60738272	T	A	FALSE	TRUE	TRUE	2	LPC(O-24:1)	4.759e-11	Meta analysis	LPC(O)	0.028	4.417	-	CHD7 (closest gene)	CA8	-
293	rs1873547	8	70724911	69812676	G	A	TRUE	TRUE	TRUE	30	Hex2Cer(d16:1/16:0)	1.68084e-11	Discovery	Hex2Cer	3.763	7.671	SULF1	SLCO5A1 (closest gene)	NCOA2, SULF1	-
294	rs185940794	8	96427975	95415747	A	G	TRUE	TRUE	FALSE	0	LPC(22:1) [sn2]	6.49359e-09	Discovery	LPC	4.01	1.524	NDUFAF6	CFAP418 (closest gene)	NDUFAF6	-
295	rs547919212	8	96610856	95598628	C	T	TRUE	TRUE	FALSE	4	LPC(20:3) [sn1]	1.49232e-08	Discovery	LPC	3.865	10.92	NDUFAF6	CFAP418 (closest gene)	NDUFAF6	-
296	rs186066631	8	103204415	102192187	G	A	TRUE	TRUE	FALSE	0	Total Hex2Cer	2.369e-08	Meta analysis	Hex2Cer, Totals	0.667	3.346	RRM2B, UBR5	RRM2B (closest gene)	RRM2B, UBR5	-
297	rs191850807	8	103601519	102589291	A	G	TRUE	TRUE	FALSE	1	PE(18:0_18:1)	1.127e-08	Meta analysis	PE	1.544	0.8	UBR5	ODF1 (closest gene)	RRM2B, AZIN1, ATP6V1C1	-
298	rs2126581	8	107667731	106655503	T	C	TRUE	TRUE	TRUE	42	HexCer(d18:1/22:0)	1.85784e-09	Discovery	HexCer, Totals	2.182	12.85	-	OXR1 (closest gene)	-	-
299	rs12680550	8	120181974	119169735	A	G	TRUE	TRUE	FALSE	6	AC(17:0) (a)	3.15734e-08	Discovery	AC	4.154	4.289	-	MAL2 (closest gene)	ENPP2	-
300	rs66614050	8	126480526	125468284	T	C	FALSE	TRUE	TRUE	26	PC(36:0)	1.923e-10	Meta analysis	PC, SM	2.852	13.15	-	TRIB1 (closest gene)	SQLE	TRIB1
301	rs190283675	8	130095086	129082840	C	T	TRUE	TRUE	FALSE	1	LPI(18:1) [sn2]	1.235e-08	Meta analysis	LPI	2	0.709	-	-	-	-
302	rs753027727	8	141811120	140801021	C	T	TRUE	TRUE	FALSE	0	PC(17:0_20:4)	3.29889e-08	Discovery	PC	-	5.645	AGO2	PTK2 (closest gene)	AGO2	-
303	rs192618664	8	146184688	144959302	T	C	TRUE	TRUE	FALSE	2	CE(24:6)	3.30269e-08	Discovery	CE	4.219	-	-	ZNF16 (closest gene)	GPT, RPL8	-
304	rs139951179	9	1601856	1601856	C	T	TRUE	TRUE	FALSE	0	LPC(16:0) [sn2]	2.03056e-08	Discovery	LPC	2.347	3.861	-	SMARCA2 (closest gene)	-	-
305	rs72703655	9	5361143	5361143	C	G	TRUE	TRUE	FALSE	0	PG(34:1)	1.05666e-09	Discovery	PG	-	2.411	-	PLGRKT (missense variant)	JAK2	-
306	rs574148840	9	7234693	7234693	T	C	TRUE	TRUE	FALSE	3	PC(O-16:0/22:6)	3.56947e-08	Discovery	PC(O)	4.843	10.29	-	KDM4C (closest gene)	-	-
307	rs686030	9	15304782	15304784	A	C	TRUE	TRUE	TRUE	15	Total Ubiquinone	5.181e-28	Meta analysis	CE, Totals, Ubiquinone	2.267	7.553	-	TTC39B (closest gene)	-	-
308	rs571338828	9	15853317	15853319	C	T	TRUE	TRUE	FALSE	3	Hex3Cer(d18:1/20:0)	1.129e-08	Meta analysis	Hex3Cer	12.25	8.194	-	CCDC171 (closest gene)	-	-
309	rs551367814	9	35676811	35676814	A	G	TRUE	TRUE	FALSE	2	DG(16:0_22:6)	2.21689e-08	Discovery	DG	8.867	15.11	CA9	CA9 (closest gene)	GBA2, CA9, HINT2	-
310	rs10814274	9	35734956	35734959	T	C	TRUE	FALSE	FALSE	5	Total Hex3Cer	1.993e-09	Meta analysis	GM3, Hex3Cer, Totals	10.71	6.724	CA9, GBA2, HINT2	CREB3 (closest gene)	GBA2, GNE, CA9	-
311	rs1570247	9	35749014	35749017	A	G	FALSE	TRUE	FALSE	5	Total Hex3Cer	1.829e-09	Meta analysis	GM3, Hex3Cer, Totals	14.95	-	CA9, GBA2, HINT2	GBA2 (closest gene)	GBA2, GNE, CA9	-
312	rs186936070	9	71717712	69102796	C	A	TRUE	TRUE	FALSE	3	HexCer(d16:1/24:0)	3.04432e-08	Discovery	HexCer	0.008	2.223	FXN, PRKACG, TJP2	FXN (closest gene)	PIP5K1B, FXN, PRKACG	-
313	rs142924700	9	81901327	79286412	G	A	TRUE	TRUE	FALSE	0	PC(P-15:0/20:4) (b)	3.522e-10	Meta analysis	PC(P)	12.97	3.876	-	TLE4 (closest gene)	-	-
314	rs142057787	9	85903428	83288513	A	G	TRUE	TRUE	FALSE	0	SM(d18:2/17:0)	8.178e-10	Meta analysis	Cer(d), PC(O), SM	1.21	7.088	IDNK	FRMD3 (closest gene)	IDNK	-
315	rs75505869	9	87322294	84707379	T	C	TRUE	TRUE	FALSE	0	Hex3Cer(d18:1/22:0)	4.98522e-08	Discovery	Hex3Cer	2.538	1.555	-	NTRK2 (closest gene)	-	-
316	rs773509	9	93958422	91196140	T	C	TRUE	TRUE	FALSE	17	PE(P-15:0/20:4)	3.42062e-08	Discovery	PE(P)	5.504	6.871	AUH	AUH (closest gene)	AUH	-
317	rs192492439	9	94181059	91418777	C	A	TRUE	TRUE	FALSE	0	SM(d17:1/16:0)	1.74256e-08	Discovery	SM	7.259	11.85	AUH	NFIL3 (closest gene)	AUH	-
318	rs75431233	9	94781894	92019612	A	G	TRUE	TRUE	FALSE	2	Cer(d19:1/24:0)	3.11923e-13	Discovery	Cer(d), SM	5.681	2.293	IARS1, SPTLC1	SPTLC1 (missense variant)	SPTLC1, IARS1, OGN	-
319	rs577831756	9	96463787	93701505	A	G	TRUE	TRUE	FALSE	3	PC(O-18:0/22:6)	1.456e-08	Meta analysis	PC, PC(O)	4.715	5.517	-	PHF2 (closest gene)	-	-
320	rs3818689	9	107585016	104822735	C	G	TRUE	FALSE	FALSE	11	Hex3Cer(d18:1/24:0)	6.345e-10	Meta analysis	Hex3Cer	1.136	16.03	ABCA1	ABCA1 (missense variant)	ABCA1, SLC44A1	-
321	rs35093463	9	107586238	104823957	A	C	FALSE	TRUE	FALSE	11	Hex3Cer(d18:1/24:0)	2.882e-10	Meta analysis	Hex3Cer	8.082	-	ABCA1	ABCA1 (closest gene)	ABCA1, SLC44A1	-
322	rs28711442	9	114842032	112079752	A	G	TRUE	TRUE	FALSE	6	Hex3Cer(d18:1/16:0)	8.01798e-09	Discovery	Hex3Cer	1.228	4.975	UGCG	SUSD1 (closest gene)	UGCG, PTGR1, GNG10	-
323	rs10759726	9	117401193	114638913	A	G	TRUE	TRUE	TRUE	0	HexCer(d18:1/24:0)	7.53224e-09	Discovery	HexCer	2.668	0.053	ATP6V1G1	TMEM268 (closest gene)	ATP6V1G1, TNFSF15	-
324	rs182453703	9	117511151	114748871	T	C	TRUE	TRUE	FALSE	2	HexCer(d18:1/24:0)	1.99796e-09	Discovery	HexCer, Totals	-	15.01	TNFSF15	TMEM268 (missense variant)	ATP6V1G1, TNFSF15	-
325	rs559439065	9	131065002	128302723	A	G	TRUE	TRUE	FALSE	0	LPI(20:4) [sn2]	1.11948e-08	Discovery	LPI	2.714	-	COQ4	TRUB2 (closest gene)	AK1, DPM2, PTGES2	-
326	rs6597602	9	136023229	133147842	A	C	TRUE	TRUE	FALSE	4	Hex3Cer(d18:1/24:1)	4.1061e-08	Discovery	Hex3Cer	-	6.84	ABO, GBGT1	RALGDS (closest gene)	CEL, DBH, SURF1	-
327	rs35898523	9	136029645	133154258	T	G	TRUE	TRUE	FALSE	1	Hex3Cer(d18:1/24:1)	7.64105e-30	Discovery	Hex3Cer, Totals	-	9.99	GBGT1	GBGT1 (missense variant, stop gained)	CEL, DBH, SARDH	-
328	rs34907858	9	136031814	133156427	T	G	TRUE	TRUE	FALSE	6	Hex3Cer(d18:1/24:1)	3.65832e-08	Discovery	Hex3Cer	0.084	13.46	ABO, GBGT1, MED22, SURF1	GBGT1 (closest gene)	CEL, DBH, SARDH	-
329	rs635634	9	136155000	133279427	T	C	TRUE	TRUE	TRUE	9	CE(18:0)	4.05776e-11	Discovery	CE	2.646	8.477	ABO, ADAMTS13, GBGT1, MED22, SURF1	ABO (closest gene)	CEL, DBH, SARDH	ABO
330	rs564454140	9	138122824	135230978	C	T	TRUE	TRUE	FALSE	0	LPC(20:1) [sn2]	7.779e-09	Meta analysis	LPC	-	4.005	-	OLFM1 (closest gene)	GLT6D1	-
331	rs145729447	10	6486504	6444542	T	C	TRUE	TRUE	FALSE	0	PC(P-16:0/18:0)	1.74489e-08	Discovery	PC(P), SHexCer	8.149	-	PFKFB3, PRKCQ	PRKCQ (closest gene)	PFKFB3, PRKCQ	-
332	rs149011262	10	8638174	8596211	T	C	TRUE	TRUE	FALSE	1	LPC(19:0) (a) [sn1] [104_sn1]	4.453e-08	Meta analysis	LPC	2.031	3.071	-	-	-	-
333	rs116935457	10	11416641	11374642	A	G	TRUE	TRUE	FALSE	0	AC(18:0)	3.28731e-08	Discovery	AC	0.673	2.457	ECHDC3	CELF2 (closest gene)	ECHDC3	-
334	rs11015210	10	26955980	26667051	G	T	TRUE	TRUE	FALSE	8	Total Ubiquinone	1.195e-13	Meta analysis	Totals, Ubiquinone	0.614	9.304	PDSS1	PDSS1 (closest gene)	PDSS1, GAD2	-
335	rs1780184	10	26992235	26703306	C	T	TRUE	TRUE	FALSE	26	Total Ubiquinone	2.09876e-18	Discovery	Totals, Ubiquinone	0.679	7.406	PDSS1	PDSS1 (closest gene)	PDSS1, ACBD5, GAD2	-
336	rs530565004	10	37960675	37671747	C	T	TRUE	TRUE	FALSE	7	CE(17:0)	2.7999e-08	Discovery	CE	1.929	12.2	-	MTRNR2L7 (closest gene)	-	-
337	rs71494802	10	46005624	45510176	A	G	TRUE	FALSE	TRUE	282	AC(18:1)	6.709e-09	Meta analysis	AC	4.023	19.82	ALOX5	MARCHF8 (missense variant)	ALOX5	-
338	rs12776336	10	46063911	45568463	C	G	FALSE	TRUE	FALSE	276	AC(18:1)	2.373e-09	Meta analysis	AC	-	7.769	ALOX5	MARCHF8 (closest gene)	ALOX5	-
339	rs548680860	10	57245160	55485400	G	A	TRUE	TRUE	FALSE	4	Cer(d19:1/18:0)	2.28598e-08	Discovery	Cer(d)	1.578	2.758	-	PCDH15 (closest gene)	-	-
340	rs1171616	10	61468589	59708831	T	G	TRUE	TRUE	TRUE	5	AC(18:1)	2.92758e-16	Discovery	AC, Totals	6.958	9.277	MRLN, SLC16A9	SLC16A9 (closest gene)	MRLN, SLC16A9	SLC16A9
341	rs6479877	10	64878118	63118358	G	C	TRUE	TRUE	TRUE	93	LPC(22:5) [sn1] (n6)	3.53225e-09	Discovery	LPC, PC	-	21.4	-	JMJD1C (missense variant)	ADO	-
342	rs112400204	10	77930508	76170750	G	C	TRUE	TRUE	FALSE	0	PC(39:5) (b)	1.64492e-08	Discovery	PC	11.07	4.299	-	LRMDA (closest gene)	-	-
343	rs1907334	10	78146986	76387228	C	T	TRUE	TRUE	FALSE	19	PC(P-15:0/20:4) (b)	3.62954e-08	Discovery	PC(P)	3.768	10.8	-	LRMDA (closest gene)	-	-
344	rs489173	10	85579455	83819699	T	G	TRUE	TRUE	FALSE	0	PE(P-18:0/20:5)	3.38599e-08	Discovery	PE(P)	1.82	5.399	-	GHITM (closest gene)	-	-
345	rs150337501	10	93919127	92159370	T	C	TRUE	TRUE	FALSE	0	DG(18:1_20:3)	1.9681e-08	Discovery	DG	6.819	3.814	-	CPEB3 (closest gene)	IDE	-
346	rs603424	10	102075479	100315722	A	G	TRUE	TRUE	TRUE	0	LPC(16:1) [sn2]	2.32609e-31	Discovery	AC, CE, DG, Hex2Cer, LPC, PC, PC(P), TG [NL]	6.863	2.383	ABCC2, SCD	PKD2L1 (closest gene)	SCD, ERLIN1, NDUFB8	SCD
347	rs683854	10	102099093	100339336	A	C	TRUE	TRUE	TRUE	19	PC(16:1_18:2)	3.50626e-10	Discovery	LPC, PC	3.459	7.076	HIF1AN, SCD	SCD (closest gene)	SCD, ERLIN1, NDUFB8	-
348	rs115043539	10	102214579	100454822	T	C	TRUE	TRUE	FALSE	0	LPC(16:1) [sn2]	5.63773e-10	Discovery	LPC	0.752	1.923	HIF1AN, NDUFB8, SCD	WNT8B (closest gene)	SCD, ERLIN1, NDUFB8	-
349	rs552101242	10	103005552	101245795	A	C	TRUE	TRUE	FALSE	0	PE(P-20:1/20:4)	1.55949e-08	Discovery	PE(P)	0.56	3.554	-	LBX1 (closest gene)	TWNK, PAX2, POLL	-
350	rs2286779	10	118394551	116635040	C	G	TRUE	TRUE	TRUE	4	PE(P-18:0/22:5) (n6)	3.22807e-15	Discovery	PC, PE(P)	0.384	4.498	PNLIPRP1, PNLIPRP2	PNLIPRP2 (missense variant)	PNLIP, PNLIPRP2, PNLIPRP1	-
351	rs565978721	10	120282011	118522499	T	G	TRUE	TRUE	FALSE	0	PG(34:1)	5.108e-09	Meta analysis	PE, PG	1.156	0.639	PRLHR	PRLHR (closest gene)	PRLHR	-
352	rs12258488	10	122221312	120461800	A	G	TRUE	TRUE	FALSE	0	PC(17:1_18:2)	4.68034e-09	Discovery	PC	1.795	3.603	PLPP4	PLPP4 (closest gene)	PLPP4	-
353	rs533915016	11	422107	422107	T	C	TRUE	TRUE	FALSE	0	PE(P-17:0/22:6) (b)	3.76636e-08	Discovery	PE(P)	-	-	-	ANO9 (closest gene)	PNPLA2, TALDO1, PTDSS2	-
354	rs193119485	11	4944584	4923354	T	C	TRUE	TRUE	FALSE	0	PE(16:0_20:3)	1.93676e-08	Discovery	PE	4.67	1.118	-	MMP26 (closest gene)	HBB	-
355	rs553833286	11	17480024	17458477	A	G	TRUE	TRUE	FALSE	0	PC(15-MHDA_18:1)	2.58048e-08	Discovery	PC	5.946	-	ABCC8, KCNJ11	ABCC8 (closest gene)	PIK3C2A, KCNJ11, ABCC8	-
356	rs2625290	11	19993339	19971793	C	A	TRUE	TRUE	FALSE	8	LPC(24:0) [sn1]	1.44969e-08	Discovery	LPC	0.762	5.674	-	NAV2 (closest gene)	PRMT3	-
357	rs770667454	11	37899849	37878299	G	A	TRUE	TRUE	FALSE	0	SM(d18:2/24:0)	8.658e-09	Meta analysis	SM	-	-	-	-	-	-
358	rs189148721	11	41651494	41629944	C	G	TRUE	TRUE	FALSE	0	Hex3Cer(d18:1/20:0)	4.43524e-08	Discovery	Hex3Cer	-	1.036	-	LRRC4C (closest gene)	-	-
359	rs113191943	11	59421556	59654083	T	C	TRUE	TRUE	FALSE	8	LPC(15:0) [sn2]	3.847e-08	Meta analysis	LPC	0.451	4.73	OSBP	PATL1 (closest gene)	CBLIF, OSBP, TCN1	-
360	rs11230741	11	61351107	61583635	A	G	TRUE	TRUE	TRUE	1	PC(18:0_20:4)	1.35856e-12	Discovery	CE, DE, DG, LPC, PC, PC(P), PE(P), PI	1.78	6.747	DAGLA, FADS1, FADS2	SYT7 (closest gene)	FADS1, FADS2, TKFC	-
361	rs35703574	11	61439682	61672210	A	G	TRUE	TRUE	FALSE	0	PC(18:0_20:4)	7.56559e-09	Discovery	CE, PC	13.69	2.553	DAGLA, FADS2	DAGLA (closest gene)	FADS1, FADS2, TKFC	-
362	rs198448	11	61500487	61733015	T	C	TRUE	TRUE	TRUE	4	PE(P-18:0/20:3) (a)	2.17435e-11	Discovery	PE(P)	2.146	13.95	DAGLA, FADS1, FADS2	DAGLA (closest gene)	FADS1, FADS2, TKFC	-
363	rs556261560	11	61515326	61747854	T	C	TRUE	TRUE	FALSE	0	PE(P-18:0/20:3) (a)	2.93297e-10	Discovery	PC, PE(P)	12.95	-	DAGLA	DAGLA (closest gene)	FADS1, FADS2, TKFC	-
364	rs198462	11	61524119	61756647	A	G	FALSE	TRUE	TRUE	5	PC(18:0_20:4)	4.502e-35	Meta analysis	CE, DE, DG, LPC, LPC(P), LPE, PC, PC(O), PC(P), PE, PE(P), PI, TG [NL], Totals	6.858	7.018	DAGLA, FADS1, FADS2, FADS3, FEN1	MYRF (closest gene)	FADS1, FADS2, TKFC	-
365	rs198461	11	61524366	61756894	C	A	TRUE	FALSE	TRUE	5	PC(18:0_20:4)	1.378e-34	Meta analysis	CE, DE, DG, LPC, LPC(P), LPE, PC, PC(O), PC(P), PE, PE(P), PI, TG [NL], Totals	-	-	DAGLA, FADS1, FADS2, FADS3	MYRF (closest gene)	FADS1, FADS2, TKFC	-
366	rs572537530	11	61529656	61762184	C	G	TRUE	TRUE	FALSE	0	PC(18:0_20:4)	4.588e-13	Meta analysis	CE, DG, LPC, PC, PC(P)	1.533	7.095	DAGLA	MYRF (closest gene)	FADS1, FADS2, TKFC	-
367	rs61896137	11	61530500	61763028	G	A	TRUE	TRUE	FALSE	0	PE(P-18:0/20:3) (a)	1.27256e-08	Discovery	PC, PE(P)	9.986	1.591	DAGLA, FADS1, FADS2	MYRF (closest gene)	FADS1, FADS2, TKFC	-
368	rs117301449	11	61548004	61780532	A	G	TRUE	TRUE	TRUE	0	PC(16:0_20:4)	8.212e-16	Meta analysis	CE, DG, LPC, PC, PI, TG [NL]	1.111	9.993	FEN1	MYRF (closest gene)	FADS1, FADS2, TKFC	-
369	rs174533	11	61549025	61781553	A	G	FALSE	TRUE	TRUE	45	PC(18:0_20:4)	0	Meta analysis	CE, Cer(d), COH, DE, DG, GM3, LPC, LPC(O), LPC(P), LPE, LPE(P), LPI, oxCE, PC, PC(O), PC(P), PE, PE(O), PE(P), PG, PI, PS, SHexCer, SM, TG [NL], Totals	2.038	13.81	DAGLA, FADS1, FADS2, FADS3, FEN1	MYRF (closest gene)	FADS1, FADS2, TKFC	FADS1
370	rs148999057	11	61552108	61784636	T	G	TRUE	TRUE	FALSE	1	PE(P-18:0/20:3) (a)	5.651e-10	Meta analysis	PE(P)	1.331	3.966	FADS1, FADS2, FEN1	MYRF (closest gene)	FADS1, FADS2, TKFC	-
371	rs117110139	11	61557422	61789950	A	G	FALSE	TRUE	TRUE	1	PE(P-18:0/20:3) (a)	1.055e-31	Meta analysis	CE, DG, LPC, PC, PC(O), PC(P), PE, PE(P), PI	6.345	5.02	FADS1, FADS2, FEN1	TMEM258 (closest gene)	FADS1, FADS2, TKFC	-
372	rs740006	11	61557868	61790396	C	T	TRUE	TRUE	TRUE	0	PC(18:0_20:4)	1.743e-17	Meta analysis	CE, DG, LPC, PC, PC(P), PE(P), TG [NL]	3.299	1.842	FADS1, FADS2, FEN1	TMEM258 (closest gene)	FADS1, FADS2, TKFC	-
373	rs695867	11	61561288	61793816	G	A	FALSE	TRUE	TRUE	4	PC(18:0_20:4)	3.4984e-11	Discovery	CE, DE, DG, LPC, PC	9.564	6.658	DAGLA, FADS1, FADS2, FEN1	FADS2 (closest gene)	FADS1, FADS2, TKFC	-
374	rs75938339	11	61570073	61802601	C	T	TRUE	TRUE	TRUE	0	PC(18:1_20:3)	1.39392e-09	Discovery	PC, PE(P)	2.77	-	FADS1, FADS2, FEN1	FADS1 (closest gene)	FADS1, FADS2, TKFC	-
375	rs138012803	11	61579058	61811586	A	G	TRUE	TRUE	TRUE	0	PE(P-18:0/20:3) (a)	2.15397e-11	Discovery	PE(P)	3.308	4.53	FADS1, FADS2, FEN1	FADS1 (closest gene)	FADS1, FADS2, TKFC	-
376	rs7394579	11	61581450	61813978	G	A	FALSE	TRUE	TRUE	11	PC(18:0_20:4)	3.694e-77	Meta analysis	CE, DE, DG, LPC, LPC(P), LPE, LPI, PC, PC(O), PC(P), PE, PE(O), PE(P), PI, PS, TG [NL], Totals	0.407	7.893	DAGLA, FADS1, FADS2, FADS3, FEN1	FADS1 (closest gene)	FADS1, FADS2, TKFC	-
377	rs61897792	11	61586886	61819414	T	C	TRUE	TRUE	TRUE	0	PC(18:0_20:4)	7.183e-20	Meta analysis	CE, DE, DG, LPC, PC, PC(O), PC(P), PE, PE(P), PI, TG [NL]	0.197	7.106	FADS1, FADS2, FEN1	FADS1 (closest gene)	FADS1, FADS2, TKFC	-
378	rs174564	11	61588305	61820833	G	A	TRUE	FALSE	TRUE	45	PC(18:0_20:4)	0	Meta analysis	CE, Cer(d), COH, DE, DG, GM3, Hex3Cer, LPC, LPC(O), LPC(P), LPE, LPE(P), LPI, oxCE, PC, PC(O), PC(P), PE, PE(O), PE(P), PG, PI, PS, SHexCer, SM, TG [NL], Totals	0.621	-	DAGLA, FADS1, FADS2, FADS3, FEN1	FADS1 (closest gene)	FADS1, FADS2, TKFC	-
379	rs188370817	11	61592488	61825016	A	C	TRUE	TRUE	FALSE	0	PC(18:0_20:4)	3.40297e-08	Discovery	PC	5.758	20.2	FADS1, FADS2, FEN1	FADS1 (closest gene)	FADS1, FADS2, TKFC	-
380	rs174569	11	61594164	61826692	C	T	TRUE	TRUE	TRUE	0	PC(18:0_20:4)	4.72787e-22	Discovery	CE, DE, DG, LPC, PC, PC(P), PE, PE(P), PI, TG [NL]	0.784	-	FADS1, FADS2, FEN1	FADS1 (closest gene)	FADS1, FADS2, TKFC	-
381	rs139957766	11	61607047	61839575	A	G	TRUE	TRUE	TRUE	0	PC(18:0_20:4)	1.245e-43	Meta analysis	CE, DE, DG, LPC, LPE, PC, PC(O), PC(P), PE, PE(P), PI, TG [NL]	0.151	5.91	FADS1, FADS2, FADS3	FADS2 (closest gene)	FADS1, FADS2, TKFC	-
382	rs80349011	11	61607457	61839985	A	G	TRUE	FALSE	TRUE	1	PE(P-18:0/20:3) (a)	1.35563e-31	Discovery	CE, LPC, PC, PC(O), PC(P), PE, PE(P), PI	1.106	-	FADS1, FADS2, FADS3	FADS2 (closest gene)	FADS1, FADS2, TKFC	-
383	rs117983270	11	61611710	61844238	C	T	TRUE	TRUE	TRUE	0	PE(P-18:0/20:3) (a)	1.954e-27	Meta analysis	CE, DG, LPC, PC, PC(O), PE(P), PI	1.102	9.503	FADS1, FADS2, FADS3	FADS2 (closest gene)	FADS1, FADS2, TKFC	-
384	rs73487492	11	61621611	61854139	G	A	TRUE	TRUE	TRUE	0	PC(18:0_20:4)	6.081e-28	Meta analysis	CE, DE, DG, LPC, LPC(P), PC, PC(P), PE, PE(P), PI, TG [NL]	0.169	0.82	FADS1, FADS2, FADS3	FADS2 (closest gene)	FADS1, FADS2, DAGLA	-
385	rs562172	11	61626167	61858695	T	C	TRUE	TRUE	TRUE	10	LPC(20:4) [sn2]	7.72914e-13	Discovery	CE, DG, LPC, PC, PE(P), TG [NL]	4.786	8.444	DAGLA, FADS1, FADS2, FADS3	FADS2 (closest gene)	FADS1, FADS2, DAGLA	-
386	rs17764288	11	61633736	61866264	A	G	TRUE	TRUE	TRUE	0	PC(18:0_20:4)	8.00018e-15	Discovery	CE, DG, LPC, PC, PC(P)	0.768	1.455	FADS2, FADS3	FADS2 (closest gene)	FADS1, FADS2, DAGLA	-
387	rs11539526	11	61633770	61866298	T	C	TRUE	FALSE	TRUE	19	PC(16:0_20:4)	3.216e-35	Meta analysis	CE, DE, DG, LPC, LPE, PC, PC(O), PC(P), PE, PE(P), PI, TG [NL]	3.717	19.23	FADS2, FADS3	FADS2 (closest gene)	FADS1, FADS2, DAGLA	-
388	rs7118175	11	61639358	61871886	T	C	FALSE	TRUE	TRUE	0	PC(16:0_20:4)	1.962e-38	Meta analysis	CE, DE, DG, LPC, LPE, PC, PC(O), PC(P), PE, PE(P), PI, TG [NL]	1.318	4.112	FADS1, FADS2, FADS3	FADS3 (closest gene)	FADS1, FADS2, DAGLA	-
389	rs7115739	11	61641717	61874245	G	T	TRUE	TRUE	TRUE	0	PC(18:0_20:4)	3.874e-23	Meta analysis	CE, DE, DG, LPC, PC, PC(O), PC(P), PE, TG [NL]	3.88	7.689	FADS1, FADS2, FADS3	FADS3 (closest gene)	FADS1, FADS2, DAGLA	-
390	rs174467	11	61662661	61895189	G	T	TRUE	TRUE	TRUE	0	PC(18:0_20:4)	8.87493e-30	Discovery	CE, DE, DG, LPC, LPE, PC, PC(O), PC(P), PE, PE(P), PI, TG [NL]	2.425	10.57	DAGLA, FADS1, FADS2, FADS3	RAB3IL1 (closest gene)	FADS1, FADS2, DAGLA	-
391	rs174480	11	61685790	61918318	G	C	TRUE	TRUE	TRUE	0	PE(P-18:0/20:3) (a)	1.421e-14	Meta analysis	PC, PE(P)	8.5	0.022	FADS1, FADS2, FADS3	RAB3IL1 (closest gene)	FADS1, FADS2, DAGLA	-
392	rs2524292	11	61695146	61927674	G	T	TRUE	TRUE	TRUE	7	PC(18:0_20:4)	2.661e-26	Meta analysis	CE, DE, DG, LPC, LPE, PC, PC(O), PC(P), PE(P), PI, TG [NL]	0.977	11.63	FADS1, FADS2	RAB3IL1 (closest gene)	FADS1, FADS2, DAGLA	-
393	rs2727261	11	61712131	61944659	C	T	TRUE	FALSE	TRUE	1	PC(18:0_20:4)	9.914e-22	Meta analysis	CE, DE, DG, LPC, LPE, PC, PC(O), PC(P), PE, PE(P), PI, TG [NL]	1.171	8.764	FADS1, FADS2	BEST1 (closest gene)	FADS1, FADS2, DAGLA	-
394	rs2727260	11	61712242	61944770	T	C	FALSE	TRUE	TRUE	1	PC(18:0_20:4)	9.79e-22	Meta analysis	CE, DE, DG, LPC, LPE, PC, PC(O), PC(P), PE, PE(P), PI, TG [NL]	4.361	-	FADS1, FADS2	BEST1 (closest gene)	FADS1, FADS2, DAGLA	-
395	rs1735379	11	61726396	61958924	A	G	TRUE	TRUE	TRUE	16	PC(18:0_20:4)	9.776e-10	Meta analysis	DG, PC	8.028	11.56	ASRGL1, FADS1, FADS2	BEST1 (closest gene)	FADS1, FADS2, DAGLA	-
396	rs1800009	11	61730234	61962762	C	T	FALSE	TRUE	TRUE	5	PC(18:0_20:4)	4.414e-19	Meta analysis	CE, DG, LPC, PC, PC(O), PC(P), PE, PE(P), PI, TG [NL]	0.552	12.89	FADS1, FADS2	BEST1 (closest gene)	FADS1, FADS2, DAGLA	-
397	rs17185413	11	61730553	61963081	C	T	TRUE	FALSE	TRUE	10	PE(P-18:0/20:3) (a)	2.572e-18	Meta analysis	CE, LPC, PC, PC(P), PE, PE(P), PI	14.22	13.17	FADS1, FADS2	BEST1 (missense variant)	FADS1, FADS2, DAGLA	-
398	rs80343634	11	61753809	61986337	T	C	TRUE	TRUE	FALSE	1	PC(18:1_20:3)	4.50753e-08	Discovery	PC	8.537	14.6	FADS1, FADS2	FTH1 (closest gene)	FADS1, FADS2, DAGLA	-
399	rs191790331	11	61764082	61996610	A	G	TRUE	TRUE	FALSE	0	PC(18:0_20:4)	3.14e-12	Meta analysis	LPC, PC	1.389	2.837	-	FTH1 (closest gene)	FADS1, FADS2, DAGLA	-
400	rs259874	11	61811441	62043969	G	A	TRUE	TRUE	TRUE	0	PC(38:5) (b)	2.85515e-08	Discovery	PC	0.016	0.191	-	FTH1 (closest gene)	FADS1, FADS2, DAGLA	-
401	rs387137	11	61830169	62062697	C	G	TRUE	TRUE	TRUE	0	DG(16:0_20:4)	1.13848e-10	Discovery	DG, PC	1.098	2.956	ASRGL1, FADS1, FADS2, SCGB1A1	INCENP (closest gene)	FADS1, FADS2, DAGLA	-
402	rs76555356	11	66873960	67106489	A	G	TRUE	TRUE	FALSE	4	TG(56:8) [NL-20:4]	2.32929e-08	Discovery	TG [NL]	11.01	8.487	AIP, PC	KDM2A (closest gene)	PC, PITPNM1, GSTP1	-
403	rs551407138	11	74385107	74674062	A	G	TRUE	TRUE	FALSE	0	CE(18:3)	3.39974e-08	Discovery	CE	-	4.687	POLD3	POLD3 (closest gene)	LIPT2, NEU3, P4HA3	-
404	rs559355	11	75451281	75740236	T	A	TRUE	TRUE	TRUE	16	PC(40:7) (a)	1.72353e-09	Discovery	CE, PC	0.255	8.661	DGAT2, MOGAT2	MOGAT2 (closest gene)	DGAT2, MOGAT2, GDPD5	DGAT2
405	rs116941790	11	76069097	76358053	T	C	TRUE	TRUE	FALSE	0	CE(20:2)	5.11897e-09	Discovery	CE	4.034	5.303	-	THAP12 (closest gene)	-	-
406	rs138483664	11	83576684	83865641	A	G	TRUE	TRUE	FALSE	1	Total PC	1.1907e-08	Discovery	PC, Totals	5.707	-	DLG2	DLG2 (closest gene)	DLG2	-
407	rs780557625	11	94770441	95037277	C	T	TRUE	TRUE	FALSE	0	LPE(16:0) [sn1]	3.405e-08	Meta analysis	LPE	-	-	-	KDM4E (closest gene)	FUT4, PIWIL4	-
408	rs61902943	11	95342119	95608955	G	A	TRUE	TRUE	FALSE	2	LPC(17:1) (a) [sn1] [104_sn1]	1.7009e-08	Discovery	LPC	1.127	1.95	MTMR2	FAM76B (closest gene)	MTMR2	-
409	rs143857074	11	102843835	102973106	T	G	TRUE	TRUE	FALSE	1	PE(P-18:0/18:2)	2.89432e-08	Discovery	PE(P)	0.973	1.172	MMP13, MMP3	MMP13 (closest gene)	MMP1, MMP13, MMP3	-
410	rs192461366	11	112219555	112348832	G	A	TRUE	TRUE	FALSE	0	DE(18:1)	3.82553e-08	Discovery	DE	1.733	4.472	BCO2, PTS	PTS (closest gene)	DLAT, PTS, BCO2	-
411	rs530919346	11	116408029	116537312	A	G	TRUE	TRUE	FALSE	0	SM(d18:1/23:0)/SM(d17:1/24:0)	3.719e-08	Meta analysis	SM	-	25.1	APOA5	BUD13 (closest gene)	APOA1, APOA5, APOC3	-
412	rs1268353	11	116639692	116768976	T	C	TRUE	TRUE	TRUE	0	CE(16:1)	3.608e-09	Meta analysis	CE	0.683	3.422	APOA4, APOA5, APOC3, PAFAH1B2	BUD13 (closest gene)	APOA1, APOA5, APOC3	-
413	rs964184	11	116648917	116778201	C	G	TRUE	TRUE	TRUE	0	TG(54:2) [NL-18:0]	1.468e-20	Meta analysis	CE, DE, DG, LPI, PC, PE, PI, TG [NL], Totals	0.188	8.937	APOA5, APOC3, PAFAH1B2	ZPR1 (closest gene)	APOA1, APOA5, APOC3	-
414	rs530885291	11	117053959	117183243	A	G	TRUE	TRUE	FALSE	0	Total PE	2.378e-18	Meta analysis	CE, DE, DG, LPE, PE, PG, SM, Totals	0.142	6.517	PAFAH1B2	SIDT2 (closest gene)	APOA1, APOA5, APOC3	-
415	rs148911295	11	122198855	122328147	T	C	TRUE	TRUE	FALSE	0	SM(d18:1/20:0)/SM(d16:1/22:0)	3.09489e-08	Discovery	SM	1.131	3.404	-	BLID (closest gene)	-	-
416	rs141630801	11	122963655	123092947	A	G	TRUE	TRUE	FALSE	0	Cer(d18:1/16:0)	2.759e-08	Meta analysis	Cer(d)	0.277	10.09	HSPA8	CLMP (closest gene)	HSPA8	-
417	rs184341060	11	123413479	123542771	A	G	TRUE	TRUE	FALSE	0	SM(d18:0/16:0)	2.27733e-08	Discovery	SM	3.388	4.273	ZNF202	GRAMD1B (closest gene)	HSPA8, ZNF202	-
418	rs745324200	11	126372660	126502765	A	G	TRUE	TRUE	FALSE	1	PE(P-18:0/20:3) (b)	3.881e-08	Meta analysis	PE(P)	-	-	ST3GAL4	KIRREL3 (closest gene)	ST3GAL4, FOXRED1	-
419	rs185223214	11	127979479	128109584	A	C	TRUE	TRUE	FALSE	0	PC(18:0_22:6)	4.40735e-08	Discovery	PC	1.508	0.283	-	ETS1 (closest gene)	-	-
420	rs4937459	11	129653101	129783206	A	G	TRUE	FALSE	FALSE	0	GM3(d18:1/24:0)	6.706e-18	Meta analysis	GM3, Totals	1.471	7.154	-	TMEM45B (closest gene)	-	-
421	rs4937460	11	129657981	129788086	C	T	FALSE	TRUE	TRUE	0	GM3(d18:1/24:0)	2.269e-18	Meta analysis	GM3, Totals	1.527	2.596	-	TMEM45B (closest gene)	-	-
422	rs2562249	11	129723106	129853211	G	A	TRUE	TRUE	FALSE	4	GM3(d18:1/24:0)	2.664e-16	Meta analysis	GM3, Totals	10.9	3.821	-	TMEM45B (missense variant, splice region variant)	-	-
423	rs549653651	11	133538753	133668858	A	G	TRUE	TRUE	FALSE	0	Total PC(O)	1.07874e-08	Discovery	PC(O), Totals	-	7.51	-	OPCML (closest gene)	-	-
424	rs16931447	12	4560028	4450862	A	T	TRUE	TRUE	FALSE	4	PC(P-16:0/20:5)	6.12025e-09	Discovery	PC(P)	11.21	2.94	FGF23	FGF6 (closest gene)	NDUFA9, FGF23, GALNT8	-
425	rs10849305	12	5745441	5636275	C	G	TRUE	TRUE	FALSE	1	PI(20:0_20:4)	4.449e-08	Meta analysis	PI	-	2.482	-	ANO2 (closest gene)	-	-
426	rs56157656	12	7087711	6978549	C	T	TRUE	TRUE	TRUE	41	PC(P-36:3)	5.029e-09	Meta analysis	PC(P)	5.666	18.72	LPCAT3, PHB2, RBP5, TPI1	LPCAT3 (missense variant)	ACSM4, LPCAT3, TPI1	LPCAT3
427	rs10400516	12	9088853	8936257	C	T	TRUE	TRUE	FALSE	21	HexCer(d18:1/24:0)	2.62676e-09	Discovery	HexCer, Totals	0.536	16.38	A2M, M6PR	PHC1 (closest gene)	A2M, M6PR, RIMKLB	-
428	rs885720	12	12248099	12095165	G	A	TRUE	TRUE	FALSE	0	PE(P-20:1/22:6)	7.49923e-09	Discovery	PE(P)	4.723	10.65	LRP6	BCL2L14 (closest gene)	LRP6	-
429	rs576516376	12	13207508	13054574	C	G	TRUE	TRUE	FALSE	0	SM(35:2) (b)	3.708e-09	Meta analysis	SM	0.044	2.392	-	FAM234B (closest gene)	APOLD1, CDKN1B	-
430	rs181880060	12	13403512	13250578	C	G	TRUE	TRUE	FALSE	0	LPC(O-16:0)	1.60862e-08	Discovery	LPC(O)	0.235	4.641	-	EMP1 (closest gene)	APOLD1	-
431	rs974040	12	20904904	20751970	A	G	TRUE	FALSE	TRUE	159	Cer(d17:1/16:0)	4.92627e-08	Discovery	Cer(d)	2.039	25.3	SLCO1B1, SLCO1B3, SLCO1C1	SLCO1C1 (missense variant)	SLCO1B1, SLCO1B3, PDE3A	-
432	rs10841642	12	20944674	20791740	T	C	FALSE	TRUE	TRUE	124	LPI(20:4) [sn1]	3.013e-10	Meta analysis	LPI	10.02	12.63	SLCO1B1, SLCO1B3, SLCO1C1	SLCO1B3 (closest gene)	SLCO1A2, SLCO1B1, SLCO1B3	-
433	rs11045856	12	21350689	21197755	G	T	TRUE	TRUE	TRUE	1	LPI(20:4) [sn1]	8.729e-27	Meta analysis	LPE, LPI, Totals	4.195	6.823	SLCO1A2, SLCO1B1, SLCO1C1	SLCO1B1 (closest gene)	GYS2, LDHB, SLCO1A2	-
434	rs55695203	12	21357753	21204819	C	G	TRUE	FALSE	TRUE	46	LPI(20:4) [sn1]	1.176e-48	Meta analysis	Cer(d), LPE, LPI, Totals	2.098	22.9	SLCO1A2, SLCO1B1, SLCO1B3	SLCO1B1 (missense variant)	GYS2, LDHB, SLCO1A2	-
435	rs73067080	12	21388829	21235895	C	T	FALSE	TRUE	TRUE	43	LPI(20:4) [sn1]	8.139e-49	Meta analysis	Cer(d), LPE, LPI, Totals	7.139	2.199	IAPP, SLCO1A2, SLCO1B1	SLCO1B1 (closest gene)	GYS2, LDHB, SLCO1A2	-
436	rs76214243	12	22172770	22019836	A	G	TRUE	TRUE	FALSE	0	PE(18:1_22:6) (b)	3.465e-08	Meta analysis	PE	7.701	1.14	CMAS, ST8SIA1	CMAS (closest gene)	GYS2, LDHB, ST8SIA1	-
437	rs142971458	12	22594021	22441087	G	A	TRUE	TRUE	FALSE	5	Cer(d16:1/20:0)	3.39011e-08	Discovery	Cer(d)	0.57	6.047	ETNK1, ST8SIA1	ST8SIA1 (closest gene)	ETNK1, ST8SIA1, CMAS	-
438	rs116861117	12	23159104	23006170	T	C	TRUE	TRUE	FALSE	0	PE(16:1_18:2)	3.34506e-08	Discovery	PE	0.943	1.808	ETNK1	ETNK1 (closest gene)	ETNK1	-
439	rs746668275	12	23566209	23413275	G	T	TRUE	TRUE	FALSE	6	AC(13:0)	1.153e-08	Meta analysis	AC	-	16.56	-	SOX5 (closest gene)	-	-
440	rs77551688	12	29587905	29434972	G	A	TRUE	TRUE	FALSE	2	PC(P-20:0/20:4)	1.2822e-08	Discovery	PC(P)	0.402	2.963	FAR2	OVCH1 (closest gene)	FAR2	-
441	rs11170390	12	53455417	53061633	A	G	TRUE	TRUE	FALSE	9	CE(24:4)	3.40608e-09	Discovery	CE	4.378	17.84	CSAD, IGFBP6, SOAT2, TNS2	TNS2 (closest gene)	SOAT2, CSAD, RARG	-
442	rs142824063	12	53475729	53081945	G	A	TRUE	TRUE	FALSE	1	CE(24:5)	3.89484e-08	Discovery	CE	3.883	-	IGFBP6, SOAT2, TNS2	SPRYD3 (closest gene)	SOAT2, CSAD, RARG	-
443	rs11170409	12	53489301	53095517	G	A	TRUE	TRUE	FALSE	2	CE(20:1)	1.15631e-08	Discovery	CE	0.324	12.19	CSAD, IGFBP6, SOAT2, TNS2	IGFBP6 (closest gene)	SOAT2, CSAD, RARG	-
444	rs2280696	12	53512756	53118972	T	A	TRUE	TRUE	FALSE	16	CE(24:5)	4.36368e-25	Discovery	CE	2.301	5.32	CSAD, IGFBP6, RARG, SOAT2	SOAT2 (closest gene)	SOAT2, CSAD, RARG	-
445	rs141766548	12	54363944	53970160	A	G	TRUE	TRUE	FALSE	0	PI(16:0_20:3) (b)	2.8507e-08	Discovery	PI	6.574	-	-	HOXC11 (closest gene)	ATP5MC2, MAP3K12, PCBP2	-
446	rs1148530	12	59243314	58849532	A	G	TRUE	TRUE	FALSE	0	dhCer(d18:0/24:1)	3.06497e-08	Discovery	dhCer	0.266	0.611	-	LRIG3 (closest gene)	-	-
447	rs11178242	12	70836570	70442790	C	G	TRUE	TRUE	FALSE	15	PC(33:0) (b)	4.5733e-08	Discovery	PC	0.339	18.66	PTPRB	KCNMB4 (closest gene)	PTPRB	-
448	rs17251404	12	92274329	91880553	T	G	TRUE	TRUE	FALSE	5	SM(d16:1/23:0)/SM(d17:1/22:0)	3.41194e-08	Discovery	SM	1.364	14.78	-	BTG1 (closest gene)	-	-
449	rs549275441	12	109201261	108807485	A	G	TRUE	TRUE	FALSE	3	Total oxCE	8.39654e-09	Discovery	Totals	5.002	6.972	DAO, SSH1	SSH1 (closest gene)	ACACB, DAO, ISCU	-
450	rs186429456	12	111232010	110794206	A	C	TRUE	TRUE	FALSE	10	PI(16:0_20:3) (a)	6.25005e-09	Discovery	PI	2.204	13.84	PPP1CC	PPP1CC (closest gene)	PPP1CC	-
451	rs115168977	12	117125023	116687218	G	A	TRUE	TRUE	FALSE	0	Hex3Cer(d18:1/16:0)	2.76012e-08	Discovery	Hex3Cer	1.073	-	-	SPRING1 (closest gene)	MED13L	-
452	rs7979478	12	121420263	120982460	G	A	TRUE	TRUE	TRUE	12	Cer(d18:2/24:1)	2.918e-11	Meta analysis	Cer(d), PC, Totals	2.967	2.596	ACADS, CAMKK2, COQ5, MLEC	HNF1A (closest gene)	ACADS, COQ5, CAMKK2	-
453	rs60425908	12	122706224	122221677	G	A	TRUE	TRUE	TRUE	120	PE(P-20:0/18:2)	2.41245e-08	Discovery	PE(P)	0.493	18.81	B3GNT4, PSMD9	B3GNT4 (missense variant)	B3GNT4, HPD, PSMD9	-
454	rs138765690	12	133036005	132459419	A	G	TRUE	TRUE	FALSE	0	TG(51:0) [NL-16:0]	2.4091e-08	Discovery	TG [NL]	3.478	10.21	GALNT9	MUC8 (closest gene)	GALNT9, POLE, PXMP2	-
455	rs7989460	13	21515539	20941400	T	C	TRUE	TRUE	TRUE	14	PI(18:0_20:4)	1.97904e-08	Discovery	PI	1.63	7.097	-	LATS2 (closest gene)	CRYL1	-
456	rs7321739	13	22581267	22007128	T	A	TRUE	TRUE	FALSE	0	TG(53:2) [NL-17:0]	2.06902e-09	Discovery	TG [NL]	1.004	3.978	-	FGF9 (closest gene)	-	-
457	rs191636226	13	34233008	33658871	A	C	TRUE	TRUE	FALSE	0	Cer(d17:1/20:0)	2.65046e-08	Discovery	Cer(d)	0.459	1.72	STARD13	RFC3 (closest gene)	STARD13	-
458	rs550212880	13	34393148	33819011	G	C	TRUE	TRUE	FALSE	0	PC(O-32:1)	1.323e-08	Meta analysis	PC(O)	4.772	2.751	STARD13	RFC3 (closest gene)	STARD13	-
459	rs560181976	13	39978838	39404701	T	C	TRUE	TRUE	FALSE	0	PE(P-18:1/18:1) (b)	3.43385e-08	Discovery	PE(P)	-	-	COG6	LHFPL6 (closest gene)	COG6	-
460	rs117207368	13	45282413	44708277	G	A	TRUE	TRUE	FALSE	0	SM(d18:1/24:1)	1.81285e-08	Discovery	SM	2.348	6.838	-	TSC22D1 (closest gene)	-	-
461	rs186294042	13	46388824	45814689	G	T	TRUE	TRUE	FALSE	0	Cer(d19:1/16:0)	1.542e-08	Meta analysis	Cer(d)	2.994	9.276	-	SIAH3 (closest gene)	-	-
462	rs73537762	13	77554442	76980307	C	G	TRUE	TRUE	TRUE	6	CE(17:1)	2.04827e-09	Discovery	CE	1.605	10.3	ACOD1, CLN5	CLN5 (closest gene)	ACOD1, CLN5	-
463	rs1146919	13	78332556	77758421	T	G	TRUE	TRUE	FALSE	5	PC(16:0_20:3) (b)	2.437e-09	Meta analysis	PC	5.357	4.456	EDNRB	SLAIN1 (closest gene)	EDNRB	-
464	rs535717482	13	79396765	78822630	T	C	TRUE	TRUE	FALSE	1	PE(O-38:5) (b)	1.79e-08	Meta analysis	PE(O), Totals	0.511	10.19	-	OBI1 (closest gene)	-	-
465	rs188251348	13	105531641	104879290	T	A	TRUE	TRUE	FALSE	1	PE(P-19:0/20:4) (a)	8.297e-10	Meta analysis	PE(P)	-	3.78	-	-	-	-
466	rs182427498	13	106844499	106192150	T	A	TRUE	TRUE	FALSE	1	PE(P-19:0/20:4) (a)	8.746e-10	Meta analysis	PE(P)	-	3.129	-	EFNB2 (closest gene)	-	-
467	rs56100337	13	110708120	110055773	A	G	TRUE	TRUE	FALSE	1	LPI(20:4) [sn2]	3.27163e-08	Discovery	LPI	8.041	0.073	COL4A1, IRS2	COL4A1 (closest gene)	IRS2, COL4A1	-
468	rs45612833	13	111099057	110446710	A	G	TRUE	TRUE	FALSE	8	SM(d18:1/22:0)/SM(d16:1/24:0)	1.10767e-08	Discovery	SM	2.13	4.383	COL4A1	COL4A2 (closest gene)	NAXD, COL4A1, ING1	-
469	rs2319626	14	21565149	21096990	C	G	TRUE	TRUE	FALSE	4	PC(18:0_20:4)	6.8251e-09	Discovery	PC	0.121	14.62	-	ARHGEF40 (missense variant)	ANG	-
470	rs117602052	14	22756904	22289021	A	T	TRUE	TRUE	FALSE	0	HexCer(d18:2/20:0)	2.44348e-08	Discovery	HexCer	8.633	1.074	ABHD4, DAD1	DAD1 (closest gene)	ABHD4, DAD1, SLC7A7	-
471	rs549473574	14	35254058	34784852	A	G	TRUE	TRUE	FALSE	0	PE(36:0)	7.718e-09	Meta analysis	PE	2.275	-	-	BAZ1A (closest gene)	PSMA6, SPTSSA, EGLN3	-
472	rs184662522	14	38569524	38100319	G	A	TRUE	TRUE	FALSE	0	PI(16:0_20:3) (a)	3.33014e-08	Discovery	PI	1.437	-	-	TTC6 (closest gene)	-	-
473	rs534677198	14	55165343	54698625	A	G	TRUE	TRUE	FALSE	1	Cer(d19:1/22:0)	2.07062e-09	Discovery	Cer(d)	6.05	0.171	GCH1	SAMD4A (closest gene)	GCH1	-
474	rs144228693	14	63790398	63323679	A	G	TRUE	TRUE	FALSE	0	Hex2Cer(d16:1/16:0)	4.08952e-08	Discovery	Hex2Cer	2.785	10.92	-	GPHB5 (closest gene)	SGPP1	-
475	rs56065166	14	64060109	63593391	C	T	TRUE	TRUE	TRUE	1	SM(d16:1/24:1)	3.39284e-08	Discovery	SM	8.17	1.436	SGPP1	WDR89 (closest gene)	SGPP1, ESR2	-
476	rs184813771	14	64083248	63616530	T	C	TRUE	TRUE	FALSE	2	PC(O-18:0/22:6)	8.609e-09	Meta analysis	PC(O)	3.619	16.05	SGPP1	WDR89 (closest gene)	SGPP1, ESR2	-
477	rs118120036	14	64160949	63694231	A	G	FALSE	TRUE	FALSE	3	SM(d18:1/14:0)/SM(d16:1/16:0)	4.205e-10	Meta analysis	Cer(d), SM	0.751	5.915	SGPP1	SGPP1 (closest gene)	SGPP1, ESR2	-
478	rs3742622	14	64165026	63698308	T	G	TRUE	TRUE	TRUE	167	Hex2Cer(d16:1/16:0)	3.00979e-29	Discovery	Hex2Cer, HexCer, SM	0.84	17.59	SGPP1	SGPP1 (closest gene)	SGPP1, ESR2	-
479	rs7156594	14	64187953	63721235	A	G	TRUE	FALSE	FALSE	3	SM(d18:1/14:0)/SM(d16:1/16:0)	4.399e-10	Meta analysis	Cer(d), SM	1.541	-	SGPP1	SGPP1 (closest gene)	SGPP1, ESR2	-
480	rs12890867	14	64231125	63764407	T	C	FALSE	TRUE	FALSE	3	Cer(d16:1/24:1)	8.279e-11	Meta analysis	Cer(d)	0.648	2.575	SGPP1	SGPP1 (closest gene)	SGPP1, ESR2	-
481	rs17101394	14	64232386	63765668	A	G	TRUE	TRUE	TRUE	14	SM(d18:1/14:0)/SM(d16:1/16:0)	1.21008e-85	Discovery	Cer(d), Hex2Cer, HexCer, PC(O), SM	0.12	11.9	SGPP1	SGPP1 (closest gene)	SGPP1, ESR2	SGPP1
482	rs71416309	14	64246236	63779518	C	T	TRUE	FALSE	FALSE	3	Cer(d16:1/24:1)	1.96e-10	Meta analysis	Cer(d), SM	0.549	-	SGPP1	SGPP1 (closest gene)	SGPP1, ESR2	-
483	rs4591051	14	64251357	63784639	C	A	TRUE	TRUE	TRUE	85	SM(d18:1/14:0)/SM(d16:1/16:0)	1.23721e-11	Discovery	Cer(d), Hex2Cer, PC(O), SM	1.618	16.47	SGPP1	SGPP1 (closest gene)	SGPP1, ESR2	-
484	rs139853214	14	64279435	63812717	A	C	TRUE	TRUE	FALSE	3	PC(O-18:0/18:1)	2.16712e-08	Discovery	PC(O)	1.922	3.016	ESR2, SGPP1	SYNE2 (closest gene)	SGPP1, ESR2	-
485	rs117399302	14	64634945	64168227	G	C	TRUE	TRUE	FALSE	0	SM(d18:1/14:0)/SM(d16:1/16:0)	2.4784e-08	Discovery	SM	0.546	6.718	ESR2, MTHFD1, SGPP1	ESR2 (closest gene)	MTHFD1, SGPP1, ESR2	-
486	rs17225801	14	64665620	64198902	C	T	TRUE	TRUE	TRUE	14	Hex2Cer(d16:1/16:0)	2.07152e-12	Discovery	Cer(d), Hex2Cer	0.947	11.16	ESR2, MTHFD1, SGPP1	ESR2 (closest gene)	MTHFD1, SGPP1, ESR2	-
487	rs117171778	14	64791631	64324913	T	G	TRUE	TRUE	TRUE	3	Cer(d17:1/16:0)	6.6228e-10	Discovery	Cer(d), HexCer, PC(O), SM	0.332	3.048	ESR2, MTHFD1	ESR2 (closest gene)	MTHFD1, ESR2, AKAP5	-
488	rs7160601	14	67964098	67497381	A	G	TRUE	TRUE	TRUE	3	PC(P-16:0/16:0)	7.79288e-12	Discovery	PC(P)	2.188	10.57	PIGH	TMEM229B (closest gene)	RDH11, RDH12, ARG2	-
489	rs76387177	14	67968355	67501638	C	G	TRUE	TRUE	TRUE	11	PC(P-16:0/16:0)	4.21137e-10	Discovery	PC(P)	0.667	14.02	PIGH	TMEM229B (closest gene)	RDH11, RDH12, ARG2	-
490	rs1885041	14	67976325	67509608	T	C	TRUE	TRUE	TRUE	6	PC(P-16:0/16:0)	1.66699e-97	Discovery	LPC(P), PC(P), Totals	0.353	5.449	PIGH	TMEM229B (closest gene)	RDH11, RDH12, ARG2	-
491	rs72721018	14	67993674	67526957	G	A	TRUE	TRUE	TRUE	0	PC(P-16:0/16:0)	4.28122e-21	Discovery	PC(P)	6.092	7.545	PIGH	TMEM229B (closest gene)	RDH11, RDH12, ARG2	-
492	rs72721029	14	68008802	67542085	G	A	TRUE	TRUE	TRUE	7	PC(P-16:0/16:0)	9.23579e-13	Discovery	PC(P)	5.388	17.81	ARG2, PIGH	PLEKHH1 (closest gene)	RDH11, RDH12, ARG2	-
493	rs112576474	14	68021787	67555070	A	G	TRUE	TRUE	FALSE	0	PC(P-16:0/16:0)	2.46049e-11	Discovery	PC(P)	0.283	5.773	PIGH	PLEKHH1 (closest gene)	RDH11, RDH12, ARG2	-
494	rs139401957	14	73140945	72674237	A	C	TRUE	TRUE	FALSE	0	CE(16:2)	4.36e-09	Meta analysis	CE	16.96	0.95	-	DPF3 (closest gene)	-	-
495	rs73295349	14	74092088	73625384	G	A	TRUE	TRUE	TRUE	29	TG(50:3) [NL-14:1]	1.08272e-08	Discovery	TG [NL]	0.11	34	ACOT1, ACOT2, ACOT4, ACOT6, COQ6	ACOT4 (missense variant, structural interaction variant)	ACOT1, ACOT2, ACOT4	-
496	rs150297339	14	75087398	74620695	C	T	TRUE	FALSE	FALSE	123	CE(16:2)	4.511e-08	Meta analysis	CE	0.055	14.67	-	LTBP2 (closest gene)	NPC2, DLST, ABCD4	-
497	rs114612876	14	75089257	74622554	C	T	FALSE	TRUE	FALSE	139	CE(16:2)	7.014e-09	Meta analysis	CE	5.226	10.4	-	LTBP2 (closest gene)	NPC2, DLST, ABCD4	-
498	rs369366143	14	76269919	75803576	A	G	TRUE	TRUE	FALSE	0	Cer(d19:1/20:0)	1.86566e-08	Discovery	Cer(d)	5.526	4.953	-	TTLL5 (closest gene)	-	-
499	rs11625529	14	77171292	76704949	T	C	TRUE	TRUE	TRUE	52	CE(24:0)	4.89479e-08	Discovery	CE	0.414	16.16	-	VASH1 (closest gene)	ESRRB	-
500	rs2272587	14	78023519	77557176	G	C	TRUE	TRUE	FALSE	0	Hex2Cer(d16:1/16:0)	9.90979e-11	Discovery	Hex2Cer	-	2.82	GSTZ1, POMT2, SPTLC2	SPTLC2 (closest gene)	SPTLC2, GSTZ1, POMT2	-
501	rs535963102	14	87841307	87374963	G	A	TRUE	TRUE	FALSE	1	Cer(d19:1/18:0)	3.261e-08	Meta analysis	Cer(d)	-	-	GALC	GALC (closest gene)	GALC	-
502	rs185575747	14	89631928	89165584	A	G	TRUE	TRUE	FALSE	0	PI(16:0_20:4)	4.95335e-08	Discovery	PI	4.338	1.155	-	FOXN3 (closest gene)	-	-
503	rs4900175	14	93612444	93146099	G	C	TRUE	TRUE	TRUE	57	PC(14:0_16:0)	2.06945e-08	Discovery	PC	-	7.63	COX8C, ITPK1	ITPK1 (closest gene)	ITPK1, LGMN, CHGA	-
504	rs144246785	14	95979088	95512751	A	G	TRUE	TRUE	FALSE	8	LPC(22:4) [sn2]	2.43274e-08	Discovery	LPC	4.798	7.748	GLRX5	GLRX5 (closest gene)	DICER1, GLRX5	-
505	rs143807380	14	99089657	98623320	C	T	TRUE	TRUE	FALSE	0	LPC(O-18:1)	3.029e-08	Meta analysis	LPC(O)	4.009	1.042	-	-	-	-
506	rs751224185	14	105675408	105209071	T	C	TRUE	TRUE	FALSE	0	LPE(22:6) [sn1]	6.56641e-09	Discovery	LPE	-	2.999	-	BRF1 (closest gene)	PLD4, ADSS1, AKT1	-
507	rs28460434	15	34020914	33728713	G	T	TRUE	TRUE	FALSE	6	PE(P-18:0/22:6)	1.76951e-08	Discovery	PE(P)	6.932	5.329	-	RYR3 (closest gene)	-	-
508	rs4984237	15	34657589	34365388	G	A	TRUE	TRUE	TRUE	2	LPC(22:1) [sn1]	1.57602e-10	Discovery	LPC	7.575	1.451	LPCAT4	LPCAT4 (closest gene)	LPCAT4	-
509	rs545447931	15	43950523	43658325	T	C	TRUE	TRUE	FALSE	1	PC(38:2)	2.58572e-08	Discovery	PC	2.921	1.919	CKMT1A	CATSPER2 (closest gene)	CKMT1A, ADAL, CKMT1B	-
510	rs146777332	15	46574606	46282408	G	C	TRUE	TRUE	FALSE	0	PG(34:2)	3.06331e-08	Discovery	PG	0.832	0.282	-	-	-	-
511	rs555759137	15	52859476	52567279	A	G	TRUE	TRUE	FALSE	2	PE(P-18:0/20:5)	1.09e-08	Meta analysis	PE(P)	2.452	6.793	-	ARPP19 (closest gene)	GNB5, ONECUT1	-
512	rs72739147	15	58571401	58279202	T	A	TRUE	FALSE	TRUE	11	PE(16:0_22:6)	1.483e-18	Meta analysis	LPE, PE, PG, Totals	7.402	21.8	ALDH1A2, AQP9, LIPC	ALDH1A2 (start lost)	LIPC, ALDH1A2, AQP9	-
513	rs2899623	15	58579644	58287445	C	T	FALSE	TRUE	TRUE	10	PE(16:0_22:6)	5.498e-19	Meta analysis	LPE, PE, PG, Totals	1.544	-	ALDH1A2, AQP9, LIPC	ALDH1A2 (closest gene)	LIPC, ALDH1A2, AQP9	-
514	rs938509	15	58582294	58290095	T	C	TRUE	TRUE	TRUE	0	LPE(16:0) [sn2]	7.69473e-09	Discovery	LPE	0.711	5.143	ALDH1A2, AQP9, LIPC	ALDH1A2 (closest gene)	LIPC, ALDH1A2, AQP9	-
515	rs11071373	15	58646053	58353854	G	A	TRUE	TRUE	TRUE	0	PE(38:5) (b)	1.26665e-10	Discovery	LPE, PE, Totals	2.045	10.59	ALDH1A2, AQP9, LIPC	ALDH1A2 (closest gene)	LIPC, ALDH1A2, AQP9	-
516	rs190182262	15	58659418	58367219	A	T	TRUE	TRUE	TRUE	2	LPE(16:0) [sn2]	4.90844e-16	Discovery	LPE, PE, Totals	2.961	1.182	ALDH1A2, AQP9, LIPC	ALDH1A2 (closest gene)	LIPC, ALDH1A2, AQP9	-
517	rs117880004	15	58662033	58369834	G	A	TRUE	TRUE	TRUE	0	LPE(16:0) [sn1]	1.69946e-09	Discovery	LPE, PE, Totals	2.391	13.89	ALDH1A2, AQP9, LIPC	ALDH1A2 (closest gene)	LIPC, ALDH1A2, AQP9	-
518	rs261290	15	58678720	58386521	C	T	TRUE	FALSE	TRUE	9	Total PE	3.303e-78	Meta analysis	LPE, PC(O), PE, PG, PS, TG [NL], TG(O), Totals	6.829	9.579	ALDH1A2, AQP9, LIPC	ALDH1A2 (closest gene)	LIPC, ALDH1A2, AQP9	-
519	rs117901517	15	58678869	58386670	C	T	TRUE	TRUE	TRUE	0	PE(17:0_20:4)	1.4814e-10	Discovery	PE	2.626	-	ALDH1A2, AQP9, LIPC	ALDH1A2 (closest gene)	LIPC, ALDH1A2, AQP9	-
520	rs1532085	15	58683366	58391167	G	A	FALSE	TRUE	TRUE	7	Total PE	2.229e-82	Meta analysis	CE, LPE, PE, PG, PS, TG [NL], TG(O), Totals	3.196	-	ALDH1A2, LIPC	ALDH1A2 (closest gene)	LIPC, ALDH1A2, AQP9	LIPC
521	rs118078695	15	58686409	58394210	A	G	TRUE	TRUE	TRUE	0	PE(16:0_20:5)	4.051e-09	Meta analysis	PE	2.716	5.534	ALDH1A2, LIPC	ALDH1A2 (closest gene)	LIPC, ALDH1A2, AQP9	-
522	rs75663614	15	58687040	58394841	C	T	TRUE	TRUE	TRUE	7	PE(38:5) (a)	2.509e-14	Meta analysis	LPE, PE, Totals	0.231	6.175	ALDH1A2, LIPC	ALDH1A2 (closest gene)	LIPC, ALDH1A2, AQP9	-
523	rs78893833	15	58688159	58395960	G	A	TRUE	TRUE	TRUE	0	PE(18:0_20:4)	2.35071e-12	Discovery	LPE, PE, Totals	13.52	0.405	ALDH1A2, LIPC	ALDH1A2 (closest gene)	LIPC, ALDH1A2, AQP9	-
524	rs440183	15	58692007	58399808	A	G	TRUE	TRUE	TRUE	1	LPE(16:0) [sn2]	1.15802e-08	Discovery	LPE, PE	1.838	6.118	ALDH1A2, LIPC	ALDH1A2 (closest gene)	LIPC, ALDH1A2, AQP9	-
525	rs62000866	15	58701049	58408850	A	T	TRUE	TRUE	TRUE	0	PE(18:1_22:6) (b)	1.52646e-13	Discovery	LPE, PE, Totals	2.227	0.07	ALDH1A2, LIPC	ALDH1A2 (closest gene)	LIPC, ALDH1A2, AQP9	-
526	rs182607669	15	58708071	58415872	A	T	TRUE	TRUE	TRUE	0	PE(18:0_20:4)	2.17681e-08	Discovery	PE	-	4.347	ALDH1A2, LIPC	ALDH1A2 (closest gene)	LIPC, ALDH1A2, AQP9	-
527	rs2070895	15	58723939	58431740	A	G	TRUE	TRUE	TRUE	7	PE(16:0_20:4)	2.611e-79	Meta analysis	CE, DG, LPE, PC(P), PE, PE(O), PG, PS, TG [NL], TG(O), Totals	5.783	3.896	ALDH1A2, LIPC	ALDH1A2 (closest gene)	LIPC, ALDH1A2, AQP9	-
528	rs8192701	15	58724371	58432172	T	C	FALSE	TRUE	TRUE	7	PE(18:1_22:6) (a)	4.336e-11	Meta analysis	PE, Totals	17.3	7.56	ALDH1A2, LIPC	ALDH1A2 (closest gene)	LIPC, ALDH1A2, AQP9	-
529	rs515889	15	58740152	58447953	C	T	TRUE	TRUE	FALSE	7	PE(15-MHDA_20:4)	1.26115e-08	Discovery	PE	8.121	10.68	ALDH1A2, LIPC	ALDH1A2 (closest gene)	LIPC, ALDH1A2, AQP9	-
530	rs8023503	15	58740588	58448389	T	C	TRUE	TRUE	TRUE	7	Total PE	9.83386e-10	Discovery	LPE, PE, Totals	17.82	7.283	ALDH1A2, LIPC	ALDH1A2 (closest gene)	LIPC, ALDH1A2, AQP9	-
531	rs11071382	15	58744440	58452241	A	T	FALSE	TRUE	TRUE	0	PE(16:0_20:4)	1.222e-09	Meta analysis	LPE, PE, Totals	6.214	2.729	ALDH1A2, LIPC	ALDH1A2 (closest gene)	LIPC, ALDH1A2, AQP9	-
532	rs35138338	15	58744481	58452282	T	C	TRUE	FALSE	TRUE	0	PE(16:0_20:4)	1.787e-09	Meta analysis	LPE, PE, Totals	1.128	-	ALDH1A2, LIPC	ALDH1A2 (closest gene)	LIPC, ALDH1A2, AQP9	-
533	rs79787170	15	58754942	58462743	G	A	TRUE	TRUE	TRUE	2	LPE(18:0) [sn1]	1.106e-09	Meta analysis	LPE, PE, Totals	3.392	2.159	ALDH1A2, LIPC	ALDH1A2 (closest gene)	LIPC, ALDH1A2, AQP9	-
534	rs62001835	15	58756212	58464013	T	C	FALSE	TRUE	TRUE	1	PE(17:0_20:4)	9.09e-11	Meta analysis	PE	16.6	5.291	ALDH1A2, LIPC	ALDH1A2 (closest gene)	LIPC, ALDH1A2, AQP9	-
535	rs113298164	15	58855748	58563549	T	C	TRUE	TRUE	TRUE	0	PE(38:5) (a)	4.025e-10	Meta analysis	LPE, PE, Totals	24.6	1.433	ALDH1A2, LIPC	LIPC (missense variant)	LIPC, ALDH1A2, AQP9	-
536	rs2415038	15	69599496	69307157	T	C	TRUE	TRUE	TRUE	38	PI(37:6)	5.341e-14	Meta analysis	PI	0.048	8.676	GLCE, PAQR5	PAQR5 (closest gene)	GLCE, NOX5, PAQR5	-
537	rs8034577	15	84594531	83925779	A	T	TRUE	TRUE	FALSE	5	PC(28:0)	3.87406e-08	Discovery	PC	2.169	10.01	-	ADAMTSL3 (closest gene)	-	-
538	rs763324436	15	90011974	89468743	C	T	TRUE	TRUE	FALSE	0	PE(O-16:0/22:4)	1.615e-08	Meta analysis	PE(O)	-	1.963	POLG	RHCG (closest gene)	PLIN1, POLG, ANPEP	-
539	rs143924765	15	95546625	95003396	G	A	TRUE	TRUE	FALSE	2	PE(P-18:0/22:5) (n3)	1.662e-08	Meta analysis	PE(P)	5.925	0.389	-	-	-	-
540	rs141705176	15	96031665	95488436	A	G	TRUE	TRUE	FALSE	2	Hex2Cer(d18:1/24:1)	4.45933e-08	Discovery	Hex2Cer	0.001	15.92	-	-	-	-
541	rs141802851	15	98911772	98368543	A	G	TRUE	TRUE	FALSE	1	PC(18:0_20:3)	5.59165e-09	Discovery	PC	0.493	3.911	-	FAM169B (closest gene)	-	-
542	rs191039456	15	101262904	100722699	A	G	TRUE	TRUE	FALSE	0	oxCE(18:2) [+2O]	3.8068e-08	Discovery	oxCE	-	2.464	ALDH1A3	ASB7 (closest gene)	ALDH1A3, CERS3, CHSY1	-
543	rs574136530	16	5861386	5811385	T	C	TRUE	TRUE	FALSE	0	PC(P-16:0/20:5)	3.21266e-09	Discovery	PC(P)	2.879	1.881	-	RBFOX1 (closest gene)	-	-
544	rs182333560	16	10369978	10276121	T	C	TRUE	TRUE	FALSE	1	TG(54:5) [NL-18:1]	1.50009e-08	Discovery	TG [NL]	4.686	0.473	GRIN2A	ATF7IP2 (closest gene)	GRIN2A, NUBP1	-
545	rs140132652	16	12685515	12591658	T	C	TRUE	TRUE	FALSE	1	HexCer(d18:1/22:0)	4.16002e-08	Discovery	HexCer	1.597	5.909	-	SNX29 (closest gene)	-	-
546	rs1149421	16	13228865	13135008	A	G	TRUE	TRUE	FALSE	3	PC(O-18:1/18:2)	2.10009e-08	Discovery	PC(O)	1.376	1.295	-	SHISA9 (closest gene)	-	-
547	rs12325343	16	14520684	14426827	A	C	TRUE	TRUE	TRUE	31	CE(20:3)	3.39221e-08	Discovery	CE	3.082	6.014	-	PARN (closest gene)	PLA2G10	-
548	rs3743531	16	14983168	14889311	G	C	TRUE	TRUE	TRUE	3	PC(40:7) (a)	2.56296e-08	Discovery	PC	6.291	3.235	PDXDC1	NOMO1 (closest gene)	PLA2G10, PDXDC1	-
549	rs7500839	16	15060466	14966609	T	C	TRUE	TRUE	FALSE	0	LPC(20:3) [sn2]	4.28701e-15	Discovery	CE, LPC, PC	3.006	-	PDXDC1	PDXDC1 (closest gene)	PLA2G10, MPV17L, PDXDC1	-
550	rs8059755	16	15119607	15025750	C	T	TRUE	TRUE	FALSE	0	PC(18:0_20:3)	9.135e-28	Meta analysis	CE, DG, LPC, PC, PE, PE(P)	0.48	3.677	PDXDC1	PDXDC1 (closest gene)	PLA2G10, MPV17L, PDXDC1	-
551	rs12928099	16	15150505	15056648	A	C	TRUE	TRUE	TRUE	3	CE(20:3)	1.80827e-42	Discovery	CE, DE, DG, LPC, LPE, PC	4.431	9.044	MPV17L, PDXDC1	PDXDC1 (closest gene)	PLA2G10, MPV17L, PDXDC1	-
552	rs145212985	16	15156369	15062512	A	G	TRUE	TRUE	FALSE	0	LPC(20:3) [sn1]	6.64336e-09	Discovery	LPC	3.5	3.983	PDXDC1	PDXDC1 (closest gene)	PLA2G10, MPV17L, PDXDC1	-
553	rs145377251	16	15303608	15209751	A	G	TRUE	TRUE	TRUE	14	LPC(20:3) [sn2]	1.5248e-16	Discovery	CE, LPC, PC	9.131	9.305	MPV17L, PDXDC1	PDXDC1 (closest gene)	MPV17L, PDXDC1	-
554	rs117214617	16	15550728	15456871	A	G	TRUE	TRUE	FALSE	0	LPC(20:3) [sn2]	1.16256e-10	Discovery	CE, LPC	2.14	2.019	MPV17L	BMERB1 (closest gene)	ABCC1, MPV17L, PDXDC1	-
555	rs34832985	16	15603929	15510072	G	A	TRUE	TRUE	TRUE	1	CE(20:3)	2.09928e-11	Discovery	CE	2.277	3.101	MPV17L, PDXDC1	BMERB1 (closest gene)	ABCC1, MPV17L, PDXDC1	-
556	rs11649317	16	15765211	15671354	C	T	FALSE	TRUE	FALSE	4	CE(20:3)	3.485e-10	Meta analysis	CE, PC	2.283	6.27	-	NDE1 (closest gene)	ABCC1, MPV17L	-
557	rs77466193	16	15844781	15750924	T	C	TRUE	TRUE	TRUE	25	CE(20:3)	4.44738e-09	Discovery	CE	1.666	14.07	MPV17L	MYH11 (closest gene)	ABCC1, MPV17L	-
558	rs17214007	16	15883490	15789633	C	T	TRUE	FALSE	TRUE	15	CE(20:3)	3.22e-09	Meta analysis	CE	1.147	3.59	-	MYH11 (closest gene)	ABCC1, MPV17L	-
559	rs924135	16	16123459	16029602	T	A	TRUE	TRUE	TRUE	34	AC(12:0)	3.323e-12	Meta analysis	AC	1.601	6.364	ABCC1	ABCC1 (closest gene)	ABCC1	-
560	rs565156911	16	23728852	23717531	T	C	TRUE	TRUE	FALSE	0	Cer(d18:2/22:0)	2.537e-08	Meta analysis	Cer(d)	2.359	2.671	-	ERN2 (closest gene)	NDUFAB1, EARS2, COG7	-
561	rs56211669	16	26974357	26963036	G	A	TRUE	TRUE	FALSE	22	CE(24:5)	3.17568e-08	Discovery	CE	10.56	13.96	-	C16orf82 (closest gene)	-	-
562	rs545229461	16	29933198	29921877	G	A	TRUE	TRUE	FALSE	0	TG(50:2) [NL-18:2]	2.60273e-09	Discovery	PG, TG [NL]	4.215	5.026	-	KCTD13 (closest gene)	CDIPT, ALDOA, GDPD3	-
563	rs772352753	16	49063052	49029141	A	G	TRUE	TRUE	FALSE	0	PE(P-16:0/18:1)	7.737e-09	Meta analysis	PE(P)	-	-	-	CBLN1 (closest gene)	-	-
564	rs591314	16	56575238	56541326	G	A	TRUE	TRUE	FALSE	2	Cer(d19:1/26:0)	4.65344e-08	Discovery	Cer(d)	11.42	1.612	MT1F, MT2A, MT3, MT4, NUP93	BBS2 (closest gene)	CETP, MT3, MT1A	-
565	rs247616	16	56989590	56955678	T	C	FALSE	TRUE	TRUE	10	PC(O-34:1)	4.625e-20	Meta analysis	CE, Hex2Cer, Hex3Cer, PC, PC(O), PC(P), PE(O), PE(P), PI, TG(O), Totals	1.459	9.323	CETP, MT1X	CETP (closest gene)	CETP, COQ9, MT3	CETP
566	rs17231506	16	56994528	56960616	T	C	TRUE	FALSE	TRUE	9	PC(O-34:1)	5.487e-20	Meta analysis	CE, Hex2Cer, Hex3Cer, PC, PC(O), PC(P), PE(O), PE(P), TG(O), Totals	0.816	-	CETP, MT1X	CETP (closest gene)	CETP, COQ9, MT3	-
567	rs118146573	16	57000938	56967026	A	G	TRUE	FALSE	TRUE	0	TG(O-50:1) [NL-16:0]	4.21974e-11	Discovery	PC(O), PC(P), TG(O), Totals	3.299	2.942	CETP, MT1F, MT2A	CETP (closest gene)	CETP, COQ9, MT3	-
568	rs289713	16	57006829	56972917	A	T	FALSE	TRUE	TRUE	5	PC(O-16:0/16:0)	8.069e-14	Meta analysis	CE, PC, PC(O), PC(P), PE(P), PI, TG(O), Totals	6.229	4.742	CETP, MT1F, MT2A	CETP (closest gene)	CETP, COQ9, MT3	-
569	rs8044652	16	67506247	67472344	C	T	TRUE	TRUE	TRUE	5	CE(16:0)	4.19372e-09	Discovery	CE	0.866	16.33	ATP6V0D1, HSD11B2, LCAT	LCAT (missense variant)	LCAT, HSD11B2, PSMB10	-
570	rs754446249	16	73650437	73616538	T	C	TRUE	TRUE	FALSE	0	PC(16:0_18:2)	4.22265e-08	Discovery	PC	-	9.725	-	-	-	-
571	rs150781214	16	74131557	74097658	C	G	TRUE	TRUE	FALSE	5	LPC(15:0) [sn1]	2.587e-09	Meta analysis	LPC	0.135	3.479	PSMD7	PSMD7 (closest gene)	PSMD7	-
572	rs148603257	16	74385341	74351443	A	G	TRUE	TRUE	FALSE	0	LPC(15:0) [sn1]	7.699e-10	Meta analysis	LPC	6.387	-	PSMD7	NPIPB15 (closest gene)	FA2H, PSMD7	-
573	rs558633305	16	78997178	78963281	G	C	TRUE	TRUE	FALSE	0	PE(P-15:0/22:6) (a)	8.873e-09	Meta analysis	PE(P)	2.321	5.46	WWOX	WWOX (closest gene)	WWOX	-
574	rs533906975	16	79872846	79838949	G	A	TRUE	TRUE	FALSE	0	SHexCer(d18:1/16:0)	2.80251e-08	Discovery	SHexCer	-	3.924	-	MAF (closest gene)	-	-
575	rs12599264	16	81840122	81806517	G	T	TRUE	TRUE	FALSE	0	PE(P-18:1/20:5) (b)	4.91572e-08	Discovery	PE(P)	3.316	1.534	PLCG2	PLCG2 (closest gene)	PLCG2, HSD17B2	-
576	rs11542462	16	82033810	82000205	A	G	TRUE	TRUE	FALSE	0	Total DE	1.16817e-10	Discovery	DE, Totals	36	1.961	HSD17B2, PLCG2	SDR42E1 (stop gained)	PLCG2, HSD17B2	-
577	rs182653737	16	84037152	84003547	C	G	TRUE	TRUE	FALSE	0	PE(P-16:0/20:3) (a)	3.63501e-08	Discovery	PE(P)	0.239	2.574	-	NECAB2 (closest gene)	MLYCD, MBTPS1, HSDL1	-
578	rs3102347	16	89369869	89303461	G	A	TRUE	TRUE	TRUE	0	SM(d18:1/20:0)/SM(d16:1/22:0)	3.23695e-08	Discovery	SM	0.626	2.958	ACSF3, CPNE7, DPEP1, SPG7	ANKRD11 (closest gene)	ACSF3, APRT, CPNE7	-
579	rs11657764	17	918485	1015245	C	T	TRUE	TRUE	FALSE	2	DG(16:0_16:1)	3.73673e-08	Discovery	DG	0.435	1.551	-	ABR (closest gene)	INPP5K	-
580	rs538264321	17	1638092	1734798	C	A	TRUE	TRUE	FALSE	0	PE(P-18:1/18:1) (a)	3.23682e-08	Discovery	PE(P)	8.045	-	-	WDR81 (closest gene)	INPP5K, PITPNA, SCARF1	-
581	rs117464936	17	3912743	4009449	T	C	TRUE	TRUE	FALSE	1	PE(P-18:0/18:3)	1.68352e-08	Discovery	PE(P)	9.835	0.597	SHPK	ZZEF1 (closest gene)	SHPK, CTNS, SPNS2	-
582	rs79202680	17	4692640	4789345	T	G	TRUE	TRUE	TRUE	3	SM(d18:0/22:0)	3.11238e-08	Discovery	PC, SM	5.977	4.781	GLTPD2	GLTPD2 (closest gene)	ALOX15, PLD2, ENO3	-
583	17:15133827_A_G	17	15133827	15230510	A	G	TRUE	TRUE	FALSE	0	PC(P-18:0/22:6)	2.31411e-08	Discovery	PC(P)	-	0.293	-	PMP22 (closest gene)	-	-
584	rs78138983	17	26993430	28666412	G	A	TRUE	TRUE	FALSE	1	PI(18:0_22:5) (n6)	3.41452e-08	Discovery	PI	2.047	2.892	-	SUPT6H (closest gene)	ALDOC, PIPOX, SLC46A1	-
585	rs12947849	17	27225399	28898381	A	G	TRUE	TRUE	TRUE	6	Cer(d17:1/18:0)	4.16604e-08	Discovery	Cer(d)	7.867	15.87	ALDOC, MYO18A, PIGS	DHRS13 (closest gene)	ALDOC, PIPOX, SLC46A1	-
586	rs568912491	17	27298292	28971274	C	A	TRUE	TRUE	FALSE	0	PC(15:0_20:3)	1.413e-08	Meta analysis	PC	-	-	PIPOX	PIPOX (closest gene)	ALDOC, PIPOX, PIGS	-
587	rs10432031	17	37397852	39241599	A	G	FALSE	TRUE	TRUE	268	SHexCer(d18:1/16:0)	3.681e-24	Meta analysis	SHexCer, Totals	1.773	19.15	MED1, PGAP3, PNMT, RPL19, STARD3	STAC2 (closest gene)	MED1, PGAP3, PIP4K2B	-
588	rs12942352	17	37648140	39491887	C	G	TRUE	FALSE	TRUE	268	SHexCer(d18:1/16:0)	2.987e-23	Meta analysis	SHexCer, Totals	0.076	6.848	GSDMA, MED1, ORMDL3, PGAP3, PNMT, PSMD3, STARD3	CDK12 (closest gene)	MED1, PGAP3, STARD3	-
589	rs3859192	17	38128648	39972395	T	C	FALSE	TRUE	TRUE	10	LPC(O-24:1)	9.626e-11	Meta analysis	LPC(O)	8.395	14	GSDMA, MED24, ORMDL3, PGAP3, PNMT, PSMD3, STARD3, THRA	GSDMA (missense variant)	PGAP3, STARD3, NR1D1	-
590	rs9915252	17	38145088	39988835	G	C	TRUE	FALSE	TRUE	15	LPC(O-24:1)	2.04e-08	Meta analysis	Hex2Cer, LPC(O)	1.556	11.38	CASC3, GSDMA, MED24, ORMDL3, PGAP3, PSMD3, STARD3, THRA	PSMD3 (closest gene)	PGAP3, STARD3, NR1D1	-
591	rs9894188	17	46044031	47966665	T	C	TRUE	TRUE	FALSE	6	GM3(d18:1/18:0)	3.73111e-09	Discovery	GM3	3.567	15.2	OSBPL7, PNPO	CDK5RAP3 (closest gene)	PNPO, OSBPL7, KPNB1	-
592	rs198534	17	48627079	50549718	T	G	TRUE	TRUE	FALSE	0	PG(36:2)	8.36022e-09	Discovery	PG	1.533	6.95	ABCC3, ACSF2, XYLT2	SPATA20 (closest gene)	ACSF2, PDK2, XYLT2	-
593	rs7224691	17	48717082	50639721	C	G	TRUE	TRUE	FALSE	0	PC(38:6) (a)	1.418e-08	Meta analysis	PC	0.253	3.369	ABCC3	ABCC3 (closest gene)	ACSF2, XYLT2, ABCC3	-
594	rs535971540	17	61817419	63740059	C	T	TRUE	TRUE	FALSE	0	PE(P-16:0/22:5) (n6)	4.968e-08	Discovery	PE(P)	11.04	5.906	-	STRADA (closest gene)	ACE, ERN1, PSMC5	-
595	rs564456411	17	71117604	73121465	C	T	TRUE	TRUE	FALSE	0	HexCer(d16:1/22:0)	1.24146e-08	Discovery	HexCer	3.014	13.55	COG1	SLC39A11 (closest gene)	COG1	-
596	rs4789529	17	76078288	78082207	C	A	TRUE	TRUE	FALSE	0	SM(d18:2/23:0)	3.22633e-08	Discovery	SM	0.341	2.376	-	TNRC6C (closest gene)	PGS1, TK1, AFMID	-
597	rs4082919	17	76377482	78381401	G	T	TRUE	TRUE	TRUE	22	PG(34:2)	1.26e-08	Meta analysis	PG	5.435	10.82	PGS1	PGS1 (closest gene)	PGS1, TK1, AFMID	-
598	rs185446748	17	77443800	79447718	A	G	TRUE	TRUE	FALSE	0	LPE(18:2) [sn2]	3.41838e-09	Discovery	LPE	3.435	1.412	ENPP7	RBFOX3 (closest gene)	ENPP7, C1QTNF1, ENGASE	-
599	rs55671960	17	79936986	81979110	C	T	TRUE	TRUE	FALSE	0	PS(38:3)	7.77e-09	Meta analysis	PS, Totals	1.342	2.999	DCXR, FASN, P4HB, SLC16A3	ASPSCR1 (closest gene)	FASN, DCXR, HEXD	-
600	rs193096731	18	708202	708202	A	G	TRUE	TRUE	FALSE	2	LPC(15-MHDA) [sn2]	3.18315e-08	Discovery	LPC	2.79	12.53	TYMS	ENOSF1 (closest gene)	TYMS, ADCYAP1	-
601	rs141192579	18	5359326	5359327	A	G	TRUE	TRUE	FALSE	1	TG(52:4) [NL-16:0]	4.416e-08	Meta analysis	TG [NL]	4.046	4.41	-	EPB41L3 (closest gene)	-	-
602	rs758180616	18	7724153	7724155	G	A	TRUE	TRUE	FALSE	1	PE(P-20:1/20:4)	7.45379e-10	Discovery	PE(P)	-	-	-	PTPRM (closest gene)	-	-
603	rs29183	18	9970956	9970959	C	A	TRUE	TRUE	TRUE	4	LPC(O-16:0)	2.6629e-08	Discovery	LPC(O)	2.185	0.962	TXNDC2, VAPA	VAPA (closest gene)	TXNDC2, VAPA	-
604	rs4505433	18	19286601	21706640	T	A	TRUE	TRUE	TRUE	20	PC(32:2)	4.02858e-10	Discovery	PC	3.539	12.61	ABHD3, ESCO1	MIB1 (closest gene)	ABHD3, ESCO1, GATA6	-
605	rs534207536	18	26004802	28424838	A	G	TRUE	TRUE	FALSE	0	PC(15:0_22:6)	4.58986e-08	Discovery	PC	2.071	3.925	-	CDH2 (closest gene)	-	-
606	rs77960347	18	47109955	49583585	G	A	TRUE	TRUE	TRUE	1	PI(18:0_22:5) (n3)	6.89874e-12	Discovery	PI, Totals	23.8	0.876	LIPG, RPL17	LIPG (missense variant)	ACAA2, LIPG, RPL17	-
607	rs7241596	18	47138066	49611696	T	C	TRUE	TRUE	FALSE	7	Total PI	3.90403e-08	Discovery	Totals	2.77	8.648	LIPG, RPL17	LIPG (closest gene)	ACAA2, LIPG, RPL17	-
608	rs4939883	18	47167214	49640844	C	T	TRUE	FALSE	TRUE	14	Total PI	2.943e-11	Meta analysis	PI, Totals	3.557	10.99	ACAA2, LIPG, RPL17	LIPG (closest gene)	ACAA2, LIPG, RPL17	LIPG
609	rs1943981	18	47169815	49643445	T	A	FALSE	TRUE	TRUE	14	Total PI	2.148e-12	Meta analysis	PI, Totals	-	-	ACAA2, LIPG, RPL17	LIPG (closest gene)	ACAA2, LIPG, RPL17	-
610	rs117907023	18	47337483	49811113	A	G	TRUE	TRUE	FALSE	0	LPC(17:0) [sn1]	3.852e-09	Meta analysis	LPC	10.16	1.333	ACAA2, LIPG	ACAA2 (closest gene)	ACAA2, LIPG, RPL17	-
611	rs140780767	18	55262046	57594814	C	T	TRUE	TRUE	FALSE	2	AC(14:1)	4.58715e-08	Discovery	AC	1.92	2.443	ATP8B1, FECH	NARS1 (closest gene)	FECH, ATP8B1, ST8SIA3	-
612	rs11543269	18	55313997	57646765	T	C	TRUE	FALSE	FALSE	12	Cer(d18:1/20:0)	3.27e-12	Meta analysis	Cer(d)	12.23	24.6	ATP8B1, FECH	ATP8B1 (missense variant)	FECH, ATP8B1, ST8SIA3	-
613	rs8097764	18	55317896	57650664	A	G	FALSE	TRUE	FALSE	12	Cer(d18:1/20:0)	3.185e-12	Meta analysis	Cer(d)	7.234	0.231	ATP8B1, FECH	ATP8B1 (closest gene)	FECH, ATP8B1, ST8SIA3	-
614	rs62100612	18	71594287	73927052	G	A	TRUE	TRUE	FALSE	0	SHexCer(d18:1/16:0(OH))	1.11048e-08	Discovery	PC, SHexCer	3.649	-	CYB5A	FBXO15 (closest gene)	CYB5A	-
615	rs1790819	18	71927892	74260657	C	T	TRUE	TRUE	FALSE	35	CE(17:1)	4.8923e-08	Discovery	CE	0.773	11.79	CYB5A	CYB5A (closest gene)	CNDP2, CNDP1, CYB5A	-
616	rs140379713	18	77180077	79420077	A	G	TRUE	TRUE	FALSE	0	AC(16:1)	1.67054e-08	Discovery	AC	3.66	5.27	-	NFATC1 (closest gene)	KCNG2	-
617	rs192830954	18	78015464	80257581	A	G	TRUE	TRUE	FALSE	0	DG(18:0_18:2)	3.66541e-08	Discovery	DG	1.689	0.62	-	PARD6G (closest gene)	KCNG2	-
618	rs12973948	19	1005531	1005532	C	G	TRUE	TRUE	FALSE	17	Hex2Cer(d18:1/24:1)	1.5568e-25	Discovery	Hex2Cer, Totals	-	11.9	ABCA7, GPX4	GRIN3B (missense variant)	GPX4, GAMT, NDUFS7	-
619	rs8100672	19	1021637	1021638	C	T	TRUE	TRUE	FALSE	0	Hex2Cer(d18:1/24:1)	6.0492e-10	Discovery	Hex2Cer	0.48	7.611	ABCA7, GPX4	TMEM259 (closest gene)	GPX4, GAMT, NDUFS7	-
620	rs34938141	19	1023597	1023598	A	G	TRUE	TRUE	FALSE	0	Hex2Cer(d18:1/24:1)	7.38563e-09	Discovery	Hex2Cer	2.117	8.683	ABCA7	TMEM259 (closest gene)	GPX4, GAMT, NDUFS7	-
621	rs10419072	19	1030766	1030767	A	G	TRUE	TRUE	FALSE	13	Hex2Cer(d18:1/24:1)	3.1042e-13	Discovery	Hex2Cer	2.339	9.119	ABCA7, GPX4, KISS1R, POLR2E	TMEM259 (missense variant)	GPX4, GAMT, NDUFS7	-
622	rs10401325	19	1032369	1032370	T	C	TRUE	TRUE	FALSE	0	Hex2Cer(d18:1/24:1)	9.36467e-09	Discovery	Hex2Cer	4.791	0.886	ABCA7, GPX4, MED16, POLR2E	CNN2 (closest gene)	GPX4, GAMT, NDUFS7	-
623	rs72618590	19	1037941	1037942	T	G	TRUE	TRUE	TRUE	0	Hex2Cer(d18:1/24:1)	2.2912e-12	Discovery	Hex2Cer	5.548	6.346	ABCA7, MED16	CNN2 (closest gene)	GPX4, GAMT, NDUFS7	-
624	rs3752240	19	1051214	1051215	G	A	TRUE	TRUE	FALSE	6	Hex2Cer(d18:1/24:1)	5.068e-35	Meta analysis	Hex2Cer, Totals	0.056	6.389	ABCA7, GPX4, POLR2E	ABCA7 (closest gene)	GPX4, GAMT, NDUFS7	-
625	rs3752246	19	1056492	1056493	C	G	TRUE	TRUE	TRUE	1	Hex2Cer(d18:1/24:1)	1.56598e-79	Discovery	Hex2Cer, Totals	-	0.625	ABCA7, GPX4, POLR2E	ABCA7 (missense variant)	GPX4, GAMT, NDUFS7	-
626	rs12610818	19	1074064	1074065	G	C	TRUE	TRUE	FALSE	0	Hex2Cer(d18:1/24:1)	8.42236e-10	Discovery	Hex2Cer	3.034	3.209	ABCA7, POLR2E	ARHGAP45 (closest gene)	GPX4, GAMT, NDUFS7	-
627	rs41563717	19	1089406	1089407	T	C	TRUE	TRUE	FALSE	0	Hex2Cer(d18:1/24:1)	6.835e-12	Meta analysis	Hex2Cer, Totals	2.189	4.216	ABCA7, GPX4, POLR2E	POLR2E (closest gene)	GPX4, GAMT, NDUFS7	-
628	rs10426326	19	1092530	1092531	C	T	TRUE	TRUE	FALSE	0	Hex2Cer(d18:1/24:1)	2.438e-08	Meta analysis	Hex2Cer	0.302	4.596	GPX4, POLR2E	POLR2E (closest gene)	GPX4, GAMT, NDUFS7	-
629	rs117184611	19	1097092	1097093	A	G	TRUE	TRUE	FALSE	0	Hex2Cer(d18:1/24:1)	8.78016e-10	Discovery	Hex2Cer	4.274	1.991	ABCA7, GPX4, POLR2E	POLR2E (closest gene)	GPX4, GAMT, NDUFS7	-
630	rs36207878	19	1103612	1103613	T	C	TRUE	TRUE	FALSE	1	Hex2Cer(d18:1/24:1)	7.88871e-09	Discovery	Hex2Cer	7.883	-	GPX4, POLR2E	GPX4 (closest gene)	GPX4, GAMT, NDUFS7	-
631	rs2003933	19	8231907	8167023	A	G	TRUE	FALSE	FALSE	3	HexCer(d18:1/20:0)	9.378e-12	Meta analysis	HexCer	0.383	1.777	CD320, CERS4	FBN3 (closest gene)	CERS4, CD320, ANGPTL4	-
632	rs74565750	19	8238274	8173390	T	A	FALSE	TRUE	FALSE	3	HexCer(d18:1/20:0)	5.278e-12	Meta analysis	HexCer	1.645	-	CD320, CERS4	FBN3 (closest gene)	CERS4, CD320, ANGPTL4	-
633	rs143726810	19	8263102	8198218	T	C	TRUE	TRUE	FALSE	4	HexCer(d18:1/20:0)	3.21987e-09	Discovery	HexCer	0.705	9.527	CD320, CERS4	CERS4 (closest gene)	CERS4, CD320, ANGPTL4	-
634	rs12327692	19	8264351	8199467	G	T	TRUE	TRUE	FALSE	14	HexCer(d18:1/20:0)	3.6671e-15	Discovery	HexCer	2.881	7.548	CD320, CERS4	CERS4 (closest gene)	CERS4, CD320, ANGPTL4	-
635	rs62126382	19	8272916	8208032	T	C	TRUE	TRUE	TRUE	9	HexCer(d18:1/20:0)	2.05506e-47	Discovery	Cer(d), dhCer, GM3, Hex2Cer, Hex3Cer, HexCer, SM	4.855	3.735	CD320, CERS4	CERS4 (closest gene)	CERS4, CD320, ANGPTL4	-
636	rs7259572	19	8291672	8226788	G	T	TRUE	TRUE	TRUE	8	SM(d18:2/20:0)	5.56864e-31	Discovery	Cer(d), GM3, HexCer, SM	4.531	8.085	CD320, CERS4	CERS4 (closest gene)	CERS4, CD320, ANGPTL4	-
637	rs11669485	19	8300805	8235921	T	C	TRUE	TRUE	TRUE	0	SM(d18:2/20:0)	4.466e-18	Meta analysis	Cer(d), dhCer, GM3, HexCer, SM	4.745	0.695	CD320, CERS4, NDUFA7	CERS4 (closest gene)	CERS4, CD320, ANGPTL4	-
638	rs148417916	19	8322733	8257849	T	G	TRUE	TRUE	TRUE	1	SM(d18:2/20:0)	9.80498e-16	Discovery	Hex2Cer, Hex3Cer, HexCer, SM	3.45	4.294	CD320, CERS4, NDUFA7	CERS4 (closest gene)	CERS4, CD320, ANGPTL4	-
639	rs115654697	19	8329039	8264155	T	A	TRUE	TRUE	TRUE	8	HexCer(d18:1/20:0)	1.78232e-14	Discovery	HexCer	4.474	33	CD320, CERS4, NDUFA7	CERS4 (missense variant)	CERS4, CD320, ANGPTL4	-
640	rs191806264	19	8798634	8688381	G	C	TRUE	TRUE	FALSE	0	TG(54:0) [NL-18:0]	2.96e-08	Meta analysis	TG [NL]	0.923	1.128	-	ACTL9 (closest gene)	CERS4, CD320, ANGPTL4	-
641	rs142158911	19	11190534	11079858	A	G	TRUE	FALSE	TRUE	38	Total SM	1.164e-13	Meta analysis	CE, Cer(d), COH, GM3, Hex2Cer, Hex3Cer, HexCer, PC, PC(O), PC(P), SHexCer, SM, Totals	1.853	10.48	ACP5, LDLR, SLC44A2	LDLR (closest gene)	LDLR, ACP5, ANGPTL8	LDLR
642	rs112552009	19	11193091	11082415	G	T	FALSE	TRUE	TRUE	40	Total SM	6.555e-14	Meta analysis	CE, Cer(d), COH, GM3, Hex2Cer, Hex3Cer, HexCer, PC, PC(O), PC(P), SHexCer, SM, Totals	3.747	1.237	LDLR, SLC44A2	LDLR (closest gene)	LDLR, ACP5, ANGPTL8	-
643	rs72658867	19	11231203	11120527	A	G	TRUE	TRUE	FALSE	0	CE(16:0)	4.04372e-08	Discovery	CE, COH, Totals	8.118	0.324	LDLR	LDLR (closest gene)	LDLR, ACP5, ANGPTL8	-
644	rs147992224	19	17705888	17595079	C	G	TRUE	TRUE	FALSE	2	PI(15-MHDA_20:4)/PI(17:0_20:4)	2.67833e-08	Discovery	PI	0.417	1.671	UNC13A	UNC13A (closest gene)	SLC27A1, B3GNT3, PGLS	-
645	rs55988241	19	19014248	18903439	T	C	TRUE	TRUE	TRUE	19	HexCer(d18:1/18:0)	1.24498e-08	Discovery	HexCer	-	19.04	CERS1	COPE (missense variant)	CERS1, ISYNA1, NCAN	-
646	rs739846	19	19419071	19308262	A	G	TRUE	TRUE	TRUE	29	PC(40:7) (a)	7.701e-18	Meta analysis	Cer(d), DG, LPC, PC, PE, TG [NL], Totals	0.63	23.2	CERS1, LPAR2, TM6SF2	TM6SF2 (missense variant)	CERS1, NDUFA13, NCAN	-
647	rs193136116	19	33967513	33476607	C	T	TRUE	TRUE	FALSE	0	CE(16:0)	2.65837e-08	Discovery	CE	3.676	8.389	CEBPG, CHST8, PEPD	PEPD (closest gene)	CHST8, PEPD, CEBPA	-
648	rs568332546	19	36177105	35686203	T	C	TRUE	TRUE	FALSE	2	Hex3Cer(d18:1/24:0)	6.116e-09	Meta analysis	Hex3Cer	3.253	8.091	COX6B1	UPK1A (closest gene)	COX6B1, LSR, FFAR1	-
649	rs11881756	19	45220896	44717621	C	T	TRUE	TRUE	TRUE	3	CE(16:0)	1.622e-12	Meta analysis	CE, Totals	3.341	10.3	BCL3	CEACAM16 (closest gene)	APOE, APOC2, APOC1	-
650	rs2927439	19	45242740	44739483	G	A	TRUE	TRUE	TRUE	3	CE(16:0)	8.49317e-10	Discovery	CE, PC	2.299	2.116	BCL3	BCL3 (closest gene)	APOE, APOC2, APOC1	-
651	rs12974942	19	45352487	44849230	T	A	TRUE	TRUE	TRUE	2	Total TG(O)	1.12175e-08	Discovery	TG(O), Totals	1.947	9.064	APOC2	NECTIN2 (closest gene)	APOE, APOC2, APOC1	-
652	rs139989004	19	45361769	44858512	A	G	TRUE	TRUE	FALSE	1	PE(P-18:0/20:4)	2.28144e-08	Discovery	PE(P)	0.318	2.694	-	NECTIN2 (closest gene)	APOE, APOC2, APOC1	-
653	rs6859	19	45382034	44878777	G	A	TRUE	TRUE	TRUE	0	CE(16:0)	2.21112e-08	Discovery	CE	1.934	6.118	APOE	NECTIN2 (closest gene)	APOE, APOC2, APOC1	-
654	rs429358	19	45411941	44908684	C	T	FALSE	TRUE	TRUE	3	Total LPE	2.1e-14	Meta analysis	CE, Cer(d), GM3, HexCer, LPC, LPE, PC, SHexCer, SM, TG [NL], Totals	0.007	6.923	APOC1, APOE	APOE (missense variant)	APOE, APOC2, APOC1	-
655	rs7412	19	45412079	44908822	T	C	TRUE	TRUE	TRUE	1	CE(16:0)	9.47393e-46	Discovery	CE, Cer(d), COH, DE, DG, GM1, GM3, Hex2Cer, Hex3Cer, HexCer, LPC, LPC(O), LPC(P), LPE(P), PC, PC(O), PC(P), PE(P), SHexCer, SM, TG [NL], TG(O), Totals	30	6.119	APOC1, APOE	APOE (missense variant)	APOE, APOC2, APOC1	-
656	rs12721051	19	45422160	44918903	G	C	TRUE	FALSE	TRUE	7	CE(24:1)	3.108e-14	Meta analysis	CE, Cer(d), GM3, HexCer, LPC, LPE, PC, SHexCer, TG [NL], Totals	1.88	5.967	APOC1, APOE	APOC1 (closest gene)	APOE, APOC2, APOC1	-
657	rs5112	19	45430280	44927023	G	C	TRUE	TRUE	TRUE	0	TG(52:3) [NL-18:2]	2.47783e-07	Conditional (2)	TG [NL]	5.522	4.341	APOC1, APOC2, APOC4, APOE	APOC1 (closest gene)	APOE, APOC2, APOC1	-
658	rs5167	19	45448465	44945208	G	T	TRUE	TRUE	TRUE	15	Hex2Cer(d18:1/24:0)	4.9623e-08	Discovery	Hex2Cer	-	14.27	APOC1, APOC2, APOC4, APOE	APOC4, APOC4-APOC2 (missense variant)	APOE, APOC2, APOC1	-
659	rs79890446	19	45723446	45220188	T	A	TRUE	TRUE	TRUE	0	TG(O-50:1) [NL-16:0]	3.01432e-08	Discovery	TG(O)	0.006	1.711	-	EXOC3L2 (closest gene)	APOE, APOC2, APOC1	-
660	rs60158447	19	46387792	45884534	C	G	TRUE	TRUE	FALSE	5	CE(15:0)	3.80947e-08	Discovery	CE	-	3.741	-	IRF2BP1 (missense variant)	OPA3, ERCC1	-
661	rs61751862	19	49132867	48629610	C	G	TRUE	TRUE	FALSE	0	Hex2Cer(d18:2/16:0)	3.67314e-08	Discovery	Hex2Cer	-	5.228	SPHK2	SPHK2 (missense variant)	SPHK2, SULT2B1, FUT2	-
662	rs56234781	19	54627462	54124083	A	G	TRUE	TRUE	FALSE	6	PI(36:2)	5.8441e-09	Discovery	PI	1.056	7.863	MBOAT7, NDUFA3, RPS9	PRPF31 (closest gene)	MBOAT7, NDUFA3, PRKCG	-
663	rs139659030	19	54661602	54157864	T	C	TRUE	TRUE	FALSE	1	PI(15-MHDA_18:2)/PI(17:0_18:2)	1.48165e-10	Discovery	PI	0.091	1.54	-	LENG1 (closest gene)	MBOAT7, NDUFA3, PRKCG	-
664	rs117643023	19	54670992	54167266	G	A	FALSE	TRUE	FALSE	0	PI(18:0_20:4)	3.567e-09	Meta analysis	LPI, PI	1.931	5.742	MBOAT7, NDUFA3, RPS9	TMC4 (closest gene)	MBOAT7, NDUFA3, PRKCG	-
665	rs8736	19	54677189	54173495	T	C	TRUE	TRUE	TRUE	6	PI(18:0_22:5) (n3)	8.75044e-61	Discovery	LPI, PI, Totals	6.618	4.361	MBOAT7, RPS9	TMC4 (missense variant)	MBOAT7, NDUFA3, PRKCG	MBOAT7
666	rs651955	19	54688572	54184692	C	T	TRUE	FALSE	TRUE	13	PI(18:0_22:5) (n3)	4.077e-12	Meta analysis	LPI, PI	0.486	12.91	MBOAT7, NDUFA3, RPS9	MBOAT7 (closest gene)	MBOAT7, NDUFA3, PRKCG	-
667	rs36625	19	54692523	54188669	A	G	FALSE	TRUE	TRUE	6	PI(18:0_22:5) (n3)	2.62e-12	Meta analysis	PI	2.235	9.089	MBOAT7, NDUFA3, RPS9	MBOAT7 (closest gene)	MBOAT7, NDUFA3, PRKCG	-
668	rs34172242	19	54700668	54196804	C	T	TRUE	TRUE	FALSE	43	PI(36:2)	6.83172e-09	Discovery	PI	1.937	7.501	MBOAT7, RPS9	TSEN34 (closest gene)	MBOAT7, NDUFA3, PRKCG	-
669	rs56154925	19	55737798	55226430	T	C	TRUE	TRUE	TRUE	4	PE(P-16:0/20:4)	1.15912e-14	Discovery	LPE(P), PE(P), Totals	0.807	11.73	ISOC2, RDH13, TMEM86B	TMEM86B (closest gene)	RDH13, TMEM86B, COX6B2	-
670	rs4644955	19	55738634	55227266	C	T	TRUE	TRUE	FALSE	1	PE(P-15:0/22:6) (a)	4.615e-18	Meta analysis	PE(P)	0.001	1.977	RDH13, TMEM86B	TMEM86B (missense variant)	RDH13, TMEM86B, COX6B2	-
671	rs227129	20	8433588	8452941	A	G	FALSE	TRUE	FALSE	1	PC(15:0_20:4)	3.738e-10	Meta analysis	PC	3.871	10.46	PLCB1	PLCB1 (closest gene)	PLCB1	-
672	rs764439	20	8438789	8458142	T	C	TRUE	FALSE	FALSE	1	PC(15:0_20:4)	3.963e-10	Meta analysis	PC	3.755	-	PLCB1	PLCB1 (closest gene)	PLCB1	-
673	rs184355910	20	8830121	8849474	A	G	TRUE	TRUE	FALSE	0	TG(50:0) [NL-18:0]	4.29e-09	Meta analysis	TG [NL]	4.085	5.956	PLCB1, PLCB4	PLCB1 (closest gene)	PLCB1, PLCB4	-
674	rs192602178	20	12842031	12861383	G	A	TRUE	TRUE	FALSE	0	PI(38:6)	3.43097e-08	Discovery	PI	0.377	-	SPTLC3	SPTLC3 (closest gene)	SPTLC3	-
675	rs73075940	20	12859070	12878422	G	T	TRUE	TRUE	FALSE	0	Cer(d19:1/24:0)	3.239e-11	Meta analysis	Cer(d)	-	0.836	SPTLC3	SPTLC3 (closest gene)	SPTLC3	-
676	rs2103823	20	12891079	12910431	C	T	TRUE	TRUE	TRUE	5	Cer(d19:1/24:1)	3.13e-14	Meta analysis	Cer(d)	5.721	4.437	SPTLC3	SPTLC3 (closest gene)	SPTLC3	-
677	rs3910131	20	12892134	12911486	G	A	TRUE	TRUE	FALSE	0	Cer(d19:1/24:0)	1.96843e-09	Discovery	Cer(d)	4.643	5.595	SPTLC3	SPTLC3 (closest gene)	SPTLC3	-
678	rs192194231	20	12900135	12919487	T	C	TRUE	TRUE	FALSE	0	Cer(d20:1/24:0)	3.98964e-09	Discovery	Cer(d)	0.702	1.905	SPTLC3	SPTLC3 (closest gene)	SPTLC3	-
679	rs6078818	20	12900950	12920302	T	A	TRUE	TRUE	TRUE	2	Cer(d19:1/24:1)	3.099e-22	Meta analysis	Cer(d), SM	0.295	1.363	SPTLC3	SPTLC3 (closest gene)	SPTLC3	-
680	rs113641766	20	12902075	12921427	A	G	TRUE	TRUE	FALSE	0	Cer(d20:1/24:1)	3.28263e-08	Discovery	Cer(d)	1.059	3.328	SPTLC3	SPTLC3 (closest gene)	SPTLC3	-
681	rs636072	20	12903096	12922448	T	C	FALSE	TRUE	FALSE	0	Cer(d19:1/24:1)	8.745e-16	Meta analysis	Cer(d), SM	0.005	5.447	SPTLC3	SPTLC3 (closest gene)	SPTLC3	-
682	rs165553	20	12904143	12923495	T	C	TRUE	FALSE	FALSE	0	Cer(d19:1/24:1)	1.247e-15	Meta analysis	Cer(d), SM	0.098	-	SPTLC3	SPTLC3 (closest gene)	SPTLC3	-
683	rs3903707	20	12912956	12932308	A	G	FALSE	TRUE	FALSE	11	Cer(d19:1/24:1)	6.984e-16	Meta analysis	Cer(d), Totals	0.866	10.08	SPTLC3	SPTLC3 (closest gene)	SPTLC3	-
684	rs80252621	20	12920614	12939966	G	C	FALSE	TRUE	FALSE	0	Cer(d19:1/24:1)	9.728e-12	Meta analysis	Cer(d), SM	9.704	1.348	SPTLC3	SPTLC3 (closest gene)	SPTLC3	-
685	rs6078838	20	12930201	12949553	T	G	TRUE	FALSE	TRUE	2	Cer(d19:1/24:0)	1.803e-13	Meta analysis	Cer(d), dhCer, SM	1.756	0.66	SPTLC3	SPTLC3 (closest gene)	SPTLC3	-
686	rs74614313	20	12936619	12955971	T	G	TRUE	FALSE	FALSE	0	Cer(d19:1/24:1)	2.03001e-10	Discovery	Cer(d)	2.521	5	SPTLC3	SPTLC3 (closest gene)	SPTLC3	-
687	rs117676193	20	12948775	12968127	G	A	TRUE	TRUE	FALSE	0	Cer(d19:1/24:0)	6.604e-11	Meta analysis	Cer(d)	2.711	1.758	SPTLC3	SPTLC3 (closest gene)	SPTLC3	-
688	rs62201686	20	12954620	12973972	A	T	TRUE	TRUE	FALSE	1	Cer(d19:1/24:1)	5.448e-17	Meta analysis	Cer(d), SM	17.32	2.408	SPTLC3	SPTLC3 (closest gene)	SPTLC3	-
689	rs1321940	20	12959885	12979237	G	A	FALSE	TRUE	TRUE	16	Cer(d19:1/24:1)	7.04e-279	Meta analysis	Cer(d), dhCer, Hex2Cer, HexCer, PC(O), SM, Totals	8.287	3.61	SPTLC3	SPTLC3 (closest gene)	SPTLC3	SPTLC3
690	rs364585	20	12962718	12982070	G	A	TRUE	FALSE	TRUE	16	Cer(d19:1/24:1)	7.11e-279	Meta analysis	Cer(d), dhCer, Hex2Cer, HexCer, PC(O), SM, Totals	0.769	-	SPTLC3	SPTLC3 (closest gene)	SPTLC3	-
691	rs139483307	20	12975980	12995332	C	T	TRUE	TRUE	FALSE	0	Cer(d19:1/24:1)	1.166e-13	Meta analysis	Cer(d), SM	8.182	0.551	SPTLC3	SPTLC3 (closest gene)	SPTLC3	-
692	rs6074541	20	12978517	12997869	T	C	TRUE	TRUE	TRUE	0	Cer(d19:1/24:1)	5.909e-40	Meta analysis	Cer(d), SM, Totals	0.976	4.346	SPTLC3	SPTLC3 (closest gene)	SPTLC3	-
693	rs17812036	20	12979690	12999042	A	G	TRUE	TRUE	FALSE	0	Cer(d19:1/24:1)	3.04456e-14	Discovery	Cer(d), SM	0.658	1.149	SPTLC3	SPTLC3 (closest gene)	SPTLC3	-
694	rs77229235	20	12981207	13000559	C	A	TRUE	TRUE	FALSE	0	Cer(d19:1/24:0)	1.169e-27	Meta analysis	Cer(d), SM	1.843	11.27	SPTLC3	SPTLC3 (closest gene)	SPTLC3	-
695	rs57362538	20	13008817	13028169	T	C	TRUE	TRUE	TRUE	17	Cer(d19:1/24:0)	2.314e-45	Meta analysis	Cer(d), dhCer, SM, Totals	7.819	11.16	SPTLC3	SPTLC3 (closest gene)	SPTLC3	-
696	rs6041782	20	13015923	13035275	T	A	FALSE	TRUE	TRUE	1	Cer(d20:1/24:1)	8.208e-13	Meta analysis	Cer(d)	0.239	0.697	SPTLC3	SPTLC3 (closest gene)	SPTLC3	-
697	rs145071947	20	13016475	13035827	C	T	TRUE	TRUE	FALSE	0	Cer(d20:1/24:1)	7.06491e-10	Discovery	Cer(d)	2.38	13.73	SPTLC3	SPTLC3 (closest gene)	SPTLC3	-
698	rs7509392	20	13069558	13088910	T	C	TRUE	TRUE	TRUE	8	Cer(d19:1/24:1)	0.5892	Conditional (4)	Cer(d)	1.612	17.52	SPTLC3	SPTLC3 (closest gene)	SPTLC3	-
699	rs12479691	20	13082473	13101826	T	C	FALSE	TRUE	FALSE	18	Cer(d20:1/24:1)	2.872e-10	Meta analysis	Cer(d)	8.02	8.089	SPTLC3	SPTLC3 (closest gene)	SPTLC3	-
700	rs6078938	20	13134768	13154121	C	T	TRUE	TRUE	TRUE	9	Cer(d20:1/24:1)	2.108e-21	Meta analysis	Cer(d)	0.014	10.66	SPTLC3	SPTLC3 (closest gene)	SPTLC3	-
701	rs76561844	20	13247799	13267152	T	C	TRUE	TRUE	FALSE	0	Cer(d20:1/24:1)	1.15181e-09	Discovery	Cer(d)	1.316	-	SPTLC3	ISM1 (closest gene)	SPTLC3	-
702	rs6138379	20	24789626	24808990	A	G	TRUE	TRUE	FALSE	0	Cer(d19:1/22:0)	2.66335e-08	Discovery	Cer(d)	3.015	10.01	ENTPD6	CST7 (closest gene)	ACSS1, ABHD12, PYGB	-
703	rs4815400	20	25292560	25311924	C	T	TRUE	TRUE	TRUE	369	PG(36:1)	1.7134e-18	Discovery	PG, PI, Totals	1.327	14.81	ABHD12, ACSS1, ENTPD6, NANP, PYGB	ABHD12 (splice donor variant, intron variant), GINS1 (missense variant)	ACSS1, ABHD12, NANP	-
704	rs181924451	20	49970758	51354221	C	T	TRUE	TRUE	FALSE	1	LPC(22:5) [sn1] (n3)/LPC(22:5) [sn2] (n6)	2.712e-08	Discovery	LPC	0.18	3.682	-	NFATC2 (closest gene)	DPM1, MOCS3	-
705	rs115805001	20	54263830	55688773	C	A	TRUE	TRUE	FALSE	1	PC(18:0_20:3)	1.679e-08	Meta analysis	PC	0.988	0.034	-	CBLN4 (closest gene)	-	-
706	rs139016667	20	56374946	57799890	T	C	TRUE	TRUE	FALSE	1	LPE(17:0) [sn2]	4.02563e-08	Discovery	LPE	0.33	0.023	PCK1, PMEPA1	PMEPA1 (closest gene)	PCK1, PMEPA1, RAE1	-
707	rs189451142	20	58453674	59878619	C	T	TRUE	TRUE	FALSE	0	CE(24:0)	4.06812e-08	Discovery	CE	2.31	0.222	-	SYCP2 (closest gene)	PPP1R3D	-
708	rs12185841	21	23303509	21931189	T	C	TRUE	TRUE	FALSE	0	GM3(d18:1/20:0)	1.32225e-08	Discovery	GM3	2.128	1.885	-	NCAM2 (closest gene)	-	-
709	rs8128533	21	27923508	26551189	G	C	TRUE	TRUE	FALSE	13	PI(15-MHDA_20:4)/PI(17:0_20:4)	7.913e-09	Meta analysis	PI	4.077	19.04	-	CYYR1 (closest gene)	APP	-
710	rs184748	21	28762145	27389826	C	T	TRUE	TRUE	FALSE	1	PE(P-18:1/20:4) (a)	4.64019e-08	Discovery	PE(P)	1.889	8.842	-	ADAMTS5 (closest gene)	-	-
711	rs532950652	21	45031242	43611361	C	T	TRUE	TRUE	FALSE	0	LPC(18:0) [sn2]	3.44461e-08	Discovery	LPC	2.631	-	-	HSF2BP (closest gene)	AGPAT3, PDXK, SIK1	-
712	rs915775	21	45598522	44178639	G	A	TRUE	TRUE	TRUE	2	SM(d18:1/18:0)/SM(d16:1/20:0)	4.30761e-08	Discovery	SM	0.068	2.357	PDXK	GATD3 (closest gene)	AGPAT3, PFKL, PDXK	-
713	rs2267158	22	30950360	30554373	C	T	FALSE	TRUE	FALSE	0	SHexCer(d18:1/16:0)	8.655e-38	Meta analysis	SHexCer, Totals	0.596	0.32	GAL3ST1, OSBP2, SEC14L4, TCN2	GAL3ST1 (closest gene)	GAL3ST1, TCN2, MORC2	-
714	rs2267161	22	30953295	30557308	T	C	TRUE	FALSE	TRUE	0	SHexCer(d18:1/16:0(OH))	1.4621e-37	Discovery	SHexCer, Totals	22.8	-	GAL3ST1, OSBP2, SEC14L4, TCN2	GAL3ST1 (missense variant)	GAL3ST1, TCN2, MORC2	-
715	rs42937	22	30962886	30566899	G	A	TRUE	TRUE	FALSE	1	SHexCer(d18:1/16:0(OH))	1.02841e-12	Discovery	SHexCer, Totals	1.519	0.113	GAL3ST1, OSBP2, SEC14L4, TCN2	GAL3ST1 (closest gene)	GAL3ST1, TCN2, MORC2	-
716	rs34779325	22	31064736	30668749	G	A	TRUE	TRUE	FALSE	29	SHexCer(d18:1/16:0(OH))	7.56958e-13	Discovery	SHexCer, Totals	5.36	12.64	MORC2, OSBP2, TCN2	SLC35E4 (closest gene)	PLA2G3, INPP5J, GAL3ST1	-
717	rs149772276	22	34996898	34600906	A	G	TRUE	TRUE	TRUE	1	PC(16:1_22:6)	2.27304e-08	Discovery	PC	4.338	1.654	ISX	ISX (closest gene)	ISX	-
718	22:36003709_A_C	22	36003709	35607662	A	C	TRUE	TRUE	FALSE	2	PE(P-19:0/20:4) (a)	5.425e-10	Meta analysis	PE(P)	-	0.122	APOL6, MB	MB (closest gene)	HMOX1, APOL6, APOL5	-
719	rs2142828	22	42874954	42478948	A	T	TRUE	TRUE	FALSE	0	Hex2Cer(d18:1/22:0)	1.871e-13	Meta analysis	Hex2Cer	3.401	1.429	-	RRP7A (closest gene)	A4GALT, CYB5R3, CYP2D6	-
720	rs137027	22	42958685	42562679	C	T	TRUE	FALSE	FALSE	1	Hex3Cer(d18:1/22:0)	1.216e-10	Meta analysis	Hex3Cer	1.407	0.135	A4GALT, CYB5R3	SERHL2 (closest gene)	A4GALT, CYB5R3, CYP2D6	-
721	rs137115	22	43011403	42615397	C	T	FALSE	TRUE	FALSE	1	Hex3Cer(d18:1/22:0)	4.835e-11	Meta analysis	Hex3Cer	-	-	A4GALT, CYB5R3	POLDIP3 (closest gene)	A4GALT, CYB5R3, CYP2D6	-
722	rs2071846	22	43023939	42627933	T	G	TRUE	TRUE	FALSE	0	Hex3Cer(d18:1/22:0)	1.53448e-29	Discovery	Hex2Cer, Hex3Cer, Totals	0.959	1.661	A4GALT, CYB5R3	CYB5R3 (closest gene)	A4GALT, CYB5R3, CYP2D6	-
723	rs137139	22	43024410	42628404	T	C	TRUE	TRUE	FALSE	0	Hex3Cer(d18:1/22:0)	8.97539e-11	Discovery	Hex3Cer, Totals	3.373	-	A4GALT, CYB5R3	CYB5R3 (closest gene)	A4GALT, CYB5R3, CYP2D6	-
724	rs135091	22	43062340	42666334	C	T	TRUE	TRUE	TRUE	7	Hex3Cer(d18:1/18:0)	1.116e-12	Meta analysis	Hex3Cer, Totals	2.284	4.507	A4GALT, CYB5R3	CYB5R3 (closest gene)	MCAT, A4GALT, CYB5R3	-
725	rs130390	22	43083155	42687149	C	T	TRUE	TRUE	TRUE	6	Hex3Cer(d18:1/22:0)	1.46168e-46	Discovery	Hex2Cer, Hex3Cer, Totals	0.521	16.09	A4GALT, CYB5R3	A4GALT (closest gene)	MCAT, A4GALT, CYB5R3	-
726	rs41277501	22	43093189	42697183	A	T	TRUE	FALSE	TRUE	67	Hex2Cer(d18:1/22:0)	2.137e-66	Meta analysis	Hex2Cer, Hex3Cer, SHexCer, Totals	5.031	14.74	A4GALT, CYB5R3, TSPO	A4GALT (closest gene)	MCAT, A4GALT, CYB5R3	-
727	rs28916570	22	43094932	42698926	G	T	FALSE	TRUE	TRUE	67	Hex2Cer(d18:1/22:0)	1.871e-66	Meta analysis	Hex2Cer, Hex3Cer, SHexCer, Totals	2.779	11.96	A4GALT, CYB5R3, TSPO	A4GALT (closest gene)	MCAT, A4GALT, CYB5R3	-
728	rs28916569	22	43094945	-	A	G	FALSE	TRUE	FALSE	63	Hex2Cer(d18:1/20:0)	4.391e-15	Meta analysis	Hex2Cer	-	-	A4GALT, CYB5R3	A4GALT (closest gene)	MCAT, A4GALT, CYB5R3	-
729	rs5758886	22	43106806	42710800	C	T	FALSE	TRUE	TRUE	4	Hex3Cer(d18:1/22:0)	4.19184e-10	Discovery	Hex3Cer, Totals	1.573	5.829	A4GALT, CYB5R3, TSPO	A4GALT (closest gene)	MCAT, A4GALT, CYB5R3	-
730	rs28910284	22	43116989	42720983	A	G	TRUE	TRUE	FALSE	12	Hex3Cer(d18:1/18:0)	8.143e-49	Meta analysis	Hex2Cer, Hex3Cer, SHexCer, Totals	7.729	10.65	A4GALT, CYB5R3	A4GALT (closest gene)	MCAT, A4GALT, CYB5R3	-
731	rs12628551	22	43128596	42732590	T	C	TRUE	FALSE	FALSE	4	Hex3Cer(d18:1/22:0)	1.364e-10	Meta analysis	Hex3Cer, Totals	0.858	3.818	A4GALT, CYB5R3, TSPO	A4GALT (closest gene)	MCAT, A4GALT, CYB5R3	-
732	rs77347709	22	43148076	42752070	A	G	TRUE	TRUE	FALSE	11	Hex2Cer(d18:1/22:0)	5.22091e-17	Discovery	Hex2Cer, Hex3Cer	1.646	6.236	A4GALT, CYB5R3	A4GALT (closest gene)	MCAT, A4GALT, CYB5R3	-
733	rs7289099	22	43155392	42759386	T	C	TRUE	TRUE	FALSE	0	Hex3Cer(d18:1/22:0)	2.143e-11	Meta analysis	Hex3Cer, Totals	6.23	-	A4GALT, CYB5R3	ARFGAP3 (closest gene)	MCAT, A4GALT, CYB5R3	-
734	rs2064463	22	43162411	42766405	A	C	TRUE	FALSE	FALSE	13	Hex3Cer(d18:1/18:0)	2.813e-12	Meta analysis	Hex3Cer, Totals	5.448	7	A4GALT	ARFGAP3 (closest gene)	MCAT, A4GALT, CYB5R3	-
735	rs8140109	22	43164431	42768425	G	A	FALSE	TRUE	FALSE	13	Hex3Cer(d18:1/18:0)	2.811e-12	Meta analysis	Hex3Cer, Totals	3.45	8.512	A4GALT	ARFGAP3 (closest gene)	MCAT, A4GALT, CYB5R3	-
736	rs3747207	22	44324855	43928975	A	G	TRUE	TRUE	TRUE	3	TG(O-52:2) [NL-16:0]	1.54106e-18	Discovery	TG [NL], TG(O), Totals	3.291	22.6	PNPLA3, PNPLA5	PNPLA3 (missense variant)	PNPLA3, PNPLA5, SULT4A1	-
737	rs2076711	22	47064837	46668940	C	A	TRUE	TRUE	TRUE	29	Cer(d18:1/20:0)	1.73193e-23	Discovery	Cer(d)	-	8.968	CERK	GRAMD4 (closest gene)	CERK, PPARA, TRMU	-
