# Supplementary material for: Comprehensive genetic analysis of the human lipidome identifies loci associated with lipid homeostasis with links to coronary artery disease
Source: Nat Commun. 2022 Jun 6;13:3124. doi: 10.1038/s41467-022-30875-7 (PMC9170690; doi:10.1038/s41467-022-30875-7)
Supplement: Supplementary file 13 — Supplementary Dataset 11 [file 41467_2022_30875_MOESM13_ESM.xlsx]

## Sheet: Supp Data 11
Supplementary Data 11: Genetic-based prioritization of candidate genes
#	rsID (if available)	Chromosome	Position (hg19)	Nearest protein-coding genesa		Protein consequencesb	Cis-eQTL target protein coding genesc	methylationQTL target protein coding genesd	proteinQTL target protein coding genese
				Genes	Distance	Sentinel consequence
1	rs350163	1	4567158	AJAP1	147634	-	-	-	-
2	rs41269433	1	15578513	FHAD1, TMEM51, KAZN	0, 31537, 133974	-	CASP9, FHAD1	FHAD1	-
3	rs588485	1	20916444	CDA, FAM43B, PINK1	0, 34932, 43504	rs2072671 (missense variant; CDA)	CDA, DDOST, FAM43B, MUL1, PINK1, PINK1-AS	CDA, PINK1	-
4	rs570398878	1	25798891	MACO1, RHCE, LDLRAP1	0, 42208, 71180	-	-	-	-
5	rs147786113	1	35467083	ZMYM6, TMEM35B, ZMYM1	0, 16129, 58304	-	-	-	-
6	rs147488871	1	39487124	NDUFS5, AKIRIN1, MACF1	4866, 15393, 59864	-	-	-	-
7	rs145848019	1	39576993	MACF1, NDUFS5, AKIRIN1	0, 76685, 105262	-	BMP8A, HPCAL4, OXCT2, OXCT2P1, PABPC4, PPIE, PPIEL	-	-
8	rs11591147	1	55505647	PCSK9, USP24, BSND	0, 26385, 29091	rs11591147 (missense variant; PCSK9)	TMEM59	-	-
9	rs4264033	1	56416738	-	-	-	LINC01753	-	-
10	rs139766302	1	56745083	PLPP3, PRKAA2, FYB2	215336, 365912, 439394	-	-	-	-
11	rs114528688	1	60313461	HOOK1, CYP2J2, FGGY	0, 45519, 80114	-	-	-	-
12	rs6659654	1	62127290	TM2D1, PATJ, NFIA	19428, 80859, 198825	-	PATJ, TM2D1	-	-
13	rs10889348	1	63078222	DOCK7, ANGPTL3, USP1	0, 6392, 160747	-	ANGPTL3, ATG4C, DOCK7, PATJ, USP1	DOCK7, USP1	ANGPTL3
14	rs1168099	1	63122859	DOCK7, ANGPTL3, ATG4C	0, 51029, 126947	-	ATG4C, DOCK7, USP1	DOCK7, USP1	-
15	1:83924716_A_G	1	83924716	TTLL7	405995	-	-	-	-
16	rs72685533	1	105690865	-	-	-	-	-	-
17	rs61813358	1	106069244	-	-	-	-	-	-
18	rs140406397	1	109697755	ELAPOR1, C1orf194, TMEM167B	0, 41276, 58199	-	ATXN7L2, ELAPOR1, GSTM1, GSTM2, PSRC1, SLC25A24, SYPL2, TAF13	CELSR2, ELAPOR1	-
19	rs660240	1	109817838	CELSR2, PSRC1, MYBPHL	0, 4340, 17149	-	AMIGO1, ATXN7L2, CELSR2, ELAPOR1, GSTM1, GSTM2, GSTM3, GSTM4, PSRC1, SARS1, SORT1, SYPL2	AMIGO1, CELSR2, GSTM3, SORT1, SYPL2	-
20	rs113210216	1	116477981	SLC22A15, NHLH2, CASQ2	41138, 91443, 166579	-	LINC01649, LINC01779, NHLH2, SLC22A15, TSPAN2	MAB21L3, SLC22A15	-
21	rs4970966	1	150584103	ENSA, MCL1, GOLPH3L	0, 32037, 34598	-	ADAMTSL4, ADAMTSL4-AS1, ADAMTSL4-AS2, ANXA9, ARNT, BNIPL, BOLA1, C1orf56, CDC42SE1, CERS2, CTSK, CTSS, ECM1, ENSA, FALEC, GABPB2, GOLPH3L, HORMAD1, LYSMD1, MCL1, MRPS21, MTMR11, PRUNE1, PSMD4, RFX5, RPRD2, SELENBP1, SEMA6C, TARS2	ANXA9, ARNT, CERS2, CTSK, CTSS, GOLPH3L, HORMAD1, MCL1, RPRD2, SEMA6C, SETDB1, TARS2	ECM1
22	rs28415528	1	151879761	THEM4, THEM5, C2CD4D	0, 53588, 66728	-	C2CD4D-AS1, FLG-AS1, HRNR, KRT8P28, LINGO4, LYSMD1, S100A10, TDRKH, THEM4, THEM5	C2CD4D, RORC, S100A10, THEM4, THEM5	-
23	rs180672047	1	165062678	LMX1A, PBX1, RXRG	108426, 194145, 307481	-	-	-	-
24	rs9988641	1	175426557	TNR, KIAA0040, TNN	0, 264422, 309355	-	-	-	-
25	rs12759961	1	177794283	SEC16B, RASAL2	98808, 268581	-	-	-	-
26	rs10753192	1	179329899	SOAT1, AXDND1, ABL2	2084, 4956, 131080	rs13306731 (missense variant; SOAT1)	ABL2, AXDND1, FAM20B, SOAT1, TDRD5, TOR3A	AXDND1, FAM163A, FAM20B, NPHS2, TDRD5	-
27	rs145594572	1	191194544	-	-	-	-	-	-
28	rs61820518	1	191460259	-	-	-	-	-	-
29	rs239993	1	201698043	NAV1, IPO9, SHISA4	0, 100226, 159765	-	RNPEP	NAV1	-
30	rs190468921	1	202417053	PPP1R12B, UBE2T, LGR6	0, 105945, 128144	-	-	-	-
31	rs747108560	1	213899087	PROX1, RPS6KC1	257437, 450971	-	-	-	-
32	rs192227734	1	216437565	USH2A, ESRRG	0, 239023	-	-	-	-
33	rs7520956	1	224341924	FBXO28, DEGS1, NVL	0, 21534, 73112	-	CNIH4, DEGS1, FBXO28	-	-
34	rs12756984	1	224396580	DEGS1, NVL, FBXO28	15437, 18456, 46831	-	CAPN8, CNIH4, DEGS1, FBXO28, GTF2IP20, SEPTIN7P13, WDR26	-	-
35	rs184584475	1	225961361	SRP9, EPHX1, TMEM63A	4170, 36433, 71876	-	-	-	-
36	rs4631704	1	230293530	GALNT2, PGBD5, COG2	0, 163862, 484705	-	GALNT2	GALNT2	-
37	rs2281721	1	230297136	GALNT2, PGBD5, COG2	0, 160256, 481099	-	GALNT2	GALNT2	-
38	rs548214969	1	231134216	ARV1, TTC13, FAM89A	0, 19595, 20488	-	-	-	-
39	rs571428804	2	5676458	SOX11	156341	-	-	-	-
40	rs190031188	2	9235128	MBOAT2, ASAP2, KIDINS220	91186, 111766, 257368	-	-	-	-
41	rs147203008	2	12364025	LPIN1, TRIB2	396490, 492990	-	-	-	-
42	rs478588	2	21297149	APOB, TDRD15, LDAH	30204, 49640, 274267	-	APOB	APOB	-
43	rs2681026	2	23241383	KLHL29	366705	-	-	-	-
44	rs72794293	2	23898149	KLHL29, ATAD2B, UBXN2A	0, 73385, 252006	-	ATAD2B, FAM228A, FAM228B, FKBP1B, PFN4, TP53I3, UBXN2A	ATAD2B, FAM228A, ITSN2, KLHL29, MFSD2B, TP53I3, UBXN2A	-
45	2:25947107_C_T	2	25947107	ASXL2, DTNB, KIF3C	9515, 50604, 202364	-	-	-	-
46	rs1260326	2	27730940	GCKR, FNDC4, IFT172	0, 12828, 18284	rs1260326 (missense variant, splice region variant; GCKR)	ATRAID, C2orf16, CAD, EIF2B4, FNDC4, GCKR, GPN1, KRTCAP3, NRBP1, PPM1G, SLC5A6, SNX17, TRIM54, ZNF512, ZNF513	ABHD1, ATRAID, FNDC4, FOSL2, GCKR, GPN1, IFT172, KRTCAP3, NRBP1, SLC30A3, SLC4A1AP, SLC5A6, SNX17, SUPT7L	-
47	rs780093	2	27742603	GCKR, FNDC4, IFT172	0, 24491, 29947	-	ATRAID, C2orf16, CAD, EIF2B4, FNDC4, GCKR, GPN1, IFT172, KRTCAP3, NRBP1, PPM1G, SLC5A6, SNX17, TRIM54, ZNF512, ZNF513	ABHD1, ATRAID, FNDC4, FOSL2, GCKR, GPN1, IFT172, KRTCAP3, NRBP1, SLC30A3, SLC4A1AP, SLC5A6, SNX17, SUPT7L	-
48	rs574403786	2	35782392	-	-	-	-	-	-
49	rs188768945	2	38428310	CYP1B1, ATL2, RMDN2	91266, 93712, 134025	-	-	-	-
50	rs189909984	2	42332914	PKDCC, EML4, COX7A2L	47246, 63576, 227772	-	-	-	-
51	rs6544713	2	44073881	ABCG8, ABCG5, DYNC2LI1	0, 7877, 36732	-	ABCG5, ABCG8	ABCG5, ABCG8	-
52	rs192162433	2	45749972	SRBD1, PRKCE	0, 128512	-	-	-	-
53	rs17035560	2	46970887	SOCS5, CRIPT, PIGF	0, 118006, 126629	-	ATP6V1E2, CRIPT	-	-
54	rs10165893	2	47845751	KCNK12, MSH2, MSH6	47673, 56301, 76918	-	KCNK12	-	-
55	rs2696159	2	49569434	FSHR	187758	-	-	-	-
56	rs72892981	2	52735590	-	-	-	-	-	-
57	rs149852572	2	73505422	FBXO41, EGR4, CCT7	0, 12636, 25273	-	-	-	-
58	rs11694145	2	86075582	ST3GAL5, ATOH8, GNLY	0, 60393, 149605	-	ATOH8, CHMP3, GGCX, GNLY, GPR160P1, IMMT, MRPL35, REEP1, ST3GAL5, ST3GAL5-AS1	IMMT, ST3GAL5	-
59	rs3770093	2	86089673	ST3GAL5, ATOH8, POLR1A	0, 74484, 157666	-	CHMP3, IMMT, POLR1A, REEP1, SFTPB, ST3GAL5, ST3GAL5-AS1, VAMP5	IMMT, POLR1A, PTCD3	-
60	rs11689401	2	86167678	ST3GAL5, POLR1A, ATOH8	51541, 79661, 152489	-	IMMT, MRPL35, PTCD3, REEP1, ST3GAL5, ST3GAL5-AS1	IMMT, MRPL35, POLR1A, ST3GAL5	-
61	rs575488433	2	99547092	CRACDL, TSGA10, MGAT4A	0, 66632, 199503	-	-	-	-
62	rs72963097	2	117043172	DPP10	439844	-	-	-	-
63	rs147159842	2	130466259	RAB6C, POTEF, CCDC74B	270976, 364849, 430601	-	-	-	-
64	rs62163220	2	139509156	NXPH2, SPOPL	0, 178039	-	-	-	-
65	rs1554383	2	140576657	LRP1B	412335	-	-	-	-
66	rs147224410	2	142219333	LRP1B	0	-	-	-	-
67	rs757322756	2	147777846	-	-	-	-	-	-
68	rs142463229	2	184324557	NUP35, DUSP19, NCKAP1	298149, 359824, 420971	-	-	-	-
69	rs6717276	2	207435767	ADAM23, FAM237A, DYTN	0, 71375, 80578	-	ADAM23	-	-
70	rs1047891	2	211540507	CPS1, LANCL1, MYL1	0, 198131, 360593	rs1047891 (missense variant; CPS1)	-	-	-
71	rs55988377	2	212641454	ERBB4	0	-	-	-	-
72	rs181140318	2	227739878	RHBDD1, IRS1, COL4A4	0, 75403, 127549	-	-	-	-
73	rs7571817	2	230291975	DNER, PID1, TRIP12	0, 155974, 336579	-	-	-	-
74	rs533693793	2	238266624	COL6A3, MLPH, PRLH	0, 127447, 208593	-	-	-	-
75	rs186776971	2	241435232	ANKMY1, GPC1, DUSP28	0, 27739, 64239	-	-	-	-
76	rs66861863	3	1945253	CNTN4, CNTN6	195244, 499352	-	-	-	-
77	rs182923038	3	2914075	CNTN4, IL5RA, TRNT1	0, 197158, 254525	-	-	-	-
78	rs752074223	3	9410418	THUMPD3, SRGAP3, SETD5	0, 5681, 28881	-	-	-	-
79	rs115037740	3	13143295	IQSEC1, NUP210, CAND2	28678, 214442, 229880	-	-	-	-
80	rs6550805	3	23892781	UBE2E1, NKIRAS1, RPL15	0, 40370, 65255	-	NKIRAS1, NR1D2, RPL15, UBE2E1	UBE2E1	-
81	rs74833946	3	30408085	TGFBR2, RBMS3, GADL1	239909, 356199, 359607	-	-	-	-
82	rs62243039	3	31955500	OSBPL10, ZNF860, GPD1L	0, 67763, 191681	-	GPD1L	-	-
83	rs79042840	3	33018820	GLB1, CCR4, TRIM71	19280, 20979, 79502	-	TMPPE	-	-
84	rs565431040	3	60477523	FHIT	0	-	-	-	-
85	rs150772478	3	65835646	MAGI1, SLC25A26	0, 283639	-	-	-	-
86	rs147457266	3	72496951	RYBP, SHQ1, GXYLT2	882, 301477, 440273	-	-	-	-
87	rs537610988	3	75043270	CNTN3	472979	-	-	-	-
88	rs184010489	3	76076955	ROBO2, ZNF717, FRG2C	0, 242221, 360584	-	-	-	-
89	rs193289324	3	80781429	-	-	-	-	-	-
90	rs80011584	3	86983755	VGLL3, CHMP2B, POU1F1	3364, 292666, 324799	-	-	-	-
91	rs748894159	3	111340323	CD96, ZBED2, PLCXD2	0, 26033, 53200	-	-	-	-
92	rs75159373	3	113469356	ATP6V1A, NAA50, USF3	0, 4209, 53863	-	-	-	-
93	rs577320814	3	119648183	GSK3B, NR1I2, CFAP91	0, 110851, 162234	-	-	-	-
94	rs114324009	3	138879421	MRPS22, PRR23C, PRR23B	0, 115687, 139653	-	-	-	-
95	rs9832727	3	142649110	PAQR9, U2SURP, PCOLCE2	18896, 34229, 41065	-	PAQR9, PAQR9-AS1, PCOLCE2, TRPC1	PCOLCE2	-
96	rs4683708	3	142653145	PAQR9, U2SURP, PCOLCE2	14861, 30194, 45100	-	PAQR9, PAQR9-AS1, PCOLCE2, TRPC1	PCOLCE2, PLS1	-
97	rs189870330	3	156556342	LEKR1, TIPARP, SSR3	0, 131783, 283369	-	-	-	-
98	rs11914688	3	171552423	TMEM212, PLD1, FNDC3B	8716, 23683, 204995	-	PLD1	PLD1	-
99	rs80249857	3	173700322	NLGN1, NAALADL2	0, 456041	-	-	-	-
100	rs145827675	3	183772693	HTR3C, HTR3D, ABCC5	0, 15536, 36890	-	-	-	-
101	rs74618283	3	186715842	ST6GAL1, RPL39L, ADIPOQ	0, 122894, 139590	-	BCL6, ST6GAL1	ST6GAL1	-
102	rs74328526	3	186720825	ST6GAL1, RPL39L, ADIPOQ	0, 117911, 144573	-	ST6GAL1	ST6GAL1	-
103	rs547486730	3	187621236	BCL6, RTP2, SST	157721, 200891, 233049	-	-	-	-
104	rs73192461	3	190115990	CLDN16, TMEM207, CLDN1	0, 30454, 75726	-	-	CLDN1	-
105	rs77942599	3	190564307	GMNC, IL1RAP, OSTN	6359, 188464, 352723	-	OSTN	IL1RAP	-
106	rs145455134	3	192137982	FGF12, MB21D2	0, 376622	-	-	-	-
107	rs186865549	3	197610974	LRCH3, IQCG, RPL35A	0, 4972, 65884	-	-	-	-
108	rs561462825	4	1796354	FGFR3, LETM1, TACC3	0, 16852, 49456	-	-	-	-
109	rs73803524	4	22345756	ADGRA3, GBA3, KCNIP4	938, 348781, 395334	-	-	-	-
110	rs537244327	4	24724479	SOD3, CCDC149, DHX15	67055, 83260, 138306	-	-	-	-
111	rs142415916	4	39553113	SMIM14, UGDH, LIAS	0, 23182, 73840	-	-	-	-
112	rs7659411	4	47413121	GABRB1, COMMD8, ATP10D	0, 39764, 74184	-	ATP10D, COMMD8, CORIN, NFXL1	ATP10D, COMMD8, TEC	-
113	rs10938488	4	47492113	ATP10D, COMMD8, GABRB1	0, 26377, 63652	-	ATP10D, COMMD8, NFXL1	ATP10D	-
114	rs77434227	4	47501083	ATP10D, COMMD8, GABRB1	0, 35347, 72622	-	ATP10D, CORIN, NFXL1	ATP10D, COMMD8	-
115	rs527490096	4	47520260	ATP10D, COMMD8, CORIN	0, 54524, 75755	-	-	-	-
116	rs35818294	4	47545141	ATP10D, CORIN, COMMD8	0, 50874, 79405	-	ATP10D, NFXL1	-	-
117	rs146612847	4	47564709	ATP10D, CORIN, COMMD8	0, 31306, 98973	-	ATP10D, CNGA1	-	-
118	rs143905860	4	47566647	ATP10D, CORIN, COMMD8	0, 29368, 100911	-	GABRA4	-	-
119	rs139017534	4	47572974	ATP10D, CORIN, COMMD8	0, 23041, 107238	-	CNGA1, CORIN, NFXL1, SLAIN2, TEC	-	-
120	rs17572095	4	47583291	ATP10D, CORIN, COMMD8	0, 12724, 117555	-	ATP10D	ATP10D	-
121	rs76043836	4	47622185	CORIN, ATP10D, COMMD8	0, 26682, 156449	-	ATP10D, NFXL1	-	-
122	rs28729388	4	47638863	CORIN, ATP10D, COMMD8	0, 43360, 173127	-	ATP10D, CNGA1, CORIN, NFXL1, NIPAL1	CNGA1, CORIN, NIPAL1	-
123	rs28879206	4	47684288	CORIN, ATP10D, NFXL1	0, 88785, 164969	-	CNGA1, COMMD8, CORIN, NFXL1, TXK	ATP10D, CNGA1, CORIN, NFXL1	-
124	rs61761797	4	47689090	CORIN, ATP10D, NFXL1	0, 93587, 160167	-	CNGA1, CORIN, NFXL1, NIPAL1, SLAIN2, TEC, TXK	TEC	-
125	rs61756977	4	47802162	CORIN, NFXL1, NIPAL1	0, 47095, 113997	-	CNGA1, COMMD8, CORIN, NFXL1, NIPAL1, OCIAD1, SLAIN2, TEC	CNGA1, NFXL1, TEC	-
126	rs3950558	4	48020932	NIPAL1, CNGA1, TXK	0, 2243, 47478	rs28642966 (missense variant; CNGA1)	ATP10D, CNGA1, COMMD8, CORIN, FRYL, NFXL1, NIPAL1, TEC, TXK	CNGA1, CORIN, NIPAL1, TEC, TXK	-
127	rs6447610	4	48060002	TXK, NIPAL1, CNGA1	8408, 17814, 41313	-	CNGA1, CORIN, NFXL1, NIPAL1, TXK	CNGA1, CORIN, NFXL1, NIPAL1, TEC, TXK	-
128	rs6447611	4	48060034	TXK, NIPAL1, CNGA1	8376, 17846, 41345	-	CNGA1, CORIN, NFXL1, NIPAL1, TXK	CNGA1, CORIN, NFXL1, NIPAL1, TEC, TXK	-
129	rs77383531	4	48164993	TEC, TXK, NIPAL1	0, 28720, 122805	-	CNGA1, CORIN, FRYL, NFXL1, NIPAL1, OCIAD1, TEC	TEC	-
130	rs62309332	4	48186145	TEC, TXK, NIPAL1	0, 49872, 143957	-	ATP10D, CNGA1, COMMD8, CORIN, NFXL1, NIPAL1, SLAIN2, TEC, TXK	CORIN, TEC, TXK	-
131	rs191013150	4	67694691	-	-	-	-	-	-
132	rs183161827	4	74255404	ALB, AFP, AFM	7427, 41451, 91996	-	-	-	-
133	rs140360343	4	76935292	ART3, CXCL9, CXCL10	0, 6651, 6981	-	-	ART3	-
134	rs78737354	4	77136858	FAM47E, SCARB2, STBD1	0, 1812, 36028	-	FAM47E, NAAA, NUP54, RCHY1, SCARB2, STBD1	SCARB2	-
135	rs141963526	4	82986366	RASGEF1B, HNRNPD, HNRNPDL	20969, 287285, 357351	-	-	-	-
136	rs142259270	4	95500321	PDLIM5, BMPR1B, HPGDS	0, 178798, 236294	-	-	-	-
137	rs111877695	4	97916680	STPG2	188564	-	-	-	-
138	rs13135092	4	103198082	SLC39A8, BANK1, NFKB1	0, 202113, 224404	rs13107325 (missense variant; SLC39A8)	SLC39A8, UBE2D3	-	-
139	rs114055169	4	113489017	ZGRF1, NEUROG2, LARP7	0, 51689, 69103	-	TIFA	-	-
140	rs6840946	4	115328694	UGT8, NDST4, ARSJ	190917, 420225, 427811	-	UGT8	-	-
141	rs1599315	4	115391134	UGT8, NDST4, ARSJ	128477, 357785, 490251	-	UGT8	UGT8	-
142	rs142622514	4	115480939	UGT8, NDST4	38672, 267980	-	UGT8	-	-
143	rs11098258	4	115485684	UGT8, NDST4	33927, 263235	-	CAMK2D, UGT8	UGT8	-
144	rs116783422	4	115494785	UGT8, NDST4	24826, 254134	-	UGT8	UGT8	-
145	rs11731984	4	115585029	UGT8, NDST4	0, 163890	-	CIR1P2, UGT8	UGT8	-
146	rs13140258	4	115646438	UGT8, NDST4	47058, 102481	-	-	-	-
147	rs6533817	4	115665320	UGT8, NDST4	65940, 83599	-	-	-	-
148	rs533384483	4	127515410	-	-	-	-	-	-
149	rs1014773	4	127675927	-	-	-	-	-	-
150	rs146249954	4	130613311	-	-	-	-	-	-
151	rs146128668	4	131186360	-	-	-	-	-	-
152	rs192054497	4	137696350	-	-	-	-	-	-
153	rs13118853	4	138182448	PCDH18	257624	-	-	-	-
154	rs67481496	4	159622910	ETFDH, PPID, C4orf46	0, 7376, 29503	rs9410 (missense variant; PPID)	ETFDH, FNIP2, PPID, RAPGEF2, SNORD3A, TMEM144	FNIP2	PPID
155	rs17843902	4	159641148	PPID, ETFDH, C4orf46	0, 10373, 47741	-	ETFDH, FNIP2, PPID, RAPGEF2, SNORD3A, TMEM144	FNIP2	-
156	rs190206602	4	165320368	MARCHF1, SMIM31, APELA	15166, 354848, 477788	-	-	-	-
157	rs140958462	4	166601376	CPE, TLL1, MSMO1	181904, 193034, 337064	-	-	-	-
158	rs143105502	4	174530842	HAND2, SCRG1, SAP30	79462, 203311, 232159	-	-	-	-
159	4:180268780_C_T	4	180268780	-	-	-	-	-	-
160	rs17068064	4	180655607	-	-	-	-	-	-
161	rs4862429	4	185769840	ACSL1, CENPU, PRIMPOL	21868, 114553, 153723	-	CENPU, MIR3945HG	ACSL1	-
162	rs6552832	4	185773413	ACSL1, CENPU, PRIMPOL	25441, 118126, 157296	-	MIR3945HG	ACSL1	-
163	rs116573215	5	1647963	LPCAT1, MRPL36, NDUFS6	123871, 150537, 153551	-	SDHAP3	SDHAP3	-
164	rs184431981	5	4483712	-	-	-	-	-	-
165	rs36027106	5	11733221	CTNND2	0	-	-	-	-
166	rs572451713	5	15693919	FBXL7, MARCHF11	0, 373329	-	-	-	-
167	rs572274934	5	17030165	BASP1, MYO10, RETREG1	35542, 93793, 412998	-	-	-	-
168	rs189695540	5	20454607	CDH18	0	-	-	-	-
169	rs140709890	5	29348400	-	-	-	-	-	-
170	rs35371154	5	29524893	-	-	-	-	-	-
171	rs6895193	5	35179593	PRLR, AGXT2, DNAJC21	0, 131395, 220524	-	-	-	-
172	rs72755130	5	59844983	PDE4D, DEPDC1B, ELOVL7	27036, 47756, 202635	-	ERCC8	PART1, PDE4D, SMIM15	-
173	rs152341	5	59845963	PDE4D, DEPDC1B, ELOVL7	28016, 46776, 201655	-	DEPDC1B, ELOVL7, ERCC8, KRT8P31, NDUFAF2, PART1, PDE4D	DEPDC1B, ELOVL7, ERCC8, NDUFAF2, PART1, PDE4D, SMIM15	-
174	rs115111133	5	59959039	DEPDC1B, ELOVL7, PDE4D	0, 88579, 141092	-	DEPDC1B, ELOVL7, ERCC8, ZSWIM6	DEPDC1B, ELOVL7, PDE4D, SMIM15	-
175	rs140950438	5	59983635	DEPDC1B, ELOVL7, PDE4D	0, 63983, 165688	rs140950438 (missense variant; DEPDC1B)	DEPDC1B, ELOVL7, ERCC8	DEPDC1B, ELOVL7, PDE4D, SMIM15	-
176	rs1456743	5	60007421	DEPDC1B, ELOVL7, ERCC8	11404, 40197, 162237	-	DEPDC1B, ELOVL7, ERCC8, KRT8P31, NDUFAF2, PDE4D	DEPDC1B, ELOVL7, ERCC8, NDUFAF2, PART1, PDE4D, SMIM15	-
177	rs4700396	5	60135121	ELOVL7, ERCC8, NDUFAF2	0, 34537, 105835	-	ELOVL7, ERCC8, SMIM15	DEPDC1B, ELOVL7, SMIM15	-
178	rs12517192	5	60374045	NDUFAF2, SMIM15, ERCC8	0, 79491, 133145	-	ELOVL7, ERCC8, NDUFAF2	DEPDC1B, ELOVL7, SMIM15	-
179	rs71630093	5	60400321	NDUFAF2, SMIM15, ERCC8	0, 53215, 159421	-	ELOVL7, ERCC8	ELOVL7, SMIM15	-
180	rs190340023	5	66631321	CD180, MAST4	138694, 165898	-	-	-	-
181	rs552575847	5	76842088	WDR41, OTP, PDE8B	0, 82450, 116456	-	-	-	-
182	rs56383971	5	79223774	MTX3, THBS4, CMYA5	51810, 63360, 127711	-	MTX3	-	-
183	rs575054086	5	99291766	-	-	-	-	-	-
184	rs552490394	5	117376467	-	-	-	-	-	-
185	rs571326882	5	122613842	CEP120, PRDM6, CSNK1G3	66737, 83882, 233951	-	-	-	-
186	rs182768672	5	128319836	SLC27A6, ISOC1, FBN2	0, 110608, 324958	-	-	-	-
187	rs145489548	5	129532496	CHSY3, MINAR2, ADAMTS19	10169, 430071, 458120	-	-	-	-
188	rs184127512	5	130607308	CDC42SE2, LYRM7, HINT1	0, 66189, 99880	-	-	-	-
189	rs270615	5	131641573	SLC22A4, P4HA2, PDLIM4	0, 10565, 32426	-	ACSL6, CDC42SE2, IRF1, KIF3A, MIR3936, MIR3936HG, P4HA2, PDLIM4, RAD50, RAPGEF6, SHROOM1, SLC22A4, SLC22A5	CSF2, IL13, IRF1, IRF1-AS1, P4HA2, PDLIM4, SLC22A4, SLC22A5	-
190	rs270608	5	131648406	SLC22A4, P4HA2, PDLIM4	0, 17398, 39259	-	ACSL6, CDC42SE2, IRF1, KIF3A, MIR3936, MIR3936HG, P4HA2, PDLIM4, RAD50, SLC22A4, SLC22A5	CSF2, IL13, IRF1, IRF1-AS1, P4HA2, PDLIM4, SLC22A4, SLC22A5	-
191	rs11739484	5	131656760	SLC22A4, P4HA2, PDLIM4	0, 25752, 47613	-	CDC42SE2, IRF1-AS1, MIR3936HG, SLC22A4, SLC22A5	CSF2, IRF1, IRF1-AS1, PDLIM4, SLC22A5	-
192	rs191860149	5	131704047	SLC22A5, SLC22A4, P4HA2	1397, 24148, 73039	-	MIR3936HG, SLC22A5	-	-
193	rs528322317	5	156942276	ADAM19, NIPAL4, SOX30	0, 40551, 110411	rs372617924 (missense variant; NIPAL4)	-	-	-
194	rs114345370	5	160985347	GABRA6, GABRB2, GABRA1	0, 9297, 288850	-	-	-	-
195	rs189608633	5	161506656	GABRG2, GABRA1, GABRA6	0, 179681, 377057	-	-	-	-
196	rs141220141	5	162033501	GABRG2	450959	-	-	-	-
197	rs6885410	5	176740996	MXD3, PRELID1, RAB24	1238, 7036, 10251	-	FAM153A, FGFR4, LMAN2, MXD3, NSD1, PRELID1, RAB24, RGS14	FGFR4, MXD3, NSD1, PRELID1, RAB24, RGS14	-
198	rs62396157	5	178616401	ADAMTS2, ZNF354C, ZNF879	0, 105863, 154336	-	ZNF879	-	-
199	rs12214825	6	10933378	SYCP2L, ELOVL2, GCM2	0, 47614, 51204	-	ELOVL2-AS1, MAK, SYCP2L, TMEM14C	ELOVL2, SYCP2L	-
200	rs1150561	6	10963847	SYCP2L, ELOVL2, GCM2	0, 17145, 81673	-	SYCP2L	-	-
201	rs3945981	6	11011405	ELOVL2, SYCP2L, SMIM13	0, 31852, 82861	-	ELOVL2, ELOVL2-AS1, MAK, NEDD9, SYCP2L, TMEM14B	ELOVL2, ERVFRD-1, SYCP2L	-
202	rs60376022	6	11027949	ELOVL2, SYCP2L, SMIM13	0, 48396, 66317	-	ELOVL2, ELOVL2-AS1, SYCP2L	-	-
203	rs75088848	6	11079549	SMIM13, ERVFRD-1, ELOVL2	14717, 23173, 35002	-	SYCP2L, TMEM14B	ELOVL2, SYCP2L	-
204	rs185156066	6	12970056	PHACTR1, TBC1D7, GFOD1	0, 296718, 388006	-	TBC1D7	-	-
205	rs142076920	6	15239795	JARID2, DTNBP1	6732, 283237	-	-	-	-
206	rs145500159	6	16232493	GMPR, ATXN1, MYLIP	6318, 66850, 84014	-	-	-	-
207	rs542893102	6	21495774	SOX4, CDKAL1	98198, 263139	-	-	-	-
208	rs2523671	6	31437318	MICB, MICA, MCCD1	25340, 54226, 59176	-	ABCF1, AGER, ATP6V1G2, C4A, C4B, CCHCR1, CLIC1, CYP21A2, DDAH2, DDR1, DDX39B, DXO, FLOT1, HCG22, HCG27, HCP5, HLA-B, HLA-C, HLA-E, HLA-S, HSPA1B, HSPA1L, IER3, LINC00243, LSM2, LST1, LTA, LY6G5C, MICB, MIR6891, MUC22, NELFE, NOTCH4, NRM, POU5F1, PRRT1, PSORS1C1, PSORS1C2, PSORS1C3, RNF5, SFTA2, SKIV2L, TCF19, TNF, TNXB, VARS2, VWA7	CCHCR1, HLA-B, HLA-C, NFKBIL1, PSORS1C1, PSORS1C2, TCF19	-
209	rs805262	6	31628733	C6orf47, GPANK1, APOM	184, 273, 2746	-	ABHD16A, AGPAT1, AIF1, APOM, ATF6B, ATP6V1G2, BAG6, C2, C4A, C4B, CCHCR1, CLIC1, CSNK2B, CYP21A2, DDR1, EHMT2, FLOT1, GPANK1, HCG22, HCG27, HCP5, HLA-C, HLA-DQA1, HLA-DQB1-AS1, HLA-DRB5, HLA-DRB6, HSPA1B, HSPA1L, IER3, LINC00243, LST1, LTA, LY6G5B, LY6G5C, MICA, MICB, MIR6891, MPIG6B, MSH5, NCR3, NELFE, NOTCH4, PRRC2A, RNF5, SKIV2L, SNHG32, STK19B, TNF, TNXA, TNXB, UQCRHP1, VARS2, VWA7	HLA-DRB1, SNHG32, ZBTB12	-
210	rs1061808	6	32136547	AGPAT1, EGFL8, PPT2	0, 489, 2536	-	AGER, AGPAT1, AIF1, APOM, ATF6B, ATP6V1G2, BAG6, C4A, C4B, CYP21A2, DDAH2, DDX39B, DXO, EGFL8, FKBPL, HCG23, HLA-B, HLA-C, HLA-DOB, HLA-DQA1, HLA-DQA2, HLA-DQB1, HLA-DQB1-AS1, HLA-DQB2, HLA-DRB1, HLA-DRB5, HLA-DRB6, HLA-DRB9, HLA-S, HSPA1B, LST1, LTA, LY6G5B, LY6G5C, MICA, NOTCH4, PBX2, POU5F1, PPP1R2P1, PPT2, PRRT1, PSMB9, PSORS1C3, RNF5, SKIV2L, SNHG32, TAP2, TNF, TNXB, TSBP1-AS1	HLA-DRB1, HLA-DRB5	AGER, C2
211	rs2760994	6	32574308	HLA-DRB1, HLA-DQA1, HLA-DQB1	16683, 21648, 52936	-	AGPAT1, ATF6B, BAG6, C2, C4A, C4B, COL11A2, CYP21A2, DDAH2, FKBPL, HLA-DOB, HLA-DQA1, HLA-DQA2, HLA-DQB1, HLA-DQB1-AS1, HLA-DQB2, HLA-DRA, HLA-DRB1, HLA-DRB5, HLA-DRB6, HLA-DRB9, NOTCH4, PPT2, PRRT1, PSMB8-AS1, PSMB9, RNF5, STK19B, TAP1, TAP2, TNXA, TNXB	HLA-DRB1, HLA-DRB6	-
212	rs9271622	6	32591845	HLA-DQA1, HLA-DRB1, HLA-DQB1	4111, 34220, 35399	rs9274407 (missense variant; HLA-DQB1)	AGER, AGPAT1, ATF6B, ATP6V1G2, BRD2, C2, C4A, C4B, CFB, CLIC1, CSNK2B, CYP21A2, DDAH2, DDX39B, EHMT2, HCG23, HLA-DMA, HLA-DOB, HLA-DPA1, HLA-DPB2, HLA-DQA1, HLA-DQA2, HLA-DQB1, HLA-DQB1-AS1, HLA-DQB2, HLA-DRA, HLA-DRB1, HLA-DRB5, HLA-DRB6, HLA-DRB9, HSPA1B, HSPA1L, LSM2, LTA, LY6G5B, LY6G5C, LY6G6C, LY6G6F, MICB, MPIG6B, MSH5, NELFE, NEU1, NOTCH4, PBX2, PPP1R2P1, PPT2, PRRT1, PSMB8-AS1, PSMB9, RN…	HLA-DQB1, HLA-DRB1, HLA-DRB5	AGER, C2
213	rs6689	6	32627700	HLA-DQB1, HLA-DQA1, HLA-DRB1	0, 12861, 70075	rs1130432 (missense variant; HLA-DQB1), rs1049107 (missense variant; HLA-DQB1), rs1049059 (missense variant; HLA-DQB1), rs1049056 (missense variant; HLA-DQB1)	AGPAT1, ATF6B, BTNL2, C4A, C4B, COL11A2, CYP21A1P, DDAH2, HLA-DMB, HLA-DOB, HLA-DPB1, HLA-DQA1, HLA-DQA2, HLA-DQB1, HLA-DQB1-AS1, HLA-DQB2, HLA-DRA, HLA-DRB1, HLA-DRB5, HLA-DRB6, HLA-DRB9, HSPA1B, LY6G5B, LY6G5C, NOTCH4, PPP1R2P1, PRRT1, PSMB8, SNHG32, TAP2, VWA7	-	-
214	rs9275874	6	32691568	HLA-DQA2, HLA-DQB2, HLA-DQB1	17551, 32307, 55408	-	AGER, AGPAT1, ATF6B, BRD2, C2, C4A, C4B, CYP21A1P, CYP21A2, DDAH2, EHMT2, HCG23, HLA-DMA, HLA-DOB, HLA-DPB1, HLA-DPB2, HLA-DQA1, HLA-DQB1, HLA-DQB1-AS1, HLA-DQB2, HLA-DRB1, HLA-DRB5, HLA-DRB6, HLA-DRB9, HSD17B8, HSPA1L, LY6G6C, NELFE, NOTCH4, PBX2, PPT2, PRRT1, PSMB8, PSMB9, RNF5, SKIV2L, TAP1, TAP2, TSBP1-AS1, VARS1, VWA7	HLA-DMA, HLA-DQB1, HLA-DQB2, HLA-DRB1, HLA-DRB5	AGER
215	rs549432952	6	39590690	KIF6, DAAM2, MOCS1	0, 169452, 276664	-	-	-	-
216	rs577961887	6	39721110	KIF6, DAAM2, MOCS1	27929, 39032, 146244	-	-	-	-
217	rs7758684	6	46582156	CYP39A1, SLC25A27, TDRD6	0, 38522, 73456	-	CYP39A1, ENPP4, ENPP5, PLA2G7, RCAN2, SLC25A27, TDRD6	PLA2G7	-
218	rs666240	6	46607708	CYP39A1, SLC25A27, TDRD6	0, 12970, 47904	rs2277119 (missense variant; CYP39A1)	CYP39A1, PLA2G7, SLC25A27, TDRD6	SLC25A27	-
219	rs667078	6	46607889	CYP39A1, SLC25A27, TDRD6	0, 12789, 47723	-	CYP39A1, PLA2G7, SLC25A27, TDRD6	-	-
220	rs2503671	6	48223537	PTCHD4, OPN5	187112, 423021	-	-	-	-
221	rs2753977	6	66119463	EYS	0	-	-	-	-
222	rs558715081	6	78599287	MEI4, HTR1B	0, 425797	-	-	-	-
223	rs72909515	6	84879653	CEP162, MRAP2, CYB5R4	0, 79053, 202510	-	-	-	-
224	rs182775295	6	89282572	RNGTT, CNR1	37413, 406494	-	-	-	-
225	rs540166908	6	90495902	MDN1, CASP8AP2, GJA10	0, 43711, 108286	-	-	-	-
226	rs6906297	6	91660135	MAP3K7	363371	-	-	-	-
227	rs192499602	6	94916400	-	-	-	-	-	-
228	rs6934800	6	101359618	ASCC3, SIM1, GRIK2	30370, 446813, 487046	-	ASCC3, GRIK2	ASCC3, SIM1	-
229	rs9391005	6	103875654	-	-	-	-	-	-
230	rs118096655	6	108957033	FOXO3, AFG1L, ARMC2	0, 109034, 212586	-	SMPD2	FOXO3	-
231	rs41288588	6	110713060	DDO, SLC22A16, METTL24	0, 32830, 33585	-	DDO, RPF2	DDO	-
232	rs10447426	6	110721750	DDO, SLC22A16, METTL24	0, 24140, 42275	-	DDO	DDO, METTL24	-
233	rs763563	6	110722246	DDO, SLC22A16, METTL24	0, 23644, 42771	-	DDO, METTL24, RPF2, SLC22A16, WASF1	DDO, METTL24	-
234	rs55762062	6	110734238	DDO, SLC22A16, METTL24	0, 11652, 54763	-	DDO	DDO, METTL24	-
235	rs9374176	6	110737247	DDO, SLC22A16, METTL24	482, 8643, 57772	-	CDK19, DDO, RPF2, SLC22A16	DDO, GTF3C6, METTL24, RPF2, SLC22A16	-
236	rs41288592	6	110746262	SLC22A16, DDO, METTL24	0, 9497, 66787	-	-	DDO, METTL24	-
237	rs76676412	6	110752337	SLC22A16, DDO, METTL24	0, 15572, 72862	-	DDO, SLC22A16	DDO, METTL24	-
238	rs12210538	6	110760008	SLC22A16, DDO, METTL24	0, 23243, 80533	rs12210538 (missense variant; SLC22A16)	DDO, RPF2, SLC22A16	DDO, GTF3C6, METTL24	-
239	rs34775212	6	110791146	SLC22A16, DDO, METTL24	0, 54381, 111671	-	CDK19, DDO, SLC22A16	DDO	-
240	rs2494528	6	110811213	SLC22A16, DDO, CDK19	13369, 74448, 119968	-	DDO, SLC22A16	SLC22A16	-
241	rs2520573	6	110843638	SLC22A16, CDK19, DDO	45794, 87543, 106873	-	AMD1, CDK19, DDO, RPF2, SLC22A16	DDO, GTF3C6, METTL24, RPF2, SLC22A16	-
242	rs74504511	6	110851823	SLC22A16, CDK19, DDO	53979, 79358, 115058	-	DDO, RPF2	DDO, METTL24	-
243	rs4464837	6	110887169	CDK19, SLC22A16, DDO	44012, 89325, 150404	-	DDO, RPF2, SLC22A16, TRAF3IP2	CDK19, DDO, METTL24	-
244	rs12212058	6	110996883	CDK19, SLC22A16, AMD1	0, 199039, 199090	-	DDO, RPF2, TRAF3IP2-AS1	-	-
245	rs2691192	6	111001076	CDK19, AMD1, SLC22A16	0, 194897, 203232	-	AMD1, CDK19, DDO, GTF3C6, RPF2, SLC22A16	CDK19, DDO, GTF3C6, METTL24, RPF2, SLC22A16	-
246	rs184977105	6	113191917	-	-	-	-	-	-
247	rs761314712	6	120766117	-	-	-	-	-	-
248	rs185869690	6	133039072	VNN1, VNN2, SLC18B1	3884, 25937, 51437	-	-	-	-
249	rs577247541	6	143952343	PHACTR2, FUCA2, PEX3	0, 119516, 141196	-	-	-	-
250	rs146203232	6	160521885	IGF2R, SLC22A1, SLC22A2	0, 20936, 70208	rs12208357 (missense variant; SLC22A1)	IGF2R, WTAP	IGF2R	-
251	rs144332322	6	162291774	PRKN	0	-	-	-	-
252	rs142459376	6	165923824	PDE10A, C6orf118, SDIM1	0, 200728, 383506	-	-	-	-
253	rs147356495	6	166810921	RPS6KA2, MPC1, SFT2D1	11931, 14435, 54842	-	-	-	-
254	rs142537357	6	168105208	AFDN, KIF25, TTLL2	122394, 291713, 332217	-	AFDN, KIF25-AS1	-	-
255	rs62431982	7	1161049	C7orf50, GPER1, ZFAND2A	0, 27598, 30658	-	ADAP1, C7orf50, COX19, CYP2W1, GPER1, GPR146, SUN1, ZFAND2A, ZFAND2A-DT	ADAP1, C7orf50, COX19, CYP2W1, GET4, GPER1, ZFAND2A	-
256	rs142103239	7	3669237	SDK1	0	-	-	-	-
257	rs145336472	7	3763459	SDK1	0	-	-	-	-
258	rs367596044	7	5327418	SLC29A4, TNRC18, WIPI2	0, 19003, 53961	-	-	-	-
259	rs529630804	7	6384608	FAM220A, RAC1, DAGLB	0, 29546, 64149	-	-	-	-
260	rs62452212	7	13880707	ETV1, DGKB	50146, 303967	-	-	-	-
261	rs7786817	7	15607614	AGMO, MEOX2	5974, 43223	-	-	-	-
262	rs113395106	7	18841310	HDAC9, TWIST1, FERD3L	0, 219304, 343095	-	-	HDAC9	-
263	rs570248035	7	40644379	SUGCT, MPLKIP	0, 470121	-	-	-	-
264	rs41279633	7	44580876	NPC1L1, DDX56, TMED4	0, 24140, 36617	-	DDX56, NPC1L1, NUDCD3, POLM, TMED4, ZMIZ2	CAMK2B, NPC1L1, TMED4	-
265	rs138134616	7	45163127	TBRG4, RAMP3, NACAD	11481, 34263, 34614	-	CCM2, NACAD, TBRG4	-	-
266	rs191502385	7	46001265	IGFBP3, IGFBP1, ADCY1	39792, 67998, 238550	-	-	-	-
267	rs6973121	7	47152762	TNS3	161990	-	-	-	-
268	rs61041164	7	48436261	ABCA13, UPP1, C7orf57	0, 287931, 335360	-	-	ABCA13	-
269	rs76221386	7	48803546	ABCA13, CDC14C	116454, 155815	-	-	-	-
270	rs148450734	7	73823393	CLIP2, GTF2IRD1, RFC2	3120, 44727, 154619	-	-	-	-
271	rs142078514	7	79104854	MAGI2	21964	-	-	-	-
272	rs192044621	7	89879653	CFAP69, STEAP2, GTPBP10	0, 12202, 84884	-	-	-	-
273	rs76847410	7	90606411	CDK14, FZD1, CLDN12	0, 287372, 463695	-	-	-	-
274	rs147939026	7	94763811	PPP1R9A, PON1, PON3	0, 163177, 225445	-	PON1	-	-
275	rs190028547	7	118367209	ANKRD7	484424	-	-	-	-
276	rs149331690	7	122856164	SLC13A1, TAS2R16, IQUB	16124, 220410, 236290	-	-	-	-
277	rs7778682	7	127154042	GCC1, ARF5, FSCN3	66630, 74357, 77421	-	GCC1, SND1	GCC1, SND1, SND1-IT1	-
278	rs145776747	7	131944476	PLXNA4	0	-	-	-	-
279	rs189705346	7	136154072	CHRM2, LUZP6, MTPN	399344, 491971, 491971	-	-	-	-
280	rs186925273	7	136318846	CHRM2	234570	-	-	-	-
281	rs4726518	7	142046935	PRSS58, MGAM2, MGAM	89057, 124811, 240388	-	TRBV1, TRBV11-1, TRBV11-2, TRBV2, TRBV28, TRBV3-1, TRBV4-1, TRBV4-2, TRBV5-1, TRBV6-1, TRBV6-2, TRBV6-4, TRBV6-5, TRBV6-7, TRBV6-8, TRBV6-9, TRBV7-1, TRBV7-2, TRBV7-3, TRBV7-6, TRBV9	MOXD2P	-
282	rs183246638	7	146227508	CNTNAP2	0	-	-	-	-
283	rs140632087	7	152701309	ACTR3B, XRCC2	148846, 328059	-	-	-	-
284	rs534537052	8	1635120	DLGAP2, CLN8, ARHGEF10	0, 68824, 137022	-	-	-	-
285	rs565357452	8	1760886	ARHGEF10, CLN8, DLGAP2	11256, 26148, 104244	-	-	ARHGEF10	-
286	rs4841132	8	9183596	PPP1R3B, ERI1, TNKS	174512, 209340, 229828	-	CLDN23, ERI1, MFHAS1, MSRA, PRAG1, RPL10P19, TNKS	PRAG1	-
287	rs1421244	8	15605095	TUSC3, MSR1	0, 360292	-	TUSC3	TUSC3	-
288	rs141706586	8	16791467	FGF20, MICU3, ZDHHC2	58211, 93280, 222071	-	-	-	-
289	rs74790254	8	23385228	SLC25A37, ENTPD4, LOXL2	1090, 70020, 102387	-	-	-	-
290	rs141942321	8	36121083	UNC5D	467015	-	-	-	-
291	rs535640733	8	41034695	SFRP1, ZMAT4, GOLGA7	84786, 279343, 313220	-	-	-	-
292	rs7846314	8	61650831	CHD7, RAB2A, CLVS1	0, 114645, 318886	-	CHD7	CHD7	-
293	rs1873547	8	70724911	SLCO5A1, SULF1, PRDM14	0, 151761, 238975	-	SLCO5A1	SLCO5A1	-
294	rs185940794	8	96427975	CFAP418, PLEKHF2, NDUFAF6	146546, 259063, 299292	-	-	-	-
295	rs547919212	8	96610856	CFAP418, PLEKHF2, NDUFAF6	329427, 441944, 482173	-	-	-	-
296	rs186066631	8	103204415	RRM2B, UBR5, NCALD	12315, 60825, 67280	-	-	-	-
297	rs191850807	8	103601519	ODF1, KLF10, UBR5	28274, 59488, 176450	-	-	-	-
298	rs2126581	8	107667731	OXR1, ABRA	0, 103980	-	ABRA, OXR1	-	-
299	rs12680550	8	120181974	MAL2, COLEC10, TNFRSF11B	0, 63153, 217535	-	-	-	-
300	rs66614050	8	126480526	TRIB1, NSMCE2, WASHC5	29879, 101164, 376444	-	-	-	-
301	rs190283675	8	130095086	-	-	-	-	-	-
302	rs753027727	8	141811120	PTK2, AGO2, CHRAC1	0, 165402, 283884	-	-	-	-
303	rs192618664	8	146184688	ZNF16, ZNF250, C8orf33	8414, 57135, 93076	-	-	-	-
304	rs139951179	9	1601856	SMARCA2	413486	-	-	-	-
305	rs72703655	9	5361143	PLGRKT, RLN1, RLN2	0, 21270, 56174	rs72703655 (missense variant; PLGRKT)	-	-	-
306	rs574148840	9	7234693	KDM4C	59045	-	-	-	-
307	rs686030	9	15304782	TTC39B, SNAPC3, PSIP1	0, 117920, 159282	-	TTC39B	TTC39B	-
308	rs571338828	9	15853317	CCDC171, PSIP1, C9orf92	0, 342300, 350616	-	-	-	-
309	rs551367814	9	35676811	CA9, ARHGEF39, TPM2	0, 948, 5178	-	-	-	-
310	rs10814274	9	35734956	CREB3, GBA2, TLN1	0, 1907, 2564	-	CA9, CCDC107, CD72, CREB3, FAM221B, GBA2, HINT2, NPR2, RGP1, RUSC2, SPAG8, TLN1, TMEM8B, TPM2	CCDC107, CREB3, FAM166B, NPR2, RMRP, TLN1, TMEM8B, TPM2	-
311	rs1570247	9	35749014	GBA2, RGP1, MSMP	0, 189, 3973	-	CA9, CD72, CREB3, FAM221B, GBA2, HINT2, NPR2, RGP1, RUSC2, SPAG8, TLN1, TMEM8B, TPM2	CCDC107, CREB3, FAM166B, NPR2, RMRP, TLN1, TMEM8B, TPM2	-
312	rs186936070	9	71717712	FXN, TJP2, PRKACG	2618, 18497, 88673	-	-	-	-
313	rs142924700	9	81901327	TLE4	285361	-	-	-	-
314	rs142057787	9	85903428	FRMD3, RASEF, IDNK	0, 225336, 334536	-	-	-	-
315	rs75505869	9	87322294	NTRK2, SLC28A3	0, 366622	-	-	-	-
316	rs773509	9	93958422	AUH, NFIL3, SYK	17675, 212905, 297591	-	AUH, LINC00484, NFIL3	-	-
317	rs192492439	9	94181059	NFIL3, AUH, ROR2	0, 56864, 144314	-	-	-	-
318	rs75431233	9	94781894	SPTLC1, ROR2, IARS1	12387, 69450, 190595	rs45461899 (missense variant; SPTLC1)	IARS1, LINC00475	-	-
319	rs577831756	9	96463787	PHF2, FAM120A, FAM120AOS	21918, 135390, 247913	-	-	-	-
320	rs3818689	9	107585016	ABCA1, NIPSNAP3B, NIPSNAP3A	0, 45278, 62613	rs2066715 (missense variant; ABCA1)	-	-	-
321	rs35093463	9	107586238	ABCA1, NIPSNAP3B, NIPSNAP3A	0, 46500, 63835	-	-	-	-
322	rs28711442	9	114842032	SUSD1, PTBP3, UGCG	0, 138683, 144383	-	SUSD1	-	-
323	rs10759726	9	117401193	TMEM268, TEX53, TEX48	0, 17391, 27523	-	AKNA, ATP6V1G1, TEX48, TMEM268, WHRN	TMEM268, TNFSF8	-
324	rs182453703	9	117511151	TNFSF15, TEX48, TEX53	35764, 77122, 86497	rs139126699 (missense variant; TMEM268)	-	-	-
325	rs559439065	9	131065002	TRUB2, SWI5, COQ4	6380, 13733, 19813	-	-	-	-
326	rs6597602	9	136023229	RALGDS, GBGT1, OBP2B	0, 5111, 57435	-	ABO, CELP, GBGT1, GTF3C5, RALGDS	-	-
327	rs35898523	9	136029645	GBGT1, RALGDS, OBP2B	0, 0, 51019	rs35902535 (missense variant; GBGT1), rs35898523 (missense variant, stop gained; GBGT1)	GBGT1, RALGDS	-	-
328	rs34907858	9	136031814	GBGT1, RALGDS, OBP2B	0, 0, 48850	-	ABO, GBGT1, MED22, RALGDS, SURF1, SURF6	GBGT1, RALGDS	-
329	rs635634	9	136155000	ABO, SURF6, MED22	4383, 42552, 50160	-	ABO, CACFD1, GBGT1, MED22, REXO4, SURF1	ABO, ADAMTS13, CACFD1, GBGT1, RALGDS, SURF4, SURF6	ABO
330	rs564454140	9	138122824	OLFM1, PPP1R26, C9orf116	109799, 248101, 264203	-	-	-	-
331	rs145729447	10	6486504	PRKCQ, PFKFB3, RBM17	0, 209009, 327084	-	-	-	-
332	rs149011262	10	8638174	-	-	-	-	-	-
333	rs116935457	10	11416641	CELF2, USP6NL, ECHDC3	37967, 79304, 367724	-	-	-	-
334	rs11015210	10	26955980	PDSS1, ABI1, APBB1IP	30608, 79542, 99248	-	ABI1, MASTL, PDSS1	PDSS1	-
335	rs1780184	10	26992235	PDSS1, ABI1, APBB1IP	0, 43287, 135503	-	FAM238C, LINC02673, PDSS1	ABI1, FAM238A, PDSS1	-
336	rs530565004	10	37960675	MTRNR2L7, ZNF248, ZNF25	68816, 131076, 277825	-	-	-	-
337	rs71494802	10	46005624	MARCHF8, ALOX5, ZFAND4	0, 64063, 105419	rs3764990 (missense variant; MARCHF8), rs2291429 (missense variant; MARCHF8), rs12769244 (missense variant; MARCHF8)	AGAP10P, AGAP4, AGAP7P, ALOX5, FAM21FP, MARCHF8, OR13A1, PARGP1, TIMM23, WASHC2C, ZFAND4	ALOX5, MARCHF8, ZFAND4	-
338	rs12776336	10	46063911	MARCHF8, ZFAND4, ALOX5	0, 47132, 122350	-	AGAP10P, AGAP4, MARCHF8, TIMM23, WASHC2C, ZFAND4	ALOX5, MARCHF8, ZFAND4	-
339	rs548680860	10	57245160	PCDH15, MTRNR2L5	0, 113590	-	-	-	-
340	rs1171616	10	61468589	SLC16A9, MRLN, CCDC6	0, 28164, 79932	-	CCDC6, SLC16A9	SLC16A9	-
341	rs6479877	10	64878118	NRBF2, JMJD1C, EGR2	14932, 48863, 198458	rs1935 (missense variant; JMJD1C)	JMJD1C, JMJD1C-AS1, MRPL35P2, NRBF2, REEP3, RPL7AP50	JMJD1C, REEP3	-
342	rs112400204	10	77930508	LRMDA	0	-	-	-	-
343	rs1907334	10	78146986	LRMDA, KCNMA1	0, 482373	-	-	LRMDA	-
344	rs489173	10	85579455	GHITM, C10orf99, CDHR1	319741, 354039, 374955	-	-	-	-
345	rs150337501	10	93919127	CPEB3, BTAF1, MARCHF5	0, 129045, 131793	-	-	-	-
346	rs603424	10	102075479	PKD2L1, BLOC1S2, SCD	0, 29010, 31402	-	ABCC2, CWF19L1, DNMBP, PKD2L1, SCD	ABCC2, PKD2L1, SCD	-
347	rs683854	10	102099093	SCD, PKD2L1, BLOC1S2	7788, 8850, 52624	-	HIF1AN, PKD2L1, SCD, SEC31B	SCD, WNT8B	-
348	rs115043539	10	102214579	WNT8B, SEC31B, NDUFB8	8219, 31820, 52624	-	CWF19L1, HIF1AN, SCD, SEC31B	-	-
349	rs552101242	10	103005552	LBX1, TLX1, BTRC	16001, 108007, 108268	-	-	-	-
350	rs2286779	10	118394551	PNLIPRP1, C10orf82, HSPA12A	25864, 28656, 36152	rs4751995 (missense variant; PNLIPRP2), rs4751996 (missense variant; PNLIPRP2)	PNLIPRP2, SHTN1	PNLIPRP1, PNLIPRP2	PNLIPRP2
351	rs565978721	10	120282011	PRLHR, CACUL1, FAM204A	70905, 151668, 180171	-	-	-	-
352	rs12258488	10	122221312	PLPP4, WDR11	0, 389375	-	-	-	-
353	rs533915016	11	422107	ANO9, SIGIRR, PKP3	0, 4652, 17199	-	-	-	-
354	rs193119485	11	4944584	MMP26, OR51G1, OR51G2	0, 0, 7662	-	-	-	-
355	rs553833286	11	17480024	ABCC8, USH1C, KCNJ11	0, 35418, 69146	-	-	-	-
356	rs2625290	11	19993339	NAV2, DBX1, HTATIP2	0, 184362, 391892	-	NAV2, NAV2-AS3	-	-
357	rs770667454	11	37899849	-	-	-	-	-	-
358	rs189148721	11	41651494	LRRC4C	170171	-	-	-	-
359	rs113191943	11	59421556	PATL1, OSBP, OR10V1	0, 37939, 58740	-	-	-	-
360	rs11230741	11	61351107	SYT7, LRRC10B, PPP1R32	2487, 72625, 92704	-	BEST1, CPSF7, DAGLA, FADS1, FADS2, MYRF	-	-
361	rs35703574	11	61439682	DAGLA, MYRF, SYT7	8223, 80432, 91062	-	FADS2, MYRF	-	-
362	rs198448	11	61500487	DAGLA, MYRF, TMEM258	0, 19627, 35486	-	DAGLA, FADS1, FADS2, MYRF, MYRF-AS1, RAB3IL1	DAGLA, FADS2, RAB3IL1, RPLP0P2	-
363	rs556261560	11	61515326	DAGLA, MYRF, TMEM258	853, 4788, 20647	-	MYRF	-	-
364	rs198462	11	61524119	MYRF, DAGLA, TMEM258	0, 9646, 11854	-	DAGLA, FADS1, FADS2, FADS3, FEN1, MYRF, MYRF-AS1, RAB3IL1, TMEM109, TMEM258	DAGLA, FADS1, FADS2, MYRF, RPLP0P2	-
365	rs198461	11	61524366	MYRF, DAGLA, TMEM258	0, 9893, 11607	-	DAGLA, FADS1, FADS2, FADS3, MYRF, MYRF-AS1, RAB3IL1, TMEM258	DAGLA, FADS1, FADS2, MYRF, RPLP0P2	-
366	rs572537530	11	61529656	MYRF, TMEM258, DAGLA	0, 6317, 15183	-	-	-	-
367	rs61896137	11	61530500	MYRF, TMEM258, DAGLA	0, 5473, 16027	-	FADS1, FADS2	-	-
368	rs117301449	11	61548004	MYRF, TMEM258, FEN1	0, 0, 12105	-	-	-	-
369	rs174533	11	61549025	MYRF, TMEM258, FEN1	0, 0, 11084	-	B3GAT3, BEST1, CPSF7, DAGLA, FADS1, FADS2, FADS3, FEN1, FTH1, MYRF, MYRF-AS1, TMEM132A, TMEM258	FADS1, FADS2, FADS3, FEN1, MIR1908, MIR611, MYRF, RAB3IL1, RPLP0P2, TMEM258	-
370	rs148999057	11	61552108	MYRF, TMEM258, FEN1	0, 0, 8001	-	FADS1, FADS2	-	-
371	rs117110139	11	61557422	TMEM258, MYRF, FEN1	0, 1432, 2687	-	BEST1, FADS1, FADS2, TMEM258	FADS1, FADS2, MIR1908, RAB3IL1	-
372	rs740006	11	61557868	TMEM258, MYRF, FEN1	0, 1878, 2241	-	FADS1, FADS2, INCENP, MYRF, RAB3IL1, TMEM258	BEST1, FADS1, FADS2	-
373	rs695867	11	61561288	FADS2, FEN1, TMEM258	0, 0, 1014	-	DAGLA, FADS1, TMEM258	FADS2	-
374	rs75938339	11	61570073	FADS1, FADS2, FEN1	0, 0, 5357	-	FADS1, FADS2, POLR2G	FADS1, FADS2, MIR1908	-
375	rs138012803	11	61579058	FADS1, FADS2, FEN1	0, 0, 14342	-	FADS1, FADS2	-	-
376	rs7394579	11	61581450	FADS1, FADS2, FEN1	0, 0, 16734	-	BEST1, DAGLA, FADS1, FADS2, FADS3, FTH1, MYRF, TMEM258	FADS1, FADS2, FADS3, FEN1, MIR1908, MIR611, RAB3IL1, RPLP0P2, TMEM258	-
377	rs61897792	11	61586886	FADS1, FADS2, FEN1	0, 0, 22170	-	FADS1, FADS2, FTH1, INCENP, RAB3IL1, TMEM258	BEST1, FADS2, SCGB1A1	-
378	rs174564	11	61588305	FADS1, FADS2, FEN1	0, 0, 23589	-	BEST1, DAGLA, FADS1, FADS2, FADS3, FEN1, FTH1, MYRF, MYRF-AS1, TMEM258	FADS1, FADS2, FADS3, FEN1, MIR1908, MIR611, MYRF, RAB3IL1, RPLP0P2, TMEM258	-
379	rs188370817	11	61592488	FADS1, FADS2, FEN1	0, 0, 27772	-	-	-	-
380	rs174569	11	61594164	FADS1, FADS2, FEN1	0, 0, 29448	-	FADS1, FADS2, MYRF, TMEM258	FADS1, FADS2, MIR1908	-
381	rs139957766	11	61607047	FADS2, FADS1, FADS3	0, 10257, 33944	-	FADS1, TMEM258	FADS1, FADS2	-
382	rs80349011	11	61607457	FADS2, FADS1, FADS3	0, 10667, 33534	-	BEST1, FADS1, FADS2, TMEM258	FADS1, FADS2, RAB3IL1	-
383	rs117983270	11	61611710	FADS2, FADS1, FADS3	0, 14920, 29281	-	FADS1, FADS2, TMEM258	BEST1, FADS1, FADS2, MIR1908, RAB3IL1	-
384	rs73487492	11	61621611	FADS2, FADS3, FADS1	0, 19380, 24821	-	FADS1, FADS2, FADS3	FADS1	-
385	rs562172	11	61626167	FADS2, FADS3, FADS1	0, 14824, 29377	-	B3GAT3, DAGLA, FADS1, FADS2, FADS3, GNG3, MYRF, TMEM258, VWCE	DAGLA, FADS1, FADS2, RAB3IL1	-
386	rs17764288	11	61633736	FADS2, FADS3, RAB3IL1	0, 7255, 31037	-	RAB3IL1	-	-
387	rs11539526	11	61633770	FADS2, FADS3, RAB3IL1	0, 7221, 31003	-	FADS3, FTH1, MYRF, PPP1R32, SCGB1D2, TMEM258	BEST1, FADS2, FADS3	-
388	rs7118175	11	61639358	FADS3, FADS2, RAB3IL1	1633, 4532, 25415	-	FADS1, FADS2, RAB3IL1, TMEM138, TMEM258	BEST1, FADS1, FADS2	-
389	rs7115739	11	61641717	FADS3, FADS2, RAB3IL1	0, 6891, 23056	-	LRRC10B, MYRF, TMEM258	FADS1, FADS2, FADS3, RAB3IL1	-
390	rs174467	11	61662661	RAB3IL1, FADS3, FADS2	2112, 3138, 27835	-	BEST1, FADS1, FADS2, RAB3IL1, TMEM258	BEST1, DAGLA, FADS1, FADS2, FADS3, MYRF, RAB3IL1	-
391	rs174480	11	61685790	RAB3IL1, FADS3, BEST1	0, 26267, 31503	-	FADS1, FADS2	BEST1, FADS1, FADS2, FTH1, RAB3IL1	-
392	rs2524292	11	61695146	RAB3IL1, BEST1, FTH1	7405, 22147, 32044	-	FADS1, FADS2, TMEM258	BEST1, FADS1, FADS2, RAB3IL1	-
393	rs2727261	11	61712131	BEST1, FTH1, RAB3IL1	5162, 15059, 24390	-	BEST1, FADS1, FADS2, FTH1, INCENP, TMEM258	BEST1, FADS1, FADS2	-
394	rs2727260	11	61712242	BEST1, FTH1, RAB3IL1	5051, 14948, 24501	-	BEST1, FADS1, FADS2, FTH1, INCENP, TMEM258	BEST1, FADS1, FADS2	-
395	rs1735379	11	61726396	BEST1, FTH1, RAB3IL1	0, 794, 38655	-	ASRGL1, BEST1, FADS1, FADS2, LRRC10B, RAB3IL1, TMEM258	BEST1	-
396	rs1800009	11	61730234	BEST1, FTH1, RAB3IL1	0, 0, 42493	-	BEST1, FADS1, FADS2, FTH1, TMEM258	BEST1, FADS1, FADS2, FTH1	-
397	rs17185413	11	61730553	BEST1, FTH1, RAB3IL1	0, 0, 42812	rs17185413 (missense variant; BEST1)	BEST1, FADS1, FADS2, TMEM258	BEST1, FADS1, FADS2, FTH1, RAB3IL1	-
398	rs80343634	11	61753809	FTH1, BEST1, RAB3IL1	18677, 20822, 66068	-	BEST1, FADS1, FADS2	BEST1, FTH1	-
399	rs191790331	11	61764082	FTH1, BEST1, RAB3IL1	28950, 31095, 76341	-	-	-	-
400	rs259874	11	61811441	FTH1, BEST1, INCENP	76309, 78454, 80004	-	FTH1	SCGB2A1	-
401	rs387137	11	61830169	INCENP, FTH1, BEST1	61276, 95037, 97182	-	AHNAK, ASRGL1, BEST1, FADS1, FADS2, FTH1, INCENP, MYRF, SCGB2A1, TMEM258	FADS2, INCENP, SCGB1A1, SCGB1D1, SCGB2A1	-
402	rs76555356	11	66873960	KDM2A, RHOD, SYT12	12780, 34476, 55626	-	AIP, C11orf80, CLCF1, CORO1B, DOC2GP, NDUFS8, PC, RPS6KB2, SPTBN2, SSH3, TCIRG1	-	-
403	rs551407138	11	74385107	POLD3, CHRDL2, RNF169	4945, 22367, 74806	-	-	-	-
404	rs559355	11	75451281	MOGAT2, DGAT2, MAP6	7278, 19276, 71116	-	DGAT2, UVRAG, UVRAG-DT	UVRAG	-
405	rs116941790	11	76069097	THAP12, GVQW3, EMSY	0, 23260, 86870	-	-	EMSY	-
406	rs138483664	11	83576684	DLG2	0	-	-	-	-
407	rs780557625	11	94770441	KDM4E, KDM4D, ENDOD1	9681, 37759, 52533	-	-	-	-
408	rs61902943	11	95342119	FAM76B, CEP57, MTMR2	159987, 181010, 223927	-	CEP57, FAM76B, SESN3	-	-
409	rs143857074	11	102843835	MMP13, DCUN1D5, MMP3	17372, 88970, 129301	-	-	-	-
410	rs192461366	11	112219555	PTS, PLET1, BCO2	78877, 87972, 124133	-	-	-	-
411	rs530919346	11	116408029	BUD13, ZPR1, APOA5	210857, 240407, 252054	-	-	-	-
412	rs1268353	11	116639692	BUD13, ZPR1, APOA5	0, 8744, 20391	-	BUD13, PAFAH1B2, PCSK7, SIDT2, TAGLN, ZPR1	APOA4, APOC3, BUD13, SIK3, TAGLN	-
413	rs964184	11	116648917	ZPR1, BUD13, APOA5	0, 5213, 11166	-	PAFAH1B2, PCSK7, SIDT2, TAGLN, ZPR1	BUD13, PAFAH1B2, SIK3, TAGLN	APOA5, APOC3
414	rs530885291	11	117053959	SIDT2, PAFAH1B2, TAGLN	0, 6349, 16078	-	-	-	-
415	rs148911295	11	122198855	BLID, UBASH3B	211932, 327528	-	-	-	-
416	rs141630801	11	122963655	CLMP, HSPA8, BSX	0, 29717, 111227	-	-	-	-
417	rs184341060	11	123413479	GRAMD1B, SCN3B, ZNF202	0, 86416, 181406	-	-	-	-
418	rs745324200	11	126372660	KIRREL3, ST3GAL4, DCPS	0, 62421, 157016	-	-	-	-
419	rs185223214	11	127979479	ETS1	349177	-	-	-	-
420	rs4937459	11	129653101	TMEM45B, NFRKB, PRDM10	32613, 80430, 116500	-	NFRKB, ST14, TMEM45B	TMEM45B	-
421	rs4937460	11	129657981	TMEM45B, NFRKB, PRDM10	27733, 75550, 111620	-	NFRKB, ST14, TMEM45B	TMEM45B	-
422	rs2562249	11	129723106	TMEM45B, NFRKB, PRDM10	0, 10425, 46495	rs558813 (missense variant, splice region variant; TMEM45B)	APLP2, NFRKB, TMEM45B	NFRKB, TMEM45B	-
423	rs549653651	11	133538753	OPCML, SPATA19, IGSF9B	136339, 171773, 239706	-	-	-	-
424	rs16931447	12	4560028	FGF6, C12orf4, FGF23	5248, 36866, 71134	-	C12orf4, DYRK4	-	-
425	rs10849305	12	5745441	ANO2, NTF3, VWF	0, 114739, 312599	-	-	-	-
426	rs56157656	12	7087711	EMG1, LPCAT3, PHB2	0, 0, 7723	rs1984564 (missense variant; LPCAT3)	ATN1, C12orf57, C1RL, C1S, CLSTN3, DSTNP2, EMG1, GPR162, LPCAT3, LRRC23, RBP5, SPSB2, TPI1	ATN1, C12orf57, C1RL, EMG1, LPCAT3, MIR141, MIR200C, PHB2, TPI1	-
427	rs10400516	12	9088853	PHC1, M6PR, KLRG1	0, 4106, 13787	-	A2M, A2M-AS1, A2MP1, BTG1P1, CLEC12A, CLECL1, HNRNPA1P34, KLRG1, LINC00612, LINC00987, LINC02367, M6PR, PHC1, PZP	A2M, KLRG1	-
428	rs885720	12	12248099	BCL2L14, LRP6, ETV6	0, 20860, 199763	-	LRP6	BCL2L14	-
429	rs576516376	12	13207508	FAM234B, GSG1, HEBP1	0, 28986, 54301	-	-	-	-
430	rs181880060	12	13403512	EMP1, FAM234B, GSG1	33804, 108057, 146893	-	-	-	-
431	rs974040	12	20904904	SLCO1C1, SLCO1B3, SLCO1B7	0, 58732, 63769	rs6487138 (missense variant; SLCO1C1)	SLCO1B3, SLCO1B7, SLCO1C1	SLCO1B1, SLCO1C1	-
432	rs10841642	12	20944674	SLCO1B3, SLCO1B7, SLCO1C1	18962, 23999, 38354	-	SLCO1B3, SLCO1B7, SLCO1C1	SLCO1B1, SLCO1C1	-
433	rs11045856	12	21350689	SLCO1B1, SLCO1A2, SLCO1B7	0, 66845, 105010	-	GOLT1B, SPX	SLCO1B1, SLCO1C1	-
434	rs55695203	12	21357753	SLCO1B1, SLCO1A2, SLCO1B7	0, 59781, 112074	rs4149056 (missense variant; SLCO1B1)	SLCO1B3, SLCO1B7	-	-
435	rs73067080	12	21388829	SLCO1B1, SLCO1A2, IAPP	0, 28705, 119064	-	-	-	-
436	rs76214243	12	22172770	CMAS, ST8SIA1, ABCC9	26338, 43937, 78434	-	-	-	-
437	rs142971458	12	22594021	ST8SIA1, C2CD5, ETNK1	4046, 7496, 183988	-	-	-	-
438	rs116861117	12	23159104	ETNK1, C2CD5	315505, 461624	-	-	-	-
439	rs746668275	12	23566209	SOX5	116231	-	-	-	-
440	rs77551688	12	29587905	OVCH1, ERGIC2, TMTC1	0, 53783, 65868	-	ERGIC2, OVCH1, OVCH1-AS1	ERGIC2, FAR2	-
441	rs11170390	12	53455417	TNS2, SPRYD3, EIF4B	0, 2971, 19424	-	CSAD, ITGB7, SOAT2, SPRYD3, TNS2	IGFBP6, ITGB7, SOAT2, SPRYD3, TNS2	-
442	rs142824063	12	53475729	SPRYD3, IGFBP6, TNS2	2525, 15491, 17573	-	ESPL1, ITGB7, SOAT2, TNS2	-	-
443	rs11170409	12	53489301	IGFBP6, SOAT2, SPRYD3	1919, 8001, 16097	-	CSAD, EIF4B, ITGB7, KRT1, KRT72, KRT73, SOAT2, SPRYD3, TNS2	IGFBP6, ITGB7, SOAT2, SPRYD3, TNS2	-
444	rs2280696	12	53512756	SOAT2, IGFBP6, CSAD	0, 16627, 38691	-	CSAD, ITGB7, KRT72, KRT73, SOAT2, SPRYD3	CSAD, IGFBP6, ITGB7, RARG, SOAT2, ZNF740	-
445	rs141766548	12	54363944	HOXC11, HOXC12, HOXC10	2966, 11204, 14905	-	-	-	-
446	rs1148530	12	59243314	LRIG3	22617	-	-	-	LRIG3
447	rs11178242	12	70836570	KCNMB4, PTPRB, CNOT2	8498, 74060, 87797	-	-	-	-
448	rs17251404	12	92274329	BTG1	261957	-	-	-	-
449	rs549275441	12	109201261	SSH1, DAO, CORO1C	0, 51447, 75889	-	-	-	-
450	rs186429456	12	111232010	PPP1CC, CCDC63, HVCN1	51266, 52563, 89255	-	C12orf76, KCTD10, LINC02356, UBE3B	-	-
451	rs115168977	12	117125023	SPRING1, RNFT2, MAP1LC3B2	28570, 51073, 132837	-	-	-	-
452	rs7979478	12	121420263	HNF1A, C12orf43, OASL	0, 19962, 37832	-	ACADS, BICDL1, C12orf43, CAMKK2, COQ5, GCN1, HNF1A, MLEC, OASL, P2RX4, SPPL3, UNC119B	ACADS, C12orf43, CABP1, HNF1A, HNF1A-AS1, P2RX4, SPPL3, UNC119B	-
453	rs60425908	12	122706224	DIABLO, VPS33A, B3GNT4	0, 7887, 12725	rs1001178 (missense variant; B3GNT4)	ABCB9, B3GNT4, CCDC150P1, CCDC62, DIABLO, KNTC1, MTRFR, PITPNM2, PSMD9, VPS33A	VPS33A	-
454	rs138765690	12	133036005	MUC8, FBRSL1, GALNT9	13329, 30132, 130070	-	-	-	-
455	rs7989460	13	21515539	LATS2, XPO4, EEF1AKMT1	31632, 38352, 167442	-	IFT88, IL17D, LATS2	IL17D, LATS2, XPO4	-
456	rs7321739	13	22581267	FGF9, MICU2	302630, 402914	-	-	-	-
457	rs191636226	13	34233008	RFC3, STARD13	159178, 308241	-	-	-	-
458	rs550212880	13	34393148	RFC3, STARD13	0, 468381	-	-	-	-
459	rs560181976	13	39978838	LHFPL6, COG6, NHLRC3	0, 250926, 354592	-	-	-	-
460	rs117207368	13	45282413	TSC22D1, NUFIP1, GPALPP1	131130, 230971, 281274	-	-	-	-
461	rs186294042	13	46388824	SIAH3, CBY2, ZC3H13	0, 100130, 139776	-	-	-	-
462	rs73537762	13	77554442	CLN5, FBXL3, ACOD1	10353, 12298, 21665	-	CLN5, FBXL3, MYCBP2-AS1	CLN5, FBXL3	-
463	rs1146919	13	78332556	SLAIN1, SCEL, EDNRB	0, 113158, 137060	-	EDNRB	EDNRB, SCEL, SLAIN1	-
464	rs535717482	13	79396765	OBI1, POU4F1, RBM26	163451, 219092, 489197	-	-	-	-
465	rs188251348	13	105531641	-	-	-	-	-	-
466	rs182427498	13	106844499	EFNB2, ARGLU1	297580, 349522	-	-	-	-
467	rs56100337	13	110708120	COL4A1, COL4A2, IRS2	93198, 250039, 269205	-	-	-	-
468	rs45612833	13	111099057	COL4A2, RAB20, COL4A1	0, 76360, 139561	-	COL4A2, RAB20	COL4A2	-
469	rs2319626	14	21565149	ZNF219, TMEM253, ARHGEF40	0, 1947, 6750	rs12889267 (missense variant; ARHGEF40)	ARHGEF40, NDRG2, ZNF219	ARHGEF40, TMEM253, ZNF219	-
470	rs117602052	14	22756904	DAD1, ABHD4, OR6J1	276901, 310242, 345769	-	-	-	-
471	rs549473574	14	35254058	BAZ1A, CFL2, SNX6	0, 70029, 154669	-	-	-	-
472	rs184662522	14	38569524	TTC6, SSTR1, CLEC14A	58877, 107680, 153784	-	-	-	-
473	rs534677198	14	55165343	SAMD4A, GCH1, CGRRF1	0, 143383, 159776	-	-	-	-
474	rs144228693	14	63790398	GPHB5, RHOJ, PPP2R5E	4805, 30461, 47677	-	-	-	-
475	rs56065166	14	64060109	WDR89, PPP2R5E, SGPP1	3648, 50017, 90823	-	SYNE2	-	-
476	rs184813771	14	64083248	WDR89, SGPP1, PPP2R5E	0, 67684, 73156	-	-	-	-
477	rs118120036	14	64160949	SGPP1, WDR89, PPP2R5E	0, 52370, 150857	-	-	-	-
478	rs3742622	14	64165026	SGPP1, WDR89, SYNE2	0, 56447, 154657	-	MTHFD1, PPP1R36, SGPP1, SNORD3A, SYNE2, WDR89	SYNE2	-
479	rs7156594	14	64187953	SGPP1, WDR89, SYNE2	0, 79374, 131730	-	-	-	-
480	rs12890867	14	64231125	SGPP1, SYNE2, WDR89	36368, 88558, 122546	-	-	SYNE2	-
481	rs17101394	14	64232386	SGPP1, SYNE2, WDR89	37629, 87297, 123807	-	-	SYNE2	-
482	rs71416309	14	64246236	SGPP1, SYNE2, WDR89	51479, 73447, 137657	-	-	-	-
483	rs4591051	14	64251357	SGPP1, SYNE2, WDR89	56600, 68326, 142778	-	AKAP5, SYNE2	SYNE2	-
484	rs139853214	14	64279435	SYNE2, SGPP1, WDR89	40248, 84678, 170856	-	ESR2, GCATP1, SYNE2	-	-
485	rs117399302	14	64634945	ESR2, SYNE2, MTHFD1	0, 0, 219804	-	SGPP1	-	-
486	rs17225801	14	64665620	ESR2, SYNE2, MTHFD1	0, 0, 189129	-	SGPP1	ESR2	-
487	rs117171778	14	64791631	ESR2, MTHFD1, SYNE2	0, 63118, 98466	-	SYNE2, ZBTB25	-	-
488	rs7160601	14	67964098	TMEM229B, PLEKHH1, PIGH	0, 35920, 84574	-	TMEM229B	RAD51B, TMEM229B	-
489	rs76387177	14	67968355	TMEM229B, PLEKHH1, PIGH	0, 31663, 80317	-	PLEKHH1, TMEM229B	PLEKHH1, TMEM229B	-
490	rs1885041	14	67976325	TMEM229B, PLEKHH1, PIGH	0, 23693, 72347	-	PLEK2, PLEKHH1, TMEM229B	PLEK2, PLEKHH1, TMEM229B	-
491	rs72721018	14	67993674	TMEM229B, PLEKHH1, PIGH	0, 6344, 54998	-	PIGH, PLEKHH1, TMEM229B	PLEK2, PLEKHH1, TMEM229B	-
492	rs72721029	14	68008802	PLEKHH1, TMEM229B, PIGH	0, 8346, 39870	-	ARG2, PLEKHH1, TMEM229B	ARG2, PLEKHH1	-
493	rs112576474	14	68021787	PLEKHH1, TMEM229B, PIGH	0, 21331, 26885	-	TMEM229B, VTI1B	PLEKHH1, TMEM229B	-
494	rs139401957	14	73140945	DPF3, RGS6, DCAF4	0, 110291, 252095	-	-	-	-
495	rs73295349	14	74092088	ACOT6, DNAL1, ACOT4	5496, 19490, 28888	rs35724886 (missense variant, structural interaction variant; ACOT4)	ACOT1, ACOT2, ACOT4, COQ6, DCAF4, DNAL1, DPF3, HEATR4, LIN52, LINC02274, MIDEAS, NT5CP2, NUMB, PAPLN, PNMA1, PSEN1, RIOX1	ACOT1, ACOT2, ACOT4, ACOT6, DCAF4, HEATR4, PNMA1, PSEN1, RBM25	-
496	rs150297339	14	75087398	LTBP2, AREL1, FCF1	8092, 32742, 92449	-	MLH3	-	-
497	rs114612876	14	75089257	LTBP2, AREL1, FCF1	9951, 30883, 90590	-	-	-	-
498	rs369366143	14	76269919	TTLL5, IFT43, FLVCR2	0, 98560, 140362	-	-	-	-
499	rs11625529	14	77171292	VASH1, ANGEL1, LRRC74A	57240, 82296, 121423	-	ANGEL1, IRF2BPL, RPSAP3, VASH1	-	-
500	rs2272587	14	78023519	SPTLC2, ISM2, AHSA1	0, 58309, 87702	-	AHSA1, ALKBH1, GSTZ1, NOXRED1, POMT2, SAMD15, SPTLC2, TMED8	AHSA1, ISM2, POMT2, SPTLC2	-
501	rs535963102	14	87841307	GALC	462857	-	-	-	-
502	rs185575747	14	89631928	FOXN3, TTC8, EML5	0, 287593, 372832	-	-	-	-
503	rs4900175	14	93612444	ITPK1, MOAP1, TMEM251	29779, 36097, 38852	-	COX8C, ITPK1, MOAP1	ITPK1	-
504	rs144246785	14	95979088	GLRX5, SYNE3, TCL1B	20752, 36915, 173666	-	GLRX5, SCARNA13, SNHG10, SYNE3	GLRX5, SCARNA13, SNHG10	-
505	rs143807380	14	99089657	-	-	-	-	-	-
506	rs751224185	14	105675408	BRF1, NUDT14, BTBD6	215, 27748, 39419	-	-	-	-
507	rs28460434	15	34020914	RYR3, AVEN, CHRM5	0, 137514, 240007	-	-	-	-
508	rs4984237	15	34657589	LPCAT4, NUTM1, GOLGA8A	0, 7651, 13680	-	GOLGA8A, GOLGA8B, KATNBL1, LPCAT4, NOP10, NUTM1, SLC12A6	EMC4, KATNBL1, LPCAT4, NOP10	-
509	rs545447931	15	43950523	CATSPER2, STRC, CKMT1A	0, 0, 34561	-	-	-	-
510	rs146777332	15	46574606	-	-	-	-	-	-
511	rs555759137	15	52859476	ARPP19, FAM214A, MYO5A	0, 14038, 38229	-	-	-	-
512	rs72739147	15	58571401	ALDH1A2, AQP9, LIPC	0, 93291, 131367	rs72739147 (start lost; ALDH1A2)	LIPC	-	-
513	rs2899623	15	58579644	ALDH1A2, AQP9, LIPC	0, 101534, 123124	-	LIPC	-	-
514	rs938509	15	58582294	ALDH1A2, AQP9, LIPC	0, 104184, 120474	-	-	-	-
515	rs11071373	15	58646053	ALDH1A2, LIPC, AQP9	0, 56715, 167943	-	-	-	-
516	rs190182262	15	58659418	ALDH1A2, LIPC, AQP9	0, 43350, 181308	-	-	-	-
517	rs117880004	15	58662033	ALDH1A2, LIPC, AQP9	0, 40735, 183923	-	-	-	-
518	rs261290	15	58678720	ALDH1A2, LIPC, AQP9	0, 24048, 200610	-	ADAM10, ALDH1A2, LIPC, MYZAP	-	-
519	rs117901517	15	58678869	ALDH1A2, LIPC, AQP9	0, 23899, 200759	-	LIPC	-	-
520	rs1532085	15	58683366	ALDH1A2, LIPC, ADAM10	0, 19402, 204037	-	ADAM10, ALDH1A2, LIPC	-	-
521	rs118078695	15	58686409	ALDH1A2, LIPC, ADAM10	0, 16359, 200994	-	-	-	-
522	rs75663614	15	58687040	ALDH1A2, LIPC, ADAM10	0, 15728, 200363	-	-	-	-
523	rs78893833	15	58688159	ALDH1A2, LIPC, ADAM10	0, 14609, 199244	-	-	-	-
524	rs440183	15	58692007	ALDH1A2, LIPC, ADAM10	0, 10761, 195396	-	LIPC	-	-
525	rs62000866	15	58701049	ALDH1A2, LIPC, ADAM10	0, 1719, 186354	-	-	-	-
526	rs182607669	15	58708071	ALDH1A2, LIPC, ADAM10	0, 0, 179332	-	-	-	-
527	rs2070895	15	58723939	ALDH1A2, LIPC, ADAM10	0, 0, 163464	-	ADAM10, LIPC, MINDY2	-	-
528	rs8192701	15	58724371	ALDH1A2, LIPC, ADAM10	0, 0, 163032	-	ADAM10	-	-
529	rs515889	15	58740152	ALDH1A2, LIPC, ADAM10	0, 0, 147251	-	-	-	-
530	rs8023503	15	58740588	ALDH1A2, LIPC, ADAM10	0, 0, 146815	-	-	-	-
531	rs11071382	15	58744440	ALDH1A2, LIPC, ADAM10	0, 0, 142963	-	-	-	-
532	rs35138338	15	58744481	ALDH1A2, LIPC, ADAM10	0, 0, 142922	-	ADAM10	-	-
533	rs79787170	15	58754942	ALDH1A2, LIPC, ADAM10	0, 0, 132461	-	-	-	-
534	rs62001835	15	58756212	ALDH1A2, LIPC, ADAM10	0, 0, 131191	-	MINDY2	-	-
535	rs113298164	15	58855748	LIPC, ADAM10, ALDH1A2	0, 31655, 65683	rs113298164 (missense variant; LIPC)	-	-	-
536	rs2415038	15	69599496	PAQR5, GLCE, KIF23	0, 34940, 107089	-	GLCE, PAQR5	MIR548H4, PAQR5	-
537	rs8034577	15	84594531	ADAMTSL3, UBE2Q2L, SH3GL3	0, 246711, 307036	-	ADAMTSL3, ALPK3, CSPG4P11, DNM1P41, GOLGA6L4, GOLGA6L5P, HDGFL3, LINC00933, NMB, SEC11A, UBE2Q2L, ZNF592	ADAMTSL3, ALPK3, NMB, SCAND2P, ZNF592	-
538	rs763324436	15	90011974	RHCG, TICRR, POLG	0, 106739, 133882	-	-	-	-
539	rs143924765	15	95546625	-	-	-	-	-	-
540	rs141705176	15	96031665	-	-	-	-	-	-
541	rs141802851	15	98911772	FAM169B, IGF1R, ARRDC4	68619, 280428, 394704	-	-	-	-
542	rs191039456	15	101262904	ASB7, LINS1, ALDH1A3	70994, 119469, 155015	-	-	-	-
543	rs574136530	16	5861386	RBFOX1	207709	-	-	-	-
544	rs182333560	16	10369978	ATF7IP2, GRIN2A, EMP2	50313, 93367, 252301	-	-	-	-
545	rs140132652	16	12685515	SNX29, CPPED1, SHISA9	17369, 71404, 309962	-	-	-	-
546	rs1149421	16	13228865	SHISA9, CPPED1	0, 330991	-	-	-	-
547	rs12325343	16	14520684	PARN, MRTFB, BFAR	8874, 160054, 205988	-	BFAR, NOMO1, NPIPA1, NPIPA2, NPIPA5, NPIPP1, NTAN1, PARN, PDXDC1, PKD1P3, PKD1P6, RRN3	PARN	-
548	rs3743531	16	14983168	NOMO1, NPIPA1, PDXDC1	0, 33491, 85280	-	MIR3180-1, NDE1, NOMO1, NPIPA1, NPIPA2, NPIPA5, NTAN1, PDXDC1	-	-
549	rs7500839	16	15060466	PDXDC1, NPIPA1, NOMO1	7982, 14551, 70449	-	-	-	-
550	rs8059755	16	15119607	PDXDC1, NTAN1, RRN3	0, 12103, 34272	-	-	-	-
551	rs12928099	16	15150505	PDXDC1, NTAN1, RRN3	0, 584, 3374	-	BMERB1, MPV17L, MYH11, NDE1, NOMO1, NPIPA1, NPIPA2, NPIPA5, NPIPP1, NTAN1, PDXDC1, PKD1P3, PKD1P6, RRN3	MYH11, PARN, PDXDC1	-
552	rs145212985	16	15156369	PDXDC1, RRN3, NTAN1	0, 0, 6448	-	BMERB1, MYH11, NPIPA1, NPIPA5	-	-
553	rs145377251	16	15303608	PDXDC1, RRN3, NTAN1	70412, 115434, 153687	-	BFAR, MPV17L, MYH11, NDE1, NOMO1, NPIPA1, NPIPA2, NPIPA5, PARN, PDXDC1, PKD1P6, PLA2G10, RRN3	-	-
554	rs117214617	16	15550728	BMERB1, MPV17L, NPIPA5	0, 43603, 75824	-	BMERB1, MPV17L, MYH11, NDE1, NOMO1, NPIPA1, NPIPA5, NTAN1, RRN3	-	-
555	rs34832985	16	15603929	BMERB1, MARF1, MPV17L	0, 84314, 96804	-	BMERB1, MPV17L, MYH11, NDE1, NPIPA1, NPIPA5, NPIPP1, PDXDC1, PKD1P6, RRN3	PARN	-
556	rs11649317	16	15765211	NDE1, MARF1, MYH11	0, 28188, 31818	-	BMERB1, MYH11, NDE1, NOMO1, NPIPA1, NPIPA2, NPIPA5, NPIPP1, NTAN1, PDXDC1, RRN3	MYH11, PDXDC1	-
557	rs77466193	16	15844781	MYH11, NDE1, MARF1	0, 24571, 107758	-	CEP20, MPV17L, MYH11, NDE1, NOMO1, NPIPA1, NPIPA2, NPIPA5, NTAN1, PDXDC1	MYH11, NDE1	-
558	rs17214007	16	15883490	MYH11, NDE1, CEP20	0, 63280, 76087	-	BMERB1, MARF1, MYH11, NDE1, NOMO1, NPIPA1, NPIPA5, NPIPP1, NTAN1, PDXDC1	MYH11	-
559	rs924135	16	16123459	ABCC1, ABCC6, CEP20	0, 119326, 140977	-	ABCC1, ABCC6	ABCC1	-
560	rs565156911	16	23728852	ERN2, PLK1, CHP2	4031, 27164, 37096	-	-	-	-
561	rs56211669	16	26974357	C16orf82, KDM8, NSMCE1	103671, 240450, 261955	-	C16orf82	-	-
562	rs545229461	16	29933198	KCTD13, ASPHD1, TMEM219	0, 2013, 19008	-	-	-	-
563	rs772352753	16	49063052	CBLN1, C16orf78, N4BP1	248776, 344682, 408993	-	-	-	-
564	rs591314	16	56575238	BBS2, MT4, MT3	21043, 23723, 47748	-	AMFR, BBS2, MT1F, MT1L, MT2A, NUDT21, NUP93, OGFOD1	AMFR, BBS2, GNAO1	-
565	rs247616	16	56989590	CETP, HERPUD1, NLRC5	6172, 11792, 33807	-	BBS2, CETP, HERPUD1, MT1X, NLRC5, SLC12A3	CETP	-
566	rs17231506	16	56994528	CETP, HERPUD1, NLRC5	1234, 16730, 28869	-	CETP, HERPUD1, MT1X, NLRC5, SLC12A3	CETP	-
567	rs118146573	16	57000938	CETP, NLRC5, HERPUD1	0, 22459, 23140	-	AMFR, HERPUD1, MT1F, MT2A, NLRC5	CETP	-
568	rs289713	16	57006829	CETP, NLRC5, HERPUD1	0, 16568, 29031	-	AMFR, CETP, HERPUD1, MT1F, MT2A, NLRC5	CETP	-
569	rs8044652	16	67506247	ATP6V0D1, AGRP, HSD11B2	0, 10227, 34791	rs4986970 (missense variant; LCAT)	CARMIL2, CMTM3, DPEP3, DUS2, E2F4, GFOD2, LINC00920, PRMT7, SLC7A6, ZFP90	B3GNT9, CA7, CDH1, SMPD3	-
570	rs754446249	16	73650437	-	-	-	-	-	-
571	rs150781214	16	74131557	PSMD7, NPIPB15, CLEC18B	199116, 280219, 310972	-	-	-	-
572	rs148603257	16	74385341	NPIPB15, PSMD7, CLEC18B	26435, 45155, 57188	-	-	-	-
573	rs558633305	16	78997178	WWOX	0	-	-	-	-
574	rs533906975	16	79872846	MAF	238235	-	-	-	-
575	rs12599264	16	81840122	PLCG2, CMIP, SDR42E1	0, 94755, 191099	-	PLCG2	PLCG2	-
576	rs11542462	16	82033810	SDR42E1, HSD17B2, PLCG2	0, 34799, 41911	rs11542462 (stop gained; SDR42E1)	MPHOSPH6, SDR42E1	HSD17B2, SDR42E1	-
577	rs182653737	16	84037152	NECAB2, SLC38A8, OSGIN1	771, 6120, 37215	-	-	-	-
578	rs3102347	16	89369869	ANKRD11, ZNF778, SLC22A31	0, 74506, 101797	-	ACSF3, ANKRD11, CHMP1A, CPNE7, DBNDD1, FANCA, MC1R, PIEZO1, SLC22A31, SPATA2L, SPG7, SPIRE2, TCF25, TUBB3, VPS9D1, ZNF276	ACSF3, ANKRD11, CDH15, CDK10, CPNE7, DPEP1, LINC00304, MC1R, SPG7, SPIRE2, TCF25	-
579	rs11657764	17	918485	ABR, TIMM22, NXN	0, 11574, 35475	-	TIMM22	-	-
580	rs538264321	17	1638092	WDR81, SERPINF2, TLCD2	0, 8038, 24360	-	-	-	-
581	rs117464936	17	3912743	ZZEF1, ATP2A3, P2RX1	0, 45007, 92949	-	SHPK	-	-
582	rs79202680	17	4692640	GLTPD2, VMO1, TM4SF5	0, 2912, 6134	-	CAMTA2	-	-
583	17:15133827_A_G	17	15133827	PMP22, TEKT3, CDRT4	0, 73301, 205505	-	-	-	-
584	rs78138983	17	26993430	SUPT6H, SDF2, KIAA0100	0, 4223, 20958	-	RAB34, TRAF4	-	-
585	rs12947849	17	27225399	DHRS13, FLOT2, PHF12	0, 702, 6869	-	ALDOC, DHRS13, ERAL1, FAM222B, FLOT2, MYO18A, NUFIP2, PIGS, POLDIP2, PROCA1, RAB34, TIAF1, TLCD1, TRAF4	FAM222B, FOXN1, MIR144, MIR451A, MYO18A, PHF12, SEZ6, TIAF1, TLCD1, TRAF4	-
586	rs568912491	17	27298292	PIPOX, SEZ6, PHF12	0, 0, 19503	-	-	-	-
587	rs10432031	17	37397852	STAC2, FBXL20, RPL19	15727, 17532, 36872	-	CDK12, CSF3, CWC25, ERBB2, FBXL20, GSDMA, GSDMB, IKZF3, MED1, MED24, NR1D1, ORMDL3, PGAP3, PNMT, PPP1R1B, PSMD3, STAC2, STARD3, TCAP	ERBB2, FBXL20, GRB7, GSDMA, GSDMB, IKZF3, MED1, MED24, NEUROD2, ORMDL3, PGAP3, PNMT, PPP1R1B, SNORD124, STARD3, TCAP	-
588	rs12942352	17	37648140	CDK12, MED1, FBXL20	0, 40601, 89364	-	CDK12, CSF3, ERBB2, FBXL20, GSDMA, GSDMB, IKZF3, MED1, NR1D1, ORMDL3, PGAP3, PNMT, PPP1R1B, PSMD3, STAC2, STARD3, TCAP	ERBB2, FBXL20, GRB7, GSDMA, GSDMB, IKZF3, MED1, MED24, NEUROD2, ORMDL3, PGAP3, PNMT, PPP1R1B, SNORD124, STARD3, TCAP	-
589	rs3859192	17	38128648	GSDMA, PSMD3, LRRC3C	0, 8402, 27648	rs56030650 (missense variant; GSDMA)	FBXL20, GSDMA, GSDMB, IKZF3, LRRC3C, MED1, MED24, MSL1, ORMDL3, PGAP3, PSMD3, SMARCE1, STARD3, THRA, ZPBP2	CSF3, ERBB2, GRB7, GSDMA, GSDMB, IKZF3, MED1, MED24, ORMDL3, PGAP3, PNMT, PPP1R1B, SNORD124, STARD3, THRA, ZPBP2	-
590	rs9915252	17	38145088	PSMD3, GSDMA, CSF3	0, 11069, 26526	-	CASC3, CDK12, GSDMA, GSDMB, IKZF3, KRT10, MED24, MSL1, ORMDL3, PSMD3, THRA, ZPBP2	CSF3, GSDMA, GSDMB, IKZF3, MED24, ORMDL3, PGAP3, PPP1R1B, RAPGEFL1, SNORD124, STARD3, THRA	-
591	rs9894188	17	46044031	CDK5RAP3, PRR15L, PNPO	1145, 8787, 18377	-	CBX1, CDK5RAP3, COPZ2, EFCAB13, EFCAB13-DT, HOXB-AS1, HOXB2, HOXB3, HOXB4, LRRC46, MRPL10, MRPL45P2, NFE2L1, NFE2L1-DT, NPEPPS, OSBPL7, PNPO, PRR15L, SCRN2, SKAP1, SNX11, SP2, SP2-AS1, SP6, TBKBP1	CBX1, CDK5RAP3, COPZ2, HOXB1, HOXB2, HOXB3, LRRC46, MIR10A, MIR152, MIR196A1, MRPL10, NFE2L1, PRR15L, SKAP1, SP2, SP6	-
592	rs198534	17	48627079	SPATA20, EPN3, CACNA1G	0, 5968, 11350	-	ABCC3, ACSF2, EPN3, MYCBPAP, RSAD1, SPATA20, XYLT2	CACNA1G, EPN3, MYCBPAP, SPATA20	-
593	rs7224691	17	48717082	ABCC3, CACNA1G, ANKRD40	0, 12247, 53469	-	-	ANKRD40CL	-
594	rs535971540	17	61817419	STRADA, CCDC47, DDX42	0, 5191, 33544	-	-	-	-
595	rs564456411	17	71117604	SLC39A11, SSTR2, COG1	28753, 43547, 71525	-	-	-	-
596	rs4789529	17	76078288	TNRC6C, TMC6, TMC8	0, 28251, 48563	-	TMC6	TNRC6C	-
597	rs4082919	17	76377482	PGS1, SOCS3, DNAH17	0, 21324, 42296	-	PGS1	DNAH17, PGS1, SOCS3	-
598	rs185446748	17	77443800	RBFOX3, ENPP7, CBX2	0, 260881, 308131	-	-	-	-
599	rs55671960	17	79936986	ASPSCR1, NOTUM, MYADML2	0, 17270, 31877	-	ASPSCR1, CCDC57, CSNK1D, DCXR, FASN, LRRC45, P4HB, PPP1R27, SLC16A3	-	-
600	rs193096731	18	708202	ENOSF1, YES1, TYMS	0, 13386, 34624	-	-	-	-
601	rs141192579	18	5359326	EPB41L3, ZBTB14, AKAIN1	33057, 62274, 161824	-	-	-	-
602	rs758180616	18	7724153	PTPRM, LRRC30	0, 492108	-	-	-	-
603	rs29183	18	9970956	VAPA, TXNDC2, RAB31	10938, 81684, 108408	-	VAPA	VAPA	-
604	rs4505433	18	19286601	MIB1, ABHD3, SNRPD1	0, 1835, 76184	-	ABHD3, ESCO1, GREB1L, MIB1, SNRPD1	ABHD3, MIR320C1, SNRPD1	-
605	rs534207536	18	26004802	CDH2	247392	-	-	-	-
606	rs77960347	18	47109955	LIPG, RPL17, C18orf32	0, 91049, 96333	rs77960347 (missense variant; LIPG)	-	-	-
607	rs7241596	18	47138066	LIPG, RPL17, C18orf32	18794, 119160, 124444	-	LIPG, RPL17	C18orf32	-
608	rs4939883	18	47167214	LIPG, ACAA2, RPL17	47942, 142655, 148308	-	ACAA2, LIPG, RPL17	C18orf32, LIPG	-
609	rs1943981	18	47169815	LIPG, ACAA2, RPL17	50543, 140054, 150909	-	-	-	-
610	rs117907023	18	47337483	ACAA2, MYO5B, LIPG	0, 11700, 218211	-	-	-	-
611	rs140780767	18	55262046	NARS1, FECH, ATP8B1	5842, 8042, 51612	-	FECH	-	-
612	rs11543269	18	55313997	ATP8B1, NARS1, FECH	0, 24552, 59993	rs12968116 (missense variant; ATP8B1)	ATP8B1, NARS1	NARS1	-
613	rs8097764	18	55317896	ATP8B1, NARS1, FECH	0, 28451, 63892	-	ATP8B1, NARS1	NARS1	-
614	rs62100612	18	71594287	FBXO15, TIMM21, CYB5A	146301, 221459, 326243	-	-	-	-
615	rs1790819	18	71927892	CYB5A, C18orf63, TIMM21	0, 55156, 101695	-	CYB5A	-	-
616	rs140379713	18	77180077	NFATC1, ATP9B, CTDP1	0, 41794, 259724	-	-	-	-
617	rs192830954	18	78015464	PARD6G, ADNP2, RBFA	10035, 110058, 209067	-	-	-	-
618	rs12973948	19	1005531	GRIN3B, TMEM259, WDR18	0, 4116, 10962	rs2240158 (missense variant; GRIN3B)	ABCA7, CFD, CNN2, GPX4, GRIN3B, TMEM259, WDR18	-	-
619	rs8100672	19	1021637	TMEM259, CNN2, GRIN3B	520, 4661, 11906	-	ABCA7, CFD, CNN2, GPX4, GRIN3B, RNU6-2, WDR18	-	-
620	rs34938141	19	1023597	TMEM259, CNN2, GRIN3B	2480, 2701, 13866	-	ABCA7, ARHGAP45, CNN2	-	-
621	rs10419072	19	1030766	CNN2, ABCA7, TMEM259	0, 9336, 9649	rs13345579 (missense variant; TMEM259)	ABCA7, CNN2, GPX4, GRIN3B, KISS1R, POLR2E, TMEM259, WDR18	-	-
622	rs10401325	19	1032369	CNN2, ABCA7, TMEM259	0, 7733, 11252	-	ABCA7, ARHGAP45, CNN2, GPX4, GRIN3B, HCN2, MED16, POLR2E, WDR18	-	-
623	rs72618590	19	1037941	CNN2, ABCA7, TMEM259	0, 2161, 16824	-	ARHGAP45, CNN2, MED16, TMEM259	-	-
624	rs3752240	19	1051214	ABCA7, CNN2, ARHGAP45	0, 12146, 14708	-	ABCA7, ARHGAP45, CNN2, GPX4, GRIN3B, POLR2E, TMEM259, WDR18	-	-
625	rs3752246	19	1056492	ABCA7, ARHGAP45, CNN2	0, 9430, 17424	rs3752246 (missense variant; ABCA7)	ABCA7, ARHGAP45, GRIN3B, POLR2E, WDR18	ABCA7, ARHGAP45, GPX4	-
626	rs12610818	19	1074064	ARHGAP45, ABCA7, POLR2E	0, 8493, 12530	-	ABCA7, POLR2E	-	-
627	rs41563717	19	1089406	POLR2E, ARHGAP45, GPX4	0, 2779, 14530	-	ABCA7, ARHGAP45, GPX4	-	-
628	rs10426326	19	1092530	POLR2E, ARHGAP45, GPX4	0, 5903, 11406	-	GPX4, POLR2E, WDR18	-	-
629	rs117184611	19	1097092	POLR2E, GPX4, ARHGAP45	1494, 6844, 10465	-	ABCA7, ARHGAP45, GPX4, POLR2E	-	-
630	rs36207878	19	1103612	GPX4, SBNO2, POLR2E	324, 4024, 8014	-	GPX4, GRIN3B	-	-
631	rs2003933	19	8231907	FBN3, CERS4, CCL25	17177, 39713, 104373	-	CD320, CERS4, TIMM44	-	-
632	rs74565750	19	8238274	FBN3, CERS4, CCL25	23544, 33346, 110740	-	CD320, CERS4	-	-
633	rs143726810	19	8263102	CERS4, FBN3, CD320	8518, 48372, 103909	-	CERS4	-	-
634	rs12327692	19	8264351	CERS4, FBN3, CD320	7269, 49621, 102660	-	CD320, CERS4	-	-
635	rs62126382	19	8272916	CERS4, FBN3, CD320	0, 58186, 94095	-	CD320, CERS4	-	-
636	rs7259572	19	8291672	CERS4, CD320, FBN3	0, 75339, 76942	-	CERS4	-	-
637	rs11669485	19	8300805	CERS4, CD320, NDUFA7	0, 66206, 72685	-	CD320, CERS4, EVI5L, NDUFA7	-	-
638	rs148417916	19	8322733	CERS4, CD320, NDUFA7	0, 44278, 50757	-	CD320, CERS4, NDUFA7	-	-
639	rs115654697	19	8329039	CERS4, CD320, NDUFA7	1734, 37972, 44451	rs17159388 (missense variant; CERS4)	CD320, CERS4	-	-
640	rs191806264	19	8798634	ACTL9, OR2Z1, NFILZ	9117, 42682, 50531	-	-	-	-
641	rs142158911	19	11190534	LDLR, SMARCA4, SPC24	9504, 14463, 51662	-	ACP5, ICAM1, RGL3, S1PR5, SLC44A2, SMARCA4, TIMM29	-	-
642	rs112552009	19	11193091	LDLR, SMARCA4, SPC24	6947, 17020, 49105	-	ICAM1, RGL3, S1PR5, SLC44A2, SMARCA4, TIMM29	-	-
643	rs72658867	19	11231203	LDLR, SPC24, KANK2	0, 10993, 43740	-	LDLR	-	-
644	rs147992224	19	17705888	UNC13A, COLGALT1, NIBAN3	6249, 11917, 41240	-	-	-	-
645	rs55988241	19	19014248	COPE, CERS1, GDF1	0, 6712, 7343	rs10330 (missense variant; COPE)	COPE, DDX49, HOMER3, HOMER3-AS1, NR2C2AP	-	-
646	rs739846	19	19419071	SUGP1, MAU2, TM6SF2	0, 12419, 34871	rs58542926 (missense variant; TM6SF2)	ATP13A1, BNIP3P9, BORCS8, BORCS8-MEF2B, CERS1, GATAD2A, GMIP, LPAR2, MAU2, RFXANK, SUGP1, TM6SF2, YJEFN3, ZNF486, ZNF506, ZNF682	CILP2, GATAD2A, HAPLN4, MAU2, MEF2B, SUGP1, TM6SF2, YJEFN3	-
647	rs193136116	19	33967513	PEPD, CEBPG, CHST8	0, 93921, 145348	-	-	-	-
648	rs568332546	19	36177105	UPK1A, ZBTB32, COX6B1	7738, 18324, 27342	-	-	-	-
649	rs11881756	19	45220896	CEACAM16, BCL3, CEACAM19	6910, 30066, 33265	-	BCL3, CEACAM19, NECTIN2, PVR	-	-
650	rs2927439	19	45242740	BCL3, CEACAM16, CBLC	8222, 28754, 38386	-	CEACAM19, CEACAM22P, KCNN4	BCL3	-
651	rs12974942	19	45352487	NECTIN2, BCAM, TOMM40	0, 27814, 41339	-	BCAM, NECTIN2	APOC1P1, APOC2	-
652	rs139989004	19	45361769	NECTIN2, TOMM40, BCAM	0, 32057, 37096	-	-	-	-
653	rs6859	19	45382034	NECTIN2, TOMM40, APOE	0, 11792, 26977	-	NECTIN2	NECTIN2	-
654	rs429358	19	45411941	APOE, TOMM40, APOC1	0, 4995, 5563	rs429358 (missense variant; APOE)	APOC1, NECTIN2	APOC1, APOE	-
655	rs7412	19	45412079	APOE, TOMM40, APOC1	0, 5133, 5425	rs7412 (missense variant; APOE)	APOE, NECTIN2	-	APOE
656	rs12721051	19	45422160	APOC1, APOE, TOMM40	0, 9510, 15214	-	APOC1, APOE, NECTIN2	APOE	APOE
657	rs5112	19	45430280	APOC1, APOC4, APOE	7674, 15215, 17630	-	APOC1P1, APOC2, APOC4, APOE	-	-
658	rs5167	19	45448465	APOC4, APOC2, CLPTM1	0, 778, 9377	rs5167 (missense variant; APOC4, APOC4-APOC2)	APOC1, APOC2, APOC4, APOE, CLPTM1, GEMIN7	APOC2, APOC4, CLASRP, CLPTM1, RELB	-
659	rs79890446	19	45723446	EXOC3L2, MARK4, BLOC1S3	0, 0, 38387	-	-	-	-
660	rs60158447	19	46387792	IRF2BP1, MYPOP, FOXA3	0, 5486, 10737	rs60158447 (missense variant; IRF2BP1)	-	-	-
661	rs61751862	19	49132867	SPHK2, DBP, CA11	0, 420, 8332	rs61751862 (missense variant; SPHK2)	-	-	-
662	rs56234781	19	54627462	PRPF31, TFPT, CNOT3	0, 8407, 13982	-	CNOT3, LILRP1, NDUFA3, OSCAR, PRPF31, RPS9, TFPT, TMC4, TSEN34, VSTM1	MBOAT7, NDUFA3, OSCAR, PRPF31, TFPT, TMC4	-
663	rs139659030	19	54661602	LENG1, CNOT3, TMC4	0, 2183, 2244	-	OSCAR, PRPF31, TMC4, TSEN34	-	-
664	rs117643023	19	54670992	TMC4, MBOAT7, LENG1	0, 6115, 7372	-	LILRP1, NDUFA3, OSCAR, PRPF31, RPS9, TFPT, TMC4, TSEN34	-	-
665	rs8736	19	54677189	MBOAT7, TMC4, LENG1	0, 245, 13569	rs641738 (missense variant; TMC4)	CNOT3, DNAAF3, LILRP1, MBOAT7, PRPF31, RPS9, TFPT, TMC4, TSEN34, VSTM1	-	-
666	rs651955	19	54688572	MBOAT7, TSEN34, TMC4	0, 5217, 11628	-	LILRP1, MBOAT7, OSCAR, PRPF31, RPS9, TFPT, TMC4, TSEN34	MBOAT7, NDUFA3, OSCAR, PRPF31, TFPT, TMC4, TSEN34	-
667	rs36625	19	54692523	MBOAT7, TSEN34, RPS9	0, 1266, 12087	-	LILRA6, LILRP1, MBOAT7, TFPT, TMC4, TSEN34	MBOAT7, NDUFA3, OSCAR, PRPF31, TFPT, TMC4, TSEN34	LILRA6
668	rs34172242	19	54700668	TSEN34, RPS9, MBOAT7	3083, 3942, 6935	-	LILRA3, LILRA4, LILRA5, LILRA6, LILRB2, LILRB3, LILRP1, MBOAT7, RPS9, TMC4, TSEN34	MBOAT7, RPS9, TMC4, TSEN34	-
669	rs56154925	19	55737798	TMEM86B, PPP6R1, PTPRH	209, 3350, 16924	-	DNAAF3, HSPBP1, ISOC2, NLRP2, PPP6R1, RDH13, SSC5D, TMEM86B, TNNT1	-	-
670	rs4644955	19	55738634	TMEM86B, PPP6R1, PTPRH	0, 2514, 17760	rs4644955 (missense variant; TMEM86B)	RDH13, TMEM86B	-	-
671	rs227129	20	8433588	PLCB1, TMX4	0, 433112	-	PLCB1	-	-
672	rs764439	20	8438789	PLCB1, TMX4	0, 438313	-	PLCB1	-	-
673	rs184355910	20	8830121	PLCB1, PLCB4	0, 219289	-	-	-	-
674	rs192602178	20	12842031	SPTLC3, ISM1, TASP1	147596, 360387, 404678	-	-	-	-
675	rs73075940	20	12859070	SPTLC3, ISM1, TASP1	130557, 343348, 387639	-	SPTLC3	-	-
676	rs2103823	20	12891079	SPTLC3, ISM1, TASP1	98548, 311339, 355630	-	-	-	-
677	rs3910131	20	12892134	SPTLC3, ISM1, TASP1	97493, 310284, 354575	-	-	-	-
678	rs192194231	20	12900135	SPTLC3, ISM1, TASP1	89492, 302283, 346574	-	-	-	-
679	rs6078818	20	12900950	SPTLC3, ISM1, TASP1	88677, 301468, 345759	-	-	-	-
680	rs113641766	20	12902075	SPTLC3, ISM1, TASP1	87552, 300343, 344634	-	-	-	-
681	rs636072	20	12903096	SPTLC3, ISM1, TASP1	86531, 299322, 343613	-	SPTLC3	-	-
682	rs165553	20	12904143	SPTLC3, ISM1, TASP1	85484, 298275, 342566	-	SPTLC3	-	-
683	rs3903707	20	12912956	SPTLC3, ISM1, TASP1	76671, 289462, 333753	-	-	-	-
684	rs80252621	20	12920614	SPTLC3, ISM1, TASP1	69013, 281804, 326095	-	-	-	-
685	rs6078838	20	12930201	SPTLC3, ISM1, TASP1	59426, 272217, 316508	-	LINC01723, SPTLC3	SPTLC3	-
686	rs74614313	20	12936619	SPTLC3, ISM1, TASP1	53008, 265799, 310090	-	ISM1, SPTLC3	-	-
687	rs117676193	20	12948775	SPTLC3, ISM1, TASP1	40852, 253643, 297934	-	-	-	-
688	rs62201686	20	12954620	SPTLC3, ISM1, TASP1	35007, 247798, 292089	-	SPTLC3	-	-
689	rs1321940	20	12959885	SPTLC3, ISM1, TASP1	29742, 242533, 286824	-	ISM1, SPTLC3	-	-
690	rs364585	20	12962718	SPTLC3, ISM1, TASP1	26909, 239700, 283991	-	SPTLC3	-	-
691	rs139483307	20	12975980	SPTLC3, ISM1, TASP1	13647, 226438, 270729	-	-	-	-
692	rs6074541	20	12978517	SPTLC3, ISM1, TASP1	11110, 223901, 268192	-	SPTLC3	SPTLC3	-
693	rs17812036	20	12979690	SPTLC3, ISM1, TASP1	9937, 222728, 267019	-	SPTLC3	SPTLC3	-
694	rs77229235	20	12981207	SPTLC3, ISM1, TASP1	8420, 221211, 265502	-	-	-	-
695	rs57362538	20	13008817	SPTLC3, ISM1, TASP1	0, 193601, 237892	-	SPTLC3	SPTLC3	-
696	rs6041782	20	13015923	SPTLC3, ISM1, TASP1	0, 186495, 230786	-	ISM1, SPTLC3	SPTLC3	-
697	rs145071947	20	13016475	SPTLC3, ISM1, TASP1	0, 185943, 230234	-	-	-	-
698	rs7509392	20	13069558	SPTLC3, ISM1, TASP1	0, 132860, 177151	-	SPTLC3	-	-
699	rs12479691	20	13082473	SPTLC3, ISM1, TASP1	0, 119945, 164236	-	ISM1	-	-
700	rs6078938	20	13134768	SPTLC3, ISM1, TASP1	0, 67650, 111941	-	-	ISM1	-
701	rs76561844	20	13247799	ISM1, TASP1, SPTLC3	0, 0, 100388	-	-	-	-
702	rs6138379	20	24789626	CST7, SYNDIG1, APMAP	140240, 142374, 153935	-	APMAP, ENTPD6	APMAP, CST7	-
703	rs4815400	20	25292560	ABHD12, PYGB, ENTPD6	0, 13910, 85195	rs1046073 (splice donor variant, intron variant; ABHD12), rs6076347 (missense variant; GINS1)	ABHD12, ACSS1, APMAP, BSNDP2, CST7, ENTPD6, FAM182A, FAM182B, GINS1, NANP, NINL, PPIAP2, PYGB, VN1R108P, ZNF337, ZNF337-AS1	CST7, ENTPD6, GINS1, MIR663A, NANP, NINL, PYGB, VSX1, ZNF337	-
704	rs181924451	20	49970758	NFATC2, ATP9A, KCNG1	32736, 242295, 331092	-	-	-	-
705	rs115805001	20	54263830	CBLN4	308666	-	-	-	-
706	rs139016667	20	56374946	PMEPA1, ZBP1, PCK1	88354, 179314, 233433	-	-	-	-
707	rs189451142	20	58453674	SYCP2, PHACTR3, FAM217B	0, 30908, 55145	-	-	-	-
708	rs12185841	21	23303509	NCAM2	387859	-	-	-	-
709	rs8128533	21	27923508	CYYR1, ADAMTS1, ADAMTS5	0, 284558, 366723	-	CYYR1	CYYR1	-
710	rs184748	21	28762145	ADAMTS5	423313	-	-	-	-
711	rs532950652	21	45031242	HSF2BP, H2BS1, RRP1B	0, 45713, 48187	-	-	-	-
712	rs915775	21	45598522	GATD3, ICOSLG, PWP2	32917, 44352, 47459	-	CFAP410, GATD3, ICOSLG, LINC01678, PDXK, TRAPPC10	AIRE, GATD3	-
713	rs2267158	22	30950360	GAL3ST1, SEC14L6, PES1	262, 7691, 22252	-	CASTOR1, DUSP18, MTFP1, RNF215, SEC14L3, SEC14L4, SEC14L6, TCN2	OSBP2, PES1, RNF215, SEC14L2, SEC14L4, SLC35E4, TCN2	-
714	rs2267161	22	30953295	GAL3ST1, SEC14L6, PES1	0, 10626, 19317	rs2267161 (missense variant; GAL3ST1)	CASTOR1, DUSP18, MTFP1, PES1, RNF215, SEC14L3, SEC14L4, SEC14L6, SF3A1, SLC35E4, TCN2	OSBP2, PES1, RNF215, SEC14L4, SLC35E4, TCN2	-
715	rs42937	22	30962886	GAL3ST1, PES1, SEC14L6	0, 9726, 20217	-	DUSP18, GAL3ST1, PES1, SEC14L2, SEC14L4, SEC14L6, SF3A1, SLC35E4, TCN2	DUSP18, OSBP2, PES1, SLC35E4, TCN2	-
716	rs34779325	22	31064736	SLC35E4, DUSP18, OSBP2	0, 859, 25033	-	DUSP18, MORC2, MORC2-AS1, OSBP2, PES1, RNF185, SF3A1, SLC35E4, TCN2	DUSP18, OSBP2, PES1, RNF215, SLC35E4, TCN2	-
717	rs149772276	22	34996898	ISX	465231	-	-	-	-
718	22:36003709_A_C	22	36003709	MB, APOL6, RASD2	0, 40733, 53661	-	-	-	-
719	rs2142828	22	42874954	RRP7A, NFAM1, SERHL2	31020, 46553, 74669	-	-	-	-
720	rs137027	22	42958685	SERHL2, POLDIP3, RRP7A	0, 21042, 42877	-	A4GALT, CYB5R3, POLDIP3, RNU12, RRP7A, RRP7BP, SERHL2	-	-
721	rs137115	22	43011403	POLDIP3, CYB5R3, ATP5MGL	435, 2443, 24406	-	A4GALT, CYB5R3, POLDIP3, RNU12, RRP7A, RRP7BP, SERHL2	A4GALT, ATP5MGL, CYB5R3, POLDIP3, RRP7BP, SERHL, SERHL2	-
722	rs2071846	22	43023939	CYB5R3, ATP5MGL, POLDIP3	0, 11870, 12971	-	A4GALT, CYB5R3, SERHL2, TTLL12	ATP5MGL, CYB5R3, RRP7BP, SERHL, SERHL2, TTLL1	-
723	rs137139	22	43024410	CYB5R3, ATP5MGL, POLDIP3	0, 11399, 13442	-	A4GALT, CYB5R3, TTLL12	ATP5MGL, CYB5R3, SERHL2	-
724	rs135091	22	43062340	CYB5R3, ATP5MGL, A4GALT	16766, 25733, 25787	-	A4GALT, CYB5R3, RRP7A, RRP7BP, SERHL2	A4GALT, ATP5MGL, CYB5R3, SERHL2	-
725	rs130390	22	43083155	A4GALT, CYB5R3, ATP5MGL	4972, 37581, 46548	-	A4GALT, ARFGAP3, CYB5R3, POLDIP3, RRP7A, RRP7BP, SERHL	A4GALT, ATP5MGL, CYB5R3, SERHL2	-
726	rs41277501	22	43093189	A4GALT, CYB5R3, ATP5MGL	0, 47615, 56582	-	A4GALT, ARFGAP3, CYB5R3, NDUFA6, POLDIP3, RRP7A, RRP7BP, SERHL2, TSPO	A4GALT, ATP5MGL, CYB5R3, RRP7BP, SERHL, SERHL2	-
727	rs28916570	22	43094932	A4GALT, CYB5R3, ATP5MGL	0, 49358, 58325	-	A4GALT, CYB5R3, NDUFA6, SERHL2, TSPO	A4GALT, ATP5MGL, CYB5R3, RRP7BP, SERHL, SERHL2	-
728	rs28916569	22	43094945	A4GALT, CYB5R3, ATP5MGL	0, 49371, 58338	-	-	-	-
729	rs5758886	22	43106806	A4GALT, CYB5R3, ATP5MGL	0, 61232, 70199	-	A4GALT, ARFGAP3, CYB5R3, RRP7BP, TSPO, TTLL1	A4GALT, ATP5MGL, CYB5R3	-
730	rs28910284	22	43116989	A4GALT, CYB5R3, ARFGAP3	0, 71415, 75519	-	A4GALT, ARFGAP3, CYB5R3, NAGA, PACSIN2, RRP7A, RRP7BP	A4GALT, ATP5MGL, CYB5R3, PACSIN2, POLDIP3	-
731	rs12628551	22	43128596	A4GALT, ARFGAP3, CYB5R3	11292, 63912, 83022	-	A4GALT, RRP7BP, TSPO	A4GALT, ATP5MGL, CYB5R3	-
732	rs77347709	22	43148076	A4GALT, ARFGAP3, PACSIN2	30772, 44432, 83342	-	A4GALT, CYB5R3, PACSIN2, TTLL12	A4GALT, CYB5R3	-
733	rs7289099	22	43155392	ARFGAP3, A4GALT, PACSIN2	37116, 38088, 76026	-	A4GALT, CYB5R3, RRP7A	A4GALT	-
734	rs2064463	22	43162411	ARFGAP3, A4GALT, PACSIN2	30097, 45107, 69007	-	A4GALT, SERHL2, TTLL12	TTLL1	-
735	rs8140109	22	43164431	ARFGAP3, A4GALT, PACSIN2	28077, 47127, 66987	-	A4GALT, TTLL12	TTLL1	-
736	rs3747207	22	44324855	PNPLA3, SAMM50, PNPLA5	0, 26446, 36962	rs738409 (missense variant; PNPLA3)	PNPLA3, SAMM50	PNPLA3	-
737	rs2076711	22	47064837	GRAMD4, CERK, TBC1D22A	0, 15471, 93681	-	CERK, GRAMD4	CERK, GRAMD4	-
