# Supplementary material for: Comprehensive genetic analysis of the human lipidome identifies loci associated with lipid homeostasis with links to coronary artery disease
Source: Nat Commun. 2022 Jun 6;13:3124. doi: 10.1038/s41467-022-30875-7 (PMC9170690; doi:10.1038/s41467-022-30875-7)
Supplement: Supplementary file 14 — Supplementary Dataset 12 [file 41467_2022_30875_MOESM14_ESM.xlsx]

## Sheet: Supp Data 12
Supplementary Data 12: Biological knowledge-based prioritization of candidate genes
#	rsID (if available)	Chromosome	Position (hg19)	Protein-coding genes within 500-Kb from lead SNP	Local protein-coding genes implicated in lipid-related phenotypes
					GO	KEGG	MGI	orphanet	reactome	LMPD	SwissLipids
1	rs350163	1	4567158	AJAP1	-	-	-	-	-	-	-
2	rs41269433	1	15578513	AGMAT, CASP9, CELA2A, CELA2B, CTRC, DDI2, DNAJC16, EFHD2, FHAD1, KAZN, PLEKHM2, RSC1A1, SLC25A34, TMEM51, TMEM82	CTRC	AGMAT	-	-	CTRC, AGMAT, RSC1A1	-	-
3	rs588485	1	20916444	CAMK2N1, CDA, DDOST, EIF4G3, FAM43B, HP1BP3, KIF17, MUL1, PINK1, PLA2G2C, PLA2G2D, PLA2G2F, PLA2G5, SH2D5, UBXN10, VWA5B1	PLA2G5, PLA2G2D, PINK1	PLA2G5, PLA2G2D, PLA2G2F, PLA2G2C, CDA, DDOST	-	DDOST	PLA2G5, PLA2G2D, PLA2G2F, CDA	PLA2G5, PLA2G2D, PLA2G2F, PLA2G2C, DDOST	PLA2G5, PLA2G2D, PLA2G2F
4	rs570398878	1	25798891	AUNIP, LDLRAP1, MACO1, MAN1C1, MTFR1L, PAFAH2, PAQR7, RHCE, RHD, RSRP1, SELENON, STMN1, SYF2, TMEM50A	LDLRAP1, PAFAH2	MAN1C1, PAFAH2	SELENON	LDLRAP1	LDLRAP1	LDLRAP1, PAQR7, PAFAH2	-
5	rs147786113	1	35467083	DLGAP3, GJA4, GJB3, GJB4, GJB5, KIAA0319L, SFPQ, SMIM12, TMEM35B, ZMYM1, ZMYM4, ZMYM6	-	-	-	-	-	-	-
6	rs147488871	1	39487124	AKIRIN1, BMP8A, GJA9, KIAA0754, MACF1, MYCBP, NDUFS5, RHBDL2, RRAGC	-	NDUFS5	-	-	NDUFS5	-	-
7	rs145848019	1	39576993	AKIRIN1, BMP8A, GJA9, KIAA0754, MACF1, MYCBP, NDUFS5, PABPC4, RHBDL2, RRAGC	-	NDUFS5	-	-	NDUFS5	-	-
8	rs11591147	1	55505647	ACOT11, BSND, DHCR24, FAM151A, LEXM, MROH7, PARS2, PCSK9, TMEM61, TTC4, TTC22, USP24	ACOT11, PCSK9	DHCR24	-	DHCR24, PCSK9	ACOT11, DHCR24, PCSK9	ACOT11, DHCR24	ACOT11, DHCR24
9	rs4264033	1	56416738	-	-	-	-	-	-	-	-
10	rs139766302	1	56745083	FYB2, PLPP3, PRKAA2	PLPP3	PLPP3	PRKAA2	-	PLPP3, PRKAA2	PLPP3	PLPP3
11	rs114528688	1	60313461	C1orf87, CYP2J2, FGGY, HOOK1	FGGY, CYP2J2	CYP2J2	-	-	CYP2J2	CYP2J2	CYP2J2
12	rs6659654	1	62127290	NFIA, PATJ, TM2D1	-	-	-	-	-	-	-
13	rs10889348	1	63078222	ANGPTL3, ATG4C, DOCK7, KANK4, L1TD1, PATJ, USP1	ANGPTL3	-	USP1, ANGPTL3	-	ANGPTL3	ANGPTL3	-
14	rs1168099	1	63122859	ANGPTL3, ATG4C, DOCK7, KANK4, L1TD1, PATJ, USP1	ANGPTL3	-	USP1, ANGPTL3	-	ANGPTL3	ANGPTL3	-
15	1:83924716_A_G	1	83924716	TTLL7	-	-	-	-	-	-	-
16	rs72685533	1	105690865	-	-	-	-	-	-	-	-
17	rs61813358	1	106069244	-	-	-	-	-	-	-	-
18	rs140406397	1	109697755	AKNAD1, AMIGO1, AMPD2, ATXN7L2, C1orf194, CELSR2, CLCC1, CYB561D1, ELAPOR1, FNDC7, GNAI3, GNAT2, GPR61, GPSM2, HENMT1, MYBPHL, PRPF38B, PSMA5, PSRC1, SARS1, SORT1, STXBP3, SYPL2, TAF13, TMEM167B, WDR47	HENMT1, SARS1, PSMA5, GNAI3, AMPD2	AMPD2	-	-	SARS1, PSMA5, AMPD2	-	-
19	rs660240	1	109817838	AKNAD1, AMIGO1, AMPD2, ATXN7L2, C1orf194, CELSR2, CLCC1, CYB561D1, ELAPOR1, EPS8L3, GNAI3, GNAT2, GPR61, GPSM2, GSTM1, GSTM2, GSTM3, GSTM4, GSTM5, MYBPHL, PSMA5, PSRC1, SARS1, SORT1, STXBP3, SYPL2, TAF13, TMEM167B, WDR47	SARS1, PSMA5, GNAI3, AMPD2, GSTM4, GSTM2, GSTM1, GSTM5, GSTM3	AMPD2	-	-	SARS1, PSMA5, AMPD2, GSTM4, GSTM2, GSTM1, GSTM5, GSTM3	-	GSTM4, GSTM2, GSTM1
20	rs113210216	1	116477981	ATP1A1, CASQ2, MAB21L3, NHLH2, SLC22A15, VANGL1	-	-	-	-	-	-	-
21	rs4970966	1	150584103	ADAMTSL4, ANP32E, ANXA9, APH1A, ARNT, BNIPL, C1orf54, C1orf56, CA14, CDC42SE1, CERS2, CIART, CTSK, CTSS, ECM1, ENSA, GABPB2, GOLPH3L, HORMAD1, MCL1, MINDY1, MLLT11, PLEKHO1, PRPF3, PRUNE1, RPRD2, SETDB1, TARS2, VPS45	-	CERS2	HORMAD1, CTSS	TARS2, CTSK	CA14, ARNT, CERS2	CERS2, ANXA9	CERS2
22	rs28415528	1	151879761	C2CD4D, CELF3, CGN, FLG, FLG2, HRNR, LINGO4, MRPL9, OAZ3, POGZ, RIIAD1, RORC, RPTN, S100A10, S100A11, SNX27, TCHH, TCHHL1, TDRKH, THEM4, THEM5, TUFT1	OAZ3, TDRKH, RORC, THEM5, THEM4	-	TDRKH, S100A10	-	OAZ3, THEM5, THEM4	-	THEM5, THEM4
23	rs180672047	1	165062678	LMX1A, LRRC52, PBX1, RXRG	-	-	PBX1	-	-	RXRG	-
24	rs9988641	1	175426557	CACYBP, COP1, KIAA0040, MRPS14, RABGAP1L, TNN, TNR	-	-	-	-	-	-	-
25	rs12759961	1	177794283	RASAL2, SEC16B	-	-	-	-	-	-	-
26	rs10753192	1	179329899	ABL2, ANGPTL1, AXDND1, FAM20B, FAM163A, NPHS2, RALGPS2, SOAT1, TDRD5, TOR1AIP2, TOR3A	SOAT1	-	-	-	SOAT1	SOAT1	SOAT1
27	rs145594572	1	191194544	-	-	-	-	-	-	-	-
28	rs61820518	1	191460259	-	-	-	-	-	-	-	-
29	rs239993	1	201698043	ARL8A, CSRP1, ELF3, GPR37L1, IGFN1, IPO9, LAD1, LGR6, LMOD1, NAV1, PHLDA3, PKP1, PTPN7, RNPEP, SHISA4, TIMM17A, TNNI1, TNNT2	-	-	-	-	-	-	-
30	rs190468921	1	202417053	ADIPOR1, ARL8A, ELF3, GPR37L1, KDM5B, KLHL12, LGR6, PPP1R12B, PTPN7, RABIF, RNPEP, SYT2, TIMM17A, UBE2T	ADIPOR1	-	ADIPOR1	-	ADIPOR1	ADIPOR1	-
31	rs747108560	1	213899087	PROX1, RPS6KC1	-	-	-	-	-	-	-
32	rs192227734	1	216437565	ESRRG, USH2A	-	-	-	-	-	-	-
33	rs7520956	1	224341924	CAPN2, CAPN8, CNIH3, CNIH4, DEGS1, FBXO28, NVL, TP53BP2, WDR26	-	DEGS1	-	-	DEGS1	DEGS1	DEGS1
34	rs12756984	1	224396580	CAPN2, CNIH3, CNIH4, DEGS1, FBXO28, NVL, TP53BP2, WDR26	-	DEGS1	-	-	DEGS1	DEGS1	DEGS1
35	rs184584475	1	225961361	ACBD3, DNAH14, ENAH, EPHX1, H3-3A, LBR, LEFTY1, LEFTY2, LIN9, MIXL1, PYCR2, SDE2, SRP9, TMEM63A	EPHX1, H3-3A	PYCR2	-	LBR, EPHX1	LBR, EPHX1, PYCR2	ACBD3	LBR, EPHX1
36	rs4631704	1	230293530	COG2, GALNT2, PGBD5, URB2	-	GALNT2	-	COG2	-	-	-
37	rs2281721	1	230297136	COG2, GALNT2, PGBD5	-	GALNT2	-	COG2	-	-	-
38	rs548214969	1	231134216	AGT, ARV1, C1orf131, C1orf198, CAPN9, COG2, EGLN1, EXOC8, FAM89A, GNPAT, SPRTN, TRIM67, TTC13	AGT, ARV1	-	SPRTN	COG2, GNPAT	AGT, ARV1, GNPAT	GNPAT	GNPAT
39	rs571428804	2	5676458	SOX11	-	-	-	-	-	-	-
40	rs190031188	2	9235128	ADAM17, ASAP2, CPSF3, IAH1, ID2, ITGB1BP1, KIDINS220, MBOAT2, YWHAQ	ID2	MBOAT2	YWHAQ	-	MBOAT2	MBOAT2	MBOAT2
41	rs147203008	2	12364025	LPIN1, TRIB2	-	LPIN1	LPIN1	LPIN1	LPIN1	-	LPIN1
42	rs478588	2	21297149	APOB, GDF7, HS1BP3, LDAH, TDRD15	APOB	-	-	APOB	APOB	APOB	-
43	rs2681026	2	23241383	KLHL29	-	-	-	-	-	-	-
44	rs72794293	2	23898149	ATAD2B, FAM228A, FAM228B, FKBP1B, KLHL29, MFSD2B, PFN4, SF3B6, TP53I3, UBXN2A, WDCP	TP53I3	-	-	-	-	-	-
45	2:25947107_C_T	2	25947107	ASXL2, DNMT3A, DTNB, GAREM2, HADHA, KIF3C, RAB10	DNMT3A	DNMT3A, HADHA	-	HADHA	HADHA	HADHA	HADHA
46	rs1260326	2	27730940	ABHD1, AGBL5, ATRAID, BABAM2, C2orf16, CAD, CCDC121, CGREF1, DNAJC5G, EIF2B4, EMILIN1, FNDC4, GCKR, GPN1, GTF3C2, IFT172, KHK, KRTCAP3, MAPRE3, MPV17, MRPL33, NRBP1, OST4, PPM1G, PREB, PRR30, RBKS, SLC4A1AP, SLC5A6, SLC30A3, SNX17, SUPT7L, TCF23, TMEM214, TRIM54, UCN, ZNF512, ZNF513	SLC5A6, CAD, MPV17, EIF2B4, GCKR	KHK, CAD	GCKR	KHK, CAD, MPV17	KHK, SLC5A6, CAD, GCKR	ATRAID	-
47	rs780093	2	27742603	ABHD1, AGBL5, ATRAID, BABAM2, C2orf16, CAD, CCDC121, CGREF1, DNAJC5G, EIF2B4, EMILIN1, FNDC4, GCKR, GPN1, GTF3C2, IFT172, KHK, KRTCAP3, MAPRE3, MPV17, MRPL33, NRBP1, OST4, PPM1G, PREB, PRR30, RBKS, SLC4A1AP, SLC5A6, SLC30A3, SNX17, SUPT7L, TCF23, TMEM214, TRIM54, UCN, ZNF512, ZNF513	SLC5A6, CAD, MPV17, EIF2B4, GCKR	KHK, CAD	GCKR	KHK, CAD, MPV17	KHK, SLC5A6, CAD, GCKR	ATRAID	-
48	rs574403786	2	35782392	-	-	-	-	-	-	-	-
49	rs188768945	2	38428310	ATL2, CDC42EP3, CYP1B1, GALM, HNRNPLL, RMDN2	CYP1B1, GALM	GALM	-	-	CYP1B1	-	CYP1B1
50	rs189909984	2	42332914	COX7A2L, EML4, KCNG3, MTA3, PKDCC	-	-	-	-	COX7A2L	-	-
51	rs6544713	2	44073881	ABCG5, ABCG8, C1GALT1C1L, DYNC2LI1, LRPPRC, PLEKHH2, PPM1B, PREPL, SLC3A1, THADA	SLC3A1	-	ABCG5	ABCG5, ABCG8, LRPPRC, PPM1B, SLC3A1, PREPL	ABCG5, ABCG8, LRPPRC	-	-
52	rs192162433	2	45749972	PRKCE, SRBD1	SRBD1	-	-	-	-	PRKCE	-
53	rs17035560	2	46970887	ATP6V1E2, CALM2, CRIPT, EPAS1, MCFD2, PIGF, RHOQ, SOCS5, STPG4, TMEM247, TTC7A	EPAS1, RHOQ, CALM2	ATP6V1E2, PIGF	-	-	-	PIGF	-
54	rs10165893	2	47845751	CALM2, EPCAM, FBXO11, KCNK12, MSH2, MSH6, STPG4	CALM2	-	MSH2	-	-	-	-
55	rs2696159	2	49569434	FSHR	-	-	FSHR	-	-	-	-
56	rs72892981	2	52735590	-	-	-	-	-	-	-	-
57	rs149852572	2	73505422	ALMS1, CCT7, DUSP11, EGR4, EMX1, EXOC6B, FBXO41, NAT8, NAT8B, NOTO, PRADC1, RAB11FIP5, SFXN5, SMYD5, SPR, TPRKB	NAT8, NAT8B, DUSP11	SPR	-	SPR	SPR	-	-
58	rs11694145	2	86075582	ATOH8, C2orf68, CAPG, ELMOD3, GGCX, GNLY, IMMT, MAT2A, MRPL35, POLR1A, PTCD3, REEP1, RETSAT, RNF181, SFTPB, SH2D6, ST3GAL5, TMEM150A, USP39, VAMP5, VAMP8	RETSAT, MAT2A, SFTPB, ST3GAL5	MAT2A, ST3GAL5, POLR1A	RETSAT, VAMP8	GGCX, ST3GAL5	MAT2A	RETSAT, SFTPB, ST3GAL5	ST3GAL5
59	rs3770093	2	86089673	ATOH8, C2orf68, CAPG, ELMOD3, GGCX, GNLY, IMMT, MAT2A, MRPL35, POLR1A, PTCD3, REEP1, RNF181, SFTPB, SH2D6, ST3GAL5, TMEM150A, USP39, VAMP5, VAMP8	MAT2A, SFTPB, ST3GAL5	MAT2A, ST3GAL5, POLR1A	VAMP8	GGCX, ST3GAL5	MAT2A	SFTPB, ST3GAL5	ST3GAL5
60	rs11689401	2	86167678	ATOH8, C2orf68, GGCX, GNLY, IMMT, MAT2A, MRPL35, POLR1A, PTCD3, REEP1, RNF181, SFTPB, ST3GAL5, TMEM150A, USP39, VAMP5, VAMP8	MAT2A, SFTPB, ST3GAL5	MAT2A, ST3GAL5, POLR1A	VAMP8	GGCX, ST3GAL5	MAT2A	SFTPB, ST3GAL5	ST3GAL5
61	rs575488433	2	99547092	C2orf15, COA5, CRACDL, EIF5B, INPP4A, LIPT1, LYG1, LYG2, MGAT4A, MITD1, MRPL30, REV1, TSGA10, TXNDC9, UNC50	INPP4A, LIPT1	INPP4A, MGAT4A, LIPT1	-	COA5, LIPT1	INPP4A, LIPT1	INPP4A, LIPT1	INPP4A
62	rs72963097	2	117043172	DPP10	-	-	-	-	-	-	-
63	rs147159842	2	130466259	CCDC74B, MZT2B, POTEF, RAB6C, SMPD4, TUBA3E	SMPD4	SMPD4	-	-	SMPD4	SMPD4	-
64	rs62163220	2	139509156	NXPH2, SPOPL	-	-	-	-	-	-	-
65	rs1554383	2	140576657	LRP1B	-	-	-	-	-	-	-
66	rs147224410	2	142219333	LRP1B	-	-	-	-	-	-	-
67	rs757322756	2	147777846	-	-	-	-	-	-	-	-
68	rs142463229	2	184324557	DUSP19, NCKAP1, NUP35	-	-	-	-	NUP35	-	-
69	rs6717276	2	207435767	ADAM23, CMKLR2, CPO, DYTN, EEF1B2, FAM237A, FASTKD2, INO80D, MDH1B, NDUFS1, ZDBF2	NDUFS1, MDH1B	NDUFS1	-	NDUFS1, FASTKD2	NDUFS1	-	-
70	rs1047891	2	211540507	ACADL, CPS1, LANCL1, MYL1	ACADL, CPS1	ACADL, CPS1	ACADL	ACADL, CPS1	ACADL, CPS1	ACADL	ACADL
71	rs55988377	2	212641454	ERBB4	-	-	-	-	-	-	-
72	rs181140318	2	227739878	COL4A3, COL4A4, IRS1, MFF, RHBDD1, TM4SF20	IRS1	-	-	-	-	-	-
73	rs7571817	2	230291975	DNER, FBXO36, PID1, TRIP12	PID1	-	-	-	-	-	-
74	rs533693793	2	238266624	COL6A3, COPS8, LRRFIP1, MLPH, PRLH, RAB17, RBM44	PRLH	-	PRLH	-	-	-	-
75	rs186776971	2	241435232	AGXT, ANKMY1, AQP12A, AQP12B, CAPN10, COPS9, CROCC2, DUSP28, GPC1, GPR35, KIF1A, MAB21L4, NDUFA10, OR6B2, OR6B3, OTOS, RNPEPL1	GPC1, AGXT	NDUFA10, AGXT	-	NDUFA10, AGXT	NDUFA10, GPC1, AGXT	-	-
76	rs66861863	3	1945253	CNTN4, CNTN6	-	-	-	-	-	-	-
77	rs182923038	3	2914075	CNTN4, CRBN, IL5RA, TRNT1	-	-	-	-	-	-	-
78	rs752074223	3	9410418	ARPC4, BRPF1, CAMK1, CIDEC, CPNE9, LHFPL4, MTMR14, OGG1, RAD18, RPUSD3, SETD5, SRGAP3, TADA3, THUMPD3, TTLL3	-	MTMR14	MTMR14, OGG1	-	MTMR14, CIDEC	-	-
79	rs115037740	3	13143295	CAND2, FBLN2, HDAC11, IQSEC1, NUP210, RAF1, RPL32, TMEM40	-	-	-	-	RPL32, NUP210	-	-
80	rs6550805	3	23892781	NKIRAS1, NR1D2, RPL15, THRB, UBE2E1, UBE2E2	NR1D2	-	THRB	-	RPL15	-	-
81	rs74833946	3	30408085	GADL1, RBMS3, TGFBR2	TGFBR2	GADL1	-	-	GADL1	-	-
82	rs62243039	3	31955500	CMTM7, CMTM8, GPD1L, OSBPL10, STT3B, ZNF860	OSBPL10, GPD1L	STT3B	-	STT3B	OSBPL10, GPD1L	STT3B, OSBPL10, GPD1L	GPD1L
83	rs79042840	3	33018820	CCR4, CMTM6, CMTM7, CNOT10, CRTAP, DYNC1LI1, FBXL2, GLB1, SUSD5, TMPPE, TRIM71, UBP1	TRIM71	GLB1	-	GLB1	GLB1	GLB1	-
84	rs565431040	3	60477523	FHIT	FHIT	-	-	-	-	-	-
85	rs150772478	3	65835646	MAGI1, SLC25A26	-	-	-	-	-	-	-
86	rs147457266	3	72496951	GXYLT2, RYBP, SHQ1	-	-	-	-	-	-	-
87	rs537610988	3	75043270	CNTN3	-	-	-	-	-	-	-
88	rs184010489	3	76076955	FRG2C, ROBO2, ZNF717	-	-	-	-	-	-	-
89	rs193289324	3	80781429	-	-	-	-	-	-	-	-
90	rs80011584	3	86983755	CHMP2B, POU1F1, VGLL3	-	-	-	-	-	-	-
91	rs748894159	3	111340323	ABHD10, C3orf52, CD96, GCSAM, NECTIN3, PHLDB2, PLCXD2, TAGLN3, TMPRSS7, ZBED2	-	-	-	-	ABHD10	PLCXD2	-
92	rs75159373	3	113469356	ATP6V1A, BOC, CCDC191, CFAP44, DRD3, GRAMD1C, NAA50, QTRT2, SIDT1, SPICE1, USF3, ZDHHC23, ZNF80	ATP6V1A, DRD3	ATP6V1A	DRD3	-	-	-	-
93	rs577320814	3	119648183	ADPRH, CD80, CFAP91, COX17, FSTL1, GPR156, GSK3B, LRRC58, NR1I2, PLA1A, POGLUT1, POPDC2, TIMMDC1, TMEM39A	POGLUT1, PLA1A, NR1I2, GSK3B	COX17	NR1I2	POGLUT1	TIMMDC1, PLA1A	PLA1A, NR1I2	-
94	rs114324009	3	138879421	COPB2, FOXL2, FOXL2NB, MRPS22, NMNAT3, PIK3CB, PRR23A, PRR23B, PRR23C, RBP1, RBP2	RBP2, RBP1, NMNAT3	NMNAT3	RBP1	MRPS22	PIK3CB, RBP2, RBP1, NMNAT3	PIK3CB, RBP2, RBP1	-
95	rs9832727	3	142649110	ATR, CHST2, PAQR9, PCOLCE2, PLS1, SLC9A9, TRPC1, U2SURP, XRN1	CHST2	-	ATR	-	CHST2	PAQR9	-
96	rs4683708	3	142653145	ATR, CHST2, PAQR9, PCOLCE2, PLS1, SLC9A9, TRPC1, U2SURP, XRN1	CHST2	-	ATR	-	CHST2	PAQR9	-
97	rs189870330	3	156556342	CCNL1, KCNAB1, LEKR1, SSR3, TIPARP, VEPH1	TIPARP	-	-	-	-	-	-
98	rs11914688	3	171552423	FNDC3B, PLD1, TMEM212, TNIK	-	PLD1	-	-	PLD1	PLD1	PLD1
99	rs80249857	3	173700322	NAALADL2, NLGN1	-	-	-	-	-	-	-
100	rs145827675	3	183772693	ABCC5, ABCF3, ALG3, AP2M1, CAMK2N2, CHRD, CLCN2, DVL3, ECE2, EIF2B5, EIF4G1, FAM131A, HTR3C, HTR3D, HTR3E, KLHL6, KLHL24, MAP6D1, PARL, POLR2H, PSMD2, THPO, VWA5B2, YEATS2	PARL, PSMD2	ALG3, POLR2H	-	ALG3	ABCC5, AP2M1, PSMD2	ALG3	-
101	rs74618283	3	186715842	ADIPOQ, AHSG, CRYGS, DNAJB11, EIF4A2, FETUB, HRG, KNG1, MASP1, RFC4, RPL39L, RTP1, RTP4, ST6GAL1, TBCCD1	ADIPOQ, ST6GAL1	ST6GAL1	-	-	ADIPOQ, RPL39L	ADIPOQ	-
102	rs74328526	3	186720825	ADIPOQ, AHSG, CRYGS, DNAJB11, EIF4A2, FETUB, HRG, KNG1, MASP1, RFC4, RPL39L, RTP1, RTP4, ST6GAL1, TBCCD1	ADIPOQ, ST6GAL1	ST6GAL1	-	-	ADIPOQ, RPL39L	ADIPOQ	-
103	rs547486730	3	187621236	BCL6, LPP, RTP2, SST	-	-	-	-	-	-	-
104	rs73192461	3	190115990	CLDN1, CLDN16, GMNC, IL1RAP, P3H2, TMEM207	P3H2	-	-	CLDN16	-	-	-
105	rs77942599	3	190564307	CCDC50, CLDN16, GMNC, IL1RAP, OSTN, TMEM207, UTS2B	-	-	-	CLDN16	-	-	-
106	rs145455134	3	192137982	FGF12, MB21D2	-	-	-	-	-	-	-
107	rs186865549	3	197610974	BDH1, FYTTD1, IQCG, LMLN, LRCH3, RPL35A, RUBCN	-	BDH1	-	-	BDH1, RPL35A	-	-
108	rs561462825	4	1796354	C4orf48, FAM53A, FGFR3, HAUS3, LETM1, MAEA, MXD4, NAT8L, NELFA, NKX1-1, NSD2, POLN, SLBP, TACC3, TMEM129, UVSSA, ZFYVE28	SLBP	NAT8L	LETM1, NAT8L	-	-	-	-
109	rs73803524	4	22345756	ADGRA3, GBA3, KCNIP4	GBA3	GBA3	-	-	GBA3	-	GBA3
110	rs537244327	4	24724479	CCDC149, DHX15, LGI2, PI4K2B, SEPSECS, SOD3	SEPSECS	PI4K2B	-	-	SEPSECS, PI4K2B	PI4K2B	-
111	rs142415916	4	39553113	KLB, KLHL5, LIAS, PDS5A, RFC1, RPL9, SMIM14, UBE2K, UGDH, WDR19	KLB, LIAS, UGDH	LIAS, UGDH	-	LIAS	RPL9, LIAS, UGDH	LIAS	-
112	rs7659411	4	47413121	ATP10D, COMMD8, CORIN, GABRA4, GABRB1, NFXL1	-	-	-	-	-	-	-
113	rs10938488	4	47492113	ATP10D, CNGA1, COMMD8, CORIN, GABRA4, GABRB1, NFXL1, NIPAL1	-	-	-	-	-	-	-
114	rs77434227	4	47501083	ATP10D, CNGA1, COMMD8, CORIN, GABRB1, NFXL1, NIPAL1	-	-	-	-	-	-	-
115	rs527490096	4	47520260	ATP10D, CNGA1, COMMD8, CORIN, GABRB1, NFXL1, NIPAL1	-	-	-	-	-	-	-
116	rs35818294	4	47545141	ATP10D, CNGA1, COMMD8, CORIN, GABRB1, NFXL1, NIPAL1	-	-	-	-	-	-	-
117	rs146612847	4	47564709	ATP10D, CNGA1, COMMD8, CORIN, GABRB1, NFXL1, NIPAL1	-	-	-	-	-	-	-
118	rs143905860	4	47566647	ATP10D, CNGA1, COMMD8, CORIN, GABRB1, NFXL1, NIPAL1	-	-	-	-	-	-	-
119	rs139017534	4	47572974	ATP10D, CNGA1, COMMD8, CORIN, GABRB1, NFXL1, NIPAL1, TXK	-	-	-	-	-	-	-
120	rs17572095	4	47583291	ATP10D, CNGA1, COMMD8, CORIN, GABRB1, NFXL1, NIPAL1, TXK	-	-	-	-	-	-	-
121	rs76043836	4	47622185	ATP10D, CNGA1, COMMD8, CORIN, GABRB1, NFXL1, NIPAL1, TXK	-	-	-	-	-	-	-
122	rs28729388	4	47638863	ATP10D, CNGA1, COMMD8, CORIN, GABRB1, NFXL1, NIPAL1, TEC, TXK	-	-	-	-	-	-	-
123	rs28879206	4	47684288	ATP10D, CNGA1, COMMD8, CORIN, GABRB1, NFXL1, NIPAL1, TEC, TXK	-	-	-	-	-	-	-
124	rs61761797	4	47689090	ATP10D, CNGA1, COMMD8, CORIN, GABRB1, NFXL1, NIPAL1, TEC, TXK	-	-	-	-	-	-	-
125	rs61756977	4	47802162	ATP10D, CNGA1, COMMD8, CORIN, GABRB1, NFXL1, NIPAL1, TEC, TXK	-	-	-	-	-	-	-
126	rs3950558	4	48020932	ATP10D, CNGA1, CORIN, FRYL, NFXL1, NIPAL1, SLAIN2, SLC10A4, TEC, TXK, ZAR1	-	-	-	-	-	SLC10A4	-
127	rs6447610	4	48060002	ATP10D, CNGA1, CORIN, FRYL, NFXL1, NIPAL1, SLAIN2, SLC10A4, TEC, TXK, ZAR1	-	-	-	-	-	SLC10A4	-
128	rs6447611	4	48060034	ATP10D, CNGA1, CORIN, FRYL, NFXL1, NIPAL1, SLAIN2, SLC10A4, TEC, TXK, ZAR1	-	-	-	-	-	SLC10A4	-
129	rs77383531	4	48164993	CNGA1, CORIN, FRYL, NFXL1, NIPAL1, SLAIN2, SLC10A4, TEC, TXK, ZAR1	-	-	-	-	-	SLC10A4	-
130	rs62309332	4	48186145	CNGA1, CORIN, FRYL, NFXL1, NIPAL1, SLAIN2, SLC10A4, TEC, TXK, ZAR1	-	-	-	-	-	SLC10A4	-
131	rs191013150	4	67694691	-	-	-	-	-	-	-	-
132	rs183161827	4	74255404	AFM, AFP, ALB, ANKRD17, COX18, CXCL1, CXCL6, CXCL8, PF4V1, RASSF6	ALB, AFP	-	ALB	-	COX18, ALB	-	-
133	rs140360343	4	76935292	ART3, CCDC158, CDKL2, CXCL9, CXCL10, CXCL11, FAM47E, G3BP2, NAAA, NUP54, ODAPH, PPEF2, RCHY1, SCARB2, SDAD1, SHROOM3, STBD1, THAP6, USO1	NAAA, CXCL9, CXCL10, CXCL11	-	SCARB2	SCARB2	NUP54	RCHY1, NAAA	NAAA
134	rs78737354	4	77136858	ART3, CCDC158, CXCL9, CXCL10, CXCL11, FAM47E, G3BP2, NAAA, NUP54, PPEF2, SCARB2, SDAD1, SHROOM3, STBD1, USO1	NAAA, CXCL9, CXCL10, CXCL11	-	SCARB2	SCARB2	NUP54	NAAA	NAAA
135	rs141963526	4	82986366	ENOPH1, HNRNPD, HNRNPDL, RASGEF1B, TMEM150C	-	ENOPH1	-	-	ENOPH1	-	-
136	rs142259270	4	95500321	BMPR1B, HPGDS, PDLIM5, SMARCAD1	SMARCAD1, HPGDS	HPGDS	-	-	HPGDS	HPGDS	HPGDS
137	rs111877695	4	97916680	STPG2	-	-	-	-	-	-	-
138	rs13135092	4	103198082	BANK1, MANBA, NFKB1, SLC39A8	NFKB1, MANBA	-	-	SLC39A8, MANBA	MANBA	-	-
139	rs114055169	4	113489017	ALPK1, ANK2, AP1AR, FAM241A, LARP7, NEUROG2, TIFA, ZGRF1	-	-	-	-	-	-	-
140	rs6840946	4	115328694	ARSJ, NDST4, UGT8	ARSJ, UGT8	UGT8, NDST4	-	-	ARSJ, UGT8, NDST4	UGT8	UGT8
141	rs1599315	4	115391134	ARSJ, NDST4, UGT8	ARSJ, UGT8	UGT8, NDST4	-	-	ARSJ, UGT8, NDST4	UGT8	UGT8
142	rs142622514	4	115480939	NDST4, UGT8	UGT8	UGT8, NDST4	-	-	UGT8, NDST4	UGT8	UGT8
143	rs11098258	4	115485684	NDST4, UGT8	UGT8	UGT8, NDST4	-	-	UGT8, NDST4	UGT8	UGT8
144	rs116783422	4	115494785	NDST4, UGT8	UGT8	UGT8, NDST4	-	-	UGT8, NDST4	UGT8	UGT8
145	rs11731984	4	115585029	NDST4, UGT8	UGT8	UGT8, NDST4	-	-	UGT8, NDST4	UGT8	UGT8
146	rs13140258	4	115646438	NDST4, UGT8	UGT8	UGT8, NDST4	-	-	UGT8, NDST4	UGT8	UGT8
147	rs6533817	4	115665320	NDST4, UGT8	UGT8	UGT8, NDST4	-	-	UGT8, NDST4	UGT8	UGT8
148	rs533384483	4	127515410	-	-	-	-	-	-	-	-
149	rs1014773	4	127675927	-	-	-	-	-	-	-	-
150	rs146249954	4	130613311	-	-	-	-	-	-	-	-
151	rs146128668	4	131186360	-	-	-	-	-	-	-	-
152	rs192054497	4	137696350	-	-	-	-	-	-	-	-
153	rs13118853	4	138182448	PCDH18	-	-	-	-	-	-	-
154	rs67481496	4	159622910	C4orf45, C4orf46, ETFDH, FNIP2, PPID, RAPGEF2, RXFP1, TMEM144	-	-	-	ETFDH	ETFDH	-	-
155	rs17843902	4	159641148	C4orf45, C4orf46, ETFDH, FNIP2, PPID, RAPGEF2, RXFP1, TMEM144	-	-	-	ETFDH	ETFDH	-	-
156	rs190206602	4	165320368	APELA, MARCHF1, SMIM31	-	-	-	-	-	-	-
157	rs140958462	4	166601376	CPE, KLHL2, MSMO1, TLL1, TMEM192	MSMO1, CPE	MSMO1	-	-	MSMO1	MSMO1	MSMO1
158	rs143105502	4	174530842	GALNT7, HAND2, HMGB2, SAP30, SCRG1	GALNT7	GALNT7	-	-	-	-	-
159	4:180268780_C_T	4	180268780	-	-	-	-	-	-	-	-
160	rs17068064	4	180655607	-	-	-	-	-	-	-	-
161	rs4862429	4	185769840	ACSL1, CASP3, CENPU, CFAP97, HELT, IRF2, PRIMPOL, SLC25A4, SNX25	ACSL1	ACSL1	SLC25A4	SLC25A4	ACSL1, SLC25A4	ACSL1	ACSL1
162	rs6552832	4	185773413	ACSL1, CASP3, CENPU, CFAP97, HELT, IRF2, PRIMPOL, SLC25A4, SNX25	ACSL1	ACSL1	SLC25A4	SLC25A4	ACSL1, SLC25A4	ACSL1	ACSL1
163	rs116573215	5	1647963	CLPTM1L, IRX4, LPCAT1, MRPL36, NDUFS6, SLC6A3, SLC6A18, SLC6A19, TERT	SLC6A3, NDUFS6	LPCAT1, NDUFS6	-	SLC6A19, SLC6A18, NDUFS6	LPCAT1, NDUFS6	LPCAT1	LPCAT1
164	rs184431981	5	4483712	-	-	-	-	-	-	-	-
165	rs36027106	5	11733221	CTNND2	-	-	-	-	-	-	-
166	rs572451713	5	15693919	FBXL7, MARCHF11	-	-	-	-	-	-	-
167	rs572274934	5	17030165	BASP1, H3Y2, MYO10, RETREG1	-	-	-	-	-	-	-
168	rs189695540	5	20454607	CDH18	-	-	-	-	-	-	-
169	rs140709890	5	29348400	-	-	-	-	-	-	-	-
170	rs35371154	5	29524893	-	-	-	-	-	-	-	-
171	rs6895193	5	35179593	AGXT2, BRIX1, DNAJC21, PRLR, RAD1, RAI14, SPEF2, TTC23L	AGXT2	AGXT2	-	-	AGXT2	-	-
172	rs72755130	5	59844983	DEPDC1B, ELOVL7, ERCC8, NDUFAF2, PDE4D	PDE4D, NDUFAF2	-	ERCC8	NDUFAF2	ELOVL7, NDUFAF2	ELOVL7	ELOVL7
173	rs152341	5	59845963	DEPDC1B, ELOVL7, ERCC8, NDUFAF2, PDE4D	PDE4D, NDUFAF2	-	ERCC8	NDUFAF2	ELOVL7, NDUFAF2	ELOVL7	ELOVL7
174	rs115111133	5	59959039	DEPDC1B, ELOVL7, ERCC8, NDUFAF2, PDE4D, SMIM15	PDE4D, NDUFAF2	-	ERCC8	NDUFAF2	ELOVL7, NDUFAF2	ELOVL7	ELOVL7
175	rs140950438	5	59983635	DEPDC1B, ELOVL7, ERCC8, NDUFAF2, PDE4D, SMIM15	PDE4D, NDUFAF2	-	ERCC8	NDUFAF2	ELOVL7, NDUFAF2	ELOVL7	ELOVL7
176	rs1456743	5	60007421	DEPDC1B, ELOVL7, ERCC8, NDUFAF2, PDE4D, SMIM15	PDE4D, NDUFAF2	-	ERCC8	NDUFAF2	ELOVL7, NDUFAF2	ELOVL7	ELOVL7
177	rs4700396	5	60135121	DEPDC1B, ELOVL7, ERCC8, NDUFAF2, PDE4D, SMIM15, ZSWIM6	PDE4D, NDUFAF2	-	ERCC8	NDUFAF2	ELOVL7, NDUFAF2	ELOVL7	ELOVL7
178	rs12517192	5	60374045	DEPDC1B, ELOVL7, ERCC8, NDUFAF2, SMIM15, ZSWIM6	NDUFAF2	-	ERCC8	NDUFAF2	ELOVL7, NDUFAF2	ELOVL7	ELOVL7
179	rs71630093	5	60400321	DEPDC1B, ELOVL7, ERCC8, NDUFAF2, SMIM15, ZSWIM6	NDUFAF2	-	ERCC8	NDUFAF2	ELOVL7, NDUFAF2	ELOVL7	ELOVL7
180	rs190340023	5	66631321	CD180, MAST4	-	-	-	-	-	-	-
181	rs552575847	5	76842088	AGGF1, AP3B1, OTP, PDE8B, TBCA, WDR41, ZBED3	PDE8B	-	AP3B1	-	-	-	-
182	rs56383971	5	79223774	CMYA5, HOMER1, MTX3, SERINC5, SPZ1, TENT2, THBS4, ZFYVE16	SERINC5	-	-	-	SERINC5	-	-
183	rs575054086	5	99291766	-	-	-	-	-	-	-	-
184	rs552490394	5	117376467	-	-	-	-	-	-	-	-
185	rs571326882	5	122613842	CEP120, CSNK1G3, PPIC, PRDM6, SNX2, SNX24	-	-	-	-	-	-	-
186	rs182768672	5	128319836	ADAMTS19, FBN2, ISOC1, SLC27A6	SLC27A6, ISOC1	-	-	-	-	SLC27A6	SLC27A6
187	rs145489548	5	129532496	ADAMTS19, CHSY3, MINAR2	-	CHSY3	-	-	CHSY3	-	-
188	rs184127512	5	130607308	CDC42SE2, FNIP1, HINT1, LYRM7, RAPGEF6	-	-	-	LYRM7	-	-	-
189	rs270615	5	131641573	ACSL6, CCNI2, CSF2, IL3, IL4, IL5, IL13, IRF1, KIF3A, MEIKIN, P4HA2, PDLIM4, RAD50, SEPTIN8, SLC22A4, SLC22A5	ACSL6, SLC22A4, SLC22A5, IL4	ACSL6, P4HA2	IRF1, IL4	SLC22A5	ACSL6	ACSL6, SLC22A4, SLC22A5	ACSL6
190	rs270608	5	131648406	ACSL6, CCNI2, CSF2, IL3, IL4, IL5, IL13, IRF1, KIF3A, MEIKIN, P4HA2, PDLIM4, RAD50, SEPTIN8, SLC22A4, SLC22A5	ACSL6, SLC22A4, SLC22A5, IL4	ACSL6, P4HA2	IRF1, IL4	SLC22A5	ACSL6	ACSL6, SLC22A4, SLC22A5	ACSL6
191	rs11739484	5	131656760	ACSL6, CCNI2, CSF2, IL3, IL4, IL5, IL13, IRF1, KIF3A, MEIKIN, P4HA2, PDLIM4, RAD50, SEPTIN8, SLC22A4, SLC22A5, SOWAHA	ACSL6, SLC22A4, SLC22A5, IL4	ACSL6, P4HA2	IRF1, IL4	SLC22A5	ACSL6	ACSL6, SLC22A4, SLC22A5	ACSL6
192	rs191860149	5	131704047	ACSL6, CCNI2, CSF2, GDF9, IL3, IL4, IL5, IL13, IRF1, KIF3A, MEIKIN, P4HA2, PDLIM4, RAD50, SEPTIN8, SHROOM1, SLC22A4, SLC22A5, SOWAHA, UQCRQ	ACSL6, SLC22A4, SLC22A5, IL4	ACSL6, P4HA2, UQCRQ	IRF1, IL4	SLC22A5, UQCRQ	ACSL6, UQCRQ	ACSL6, SLC22A4, SLC22A5	ACSL6
193	rs528322317	5	156942276	ADAM19, C5orf52, CLINT1, CYFIP2, FAM71B, FNDC9, HAVCR1, HAVCR2, ITK, LSM11, MED7, NIPAL4, SOX30, THG1L	LSM11	-	-	-	MED7	-	-
194	rs114345370	5	160985347	GABRA1, GABRA6, GABRB2	-	-	-	-	-	-	-
195	rs189608633	5	161506656	GABRA1, GABRA6, GABRG2	-	-	-	-	-	-	-
196	rs141220141	5	162033501	GABRG2	-	-	-	-	-	-	-
197	rs6885410	5	176740996	B4GALT7, DBN1, DDX41, DOK3, F12, FAM153A, FAM193B, FGFR4, GRK6, HK3, LMAN2, MXD3, NSD1, PDLIM7, PFN3, PRELID1, PRR7, RAB24, RGS14, SLC34A1, TMED9, UIMC1, UNC5A, ZNF346	HK3, FGFR4, SLC34A1, B4GALT7	HK3, B4GALT7	UIMC1	B4GALT7	HK3, B4GALT7	UIMC1, NSD1, GRK6, B4GALT7	-
198	rs62396157	5	178616401	ADAMTS2, C5orf60, CANX, CBY3, GRM6, HNRNPH1, RUFY1, ZFP2, ZNF354A, ZNF354B, ZNF354C, ZNF454, ZNF879	-	-	-	-	RUFY1	-	-
199	rs12214825	6	10933378	C6orf52, ELOVL2, ERVFRD-1, GCM2, GCNT2, MAK, NEDD9, PAK1IP1, SMIM13, SYCP2L, TMEM14B, TMEM14C	ELOVL2	GCNT2	-	-	ELOVL2	GCNT2, ELOVL2	ELOVL2
200	rs1150561	6	10963847	C6orf52, ELOVL2, ERVFRD-1, GCM2, GCNT2, MAK, NEDD9, PAK1IP1, SMIM13, SYCP2L, TMEM14B, TMEM14C	ELOVL2	GCNT2	-	-	ELOVL2	GCNT2, ELOVL2	ELOVL2
201	rs3945981	6	11011405	C6orf52, ELOVL2, ERVFRD-1, GCM2, GCNT2, MAK, NEDD9, PAK1IP1, SMIM13, SYCP2L, TMEM14B, TMEM14C	ELOVL2	GCNT2	-	-	ELOVL2	GCNT2, ELOVL2	ELOVL2
202	rs60376022	6	11027949	C6orf52, ELOVL2, ERVFRD-1, GCM2, GCNT2, MAK, NEDD9, PAK1IP1, SMIM13, SYCP2L, TMEM14B, TMEM14C	ELOVL2	GCNT2	-	-	ELOVL2	GCNT2, ELOVL2	ELOVL2
203	rs75088848	6	11079549	C6orf52, ELOVL2, ERVFRD-1, GCM2, GCNT2, MAK, NEDD9, PAK1IP1, SMIM13, SYCP2L, TMEM14B, TMEM14C, TMEM170B	ELOVL2	GCNT2	-	-	ELOVL2	GCNT2, ELOVL2	ELOVL2
204	rs185156066	6	12970056	GFOD1, PHACTR1, TBC1D7	-	-	-	-	-	-	-
205	rs142076920	6	15239795	DTNBP1, JARID2	-	-	-	-	-	-	-
206	rs145500159	6	16232493	ATXN1, GMPR, MYLIP	GMPR	-	-	-	MYLIP, GMPR	-	-
207	rs542893102	6	21495774	CDKAL1, SOX4	-	-	-	-	-	-	-
208	rs2523671	6	31437318	ABHD16A, AIF1, APOM, ATP6V1G2, BAG6, C2, C6orf15, C6orf47, CCHCR1, CDSN, CFB, CLIC1, CSNK2B, DDAH2, DDX39B, EHMT2, GPANK1, HCG22, HLA-B, HLA-C, HSPA1A, HSPA1B, HSPA1L, LSM2, LST1, LTA, LTB, LY6G5B, LY6G5C, LY6G6C, LY6G6D, LY6G6F, MCCD1, MICA, MICB, MPIG6B, MSH5, MUC21, MUC22, NCR3, NELFE, NEU1, NFKBIL1, POU5F1, PRRC2A, PSORS1C1, PSORS1C2, SAPCD1, SKIV2L, SLC44A4, TCF19, TNF, VARS1, VWA7, ZBTB12	TNF, APOM, DDAH2, CLIC1, HSPA1A, HSPA1B, NEU1	ATP6V1G2	ABHD16A, HSPA1A, HSPA1B, NEU1	NEU1	APOM, CSNK2B, DDAH2, NEU1, SLC44A4	APOM, NEU1	ABHD16A
209	rs805262	6	31628733	ABHD16A, AIF1, APOM, ATF6B, ATP6V1G2, BAG6, C2, C4A, C4B, C6orf47, CFB, CLIC1, CSNK2B, CYP21A2, DDAH2, DDX39B, DXO, EHMT2, FKBPL, GPANK1, HLA-B, HLA-C, HSPA1A, HSPA1B, HSPA1L, LSM2, LST1, LTA, LTB, LY6G5B, LY6G5C, LY6G6C, LY6G6D, LY6G6F, MCCD1, MICA, MICB, MPIG6B, MSH5, NCR3, NELFE, NEU1, NFKBIL1, POU5F1, PPT2, PRRC2A, PRRT1, SAPCD1, SKIV2L, SLC44A4, STK19, TCF19, TNF, TNXB, VARS1, VWA7, ZBTB12	TNF, APOM, DDAH2, CLIC1, HSPA1A, HSPA1B, NEU1, DXO, CYP21A2, TNXB	ATP6V1G2, CYP21A2, PPT2	ABHD16A, HSPA1A, HSPA1B, NEU1	NEU1	APOM, CSNK2B, DDAH2, NEU1, SLC44A4, CYP21A2, PPT2	APOM, NEU1, CYP21A2, PPT2	ABHD16A, CYP21A2
210	rs1061808	6	32136547	ABHD16A, AGER, AGPAT1, ATF6B, BTNL2, C2, C4A, C4B, CFB, CLIC1, CSNK2B, CYP21A2, DDAH2, DXO, EGFL8, EHMT2, FKBPL, GPSM3, HLA-DQA1, HLA-DQB1, HLA-DRA, HLA-DRB1, HLA-DRB5, HSPA1A, HSPA1B, HSPA1L, LSM2, LY6G5B, LY6G5C, LY6G6C, LY6G6D, LY6G6F, MPIG6B, MSH5, NELFE, NEU1, NOTCH4, PBX2, PPT2, PRRT1, RNF5, SAPCD1, SKIV2L, SLC44A4, STK19, TNXB, TSBP1, VARS1, VWA7, ZBTB12	DDAH2, CLIC1, HSPA1A, HSPA1B, NEU1, DXO, CYP21A2, TNXB, AGPAT1, AGER	CYP21A2, PPT2, AGPAT1	ABHD16A, HSPA1A, HSPA1B, NEU1	NEU1	CSNK2B, DDAH2, NEU1, SLC44A4, CYP21A2, PPT2, AGPAT1	NEU1, CYP21A2, PPT2, AGPAT1	ABHD16A, CYP21A2, AGPAT1
211	rs2760994	6	32574308	AGER, AGPAT1, ATF6B, BRD2, BTNL2, EGFL8, FKBPL, GPSM3, HLA-DMA, HLA-DMB, HLA-DOA, HLA-DOB, HLA-DPA1, HLA-DPB1, HLA-DQA1, HLA-DQA2, HLA-DQB1, HLA-DQB2, HLA-DRA, HLA-DRB1, HLA-DRB5, NOTCH4, PBX2, PPT2, PRRT1, PSMB8, PSMB9, RNF5, TAP1, TAP2, TNXB, TSBP1	TNXB, AGPAT1, AGER, PSMB8, PSMB9	PPT2, AGPAT1	HLA-DQB2, BRD2	-	PPT2, AGPAT1, PSMB8, PSMB9	PPT2, AGPAT1	AGPAT1
212	rs9271622	6	32591845	AGER, AGPAT1, ATF6B, BRD2, BTNL2, EGFL8, FKBPL, GPSM3, HLA-DMA, HLA-DMB, HLA-DOA, HLA-DOB, HLA-DPA1, HLA-DPB1, HLA-DQA1, HLA-DQA2, HLA-DQB1, HLA-DQB2, HLA-DRA, HLA-DRB1, HLA-DRB5, NOTCH4, PBX2, PPT2, PRRT1, PSMB8, PSMB9, RNF5, TAP1, TAP2, TSBP1	AGPAT1, AGER, PSMB8, PSMB9	PPT2, AGPAT1	HLA-DQB2, BRD2	-	PPT2, AGPAT1, PSMB8, PSMB9	PPT2, AGPAT1	AGPAT1
213	rs6689	6	32627700	AGER, AGPAT1, BRD2, BTNL2, EGFL8, GPSM3, HLA-DMA, HLA-DMB, HLA-DOA, HLA-DOB, HLA-DPA1, HLA-DPB1, HLA-DQA1, HLA-DQA2, HLA-DQB1, HLA-DQB2, HLA-DRA, HLA-DRB1, HLA-DRB5, NOTCH4, PBX2, PPT2, PSMB8, PSMB9, RNF5, TAP1, TAP2, TSBP1	AGPAT1, AGER, PSMB8, PSMB9	PPT2, AGPAT1	HLA-DQB2, BRD2	-	PPT2, AGPAT1, PSMB8, PSMB9	PPT2, AGPAT1	AGPAT1
214	rs9275874	6	32691568	BRD2, BTNL2, COL11A2, HLA-DMA, HLA-DMB, HLA-DOA, HLA-DOB, HLA-DPA1, HLA-DPB1, HLA-DQA1, HLA-DQA2, HLA-DQB1, HLA-DQB2, HLA-DRA, HLA-DRB1, HLA-DRB5, HSD17B8, NOTCH4, PSMB8, PSMB9, RING1, RXRB, SLC39A7, TAP1, TAP2, TSBP1	PSMB8, PSMB9, HSD17B8	HSD17B8	HLA-DQB2, BRD2, RXRB	-	PSMB8, PSMB9, HSD17B8	RXRB, HSD17B8	HSD17B8
215	rs549432952	6	39590690	DAAM2, KCNK5, KCNK16, KCNK17, KIF6, MOCS1	-	MOCS1	MOCS1	MOCS1	MOCS1	-	-
216	rs577961887	6	39721110	DAAM2, KCNK16, KCNK17, KIF6, MOCS1	-	MOCS1	MOCS1	MOCS1	MOCS1	-	-
217	rs7758684	6	46582156	ADGRF1, ADGRF5, ANKRD66, CYP39A1, ENPP4, ENPP5, MEP1A, PLA2G7, RCAN2, SLC25A27, TDRD6	ENPP5, CYP39A1, ADGRF5	PLA2G7	-	-	CYP39A1, SLC25A27	CYP39A1, PLA2G7	CYP39A1, PLA2G7
218	rs666240	6	46607708	ADGRF1, ADGRF5, ANKRD66, CYP39A1, ENPP4, ENPP5, MEP1A, PLA2G7, RCAN2, SLC25A27, TDRD6	ENPP5, CYP39A1, ADGRF5	PLA2G7	-	-	CYP39A1, SLC25A27	CYP39A1, PLA2G7	CYP39A1, PLA2G7
219	rs667078	6	46607889	ADGRF1, ADGRF5, ANKRD66, CYP39A1, ENPP4, ENPP5, MEP1A, PLA2G7, RCAN2, SLC25A27, TDRD6	ENPP5, CYP39A1, ADGRF5	PLA2G7	-	-	CYP39A1, SLC25A27	CYP39A1, PLA2G7	CYP39A1, PLA2G7
220	rs2503671	6	48223537	OPN5, PTCHD4	-	-	-	-	-	-	-
221	rs2753977	6	66119463	EYS	-	-	-	-	-	-	-
222	rs558715081	6	78599287	HTR1B, MEI4	-	-	-	-	-	-	-
223	rs72909515	6	84879653	CEP162, CYB5R4, MRAP2, RIPPLY2, SNAP91	CYB5R4, MRAP2	-	-	RIPPLY2	CYB5R4	-	-
224	rs182775295	6	89282572	CNR1, RNGTT	-	-	-	-	-	CNR1	-
225	rs540166908	6	90495902	ANKRD6, BACH2, CASP8AP2, GABRR2, GJA10, LYRM2, MDN1, RRAGD, UBE2J1	-	-	-	-	-	-	-
226	rs6906297	6	91660135	MAP3K7	-	-	-	-	-	-	-
227	rs192499602	6	94916400	-	-	-	-	-	-	-	-
228	rs6934800	6	101359618	ASCC3, GRIK2, SIM1	-	-	-	-	-	-	-
229	rs9391005	6	103875654	-	-	-	-	-	-	-	-
230	rs118096655	6	108957033	AFG1L, ARMC2, CEP57L1, FOXO3, NR2E1, OSTM1, SESN1, SNX3	FOXO3, SESN1	-	-	-	-	-	-
231	rs41288588	6	110713060	AMD1, CDC40, CDK19, DDO, GPR6, METTL24, SLC22A16, WASF1	DDO, AMD1	AMD1	-	-	DDO, CDK19, AMD1	GPR6, SLC22A16	-
232	rs10447426	6	110721750	AMD1, CDC40, CDK19, DDO, GPR6, METTL24, SLC22A16, WASF1	DDO, AMD1	AMD1	-	-	DDO, CDK19, AMD1	GPR6, SLC22A16	-
233	rs763563	6	110722246	AMD1, CDC40, CDK19, DDO, GPR6, METTL24, SLC22A16, WASF1	DDO, AMD1	AMD1	-	-	DDO, CDK19, AMD1	GPR6, SLC22A16	-
234	rs55762062	6	110734238	AMD1, CDC40, CDK19, DDO, GPR6, METTL24, SLC22A16, WASF1	DDO, AMD1	AMD1	-	-	DDO, CDK19, AMD1	GPR6, SLC22A16	-
235	rs9374176	6	110737247	AMD1, CDC40, CDK19, DDO, GPR6, METTL24, SLC22A16, WASF1	DDO, AMD1	AMD1	-	-	DDO, CDK19, AMD1	GPR6, SLC22A16	-
236	rs41288592	6	110746262	AMD1, CDC40, CDK19, DDO, GPR6, METTL24, SLC22A16, WASF1	DDO, AMD1	AMD1	-	-	DDO, CDK19, AMD1	GPR6, SLC22A16	-
237	rs76676412	6	110752337	AMD1, CDC40, CDK19, DDO, GPR6, METTL24, SLC22A16, WASF1	DDO, AMD1	AMD1	-	-	DDO, CDK19, AMD1	GPR6, SLC22A16	-
238	rs12210538	6	110760008	AMD1, CDC40, CDK19, DDO, GPR6, METTL24, SLC22A16, WASF1	DDO, AMD1	AMD1	-	-	DDO, CDK19, AMD1	GPR6, SLC22A16	-
239	rs34775212	6	110791146	AMD1, CDC40, CDK19, DDO, GPR6, GTF3C6, METTL24, SLC22A16, WASF1	DDO, AMD1	AMD1	-	-	DDO, CDK19, AMD1	GPR6, SLC22A16	-
240	rs2494528	6	110811213	AMD1, CDC40, CDK19, DDO, GTF3C6, METTL24, RPF2, SLC22A16, WASF1	DDO, AMD1	AMD1	-	-	DDO, CDK19, AMD1	SLC22A16	-
241	rs2520573	6	110843638	AMD1, CDC40, CDK19, DDO, GTF3C6, METTL24, RPF2, SLC22A16, WASF1	DDO, AMD1	AMD1	-	-	DDO, CDK19, AMD1	SLC22A16	-
242	rs74504511	6	110851823	AMD1, CDC40, CDK19, DDO, GTF3C6, METTL24, RPF2, SLC22A16, WASF1	DDO, AMD1	AMD1	-	-	DDO, CDK19, AMD1	SLC22A16	-
243	rs4464837	6	110887169	AMD1, CDC40, CDK19, DDO, GTF3C6, METTL24, RPF2, SLC22A16, WASF1	DDO, AMD1	AMD1	-	-	DDO, CDK19, AMD1	SLC22A16	-
244	rs12212058	6	110996883	AMD1, CDC40, CDK19, DDO, GTF3C6, METTL24, RPF2, SLC16A10, SLC22A16, WASF1	DDO, AMD1	AMD1	-	-	DDO, CDK19, AMD1	SLC22A16	-
245	rs2691192	6	111001076	AMD1, CDC40, CDK19, DDO, GTF3C6, METTL24, RPF2, SLC16A10, SLC22A16, WASF1	DDO, AMD1	AMD1	-	-	DDO, CDK19, AMD1	SLC22A16	-
246	rs184977105	6	113191917	-	-	-	-	-	-	-	-
247	rs761314712	6	120766117	-	-	-	-	-	-	-	-
248	rs185869690	6	133039072	MOXD1, RPS12, SLC18B1, STX7, TAAR1, TAAR2, TAAR5, TAAR6, TAAR8, TAAR9, VNN1, VNN2	VNN1, VNN2	-	-	-	VNN1, VNN2, RPS12	-	-
249	rs577247541	6	143952343	ADAT2, AIG1, FUCA2, LTV1, PEX3, PHACTR2, PLAGL1, SF3B5, ZC2HC1B	FUCA2	-	-	PEX3	-	-	AIG1
250	rs146203232	6	160521885	ACAT2, IGF2R, LPA, MAS1, MRPL18, PNLDC1, SLC22A1, SLC22A2, SLC22A3, SOD2, TCP1, WTAP	SOD2, ACAT2	ACAT2	SOD2	-	ACAT2, SLC22A1, SLC22A2, SLC22A3, LPA	ACAT2, LPA	ACAT2
251	rs144332322	6	162291774	PRKN	PRKN	-	-	-	-	-	-
252	rs142459376	6	165923824	C6orf118, PDE10A, SDIM1	-	-	PDE10A	-	-	-	-
253	rs147356495	6	166810921	MPC1, PDE10A, PRR18, RPS6KA2, SFT2D1, TBXT	-	-	PDE10A	MPC1	MPC1	-	-
254	rs142537357	6	168105208	AFDN, FRMD1, KIF25, TTLL2, UNC93A	-	-	-	-	-	-	-
255	rs62431982	7	1161049	ADAP1, C7orf50, COX19, CYP2W1, DNAAF5, GET4, GPER1, GPR146, INTS1, MAFK, MICALL2, PRKAR1B, PSMG3, SUN1, TMEM184A, UNCX, ZFAND2A	CYP2W1, GPER1	-	GPER1	-	PRKAR1B, COX19, CYP2W1	-	CYP2W1
256	rs142103239	7	3669237	SDK1	-	-	-	-	-	-	-
257	rs145336472	7	3763459	SDK1	-	-	-	-	-	-	-
258	rs367596044	7	5327418	ACTB, AP5Z1, FBXL18, FSCN1, MMD2, PAPOLB, RADIL, RBAK, RNF216, SLC29A4, TNRC18, WIPI2	-	-	-	AP5Z1	-	-	-
259	rs529630804	7	6384608	AIMP2, ANKRD61, C7orf26, CCZ1, CCZ1B, CYTH3, DAGLB, EIF2AK1, FAM220A, GRID2IP, KDELR2, OCM, PMS2, RAC1, RSPH10B, RSPH10B2, USP42, ZDHHC4, ZNF12, ZNF316, ZNF853	EIF2AK1, RAC1, DAGLB	-	RAC1	-	AIMP2	CYTH3, DAGLB	DAGLB
260	rs62452212	7	13880707	DGKB, ETV1	-	DGKB	-	-	-	DGKB	DGKB
261	rs7786817	7	15607614	AGMO, MEOX2	AGMO	-	-	-	AGMO	AGMO	AGMO
262	rs113395106	7	18841310	FERD3L, HDAC9, TWIST1	-	-	-	-	-	-	-
263	rs570248035	7	40644379	MPLKIP, SUGCT	-	-	-	SUGCT	-	-	-
264	rs41279633	7	44580876	AEBP1, CAMK2B, CCM2, DBNL, DDX56, GCK, H2AZ2, MYL7, MYO1G, NPC1L1, NUDCD3, OGDH, PGAM2, POLD2, POLM, PPIA, PURB, TMED4, YKT6, ZMIZ2	AEBP1, GCK, NPC1L1, OGDH	PGAM2, POLD2, GCK, OGDH	GCK	PGAM2, GCK, OGDH	PGAM2, GCK, NPC1L1, OGDH	NPC1L1	-
265	rs138134616	7	45163127	ADCY1, CCM2, H2AZ2, MYO1G, NACAD, OGDH, PPIA, PURB, RAMP3, TBRG4, ZMIZ2	OGDH	OGDH	ADCY1	OGDH	OGDH, ADCY1	-	-
266	rs191502385	7	46001265	ADCY1, IGFBP1, IGFBP3	IGFBP1, IGFBP3	-	ADCY1, IGFBP3	-	ADCY1	-	-
267	rs6973121	7	47152762	TNS3	-	-	-	-	-	-	-
268	rs61041164	7	48436261	ABCA13, C7orf57, HUS1, PKD1L1, SUN3, UPP1	UPP1	UPP1	UPP1	-	UPP1	-	-
269	rs76221386	7	48803546	ABCA13, CDC14C	-	-	-	-	-	-	-
270	rs148450734	7	73823393	CLIP2, EIF4H, ELN, GTF2IRD1, GTF2IRD2, LAT2, LIMK1, NCF1, RFC2, SPDYE12	NCF1	-	NCF1	-	-	NCF1	-
271	rs142078514	7	79104854	MAGI2	-	-	-	-	-	-	-
272	rs192044621	7	89879653	CDK14, CFAP69, CLDN12, GTPBP10, STEAP1, STEAP2	-	-	-	-	-	-	-
273	rs76847410	7	90606411	CDK14, CLDN12, FZD1	-	-	-	-	-	-	-
274	rs147939026	7	94763811	ASB4, PDK4, PEG10, PON1, PON2, PON3, PPP1R9A, SGCE	PON1, PDK4	PON1, PON3, PON2	PON1, PON2	-	PON1, PON3, PON2, PDK4	PON1, PON3, PDK4	-
275	rs190028547	7	118367209	ANKRD7	-	-	-	-	-	-	-
276	rs149331690	7	122856164	ASB15, CADPS2, IQUB, LMOD2, NDUFA5, SLC13A1, TAS2R16, WASL	-	NDUFA5	SLC13A1	-	NDUFA5, WASL	-	-
277	rs7778682	7	127154042	ARF5, FSCN3, GCC1, GRM8, PAX4, SND1, ZNF800	-	-	-	-	-	-	-
278	rs145776747	7	131944476	PLXNA4	-	-	-	-	-	-	-
279	rs189705346	7	136154072	CHRM2, LUZP6, MTPN	MTPN	-	-	-	-	-	-
280	rs186925273	7	136318846	CHRM2	-	-	-	-	-	-	-
281	rs4726518	7	142046935	CLEC5A, MGAM, MGAM2, MTRNR2L6, OR9A4, PRSS1, PRSS58, TAS2R38	MGAM, MGAM2, PRSS1	MGAM, MGAM2	MGAM	-	MGAM, PRSS1	-	-
282	rs183246638	7	146227508	CNTNAP2	-	-	-	-	-	-	-
283	rs140632087	7	152701309	ACTR3B, XRCC2	-	-	-	-	-	-	-
284	rs534537052	8	1635120	ARHGEF10, CLN8, DLGAP2, KBTBD11, MYOM2	CLN8	-	-	CLN8	-	-	-
285	rs565357452	8	1760886	ARHGEF10, CLN8, DLGAP2, KBTBD11, MYOM2	CLN8	-	-	CLN8	-	-	-
286	rs4841132	8	9183596	ERI1, MFHAS1, PPP1R3B, TNKS	PPP1R3B	-	-	-	-	-	-
287	rs1421244	8	15605095	MSR1, TUSC3	-	TUSC3	-	-	-	MSR1	-
288	rs141706586	8	16791467	CNOT7, FGF20, MICU3, MSR1, MTMR7, VPS37A, ZDHHC2	ZDHHC2, CNOT7	MTMR7	-	-	MTMR7	MSR1, ZDHHC2	ZDHHC2
289	rs74790254	8	23385228	CHMP7, ENTPD4, LOXL2, NKX2-6, NKX3-1, R3HCC1, SLC25A37, STC1, TNFRSF10A, TNFRSF10B, TNFRSF10C, TNFRSF10D	-	-	-	-	ENTPD4, SLC25A37	-	-
290	rs141942321	8	36121083	UNC5D	-	-	-	-	-	-	-
291	rs535640733	8	41034695	ANK1, GINS4, GOLGA7, GPAT4, NKX6-3, SFRP1, ZMAT4	GPAT4	GPAT4	ANK1	-	GPAT4	GPAT4	GPAT4
292	rs7846314	8	61650831	CA8, CHD7, CLVS1, RAB2A	CA8	-	-	-	-	-	-
293	rs1873547	8	70724911	NCOA2, PRDM14, SLCO5A1, SULF1	SULF1, NCOA2	-	-	-	NCOA2	NCOA2	-
294	rs185940794	8	96427975	CFAP418, NDUFAF6, PLEKHF2, TP53INP1	-	-	-	NDUFAF6	NDUFAF6	-	-
295	rs547919212	8	96610856	CFAP418, NDUFAF6, PLEKHF2	-	-	-	NDUFAF6	NDUFAF6	-	-
296	rs186066631	8	103204415	KLF10, NCALD, ODF1, RRM2B, UBR5	RRM2B	RRM2B	-	RRM2B	RRM2B	UBR5	-
297	rs191850807	8	103601519	ATP6V1C1, AZIN1, KLF10, NCALD, ODF1, RRM2B, UBR5	RRM2B, AZIN1	RRM2B, ATP6V1C1	-	RRM2B	RRM2B, AZIN1	UBR5	-
298	rs2126581	8	107667731	ABRA, OXR1	-	-	-	-	-	-	-
299	rs12680550	8	120181974	CCN3, COLEC10, ENPP2, MAL2, TNFRSF11B	-	-	-	-	ENPP2	-	ENPP2
300	rs66614050	8	126480526	NSMCE2, SQLE, TRIB1, WASHC5, ZNF572	SQLE	SQLE	-	-	SQLE	SQLE	SQLE
301	rs190283675	8	130095086	-	-	-	-	-	-	-	-
302	rs753027727	8	141811120	AGO2, CHRAC1, DENND3, PTK2, SLC45A4, TRAPPC9	AGO2	-	-	-	-	-	-
303	rs192618664	8	146184688	ARHGAP39, C8orf33, C8orf82, COMMD5, CYHR1, FOXH1, GPT, KIFC2, LRRC14, LRRC24, MFSD3, PPP1R16A, RECQL4, RPL8, ZNF7, ZNF16, ZNF34, ZNF250, ZNF251, ZNF517	-	GPT	-	-	GPT, RPL8	-	-
304	rs139951179	9	1601856	SMARCA2	-	-	-	-	-	-	-
305	rs72703655	9	5361143	CD274, ERMP1, INSL4, INSL6, JAK2, PDCD1LG2, PLGRKT, RCL1, RIC1, RLN1, RLN2	-	-	JAK2	-	-	-	-
306	rs574148840	9	7234693	KDM4C	-	-	-	-	-	-	-
307	rs686030	9	15304782	CCDC171, FREM1, PSIP1, SNAPC3, TTC39B	-	-	-	-	-	-	-
308	rs571338828	9	15853317	C9orf92, CCDC171, PSIP1, SNAPC3	-	-	-	-	-	-	-
309	rs551367814	9	35676811	ARHGEF39, CA9, CCDC107, CCIN, CD72, CREB3, FAM166B, FAM221B, GBA2, GLIPR2, HINT2, HRCT1, MSMP, NPR2, OR2S2, OR13C7, OR13J1, RECK, RGP1, RUSC2, SIT1, SPAAR, SPAG8, TESK1, TLN1, TMEM8B, TPM2, UNC13B	CA9, GBA2	GBA2	GBA2, HINT2	-	CA9, GBA2	GBA2	GBA2
310	rs10814274	9	35734956	ARHGEF39, CA9, CCDC107, CCIN, CD72, CLTA, CREB3, FAM166B, FAM221B, GBA2, GLIPR2, GNE, HINT2, HRCT1, MSMP, NPR2, OR2S2, OR13C7, OR13J1, RECK, RGP1, RUSC2, SIT1, SPAAR, SPAG8, TESK1, TLN1, TMEM8B, TPM2, UNC13B	CA9, GBA2, GNE	GBA2, GNE	GBA2, HINT2	GNE	CA9, GBA2, CLTA	GBA2	GBA2
311	rs1570247	9	35749014	ARHGEF39, CA9, CCDC107, CCIN, CD72, CLTA, CREB3, FAM166B, FAM221B, GBA2, GLIPR2, GNE, HINT2, HRCT1, MSMP, NPR2, OR2S2, OR13C7, OR13J1, RECK, RGP1, RUSC2, SIT1, SPAAR, SPAG8, TESK1, TLN1, TMEM8B, TPM2, UNC13B	CA9, GBA2, GNE	GBA2, GNE	GBA2, HINT2	GNE	CA9, GBA2, CLTA	GBA2	GBA2
312	rs186936070	9	71717712	APBA1, FAM189A2, FXN, PABIR1, PIP5K1B, PRKACG, TJP2	PRKACG, FXN, TJP2	PIP5K1B	-	TJP2	PIP5K1B, PRKACG, FXN	PIP5K1B	-
313	rs142924700	9	81901327	TLE4	-	-	-	-	-	-	-
314	rs142057787	9	85903428	FRMD3, GKAP1, IDNK, RASEF, UBQLN1	-	IDNK	-	-	-	-	-
315	rs75505869	9	87322294	NTRK2, SLC28A3	-	-	-	-	-	-	-
316	rs773509	9	93958422	AUH, NFIL3, ROR2, SYK	-	AUH	-	AUH	AUH	AUH	-
317	rs192492439	9	94181059	AUH, NFIL3, ROR2	-	AUH	-	AUH	AUH	AUH	-
318	rs75431233	9	94781894	ASPN, CENPP, ECM2, IARS1, NOL8, OGN, OMD, ROR2, SPTLC1	SPTLC1	SPTLC1	-	SPTLC1	SPTLC1, IARS1, OGN, OMD	SPTLC1	-
319	rs577831756	9	96463787	BARX1, C9orf129, FAM120A, FAM120AOS, PHF2, PTPDC1, WNK2	-	-	-	-	-	-	-
320	rs3818689	9	107585016	ABCA1, NIPSNAP3A, NIPSNAP3B, OR13C2, OR13C3, OR13C4, OR13C5, OR13C8, OR13C9, OR13D1, OR13F1, SLC44A1	ABCA1	-	ABCA1	ABCA1	ABCA1, SLC44A1	ABCA1	ABCA1
321	rs35093463	9	107586238	ABCA1, NIPSNAP3A, NIPSNAP3B, OR13C2, OR13C3, OR13C4, OR13C5, OR13C8, OR13C9, OR13D1, OR13F1, SLC44A1	ABCA1	-	ABCA1	ABCA1	ABCA1, SLC44A1	ABCA1	ABCA1
322	rs28711442	9	114842032	DNAJC25, GNG10, HSDL2, KIAA1958, PTBP3, PTGR1, SHOC1, SUSD1, UGCG	PTGR1, UGCG	UGCG	-	-	PTGR1, GNG10, UGCG	PTGR1, UGCG, HSDL2	PTGR1, UGCG
323	rs10759726	9	117401193	AKNA, ATP6V1G1, COL27A1, ORM1, ORM2, TEX48, TEX53, TMEM268, TNC, TNFSF8, TNFSF15, WHRN	TNFSF15	ATP6V1G1	-	-	-	-	-
324	rs182453703	9	117511151	AKNA, ATP6V1G1, COL27A1, ORM1, ORM2, TEX48, TEX53, TMEM268, TNC, TNFSF8, TNFSF15, WHRN	TNFSF15	ATP6V1G1	-	-	-	-	-
325	rs559439065	9	131065002	AK1, BBLN, CERCAM, CIZ1, COQ4, DNM1, DPM2, DYNC2I2, ENG, FAM102A, FPGS, GLE1, GOLGA2, LCN2, NAIF1, ODF2, PIP5KL1, PKN3, PTGES2, SET, SLC25A25, SLC27A4, SPTAN1, ST6GALNAC4, ST6GALNAC6, SWI5, TBC1D13, TRUB2, URM1, ZDHHC12, ZER1	FPGS, AK1, ST6GALNAC6, ST6GALNAC4, DPM2, SLC25A25, SLC27A4	FPGS, AK1, ST6GALNAC6, ST6GALNAC4, PIP5KL1, DPM2, PTGES2	AK1, SLC25A25	DPM2, COQ4	FPGS, AK1, PTGES2	ST6GALNAC6, ST6GALNAC4, PIP5KL1, DPM2, PTGES2, COQ4, SLC27A4	ST6GALNAC6, PTGES2, SLC27A4
326	rs6597602	9	136023229	ABO, ADAMTS13, ADAMTSL2, AK8, CACFD1, CEL, DBH, DDX31, FAM163B, GBGT1, GFI1B, GTF3C4, GTF3C5, MED22, MYMK, OBP2B, RALGDS, REXO4, RPL7A, SLC2A6, SPACA9, STKLD1, SURF1, SURF2, SURF4, SURF6, TSC1	CEL, ADAMTS13	AK8, CEL, GBGT1, ABO, DBH	SURF1	SURF1, DBH	AK8, CEL, MED22, RPL7A, SURF1, DBH	CEL, GBGT1, ABO	CEL
327	rs35898523	9	136029645	ABO, ADAMTS13, ADAMTSL2, AK8, CACFD1, CEL, DBH, DDX31, FAM163B, GBGT1, GFI1B, GTF3C4, GTF3C5, MED22, MYMK, OBP2B, RALGDS, REXO4, RPL7A, SARDH, SLC2A6, SPACA9, STKLD1, SURF1, SURF2, SURF4, SURF6, TSC1	CEL, ADAMTS13	AK8, CEL, GBGT1, ABO, DBH, SARDH	SURF1	SURF1, DBH, SARDH	AK8, CEL, MED22, RPL7A, SURF1, DBH, SARDH	CEL, GBGT1, ABO	CEL
328	rs34907858	9	136031814	ABO, ADAMTS13, ADAMTSL2, AK8, CACFD1, CEL, DBH, DDX31, FAM163B, GBGT1, GFI1B, GTF3C4, GTF3C5, MED22, MYMK, OBP2B, RALGDS, REXO4, RPL7A, SARDH, SLC2A6, SPACA9, STKLD1, SURF1, SURF2, SURF4, SURF6, TSC1	CEL, ADAMTS13	AK8, CEL, GBGT1, ABO, DBH, SARDH	SURF1	SURF1, DBH, SARDH	AK8, CEL, MED22, RPL7A, SURF1, DBH, SARDH	CEL, GBGT1, ABO	CEL
329	rs635634	9	136155000	ABO, ADAMTS13, ADAMTSL2, AK8, CACFD1, CEL, DBH, FAM163B, GBGT1, GFI1B, GTF3C5, MED22, MYMK, OBP2B, RALGDS, REXO4, RPL7A, SARDH, SLC2A6, SPACA9, STKLD1, SURF1, SURF2, SURF4, SURF6, TSC1, VAV2	CEL, ADAMTS13	AK8, CEL, GBGT1, ABO, DBH, SARDH	SURF1, VAV2	SURF1, DBH, SARDH	AK8, CEL, MED22, RPL7A, SURF1, DBH, SARDH	CEL, GBGT1, ABO	CEL
330	rs564454140	9	138122824	C9orf116, COL5A1, FCN1, FCN2, GLT6D1, KCNT1, LCN1, LCN9, MRPS2, OBP2A, OLFM1, PAEP, PPP1R26, SOHLH1	GLT6D1	-	-	-	-	-	-
331	rs145729447	10	6486504	IL2RA, IL15RA, PFKFB3, PRKCQ, RBM17	PFKFB3	-	-	-	PFKFB3	PRKCQ	-
332	rs149011262	10	8638174	-	-	-	-	-	-	-	-
333	rs116935457	10	11416641	CELF2, ECHDC3, PROSER2, USP6NL	ECHDC3	-	-	-	-	ECHDC3	-
334	rs11015210	10	26955980	ABI1, ANKRD26, APBB1IP, GAD2, MASTL, MYO3A, PDSS1, YME1L1	-	GAD2	-	PDSS1	PDSS1	PDSS1	-
335	rs1780184	10	26992235	ABI1, ACBD5, ANKRD26, APBB1IP, GAD2, MASTL, MYO3A, PDSS1, YME1L1	-	GAD2	-	PDSS1	PDSS1, ACBD5	PDSS1, ACBD5	-
336	rs530565004	10	37960675	ANKRD30A, MTRNR2L7, ZNF25, ZNF33A, ZNF37A, ZNF248	-	-	-	-	-	-	-
337	rs71494802	10	46005624	AGAP4, ALOX5, MARCHF8, OR13A1, WASHC2C, ZFAND4	ALOX5	ALOX5	-	-	ALOX5	ALOX5	ALOX5
338	rs12776336	10	46063911	AGAP4, ALOX5, MARCHF8, OR13A1, PTPN20, WASHC2C, ZFAND4	ALOX5	ALOX5	-	-	ALOX5	ALOX5	ALOX5
339	rs548680860	10	57245160	MTRNR2L5, PCDH15	-	-	-	-	-	-	-
340	rs1171616	10	61468589	ANK3, CCDC6, FAM13C, MRLN, PHYHIPL, SLC16A9	SLC16A9	-	MRLN	-	-	-	-
341	rs6479877	10	64878118	ADO, EGR2, JMJD1C, NRBF2, REEP3, ZNF365	-	ADO	-	-	ADO	-	-
342	rs112400204	10	77930508	LRMDA	-	-	-	-	-	-	-
343	rs1907334	10	78146986	KCNMA1, LRMDA	-	-	-	-	-	-	-
344	rs489173	10	85579455	C10orf99, CDHR1, GHITM, LRIT1, LRIT2, RGR	-	-	-	-	-	-	-
345	rs150337501	10	93919127	BTAF1, CPEB3, FGFBP3, IDE, KIF11, MARCHF5, TNKS2	IDE	-	-	-	-	-	-
346	rs603424	10	102075479	ABCC2, BLOC1S2, CHUK, CPN1, CWF19L1, DNMBP, ERLIN1, HIF1AN, NDUFB8, PAX2, PKD2L1, SCD, SEC31B, WNT8B	CPN1, ERLIN1, PAX2	NDUFB8	SCD, HIF1AN	-	SCD, NDUFB8	ERLIN1, SCD	ABCC2, SCD
347	rs683854	10	102099093	ABCC2, BLOC1S2, CHUK, CPN1, CWF19L1, DNMBP, ERLIN1, HIF1AN, NDUFB8, PAX2, PKD2L1, SCD, SEC31B, WNT8B	CPN1, ERLIN1, PAX2	NDUFB8	SCD, HIF1AN	-	SCD, NDUFB8	ERLIN1, SCD	ABCC2, SCD
348	rs115043539	10	102214579	BLOC1S2, CHUK, CPN1, CWF19L1, DNMBP, ERLIN1, HIF1AN, NDUFB8, PAX2, PKD2L1, SCD, SEC31B, SLF2, WNT8B	CPN1, ERLIN1, PAX2	NDUFB8	SCD, HIF1AN	-	SCD, NDUFB8	ERLIN1, SCD	SCD
349	rs552101242	10	103005552	BTRC, DPCD, FBXW4, KAZALD1, LBX1, LZTS2, MRPL43, PAX2, PDZD7, POLL, SEMA4G, SFXN3, SLF2, TLX1, TWNK	PAX2	-	TWNK, POLL	TWNK	-	-	-
350	rs2286779	10	118394551	C10orf82, CCDC172, ENO4, GFRA1, HSPA12A, PNLIP, PNLIPRP1, PNLIPRP3, SHTN1, VAX1	PNLIP, PNLIPRP1, PNLIPRP2	PNLIPRP3, PNLIP, PNLIPRP1, PNLIPRP2	-	PNLIP	PNLIPRP3, PNLIP, PNLIPRP1, PNLIPRP2	PNLIP, PNLIPRP1, PNLIPRP2	PNLIP, PNLIPRP2
351	rs565978721	10	120282011	CACUL1, FAM204A, PRLHR, RAB11FIP2	PRLHR	-	-	-	-	-	-
352	rs12258488	10	122221312	PLPP4, WDR11	PLPP4	-	-	-	-	PLPP4	PLPP4
353	rs533915016	11	422107	ANO9, B4GALNT4, BET1L, CD151, CDHR5, CEND1, CHID1, CRACR2B, DEAF1, DRD4, EPS8L2, GATD1, HRAS, IFITM1, IFITM2, IFITM3, IFITM5, IRF7, LMNTD2, LRRC56, NLRP6, ODF3, PGGHG, PHRF1, PIDD1, PKP3, PNPLA2, POLR2L, PSMD13, PTDSS2, RASSF7, RIC8A, RNH1, RPLP2, SCGB1C1, SCT, SIGIRR, SIRT3, SLC25A22, TALDO1, TMEM80, TSPAN4	PSMD13, PGGHG, HRAS, DRD4, TALDO1, CHID1	B4GALNT4, PTDSS2, TALDO1, PNPLA2, POLR2L	SCT, TALDO1, PNPLA2	TALDO1, SLC25A22, PNPLA2	PSMD13, PTDSS2, TALDO1, RPLP2, PNPLA2	PTDSS2, PNPLA2	PTDSS2, PNPLA2
354	rs193119485	11	4944584	HBB, HBD, HBE1, HBG1, HBG2, MMP26, OR51A2, OR51A4, OR51A7, OR51B2, OR51B4, OR51B5, OR51B6, OR51D1, OR51E1, OR51E2, OR51F1, OR51F2, OR51G1, OR51G2, OR51H1, OR51J1, OR51L1, OR51M1, OR51Q1, OR51S1, OR51T1, OR51V1, OR52A1, OR52A5, OR52E1, OR52E2, OR52I1, OR52I2, OR52J3, OR52K1, OR52K2, OR52M1, OR52R1, OR52Z1, TRIM68	-	-	-	-	HBB	-	-
355	rs553833286	11	17480024	ABCC8, KCNC1, KCNJ11, MYOD1, NCR3LG1, NUCB2, OTOG, PIK3C2A, PLEKHA7, RPS13, SERGEF, USH1C	NUCB2, KCNJ11, OTOG	PIK3C2A	KCNJ11	-	RPS13, PIK3C2A, KCNJ11, ABCC8	PIK3C2A	PIK3C2A
356	rs2625290	11	19993339	DBX1, HTATIP2, NAV2, PRMT3	-	-	-	-	-	PRMT3	-
357	rs770667454	11	37899849	-	-	-	-	-	-	-	-
358	rs189148721	11	41651494	LRRC4C	-	-	-	-	-	-	-
359	rs113191943	11	59421556	CBLIF, DTX4, FAM111A, MPEG1, MRPL16, MS4A2, MS4A3, OOSP1, OOSP2, OOSP4B, OR4D6, OR4D9, OR4D10, OR4D11, OR5A1, OR5A2, OR5AN1, OR10V1, OSBP, PATL1, STX3, TCN1	CBLIF, TCN1	-	-	CBLIF	OSBP, CBLIF, TCN1	OSBP	-
360	rs11230741	11	61351107	BEST1, CD5, CPSF7, CYB561A3, DAGLA, DDB1, FADS1, FADS2, FADS3, FEN1, FTH1, LRRC10B, MYRF, PGA3, PGA4, PGA5, PPP1R32, RAB3IL1, SDHAF2, SYT7, TKFC, TMEM138, TMEM216, TMEM258, VPS37C, VWCE	PGA3, PGA4, PGA5, TKFC, DAGLA, FADS2, FADS1	TKFC	FEN1	-	TKFC, FADS2, FADS1	TKFC, DAGLA, FADS2, FADS1, FADS3	DAGLA, FADS2, FADS1
361	rs35703574	11	61439682	BEST1, CPSF7, CYB561A3, DAGLA, DDB1, FADS1, FADS2, FADS3, FEN1, FTH1, INCENP, LRRC10B, MYRF, PGA3, PGA4, PGA5, PPP1R32, RAB3IL1, SDHAF2, SYT7, TKFC, TMEM138, TMEM216, TMEM258, VWCE	PGA3, PGA4, PGA5, TKFC, DAGLA, FADS2, FADS1	TKFC	FEN1	-	TKFC, FADS2, FADS1	TKFC, DAGLA, FADS2, FADS1, FADS3	DAGLA, FADS2, FADS1
362	rs198448	11	61500487	BEST1, CPSF7, CYB561A3, DAGLA, DDB1, FADS1, FADS2, FADS3, FEN1, FTH1, INCENP, LRRC10B, MYRF, PGA4, PGA5, PPP1R32, RAB3IL1, SCGB1D1, SCGB2A1, SDHAF2, SYT7, TKFC, TMEM138, TMEM216, TMEM258, VWCE	PGA4, PGA5, TKFC, DAGLA, FADS2, FADS1	TKFC	FEN1	-	TKFC, FADS2, FADS1	TKFC, DAGLA, FADS2, FADS1, FADS3	DAGLA, FADS2, FADS1
363	rs556261560	11	61515326	BEST1, CPSF7, CYB561A3, DAGLA, DDB1, FADS1, FADS2, FADS3, FEN1, FTH1, INCENP, LRRC10B, MYRF, PGA4, PGA5, PPP1R32, RAB3IL1, SCGB1D1, SCGB1D2, SCGB2A1, SDHAF2, SYT7, TKFC, TMEM138, TMEM216, TMEM258, VWCE	PGA4, PGA5, TKFC, DAGLA, FADS2, FADS1	TKFC	FEN1	-	TKFC, FADS2, FADS1	TKFC, DAGLA, FADS2, FADS1, FADS3	DAGLA, FADS2, FADS1
364	rs198462	11	61524119	BEST1, CPSF7, CYB561A3, DAGLA, DDB1, FADS1, FADS2, FADS3, FEN1, FTH1, INCENP, LRRC10B, MYRF, PPP1R32, RAB3IL1, SCGB1D1, SCGB1D2, SCGB2A1, SDHAF2, SYT7, TKFC, TMEM138, TMEM216, TMEM258, VWCE	TKFC, DAGLA, FADS2, FADS1	TKFC	FEN1	-	TKFC, FADS2, FADS1	TKFC, DAGLA, FADS2, FADS1, FADS3	DAGLA, FADS2, FADS1
365	rs198461	11	61524366	BEST1, CPSF7, CYB561A3, DAGLA, DDB1, FADS1, FADS2, FADS3, FEN1, FTH1, INCENP, LRRC10B, MYRF, PPP1R32, RAB3IL1, SCGB1D1, SCGB1D2, SCGB2A1, SDHAF2, SYT7, TKFC, TMEM138, TMEM216, TMEM258, VWCE	TKFC, DAGLA, FADS2, FADS1	TKFC	FEN1	-	TKFC, FADS2, FADS1	TKFC, DAGLA, FADS2, FADS1, FADS3	DAGLA, FADS2, FADS1
366	rs572537530	11	61529656	BEST1, CPSF7, CYB561A3, DAGLA, DDB1, FADS1, FADS2, FADS3, FEN1, FTH1, INCENP, LRRC10B, MYRF, PPP1R32, RAB3IL1, SCGB1D1, SCGB1D2, SCGB2A1, SDHAF2, SYT7, TKFC, TMEM138, TMEM216, TMEM258, VWCE	TKFC, DAGLA, FADS2, FADS1	TKFC	FEN1	-	TKFC, FADS2, FADS1	TKFC, DAGLA, FADS2, FADS1, FADS3	DAGLA, FADS2, FADS1
367	rs61896137	11	61530500	BEST1, CPSF7, CYB561A3, DAGLA, DDB1, FADS1, FADS2, FADS3, FEN1, FTH1, INCENP, LRRC10B, MYRF, PPP1R32, RAB3IL1, SCGB1D1, SCGB1D2, SCGB2A1, SDHAF2, SYT7, TKFC, TMEM138, TMEM216, TMEM258, VWCE	TKFC, DAGLA, FADS2, FADS1	TKFC	FEN1	-	TKFC, FADS2, FADS1	TKFC, DAGLA, FADS2, FADS1, FADS3	DAGLA, FADS2, FADS1
368	rs117301449	11	61548004	BEST1, CPSF7, CYB561A3, DAGLA, DDB1, FADS1, FADS2, FADS3, FEN1, FTH1, INCENP, LRRC10B, MYRF, PPP1R32, RAB3IL1, SCGB1D1, SCGB1D2, SCGB2A1, SCGB2A2, SDHAF2, SYT7, TKFC, TMEM138, TMEM216, TMEM258, VWCE	TKFC, DAGLA, FADS2, FADS1	TKFC	FEN1	-	TKFC, FADS2, FADS1	TKFC, DAGLA, FADS2, FADS1, FADS3	DAGLA, FADS2, FADS1
369	rs174533	11	61549025	BEST1, CPSF7, CYB561A3, DAGLA, DDB1, FADS1, FADS2, FADS3, FEN1, FTH1, INCENP, LRRC10B, MYRF, PPP1R32, RAB3IL1, SCGB1D1, SCGB1D2, SCGB2A1, SCGB2A2, SDHAF2, SYT7, TKFC, TMEM138, TMEM216, TMEM258, VWCE	TKFC, DAGLA, FADS2, FADS1	TKFC	FEN1	-	TKFC, FADS2, FADS1	TKFC, DAGLA, FADS2, FADS1, FADS3	DAGLA, FADS2, FADS1
370	rs148999057	11	61552108	BEST1, CPSF7, CYB561A3, DAGLA, DDB1, FADS1, FADS2, FADS3, FEN1, FTH1, INCENP, LRRC10B, MYRF, PPP1R32, RAB3IL1, SCGB1D1, SCGB1D2, SCGB2A1, SCGB2A2, SDHAF2, SYT7, TKFC, TMEM138, TMEM216, TMEM258, VWCE	TKFC, DAGLA, FADS2, FADS1	TKFC	FEN1	-	TKFC, FADS2, FADS1	TKFC, DAGLA, FADS2, FADS1, FADS3	DAGLA, FADS2, FADS1
371	rs117110139	11	61557422	BEST1, CPSF7, CYB561A3, DAGLA, DDB1, FADS1, FADS2, FADS3, FEN1, FTH1, INCENP, LRRC10B, MYRF, PPP1R32, RAB3IL1, SCGB1D1, SCGB1D2, SCGB2A1, SCGB2A2, SDHAF2, SYT7, TKFC, TMEM138, TMEM216, TMEM258, VWCE	TKFC, DAGLA, FADS2, FADS1	TKFC	FEN1	-	TKFC, FADS2, FADS1	TKFC, DAGLA, FADS2, FADS1, FADS3	DAGLA, FADS2, FADS1
372	rs740006	11	61557868	BEST1, CPSF7, CYB561A3, DAGLA, DDB1, FADS1, FADS2, FADS3, FEN1, FTH1, INCENP, LRRC10B, MYRF, PPP1R32, RAB3IL1, SCGB1D1, SCGB1D2, SCGB2A1, SCGB2A2, SDHAF2, SYT7, TKFC, TMEM138, TMEM216, TMEM258, VWCE	TKFC, DAGLA, FADS2, FADS1	TKFC	FEN1	-	TKFC, FADS2, FADS1	TKFC, DAGLA, FADS2, FADS1, FADS3	DAGLA, FADS2, FADS1
373	rs695867	11	61561288	BEST1, CPSF7, CYB561A3, DAGLA, DDB1, FADS1, FADS2, FADS3, FEN1, FTH1, INCENP, LRRC10B, MYRF, PPP1R32, RAB3IL1, SCGB1D1, SCGB1D2, SCGB2A1, SCGB2A2, SDHAF2, SYT7, TKFC, TMEM138, TMEM216, TMEM258, VWCE	TKFC, DAGLA, FADS2, FADS1	TKFC	FEN1	-	TKFC, FADS2, FADS1	TKFC, DAGLA, FADS2, FADS1, FADS3	DAGLA, FADS2, FADS1
374	rs75938339	11	61570073	BEST1, CPSF7, CYB561A3, DAGLA, DDB1, FADS1, FADS2, FADS3, FEN1, FTH1, INCENP, LRRC10B, MYRF, PPP1R32, RAB3IL1, SCGB1D1, SCGB1D2, SCGB1D4, SCGB2A1, SCGB2A2, SDHAF2, SYT7, TKFC, TMEM138, TMEM216, TMEM258	TKFC, DAGLA, FADS2, FADS1	TKFC	FEN1	-	TKFC, FADS2, FADS1	TKFC, DAGLA, FADS2, FADS1, FADS3	DAGLA, FADS2, FADS1
375	rs138012803	11	61579058	BEST1, CPSF7, CYB561A3, DAGLA, DDB1, FADS1, FADS2, FADS3, FEN1, FTH1, INCENP, LRRC10B, MYRF, PPP1R32, RAB3IL1, SCGB1D1, SCGB1D2, SCGB1D4, SCGB2A1, SCGB2A2, SDHAF2, SYT7, TKFC, TMEM138, TMEM216, TMEM258	TKFC, DAGLA, FADS2, FADS1	TKFC	FEN1	-	TKFC, FADS2, FADS1	TKFC, DAGLA, FADS2, FADS1, FADS3	DAGLA, FADS2, FADS1
376	rs7394579	11	61581450	BEST1, CPSF7, CYB561A3, DAGLA, DDB1, FADS1, FADS2, FADS3, FEN1, FTH1, INCENP, LRRC10B, MYRF, PPP1R32, RAB3IL1, SCGB1D1, SCGB1D2, SCGB1D4, SCGB2A1, SCGB2A2, SDHAF2, SYT7, TKFC, TMEM138, TMEM216, TMEM258	TKFC, DAGLA, FADS2, FADS1	TKFC	FEN1	-	TKFC, FADS2, FADS1	TKFC, DAGLA, FADS2, FADS1, FADS3	DAGLA, FADS2, FADS1
377	rs61897792	11	61586886	BEST1, CPSF7, CYB561A3, DAGLA, DDB1, FADS1, FADS2, FADS3, FEN1, FTH1, INCENP, LRRC10B, MYRF, PPP1R32, RAB3IL1, SCGB1D1, SCGB1D2, SCGB1D4, SCGB2A1, SCGB2A2, SDHAF2, SYT7, TKFC, TMEM138, TMEM216, TMEM258	TKFC, DAGLA, FADS2, FADS1	TKFC	FEN1	-	TKFC, FADS2, FADS1	TKFC, DAGLA, FADS2, FADS1, FADS3	DAGLA, FADS2, FADS1
378	rs174564	11	61588305	BEST1, CPSF7, CYB561A3, DAGLA, DDB1, FADS1, FADS2, FADS3, FEN1, FTH1, INCENP, LRRC10B, MYRF, PPP1R32, RAB3IL1, SCGB1D1, SCGB1D2, SCGB1D4, SCGB2A1, SCGB2A2, SDHAF2, SYT7, TKFC, TMEM138, TMEM216, TMEM258	TKFC, DAGLA, FADS2, FADS1	TKFC	FEN1	-	TKFC, FADS2, FADS1	TKFC, DAGLA, FADS2, FADS1, FADS3	DAGLA, FADS2, FADS1
379	rs188370817	11	61592488	BEST1, CPSF7, CYB561A3, DAGLA, DDB1, FADS1, FADS2, FADS3, FEN1, FTH1, INCENP, LRRC10B, MYRF, PPP1R32, RAB3IL1, SCGB1D1, SCGB1D2, SCGB1D4, SCGB2A1, SCGB2A2, SDHAF2, SYT7, TKFC, TMEM138, TMEM216, TMEM258	TKFC, DAGLA, FADS2, FADS1	TKFC	FEN1	-	TKFC, FADS2, FADS1	TKFC, DAGLA, FADS2, FADS1, FADS3	DAGLA, FADS2, FADS1
380	rs174569	11	61594164	BEST1, CPSF7, CYB561A3, DAGLA, DDB1, FADS1, FADS2, FADS3, FEN1, FTH1, INCENP, LRRC10B, MYRF, PPP1R32, RAB3IL1, SCGB1D1, SCGB1D2, SCGB1D4, SCGB2A1, SCGB2A2, SDHAF2, SYT7, TKFC, TMEM138, TMEM216, TMEM258	TKFC, DAGLA, FADS2, FADS1	TKFC	FEN1	-	TKFC, FADS2, FADS1	TKFC, DAGLA, FADS2, FADS1, FADS3	DAGLA, FADS2, FADS1
381	rs139957766	11	61607047	ASRGL1, BEST1, CPSF7, CYB561A3, DAGLA, DDB1, FADS1, FADS2, FADS3, FEN1, FTH1, INCENP, LRRC10B, MYRF, PPP1R32, RAB3IL1, SCGB1D1, SCGB1D2, SCGB1D4, SCGB2A1, SCGB2A2, SDHAF2, SYT7, TKFC, TMEM138, TMEM216, TMEM258	TKFC, DAGLA, FADS2, FADS1	TKFC	FEN1	-	TKFC, FADS2, FADS1, ASRGL1	TKFC, DAGLA, FADS2, FADS1, FADS3	DAGLA, FADS2, FADS1
382	rs80349011	11	61607457	ASRGL1, BEST1, CPSF7, CYB561A3, DAGLA, DDB1, FADS1, FADS2, FADS3, FEN1, FTH1, INCENP, LRRC10B, MYRF, PPP1R32, RAB3IL1, SCGB1D1, SCGB1D2, SCGB1D4, SCGB2A1, SCGB2A2, SDHAF2, SYT7, TKFC, TMEM138, TMEM216, TMEM258	TKFC, DAGLA, FADS2, FADS1	TKFC	FEN1	-	TKFC, FADS2, FADS1, ASRGL1	TKFC, DAGLA, FADS2, FADS1, FADS3	DAGLA, FADS2, FADS1
383	rs117983270	11	61611710	ASRGL1, BEST1, CPSF7, CYB561A3, DAGLA, FADS1, FADS2, FADS3, FEN1, FTH1, INCENP, LRRC10B, MYRF, PPP1R32, RAB3IL1, SCGB1D1, SCGB1D2, SCGB1D4, SCGB2A1, SCGB2A2, SDHAF2, SYT7, TKFC, TMEM138, TMEM216, TMEM258	TKFC, DAGLA, FADS2, FADS1	TKFC	FEN1	-	TKFC, FADS2, FADS1, ASRGL1	TKFC, DAGLA, FADS2, FADS1, FADS3	DAGLA, FADS2, FADS1
384	rs73487492	11	61621611	ASRGL1, BEST1, CPSF7, CYB561A3, DAGLA, FADS1, FADS2, FADS3, FEN1, FTH1, INCENP, LRRC10B, MYRF, PPP1R32, RAB3IL1, SCGB1D1, SCGB1D2, SCGB1D4, SCGB2A1, SCGB2A2, SDHAF2, SYT7, TMEM138, TMEM216, TMEM258	DAGLA, FADS2, FADS1	-	FEN1	-	FADS2, FADS1, ASRGL1	DAGLA, FADS2, FADS1, FADS3	DAGLA, FADS2, FADS1
385	rs562172	11	61626167	ASRGL1, BEST1, CPSF7, CYB561A3, DAGLA, FADS1, FADS2, FADS3, FEN1, FTH1, INCENP, LRRC10B, MYRF, PPP1R32, RAB3IL1, SCGB1D1, SCGB1D2, SCGB1D4, SCGB2A1, SCGB2A2, SDHAF2, SYT7, TMEM138, TMEM216, TMEM258	DAGLA, FADS2, FADS1	-	FEN1	-	FADS2, FADS1, ASRGL1	DAGLA, FADS2, FADS1, FADS3	DAGLA, FADS2, FADS1
386	rs17764288	11	61633736	ASRGL1, BEST1, CPSF7, DAGLA, FADS1, FADS2, FADS3, FEN1, FTH1, INCENP, LRRC10B, MYRF, PPP1R32, RAB3IL1, SCGB1D1, SCGB1D2, SCGB1D4, SCGB2A1, SCGB2A2, SDHAF2, SYT7, TMEM138, TMEM216, TMEM258	DAGLA, FADS2, FADS1	-	FEN1	-	FADS2, FADS1, ASRGL1	DAGLA, FADS2, FADS1, FADS3	DAGLA, FADS2, FADS1
387	rs11539526	11	61633770	ASRGL1, BEST1, CPSF7, DAGLA, FADS1, FADS2, FADS3, FEN1, FTH1, INCENP, LRRC10B, MYRF, PPP1R32, RAB3IL1, SCGB1D1, SCGB1D2, SCGB1D4, SCGB2A1, SCGB2A2, SDHAF2, SYT7, TMEM138, TMEM216, TMEM258	DAGLA, FADS2, FADS1	-	FEN1	-	FADS2, FADS1, ASRGL1	DAGLA, FADS2, FADS1, FADS3	DAGLA, FADS2, FADS1
388	rs7118175	11	61639358	ASRGL1, BEST1, CPSF7, DAGLA, FADS1, FADS2, FADS3, FEN1, FTH1, INCENP, LRRC10B, MYRF, PPP1R32, RAB3IL1, SCGB1D1, SCGB1D2, SCGB1D4, SCGB2A1, SCGB2A2, SDHAF2, SYT7, TMEM216, TMEM258	DAGLA, FADS2, FADS1	-	FEN1	-	FADS2, FADS1, ASRGL1	DAGLA, FADS2, FADS1, FADS3	DAGLA, FADS2, FADS1
389	rs7115739	11	61641717	ASRGL1, BEST1, CPSF7, DAGLA, FADS1, FADS2, FADS3, FEN1, FTH1, INCENP, LRRC10B, MYRF, PPP1R32, RAB3IL1, SCGB1D1, SCGB1D2, SCGB1D4, SCGB2A1, SCGB2A2, SDHAF2, SYT7, TMEM216, TMEM258	DAGLA, FADS2, FADS1	-	FEN1	-	FADS2, FADS1, ASRGL1	DAGLA, FADS2, FADS1, FADS3	DAGLA, FADS2, FADS1
390	rs174467	11	61662661	ASRGL1, BEST1, CPSF7, DAGLA, FADS1, FADS2, FADS3, FEN1, FTH1, INCENP, LRRC10B, MYRF, PPP1R32, RAB3IL1, SCGB1D1, SCGB1D2, SCGB1D4, SCGB2A1, SCGB2A2, SDHAF2, SYT7, TMEM216, TMEM258	DAGLA, FADS2, FADS1	-	FEN1	-	FADS2, FADS1, ASRGL1	DAGLA, FADS2, FADS1, FADS3	DAGLA, FADS2, FADS1
391	rs174480	11	61685790	ASRGL1, BEST1, CPSF7, DAGLA, FADS1, FADS2, FADS3, FEN1, FTH1, INCENP, LRRC10B, MYRF, PPP1R32, RAB3IL1, SCGB1A1, SCGB1D1, SCGB1D2, SCGB1D4, SCGB2A1, SCGB2A2, SDHAF2, SYT7, TMEM258	DAGLA, FADS2, FADS1	-	FEN1	-	FADS2, FADS1, ASRGL1	DAGLA, FADS2, FADS1, FADS3, SCGB1A1	DAGLA, FADS2, FADS1
392	rs2524292	11	61695146	ASRGL1, BEST1, CPSF7, DAGLA, FADS1, FADS2, FADS3, FEN1, FTH1, INCENP, LRRC10B, MYRF, PPP1R32, RAB3IL1, SCGB1A1, SCGB1D1, SCGB1D2, SCGB1D4, SCGB2A1, SCGB2A2, SDHAF2, SYT7, TMEM258	DAGLA, FADS2, FADS1	-	FEN1	-	FADS2, FADS1, ASRGL1	DAGLA, FADS2, FADS1, FADS3, SCGB1A1	DAGLA, FADS2, FADS1
393	rs2727261	11	61712131	AHNAK, ASRGL1, BEST1, DAGLA, FADS1, FADS2, FADS3, FEN1, FTH1, INCENP, LRRC10B, MYRF, PPP1R32, RAB3IL1, SCGB1A1, SCGB1D1, SCGB1D2, SCGB1D4, SCGB2A1, SCGB2A2, SDHAF2, SYT7, TMEM258	DAGLA, FADS2, FADS1	-	FEN1	-	FADS2, FADS1, ASRGL1	DAGLA, FADS2, FADS1, FADS3, SCGB1A1	DAGLA, FADS2, FADS1
394	rs2727260	11	61712242	AHNAK, ASRGL1, BEST1, DAGLA, FADS1, FADS2, FADS3, FEN1, FTH1, INCENP, LRRC10B, MYRF, PPP1R32, RAB3IL1, SCGB1A1, SCGB1D1, SCGB1D2, SCGB1D4, SCGB2A1, SCGB2A2, SDHAF2, SYT7, TMEM258	DAGLA, FADS2, FADS1	-	FEN1	-	FADS2, FADS1, ASRGL1	DAGLA, FADS2, FADS1, FADS3, SCGB1A1	DAGLA, FADS2, FADS1
395	rs1735379	11	61726396	AHNAK, ASRGL1, BEST1, DAGLA, FADS1, FADS2, FADS3, FEN1, FTH1, INCENP, LRRC10B, MYRF, PPP1R32, RAB3IL1, SCGB1A1, SCGB1D1, SCGB1D2, SCGB1D4, SCGB2A1, SCGB2A2, SYT7, TMEM258	DAGLA, FADS2, FADS1	-	FEN1	-	FADS2, FADS1, ASRGL1	DAGLA, FADS2, FADS1, FADS3, SCGB1A1	DAGLA, FADS2, FADS1
396	rs1800009	11	61730234	AHNAK, ASRGL1, BEST1, DAGLA, FADS1, FADS2, FADS3, FEN1, FTH1, INCENP, LRRC10B, MYRF, PPP1R32, RAB3IL1, SCGB1A1, SCGB1D1, SCGB1D2, SCGB1D4, SCGB2A1, SCGB2A2, SYT7, TMEM258	DAGLA, FADS2, FADS1	-	FEN1	-	FADS2, FADS1, ASRGL1	DAGLA, FADS2, FADS1, FADS3, SCGB1A1	DAGLA, FADS2, FADS1
397	rs17185413	11	61730553	AHNAK, ASRGL1, BEST1, DAGLA, FADS1, FADS2, FADS3, FEN1, FTH1, INCENP, LRRC10B, MYRF, PPP1R32, RAB3IL1, SCGB1A1, SCGB1D1, SCGB1D2, SCGB1D4, SCGB2A1, SCGB2A2, SYT7, TMEM258	DAGLA, FADS2, FADS1	-	FEN1	-	FADS2, FADS1, ASRGL1	DAGLA, FADS2, FADS1, FADS3, SCGB1A1	DAGLA, FADS2, FADS1
398	rs80343634	11	61753809	AHNAK, ASRGL1, BEST1, DAGLA, FADS1, FADS2, FADS3, FEN1, FTH1, INCENP, LRRC10B, MYRF, PPP1R32, RAB3IL1, SCGB1A1, SCGB1D1, SCGB1D2, SCGB1D4, SCGB2A1, SCGB2A2, SYT7, TMEM258	DAGLA, FADS2, FADS1	-	FEN1	-	FADS2, FADS1, ASRGL1	DAGLA, FADS2, FADS1, FADS3, SCGB1A1	DAGLA, FADS2, FADS1
399	rs191790331	11	61764082	AHNAK, ASRGL1, BEST1, DAGLA, FADS1, FADS2, FADS3, FEN1, FTH1, INCENP, LRRC10B, MYRF, RAB3IL1, SCGB1A1, SCGB1D1, SCGB1D2, SCGB1D4, SCGB2A1, SCGB2A2, SYT7, TMEM258	DAGLA, FADS2, FADS1	-	FEN1	-	FADS2, FADS1, ASRGL1	DAGLA, FADS2, FADS1, FADS3, SCGB1A1	DAGLA, FADS2, FADS1
400	rs259874	11	61811441	AHNAK, ASRGL1, BEST1, DAGLA, FADS1, FADS2, FADS3, FEN1, FTH1, INCENP, MYRF, RAB3IL1, SCGB1A1, SCGB1D1, SCGB1D2, SCGB1D4, SCGB2A1, SCGB2A2, SYT7, TMEM258	DAGLA, FADS2, FADS1	-	FEN1	-	FADS2, FADS1, ASRGL1	DAGLA, FADS2, FADS1, FADS3, SCGB1A1	DAGLA, FADS2, FADS1
401	rs387137	11	61830169	AHNAK, ASRGL1, BEST1, DAGLA, EEF1G, FADS1, FADS2, FADS3, FEN1, FTH1, INCENP, MYRF, RAB3IL1, SCGB1A1, SCGB1D1, SCGB1D2, SCGB1D4, SCGB2A1, SCGB2A2, SYT7, TMEM258	DAGLA, FADS2, FADS1, EEF1G	-	FEN1	-	FADS2, FADS1, ASRGL1	DAGLA, FADS2, FADS1, FADS3, SCGB1A1	DAGLA, FADS2, FADS1
402	rs76555356	11	66873960	AIP, ANKRD13D, C11orf80, C11orf86, CABP2, CABP4, CARNS1, CDK2AP2, CLCF1, CORO1B, GPR152, GRK2, GSTP1, KDM2A, LRFN4, PC, PITPNM1, POLD4, PPP1CA, PTPRCAP, RAD9A, RBM4, RBM4B, RBM14, RCE1, RHOD, RPS6KB2, SPTBN2, SSH3, SYT12, TBC1D10C, TMEM134	PC, PPP1CA, AIP, PITPNM1, GSTP1	PC, POLD4	RAD9A	PC	PC, PPP1CA, CARNS1, AIP, PITPNM1, GSTP1	RBM14, RCE1, PITPNM1	PITPNM1, GSTP1
403	rs551407138	11	74385107	CHRDL2, KCNE3, LIPT2, NEU3, OR2AT4, P4HA3, PGM2L1, POLD3, PPME1, RNF169, SLCO2B1, SPCS2, XRRA1	PGM2L1, LIPT2, NEU3	P4HA3, LIPT2, POLD3	PPME1	-	LIPT2, NEU3	LIPT2, NEU3	NEU3
404	rs559355	11	75451281	ARRB1, DGAT2, GDPD5, KLHL35, MAP6, MOGAT2, RPS3, SERPINH1, TPBGL, UVRAG, WNT11	GDPD5, MOGAT2, DGAT2	DGAT2	-	-	RPS3, GDPD5, MOGAT2, DGAT2	GDPD5, MOGAT2, DGAT2	MOGAT2, DGAT2
405	rs116941790	11	76069097	EMSY, GVQW3, LRRC32, THAP12, TSKU, UVRAG, WNT11	-	-	-	-	-	-	-
406	rs138483664	11	83576684	DLG2	DLG2	-	-	-	-	-	-
407	rs780557625	11	94770441	AMOTL1, CWC15, ENDOD1, FUT4, KDM4D, KDM4E, PIWIL4, SESN3	PIWIL4, FUT4	FUT4	-	-	-	FUT4	-
408	rs61902943	11	95342119	CEP57, ENDOD1, FAM76B, MAML2, MTMR2, SESN3	-	MTMR2	-	-	MTMR2	-	MTMR2
409	rs143857074	11	102843835	DCUN1D5, DYNC2H1, MMP1, MMP3, MMP7, MMP8, MMP10, MMP13, MMP20, MMP27	MMP1, MMP3, MMP13	-	-	-	-	-	-
410	rs192461366	11	112219555	ALG9, BCO2, C11orf1, C11orf52, CRYAB, DIXDC1, DLAT, FDXACB1, HSPB2, IL18, NKAPD1, PIH1D2, PLET1, PTS, SDHD, TEX12, TIMM8B	CRYAB, DLAT, BCO2, PTS	ALG9, DLAT, SDHD, PTS	-	ALG9, DLAT, SDHD, PTS	DLAT, SDHD, BCO2, PTS	DLAT, BCO2	-
411	rs530919346	11	116408029	APOA1, APOA4, APOA5, APOC3, BUD13, SIK3, ZPR1	APOA5, APOC3, APOA1	-	APOA1	APOA5, APOC3, APOA1	APOA5, APOA4, APOC3, APOA1	APOA5, APOA4, APOC3, APOA1	-
412	rs1268353	11	116639692	APOA1, APOA4, APOA5, APOC3, BUD13, PAFAH1B2, PCSK7, RNF214, SIDT2, SIK3, TAGLN, ZPR1	APOA5, APOC3, APOA1, PAFAH1B2	PAFAH1B2	APOA1	APOA5, APOC3, APOA1	APOA5, APOA4, APOC3, APOA1	APOA5, APOA4, APOC3, APOA1, PAFAH1B2	-
413	rs964184	11	116648917	APOA1, APOA4, APOA5, APOC3, BUD13, PAFAH1B2, PCSK7, RNF214, SIDT2, SIK3, TAGLN, ZPR1	APOA5, APOC3, APOA1, PAFAH1B2	PAFAH1B2	APOA1	APOA5, APOC3, APOA1	APOA5, APOA4, APOC3, APOA1	APOA5, APOA4, APOC3, APOA1, PAFAH1B2	-
414	rs530885291	11	117053959	APOA1, APOA4, APOA5, APOC3, BACE1, BUD13, CEP164, DSCAML1, PAFAH1B2, PCSK7, RNF214, SIDT2, SIK3, TAGLN, ZPR1	APOA5, APOC3, APOA1, PAFAH1B2, BACE1	PAFAH1B2	APOA1	APOA5, APOC3, APOA1	APOA5, APOA4, APOC3, APOA1	APOA5, APOA4, APOC3, APOA1, PAFAH1B2	-
415	rs148911295	11	122198855	BLID, UBASH3B	-	-	-	-	-	-	-
416	rs141630801	11	122963655	BSX, CLMP, CRTAM, GRAMD1B, HSPA8, JHY, UBASH3B	HSPA8	-	-	-	-	-	-
417	rs184341060	11	123413479	CLMP, GRAMD1B, HSPA8, OR4D5, OR6M1, OR6T1, OR6X1, OR8D4, OR10G4, OR10G6, OR10G7, OR10G8, OR10G9, OR10S1, SCN3B, TMEM225, ZNF202	HSPA8, ZNF202	-	-	-	-	-	-
418	rs745324200	11	126372660	CDON, DCPS, FAM118B, FOXRED1, KIRREL3, RPUSD4, SRPRA, ST3GAL4, TIRAP	ST3GAL4	ST3GAL4	-	FOXRED1	ST3GAL4	ST3GAL4	ST3GAL4
419	rs185223214	11	127979479	ETS1	-	-	-	-	-	-	-
420	rs4937459	11	129653101	APLP2, BARX2, NFRKB, PRDM10, ST14, TMEM45B, ZBTB44	-	-	-	-	-	-	-
421	rs4937460	11	129657981	APLP2, BARX2, NFRKB, PRDM10, ST14, TMEM45B, ZBTB44	-	-	-	-	-	-	-
422	rs2562249	11	129723106	APLP2, BARX2, NFRKB, PRDM10, ST14, TMEM45B, ZBTB44	-	-	-	-	-	-	-
423	rs549653651	11	133538753	IGSF9B, JAM3, NCAPD3, OPCML, SPATA19	-	-	-	-	-	-	-
424	rs16931447	12	4560028	AKAP3, C12orf4, CCND2, DYRK4, FGF6, FGF23, GALNT8, KCNA1, KCNA6, NDUFA9, RAD51AP1, TIGAR	TIGAR	NDUFA9, GALNT8	-	FGF23, NDUFA9, KCNA1	NDUFA9	-	-
425	rs10849305	12	5745441	ANO2, NTF3, VWF	-	-	-	-	-	-	-
426	rs56157656	12	7087711	ACRBP, ACSM4, ATN1, C1R, C1RL, C1S, C12orf57, CD4, CD163L1, CDCA3, CHD4, CLSTN3, COPS7A, EMG1, ENO2, GAPDH, GNB3, GPR162, IFFO1, ING4, LAG3, LPAR5, LPCAT3, LRRC23, MLF2, MRPL51, NCAPD2, NOP2, P3H3, PEX5, PHB2, PIANP, PTMS, PTPN6, RBP5, SPSB2, TPI1, USP5, ZNF384	PEX5, ACSM4	GAPDH, TPI1, ENO2, ACSM4	GAPDH, TPI1, LPCAT3	TPI1, PEX5	GAPDH, GNB3, TPI1, ENO2, LPCAT3, ACSM4	LPAR5, PHB2, LPCAT3, RBP5, ACSM4	LPCAT3
427	rs10400516	12	9088853	A2M, A2ML1, AICDA, CLEC4D, CLEC4E, CLEC6A, KLRG1, M6PR, MFAP5, PHC1, PZP, RIMKLB	-	RIMKLB	M6PR, A2M	-	A2M	-	-
428	rs885720	12	12248099	BCL2L14, BORCS5, DUSP16, ETV6, LRP6, MANSC1	-	-	-	-	-	LRP6	-
429	rs576516376	12	13207508	APOLD1, CDKN1B, CREBL2, DDX47, DUSP16, EMP1, FAM234B, GPR19, GPRC5A, GPRC5D, GRIN2B, GSG1, HEBP1	APOLD1	-	CDKN1B	-	-	-	-
430	rs181880060	12	13403512	APOLD1, DDX47, EMP1, FAM234B, GPRC5A, GPRC5D, GRIN2B, GSG1, HEBP1	APOLD1	-	-	-	-	-	-
431	rs974040	12	20904904	PDE3A, SLCO1B1, SLCO1B3, SLCO1B7, SLCO1C1	PDE3A, SLCO1C1, SLCO1B3, SLCO1B1	-	-	-	SLCO1B3, SLCO1B1	-	-
432	rs10841642	12	20944674	PDE3A, SLCO1A2, SLCO1B1, SLCO1B3, SLCO1B7, SLCO1C1	PDE3A, SLCO1C1, SLCO1B3, SLCO1B1, SLCO1A2	-	-	-	SLCO1B3, SLCO1B1, SLCO1A2	-	-
433	rs11045856	12	21350689	GOLT1B, GYS2, IAPP, LDHB, PYROXD1, RECQL, SLCO1A2, SLCO1B1, SLCO1B3, SLCO1B7, SLCO1C1, SPX	SLCO1C1, SLCO1B3, SLCO1B1, SLCO1A2, IAPP, LDHB	GYS2, LDHB	GYS2	GYS2, LDHB	SLCO1B3, SLCO1B1, SLCO1A2, GYS2, LDHB	-	-
434	rs55695203	12	21357753	GOLT1B, GYS2, IAPP, LDHB, PYROXD1, RECQL, SLCO1A2, SLCO1B1, SLCO1B3, SLCO1B7, SLCO1C1, SPX	SLCO1C1, SLCO1B3, SLCO1B1, SLCO1A2, IAPP, LDHB	GYS2, LDHB	GYS2	GYS2, LDHB	SLCO1B3, SLCO1B1, SLCO1A2, GYS2, LDHB	-	-
435	rs73067080	12	21388829	GOLT1B, GYS2, IAPP, LDHB, PYROXD1, RECQL, SLCO1A2, SLCO1B1, SLCO1B3, SLCO1B7, SLCO1C1, SPX	SLCO1C1, SLCO1B3, SLCO1B1, SLCO1A2, IAPP, LDHB	GYS2, LDHB	GYS2	GYS2, LDHB	SLCO1B3, SLCO1B1, SLCO1A2, GYS2, LDHB	-	-
436	rs76214243	12	22172770	ABCC9, C2CD5, CMAS, GYS2, KCNJ8, LDHB, SPX, ST8SIA1	LDHB, CMAS, ST8SIA1	GYS2, LDHB, CMAS, ST8SIA1	GYS2, KCNJ8	GYS2, LDHB	GYS2, LDHB	ST8SIA1	ST8SIA1
437	rs142971458	12	22594021	ABCC9, C2CD5, CMAS, ETNK1, ST8SIA1	CMAS, ST8SIA1	CMAS, ST8SIA1, ETNK1	-	-	ETNK1	ST8SIA1, ETNK1	ST8SIA1, ETNK1
438	rs116861117	12	23159104	C2CD5, ETNK1	-	ETNK1	-	-	ETNK1	ETNK1	ETNK1
439	rs746668275	12	23566209	SOX5	-	-	-	-	-	-	-
440	rs77551688	12	29587905	ERGIC2, FAR2, OVCH1, TMTC1	FAR2	-	-	-	FAR2	FAR2	FAR2
441	rs11170390	12	53455417	AAAS, AMHR2, ATF7, CSAD, EIF4B, ESPL1, IGFBP6, ITGB7, KRT1, KRT2, KRT3, KRT4, KRT8, KRT18, KRT72, KRT73, KRT74, KRT76, KRT77, KRT78, KRT79, MAP3K12, MFSD5, MYG1, NPFF, PCBP2, PFDN5, PRR13, RARG, SOAT2, SP1, SP7, SPRYD3, TARBP2, TNS2, ZNF740	TNS2, IGFBP6, SOAT2, CSAD, PCBP2	CSAD	RARG, MAP3K12	-	SOAT2, CSAD, AAAS, SP1	SOAT2, RARG	SOAT2
442	rs142824063	12	53475729	AAAS, AMHR2, ATF7, CSAD, EIF4B, ESPL1, IGFBP6, ITGB7, KRT1, KRT2, KRT3, KRT4, KRT8, KRT18, KRT72, KRT73, KRT76, KRT77, KRT78, KRT79, MAP3K12, MFSD5, MYG1, NPFF, PCBP2, PFDN5, PRR13, RARG, SOAT2, SP1, SP7, SPRYD3, TARBP2, TNS2, ZNF740	TNS2, IGFBP6, SOAT2, CSAD, PCBP2	CSAD	RARG, MAP3K12	-	SOAT2, CSAD, AAAS, SP1	SOAT2, RARG	SOAT2
443	rs11170409	12	53489301	AAAS, AMHR2, ATF7, CSAD, EIF4B, ESPL1, IGFBP6, ITGB7, KRT1, KRT2, KRT3, KRT4, KRT8, KRT18, KRT72, KRT73, KRT76, KRT77, KRT78, KRT79, MAP3K12, MFSD5, MYG1, NPFF, PCBP2, PFDN5, PRR13, RARG, SOAT2, SP1, SP7, SPRYD3, TARBP2, TNS2, ZNF740	TNS2, IGFBP6, SOAT2, CSAD, PCBP2	CSAD	RARG, MAP3K12	-	SOAT2, CSAD, AAAS, SP1	SOAT2, RARG	SOAT2
444	rs2280696	12	53512756	AAAS, AMHR2, ATF7, CSAD, EIF4B, ESPL1, IGFBP6, ITGB7, KRT1, KRT2, KRT3, KRT4, KRT8, KRT18, KRT76, KRT77, KRT78, KRT79, MAP3K12, MFSD5, MYG1, NPFF, PCBP2, PFDN5, PRR13, RARG, SOAT2, SP1, SP7, SPRYD3, TARBP2, TNS2, ZNF740	TNS2, IGFBP6, SOAT2, CSAD, PCBP2	CSAD	RARG, MAP3K12	-	SOAT2, CSAD, AAAS, SP1	SOAT2, RARG	SOAT2
445	rs141766548	12	54363944	ATF7, ATP5MC2, CALCOCO1, CBX5, COPZ1, GPR84, GTSF1, HNRNPA1, HOXC4, HOXC5, HOXC6, HOXC8, HOXC9, HOXC10, HOXC11, HOXC12, HOXC13, ITGA5, MAP3K12, NFE2, NPFF, PCBP2, SMUG1, TARBP2, ZNF385A	PCBP2	ATP5MC2	MAP3K12, SMUG1	-	ATP5MC2	ATP5MC2	-
446	rs1148530	12	59243314	LRIG3	-	-	-	-	-	-	-
447	rs11178242	12	70836570	CNOT2, KCNMB4, MYRFL, PTPRB, PTPRR	PTPRB	-	-	-	-	-	-
448	rs17251404	12	92274329	BTG1	-	-	-	-	-	-	-
449	rs549275441	12	109201261	ACACB, ALKBH2, CMKLR1, CORO1C, DAO, FICD, ISCU, SART3, SELPLG, SSH1, SVOP, TMEM119, UNG, USP30	ISCU, SSH1, DAO, ACACB	DAO, ACACB	ALKBH2, UNG	ISCU	ISCU, DAO, ACACB	ACACB	ACACB
450	rs186429456	12	111232010	ANAPC7, ARPC3, ATP2A2, CCDC63, CUX2, FAM216A, GPN3, HVCN1, MYL2, PPP1CC, PPTC7, RAD9B, TCTN1, VPS29	PPP1CC	-	-	-	PPP1CC	-	-
451	rs115168977	12	117125023	FBXO21, FBXW8, HRK, MAP1LC3B2, MED13L, RNFT2, SPRING1, TESC	-	-	-	-	MED13L	-	-
452	rs7979478	12	121420263	ACADS, ANAPC5, C12orf43, CABP1, CAMKK2, COQ5, DYNLL1, HNF1A, KDM2B, MLEC, OASL, P2RX4, P2RX7, POP5, RNF10, RNF34, SPPL3, UNC119B	MLEC, P2RX7, RNF34	COQ5, ACADS	CAMKK2	ACADS	COQ5, ACADS	COQ5, ACADS	ACADS
453	rs60425908	12	122706224	B3GNT4, BCL7A, CFAP251, CLIP1, DIABLO, HCAR1, HCAR2, HCAR3, HPD, IL31, KNTC1, LRRC43, MLXIP, PSMD9, RHOF, RSRC2, SETD1B, TMEM120B, VPS33A, ZCCHC8	PSMD9, MLXIP	HPD, B3GNT4	-	HPD	HPD, PSMD9, B3GNT4	B3GNT4	-
454	rs138765690	12	133036005	ANKLE2, CHFR, DDX51, EP400, FBRSL1, GALNT9, GOLGA3, LRCOL1, MUC8, NOC4L, P2RX2, PGAM5, POLE, PXMP2, ZNF605	-	GALNT9, POLE	PXMP2	-	-	-	-
455	rs7989460	13	21515539	CRYL1, EEF1AKMT1, IFT88, IL17D, LATS2, MRPL57, SAP18, SKA3, XPO4, ZDHHC20	CRYL1	CRYL1	-	-	CRYL1	-	-
456	rs7321739	13	22581267	FGF9, MICU2	-	-	-	-	-	-	-
457	rs191636226	13	34233008	RFC3, STARD13	-	-	-	-	-	STARD13	-
458	rs550212880	13	34393148	RFC3, STARD13	-	-	-	-	-	STARD13	-
459	rs560181976	13	39978838	COG6, LHFPL6, NHLRC3, PROSER1, STOML3	-	-	-	COG6	-	-	-
460	rs117207368	13	45282413	GPALPP1, GTF2F2, KCTD4, NUFIP1, SERP2, TSC22D1	-	-	-	-	-	-	-
461	rs186294042	13	46388824	CBY2, COG3, CPB2, ERICH6B, LCP1, LRRC63, SIAH3, SLC25A30, TPT1, ZC3H13	-	-	-	-	-	-	-
462	rs73537762	13	77554442	ACOD1, CLN5, FBXL3, KCTD12, MYCBP2	ACOD1	-	-	CLN5	-	-	-
463	rs1146919	13	78332556	EDNRB, MYCBP2, SCEL, SLAIN1	EDNRB	-	EDNRB	-	-	-	-
464	rs535717482	13	79396765	OBI1, POU4F1, RBM26	-	-	-	-	-	-	-
465	rs188251348	13	105531641	-	-	-	-	-	-	-	-
466	rs182427498	13	106844499	ARGLU1, EFNB2	-	-	-	-	-	-	-
467	rs56100337	13	110708120	COL4A1, COL4A2, IRS2, RAB20	IRS2	-	IRS2	COL4A1	-	-	-
468	rs45612833	13	111099057	ANKRD10, CARS2, COL4A1, COL4A2, ING1, NAXD, RAB20	NAXD	-	ING1	COL4A1	NAXD	-	-
469	rs2319626	14	21565149	ANG, ARHGEF40, CHD8, EDDM3A, EDDM3B, HNRNPC, METTL3, METTL17, NDRG2, OR5AU1, OR6S1, OR10G3, RAB2B, RNASE1, RNASE2, RNASE3, RNASE4, RNASE6, RNASE7, RNASE8, RNASE11, RNASE13, RPGRIP1, SALL2, SLC39A2, SUPT16H, TMEM253, TOX4, TPPP2, ZNF219	-	-	-	-	-	ANG	-
470	rs117602052	14	22756904	ABHD4, DAD1, OR6J1, OXA1L, SLC7A7	ABHD4, SLC7A7	DAD1	-	SLC7A7	ABHD4	DAD1, ABHD4	-
471	rs549473574	14	35254058	BAZ1A, CFL2, EAPP, EGLN3, FAM177A1, PPP2R3C, PRORP, PSMA6, SNX6, SPTSSA, SRP54	PSMA6	-	-	-	SPTSSA, PSMA6	EGLN3, SPTSSA	-
472	rs184662522	14	38569524	CLEC14A, SSTR1, TTC6	-	-	-	-	-	-	-
473	rs534677198	14	55165343	CDKN3, CGRRF1, CNIH1, DLGAP5, GCH1, GMFB, LGALS3, MAPK1IP1L, SAMD4A, SOCS4, WDHD1	-	GCH1	-	GCH1	GCH1	-	-
474	rs144228693	14	63790398	GPHB5, KCNH5, PPP2R5E, RHOJ, SGPP1, WDR89	SGPP1	-	-	-	SGPP1	SGPP1	SGPP1
475	rs56065166	14	64060109	ESR2, GPHB5, KCNH5, PPP2R5E, RHOJ, SGPP1, SYNE2, WDR89	SGPP1, ESR2	-	ESR2	-	SGPP1	SGPP1, ESR2	SGPP1
476	rs184813771	14	64083248	ESR2, GPHB5, PPP2R5E, RHOJ, SGPP1, SYNE2, WDR89	SGPP1, ESR2	-	ESR2	-	SGPP1	SGPP1, ESR2	SGPP1
477	rs118120036	14	64160949	ESR2, GPHB5, PPP2R5E, RHOJ, SGPP1, SYNE2, WDR89	SGPP1, ESR2	-	ESR2	-	SGPP1	SGPP1, ESR2	SGPP1
478	rs3742622	14	64165026	ESR2, GPHB5, PPP2R5E, RHOJ, SGPP1, SYNE2, WDR89	SGPP1, ESR2	-	ESR2	-	SGPP1	SGPP1, ESR2	SGPP1
479	rs7156594	14	64187953	ESR2, GPHB5, PPP2R5E, RHOJ, SGPP1, SYNE2, WDR89	SGPP1, ESR2	-	ESR2	-	SGPP1	SGPP1, ESR2	SGPP1
480	rs12890867	14	64231125	ESR2, GPHB5, PPP2R5E, RHOJ, SGPP1, SYNE2, WDR89	SGPP1, ESR2	-	ESR2	-	SGPP1	SGPP1, ESR2	SGPP1
481	rs17101394	14	64232386	ESR2, GPHB5, PPP2R5E, RHOJ, SGPP1, SYNE2, WDR89	SGPP1, ESR2	-	ESR2	-	SGPP1	SGPP1, ESR2	SGPP1
482	rs71416309	14	64246236	ESR2, GPHB5, PPP2R5E, RHOJ, SGPP1, SYNE2, WDR89	SGPP1, ESR2	-	ESR2	-	SGPP1	SGPP1, ESR2	SGPP1
483	rs4591051	14	64251357	ESR2, GPHB5, PPP2R5E, RHOJ, SGPP1, SYNE2, WDR89	SGPP1, ESR2	-	ESR2	-	SGPP1	SGPP1, ESR2	SGPP1
484	rs139853214	14	64279435	ESR2, GPHB5, PPP2R5E, SGPP1, SYNE2, WDR89	SGPP1, ESR2	-	ESR2	-	SGPP1	SGPP1, ESR2	SGPP1
485	rs117399302	14	64634945	AKAP5, ESR2, HSPA2, MTHFD1, PPP1R36, SGPP1, SYNE2, ZBTB1, ZBTB25	SGPP1, ESR2, MTHFD1	MTHFD1	ESR2, MTHFD1	-	SGPP1, MTHFD1, AKAP5	SGPP1, ESR2	SGPP1
486	rs17225801	14	64665620	AKAP5, ESR2, HSPA2, MTHFD1, PPP1R36, SGPP1, SYNE2, ZBTB1, ZBTB25	SGPP1, ESR2, MTHFD1	MTHFD1	ESR2, MTHFD1	-	SGPP1, MTHFD1, AKAP5	SGPP1, ESR2	SGPP1
487	rs117171778	14	64791631	AKAP5, ESR2, HSPA2, MTHFD1, PLEKHG3, PPP1R36, SPTB, SYNE2, ZBTB1, ZBTB25	ESR2, MTHFD1	MTHFD1	ESR2, MTHFD1	-	MTHFD1, AKAP5	ESR2	-
488	rs7160601	14	67964098	ARG2, ATP6V1D, EIF2S1, FAM71D, GPHN, PALS1, PIGH, PLEK2, PLEKHH1, RAD51B, RDH11, RDH12, TMEM229B, VTI1B, ZFYVE26	ARG2, RDH11, RDH12	GPHN, ATP6V1D, PIGH, ARG2, RDH11, RDH12	-	GPHN	GPHN, ARG2, RDH11	PIGH, RDH11, RDH12	RDH11, RDH12
489	rs76387177	14	67968355	ARG2, ATP6V1D, EIF2S1, FAM71D, GPHN, PALS1, PIGH, PLEK2, PLEKHH1, RAD51B, RDH11, RDH12, TMEM229B, VTI1B, ZFYVE26	ARG2, RDH11, RDH12	GPHN, ATP6V1D, PIGH, ARG2, RDH11, RDH12	-	GPHN	GPHN, ARG2, RDH11	PIGH, RDH11, RDH12	RDH11, RDH12
490	rs1885041	14	67976325	ARG2, ATP6V1D, EIF2S1, FAM71D, GPHN, PALS1, PIGH, PLEK2, PLEKHH1, RAD51B, RDH11, RDH12, TMEM229B, VTI1B, ZFYVE26	ARG2, RDH11, RDH12	GPHN, ATP6V1D, PIGH, ARG2, RDH11, RDH12	-	GPHN	GPHN, ARG2, RDH11	PIGH, RDH11, RDH12	RDH11, RDH12
491	rs72721018	14	67993674	ARG2, ATP6V1D, EIF2S1, FAM71D, GPHN, PALS1, PIGH, PLEK2, PLEKHH1, RAD51B, RDH11, RDH12, TMEM229B, VTI1B, ZFYVE26	ARG2, RDH11, RDH12	GPHN, ATP6V1D, PIGH, ARG2, RDH11, RDH12	-	GPHN	GPHN, ARG2, RDH11	PIGH, RDH11, RDH12	RDH11, RDH12
492	rs72721029	14	68008802	ARG2, ATP6V1D, EIF2S1, FAM71D, GPHN, PALS1, PIGH, PLEK2, PLEKHH1, RAD51B, RDH11, RDH12, TMEM229B, VTI1B, ZFYVE26	ARG2, RDH11, RDH12	GPHN, ATP6V1D, PIGH, ARG2, RDH11, RDH12	-	GPHN	GPHN, ARG2, RDH11	PIGH, RDH11, RDH12	RDH11, RDH12
493	rs112576474	14	68021787	ARG2, ATP6V1D, EIF2S1, FAM71D, GPHN, PALS1, PIGH, PLEK2, PLEKHH1, RAD51B, RDH11, RDH12, TMEM229B, VTI1B, ZFYVE26	ARG2, RDH11, RDH12	GPHN, ATP6V1D, PIGH, ARG2, RDH11, RDH12	-	GPHN	GPHN, ARG2, RDH11	PIGH, RDH11, RDH12	RDH11, RDH12
494	rs139401957	14	73140945	DCAF4, DPF3, PSEN1, RBM25, RGS6, ZFYVE1	-	-	-	-	-	-	-
495	rs73295349	14	74092088	ACOT1, ACOT2, ACOT4, ACOT6, ALDH6A1, BBOF1, COQ6, DNAL1, ENTPD5, FAM161B, HEATR4, LIN52, MIDEAS, NUMB, PAPLN, PNMA1, PSEN1, PTGR2, RIOX1, ZNF410	ACOT1, ACOT2, ACOT4, PTGR2, ENTPD5, ALDH6A1	ACOT1, ACOT2, ACOT4, COQ6, ALDH6A1	-	COQ6, ALDH6A1	ACOT1, ACOT2, ACOT4, ACOT6, PTGR2, COQ6, ENTPD5, ALDH6A1	ACOT1, ACOT2, ACOT4, ACOT6, PTGR2, COQ6	ACOT1, ACOT2, ACOT4, PTGR2
496	rs150297339	14	75087398	ABCD4, ACYP1, AREL1, DLST, EIF2B2, FCF1, ISCA2, LIN52, LTBP2, MLH3, NEK9, NPC2, PGF, PROX2, RPS6KL1, SYNDIG1L, VRTN, VSX2, YLPM1, ZC2HC1C	ABCD4, NPC2, ISCA2, DLST, ACYP1	DLST	-	ABCD4, NPC2, ISCA2	ABCD4, NPC2, DLST	NPC2, DLST	NPC2
497	rs114612876	14	75089257	ABCD4, ACYP1, AREL1, DLST, EIF2B2, FCF1, ISCA2, LIN52, LTBP2, MLH3, NEK9, NPC2, PGF, PROX2, RPS6KL1, SYNDIG1L, VRTN, VSX2, YLPM1, ZC2HC1C	ABCD4, NPC2, ISCA2, DLST, ACYP1	DLST	-	ABCD4, NPC2, ISCA2	ABCD4, NPC2, DLST	NPC2, DLST	NPC2
498	rs369366143	14	76269919	BATF, ERG28, FLVCR2, GPATCH2L, IFT43, JDP2, TGFB3, TTLL5	-	-	-	-	-	-	-
499	rs11625529	14	77171292	ANGEL1, CIPC, ESRRB, GPATCH2L, IRF2BPL, LRRC74A, TMEM63C, VASH1, ZDHHC22	-	-	-	-	-	ESRRB	-
500	rs2272587	14	78023519	ADCK1, AHSA1, ALKBH1, C14orf178, CIPC, GSTZ1, ISM2, NGB, NOXRED1, POMT2, SAMD15, SLIRP, SNW1, SPTLC2, TMED8, TMEM63C, VIPAS39, ZDHHC22	GSTZ1	POMT2, GSTZ1, SPTLC2	SPTLC2	POMT2, SPTLC2	GSTZ1, SPTLC2	SPTLC2	-
501	rs535963102	14	87841307	GALC	GALC	GALC	GALC	GALC	GALC	GALC	GALC
502	rs185575747	14	89631928	EML5, FOXN3, TTC8	-	-	-	-	-	-	-
503	rs4900175	14	93612444	BTBD7, CHGA, COX8C, GOLGA5, GON7, ITPK1, LGMN, MOAP1, RIN3, TMEM251, UBR7, UNC79	LGMN, CHGA, ITPK1	ITPK1, COX8C	-	-	LGMN, ITPK1	ITPK1	-
504	rs144246785	14	95979088	CLMN, DICER1, GLRX5, SYNE3, TCL1A, TCL1B	-	-	DICER1	GLRX5	-	-	-
505	rs143807380	14	99089657	-	-	-	-	-	-	-	-
506	rs751224185	14	105675408	ADSS1, AHNAK2, AKT1, BRF1, BTBD6, CDCA4, CEP170B, CLBA1, CRIP1, CRIP2, GPR132, INF2, JAG2, MTA1, NUDT14, PACS2, PLD4, SIVA1, TEDC1, TEX22, TMEM121, ZBTB42	ADSS1, AKT1, PLD4	ADSS1, PLD4	AKT1, PACS2	-	ADSS1, AKT1, PLD4	PLD4	-
507	rs28460434	15	34020914	AVEN, CHRM5, EMC4, EMC7, KATNBL1, PGBD4, RYR3	-	-	-	-	-	-	-
508	rs4984237	15	34657589	ACTC1, AQR, AVEN, CHRM5, EMC4, EMC7, GJD2, GOLGA8A, GOLGA8B, KATNBL1, LPCAT4, NOP10, NUTM1, PGBD4, RYR3, SLC12A6	LPCAT4	LPCAT4	-	-	LPCAT4	LPCAT4	LPCAT4
509	rs545447931	15	43950523	ADAL, CATSPER2, CCNDBP1, CKMT1A, CKMT1B, ELL3, EPB42, FRMD5, HYPK, LCMT2, MAP1A, MFAP1, PDIA3, PPIP5K1, SERF2, SERINC4, STRC, TGM5, TGM7, TMEM62, TP53BP1, TUBGCP4, WDR76, ZSCAN29	EPB42, ADAL, PPIP5K1, CKMT1B, CKMT1A	CKMT1B, CKMT1A	TP53BP1	-	ADAL, PPIP5K1, CKMT1A, SERINC4	PDIA3	-
510	rs146777332	15	46574606	-	-	-	-	-	-	-	-
511	rs555759137	15	52859476	ARPP19, BCL2L10, FAM214A, GNB5, MYO5A, MYO5C, ONECUT1	ONECUT1	-	-	-	GNB5	-	-
512	rs72739147	15	58571401	ADAM10, ALDH1A2, AQP9, LIPC, MINDY2, POLR2M	ALDH1A2, AQP9, LIPC	ALDH1A2, LIPC	ALDH1A2	LIPC	LIPC	ALDH1A2, LIPC	LIPC
513	rs2899623	15	58579644	ADAM10, ALDH1A2, AQP9, LIPC, MINDY2	ALDH1A2, AQP9, LIPC	ALDH1A2, LIPC	ALDH1A2	LIPC	LIPC	ALDH1A2, LIPC	LIPC
514	rs938509	15	58582294	ADAM10, ALDH1A2, AQP9, LIPC, MINDY2	ALDH1A2, AQP9, LIPC	ALDH1A2, LIPC	ALDH1A2	LIPC	LIPC	ALDH1A2, LIPC	LIPC
515	rs11071373	15	58646053	ADAM10, ALDH1A2, AQP9, LIPC, MINDY2	ALDH1A2, AQP9, LIPC	ALDH1A2, LIPC	ALDH1A2	LIPC	LIPC	ALDH1A2, LIPC	LIPC
516	rs190182262	15	58659418	ADAM10, ALDH1A2, AQP9, LIPC, MINDY2, RNF111	ALDH1A2, AQP9, LIPC	ALDH1A2, LIPC	ALDH1A2	LIPC	LIPC	ALDH1A2, LIPC	LIPC
517	rs117880004	15	58662033	ADAM10, ALDH1A2, AQP9, LIPC, MINDY2, RNF111	ALDH1A2, AQP9, LIPC	ALDH1A2, LIPC	ALDH1A2	LIPC	LIPC	ALDH1A2, LIPC	LIPC
518	rs261290	15	58678720	ADAM10, ALDH1A2, AQP9, LIPC, MINDY2, RNF111, SLTM	ALDH1A2, AQP9, LIPC	ALDH1A2, LIPC	ALDH1A2	LIPC	LIPC	ALDH1A2, LIPC	LIPC
519	rs117901517	15	58678869	ADAM10, ALDH1A2, AQP9, LIPC, MINDY2, RNF111, SLTM	ALDH1A2, AQP9, LIPC	ALDH1A2, LIPC	ALDH1A2	LIPC	LIPC	ALDH1A2, LIPC	LIPC
520	rs1532085	15	58683366	ADAM10, ALDH1A2, AQP9, LIPC, MINDY2, RNF111, SLTM	ALDH1A2, AQP9, LIPC	ALDH1A2, LIPC	ALDH1A2	LIPC	LIPC	ALDH1A2, LIPC	LIPC
521	rs118078695	15	58686409	ADAM10, ALDH1A2, AQP9, LIPC, MINDY2, RNF111, SLTM	ALDH1A2, AQP9, LIPC	ALDH1A2, LIPC	ALDH1A2	LIPC	LIPC	ALDH1A2, LIPC	LIPC
522	rs75663614	15	58687040	ADAM10, ALDH1A2, AQP9, LIPC, MINDY2, RNF111, SLTM	ALDH1A2, AQP9, LIPC	ALDH1A2, LIPC	ALDH1A2	LIPC	LIPC	ALDH1A2, LIPC	LIPC
523	rs78893833	15	58688159	ADAM10, ALDH1A2, AQP9, LIPC, MINDY2, RNF111, SLTM	ALDH1A2, AQP9, LIPC	ALDH1A2, LIPC	ALDH1A2	LIPC	LIPC	ALDH1A2, LIPC	LIPC
524	rs440183	15	58692007	ADAM10, ALDH1A2, AQP9, LIPC, MINDY2, RNF111, SLTM	ALDH1A2, AQP9, LIPC	ALDH1A2, LIPC	ALDH1A2	LIPC	LIPC	ALDH1A2, LIPC	LIPC
525	rs62000866	15	58701049	ADAM10, ALDH1A2, AQP9, LIPC, MINDY2, RNF111, SLTM	ALDH1A2, AQP9, LIPC	ALDH1A2, LIPC	ALDH1A2	LIPC	LIPC	ALDH1A2, LIPC	LIPC
526	rs182607669	15	58708071	ADAM10, ALDH1A2, AQP9, LIPC, MINDY2, RNF111, SLTM	ALDH1A2, AQP9, LIPC	ALDH1A2, LIPC	ALDH1A2	LIPC	LIPC	ALDH1A2, LIPC	LIPC
527	rs2070895	15	58723939	ADAM10, ALDH1A2, AQP9, LIPC, MINDY2, RNF111, SLTM	ALDH1A2, AQP9, LIPC	ALDH1A2, LIPC	ALDH1A2	LIPC	LIPC	ALDH1A2, LIPC	LIPC
528	rs8192701	15	58724371	ADAM10, ALDH1A2, AQP9, LIPC, MINDY2, RNF111, SLTM	ALDH1A2, AQP9, LIPC	ALDH1A2, LIPC	ALDH1A2	LIPC	LIPC	ALDH1A2, LIPC	LIPC
529	rs515889	15	58740152	ADAM10, ALDH1A2, AQP9, LIPC, MINDY2, RNF111, SLTM	ALDH1A2, AQP9, LIPC	ALDH1A2, LIPC	ALDH1A2	LIPC	LIPC	ALDH1A2, LIPC	LIPC
530	rs8023503	15	58740588	ADAM10, ALDH1A2, AQP9, LIPC, MINDY2, RNF111, SLTM	ALDH1A2, AQP9, LIPC	ALDH1A2, LIPC	ALDH1A2	LIPC	LIPC	ALDH1A2, LIPC	LIPC
531	rs11071382	15	58744440	ADAM10, ALDH1A2, AQP9, LIPC, MINDY2, RNF111, SLTM	ALDH1A2, AQP9, LIPC	ALDH1A2, LIPC	ALDH1A2	LIPC	LIPC	ALDH1A2, LIPC	LIPC
532	rs35138338	15	58744481	ADAM10, ALDH1A2, AQP9, LIPC, MINDY2, RNF111, SLTM	ALDH1A2, AQP9, LIPC	ALDH1A2, LIPC	ALDH1A2	LIPC	LIPC	ALDH1A2, LIPC	LIPC
533	rs79787170	15	58754942	ADAM10, ALDH1A2, AQP9, LIPC, MINDY2, RNF111, SLTM	ALDH1A2, AQP9, LIPC	ALDH1A2, LIPC	ALDH1A2	LIPC	LIPC	ALDH1A2, LIPC	LIPC
534	rs62001835	15	58756212	ADAM10, ALDH1A2, AQP9, LIPC, MINDY2, RNF111, SLTM	ALDH1A2, AQP9, LIPC	ALDH1A2, LIPC	ALDH1A2	LIPC	LIPC	ALDH1A2, LIPC	LIPC
535	rs113298164	15	58855748	ADAM10, ALDH1A2, AQP9, LIPC, MINDY2, RNF111, SLTM	ALDH1A2, AQP9, LIPC	ALDH1A2, LIPC	ALDH1A2	LIPC	LIPC	ALDH1A2, LIPC	LIPC
536	rs2415038	15	69599496	ANP32A, GLCE, KIF23, NOX5, PAQR5, RPLP1, SPESP1	NOX5	GLCE	-	-	GLCE, RPLP1	PAQR5	-
537	rs8034577	15	84594531	ADAMTSL3, GOLGA6L4, SH3GL3, UBE2Q2L	-	-	-	-	-	-	-
538	rs763324436	15	90011974	ABHD2, ANPEP, AP3S2, ARPIN, FANCI, KIF7, MESP1, MESP2, PEX11A, PLIN1, POLG, RHCG, RLBP1, TICRR, WDR93	RLBP1, POLG, PLIN1, ANPEP	POLG, ANPEP	-	POLG, MESP2	PLIN1, PEX11A	RLBP1, PLIN1	ABHD2
539	rs143924765	15	95546625	-	-	-	-	-	-	-	-
540	rs141705176	15	96031665	-	-	-	-	-	-	-	-
541	rs141802851	15	98911772	ARRDC4, FAM169B, IGF1R	-	-	-	-	-	-	-
542	rs191039456	15	101262904	ADAMTS17, ALDH1A3, ASB7, CERS3, CHSY1, LINS1, LRRK1	ALDH1A3	CERS3, ALDH1A3, CHSY1	-	CHSY1	CERS3, CHSY1	CERS3, ALDH1A3	CERS3, ALDH1A3
543	rs574136530	16	5861386	RBFOX1	-	-	-	-	-	-	-
544	rs182333560	16	10369978	ATF7IP2, EMP2, GRIN2A, NUBP1, TEKT5, TVP23A	GRIN2A	-	-	-	NUBP1	-	-
545	rs140132652	16	12685515	CPPED1, SHISA9, SNX29	-	-	-	-	-	-	-
546	rs1149421	16	13228865	CPPED1, SHISA9	-	-	-	-	-	-	-
547	rs12325343	16	14520684	BFAR, ERCC4, MRTFB, NOMO1, NPIPA1, NPIPA2, NPIPA3, PARN, PLA2G10	PLA2G10	PLA2G10	-	-	PLA2G10	PLA2G10	PLA2G10
548	rs3743531	16	14983168	BFAR, NOMO1, NPIPA1, NPIPA2, NPIPA3, NPIPA5, NTAN1, PARN, PDXDC1, PLA2G10, RRN3	PLA2G10, PDXDC1	PLA2G10	-	-	PLA2G10	PLA2G10	PLA2G10
549	rs7500839	16	15060466	BFAR, BMERB1, MPV17L, NOMO1, NPIPA1, NPIPA2, NPIPA3, NPIPA5, NTAN1, PARN, PDXDC1, PLA2G10, RRN3	PLA2G10, PDXDC1, MPV17L	PLA2G10	-	-	PLA2G10	PLA2G10	PLA2G10
550	rs8059755	16	15119607	BFAR, BMERB1, MPV17L, NOMO1, NPIPA1, NPIPA2, NPIPA3, NPIPA5, NTAN1, PARN, PDXDC1, PLA2G10, RRN3	PLA2G10, PDXDC1, MPV17L	PLA2G10	-	-	PLA2G10	PLA2G10	PLA2G10
551	rs12928099	16	15150505	BFAR, BMERB1, MPV17L, NOMO1, NPIPA1, NPIPA2, NPIPA3, NPIPA5, NTAN1, PARN, PDXDC1, PLA2G10, RRN3	PLA2G10, PDXDC1, MPV17L	PLA2G10	-	-	PLA2G10	PLA2G10	PLA2G10
552	rs145212985	16	15156369	BFAR, BMERB1, MPV17L, NOMO1, NPIPA1, NPIPA2, NPIPA3, NPIPA5, NTAN1, PARN, PDXDC1, PLA2G10, RRN3	PLA2G10, PDXDC1, MPV17L	PLA2G10	-	-	PLA2G10	PLA2G10	PLA2G10
553	rs145377251	16	15303608	BMERB1, MARF1, MPV17L, MYH11, NDE1, NOMO1, NPIPA1, NPIPA2, NPIPA3, NPIPA5, NTAN1, PDXDC1, RRN3	PDXDC1, MPV17L	-	-	-	-	-	-
554	rs117214617	16	15550728	ABCC1, BMERB1, CEP20, MARF1, MPV17L, MYH11, NDE1, NPIPA5, NTAN1, PDXDC1, RRN3	PDXDC1, MPV17L, ABCC1	-	-	-	ABCC1	ABCC1	ABCC1
555	rs34832985	16	15603929	ABCC1, BMERB1, CEP20, MARF1, MPV17L, MYH11, NDE1, NPIPA5, NTAN1, PDXDC1, RRN3	PDXDC1, MPV17L, ABCC1	-	-	-	ABCC1	ABCC1	ABCC1
556	rs11649317	16	15765211	ABCC1, ABCC6, BMERB1, CEP20, MARF1, MPV17L, MYH11, NDE1, NPIPA5	MPV17L, ABCC1	-	-	-	ABCC1	ABCC1	ABCC1
557	rs77466193	16	15844781	ABCC1, ABCC6, BMERB1, CEP20, MARF1, MPV17L, MYH11, NDE1, NOMO3, NPIPA5	MPV17L, ABCC1	-	-	-	ABCC1	ABCC1	ABCC1
558	rs17214007	16	15883490	ABCC1, ABCC6, BMERB1, CEP20, MARF1, MPV17L, MYH11, NDE1, NOMO3, NPIPA5	MPV17L, ABCC1	-	-	-	ABCC1	ABCC1	ABCC1
559	rs924135	16	16123459	ABCC1, ABCC6, BMERB1, CEP20, MARF1, MYH11, NDE1, NOMO3, NPIPA7	ABCC1	-	-	-	ABCC1	ABCC1	ABCC1
560	rs565156911	16	23728852	CHP2, COG7, DCTN5, EARS2, ERN2, GGA2, NDUFAB1, PALB2, PLK1, PRKCB, SCNN1B, UBFD1	GGA2, NDUFAB1	EARS2, NDUFAB1	-	COG7, EARS2	NDUFAB1	NDUFAB1, PRKCB	-
561	rs56211669	16	26974357	C16orf82, GTF3C1, IL4R, IL21R, KDM8, NSMCE1	-	-	-	-	-	-	-
562	rs545229461	16	29933198	ALDOA, ASPHD1, BOLA2, BOLA2B, C16orf54, C16orf92, CD2BP2, CDIPT, CORO1A, DOC2A, GDPD3, HIRIP3, INO80E, KCTD13, KIF22, MAPK3, MAZ, MVP, MYLPF, NPIPB12, NPIPB13, PAGR1, PPP4C, PRRT2, QPRT, SEPTIN1, SEZ6L2, SLX1A, SLX1B, SPN, SULT1A3, SULT1A4, TAOK2, TBC1D10B, TBX6, TLCD3B, TMEM219, YPEL3, ZG16, ZNF48, ZNF771	SULT1A4, QPRT, CDIPT, ALDOA, GDPD3, MAPK3, SULT1A3	QPRT, CDIPT, ALDOA	SLX1B, SLX1A	ALDOA	QPRT, CDIPT, ALDOA, GDPD3, SULT1A3	CDIPT, GDPD3	CDIPT, GDPD3
563	rs772352753	16	49063052	C16orf78, CBLN1, N4BP1, ZNF423	-	-	-	-	-	-	-
564	rs591314	16	56575238	AMFR, BBS2, CETP, GNAO1, HERPUD1, MT1A, MT1B, MT1E, MT1F, MT1G, MT1H, MT1M, MT1X, MT2A, MT3, MT4, NLRC5, NUDT21, NUP93, OGFOD1, SLC12A3	MT3, CETP	-	-	CETP	MT4, MT3, MT2A, MT1E, MT1M, MT1A, MT1B, MT1F, MT1G, MT1H, MT1X, NUP93, CETP	CETP	CETP
565	rs247616	16	56989590	ARL2BP, BBS2, CCL17, CCL22, CETP, CIAPIN1, COQ9, CPNE2, CX3CL1, HERPUD1, MT1A, MT1B, MT1E, MT1F, MT1G, MT1H, MT1M, MT1X, MT2A, MT3, MT4, NLRC5, NUP93, OGFOD1, PLLP, PSME3IP1, RSPRY1, SLC12A3	MT3, CETP	-	-	CETP, COQ9	MT4, MT3, MT2A, MT1E, MT1M, MT1A, MT1B, MT1F, MT1G, MT1H, MT1X, NUP93, CETP, ARL2BP, CIAPIN1, COQ9	CETP, PLLP, COQ9	CETP
566	rs17231506	16	56994528	ARL2BP, BBS2, CCL17, CCL22, CETP, CIAPIN1, COQ9, CPNE2, CX3CL1, HERPUD1, MT1A, MT1B, MT1E, MT1F, MT1G, MT1H, MT1M, MT1X, MT2A, MT3, MT4, NLRC5, NUP93, OGFOD1, PLLP, PSME3IP1, RSPRY1, SLC12A3	MT3, CETP	-	-	CETP, COQ9	MT4, MT3, MT2A, MT1E, MT1M, MT1A, MT1B, MT1F, MT1G, MT1H, MT1X, NUP93, CETP, ARL2BP, CIAPIN1, COQ9	CETP, PLLP, COQ9	CETP
567	rs118146573	16	57000938	ARL2BP, BBS2, CCL17, CCL22, CETP, CIAPIN1, COQ9, CPNE2, CX3CL1, HERPUD1, MT1A, MT1B, MT1E, MT1F, MT1G, MT1H, MT1M, MT1X, MT2A, MT3, MT4, NLRC5, NUP93, OGFOD1, PLLP, POLR2C, PSME3IP1, RSPRY1, SLC12A3	MT3, CETP	POLR2C	-	CETP, COQ9	MT4, MT3, MT2A, MT1E, MT1M, MT1A, MT1B, MT1F, MT1G, MT1H, MT1X, NUP93, CETP, ARL2BP, CIAPIN1, COQ9	CETP, PLLP, COQ9	CETP
568	rs289713	16	57006829	ARL2BP, BBS2, CCL17, CCL22, CETP, CIAPIN1, COQ9, CPNE2, CX3CL1, DOK4, HERPUD1, MT1A, MT1B, MT1E, MT1F, MT1G, MT1H, MT1M, MT1X, MT2A, MT3, MT4, NLRC5, NUP93, OGFOD1, PLLP, POLR2C, PSME3IP1, RSPRY1, SLC12A3	MT3, CETP	POLR2C	-	CETP, COQ9	MT4, MT3, MT2A, MT1E, MT1M, MT1A, MT1B, MT1F, MT1G, MT1H, MT1X, NUP93, CETP, ARL2BP, CIAPIN1, COQ9	CETP, PLLP, COQ9	CETP
569	rs8044652	16	67506247	ACD, AGRP, ATP6V0D1, B3GNT9, C16orf86, CARMIL2, CBFB, CENPT, CES3, CES4A, CTCF, CTRL, E2F4, EDC4, ELMO3, ENKD1, EXOC3L1, FBXL8, FHOD1, GFOD2, HSD11B2, HSF4, KCTD19, KIAA0895L, LCAT, LRRC29, LRRC36, NOL3, NRN1L, NUTF2, PARD6A, PHAF1, PLEKHG4, PSKH1, PSMB10, RANBP10, RIPOR1, SLC9A5, SLC12A4, THAP11, TMEM208, TPPP3, TRADD, TSNAXIP1, ZDHHC1	PSMB10, LCAT	ATP6V0D1	-	LCAT	CES3, HSD11B2, PSMB10, LCAT	HSD11B2, LCAT	HSD11B2, LCAT
570	rs754446249	16	73650437	-	-	-	-	-	-	-	-
571	rs150781214	16	74131557	CLEC18B, GLG1, NPIPB15, PSMD7	PSMD7	-	-	-	PSMD7	-	-
572	rs148603257	16	74385341	CLEC18B, FA2H, GLG1, MLKL, NPIPB15, PSMD7, RFWD3	PSMD7, FA2H	-	-	FA2H	PSMD7, FA2H	FA2H	FA2H
573	rs558633305	16	78997178	WWOX	WWOX	-	-	-	-	-	-
574	rs533906975	16	79872846	MAF	-	-	-	-	-	-	-
575	rs12599264	16	81840122	CMIP, GAN, HSD17B2, MPHOSPH6, PLCG2, SDR42E1	PLCG2	PLCG2, HSD17B2	-	-	PLCG2, HSD17B2	PLCG2, HSD17B2	PLCG2, HSD17B2
576	rs11542462	16	82033810	CMIP, HSD17B2, MPHOSPH6, PLCG2, SDR42E1	PLCG2	PLCG2, HSD17B2	-	-	PLCG2, HSD17B2	PLCG2, HSD17B2	PLCG2, HSD17B2
577	rs182653737	16	84037152	ADAD2, ATP2C2, CDH13, DNAAF1, HSBP1, HSDL1, KCNG4, MBTPS1, MEAK7, MLYCD, NECAB2, OSGIN1, SLC38A8, TAF1C, WFDC1	MLYCD, MBTPS1	MLYCD	WFDC1	MLYCD	MLYCD, MBTPS1	MLYCD, MBTPS1, HSDL1	MLYCD
578	rs3102347	16	89369869	ACSF3, ANKRD11, APRT, CBFA2T3, CDH15, CDK10, CDT1, CHMP1A, CPNE7, DPEP1, FANCA, GALNS, PABPN1L, RPL13, SLC22A31, SPATA2L, SPATA33, SPG7, TRAPPC2L, VPS9D1, ZNF276, ZNF778	ACSF3, CPNE7, DPEP1	APRT, GALNS	-	APRT, GALNS, ACSF3, SPG7	APRT, GALNS, ACSF3, RPL13, CPNE7, DPEP1	ACSF3, CPNE7	ACSF3
579	rs11657764	17	918485	ABR, BHLHA9, CRK, GEMIN4, GLOD4, INPP5K, MRM3, MYO1C, NXN, TIMM22, TLCD3A, TRARG1, VPS53, YWHAE	-	INPP5K	-	-	INPP5K	INPP5K	INPP5K
580	rs538264321	17	1638092	BHLHA9, CRK, DPH1, HIC1, INPP5K, MYO1C, OVCA2, PITPNA, PRPF8, RILP, RPA1, RTN4RL1, SCARF1, SERPINF1, SERPINF2, SLC43A2, SMG6, SMYD4, TLCD2, TRARG1, WDR81, YWHAE	PITPNA	INPP5K	-	-	INPP5K	INPP5K, PITPNA, SCARF1	INPP5K, PITPNA
581	rs117464936	17	3912743	ANKFY1, ATP2A3, CAMKK1, CTNS, CYB5D2, EMC6, HASPIN, ITGAE, NCBP3, P2RX1, P2RX5, SHPK, SPATA22, SPNS2, SPNS3, TAX1BP3, TRPV1, TRPV3, UBE2G1, ZZEF1	SHPK, CTNS, SPNS2	-	SPATA22	SHPK, CTNS	-	SHPK	SPNS2
582	rs79202680	17	4692640	ALOX15, ARRB2, C17orf107, C17orf114, CAMTA2, CHRNE, CXCL16, ENO3, GGT6, GLTPD2, GP1BA, INCA1, KIF1C, MED11, MINK1, MYBBP1A, PELP1, PFN1, PLD2, PSMB6, RABEP1, RNF167, SCIMP, SLC25A11, SLC52A1, SMTNL2, SPAG7, SPNS2, SPNS3, TM4SF5, UBE2G1, USP6, VMO1, ZFP3, ZMYND15, ZNF232, ZNF594	SPNS2, GGT6, ALOX15, PSMB6, SLC25A11, PFN1	GGT6, ALOX15, PLD2, ENO3	PLD2	ENO3, SLC52A1	GGT6, ALOX15, MED11, PSMB6, PLD2, SLC25A11, ENO3, SLC52A1	ALOX15, CXCL16, GLTPD2, PLD2	SPNS2, ALOX15, PLD2
583	17:15133827_A_G	17	15133827	CDRT1, CDRT4, PMP22, TEKT3, TRIM16, TVP23C, ZNF286A	-	-	-	-	-	-	-
584	rs78138983	17	26993430	ALDOC, DHRS13, ERAL1, FAM222B, FLOT2, FOXN1, IFT20, KIAA0100, MYO18A, NEK8, NLK, PHF12, PIGS, PIPOX, POLDIP2, PROCA1, RAB34, RPL23A, RSKR, SARM1, SDF2, SEBOX, SEZ6, SLC13A2, SLC46A1, SPAG5, SUPT6H, TIAF1, TLCD1, TMEM97, TMEM199, TNFAIP1, TRAF4, UNC119, VTN	SLC46A1, ALDOC, PIPOX, MYO18A	PIGS, ALDOC, PIPOX	POLDIP2	TMEM199, SLC46A1	SLC46A1, ALDOC, RPL23A, PIPOX	PIGS	-
585	rs12947849	17	27225399	ALDOC, CRYBA1, DHRS13, ERAL1, FAM222B, FLOT2, FOXN1, KIAA0100, MYO18A, NEK8, NUFIP2, PHF12, PIGS, PIPOX, PROCA1, RAB34, RPL23A, RSKR, SARM1, SDF2, SEZ6, SLC13A2, SLC46A1, SPAG5, SUPT6H, TAOK1, TIAF1, TLCD1, TRAF4, UNC119	SLC46A1, ALDOC, PIPOX, MYO18A	PIGS, ALDOC, PIPOX	CRYBA1	SLC46A1	SLC46A1, ALDOC, RPL23A, PIPOX	PIGS	-
586	rs568912491	17	27298292	ALDOC, CRYBA1, DHRS13, ERAL1, FAM222B, FLOT2, FOXN1, KIAA0100, MYO18A, NEK8, NUFIP2, PHF12, PIGS, PIPOX, PROCA1, RAB34, RPL23A, RSKR, SDF2, SEZ6, SLC13A2, SPAG5, SUPT6H, TAOK1, TIAF1, TLCD1, TRAF4, UNC119	ALDOC, PIPOX, MYO18A	PIGS, ALDOC, PIPOX	CRYBA1	-	ALDOC, RPL23A, PIPOX	PIGS	-
587	rs10432031	17	37397852	ARL5C, C17orf98, CACNB1, CDK12, CWC25, ERBB2, FBXL20, FBXO47, GRB7, LASP1, MED1, MIEN1, NEUROD2, PCGF2, PGAP3, PIP4K2B, PLXDC1, PNMT, PPP1R1B, PSMB3, RPL19, RPL23, STAC2, STARD3, TCAP	PSMB3, MED1, STARD3, PGAP3	PNMT	LASP1, MED1	PGAP3	PSMB3, PIP4K2B, RPL23, RPL19, MED1, STARD3, PNMT	PIP4K2B, STARD3, PGAP3	PIP4K2B
588	rs12942352	17	37648140	ARL5C, CACNB1, CDK12, ERBB2, FBXL20, GRB7, GSDMA, GSDMB, IKZF3, LRRC3C, MED1, MIEN1, NEUROD2, ORMDL3, PGAP3, PLXDC1, PNMT, PPP1R1B, PSMD3, RPL19, STAC2, STARD3, TCAP, ZPBP2	MED1, STARD3, PGAP3, ORMDL3, PSMD3	PNMT	MED1, GSDMA	PGAP3	RPL19, MED1, STARD3, PNMT, ORMDL3, PSMD3	STARD3, PGAP3	-
589	rs3859192	17	38128648	CASC3, CDC6, CDK12, CSF3, ERBB2, GJD3, GRB7, GSDMA, GSDMB, IGFBP4, IKZF3, LRRC3C, MED24, MIEN1, MSL1, NEUROD2, NR1D1, ORMDL3, PGAP3, PNMT, PPP1R1B, PSMD3, RAPGEFL1, RARA, STARD3, TCAP, THRA, TOP2A, WIPF2, ZPBP2	STARD3, PGAP3, ORMDL3, PSMD3, NR1D1, CASC3, IGFBP4	PNMT	GSDMA, THRA	PGAP3	STARD3, PNMT, ORMDL3, PSMD3, MED24, NR1D1	STARD3, PGAP3, RARA	-
590	rs9915252	17	38145088	CASC3, CDC6, CDK12, CSF3, ERBB2, GJD3, GRB7, GSDMA, GSDMB, IGFBP4, IKZF3, LRRC3C, MED24, MIEN1, MSL1, NEUROD2, NR1D1, ORMDL3, PGAP3, PNMT, PPP1R1B, PSMD3, RAPGEFL1, RARA, STARD3, TCAP, THRA, TNS4, TOP2A, WIPF2, ZPBP2	STARD3, PGAP3, ORMDL3, PSMD3, NR1D1, CASC3, IGFBP4	PNMT	GSDMA, THRA	PGAP3	STARD3, PNMT, ORMDL3, PSMD3, MED24, NR1D1	STARD3, PGAP3, RARA	-
591	rs9894188	17	46044031	CBX1, CDK5RAP3, COPZ2, KPNB1, LRRC46, MRPL10, NFE2L1, NPEPPS, OSBPL7, PNPO, PRR15L, SCRN2, SKAP1, SNX11, SP2, SP6, TBKBP1, TBX21	PNPO	PNPO	-	PNPO	KPNB1, OSBPL7, PNPO	OSBPL7	-
592	rs198534	17	48627079	ABCC3, ACSF2, ANKRD40, ANKRD40CL, CACNA1G, CHAD, COL1A1, EME1, EPN3, ITGA3, LRRC59, LUC7L3, MRPL27, MYCBPAP, PDK2, PPP1R9B, RSAD1, SAMD14, SGCA, SPAG9, SPATA20, TMEM92, TOB1, WFIKKN2, XYLT2	PDK2, ACSF2	XYLT2	-	-	PDK2, XYLT2, ACSF2, ABCC3	PDK2	ACSF2
593	rs7224691	17	48717082	ABCC3, ACSF2, ANKRD40, ANKRD40CL, CACNA1G, CHAD, COL1A1, EME1, EPN3, LRRC59, LUC7L3, MRPL27, MYCBPAP, PPP1R9B, RSAD1, SGCA, SPAG9, SPATA20, TMEM92, TOB1, WFIKKN2, XYLT2	ACSF2	XYLT2	-	-	XYLT2, ACSF2, ABCC3	-	ACSF2
594	rs535971540	17	61817419	ACE, CCDC47, CD79B, CSH1, CSH2, CSHL1, CYB561, DCAF7, DDX42, ERN1, FTSJ3, GH1, GH2, ICAM2, KCNH6, LIMD2, MAP3K3, PRR29, PSMC5, SCN4A, SMARCD2, STRADA, TACO1, TANC2, TEX2	ACE, PSMC5, ERN1, TEX2	-	ACE, ERN1	TACO1	TACO1, PSMC5	-	-
595	rs564456411	17	71117604	C17orf80, CDC42EP4, COG1, CPSF4L, FAM104A, SDK2, SLC39A11, SSTR2	-	-	-	COG1	-	-	-
596	rs4789529	17	76078288	AFMID, BIRC5, C17orf99, DNAH17, PGS1, SOCS3, SYNGR2, TK1, TMC6, TMC8, TMEM235, TNRC6C	TK1, PGS1	TK1, AFMID, PGS1	-	-	TK1, AFMID, PGS1	PGS1	-
597	rs4082919	17	76377482	AFMID, BIRC5, C17orf99, CEP295NL, CYTH1, DNAH17, PGS1, SOCS3, SYNGR2, TIMP2, TK1, TMC6, TMC8, TMEM235, TNRC6C, USP36	TK1, PGS1	TK1, AFMID, PGS1	TIMP2	-	TK1, AFMID, PGS1	PGS1	-
598	rs185446748	17	77443800	C1QTNF1, CANT1, CBX2, CBX4, CBX8, ENGASE, ENPP7, LGALS3BP, RBFOX3, TBC1D16	C1QTNF1, ENGASE, ENPP7	ENPP7	-	-	ENPP7	ENPP7	ENPP7
599	rs55671960	17	79936986	ACTG1, ALYREF, ANAPC11, ARHGDIA, ARL16, ASPSCR1, CCDC57, CCDC137, CD7, CENPX, CSNK1D, CYBC1, DCXR, DUS1L, FAAP100, FASN, FSCN2, GCGR, GPS1, HEXD, HGS, LRRC45, MAFG, MCRIP1, MRPL12, MYADML2, NARF, NOTUM, NPB, NPLOC4, OGFOD3, OXLD1, P4HB, PCYT2, PDE6G, PPP1R27, PYCR1, RAC3, RFNG, SECTM1, SIRT7, SLC16A3, SLC25A10, TEX19, TSPAN10, UTS2R	GCGR, DCXR, FASN, SLC16A3, HEXD	PCYT2, PYCR1, DCXR, FASN, HEXD	-	DCXR	SLC25A10, GCGR, P4HB, PCYT2, PYCR1, DCXR, FASN, SLC16A3	PCYT2, FASN, HEXD	FASN
600	rs193096731	18	708202	ADCYAP1, CETN1, CLUL1, COLEC12, ENOSF1, THOC1, TYMS, USP14, YES1	TYMS, ADCYAP1	TYMS	-	-	TYMS	-	-
601	rs141192579	18	5359326	AKAIN1, EPB41L3, ZBTB14	-	-	-	-	-	-	-
602	rs758180616	18	7724153	LRRC30, PTPRM	-	-	-	-	-	-	-
603	rs29183	18	9970956	APCDD1, PPP4R1, RAB31, RALBP1, TXNDC2, VAPA	TXNDC2	-	-	-	VAPA	-	-
604	rs4505433	18	19286601	ABHD3, ESCO1, GATA6, GREB1L, MIB1, SNRPD1	ABHD3, GATA6	-	-	-	ABHD3	ESCO1	-
605	rs534207536	18	26004802	CDH2	-	-	-	-	-	-	-
606	rs77960347	18	47109955	ACAA2, C18orf32, DYM, LIPG, MYO5B, RPL17	LIPG, ACAA2	LIPG, ACAA2	-	-	RPL17, LIPG, ACAA2	LIPG, ACAA2	LIPG, ACAA2
607	rs7241596	18	47138066	ACAA2, C18orf32, DYM, LIPG, MYO5B, RPL17	LIPG, ACAA2	LIPG, ACAA2	-	-	RPL17, LIPG, ACAA2	LIPG, ACAA2	LIPG, ACAA2
608	rs4939883	18	47167214	ACAA2, C18orf32, DYM, LIPG, MYO5B, RPL17	LIPG, ACAA2	LIPG, ACAA2	-	-	RPL17, LIPG, ACAA2	LIPG, ACAA2	LIPG, ACAA2
609	rs1943981	18	47169815	ACAA2, C18orf32, DYM, LIPG, MYO5B, RPL17	LIPG, ACAA2	LIPG, ACAA2	-	-	RPL17, LIPG, ACAA2	LIPG, ACAA2	LIPG, ACAA2
610	rs117907023	18	47337483	ACAA2, C18orf32, CFAP53, CXXC1, DYM, LIPG, MBD1, MYO5B, RPL17	LIPG, ACAA2	LIPG, ACAA2	-	-	RPL17, LIPG, ACAA2	LIPG, ACAA2	LIPG, ACAA2
611	rs140780767	18	55262046	ATP8B1, BOD1L2, FECH, NARS1, NEDD4L, ONECUT2, ST8SIA3	ST8SIA3, FECH, ATP8B1	FECH	-	FECH	FECH	ATP8B1	-
612	rs11543269	18	55313997	ATP8B1, BOD1L2, FECH, NARS1, NEDD4L, ONECUT2, ST8SIA3	ST8SIA3, FECH, ATP8B1	FECH	-	FECH	FECH	ATP8B1	-
613	rs8097764	18	55317896	ATP8B1, FECH, NARS1, NEDD4L, ONECUT2, ST8SIA3	ST8SIA3, FECH, ATP8B1	FECH	-	FECH	FECH	ATP8B1	-
614	rs62100612	18	71594287	C18orf63, CYB5A, FBXO15, TIMM21	CYB5A	-	-	-	CYB5A	-	-
615	rs1790819	18	71927892	C18orf63, CNDP1, CNDP2, CYB5A, DIPK1C, FBXO15, TIMM21, ZNF407	CYB5A, CNDP2, CNDP1	CNDP2, CNDP1	-	-	CYB5A, CNDP2	-	-
616	rs140379713	18	77180077	ATP9B, CTDP1, KCNG2, NFATC1, SALL3, SLC66A2	-	-	-	-	KCNG2	-	-
617	rs192830954	18	78015464	ADNP2, HSBP1L1, KCNG2, PARD6G, RBFA, SLC66A2, TXNL4A	-	-	-	-	KCNG2	-	-
618	rs12973948	19	1005531	ABCA7, ADAMTSL5, APC2, ARHGAP45, ARID3A, ATP5F1D, AZU1, BSG, C19orf25, CBARP, CDC34, CFD, CIRBP, CNN2, DAZAP1, EFNA2, ELANE, FAM174C, FGF22, FSTL3, GAMT, GPX4, GRIN3B, GZMM, HCN2, KISS1R, MED16, MIDN, MISP, NDUFS7, PALM, PCSK4, PLPPR3, POLR2E, POLRMT, PRSS57, PRTN3, PTBP1, PWWP3A, R3HDM4, REEP6, RNF126, RPS15, SBNO2, STK11, TMEM259, TPGS1, WDR18	BSG, PLPPR3, GPX4, GAMT	POLR2E, ATP5F1D, NDUFS7, GAMT	KISS1R, GPX4	NDUFS7, GAMT	BSG, MED16, GPX4, STK11, ATP5F1D, NDUFS7, GAMT, RPS15	MED16, GPX4	ABCA7, GPX4
619	rs8100672	19	1021637	ABCA7, ADAMTSL5, APC2, ARHGAP45, ARID3A, ATP5F1D, AZU1, BSG, C19orf25, CBARP, CDC34, CFD, CIRBP, CNN2, DAZAP1, EFNA2, ELANE, FAM174C, FGF22, FSTL3, GAMT, GPX4, GRIN3B, GZMM, HCN2, KISS1R, MED16, MIDN, MISP, NDUFS7, PALM, PCSK4, PLPPR3, POLR2E, POLRMT, PRSS57, PRTN3, PTBP1, PWWP3A, R3HDM4, REEP6, RNF126, RPS15, SBNO2, STK11, TMEM259, WDR18	BSG, PLPPR3, GPX4, GAMT	POLR2E, ATP5F1D, NDUFS7, GAMT	KISS1R, GPX4	NDUFS7, GAMT	BSG, MED16, GPX4, STK11, ATP5F1D, NDUFS7, GAMT, RPS15	MED16, GPX4	ABCA7, GPX4
620	rs34938141	19	1023597	ABCA7, ADAMTSL5, APC2, ARHGAP45, ARID3A, ATP5F1D, AZU1, BSG, C19orf25, CBARP, CDC34, CFD, CIRBP, CNN2, DAZAP1, EFNA2, ELANE, FAM174C, FGF22, FSTL3, GAMT, GPX4, GRIN3B, GZMM, HCN2, KISS1R, MED16, MIDN, MISP, NDUFS7, PALM, PCSK4, PLPPR3, POLR2E, POLRMT, PRSS57, PRTN3, PTBP1, PWWP3A, R3HDM4, REEP6, RNF126, RPS15, SBNO2, STK11, TMEM259, WDR18	BSG, PLPPR3, GPX4, GAMT	POLR2E, ATP5F1D, NDUFS7, GAMT	KISS1R, GPX4	NDUFS7, GAMT	BSG, MED16, GPX4, STK11, ATP5F1D, NDUFS7, GAMT, RPS15	MED16, GPX4	ABCA7, GPX4
621	rs10419072	19	1030766	ABCA7, ADAMTSL5, APC2, ARHGAP45, ARID3A, ATP5F1D, AZU1, BSG, C19orf25, CBARP, CDC34, CFD, CIRBP, CNN2, DAZAP1, EFNA2, ELANE, FAM174C, FGF22, FSTL3, GAMT, GPX4, GRIN3B, GZMM, HCN2, KISS1R, MED16, MIDN, MISP, NDUFS7, PALM, PCSK4, PLK5, PLPPR3, POLR2E, POLRMT, PRSS57, PRTN3, PTBP1, PWWP3A, R3HDM4, REEP6, RNF126, RPS15, SBNO2, STK11, TMEM259, WDR18	BSG, PLPPR3, GPX4, GAMT	POLR2E, ATP5F1D, NDUFS7, GAMT	KISS1R, GPX4	NDUFS7, GAMT	BSG, MED16, GPX4, STK11, ATP5F1D, NDUFS7, GAMT, RPS15	MED16, GPX4	ABCA7, GPX4
622	rs10401325	19	1032369	ABCA7, ADAMTSL5, APC2, ARHGAP45, ARID3A, ATP5F1D, AZU1, BSG, C19orf25, CBARP, CDC34, CFD, CIRBP, CNN2, DAZAP1, EFNA2, ELANE, FAM174C, FGF22, FSTL3, GAMT, GPX4, GRIN3B, GZMM, HCN2, KISS1R, MED16, MIDN, MISP, NDUFS7, PALM, PCSK4, PLK5, PLPPR3, POLR2E, POLRMT, PRSS57, PRTN3, PTBP1, PWWP3A, R3HDM4, REEP6, RNF126, RPS15, SBNO2, STK11, TMEM259, WDR18	BSG, PLPPR3, GPX4, GAMT	POLR2E, ATP5F1D, NDUFS7, GAMT	KISS1R, GPX4	NDUFS7, GAMT	BSG, MED16, GPX4, STK11, ATP5F1D, NDUFS7, GAMT, RPS15	MED16, GPX4	ABCA7, GPX4
623	rs72618590	19	1037941	ABCA7, ADAMTSL5, APC2, ARHGAP45, ARID3A, ATP5F1D, AZU1, BSG, C19orf25, CBARP, CDC34, CFD, CIRBP, CNN2, DAZAP1, EFNA2, ELANE, FAM174C, FGF22, FSTL3, GAMT, GPX4, GRIN3B, GZMM, HCN2, KISS1R, MED16, MIDN, MISP, NDUFS7, PALM, PCSK4, PLK5, PLPPR3, POLR2E, POLRMT, PRSS57, PRTN3, PTBP1, PWWP3A, R3HDM4, REEP6, RNF126, RPS15, SBNO2, STK11, TMEM259, WDR18	BSG, PLPPR3, GPX4, GAMT	POLR2E, ATP5F1D, NDUFS7, GAMT	KISS1R, GPX4	NDUFS7, GAMT	BSG, MED16, GPX4, STK11, ATP5F1D, NDUFS7, GAMT, RPS15	MED16, GPX4	ABCA7, GPX4
624	rs3752240	19	1051214	ABCA7, ADAMTSL5, APC2, ARHGAP45, ARID3A, ATP5F1D, AZU1, BSG, C19orf25, CBARP, CFD, CIRBP, CNN2, DAZAP1, EFNA2, ELANE, FAM174C, FGF22, FSTL3, GAMT, GPX4, GRIN3B, HCN2, KISS1R, MED16, MIDN, MISP, NDUFS7, PALM, PCSK4, PLK5, PLPPR3, POLR2E, POLRMT, PRSS57, PRTN3, PTBP1, PWWP3A, R3HDM4, REEP6, RNF126, RPS15, SBNO2, STK11, TMEM259, WDR18	BSG, PLPPR3, GPX4, GAMT	POLR2E, ATP5F1D, NDUFS7, GAMT	KISS1R, GPX4	NDUFS7, GAMT	BSG, MED16, GPX4, STK11, ATP5F1D, NDUFS7, GAMT, RPS15	MED16, GPX4	ABCA7, GPX4
625	rs3752246	19	1056492	ABCA7, ADAMTSL5, APC2, ARHGAP45, ARID3A, ATP5F1D, AZU1, BSG, C19orf25, CBARP, CFD, CIRBP, CNN2, DAZAP1, EFNA2, ELANE, FAM174C, FGF22, FSTL3, GAMT, GPX4, GRIN3B, HCN2, KISS1R, MED16, MEX3D, MIDN, MISP, NDUFS7, PALM, PCSK4, PLK5, PLPPR3, POLR2E, POLRMT, PRSS57, PRTN3, PTBP1, PWWP3A, R3HDM4, REEP6, RNF126, RPS15, SBNO2, STK11, TMEM259, WDR18	BSG, PLPPR3, GPX4, GAMT	POLR2E, ATP5F1D, NDUFS7, GAMT	KISS1R, GPX4	NDUFS7, GAMT	BSG, MED16, GPX4, STK11, ATP5F1D, NDUFS7, GAMT, RPS15	MED16, GPX4	ABCA7, GPX4
626	rs12610818	19	1074064	ABCA7, ADAMTSL5, APC2, ARHGAP45, ARID3A, ATP5F1D, AZU1, BSG, C19orf25, CBARP, CFD, CIRBP, CNN2, DAZAP1, EFNA2, ELANE, FAM174C, FGF22, FSTL3, GAMT, GPX4, GRIN3B, HCN2, KISS1R, MED16, MEX3D, MIDN, MISP, NDUFS7, PALM, PCSK4, PLK5, PLPPR3, POLR2E, POLRMT, PRSS57, PRTN3, PTBP1, PWWP3A, R3HDM4, REEP6, RNF126, RPS15, SBNO2, STK11, TMEM259, WDR18	BSG, PLPPR3, GPX4, GAMT	POLR2E, ATP5F1D, NDUFS7, GAMT	KISS1R, GPX4	NDUFS7, GAMT	BSG, MED16, GPX4, STK11, ATP5F1D, NDUFS7, GAMT, RPS15	MED16, GPX4	ABCA7, GPX4
627	rs41563717	19	1089406	ABCA7, ADAMTSL5, APC2, ARHGAP45, ARID3A, ATP5F1D, AZU1, C19orf25, CBARP, CFD, CIRBP, CNN2, DAZAP1, EFNA2, ELANE, FAM174C, FGF22, FSTL3, GAMT, GPX4, GRIN3B, HCN2, KISS1R, MBD3, MED16, MEX3D, MIDN, MISP, NDUFS7, PALM, PCSK4, PLK5, PLPPR3, POLR2E, POLRMT, PRSS57, PRTN3, PTBP1, PWWP3A, R3HDM4, REEP6, RNF126, RPS15, SBNO2, STK11, TMEM259, WDR18	PLPPR3, GPX4, GAMT	POLR2E, ATP5F1D, NDUFS7, GAMT, UQCR11	KISS1R, GPX4	NDUFS7, GAMT	MED16, GPX4, STK11, ATP5F1D, NDUFS7, GAMT, RPS15, UQCR11	MED16, GPX4	ABCA7, GPX4
628	rs10426326	19	1092530	ABCA7, ADAMTSL5, APC2, ARHGAP45, ARID3A, ATP5F1D, AZU1, C19orf25, CBARP, CFD, CIRBP, CNN2, DAZAP1, EFNA2, ELANE, FAM174C, FGF22, FSTL3, GAMT, GPX4, GRIN3B, HCN2, KISS1R, MBD3, MED16, MEX3D, MIDN, MISP, NDUFS7, PALM, PCSK4, PLK5, PLPPR3, POLR2E, POLRMT, PRSS57, PRTN3, PTBP1, PWWP3A, R3HDM4, REEP6, RNF126, RPS15, SBNO2, STK11, TMEM259, WDR18	PLPPR3, GPX4, GAMT	POLR2E, ATP5F1D, NDUFS7, GAMT, UQCR11	KISS1R, GPX4	NDUFS7, GAMT	MED16, GPX4, STK11, ATP5F1D, NDUFS7, GAMT, RPS15, UQCR11	MED16, GPX4	ABCA7, GPX4
629	rs117184611	19	1097092	ABCA7, ADAMTSL5, APC2, ARHGAP45, ARID3A, ATP5F1D, AZU1, C19orf25, CBARP, CFD, CIRBP, CNN2, DAZAP1, EFNA2, ELANE, FAM174C, FGF22, FSTL3, GAMT, GPX4, GRIN3B, HCN2, KISS1R, MBD3, MED16, MEX3D, MIDN, MISP, NDUFS7, PALM, PCSK4, PLK5, PLPPR3, POLR2E, POLRMT, PRSS57, PRTN3, PTBP1, PWWP3A, R3HDM4, REEP6, RNF126, RPS15, SBNO2, STK11, TMEM259, WDR18	PLPPR3, GPX4, GAMT	POLR2E, ATP5F1D, NDUFS7, GAMT, UQCR11	KISS1R, GPX4	NDUFS7, GAMT	MED16, GPX4, STK11, ATP5F1D, NDUFS7, GAMT, RPS15, UQCR11	MED16, GPX4	ABCA7, GPX4
630	rs36207878	19	1103612	ABCA7, ADAMTSL5, APC2, ARHGAP45, ARID3A, ATP5F1D, AZU1, C19orf25, CBARP, CFD, CIRBP, CNN2, DAZAP1, EFNA2, ELANE, FAM174C, FGF22, FSTL3, GAMT, GPX4, GRIN3B, HCN2, KISS1R, MBD3, MED16, MEX3D, MIDN, MISP, NDUFS7, PALM, PCSK4, PLK5, PLPPR3, POLR2E, POLRMT, PRSS57, PRTN3, PTBP1, PWWP3A, R3HDM4, REEP6, RNF126, RPS15, SBNO2, STK11, TMEM259, UQCR11, WDR18	PLPPR3, GPX4, GAMT	POLR2E, ATP5F1D, NDUFS7, GAMT, UQCR11	KISS1R, GPX4	NDUFS7, GAMT	MED16, GPX4, STK11, ATP5F1D, NDUFS7, GAMT, RPS15, UQCR11	MED16, GPX4	ABCA7, GPX4
631	rs2003933	19	8231907	ADAMTS10, ANGPTL4, CCL25, CD209, CD320, CERS4, CLEC4G, CLEC4M, CTXN1, ELAVL1, EVI5L, FBN3, FCER2, HNRNPM, KANK3, LRRC8E, MAP2K7, MARCHF2, MCEMP1, MYO1F, NDUFA7, PRAM1, PRR36, RAB11B, RETN, RPS28, SNAPC2, TGFBR3L, TIMM44, TRAPPC5, ZNF414	RETN, CD320	CERS4, NDUFA7	CD209, CLEC4M, ANGPTL4	CD320	CERS4, CD320, NDUFA7, RPS28, ANGPTL4	CERS4	CERS4
632	rs74565750	19	8238274	ADAMTS10, ANGPTL4, CCL25, CD209, CD320, CERS4, CLEC4G, CLEC4M, CTXN1, ELAVL1, EVI5L, FBN3, FCER2, HNRNPM, KANK3, LRRC8E, MAP2K7, MARCHF2, MCEMP1, MYO1F, NDUFA7, PRAM1, PRR36, RAB11B, RPS28, SNAPC2, TGFBR3L, TIMM44, TRAPPC5, ZNF414	CD320	CERS4, NDUFA7	CD209, CLEC4M, ANGPTL4	CD320	CERS4, CD320, NDUFA7, RPS28, ANGPTL4	CERS4	CERS4
633	rs143726810	19	8263102	ADAMTS10, ANGPTL4, CCL25, CD209, CD320, CERS4, CLEC4G, CLEC4M, CTXN1, ELAVL1, EVI5L, FBN3, FCER2, HNRNPM, KANK3, LRRC8E, MAP2K7, MARCHF2, MYO1F, NDUFA7, NFILZ, PRAM1, PRR36, RAB11B, RPS28, SNAPC2, TGFBR3L, TIMM44, ZNF414	CD320	CERS4, NDUFA7	CD209, CLEC4M, ANGPTL4	CD320	CERS4, CD320, NDUFA7, RPS28, ANGPTL4	CERS4	CERS4
634	rs12327692	19	8264351	ADAMTS10, ANGPTL4, CCL25, CD209, CD320, CERS4, CLEC4G, CLEC4M, CTXN1, ELAVL1, EVI5L, FBN3, FCER2, HNRNPM, KANK3, LRRC8E, MAP2K7, MARCHF2, MYO1F, NDUFA7, NFILZ, PRAM1, PRR36, RAB11B, RPS28, SNAPC2, TGFBR3L, TIMM44, ZNF414	CD320	CERS4, NDUFA7	CD209, CLEC4M, ANGPTL4	CD320	CERS4, CD320, NDUFA7, RPS28, ANGPTL4	CERS4	CERS4
635	rs62126382	19	8272916	ADAMTS10, ANGPTL4, CCL25, CD209, CD320, CERS4, CLEC4G, CLEC4M, CTXN1, ELAVL1, EVI5L, FBN3, HNRNPM, KANK3, LRRC8E, MAP2K7, MARCHF2, MYO1F, NDUFA7, NFILZ, PRAM1, PRR36, RAB11B, RPS28, SNAPC2, TGFBR3L, TIMM44, ZNF414	CD320	CERS4, NDUFA7	CD209, CLEC4M, ANGPTL4	CD320	CERS4, CD320, NDUFA7, RPS28, ANGPTL4	CERS4	CERS4
636	rs7259572	19	8291672	ADAMTS10, ANGPTL4, CCL25, CD209, CD320, CERS4, CLEC4G, CLEC4M, CTXN1, ELAVL1, EVI5L, FBN3, HNRNPM, KANK3, LRRC8E, MAP2K7, MARCHF2, MYO1F, NDUFA7, NFILZ, PRAM1, PRR36, RAB11B, RPS28, SNAPC2, TGFBR3L, TIMM44, ZNF414	CD320	CERS4, NDUFA7	CD209, CLEC4M, ANGPTL4	CD320	CERS4, CD320, NDUFA7, RPS28, ANGPTL4	CERS4	CERS4
637	rs11669485	19	8300805	ADAMTS10, ANGPTL4, CCL25, CD209, CD320, CERS4, CLEC4M, CTXN1, ELAVL1, EVI5L, FBN3, HNRNPM, KANK3, LRRC8E, MAP2K7, MARCHF2, MYO1F, NDUFA7, NFILZ, PRAM1, PRR36, RAB11B, RPS28, SNAPC2, TGFBR3L, TIMM44, ZNF414	CD320	CERS4, NDUFA7	CD209, CLEC4M, ANGPTL4	CD320	CERS4, CD320, NDUFA7, RPS28, ANGPTL4	CERS4	CERS4
638	rs148417916	19	8322733	ACTL9, ADAMTS10, ANGPTL4, CCL25, CD320, CERS4, CLEC4M, CTXN1, ELAVL1, EVI5L, FBN3, HNRNPM, KANK3, LRRC8E, MAP2K7, MARCHF2, MYO1F, NDUFA7, NFILZ, PRAM1, PRR36, RAB11B, RPS28, SNAPC2, TGFBR3L, TIMM44, ZNF414	CD320	CERS4, NDUFA7	CLEC4M, ANGPTL4	CD320	CERS4, CD320, NDUFA7, RPS28, ANGPTL4	CERS4	CERS4
639	rs115654697	19	8329039	ACTL9, ADAMTS10, ANGPTL4, CCL25, CD320, CERS4, CLEC4M, CTXN1, ELAVL1, EVI5L, FBN3, HNRNPM, KANK3, LRRC8E, MAP2K7, MARCHF2, MYO1F, NDUFA7, NFILZ, PRAM1, PRR36, RAB11B, RPS28, SNAPC2, TGFBR3L, TIMM44, ZNF414	CD320	CERS4, NDUFA7	CLEC4M, ANGPTL4	CD320	CERS4, CD320, NDUFA7, RPS28, ANGPTL4	CERS4	CERS4
640	rs191806264	19	8798634	ACTL9, ADAMTS10, ANGPTL4, CD320, CERS4, HNRNPM, KANK3, MARCHF2, MBD3L1, MUC16, MYO1F, NDUFA7, NFILZ, OR1M1, OR2Z1, OR7D2, OR7G1, OR7G2, OR7G3, PRAM1, RAB11B, RPS28, ZNF317, ZNF414, ZNF558	CD320	CERS4, NDUFA7	ANGPTL4	CD320	CERS4, CD320, NDUFA7, RPS28, ANGPTL4	CERS4	CERS4
641	rs142158911	19	11190534	ACP5, ANGPTL8, AP1M2, C19orf38, CARM1, CCDC159, CNN1, DNM2, DOCK6, ECSIT, ELAVL3, ELOF1, EPOR, ILF3, KANK2, LDLR, ODAD3, PLPPR2, PRKCSH, QTRT1, RAB3D, RGL3, SLC44A2, SMARCA4, SPC24, SWSAP1, TIMM29, TMED1, TMEM205, TSPAN16, YIPF2, ZNF627, ZNF653	CARM1, LDLR, ANGPTL8, PLPPR2, PRKCSH, ACP5	ACP5	ANGPTL8	LDLR	SLC44A2, DNM2, CARM1, LDLR, ANGPTL8, ECSIT, ACP5	CARM1, LDLR	-
642	rs112552009	19	11193091	ACP5, ANGPTL8, AP1M2, C19orf38, CARM1, CCDC159, CNN1, DNM2, DOCK6, ECSIT, ELAVL3, ELOF1, EPOR, ILF3, KANK2, LDLR, ODAD3, PLPPR2, PRKCSH, QTRT1, RAB3D, RGL3, SLC44A2, SMARCA4, SPC24, SWSAP1, TIMM29, TMED1, TMEM205, TSPAN16, YIPF2, ZNF627, ZNF653	CARM1, LDLR, ANGPTL8, PLPPR2, PRKCSH, ACP5	ACP5	ANGPTL8	LDLR	SLC44A2, DNM2, CARM1, LDLR, ANGPTL8, ECSIT, ACP5	CARM1, LDLR	-
643	rs72658867	19	11231203	ACP5, ANGPTL8, C19orf38, CARM1, CCDC159, CNN1, DNM2, DOCK6, ECSIT, ELAVL3, ELOF1, EPOR, ILF3, KANK2, LDLR, ODAD3, PLPPR2, PRKCSH, QTRT1, RAB3D, RGL3, SLC44A2, SMARCA4, SPC24, SWSAP1, TIMM29, TMED1, TMEM205, TSPAN16, YIPF2, ZNF627, ZNF653	CARM1, LDLR, ANGPTL8, PLPPR2, PRKCSH, ACP5	ACP5	ANGPTL8	LDLR	SLC44A2, DNM2, CARM1, LDLR, ANGPTL8, ECSIT, ACP5	CARM1, LDLR	-
644	rs147992224	19	17705888	ABHD8, ANKLE1, ANO8, ARRDC2, B3GNT3, BABAM1, BST2, CCDC124, CCDC194, COLGALT1, DDA1, FCHO1, GTPBP3, IL12RB1, INSL3, JAK3, KCNN1, MAP1S, MRPL34, MVB12A, MYO9B, NIBAN3, NR2F6, NXNL1, OCEL1, PGLS, PLVAP, RPL18A, SLC5A5, SLC27A1, TMEM221, UNC13A, USE1, USHBP1	SLC27A1, PGLS, UNC13A	PGLS, B3GNT3	-	GTPBP3	SLC27A1, PGLS, B3GNT3, RPL18A, SLC5A5	SLC27A1, B3GNT3	SLC27A1
645	rs55988241	19	19014248	ARMC6, BORCS8, CERS1, COMP, COPE, CRLF1, CRTC1, DDX49, ELL, FKBP8, GATAD2A, GDF1, HAPLN4, HOMER3, ISYNA1, KLHL26, KXD1, MAU2, MEF2B, NCAN, NR2C2AP, REX1BD, RFXANK, SLC25A42, SSBP4, SUGP1, SUGP2, TM6SF2, TMEM59L, TMEM161A, UBA52, UPF1	ISYNA1, UBA52, NCAN, TM6SF2	ISYNA1, CERS1	-	CERS1	ISYNA1, UBA52, CERS1, NCAN	ISYNA1	CERS1
646	rs739846	19	19419071	ARMC6, ATP13A1, BORCS8, CERS1, CILP2, COPE, DDX49, GATAD2A, GDF1, GMIP, HAPLN4, HOMER3, LPAR2, MAU2, MEF2B, NCAN, NDUFA13, NR2C2AP, PBX4, RFXANK, SLC25A42, SUGP1, SUGP2, TM6SF2, TMEM161A, TSSK6, UPF1, YJEFN3, ZNF14, ZNF101, ZNF506	NCAN, TM6SF2, NDUFA13	CERS1, NDUFA13	-	CERS1, NDUFA13	CERS1, NCAN, NDUFA13	LPAR2	CERS1
647	rs193136116	19	33967513	CEBPA, CEBPG, CHST8, FAAP24, GPATCH1, KCTD15, LRP3, PEPD, RHPN2, SLC7A10, WDR88	CEBPA, CEBPG, PEPD, CHST8	CHST8	-	PEPD	-	-	-
648	rs568332546	19	36177105	ALKBH6, APLP1, ARHGAP33, ATP4A, CAPNS1, CD22, CLIP3, COX6B1, COX7A1, DMKN, ETV2, FAM187B, FFAR1, FFAR2, FFAR3, GAPDHS, GPR42, HAMP, HAUS5, HCST, HSPB6, IGFLR1, KIRREL2, KMT2B, KRTDAP, LIN37, LRFN3, LSR, MAG, NFKBID, NPHS1, OVOL3, POLR2I, PRODH2, PROSER3, PSENEN, RBM42, SBSN, SDHAF1, SYNE4, TBCB, THAP8, TMEM147, TYROBP, U2AF1L4, UPK1A, USF2, WDR62, ZBTB32, ZNF565	LSR	GAPDHS, COX6B1, PRODH2, POLR2I	-	HAMP, COX6B1, SDHAF1	LSR, FFAR1, GAPDHS, COX6B1	LSR, FFAR1, FFAR3, FFAR2	-
649	rs11881756	19	45220896	APOC1, APOC2, APOC4, APOE, BCAM, BCL3, BLOC1S3, CBLC, CEACAM16, CEACAM19, CEACAM20, CLASRP, CLPTM1, EXOC3L2, GEMIN7, IGSF23, MARK4, NECTIN2, NKPD1, PPP1R37, PVR, RELB, TOMM40, TRAPPC6A, ZNF112, ZNF180, ZNF227, ZNF229, ZNF233, ZNF235, ZNF285, ZNF296	APOE, APOC1, APOC2	-	BCL3, APOE	APOE, APOC2	APOE, APOC1, APOC4, APOC2	APOE, APOC1, APOC4, APOC2	-
650	rs2927439	19	45242740	APOC1, APOC2, APOC4, APOE, BCAM, BCL3, BLOC1S3, CBLC, CEACAM16, CEACAM19, CEACAM20, CLASRP, CLPTM1, EXOC3L2, GEMIN7, IGSF23, MARK4, NECTIN2, NKPD1, PPP1R37, PVR, RELB, TOMM40, TRAPPC6A, ZNF112, ZNF180, ZNF229, ZNF233, ZNF235, ZNF285, ZNF296	APOE, APOC1, APOC2	-	BCL3, APOE	APOE, APOC2	APOE, APOC1, APOC4, APOC2	APOE, APOC1, APOC4, APOC2	-
651	rs12974942	19	45352487	APOC1, APOC2, APOC4, APOE, BCAM, BCL3, BLOC1S3, CBLC, CEACAM16, CEACAM19, CEACAM20, CKM, CLASRP, CLPTM1, EXOC3L2, GEMIN7, IGSF23, KLC3, MARK4, NECTIN2, NKPD1, PPP1R37, PVR, RELB, TOMM40, TRAPPC6A, ZNF112, ZNF180, ZNF229, ZNF285, ZNF296	APOE, APOC1, APOC2, CKM	CKM	BCL3, APOE	APOE, APOC2	APOE, APOC1, APOC4, APOC2, CKM	APOE, APOC1, APOC4, APOC2	-
652	rs139989004	19	45361769	APOC1, APOC2, APOC4, APOE, BCAM, BCL3, BLOC1S3, CBLC, CEACAM16, CEACAM19, CEACAM20, CKM, CLASRP, CLPTM1, ERCC2, EXOC3L2, GEMIN7, IGSF23, KLC3, MARK4, NECTIN2, NKPD1, PPP1R37, PVR, RELB, TOMM40, TRAPPC6A, ZNF112, ZNF180, ZNF229, ZNF285, ZNF296	APOE, APOC1, APOC2, CKM	CKM	BCL3, APOE, ERCC2	APOE, APOC2	APOE, APOC1, APOC4, APOC2, CKM, ERCC2	APOE, APOC1, APOC4, APOC2	-
653	rs6859	19	45382034	APOC1, APOC2, APOC4, APOE, BCAM, BCL3, BLOC1S3, CBLC, CEACAM16, CEACAM19, CEACAM20, CKM, CLASRP, CLPTM1, ERCC2, EXOC3L2, GEMIN7, IGSF23, KLC3, MARK4, NECTIN2, NKPD1, PPP1R37, PVR, RELB, TOMM40, TRAPPC6A, ZNF180, ZNF229, ZNF285, ZNF296	APOE, APOC1, APOC2, CKM	CKM	BCL3, APOE, ERCC2	APOE, APOC2	APOE, APOC1, APOC4, APOC2, CKM, ERCC2	APOE, APOC1, APOC4, APOC2	-
654	rs429358	19	45411941	APOC1, APOC2, APOC4, APOE, BCAM, BCL3, BLOC1S3, CBLC, CEACAM16, CEACAM19, CEACAM20, CKM, CLASRP, CLPTM1, ERCC1, ERCC2, EXOC3L2, GEMIN7, IGSF23, KLC3, MARK4, NECTIN2, NKPD1, POLR1G, PPP1R13L, PPP1R37, PVR, RELB, TOMM40, TRAPPC6A, ZNF180, ZNF229, ZNF296	APOE, APOC1, APOC2, CKM	CKM	BCL3, APOE, ERCC2, ERCC1	APOE, APOC2	APOE, APOC1, APOC4, APOC2, CKM, ERCC2	APOE, APOC1, APOC4, APOC2	-
655	rs7412	19	45412079	APOC1, APOC2, APOC4, APOE, BCAM, BCL3, BLOC1S3, CBLC, CEACAM16, CEACAM19, CEACAM20, CKM, CLASRP, CLPTM1, ERCC1, ERCC2, EXOC3L2, GEMIN7, IGSF23, KLC3, MARK4, NECTIN2, NKPD1, POLR1G, PPP1R13L, PPP1R37, PVR, RELB, TOMM40, TRAPPC6A, ZNF180, ZNF229, ZNF296	APOE, APOC1, APOC2, CKM	CKM	BCL3, APOE, ERCC2, ERCC1	APOE, APOC2	APOE, APOC1, APOC4, APOC2, CKM, ERCC2	APOE, APOC1, APOC4, APOC2	-
656	rs12721051	19	45422160	APOC1, APOC2, APOC4, APOE, BCAM, BCL3, BLOC1S3, CBLC, CEACAM16, CEACAM19, CEACAM20, CKM, CLASRP, CLPTM1, ERCC1, ERCC2, EXOC3L2, GEMIN7, IGSF23, KLC3, MARK4, NECTIN2, NKPD1, POLR1G, PPP1R13L, PPP1R37, PVR, RELB, TOMM40, TRAPPC6A, ZNF180, ZNF229, ZNF296	APOE, APOC1, APOC2, CKM	CKM	BCL3, APOE, ERCC2, ERCC1	APOE, APOC2	APOE, APOC1, APOC4, APOC2, CKM, ERCC2	APOE, APOC1, APOC4, APOC2	-
657	rs5112	19	45430280	APOC1, APOC2, APOC4, APOE, BCAM, BCL3, BLOC1S3, CBLC, CEACAM16, CEACAM19, CEACAM20, CKM, CLASRP, CLPTM1, ERCC1, ERCC2, EXOC3L2, GEMIN7, IGSF23, KLC3, MARK4, NECTIN2, NKPD1, POLR1G, PPP1R13L, PPP1R37, PVR, RELB, TOMM40, TRAPPC6A, ZNF180, ZNF229, ZNF296	APOE, APOC1, APOC2, CKM	CKM	BCL3, APOE, ERCC2, ERCC1	APOE, APOC2	APOE, APOC1, APOC4, APOC2, CKM, ERCC2	APOE, APOC1, APOC4, APOC2	-
658	rs5167	19	45448465	APOC1, APOC2, APOC4, APOE, BCAM, BCL3, BLOC1S3, CBLC, CEACAM16, CEACAM19, CEACAM20, CKM, CLASRP, CLPTM1, ERCC1, ERCC2, EXOC3L2, GEMIN7, IGSF23, KLC3, MARK4, NECTIN2, NKPD1, POLR1G, PPP1R13L, PPP1R37, PVR, RELB, TOMM40, TRAPPC6A, ZNF180, ZNF229, ZNF296	APOE, APOC1, APOC2, CKM	CKM	BCL3, APOE, ERCC2, ERCC1	APOE, APOC2	APOE, APOC1, APOC4, APOC2, CKM, ERCC2	APOE, APOC1, APOC4, APOC2	-
659	rs79890446	19	45723446	APOC1, APOC2, APOC4, APOE, BCAM, BCL3, BLOC1S3, CBLC, CKM, CLASRP, CLPTM1, EML2, ERCC1, ERCC2, EXOC3L2, FBXO46, FOSB, GEMIN7, GIPR, GPR4, KLC3, MARK4, NECTIN2, NKPD1, OPA3, POLR1G, PPM1N, PPP1R13L, PPP1R37, QPCTL, RELB, RTN2, SNRPD2, TOMM40, TRAPPC6A, VASP, ZNF296	APOE, APOC1, APOC2, CKM, OPA3	CKM	BCL3, APOE, ERCC2, ERCC1	APOE, APOC2, OPA3	APOE, APOC1, APOC4, APOC2, CKM, ERCC2	APOE, APOC1, APOC4, APOC2	-
660	rs60158447	19	46387792	CCDC61, DMPK, DMWD, EML2, ERCC1, FBXO46, FOSB, FOXA3, GIPR, GPR4, HIF3A, IGFL1, IGFL2, IGFL3, IGFL4, IRF2BP1, MEIOSIN, MYPOP, NANOS2, NOVA2, OPA3, PGLYRP1, POLR1G, PPM1N, PPP1R13L, PPP5C, QPCTL, RSPH6A, RTN2, SIX5, SNRPD2, SYMPK, VASP	OPA3	-	ERCC1	OPA3	-	-	-
661	rs61751862	19	49132867	BAX, BCAT2, C19orf73, CA11, CARD8, CGB1, CGB2, CGB3, CGB5, CGB7, CGB8, CYTH2, DBP, DHDH, EMP3, FAM83E, FGF21, FTL, FUT1, FUT2, GRIN2D, GRWD1, GYS1, HSD17B14, IZUMO1, KCNA7, KCNJ14, KDELR1, LHB, LIG1, LIN7B, LMTK3, MAMSTR, NTF4, NTN5, NUCB1, ODAD1, PLEKHA4, PPFIA3, PPP1R15A, RASIP1, RPL18, RUVBL2, SNRNP70, SPACA4, SPHK2, SULT2B1, SYNGR4, TMEM143, TULP2, ZNF114, ZSWIM9	LIG1, SULT2B1, FUT2, DHDH, BAX	SPHK2, FUT2, FUT1, BCAT2, GYS1	LIG1	GYS1	SULT2B1, RPL18, SPHK2, FGF21, BCAT2, HSD17B14, PLEKHA4, GYS1, LHB	SULT2B1, SPHK2, FUT2, FUT1, HSD17B14	SULT2B1, SPHK2, HSD17B14
662	rs56234781	19	54627462	CACNG6, CACNG7, CACNG8, CDC42EP5, CNOT3, DPRX, LAIR1, LAIR2, LENG1, LENG8, LENG9, LILRA1, LILRA2, LILRA3, LILRA4, LILRA5, LILRA6, LILRB1, LILRB2, LILRB3, LILRB5, MBOAT7, MYADM, NDUFA3, NLRP12, OSCAR, PRKCG, PRPF31, RPS9, TARM1, TFPT, TMC4, TSEN34, TTYH1, VSTM1	-	NDUFA3	-	-	NDUFA3, MBOAT7, RPS9	PRKCG	MBOAT7
663	rs139659030	19	54661602	CACNG6, CACNG7, CACNG8, CDC42EP5, CNOT3, LAIR1, LAIR2, LENG1, LENG8, LENG9, LILRA1, LILRA2, LILRA3, LILRA4, LILRA5, LILRA6, LILRB1, LILRB2, LILRB3, LILRB4, LILRB5, MBOAT7, MYADM, NDUFA3, NLRP12, OSCAR, PRKCG, PRPF31, RPS9, TARM1, TFPT, TMC4, TSEN34, TTYH1, VSTM1	-	NDUFA3	-	-	NDUFA3, MBOAT7, RPS9	PRKCG	MBOAT7
664	rs117643023	19	54670992	CACNG6, CACNG7, CACNG8, CDC42EP5, CNOT3, LAIR1, LAIR2, LENG1, LENG8, LENG9, LILRA1, LILRA2, LILRA3, LILRA4, LILRA5, LILRA6, LILRB1, LILRB2, LILRB3, LILRB4, LILRB5, MBOAT7, MYADM, NDUFA3, NLRP12, OSCAR, PRKCG, PRPF31, RPS9, TARM1, TFPT, TMC4, TSEN34, TTYH1, VSTM1	-	NDUFA3	-	-	NDUFA3, MBOAT7, RPS9	PRKCG	MBOAT7
665	rs8736	19	54677189	CACNG6, CACNG7, CACNG8, CDC42EP5, CNOT3, LAIR1, LAIR2, LENG1, LENG8, LENG9, LILRA1, LILRA2, LILRA3, LILRA4, LILRA5, LILRA6, LILRB1, LILRB2, LILRB3, LILRB4, LILRB5, MBOAT7, MYADM, NDUFA3, NLRP12, OSCAR, PRKCG, PRPF31, RPS9, TARM1, TFPT, TMC4, TSEN34, TTYH1, VSTM1	-	NDUFA3	-	-	NDUFA3, MBOAT7, RPS9	PRKCG	MBOAT7
666	rs651955	19	54688572	CACNG6, CACNG7, CACNG8, CDC42EP5, CNOT3, LAIR1, LAIR2, LENG1, LENG8, LENG9, LILRA1, LILRA2, LILRA3, LILRA4, LILRA5, LILRA6, LILRB1, LILRB2, LILRB3, LILRB4, LILRB5, MBOAT7, MYADM, NDUFA3, NLRP12, OSCAR, PRKCG, PRPF31, RPS9, TARM1, TFPT, TMC4, TSEN34, TTYH1, VSTM1	-	NDUFA3	-	-	NDUFA3, MBOAT7, RPS9	PRKCG	MBOAT7
667	rs36625	19	54692523	CACNG6, CACNG7, CACNG8, CDC42EP5, CNOT3, LAIR1, LAIR2, LENG1, LENG8, LENG9, LILRA1, LILRA2, LILRA3, LILRA4, LILRA5, LILRA6, LILRB1, LILRB2, LILRB3, LILRB4, LILRB5, MBOAT7, MYADM, NDUFA3, NLRP12, OSCAR, PRKCG, PRPF31, RPS9, TARM1, TFPT, TMC4, TSEN34, TTYH1, VSTM1	-	NDUFA3	-	-	NDUFA3, MBOAT7, RPS9	PRKCG	MBOAT7
668	rs34172242	19	54700668	CACNG6, CACNG7, CACNG8, CDC42EP5, CNOT3, LAIR1, LAIR2, LENG1, LENG8, LENG9, LILRA1, LILRA2, LILRA3, LILRA4, LILRA5, LILRA6, LILRB1, LILRB2, LILRB3, LILRB4, LILRB5, MBOAT7, MYADM, NDUFA3, NLRP12, OSCAR, PRKCG, PRPF31, RPS9, TARM1, TFPT, TMC4, TSEN34, TTYH1, VSTM1	-	NDUFA3	-	-	NDUFA3, MBOAT7, RPS9	PRKCG	MBOAT7
669	rs56154925	19	55737798	BRSK1, CCDC106, COX6B2, DNAAF3, EPN1, EPS8L1, FAM71E2, FCAR, FIZ1, GP6, HSPBP1, IL11, ISOC2, KIR2DL1, KIR2DL3, KIR2DL4, KIR2DS4, KIR3DL1, KIR3DL2, KIR3DL3, KMT5C, NAT14, NCR1, NLRP2, NLRP7, NLRP9, PPP1R12C, PPP6R1, PTPRH, RDH13, RPL28, SBK2, SBK3, SHISA7, SSC5D, SYT5, TMEM86B, TMEM150B, TMEM190, TMEM238, TNNI3, TNNT1, U2AF2, UBE2S, ZNF524, ZNF579, ZNF580, ZNF581, ZNF628, ZNF784, ZNF865	RDH13, TMEM86B, ISOC2	COX6B2	-	-	SYT5, TMEM86B, RPL28	RDH13	RDH13, TMEM86B
670	rs4644955	19	55738634	BRSK1, CCDC106, COX6B2, DNAAF3, EPN1, EPS8L1, FAM71E2, FCAR, FIZ1, GP6, HSPBP1, IL11, ISOC2, KIR2DL1, KIR2DL3, KIR2DL4, KIR2DS4, KIR3DL1, KIR3DL2, KIR3DL3, KMT5C, NAT14, NCR1, NLRP2, NLRP7, NLRP9, PPP1R12C, PPP6R1, PTPRH, RDH13, RPL28, SBK2, SBK3, SHISA7, SSC5D, SYT5, TMEM86B, TMEM150B, TMEM190, TMEM238, TNNI3, TNNT1, U2AF2, UBE2S, ZNF524, ZNF579, ZNF580, ZNF581, ZNF628, ZNF784, ZNF865	RDH13, TMEM86B, ISOC2	COX6B2	-	-	SYT5, TMEM86B, RPL28	RDH13	RDH13, TMEM86B
671	rs227129	20	8433588	PLCB1, TMX4	PLCB1	PLCB1	-	-	PLCB1	PLCB1	PLCB1
672	rs764439	20	8438789	PLCB1, TMX4	PLCB1	PLCB1	-	-	PLCB1	PLCB1	PLCB1
673	rs184355910	20	8830121	PLCB1, PLCB4	PLCB1, PLCB4	PLCB1, PLCB4	-	-	PLCB1, PLCB4	PLCB1, PLCB4	PLCB1
674	rs192602178	20	12842031	ISM1, SPTLC3, TASP1	-	SPTLC3	-	-	SPTLC3	SPTLC3	SPTLC3
675	rs73075940	20	12859070	ISM1, SPTLC3, TASP1	-	SPTLC3	-	-	SPTLC3	SPTLC3	SPTLC3
676	rs2103823	20	12891079	ISM1, SPTLC3, TASP1	-	SPTLC3	-	-	SPTLC3	SPTLC3	SPTLC3
677	rs3910131	20	12892134	ISM1, SPTLC3, TASP1	-	SPTLC3	-	-	SPTLC3	SPTLC3	SPTLC3
678	rs192194231	20	12900135	ISM1, SPTLC3, TASP1	-	SPTLC3	-	-	SPTLC3	SPTLC3	SPTLC3
679	rs6078818	20	12900950	ISM1, SPTLC3, TASP1	-	SPTLC3	-	-	SPTLC3	SPTLC3	SPTLC3
680	rs113641766	20	12902075	ISM1, SPTLC3, TASP1	-	SPTLC3	-	-	SPTLC3	SPTLC3	SPTLC3
681	rs636072	20	12903096	ISM1, SPTLC3, TASP1	-	SPTLC3	-	-	SPTLC3	SPTLC3	SPTLC3
682	rs165553	20	12904143	ISM1, SPTLC3, TASP1	-	SPTLC3	-	-	SPTLC3	SPTLC3	SPTLC3
683	rs3903707	20	12912956	ISM1, SPTLC3, TASP1	-	SPTLC3	-	-	SPTLC3	SPTLC3	SPTLC3
684	rs80252621	20	12920614	ISM1, SPTLC3, TASP1	-	SPTLC3	-	-	SPTLC3	SPTLC3	SPTLC3
685	rs6078838	20	12930201	ISM1, SPTLC3, TASP1	-	SPTLC3	-	-	SPTLC3	SPTLC3	SPTLC3
686	rs74614313	20	12936619	ISM1, SPTLC3, TASP1	-	SPTLC3	-	-	SPTLC3	SPTLC3	SPTLC3
687	rs117676193	20	12948775	ISM1, SPTLC3, TASP1	-	SPTLC3	-	-	SPTLC3	SPTLC3	SPTLC3
688	rs62201686	20	12954620	ISM1, SPTLC3, TASP1	-	SPTLC3	-	-	SPTLC3	SPTLC3	SPTLC3
689	rs1321940	20	12959885	ISM1, SPTLC3, TASP1	-	SPTLC3	-	-	SPTLC3	SPTLC3	SPTLC3
690	rs364585	20	12962718	ISM1, SPTLC3, TASP1	-	SPTLC3	-	-	SPTLC3	SPTLC3	SPTLC3
691	rs139483307	20	12975980	ISM1, SPTLC3, TASP1	-	SPTLC3	-	-	SPTLC3	SPTLC3	SPTLC3
692	rs6074541	20	12978517	ISM1, SPTLC3, TASP1	-	SPTLC3	-	-	SPTLC3	SPTLC3	SPTLC3
693	rs17812036	20	12979690	ISM1, SPTLC3, TASP1	-	SPTLC3	-	-	SPTLC3	SPTLC3	SPTLC3
694	rs77229235	20	12981207	ISM1, SPTLC3, TASP1	-	SPTLC3	-	-	SPTLC3	SPTLC3	SPTLC3
695	rs57362538	20	13008817	ISM1, SPTLC3, TASP1	-	SPTLC3	-	-	SPTLC3	SPTLC3	SPTLC3
696	rs6041782	20	13015923	ISM1, SPTLC3, TASP1	-	SPTLC3	-	-	SPTLC3	SPTLC3	SPTLC3
697	rs145071947	20	13016475	ISM1, SPTLC3, TASP1	-	SPTLC3	-	-	SPTLC3	SPTLC3	SPTLC3
698	rs7509392	20	13069558	ISM1, SPTLC3, TASP1	-	SPTLC3	-	-	SPTLC3	SPTLC3	SPTLC3
699	rs12479691	20	13082473	ISM1, SPTLC3, TASP1	-	SPTLC3	-	-	SPTLC3	SPTLC3	SPTLC3
700	rs6078938	20	13134768	ISM1, SPTLC3, TASP1	-	SPTLC3	-	-	SPTLC3	SPTLC3	SPTLC3
701	rs76561844	20	13247799	ESF1, ISM1, SPTLC3, TASP1	-	SPTLC3	-	-	SPTLC3	SPTLC3	SPTLC3
702	rs6138379	20	24789626	ABHD12, ACSS1, APMAP, CST7, ENTPD6, PYGB, SYNDIG1, VSX1	-	ACSS1, PYGB	ACSS1, ABHD12	ABHD12	ACSS1, ENTPD6, PYGB	-	ACSS1, ABHD12
703	rs4815400	20	25292560	ABHD12, ACSS1, APMAP, CST7, ENTPD6, GINS1, NANP, NINL, PYGB, VSX1, ZNF337	NANP	ACSS1, PYGB, NANP	ACSS1, ABHD12	ABHD12	ACSS1, ENTPD6, PYGB	-	ACSS1, ABHD12
704	rs181924451	20	49970758	ADNP, ATP9A, BCAS4, DPM1, KCNG1, MOCS3, NFATC2, SALL4	DPM1	DPM1	-	DPM1	MOCS3	DPM1	-
705	rs115805001	20	54263830	CBLN4	-	-	-	-	-	-	-
706	rs139016667	20	56374946	ANKRD60, C20orf85, CTCFL, MTRNR2L3, PCK1, PMEPA1, RAE1, RBM38, SPO11, ZBP1	PCK1	PCK1	SPO11, RBM38	PCK1	RAE1, PCK1	PMEPA1	-
707	rs189451142	20	58453674	CDH26, FAM217B, PHACTR3, PPP1R3D, SYCP2	PPP1R3D	-	-	-	-	-	-
708	rs12185841	21	23303509	NCAM2	-	-	-	-	-	-	-
709	rs8128533	21	27923508	ADAMTS1, ADAMTS5, APP, CYYR1	APP	-	-	-	-	-	-
710	rs184748	21	28762145	ADAMTS5	-	-	-	-	-	-	-
711	rs532950652	21	45031242	AGPAT3, CRYAA, CSTB, H2BS1, HSF2BP, PDXK, PWP2, RRP1, RRP1B, SIK1, TRAPPC10	PDXK	PDXK, AGPAT3	-	SIK1	PDXK, AGPAT3	AGPAT3	AGPAT3
712	rs915775	21	45598522	AGPAT3, AIRE, CFAP410, CSTB, DNMT3L, GATD3, ICOSLG, KRTAP10-1, KRTAP10-2, KRTAP10-3, KRTAP10-4, KRTAP10-5, KRTAP10-6, KRTAP10-8, KRTAP10-9, KRTAP10-10, KRTAP10-11, KRTAP12-2, KRTAP12-3, KRTAP12-4, LRRC3, PDXK, PFKL, PWP2, RRP1, RRP1B, TRAPPC10, TRPM2, TSPEAR	PDXK, PFKL	PDXK, AGPAT3, PFKL	PFKL	-	PDXK, AGPAT3, PFKL	AGPAT3	AGPAT3
713	rs2267158	22	30950360	CASTOR1, CCDC157, DUSP18, GAL3ST1, HORMAD2, LIF, MORC2, MTFP1, OSBP2, OSM, PES1, RNF215, SEC14L2, SEC14L3, SEC14L4, SEC14L6, SF3A1, SLC35E4, TBC1D10A, TCN2	TCN2, MORC2	GAL3ST1	-	TCN2	TCN2	SEC14L4, GAL3ST1, OSBP2	GAL3ST1
714	rs2267161	22	30953295	CASTOR1, CCDC157, DUSP18, GAL3ST1, HORMAD2, LIF, MORC2, MTFP1, OSBP2, OSM, PES1, RNF215, SEC14L2, SEC14L3, SEC14L4, SEC14L6, SF3A1, SLC35E4, TBC1D10A, TCN2	TCN2, MORC2	GAL3ST1	-	TCN2	TCN2	SEC14L4, GAL3ST1, OSBP2	GAL3ST1
715	rs42937	22	30962886	CASTOR1, CCDC157, DUSP18, GAL3ST1, HORMAD2, LIF, MORC2, MTFP1, OSBP2, OSM, PES1, RNF215, SEC14L2, SEC14L3, SEC14L4, SEC14L6, SF3A1, SLC35E4, SMTN, TBC1D10A, TCN2	TCN2, MORC2	GAL3ST1	-	TCN2	TCN2	SEC14L4, GAL3ST1, OSBP2	GAL3ST1
716	rs34779325	22	31064736	CASTOR1, CCDC157, DUSP18, GAL3ST1, HORMAD2, INPP5J, LIF, MORC2, MTFP1, OSBP2, OSM, PES1, PLA2G3, RNF185, RNF215, SEC14L2, SEC14L3, SEC14L4, SEC14L6, SELENOM, SF3A1, SLC35E4, SMTN, TBC1D10A, TCN2	TCN2, MORC2, INPP5J, PLA2G3	GAL3ST1, INPP5J, PLA2G3	-	TCN2	TCN2, INPP5J, PLA2G3	SEC14L4, GAL3ST1, OSBP2, INPP5J, PLA2G3	GAL3ST1, PLA2G3
717	rs149772276	22	34996898	ISX	ISX	-	-	-	-	-	-
718	22:36003709_A_C	22	36003709	APOL5, APOL6, HMGXB4, HMOX1, MB, MCM5, RASD2, RBFOX2, TOM1	APOL6, APOL5, RBFOX2	HMOX1	HMOX1, MB	-	HMOX1	APOL6	-
719	rs2142828	22	42874954	A4GALT, ARFGAP3, ATP5MGL, CYB5R3, CYP2D6, CYP2D7, NAGA, NDUFA6, NFAM1, PACSIN2, PHETA2, POLDIP3, RRP7A, SEPTIN3, SERHL2, SMDT1, TCF20, WBP2NL	CYP2D6, CYB5R3	NDUFA6, A4GALT	-	NAGA	NDUFA6, CYP2D6, CYB5R3	NAGA, CYB5R3, A4GALT	NAGA, CYP2D6, A4GALT
720	rs137027	22	42958685	A4GALT, ARFGAP3, ATP5MGL, CYB5R3, CYP2D6, CYP2D7, NAGA, NDUFA6, NFAM1, PACSIN2, PHETA2, POLDIP3, RRP7A, SERHL2, SMDT1, TCF20, TTLL1	CYP2D6, CYB5R3	NDUFA6, A4GALT	-	NAGA	NDUFA6, CYP2D6, CYB5R3	NAGA, CYB5R3, A4GALT	NAGA, CYP2D6, A4GALT
721	rs137115	22	43011403	A4GALT, ARFGAP3, ATP5MGL, BIK, CYB5R3, CYP2D6, CYP2D7, NFAM1, PACSIN2, POLDIP3, RRP7A, SERHL2, TCF20, TTLL1	CYP2D6, CYB5R3	A4GALT	-	-	CYP2D6, CYB5R3	CYB5R3, A4GALT	CYP2D6, A4GALT
722	rs2071846	22	43023939	A4GALT, ARFGAP3, ATP5MGL, BIK, CYB5R3, CYP2D6, CYP2D7, NFAM1, PACSIN2, POLDIP3, RRP7A, SERHL2, TCF20, TTLL1	CYP2D6, CYB5R3	A4GALT	-	-	CYP2D6, CYB5R3	CYB5R3, A4GALT	CYP2D6, A4GALT
723	rs137139	22	43024410	A4GALT, ARFGAP3, ATP5MGL, BIK, CYB5R3, CYP2D6, CYP2D7, NFAM1, PACSIN2, POLDIP3, RRP7A, SERHL2, TCF20, TTLL1	CYP2D6, CYB5R3	A4GALT	-	-	CYP2D6, CYB5R3	CYB5R3, A4GALT	CYP2D6, A4GALT
724	rs135091	22	43062340	A4GALT, ARFGAP3, ATP5MGL, BIK, CYB5R3, MCAT, NFAM1, PACSIN2, POLDIP3, RRP7A, SERHL2, TCF20, TSPO, TTLL1	CYB5R3, MCAT, TSPO	A4GALT, MCAT	MCAT	-	CYB5R3, MCAT	CYB5R3, A4GALT, MCAT	A4GALT, MCAT
725	rs130390	22	43083155	A4GALT, ARFGAP3, ATP5MGL, BIK, CYB5R3, MCAT, NFAM1, PACSIN2, POLDIP3, RRP7A, SERHL2, TCF20, TSPO, TTLL1, TTLL12	CYB5R3, MCAT, TSPO	A4GALT, MCAT	MCAT	-	CYB5R3, MCAT	CYB5R3, A4GALT, MCAT	A4GALT, MCAT
726	rs41277501	22	43093189	A4GALT, ARFGAP3, ATP5MGL, BIK, CYB5R3, MCAT, NFAM1, PACSIN2, POLDIP3, RRP7A, SERHL2, TCF20, TSPO, TTLL1, TTLL12	CYB5R3, MCAT, TSPO	A4GALT, MCAT	MCAT	-	CYB5R3, MCAT	CYB5R3, A4GALT, MCAT	A4GALT, MCAT
727	rs28916570	22	43094932	A4GALT, ARFGAP3, ATP5MGL, BIK, CYB5R3, MCAT, NFAM1, PACSIN2, POLDIP3, RRP7A, SCUBE1, SERHL2, TCF20, TSPO, TTLL1, TTLL12	CYB5R3, MCAT, TSPO	A4GALT, MCAT	MCAT	-	CYB5R3, MCAT	CYB5R3, A4GALT, MCAT	A4GALT, MCAT
728	rs28916569	22	43094945	A4GALT, ARFGAP3, ATP5MGL, BIK, CYB5R3, MCAT, NFAM1, PACSIN2, POLDIP3, RRP7A, SCUBE1, SERHL2, TCF20, TSPO, TTLL1, TTLL12	CYB5R3, MCAT, TSPO	A4GALT, MCAT	MCAT	-	CYB5R3, MCAT	CYB5R3, A4GALT, MCAT	A4GALT, MCAT
729	rs5758886	22	43106806	A4GALT, ARFGAP3, ATP5MGL, BIK, CYB5R3, MCAT, NFAM1, PACSIN2, POLDIP3, RRP7A, SCUBE1, SERHL2, TCF20, TSPO, TTLL1, TTLL12	CYB5R3, MCAT, TSPO	A4GALT, MCAT	MCAT	-	CYB5R3, MCAT	CYB5R3, A4GALT, MCAT	A4GALT, MCAT
730	rs28910284	22	43116989	A4GALT, ARFGAP3, ATP5MGL, BIK, CYB5R3, MCAT, NFAM1, PACSIN2, POLDIP3, RRP7A, SCUBE1, SERHL2, TCF20, TSPO, TTLL1, TTLL12	CYB5R3, MCAT, TSPO	A4GALT, MCAT	MCAT	-	CYB5R3, MCAT	CYB5R3, A4GALT, MCAT	A4GALT, MCAT
731	rs12628551	22	43128596	A4GALT, ARFGAP3, ATP5MGL, BIK, CYB5R3, MCAT, NFAM1, PACSIN2, POLDIP3, RRP7A, SCUBE1, SERHL2, TCF20, TSPO, TTLL1, TTLL12	CYB5R3, MCAT, TSPO	A4GALT, MCAT	MCAT	-	CYB5R3, MCAT	CYB5R3, A4GALT, MCAT	A4GALT, MCAT
732	rs77347709	22	43148076	A4GALT, ARFGAP3, ATP5MGL, BIK, CYB5R3, MCAT, NFAM1, PACSIN2, POLDIP3, RRP7A, SCUBE1, SERHL2, TCF20, TSPO, TTLL1, TTLL12	CYB5R3, MCAT, TSPO	A4GALT, MCAT	MCAT	-	CYB5R3, MCAT	CYB5R3, A4GALT, MCAT	A4GALT, MCAT
733	rs7289099	22	43155392	A4GALT, ARFGAP3, ATP5MGL, BIK, CYB5R3, MCAT, NFAM1, PACSIN2, POLDIP3, RRP7A, SCUBE1, SERHL2, TCF20, TSPO, TTLL1, TTLL12	CYB5R3, MCAT, TSPO	A4GALT, MCAT	MCAT	-	CYB5R3, MCAT	CYB5R3, A4GALT, MCAT	A4GALT, MCAT
734	rs2064463	22	43162411	A4GALT, ARFGAP3, ATP5MGL, BIK, CYB5R3, MCAT, NFAM1, PACSIN2, POLDIP3, RRP7A, SCUBE1, SERHL2, TCF20, TSPO, TTLL1, TTLL12	CYB5R3, MCAT, TSPO	A4GALT, MCAT	MCAT	-	CYB5R3, MCAT	CYB5R3, A4GALT, MCAT	A4GALT, MCAT
735	rs8140109	22	43164431	A4GALT, ARFGAP3, ATP5MGL, BIK, CYB5R3, MCAT, NFAM1, PACSIN2, POLDIP3, RRP7A, SCUBE1, SERHL2, TCF20, TSPO, TTLL1, TTLL12	CYB5R3, MCAT, TSPO	A4GALT, MCAT	MCAT	-	CYB5R3, MCAT	CYB5R3, A4GALT, MCAT	A4GALT, MCAT
736	rs3747207	22	44324855	EFCAB6, MPPED1, PARVB, PARVG, PNPLA3, PNPLA5, SAMM50, SHISAL1, SULT4A1	SULT4A1, PNPLA5	PNPLA3	-	-	SULT4A1, PNPLA5, PNPLA3	PNPLA5, PNPLA3	PNPLA5, PNPLA3
737	rs2076711	22	47064837	CDPF1, CELSR1, CERK, GRAMD4, GTSE1, PKDREJ, PPARA, TBC1D22A, TRMU, TTC38	PPARA, CERK	-	-	TRMU	PPARA, CERK	PPARA, CERK	CERK
