# Supplementary material for: Comprehensive genetic analysis of the human lipidome identifies loci associated with lipid homeostasis with links to coronary artery disease
Source: Nat Commun. 2022 Jun 6;13:3124. doi: 10.1038/s41467-022-30875-7 (PMC9170690; doi:10.1038/s41467-022-30875-7)
Supplement: Supplementary file 15 — Supplementary Dataset 13 [file 41467_2022_30875_MOESM15_ESM.xlsx]

## Sheet: Supp Data 13
Supplementary Data 13: Overlap of lead SNPs with previous lipid/metabolite associations
#	rsID (if available)	Chromosome	Position (hg19)	Annotated Gene	Author or Databasea	PMID or DOI	Lead SNP association	Proxy SNP association
1	rs41269433	1	15578513	FHAD1	SNIPA	25431330	-	lathosterol
2	rs588485	1	20916444	CDA	Long T	28263315	-	Uridine
2	rs588485	1	20916444	CDA	Shin S	24816252	-	uridine, Uridine
2	rs588485	1	20916444	CDA	SNIPA	25431330	uridine	-
3	rs11591147	1	55505647	PCSK9	Davis J	29084231	LDL	-
3	rs11591147	1	55505647	PCSK9	Harshfield E	10.1101/2020.10.16.20213520	SM(42:2)	-
3	rs11591147	1	55505647	PCSK9	Kettunen J	27005778	ApoB, Esterified cholesterol, FAw6, Free cholesterol, IDL-C, IDL-FC, IDL-L, IDL-P, IDL-PL, IDL-TG, LDL-C, Linoleic Acid (LA), L-LDL-C, L-LDL-FC, L-LDL-L, L-LDL-P, L-LDL-PL, M-LDL-C, M-LDL-CE, M-LDL-L, M-LDL-P, M-LDL-PL, M-VLDL-CE, Serum-C, S-LDL-P, sphingomyelin (SM), S-VLDL-C, S-VLDL-FC, S-VLDL-L, S-VLDL-PL, Total fatty acids, TotPG, XS-VLDL-TG, Fatty acid length, OmegaL6 fatty acids, Total chol…	-
3	rs11591147	1	55505647	PCSK9	Lotta L	33414548	SM C16:0, SM C18:0	-
4	rs6659654	1	62127290	TM2D1	Shin S	24816252	-	1-palmitoylglycerophosphocholine
4	rs6659654	1	62127290	TM2D1	SNIPA	25431330	-	3 entries (SNIPA)
5	rs10889348	1	63078222	DOCK7	Chasman DI	19936222	-	VLDL small, VLDL total, VLDL medium, TG by NMR
5	rs10889348	1	63078222	DOCK7	Davis J	29084231	XS-VLDL-P	XS-VLDL-TG
5	rs10889348	1	63078222	DOCK7	Draisma H	26068415	-	Phosphatidylcholine diacyl C38:6, Phosphatidylcholine diacyl C40:6, Phosphatidylcholine diacyl C36:2, Phosphatidylcholine diacyl C38:5, Phosphatidylcholine acyl-alkyl C42:0, Phosphatidylcholine diacyl C34:2, Phosphatidylcholine diacyl C36:3, Phosphatidylcholine acyl-alkyl C40:6, Phosphatidylcholine acyl-alkyl C36:2, Phosphatidylcholine diacyl C36:4, Phosphatidylcholine acyl-alkyl C40:1, Phosphati…
5	rs10889348	1	63078222	DOCK7	Harshfield E	10.1101/2020.10.16.20213520	PI(36:2)-H-, PC(38:7)+AcO-	-
5	rs10889348	1	63078222	DOCK7	Kettunen J	22286219	CH2 groups of mobile lipids (MobCH2), FAw6, IDL-PL, IDL-TG, Linoleic Acid (LA), L-VLDL-C, L-VLDL-CE, L-VLDL-FC, L-VLDL-P, L-VLDL-PL, L-VLDL-TG, M-VLDL-C, M-VLDL-CE, M-VLDL-FC, M-VLDL-L, M-VLDL-P, M-VLDL-TG, Serum total triglycerides (Serum-TG), S-VLDL-C, S-VLDL-FC, S-VLDL-L, S-VLDL-P, S-VLDL-PL, S-VLDL-TG, TotPG, VLDL-TG, XL-HDL-TG, XL-VLDL-L, XL-VLDL-P, XL-VLDL-PL, XL-VLDL-TG, XS-VLDL-L, XS-VLDL…	CH3 groups of mobile lipids (MobCH3), Double bond protons of mobile lipids (MobCH), Val/Serum-TG, ApoB, FAw67, Gp/Serum-TG, L-VLDL-L, M-VLDL-PL, PC, XS-VLDL-PL, XXL-VLDL-L, Serum-TG/Glc, Total fatty acids, Ile/Serum-TG, Serum-C, Leu/Serum-TG, M-HDL-PL, Serum Gp/Serum-TG, 18:2 linoleic acid (LA), Phospholipids in medium VLDL, Concentration of small VLDL particles, Phospholipids in small VLDL, Seru…
5	rs10889348	1	63078222	DOCK7	Long T	28263315	1-stearoyl-2-arachidonoyl-GPI (18:0/20:4), 1-oleoyl-GPI, 1-palmitoyl-2-arachidonoyl-GPI, 1-stearoyl-2-arachidonoyl-GPI, 1-oleoyl-GPI (18:1), 1-palmitoyl-2-arachidonoyl-GPI (16:0/20:4)	1-stearoyl-2-linoleoyl-GPI (18:0/18:2), 1-stearoyl-2-linoleoyl-GPI, 1-stearoyl-GPI, 2-stearoyl-GPI, 1-stearoyl-GPI (18:0), 2-stearoyl-GPI (18:0), 1-arachidonoyl-GPI, 1-palmitoyl-2-stearoyl-GPC, 1-arachidonoyl-GPI (20:4), 1-palmitoyl-2-stearoyl-GPC (16:0/18:0), Dihomo-linolenate, Dihomo-linolenate (20:3n3 or n6), 1-linoleoyl-GPI, 1-linoleoyl-GPI (18:2)
5	rs10889348	1	63078222	DOCK7	Lotta L	33414548	-	PC aa C38:5, PC aa C38:4, PC aa C36:4, PC ae C42:3, PC aa C38:6, PC ae C42:2, PC ae C40:5, PC aa C36:2, PC aa C40:6, PC ae C40:6, PC ae C38:4, PC aa C34:2, PC ae C36:2, PC aa C36:3, PC aa C40:5
5	rs10889348	1	63078222	DOCK7	Shin S	24816252	-	X-03094, X-11317
5	rs10889348	1	63078222	DOCK7	SNIPA	25431330	6 entries (SNIPA)	14 entries (SNIPA), 24 entries (SNIPA), 5 entries (SNIPA), 22 entries (SNIPA), 7 entries (SNIPA), 21 entries (SNIPA), 17 entries (SNIPA), 3 entries (SNIPA), 23 entries (SNIPA), 8 entries (SNIPA), 1-stearoyl-2-arachidonoyl-GPI (18:0/20:4), 1-palmitoyl-2-arachidonoyl-GPI (16:0/20:4), 26 entries (SNIPA), 4 entries (SNIPA), 18 entries (SNIPA), 16 entries (SNIPA), 19 entries (SNIPA), 1-stearoyl-2-lino…
5	rs10889348	1	63078222	DOCK7	Teslovich T	29481666	-	Ile/Tyr
5	rs10889348	1	63078222	DOCK7	Tukiainen T	22156771	Gp/Serum-TG, IDL-TG, Ile/Serum-TG, LA, Leu/Serum-TG, L-VLDL-CE, L-VLDL-FC, L-VLDL-L, L-VLDL-P, L-VLDL-PL, MobCH2, M-VLDL-CE, M-VLDL-L, M-VLDL-P, M-VLDL-TG, Serum-TG, Serum-TG/Glc, S-VLDL-FC, S-VLDL-L, S-VLDL-P, S-VLDL-PL, S-VLDL-TG, Tot-FA, Tot-TG, VLDL-TG-eFR, XL-HDL-TG, XL-VLDL-P, XL-VLDL-PL, XL-VLDL-TG, XS-VLDL-P, XS-VLDL-TG, XXL-VLDL-P	CH3 groups of mobile lipids (MobCH3), Double bond protons of mobile lipids (MobCH), FAw67, Linoleic Acid (LA), L-VLDL-C, M-VLDL-C, M-VLDL-FC, M-VLDL-PL, Serum total triglycerides (Serum-TG), Val/Serum-TG, VLDL-TG, XL-VLDL-L, XS-VLDL-L, MobCH3, MobCH, L-VLDL-TG, XXL-VLDL-PL, M-HDL-C/M-HDL-PL, HDL3-C, IDL-C-eFR, PC, S-VLDL-C, TC-lab, TG-lab, XS-VLDL-PL
6	rs1168099	1	63122859	DOCK7	Davis J	29084231	XS-VLDL-P	-
6	rs1168099	1	63122859	DOCK7	Draisma H	26068415	Phosphatidylcholine diacyl C34:2, Phosphatidylcholine diacyl C36:4, Phosphatidylcholine diacyl C38:5, Phosphatidylcholine diacyl C38:6, Phosphatidylcholine diacyl C40:6, Phosphatidylcholine acyl-alkyl C36:2	-
6	rs1168099	1	63122859	DOCK7	Harshfield E	10.1101/2020.10.16.20213520	PI(36:2)-H-, PC(38:7)+AcO-	-
6	rs1168099	1	63122859	DOCK7	Kettunen J	22286219	Double bond protons of mobile lipids (MobCH), FAw6, Gp/Serum-TG, Linoleic Acid (LA), L-VLDL-C, L-VLDL-CE, L-VLDL-P, L-VLDL-PL, L-VLDL-TG, M-VLDL-C, M-VLDL-CE, M-VLDL-FC, M-VLDL-L, M-VLDL-P, M-VLDL-TG, Serum total triglycerides (Serum-TG), S-VLDL-C, S-VLDL-FC, S-VLDL-L, S-VLDL-P, S-VLDL-PL, S-VLDL-TG, TotPG, XL-HDL-TG, XL-VLDL-L, XL-VLDL-P, XL-VLDL-PL, XL-VLDL-TG, XS-VLDL-P, XS-VLDL-PL, XS-VLDL-TG…	-
6	rs1168099	1	63122859	DOCK7	Long T	28263315	1-stearoyl-2-arachidonoyl-GPI (18:0/20:4), 1-oleoyl-GPI, 1-palmitoyl-2-arachidonoyl-GPI, 1-stearoyl-2-arachidonoyl-GPI, 1-stearoyl-2-linoleoyl-GPI, 1-stearoyl-GPI, 2-stearoyl-GPI, 1-oleoyl-GPI (18:1), 1-palmitoyl-2-arachidonoyl-GPI (16:0/20:4), 1-stearoyl-2-linoleoyl-GPI (18:0/18:2), 1-stearoyl-GPI (18:0), 2-stearoyl-GPI (18:0)	-
6	rs1168099	1	63122859	DOCK7	SNIPA	25431330	25 entries (SNIPA)	-
6	rs1168099	1	63122859	DOCK7	Tukiainen T	22156771	Gp/Serum-TG, Ile/Serum-TG, LA, Leu/Serum-TG, L-VLDL-C, L-VLDL-CE, L-VLDL-FC, L-VLDL-L, L-VLDL-P, L-VLDL-PL, MobCH, MobCH2, M-VLDL-CE, M-VLDL-L, M-VLDL-P, M-VLDL-PL, Serum-TG, Serum-TG/Glc, S-VLDL-FC, S-VLDL-P, S-VLDL-PL, S-VLDL-TG, VLDL-TG, VLDL-TG-eFR, XL-HDL-TG, XL-VLDL-L, XL-VLDL-P, XL-VLDL-PL, XL-VLDL-TG, XS-VLDL-L, XS-VLDL-P, XS-VLDL-TG	-
7	rs72685533	1	105690865	-	SNIPA	25431330	-	X-14057
8	rs660240	1	109817838	CELSR2	Davis J	29084231	LDL	ApoB/ApoA1
8	rs660240	1	109817838	CELSR2	Kettunen J	27005778	Free cholesterol, IDL-C, IDL-FC, IDL-L, IDL-P, IDL-PL, IDL-TG, LDL-C, L-LDL-CE, L-LDL-FC, L-LDL-L, L-LDL-P, L-LDL-PL, M-LDL-C, M-LDL-C/M-LDL-PL, M-LDL-L, M-LDL-P, M-LDL-PL, S-LDL-C, S-LDL-P, S-VLDL-C, XS-VLDL-P, XS-VLDL-PL, Serum M-LDL-C/M-LDL-PL, Double bonds in fatty acids, OmegaL6 fatty acids, Total cholesterol in IDL, Free cholesterol in IDL, Total lipids in IDL, Concentration of IDL particle…	Esterified cholesterol, Gp/Tot-C, L-LDL-C, M-LDL-CE, Serum-C, S-LDL-L, sphingomyelin (SM), ApoB, XS-VLDL-L, Serum Gp/Tot-C, Serum L-LDL-FC, CH2 groups to double bonds ratio, Sphingomyelins, Total lipids in very small VLDL, Total cholesterol in large LDL, Cholesterol esters in medium LDL, Total lipids in small LDL, Serum total cholesterol
8	rs660240	1	109817838	CELSR2	Long T	28263315	Sphingomyelin, Sphingomyelin (d18:1/20:1, d18:2/20:0)	-
8	rs660240	1	109817838	CELSR2	Lotta L	33414548	-	SM C16:0, SM C18:0
8	rs660240	1	109817838	CELSR2	Shin S	24816252	cholesterol, Cholesterol, X-10500	-
8	rs660240	1	109817838	CELSR2	SNIPA	25431330	6 entries (SNIPA)	3 entries (SNIPA), 5 entries (SNIPA), cholesterol, PC aa C38:4, 4 entries (SNIPA)
8	rs660240	1	109817838	CELSR2	Tukiainen T	22156771	Est-C, IDL-C, IDL-FC, IDL-L, LDL-C, LDL-C-eFR, L-LDL-C, L-LDL-CE, L-LDL-P, L-LDL-PL, M-LDL-C, M-LDL-C/M-LDL-PL, M-LDL-CE, M-LDL-P, M-LDL-PL, S-LDL-C, S-LDL-L, S-LDL-P, ILMN_1671843	Gp/Tot-C, L-LDL-FC, L-LDL-L, M-LDL-L, IDL-P, Ile/Serum-C, LDL-C-lab, Serum-C, TC-lab, Tot-C
9	rs28415528	1	151879761	THEM4	Draisma H	26068415	-	nonanoylcarnitine, Nonaylcarnitine, C9, Decadienylcarnitine
9	rs28415528	1	151879761	THEM4	Long T	28263315	3-hydroxydecanoate, 3-hydroxyoctanoate, 5,8-tetradecadienoate, nonanoylcarnitine, X-17337, X-21343, X-23293, 3-hydroxysebacate, X-21892, Nonanoylcarnitine, X - 17337, X - 21343, X - 21892, X - 23293	X-21353, X - 21353, Beta-hydroxyisovalerate
9	rs28415528	1	151879761	THEM4	Lotta L	33414548	-	Nonaylcarnitine
9	rs28415528	1	151879761	THEM4	Shin S	24816252	-	X-12442--5,8-tetradecadienoate, linoleate (18:2n6)_X-12442--5,8-tetradecadienoate, X-11521, X-12442, X-13431, 5-dodecenoate (12:1n7)
9	rs28415528	1	151879761	THEM4	SNIPA	25431330	11 entries (SNIPA)	8 entries (SNIPA), 13 entries (SNIPA), 9 entries (SNIPA), 14 entries (SNIPA), 15 entries (SNIPA), 10 entries (SNIPA), 7 entries (SNIPA), 16 entries (SNIPA), 12 entries (SNIPA)
10	rs4631704	1	230293530	GALNT2	Davis J	29084231	M-HDL-CE	M-HDL-C
10	rs4631704	1	230293530	GALNT2	Kettunen J	27005778	VLDL-D, Acetoacetate, Phospholipids in large HDL, Phospholipids in large VLDL, Triglycerides in large VLDL, Total cholesterol in medium HDL, Free cholesterol in medium HDL, Total cholesterol in medium VLDL, Total lipids in medium VLDL, Concentration of medium VLDL particles, Phospholipids in medium VLDL, Triglycerides in medium VLDL, Triglycerides in small VLDL, VLDL diameter	Phospholipids in medium HDL
10	rs4631704	1	230293530	GALNT2	SNIPA	25431330	-	3-(cystein-S-yl)acetaminophen*, X-11317, X-05907
10	rs4631704	1	230293530	GALNT2	Tukiainen T	22156771	-	M-HDL-L/S-HDL-L, L-HDL-L, L-HDL-L/S-HDL-L, L-HDL-P, M-HDL-C, M-HDL-FC, M-HDL-L, M-HDL-P, M-HDL-PL
11	rs2281721	1	230297136	GALNT2	Davis J	29084231	M-HDL-C	-
11	rs2281721	1	230297136	GALNT2	Kettunen J	27005778	VLDL-D, Acetoacetate, Phospholipids in large HDL, Phospholipids in medium HDL, Total cholesterol in medium VLDL, Total lipids in medium VLDL, Concentration of medium VLDL particles, Triglycerides in medium VLDL, VLDL diameter	Total cholesterol in medium HDL, Free cholesterol in medium HDL
11	rs2281721	1	230297136	GALNT2	SNIPA	25431330	-	3-(cystein-S-yl)acetaminophen*
12	rs478588	2	21297149	APOB	Chasman DI	19936222	-	LDL total, APOB assay
12	rs478588	2	21297149	APOB	Davis J	29084231	-	IDL-FC
12	rs478588	2	21297149	APOB	Kettunen J	27005778	ApoB, IDL-C, IDL-L, IDL-P, IDL-PL, IDL-TG, LDL-C, L-LDL-C, L-LDL-CE, L-LDL-FC, L-LDL-L, L-LDL-P, M-LDL-C, M-LDL-CE, M-LDL-L, M-LDL-P, M-LDL-PL, Serum-C, S-LDL-C, S-LDL-L, S-LDL-P, S-VLDL-C, XS-VLDL-L, XS-VLDL-P, XS-VLDL-PL, Esterified cholesterol, Total cholesterol in IDL, Total lipids in IDL, Concentration of IDL particles, Phospholipids in IDL, Triglycerides in IDL, Total cholesterol in large L…	IDL-FC, L-LDL-PL, S-VLDL-FC, XS-VLDL-TG, Free cholesterol, Free cholesterol in IDL, Phospholipids in large LDL, Phospholipids in small VLDL, Triglycerides in very small VLDL, Triglycerides in very large HDL
12	rs478588	2	21297149	APOB	SNIPA	25431330	-	3-methyl-2-oxobutyrate
12	rs478588	2	21297149	APOB	Tukiainen T	22156771	-	IDL-FC, IDL-C
13	rs72794293	2	23898149	KLHL29	SNIPA	25431330	-	Methionine
14	rs1260326	2	27730940	GCKR	Davis J	29084231	-	TG
14	rs1260326	2	27730940	GCKR	Draisma H	26068415	PC.aa.C40.5, Phosphatidylcholine diacyl C32:1, Phosphatidylcholine diacyl C32:2, Phosphatidylcholine diacyl C34:3, Phosphatidylcholine diacyl C34:4, Phosphatidylcholine diacyl C40:5, PC aa C40:5	Threonine
14	rs1260326	2	27730940	GCKR	Harshfield E	10.1101/2020.10.16.20213520	SM(32:1)-H-, SM(37:1), LPE(16:0), DG(32:2), DG(34:3), DG(34:2), DG(34:1), SM(33:1), PC-O(30:1) / PE-O(33:1), SM(34:2), SM(34:1), DG(44:7), SM(34:0), PC-O(31:0) / PE-O(34:0), PC-2O(32:0), PE(34:1), SM(35:1), PC-O(32:1) / PE-O(35:1), PC-O(32:0) / PE-O(35:0), PC(32:1) / PE(35:1) / PA(37:2), PC-O(34:3) / PE-P(37:2), PC-O(34:2) / PE-O(37:2), PC-O(34:1) / PE-O(37:1), PC-O(36:3), PC-O(36:2) / PE-P(39:1)…	-
14	rs1260326	2	27730940	GCKR	Hu Y	28298293	-	20:1n-9
14	rs1260326	2	27730940	GCKR	Illig T	20037589	PC aa C32:2 / SM C16:0, PC ae C34:2 / PC aa C32:3, PC aa C32:2 / Thr-PTC, PC ae C40:2 / PC aa C32:2, PC ae C36:3 / PC aa C32:2, Gln-PTC / Trp-PTC, PC ae C34:2 / PC aa C34:3, PC ae C34:1 / PC aa C32:2, PC aa C38:3 / Thr-PTC, PC aa C34:3 / Thr-PTC, PC aa C38:3 / Gln-PTC, PC aa C32:2 / PC ae C34:2, PC aa C36:6 / PC ae C40:2, PC aa C34:4 / PC ae C40:2, PC ae C36:3 / PC aa C34:3, PC aa C36:3 / Gln-PTC…	-
14	rs1260326	2	27730940	GCKR	Inouye M	22916037	Serum metabolite network profiles	-
14	rs1260326	2	27730940	GCKR	Kettunen J	27005778	Ala/Gln, alanine (ala), ApoB, Bis/FA, CH2 groups of mobile lipids (MobCH2), CH3 groups of mobile lipids (MobCH3), Double bond protons of mobile lipids (MobCH), FAw79S, FAw9S, Glc/Pyr, Gln/Ile, glutamine (Gln), Glycoprotein acetyls (Gp), Ile/Phe, isoleucine (Ile), Lactate, LDL-D, leucine (Leu), Linoleic Acid (LA), L-VLDL-CE, L-VLDL-L, L-VLDL-P, L-VLDL-PL, L-VLDL-TG, M-LDL-P, MUFA, M-VLDL-C, M-VLDL…	L-VLDL-C, L-VLDL-FC, S-VLDL-L, XS-VLDL-TG, Ala/Glc, FAw6, Ile/Glc, S-VLDL-C, VLDL-TG, XXL-VLDL-L, TotPG, Serum L-VLDL-C, Serum VLDL-TG, Serum Ala/Glc, Serum L-VLDL-FC, Serum VLDL-TG-eFR, Serum Ile/Glc, Serum Serum-TG, Serum S-VLDL-L, Alanine, CH2 groups in fatty acids, OmegaL6 fatty acids, Glutamine, Isoleucine, Total cholesterol in large VLDL, Free cholesterol in large VLDL, Phospholipids in lar…
14	rs1260326	2	27730940	GCKR	Krumsiek J	23093944	-	Mannose
14	rs1260326	2	27730940	GCKR	Long T	28263315	mannose, threonine, Mannose, Threonine	X-22822, X - 22822
14	rs1260326	2	27730940	GCKR	Lotta L	27898682	isoleucine (Ile), Alanine, Threonine, Glutamine, PC aa C40:5, PC aa C32:2, Serine, Isoleucine, Leucine, PC aa C34:4, PC aa C34:3, lysoPC a C16:1, PC aa C32:1, lysoPC a C14:0, Creatinine, lysoPC a C16:0, Asparagine, PC aa C36:6, PC aa C34:1, PC aa C40:6, lysoPC a C20:3, PC aa C38:5, lysoPC a C18:0	PC ae C38:1
14	rs1260326	2	27730940	GCKR	Raffler J	26352407	-	1.37, 3.286/1.370
14	rs1260326	2	27730940	GCKR	Rhee E	23823483	alpha_hydroxybutyric acid, Lactate, PC 32_2, PC 34_3, TAG 48_2, TAG 48_3, TAG 50_3, TAG 50_4, ?-hydroxybutyric acid, DAG 36:2, LPC 14:0, LPC 16:1, LPE 18:2, LPE 20:4, PC 32:2, PC 34:1, PC 34:3, TAG 46:1, TAG 48:1, TAG 48:2, TAG 48:3, TAG 50:2, TAG 50:3, TAG 50:4, TAG 50:5, TAG 52:1, TAG 52:2, TAG 52:5, TAG 52:6	-
14	rs1260326	2	27730940	GCKR	Shin S	24816252	3-methyl-2-oxovalerate, alanine (ala), gamma-glutamylglutamine, glucose_mannose, mannose, X-03094, Glutamine, Tryptophan, Lactate, Mannose, Gamma-glutamylglutamine, Alanine, 10-undecenoate (11:1n1), 1-linoleoylglycerophosphoethanolamine*, Erythronate*, 1-stearoylglycerophosphoethanolamine, 1-myristoylglycerophosphocholine, 1-oleoylglycerophosphoethanolamine, X-06246, X-08766, X-12038, X-12644, X-…	1-arachidonoylglycerophosphoinositol*, Asparagine, X-11438
14	rs1260326	2	27730940	GCKR	SNIPA	25431330	53 entries (SNIPA)	4 entries (SNIPA), 47 entries (SNIPA), X-22822, mannose
14	rs1260326	2	27730940	GCKR	Suhre K	21886157	Serum ratio of (glucose)/(mannose), Glucose/mannose	glucose / mannose, Serum ratio of (10-undecenoate (11:1n1))/(margarate (17:0)), Serum ratio of (isoleucine)/(mannose), Serum ratio of (alanine)/(serine), Serum ratio of (asparagine)/(pantothenate), Serum ratio of (alpha-hydroxyisovalerate)/(threonine), Serum concentration of lactate, Serum ratio of (gamma-glutamylglutamine)/(lactate), Serum ratio of (mannose)/(tryptophan), Serum ratio of (glutami…
14	rs1260326	2	27730940	GCKR	Teslovich T	29481666	Ala/Gln, Ala/Phe, alanine (ala), Gln/Ile, Gln/Leu, Ile/Phe, Ile/Tyr, Ile/Val, Leu/Tyr, Leu/Val, leucine (Leu)	Ala/Gly, Ala/Val, Gly/Leu, His/Ile, His/Leu, isoleucine (Ile), Leu/Phe, Ala/His, Ala/Tyr, Gly/Ile
14	rs1260326	2	27730940	GCKR	Tukiainen T	22156771	Ala/Glc, Ala/Gln, Ala/His, Ala/Phe, Ala/Tyr, alanine (ala), BCAAs, CH2 groups of mobile lipids (MobCH2), CH3 groups of mobile lipids (MobCH3), Double bond protons of mobile lipids (MobCH), FAw9S, FR, Glc/Pyr, Gln/Ile, Gln/Leu, Gln/Pyr, Glycoprotein acetyls (Gp), Gp/Serum-TG, His/Ile, Ile/Phe, Ile/Tyr, isoleucine (Ile), Leu/Glc, L-VLDL-CE, L-VLDL-L, L-VLDL-P, L-VLDL-PL, L-VLDL-TG, M-VLDL-C, M-VLDL…	Ile/Glc, L-VLDL-C, L-VLDL-FC, Serum-TG, S-VLDL-L, VLDL-TG, VLDL-TG-eFR, XXL-VLDL-L, XXL-VLDL-P
14	rs1260326	2	27730940	GCKR	Yet I	27073872	Mannose	-
14	rs1260326	2	27730940	GCKR	Yu B	27884205	2-Hydroxybutyric acid	-
15	rs780093	2	27742603	GCKR	Davis J	29084231	TG	-
15	rs780093	2	27742603	GCKR	Draisma H	26068415	PC.aa.C40.5, Phosphatidylcholine diacyl C32:1, Phosphatidylcholine diacyl C32:2, Phosphatidylcholine diacyl C34:3, Phosphatidylcholine diacyl C34:4, Phosphatidylcholine diacyl C40:5, Phosphatidylcholine diacyl C40:6, Threonine	lysoPhosphatidylcholine acyl C16:0, lysoPhosphatidylcholine acyl C16:1, lysoPhosphatidylcholine acyl C18:0
15	rs780093	2	27742603	GCKR	Harshfield E	10.1101/2020.10.16.20213520	SM(37:1), LPE(16:0), DG(32:2), DG(34:3), SM(33:1), PC-O(30:1) / PE-O(33:1), SM(34:1), DG(44:7), SM(34:0), PC-O(31:0) / PE-O(34:0), PC-2O(32:0), PC-O(32:1) / PE-O(35:1), PC-O(32:0) / PE-O(35:0), PC-O(34:3) / PE-P(37:2), PC-O(34:2) / PE-O(37:2), PC-O(34:1) / PE-O(37:1), PC-O(36:3), PC-O(36:2) / PE-P(39:1), PC(34:4) / PS(38:3), TG(50:4), TG(50:3), TG(52:6)	-
15	rs780093	2	27742603	GCKR	Hu Y	28298293	16:1n-7	-
15	rs780093	2	27742603	GCKR	Kettunen J	27005778	Ala/Glc, Ala/Gln, alanine (ala), CH2 groups of mobile lipids (MobCH2), CH3 groups of mobile lipids (MobCH3), Double bond protons of mobile lipids (MobCH), FAw6, FAw79S, Glc/Pyr, glutamine (Gln), Ile/Glc, Ile/Phe, isoleucine (Ile), Lactate, LDL-D, leucine (Leu), Linoleic Acid (LA), L-VLDL-C, L-VLDL-CE, L-VLDL-FC, L-VLDL-L, L-VLDL-P, L-VLDL-PL, L-VLDL-TG, MUFA, M-VLDL-CE, M-VLDL-FC, M-VLDL-L, M-VLD…	Glycoprotein acetyls (Gp), M-VLDL-C, Omega-3 fatty acids (FAw3), S-VLDL-FC, Pyruvate, Serum M-VLDL-L, ApoB, OmegaL3 fatty acids, Glycoprotein acetyls mainly a1Lacid glycoprotein, Total cholesterol in large VLDL, Phospholipids in medium HDL, Total cholesterol in medium VLDL, Other polyunsaturated fatty acids than 18:2, Free cholesterol in small VLDL, Concentration of very small VLDL particles, Ser…
15	rs780093	2	27742603	GCKR	Long T	28263315	mannose, threonine, X-22822, Mannose, Threonine, X - 22822	-
15	rs780093	2	27742603	GCKR	Lotta L	33414548	Histidine	-
15	rs780093	2	27742603	GCKR	Rhee E	23823483	alpha_hydroxybutyric acid, Lactate	alanine (ala)
15	rs780093	2	27742603	GCKR	Shin S	24816252	alanine (ala), mannose, Glutamine, Lactate, Mannose, Threonine, 3-methyl-2-oxovalerate, 2-hydroxybutyrate (AHB), Alanine, 10-undecenoate (11:1n1), 1-linoleoylglycerophosphoethanolamine*, 1-arachidonoylglycerophosphoinositol*, Asparagine, 1-stearoylglycerophosphoethanolamine, 1-myristoylglycerophosphocholine, 1-oleoylglycerophosphoethanolamine, 1-palmitoylglycerophosphoethanolamine, X-11438, X-126…	glucose_mannose, X-03094
15	rs780093	2	27742603	GCKR	SNIPA	25431330	49 entries (SNIPA)	3 entries (SNIPA), 39 entries (SNIPA), X-22822, mannose, 40 entries (SNIPA)
15	rs780093	2	27742603	GCKR	Suhre K	21886157	-	Serum ratio of (glucose)/(mannose), Glucose/mannose
15	rs780093	2	27742603	GCKR	Teslovich T	29481666	Ala/Gln, Ala/His, Ala/Phe, alanine (ala), Gln/Ile, Gly/Ile, Gly/Leu, His/Leu, Ile/Phe, Ile/Tyr, Leu/Phe, Leu/Tyr, Leu/Val	Ala/Gly, Ala/Val, Gln/Leu, His/Ile, isoleucine (Ile), Ile/Val, Ala/Tyr, glutamine (Gln)
15	rs780093	2	27742603	GCKR	Tukiainen T	22156771	Ala, Ala/Glc, Ala/Gln, Ala/His, Ala/Phe, Ala/Tyr, BCAAs, FAw67, FAw9S, FR, Glc/Pyr, Gln/Pyr, Gp, Ile, Ile/Glc, Ile/Phe, Ile/Tyr, Ile/Val, Leu, Leu/Glc, L-VLDL-C, L-VLDL-CE, L-VLDL-FC, L-VLDL-L, L-VLDL-PL, L-VLDL-TG, MobCH, MobCH2, MobCH3, M-VLDL-CE, M-VLDL-FC, M-VLDL-P, M-VLDL-PL, M-VLDL-TG, Pyr, Serum-TG, Serum-TG/Glc, S-VLDL-L, S-VLDL-P, S-VLDL-PL, S-VLDL-TG, Tot-FA, Tot-TG, VLDL-TG, VLDL-TG-eF…	FAw3, IDL-C-eFR, M-VLDL-C, M-VLDL-L, XL-VLDL-TG, Gp/Serum-TG, His/Ile, L-VLDL-P, Gln/Ile, VLDL-D
16	rs6544713	2	44073881	ABCG8	Kettunen J	27005778	Total lipids in IDL, Total cholesterol in large LDL, Cholesterol esters in large LDL, Free cholesterol in large LDL, Total lipids in large LDL, Concentration of large LDL particles, Total cholesterol in LDL, Cholesterol esters in medium LDL, Total lipids in medium LDL	Total cholesterol in IDL, Total cholesterol in medium LDL
16	rs6544713	2	44073881	ABCG8	Shin S	24816252	-	X-12063
16	rs6544713	2	44073881	ABCG8	SNIPA	25431330	lathosterol, X-12063	-
16	rs6544713	2	44073881	ABCG8	Tabassum R	31551469	CE(20:2;0)	-
17	rs6717276	2	207435767	ADAM23	SNIPA	25431330	-	X-03094
17	rs6717276	2	207435767	ADAM23	Suhre K	21886157	-	Serum ratio of (4-hydroxyphenylacetate)/(inosine), 4-hydroxyphenylacetate/inosine
18	rs1047891	2	211540507	CPS1	Burkhardt R	26401656	Glycine, Arginine / Glycine	Sarcosine / Glycine
18	rs1047891	2	211540507	CPS1	Chai JF	31628463	Glycine	-
18	rs1047891	2	211540507	CPS1	Draisma H	26068415	Serine (ser), Serine	Glycine (Gly), Ser
18	rs1047891	2	211540507	CPS1	Hartiala J	26822151	-	betaine, Glycine (Gly)
18	rs1047891	2	211540507	CPS1	Kettunen J	27005778	Glycine (Gly), Creatinine, Glycine, Histidine	-
18	rs1047891	2	211540507	CPS1	Long T	28263315	3-methylglutaconate, betaine, cinnamoylglycine, creatine, gamma-glutamylthreonine, glutarylcarnitine (C5), guanidinosuccinate, homoarginine, N-acetylglycine, N-palmitoylglycine, propionylglycine, pyroglutamine, Serine (ser), X-16570, X-24240, Arginine, Betaine, Cinnamoylglycine, Creatine, Gamma-glutamylalanine, Gamma-glutamylthreonine, Glutarylcarnitine, Guanidinosuccinate, Homoarginine, Propiony…	gamma-glutamylglycine, Glycine (Gly), hexanoylglycine, X-12695, Gamma-glutamylglycine, Glycine, Hexanoylglycine, Taurolithocholate3-sulfate, X - 12695, Taurolithocholate 3-sulfate
18	rs1047891	2	211540507	CPS1	Lotta L	33414548	Methylglutarylcarnitine, Creatinine	Glycine, Serine, Histidine, Arginine, Threonine, Aspartate
18	rs1047891	2	211540507	CPS1	Mitelstrass	21852955	-	Serum glycine (males), Serum glycine (females), Gender differences in serum glycine
18	rs1047891	2	211540507	CPS1	Raffler J	26352407	Glycine, Creatine	-
18	rs1047891	2	211540507	CPS1	Rhee E	23823483	creatine, Glycine (Gly), Creatine, Glycine	-
18	rs1047891	2	211540507	CPS1	Shin S	24816252	-	betaine, betaine_glycine, glutaroyl carnitine, Glycine (Gly), pyroglutamine, Serine (ser), Histidine, Threonine, Arginine, Betaine, Gamma-glutamylleucine, Serine, Glycine, Gamma-glutamylvaline, Pyroglutamine*, 2-methylbutyroylcarnitine, Glutaroyl carnitine, X-11261
18	rs1047891	2	211540507	CPS1	SNIPA	25431330	25 entries (SNIPA)	41 entries (SNIPA)
18	rs1047891	2	211540507	CPS1	Teslovich T	29481666	Gly/His, Gly/Ile, Gly/Leu, Gly/Phe, Gly/Tyr, Glycine (Gly)	Ala/Gly, Gln/Gly
18	rs1047891	2	211540507	CPS1	Xie W	23378610	-	Glycine (Gly)
18	rs1047891	2	211540507	CPS1	Yu B	27884205	creatine, Glycine (Gly), Serine (ser)	-
19	rs9832727	3	142649110	PAQR9	Demirkan A	22359512	PE 36:1 / PE 36:2, PE 36:1 / PE 34:2, PE 34:1 / PE 40:4, PE 36:1 / PE 36:3, PE 36:1 / PE 34:3, PE 34:1 / PE O 40:3, PE 36:1 / PE O 40:3, PE 34:1 / PE 36:4, PE 36:1 / PE 32:0, PE 34:1 / PE 38:4, PE 34:1 / PE 34:3, PE 34:1 / PE 38:6, PE 34:1 / PE 32:1, PE 34:1 / PE 38:3, PE 36:1 / PE 38:5, PE 34:1 / PE 32:0, PE 36:1 / PE 38:3, PE 34:1 / PE 36:2, PE 34:1 / PE 40:5, PE 36:1 / PE 36:5, PE 36:1 / PE 38…	-
19	rs9832727	3	142649110	PAQR9	Harshfield E	10.1101/2020.10.16.20213520	-	PI(36:1)-H-, PA(44:6)+AcO- or PG(43:6)-H-
19	rs9832727	3	142649110	PAQR9	Long T	28263315	1-palmitoyl-2-arachidonoyl-GPI, 1-palmitoyl-2-arachidonoyl-GPI (16:0/20:4)	1-arachidonoyl-GPI, 1-arachidonoyl-GPI (20:4)
19	rs9832727	3	142649110	PAQR9	Shin S	24816252	-	1-oleoylglycerophosphoethanolamine
19	rs9832727	3	142649110	PAQR9	SNIPA	25431330	1-palmitoyl-2-arachidonoyl-GPI (16:0/20:4)	1-arachidonoyl-GPI (20:4), 1-oleoylglycerophosphoethanolamine
20	rs4683708	3	142653145	PAQR9	Harshfield E	10.1101/2020.10.16.20213520	-	PI(36:2)
20	rs4683708	3	142653145	PAQR9	Long T	28263315	1-palmitoyl-2-arachidonoyl-GPI, 1-palmitoyl-2-arachidonoyl-GPI (16:0/20:4)	1-oleoyl-GPE, 1-oleoyl-GPE (18:1)
20	rs4683708	3	142653145	PAQR9	SNIPA	25431330	1-palmitoyl-2-arachidonoyl-GPI (16:0/20:4)	1-oleoylglycerophosphoethanolamine, 1-oleoyl-GPE (18:1), 1-arachidonoylglycerophosphoinositol*
20	rs4683708	3	142653145	PAQR9	Tabassum R	31551469	-	PI(18:0;0-18:1;0)
21	rs77942599	3	190564307	GMNC	Suhre K	21886157	-	Gamma-glutamylmethionine*/urea, Serum ratio of (1-heptadecanoylglycerophosphocholine)/(cortisone), 1-heptadecanoylglycerophosphocholine/cortisone
22	rs35818294	4	47545141	ATP10D	Chai JF	31628463	HexCer d18:1/16:0, HexCer d18:1/18:0, HexCer d18:1/22:0, HexCer d18:1/23:0, HexCer d18:1/24:0, HexCer d18:1/24:1, HexCer d18:1/25:0, HexCer d18:1/26:0	-
23	rs3950558	4	48020932	NIPAL1	Suhre K	21886157	-	Serum ratio of (2-hydroxyisobutyrate)/(hexanoylcarnitine), 2-hydroxyisobutyrate/hexanoylcarnitine
24	rs13135092	4	103198082	SLC39A8	Long T	28263315	X-12681, X - 12681	-
24	rs13135092	4	103198082	SLC39A8	SNIPA	25431330	X-12681	-
25	rs6840946	4	115328694	UGT8	Illig T	20037589	PC aa C38:4 / Arg-PTC	-
25	rs6840946	4	115328694	UGT8	SNIPA	25431330	-	X-12544
26	rs11098258	4	115485684	UGT8	Harshfield E	10.1101/2020.10.16.20213520	PG(32:1)+AcO-	-
26	rs11098258	4	115485684	UGT8	Long T	28263315	-	C-glycosyltryptophan
26	rs11098258	4	115485684	UGT8	SNIPA	25431330	-	C-glycosyltryptophan
27	rs11731984	4	115585029	UGT8	SNIPA	25431330	X-12216	-
28	rs1014773	4	127675927	-	SNIPA	25431330	-	5 entries (SNIPA)
29	rs67481496	4	159622910	ETFDH	Burkhardt R	26401656	-	Decanoylcarnitine
29	rs67481496	4	159622910	ETFDH	Draisma H	26068415	-	decanoylcarnitine, octanoylcarnitine, Decenoylcarnitine, Decanoylcarnitine, Octanoylcarnitine, C10, C8
29	rs67481496	4	159622910	ETFDH	Feofanova E	29610217	decanoylcarnitine, octanoylcarnitine	-
29	rs67481496	4	159622910	ETFDH	Illig T	20037589	-	C14:1-OH / C10, SM (OH) C24:1, C14:1-OH / C8, C5:1 / C10, C18:1 / C10, C16:1 / C10, C16:1-OH / C10, C12:1 / C10, C10 / C6(C4:1-DC), C7-DC / C8, His-PTC / C10, Phe-PTC / C10, H1 / C10, C10 / C12:1, C14:1-OH / C12, C14:2-OH / C8, C8, C16:2-OH / C8, Val-PTC / C10, C16:1-OH / C8, C14 / C8, PC ae C44:5 / C10, C10 / C10:2, C10:2 / C8, C10 / C12, C10 / C16:2, C7-DC / C10, PC aa C34:1 / C10, C10 / C14:2-…
29	rs67481496	4	159622910	ETFDH	Krumsiek J	23093944	-	Decanoylcarnitine, Octanoylcarnitine
29	rs67481496	4	159622910	ETFDH	Long T	28263315	decanoylcarnitine, glutarylcarnitine (C5), laurylcarnitine, octanoylcarnitine, Decanoylcarnitine, Glutarylcarnitine, Laurylcarnitine, Octanoylcarnitine, Glutarylcarnitine (C5)	Cis-4-decenoylcarnitine, Cis-4-decenoyl carnitine
29	rs67481496	4	159622910	ETFDH	Lotta L	33414548	-	Decanoylcarnitine, Octanoylcarnitine, Dodecanoylcarnitine, Decenoylcarnitine, Hexanoylcarnitine, Tetradecenoylcarnitine
29	rs67481496	4	159622910	ETFDH	Shin S	24816252	-	cis-4-decenoyl carnitine, decanoylcarnitine, Hexanoylcarnitine (Fumarylcarnitine)--C6(C4:1-DC), laurylcarnitine, octanoylcarnitine_X-13435, octanoylcarnitine, Hexanoylcarnitine, Decanoylcarnitine, Laurylcarnitine, Cis-4-decenoyl carnitine, Octanoylcarnitine, Glutaroyl carnitine
29	rs67481496	4	159622910	ETFDH	SNIPA	25431330	5 entries (SNIPA)	10 entries (SNIPA), 8 entries (SNIPA)
29	rs67481496	4	159622910	ETFDH	Suhre K	21886157	-	decanoylcarnitine, Serum concentration of decanoylcarnitine, Serum ratio of (octanoylcarnitine)/(oleate (18:1n9)), Serum ratio of (decanoylcarnitine)/(stearate (18:0)), Serum concentration of octanoylcarnitine, Serum ratio of (decanoylcarnitine)/(glycerol), Serum ratio of (10-undecenoate (11:1n1))/(decanoylcarnitine), Serum ratio of (decanoylcarnitine)/(laurate (12:0)), Serum ratio of (decanoylca…
30	rs17843902	4	159641148	PPID	Feofanova E	29610217	decanoylcarnitine, octanoylcarnitine	-
30	rs17843902	4	159641148	PPID	Long T	28263315	decanoylcarnitine, laurylcarnitine, octanoylcarnitine, Cis-4-decenoylcarnitine, Decanoylcarnitine, Laurylcarnitine, Octanoylcarnitine, Cis-4-decenoyl carnitine	-
30	rs17843902	4	159641148	PPID	SNIPA	25431330	5 entries (SNIPA)	-
31	rs4862429	4	185769840	ACSL1	Draisma H	26068415	-	PC.ae.C44.5, Phosphatidylcholine acyl-alkyl C44:4, Phosphatidylcholine acyl-alkyl C44:5, Phosphatidylcholine acyl-alkyl C44:6, PC ae C44:5
31	rs4862429	4	185769840	ACSL1	Illig T	20037589	-	PC ae C44:5 / PC ae C42:5, PC ae C36:3 / PC ae C44:5, PC ae C44:4 / PC ae C40:3, PC ae C36:3 / PC ae C44:4, PC ae C44:6 / PC ae C42:5, PC ae C44:5 / PC ae C40:3, PC ae C44:5 / PC ae C40:4, PC ae C40:4 / PC ae C44:4, PC ae C44:5 / C12-DC, PC ae C40:3 / PC ae C44:4, PC ae C40:4 / PC ae C44:5, PC ae C42:4 / PC ae C44:4, PC ae C40:5 / PC ae C44:5, PC ae C40:5 / PC ae C44:6, PC ae C44:4 / PC ae C42:4,…
31	rs4862429	4	185769840	ACSL1	Lotta L	33414548	-	PC ae C44:5
31	rs4862429	4	185769840	ACSL1	SNIPA	25431330	3 entries (SNIPA)	-
32	rs184431981	5	4483712	-	Long T	28263315	-	Glycylglycine
32	rs184431981	5	4483712	-	SNIPA	25431330	-	glycylglycine
33	rs6895193	5	35179593	PRLR	Draisma H	26068415	Glutaconylcarnitine	-
33	rs6895193	5	35179593	PRLR	SNIPA	25431330	Glutaconylcarnitine	-
34	rs72755130	5	59844983	PDE4D	Kettunen J	27005778	Triglycerides in very large HDL	-
35	rs270615	5	131641573	SLC22A4	Draisma H	26068415	-	acetylcarnitine, Octadecenoylcarnitine (C18:1), Octadecadienylcarnitine (C18:2), Octadecadienylcarnitine, Carnitine, Tetradecadienylcarnitine, Octadecenoylcarnitine, Acetylcarnitine, Decenoylcarnitine
35	rs270615	5	131641573	SLC22A4	Illig T	20037589	-	PC ae C42:5 / C18:2
35	rs270615	5	131641573	SLC22A4	Krumsiek J	23093944	-	Isovalerylcarnitine
35	rs270615	5	131641573	SLC22A4	Long T	28263315	Linoleoylcarnitine, Myristoylcarnitine, Oleoylcarnitine	isovalerylcarnitine, X-21365, linoleoylcarnitine, myristoylcarnitine, Palmitoylcarnitine, Isovalerylcarnitine, X - 21365
35	rs270615	5	131641573	SLC22A4	Lotta L	33414548	-	Octadecandienylcarnitine, Hexadecanoylcarnitine, Valerylcarnitine, Octadecenoylcarnitine, Tetradecenoylcarnitine, Dodecanoylcarnitine, Decanoylcarnitine
35	rs270615	5	131641573	SLC22A4	Shin S	24816252	-	3-dehydrocarnitine, acetylcarnitine, hydroxyisovaleroyl carnitine, isovalerylcarnitine, oleoylcarnitine, stearoylcarnitine, valine_isovalerylcarnitine, Hexanoylcarnitine (Fumarylcarnitine)--C6(C4:1-DC), propionylcarnitine, palmitoylcarnitine, Palmitoylcarnitine, Acetylcarnitine, Hexanoylcarnitine, Propionylcarnitine, 3-dehydrocarnitine*, Isovalerylcarnitine, Stearoylcarnitine, Oleoylcarnitine, Bu…
35	rs270615	5	131641573	SLC22A4	SNIPA	25431330	5 entries (SNIPA)	3 entries (SNIPA), 14 entries (SNIPA), 25 entries (SNIPA), 27 entries (SNIPA), 23 entries (SNIPA), 4 entries (SNIPA), 6 entries (SNIPA), 15 entries (SNIPA), isovalerylcarnitine, X-21365, 24 entries (SNIPA), 29 entries (SNIPA)
35	rs270615	5	131641573	SLC22A4	Suhre K	21886157	-	Isovalerate/isovalerylcarnitine, Isovalerylcarnitine/leucine
36	rs270608	5	131648406	SLC22A4	Long T	28263315	isovalerylcarnitine, X-21365, Isovalerylcarnitine, Linoleoylcarnitine, Myristoylcarnitine, Oleoylcarnitine, X - 21365	Palmitoylcarnitine
36	rs270608	5	131648406	SLC22A4	SNIPA	25431330	5 entries (SNIPA)	6 entries (SNIPA), isovalerylcarnitine, X-21365
37	rs191860149	5	131704047	SLC22A5	Long T	28263315	X-21365	-
37	rs191860149	5	131704047	SLC22A5	SNIPA	25431330	carnitine, X-21365	-
38	rs6885410	5	176740996	MXD3	Kettunen J	27005778	-	Phenylalanine
38	rs6885410	5	176740996	MXD3	Long T	28263315	Leucylphenylalanine/isoleucylphenylalanine, Prolylproline	-
38	rs6885410	5	176740996	MXD3	Shin S	24816252	Bradykinin, des-arg(9)	-
38	rs6885410	5	176740996	MXD3	SNIPA	25431330	5 entries (SNIPA)	leucylphenylalanine/isoleucylphenylalanine, bradykinin, des-arg(9)
39	rs12214825	6	10933378	SYCP2L	Draisma H	26068415	PC.aa.C42.5	-
39	rs12214825	6	10933378	SYCP2L	Illig T	20037589	-	PC aa C40:3 / PC aa C42:5, PC aa C42:6
39	rs12214825	6	10933378	SYCP2L	Kalsbeek A	29652918	-	OXD_N3
39	rs12214825	6	10933378	SYCP2L	Long T	28263315	-	1--2-docosahexaenoyl-GPE, 1-(1-enyl-stearoyl)-2-docosahexaenoyl-GPE (P-18:0/22:6)
39	rs12214825	6	10933378	SYCP2L	Shin S	24816252	docosapentaenoate (n3 DPA, 22:5n3)_X-12627	X-12627
39	rs12214825	6	10933378	SYCP2L	SNIPA	25431330	X-12627	1-(1-enyl-stearoyl)-2-docosahexaenoyl-GPE (P-18:0/22:6), 1-(1-enyl-palmitoyl)-2-docosahexaenoyl-GPC (P-16:0/22:6), 3 entries (SNIPA)
40	rs3945981	6	11011405	ELOVL2	Draisma H	26068415	-	PC.aa.C42.6, PC.aa.C42.5, PC.aa.C38.6, PC.aa.C40.6, Phosphatidylcholine diacyl C38:0, Phosphatidylcholine diacyl C38:6, Phosphatidylcholine diacyl C40:6, Phosphatidylcholine diacyl C42:5, Phosphatidylcholine diacyl C42:6, Phosphatidylcholine acyl-alkyl C40:6, PC aa C42:6, PC aa C40:6, PC aa C38:6
40	rs3945981	6	11011405	ELOVL2	Feofanova E	29610217	-	docosapentaenoate (n3 DPA, 22:5n3)
40	rs3945981	6	11011405	ELOVL2	Harshfield E	10.1101/2020.10.16.20213520	-	PI(40:6)-H-, PC(38:5) / PE(41:5) / PA(43:6), PC(38:6)/PC(34:2)
40	rs3945981	6	11011405	ELOVL2	Hong MG	23281178	-	Serum metabolite (mass spec peak: 395.3 m/z), Serum metabolite (mass spec peak: 396.3 m/z), 396.3_547, 395.3_547
40	rs3945981	6	11011405	ELOVL2	Illig T	20037589	-	PC aa C40:3 / PC aa C42:5, PC aa C42:5
40	rs3945981	6	11011405	ELOVL2	Kalsbeek A	29652918	DHA_DPAN3, DPA_N3	OXD_N3
40	rs3945981	6	11011405	ELOVL2	Kettunen J	27005778	-	docosahexaenoic acid (DHA), 22:6 docosahexaenoic acid (DHA)
40	rs3945981	6	11011405	ELOVL2	Lotta L	33414548	-	PC aa C38:5
40	rs3945981	6	11011405	ELOVL2	Shin S	24816252	-	X-12627, docosapentaenoate (n3 DPA, 22:5n3)_X-12627, docosahexaenoate (DHA, 22:6n3), Docosahexaenoate (DHA; 22:6n3)
40	rs3945981	6	11011405	ELOVL2	SNIPA	25431330	-	9 entries (SNIPA), 10 entries (SNIPA), 11 entries (SNIPA), 8 entries (SNIPA), 7 entries (SNIPA)
40	rs3945981	6	11011405	ELOVL2	Suhre K	21886157	-	Docosahexaenoate (DHA; 22:6n3)/eicosapentaenoate (EPA; 20:5n3)
41	rs1061808	6	32136547	AGPAT1	Demirkan A	22359512	PC 32:0 / PC 40:5, PC 32:0 / PC 36:1, PC 32:0 / PC 34:1	-
41	rs1061808	6	32136547	AGPAT1	Harshfield E	10.1101/2020.10.16.20213520	PC(32:0) / PE(35:0) / PA(37:1), PC(34:1) / PS(38:0)	-
41	rs1061808	6	32136547	AGPAT1	SNIPA	25431330	PC aa C32:0, cortisone	3 entries (SNIPA)
42	rs9271622	6	32591845	HLA-DQA1	SNIPA	25431330	-	PC aa C32:0
42	rs9271622	6	32591845	HLA-DQA1	Suhre K	21886157	-	1-oleoylglycerol (1-monoolein)/glycylvaline
43	rs6689	6	32627700	HLA-DQB1	Davis J	29084231	IDL-TG	-
44	rs666240	6	46607708	CYP39A1	Harshfield E	10.1101/2020.10.16.20213520	-	Hydroxycholesterol
45	rs2753977	6	66119463	EYS	SNIPA	25431330	Carnitine	-
46	rs6934800	6	101359618	ASCC3	SNIPA	25431330	-	creatinine
47	rs10447426	6	110721750	DDO	Long T	28263315	Linoleoylcarnitine	-
47	rs10447426	6	110721750	DDO	SNIPA	25431330	linoleoylcarnitine	-
48	rs763563	6	110722246	DDO	SNIPA	25431330	-	Octadecadienylcarnitine
49	rs9374176	6	110737247	DDO	Draisma H	26068415	-	Octadecadienylcarnitine
49	rs9374176	6	110737247	DDO	SNIPA	25431330	-	Octadecadienylcarnitine
50	rs12210538	6	110760008	SLC22A16	Burkhardt R	26401656	Octadecenoylcarnitine, Leucine|Isoleucine / Propionylcarnitine, Propionylcarnitine, Alanine / Acetylcarnitine, Stearoylcarnitine, 2-Hydroxyisovalerylcarnitine, Hexadecenoylcarnitine, Cis-11,14,17-eicosatrienoic acid methyl ester, Myristoylcarnitine, Isovalerylcarnitine / Leucine|Isoleucine, Butyrylcarnitine, Carnitine free, Acetylcarnitine, Palmitoylcarnitine, Acylcarnitine total	-
50	rs12210538	6	110760008	SLC22A16	Draisma H	26068415	Octadecadienylcarnitine (C18:2), Octadecenoylcarnitine, Octadecadienylcarnitine, C18:1, C18:2	-
50	rs12210538	6	110760008	SLC22A16	Long T	28263315	linoleoylcarnitine, stearoylcarnitine, Linoleoylcarnitine, Palmitoylcarnitine, Stearoylcarnitine	oleoylcarnitine, Oleoylcarnitine
50	rs12210538	6	110760008	SLC22A16	Lotta L	33414548	Octadecandienylcarnitine, Octadecenoylcarnitine, Tetradecanoylcarnitine, Hexadecenoylcarnitine	Hexadecanoylcarnitine, Octadecanoylcarnitine
50	rs12210538	6	110760008	SLC22A16	SNIPA	25431330	7 entries (SNIPA)	4 entries (SNIPA)
51	rs12212058	6	110996883	CDK19	SNIPA	25431330	linoleoylcarnitine	-
52	rs146203232	6	160521885	IGF2R	Long T	28263315	3-methylglutarylcarnitine (1), 3-methylglutarylcarnitine (2), isobutyrylcarnitine, X-11381, 3-methylglutarylcarnitine, Isobutyrylcarnitine, X - 11381	X-12681, X - 12681
52	rs146203232	6	160521885	IGF2R	Lotta L	33414548	-	Methylglutarylcarnitine, Acetylcarnitine, Propionylcarnitine, Butyrylcarnitine
52	rs146203232	6	160521885	IGF2R	SNIPA	25431330	4 entries (SNIPA)	6 entries (SNIPA), 5 entries (SNIPA)
53	rs62431982	7	1161049	C7orf50	SNIPA	25431330	-	lysine
54	rs41279633	7	44580876	NPC1L1	Kettunen J	27005778	Total cholesterol in large LDL, Cholesterol esters in large LDL, Free cholesterol in large LDL, Total lipids in large LDL, Phospholipids in large LDL, Total cholesterol in LDL, Total cholesterol in medium LDL, Total lipids in medium LDL, Concentration of medium LDL particles, Phospholipids in medium LDL, Total cholesterol in small LDL, Total lipids in small LDL, Concentration of small LDL particl…	-
54	rs41279633	7	44580876	NPC1L1	Tukiainen T	22156771	-	ILMN_1870658, ILMN_1804148
55	rs4841132	8	9183596	PPP1R3B	Draisma H	26068415	Phosphatidylcholine diacyl C40:5	Glycine
55	rs4841132	8	9183596	PPP1R3B	Inouye M	22916037	Serum metabolite network profiles	-
55	rs4841132	8	9183596	PPP1R3B	Kettunen J	27005778	Glycine (Gly), HDL-C, M-HDL-C, M-HDL-CE, M-HDL-FC, M-HDL-L, M-HDL-PL, ApoA1, 3Lhydroxybutyrate, Citrate, Esterified cholesterol, Glycine, Total cholesterol in HDL, Phospholipids in large HDL, Total cholesterol in large LDL, Phospholipids in large LDL, Total cholesterol in medium HDL, Cholesterol esters in medium HDL, Free cholesterol in medium HDL, Phospholipids in medium HDL, Total lipids in sma…	M-HDL-P, Acetoacetate (AcAce), Concentration of medium HDL particles, Acetoacetate, Free cholesterol, Free cholesterol in large LDL, Total cholesterol in large HDL, Total lipids in large HDL, Concentration of large HDL particles, Total cholesterol in IDL
55	rs4841132	8	9183596	PPP1R3B	Lotta L	33414548	-	Glycine, PC aa C40:5
55	rs4841132	8	9183596	PPP1R3B	Shin S	24816252	-	Palmitoyl sphingomyelin
55	rs4841132	8	9183596	PPP1R3B	SNIPA	25431330	4 entries (SNIPA)	3 entries (SNIPA), 6 entries (SNIPA)
55	rs4841132	8	9183596	PPP1R3B	Teslovich T	29481666	Ala/Gly, Ala/Leu, Gln/Gly, Gly/His, Gly/Ile, Gly/Phe, Gly/Tyr, Glycine (Gly)	Gly/Leu, Gly/Val
55	rs4841132	8	9183596	PPP1R3B	Tukiainen T	22156771	IDL-C, IDL-L, IDL-PL, LDL-C-eFR, L-LDL-FC, L-LDL-PL	IDL-FC, IDL-P, Serum-C, Est-C, Free-C, Gp/Tot-C, LDL-C, LDL-C-lab, Leu/Glc, L-LDL-C, L-LDL-CE, L-LDL-L, L-LDL-P, M-HDL-PL, M-LDL-P, M-LDL-PL, S-HDL-L, S-LDL-P, TC-lab, Tot-C, XS-VLDL-PL
56	rs1421244	8	15605095	TUSC3	SNIPA	25431330	X-12850	-
57	rs7846314	8	61650831	CHD7	SNIPA	25431330	-	2-methylbutyroylcarnitine
58	rs1873547	8	70724911	SLCO5A1	Chai JF	31628463	Hex2Cer d18:2/16:0	-
58	rs1873547	8	70724911	SLCO5A1	SNIPA	25431330	-	myo-inositol
59	rs2126581	8	107667731	OXR1	SNIPA	25431330	X-14658	X-11858
59	rs2126581	8	107667731	OXR1	Suhre K	21886157	-	Asparagine/homostachydrine*
60	rs66614050	8	126480526	TRIB1	Chasman DI	19936222	-	LDL total, TG assay, APOB assay
60	rs66614050	8	126480526	TRIB1	Davis J	29084231	XS-VLDL-TG	TG, Concentration of chylomicrons (ultra-low density lipoprotein) and largest VLDL particles (CM-LAR-VLDL-P)
60	rs66614050	8	126480526	TRIB1	Kettunen J	27005778	-	ApoB, IDL-L, IDL-P, IDL-PL, IDL-TG, LDL-C, L-LDL-P, L-LDL-PL, M-LDL-CE, M-LDL-L, M-VLDL-CE, M-VLDL-FC, M-VLDL-P, M-VLDL-PL, Serum total triglycerides (Serum-TG), S-HDL-TG, S-LDL-C, S-LDL-L, S-LDL-P, S-VLDL-FC, S-VLDL-L, S-VLDL-P, S-VLDL-TG, XL-HDL-TG, XS-VLDL-L, XS-VLDL-P, XS-VLDL-TG, IDL-C, IDL-FC, L-LDL-C, L-LDL-CE, L-LDL-L, L-VLDL-CE, M-LDL-C, M-LDL-P, M-LDL-PL, M-VLDL-C, M-VLDL-L, Serum-C, S-…
60	rs66614050	8	126480526	TRIB1	Long T	28263315	-	1-linolenoylglycerol, 1-linolenoylglycerol (18:3)
60	rs66614050	8	126480526	TRIB1	Lotta L	33414548	-	PC ae C40:5, PC aa C38:5, PC aa C34:4
60	rs66614050	8	126480526	TRIB1	Shin S	24816252	-	X-11444
60	rs66614050	8	126480526	TRIB1	SNIPA	25431330	-	X-11444, X-03094, threonate, 3-hydroxybutyrate (BHBA), 1-linolenoylglycerol (18:3)
60	rs66614050	8	126480526	TRIB1	Teslovich T	29481666	Tyr/Val	Gln/Tyr, Gly/Tyr, Ile/Val, His/Tyr
61	rs686030	9	15304782	TTC39B	Kettunen J	27005778	XL-HDL-C, XL-HDL-FC, XL-HDL-L, XL-HDL-PL, Total cholesterol in HDL, Total cholesterol in large HDL, Cholesterol esters in large HDL, LDL diameter, Total cholesterol in very large HDL, Cholesterol esters in very large HDL, Free cholesterol in very large HDL, Total lipids in very large HDL, Concentration of very large HDL particles, Phospholipids in very large HDL	Free cholesterol in large HDL
62	rs10759726	9	117401193	TMEM268	Long T	28263315	1-palmitoyl-2-linoleoyl-GPI, 1-palmitoyl-2-linoleoyl-GPI (16:0/18:2)	-
62	rs10759726	9	117401193	TMEM268	Shin S	24816252	1-oleoylglycerophosphoethanolamine	-
62	rs10759726	9	117401193	TMEM268	SNIPA	25431330	1-palmitoyl-2-linoleoyl-GPI (16:0/18:2), 1-oleoylglycerophosphoethanolamine	-
63	rs635634	9	136155000	ABO	Chasman DI	19936222	-	LDL large, LDL-C assay, VLDL small, VLDL mean size
63	rs635634	9	136155000	ABO	Hong MG	23281178	512.2_579, 765.4_568	Serum metabolite (mass spec peak: 765.4 m/z), Serum metabolite (mass spec peak: 512.2 m/z)
63	rs635634	9	136155000	ABO	Kettunen J	27005778	IDL-C, IDL-L, LDL-C, L-LDL-C, L-LDL-CE, L-LDL-L, L-LDL-P, L-LDL-PL, XS-VLDL-L, XS-VLDL-P, XS-VLDL-PL, Total cholesterol in IDL, Total lipids in IDL, Triglycerides in IDL, Total cholesterol in large LDL, Cholesterol esters in large LDL, Total lipids in large LDL, Concentration of large LDL particles, Phospholipids in large LDL, Total cholesterol in LDL, Total cholesterol in medium LDL, Concentrati…	IDL-FC, IDL-P, IDL-PL, L-LDL-FC, ApoB, Free cholesterol in IDL, Concentration of IDL particles, Phospholipids in IDL, Free cholesterol in large LDL, Cholesterol esters in medium LDL, Total lipids in medium LDL, Total cholesterol in small LDL
63	rs635634	9	136155000	ABO	Krumsiek J	23093944	-	ADpSGEGDFXAEGGGVR
63	rs635634	9	136155000	ABO	Long T	28263315	glycylglycine, leucylalanine, X-17178, Glycylglycine, Leucylalanine, Phenylalanylserine, X - 17178	alpha-glutamylglycine, Alpha-glutamylglycine
63	rs635634	9	136155000	ABO	Lotta L	33414548	SM C18:0, Histidine	SM C16:0
63	rs635634	9	136155000	ABO	Shin S	24816252	-	ADpSGEGDFXAEGGGVR, ADpSGEGDFXAEGGGVR*_X-14304--leucylalanine, DSGEGDFXAEGGGVR*_ADpSGEGDFXAEGGGVR*, X-11423--O-sulfo-L-tyrosine, X-14189--leucylalanine, X-14304--leucylalanine, Aspartylphenylalanine, X-11423, X-14208, X-14304, ADpSGEGDFXAEGGGVR*, X-14189
63	rs635634	9	136155000	ABO	SNIPA	25431330	5 entries (SNIPA)	11 entries (SNIPA), 10 entries (SNIPA), 4 entries (SNIPA)
63	rs635634	9	136155000	ABO	Suhre K	21886157	-	ADpSGEGDFXAEGGGVR*/ADSGEGDFXAEGGGVR*AEGGGVR*
63	rs635634	9	136155000	ABO	Tukiainen T	22156771	IDL-C, IDL-FC, IDL-L, IDL-P, IDL-PL, LDL-C-lab, TC-lab, XS-VLDL-P, XS-VLDL-L	-
64	rs71494802	10	46005624	MARCHF8	Burkhardt R	26401656	-	Propionylcarnitine, Acetylcarnitine
64	rs71494802	10	46005624	MARCHF8	Lotta L	33414548	-	Octadecandienylcarnitine
64	rs71494802	10	46005624	MARCHF8	Shin S	24816252	-	Threonate
64	rs71494802	10	46005624	MARCHF8	SNIPA	25431330	-	uridine, 4 entries (SNIPA), 3 entries (SNIPA), X-03088, Octadecenoylcarnitine, threonate, X-03003
64	rs71494802	10	46005624	MARCHF8	Suhre K	21886157	-	3-indoxyl sulfate/phenylacetate
65	rs1171616	10	61468589	SLC16A9	Burkhardt R	26401656	Carnitine free, Carnitine free / Acylcarnitine total	-
65	rs1171616	10	61468589	SLC16A9	Draisma H	26068415	Propionylcarnitine (c3), Carnitine, Propionylcarnitine, Octenoylcarnitine, C3	acetylcarnitine, carnitine (C0), Acetylcarnitine, C2, C0
65	rs1171616	10	61468589	SLC16A9	Feofanova E	29610217	carnitine (C0), propionylcarnitine	-
65	rs1171616	10	61468589	SLC16A9	Long T	28263315	acetylcarnitine, carnitine (C0), X-24241, X-11261, Acetylcarnitine, Carnitine, Deoxycarnitine, X - 11261, X - 24241	X-12798, Butyrylcarnitine, X - 12798
65	rs1171616	10	61468589	SLC16A9	Lotta L	33414548	-	Carnitine, Propionylcarnitine, Acetylcarnitine, Butyrylcarnitine, Octadecanoylcarnitine, Hexanoylcarnitine, Hexadecanoylcarnitine, Valerylcarnitine, Octadecandienylcarnitine, Tetradecanoylcarnitine, Octanoylcarnitine
65	rs1171616	10	61468589	SLC16A9	Rhee E	23823483	-	carnitine (C0), Carnitine
65	rs1171616	10	61468589	SLC16A9	Shin S	24816252	acetylcarnitine, carnitine (C0), carnitine_X-12798, Hexanoylcarnitine (Fumarylcarnitine)--C6(C4:1-DC), propionylcarnitine, X-11381, X-12798, X-12855, Carnitine, Acetylcarnitine, Hexanoylcarnitine, Propionylcarnitine, Isobutyrylcarnitine, X-11521	butyrylcarnitine, X-11261, Butyrylcarnitine
65	rs1171616	10	61468589	SLC16A9	SNIPA	25431330	18 entries (SNIPA)	17 entries (SNIPA)
65	rs1171616	10	61468589	SLC16A9	Suhre K	21886157	-	Carnitine
65	rs1171616	10	61468589	SLC16A9	Yet I	27073872	-	Carnitine, C0
65	rs1171616	10	61468589	SLC16A9	Yu B	27884205	-	N-methylproline
66	rs6479877	10	64878118	NRBF2	Draisma H	26068415	-	Phosphatidylcholine diacyl C40:6
66	rs6479877	10	64878118	NRBF2	Lotta L	33414548	-	Glycine, Tyrosine
66	rs6479877	10	64878118	NRBF2	SNIPA	25431330	-	1-linoleoylglycerophosphoethanolamine*, PC aa C40:6, 4 entries (SNIPA), 3 entries (SNIPA)
66	rs6479877	10	64878118	NRBF2	Suhre K	21886157	-	1-docosahexaenoylglycerophosphocholine*/1-stearoylglycerophosphocholine
67	rs603424	10	102075479	PKD2L1	Demirkan A	22359512	LPC 16:1 / LPC 16:0, %LPC 16:1, LPC 16:1 / LPC 18:3, LPC 16:1 / LPC 18:0, LPC 16:1 / LPC 22:5, LPC 16:1 / LPC 18:2, LPC 16:1 / LPC 22:6, LPC 16:1 / LPC 20:3, LPC 16:1 / LPC 20:4	-
67	rs603424	10	102075479	PKD2L1	Draisma H	26068415	lysoPC.a.C16.1	-
67	rs603424	10	102075479	PKD2L1	Feofanova E	29610217	5-dodecenoate (12:1n7), myristoleate (14:1n5), palmitoleate (16:1n7)	-
67	rs603424	10	102075479	PKD2L1	Harshfield E	10.1101/2020.10.16.20213520	FA(16:1)-H-, LPC(16:1), LPC(16:1) / LPE(19:1), CE(16:1), FA(16:1)/FA(18:2)	-
67	rs603424	10	102075479	PKD2L1	Hu Y	28298293	16:1n-7, vaccenic acid (18:1n-7)	-
67	rs603424	10	102075479	PKD2L1	Illig T	20037589	PC ae C36:0 / lysoPC a C16:1, C12 / C12:1, C18 / C16:1, PC ae C38:1 / lysoPC a C16:1, LysoPC a C16:1 / PC aa C38:5, C12:1 / C12, PC ae C42:2 / lysoPC a C16:1, PC aa C40:3 / lysoPC a C16:1, PC ae C42:1 / lysoPC a C16:1, PC aa C42:4 / lysoPC a C16:1, PC ae C34:1 / lysoPC a C16:1, C14 / C16:1, LysoPC a C16:1 / PC aa C34:1, PC ae C34:0 / lysoPC a C16:1, SM C18:1 / lysoPC a C16:1, PC aa C30:0 / lysoPC…	-
67	rs603424	10	102075479	PKD2L1	Kalsbeek A	29652918	OA_POA, Palmitoleic Acid (POA), POA_PA	-
67	rs603424	10	102075479	PKD2L1	Long T	28263315	1-palmitoleoyl-2-linoleoyl-GPC (16:1/18:2), 1-palmitoleoyl-GPC (16:1), X-24125, 1-palmitoleoyl-2-linoleoyl-GPC, 1-palmitoleoyl-GPC, 2-palmitoleoyl-GPC, 5-dodecenoate, X-21735, Myristoleate, Palmitoleate, 2-palmitoleoyl-GPC (16:1), 5-dodecenoate (12:1n7), X - 21735, X - 24125, Myristoleate (14:1n5), Palmitoleate (16:1n7)	-
67	rs603424	10	102075479	PKD2L1	Lotta L	33414548	lysoPC a C16:1, Octadecanoylcarnitine	-
67	rs603424	10	102075479	PKD2L1	Shin S	24816252	1-palmitoleoylglycerophosphocholine, 5-dodecenoate (12:1n7), margarate (17:0), myristate (14:0)_myristoleate (14:1n5), nonadecanoate (19:0), palmitate (16:0), palmitoleate (16:1n7), Margarate (17:0), Palmitate (16:0), Nonadecanoate (19:0), Myristate (14:0), 1-palmitoleoylglycerophosphocholine*, Palmitoleate (16:1n7), X-09108	-
67	rs603424	10	102075479	PKD2L1	SNIPA	25431330	20 entries (SNIPA)	-
67	rs603424	10	102075479	PKD2L1	Suhre K	21886157	myristate (14:0) / myristoleate(14:1n5), Serum ratio of (myristate (14:0))/(myristoleate (14:1n5)), Serum concentration of 1-palmitoleoylglycerophosphocholine*, Serum ratio of (5-dodecenoate (12:1n7))/(linoleate (18:2n6)), Serum ratio of (10-nonadecenoate (19:1n9))/(margarate (17:0)), Serum ratio of (5-dodecenoate (12:1n7))/(citrate), Serum ratio of (1-oleoylglycerophosphocholine)/(1-palmitoleoyl…	-
68	rs683854	10	102099093	SCD	Harshfield E	10.1101/2020.10.16.20213520	-	LPC(16:1) / LPE(19:1)
68	rs683854	10	102099093	SCD	Shin S	24816252	-	myristate (14:0)_myristoleate (14:1n5), Stearate (18:0)
68	rs683854	10	102099093	SCD	SNIPA	25431330	-	stearate (18:0)
68	rs683854	10	102099093	SCD	Suhre K	21886157	-	Myristate (14:0)/palmitoleate (16:1n7)
69	rs2286779	10	118394551	PNLIPRP1	Harshfield E	10.1101/2020.10.16.20213520	-	PC(36:1) / PE(39:1) / PA(41:2), PC(36:0) / PE(39:0) / PA(41:1), PC(36:0)
70	rs11230741	11	61351107	SYT7	Kalsbeek A	29652918	AA_DGLA, DGLA	-
70	rs11230741	11	61351107	SYT7	Kettunen J	27005778	Bis/DB, Bis/FA, CH2/DB, DB/FA, Ratio of bisLallylic bonds to double bonds in lipids, Ratio of bisLallylic bonds to total fatty acids in lipids, CH2 groups to double bonds ratio, Double bonds in fatty acids	-
71	rs198448	11	61500487	DAGLA	Kettunen J	27005778	Bis/DB, Bis/FA, DB/FA, LA/PUFA, Serum LA/PUFA, Ratio of bisLallylic bonds to double bonds in lipids, Ratio of bisLallylic bonds to total fatty acids in lipids, Double bonds in fatty acids	otPUFA, Serum Bis/DB, Other polyunsaturated fatty acids than 18:2, CH2 groups to double bonds ratio
71	rs198448	11	61500487	DAGLA	Tukiainen T	22156771	Bis-FA, CH2-DB, LA/PUFA, PUFA	Bis-DB
72	rs198462	11	61524119	MYRF	Chai JF	31628463	SM d18:2/22:0, SM d18:2/24:0	-
72	rs198462	11	61524119	MYRF	Draisma H	26068415	lysoPC a (C20:4), PC aa (C36:4), PC.aa.C36.5, PC.aa.C38.4, PC.aa.C38.5, PC.ae.C36.5, PC.ae.C38.4, PC.ae.C40.4, PC.ae.C40.5, Phosphatidylcholine diacyl C34:4, Phosphatidylcholine diacyl C36:4, Phosphatidylcholine diacyl C36:5, Phosphatidylcholine diacyl C38:4, Phosphatidylcholine diacyl C40:2, Phosphatidylcholine diacyl C40:4, Phosphatidylcholine diacyl C40:5, Phosphatidylcholine diacyl C42:0, Pho…	PC.aa.C42.4, PC.ae.C38.5, Phosphatidylcholine diacyl C38:5, Phosphatidylcholine diacyl C42:4, Phosphatidylcholine acyl-alkyl C36:4, Phosphatidylcholine acyl-alkyl C38:5, Phosphatidylcholine acyl-alkyl C40:5
72	rs198462	11	61524119	MYRF	Harshfield E	10.1101/2020.10.16.20213520	FA(20:4), LPE(22:4), LPC(20:4), DG(38:3), CE(20:5), PE(34:2), PE(36:3), PE(36:2), PC(33:2) / PE(36:2) / PA(38:3), PE(38:4), PE(38:3), PC(35:3) / PE(38:3) / PA(40:4), PC(37:4) / PE(40:4) / PA(42:5), PC(38:5) / PE(41:5) / PA(43:6), PC(34:2) / PS(38:1), PC-O(36:5) / PS-O(40:4), PC-O(36:3) / PS-O(40:2), PC(40:5), PC(36:5) / PS(40:4), PC(36:4) / PS(40:3), PC(36:3) / PS(40:2), PI(36:3), PC(38:8) / PS(4…	CE(20:4), PI(38:3)-H-, PC(40:8)+AcO-, PC(36:4)/PC(34:2), PC(34:3)/PE(41:4)
72	rs198462	11	61524119	MYRF	Kalsbeek A	29652918	AA, AA_DGLA, DGLA, DGLA_LA, ELONG5_N6, Linoleic Acid (LA), POA_PA_GLA_LA	DGLA_GLA, D5D_C20
72	rs198462	11	61524119	MYRF	Kettunen J	27005778	Bis/DB, Bis/FA, CH2/DB, otPUFA, Ratio of bisLallylic bonds to double bonds in lipids, Ratio of bisLallylic bonds to total fatty acids in lipids, CH2 groups to double bonds ratio, Double bonds in fatty acids, Other polyunsaturated fatty acids than 18:2	CH2 groups in fatty acids
72	rs198462	11	61524119	MYRF	Long T	28263315	-	1-palmitoyl-2-arachidonoyl-GPC (16:0/20:4), 1-stearoyl-2-arachidonoyl-GPC (18:0/20:4), 1--2-arachidonoyl-GPC, 1-arachidonoyl-GPC, 1-palmitoyl-2-arachidonoyl-GPC, 1-palmitoyl-2-linoleoyl-GPE, 1-stearoyl-2-arachidonoyl-GPC, 2-arachidonoyl-GPC, 1-(1-enyl-palmitoyl)-2-arachidonoyl-GPC (P-16:0/20:4), 1-arachidonoyl-GPC (20:4n6), 1-palmitoyl-2-linoleoyl-GPE (16:0/18:2), 2-arachidonoyl-GPC (20:4), 1-ste…
72	rs198462	11	61524119	MYRF	Rhee E	23823483	PC 38_4	-
72	rs198462	11	61524119	MYRF	Shin S	24816252	arachidonate (20:4n6)_dihomo-linolenate (20:3n3 or n6), Arachidonate (20:4n6), 1-arachidonoylglycerophosphoethanolamine*	1-arachidonoylglycerophosphocholine, 1-arachidonoylglycerophosphocholine*
72	rs198462	11	61524119	MYRF	SNIPA	25431330	31 entries (SNIPA)	10 entries (SNIPA), 9 entries (SNIPA), 39 entries (SNIPA), 40 entries (SNIPA)
72	rs198462	11	61524119	MYRF	Suhre K	21886157	-	1-arachidonoylglycerophosphocholine*/1-linoleoylglycerophosphocholine
73	rs198461	11	61524366	MYRF	Kalsbeek A	29652918	AA, AA_DGLA, DGLA_GLA, DGLA_LA, Linoleic Acid (LA), POA_PA_GLA_LA	-
73	rs198461	11	61524366	MYRF	Kettunen J	27005778	Bis/FA, otPUFA	-
73	rs198461	11	61524366	MYRF	Long T	28263315	1-palmitoyl-2-arachidonoyl-GPC (16:0/20:4), 1-stearoyl-2-arachidonoyl-GPC (18:0/20:4)	-
74	rs117301449	11	61548004	MYRF, TMEM258	Kettunen J	22286219	Bis/DB, Bis/FA, CH2/DB, DB/FA, LA/FAw67, LA/PUFA, Serum CH2/DB, Serum LA/PUFA, Serum Bis/FA, Serum LA/FAw67, Serum Bis/DB, Serum DB/FA	-
75	rs174533	11	61549025	MYRF, TMEM258	Chai JF	31628463	C20:4, Cer d18:1/24:1, Cer d18:2/26:0, SM d18:2/22:0, SM d18:2/24:0	-
75	rs174533	11	61549025	MYRF, TMEM258	Chasman DI	19936222	-	LDL large, HDL mean size
75	rs174533	11	61549025	MYRF, TMEM258	Davis J	29084231	XL-HDL-P	-
75	rs174533	11	61549025	MYRF, TMEM258	Draisma H	26068415	-	lysoPC a (C20:4), lysoPC.a.C18.2, PC aa (C34:2), PC aa (C36:2), PC aa (C36:4), PC.aa.C24.0, PC.aa.C32.2, PC.aa.C34.3, PC.aa.C34.4, PC.aa.C36.3, PC.aa.C36.5, PC.aa.C38.4, PC.aa.C38.5, PC.aa.C38.6, PC.aa.C40.2, PC.aa.C40.4, PC.aa.C40.5, PC.aa.C40.6, PC.aa.C42.0, PC.aa.C42.4, PC.aa.C42.5, PC.aa.C42.6, PC.ae.C36.3, PC.ae.C36.5, PC.ae.C38.2, PC.ae.C38.3, PC.ae.C38.4, PC.ae.C38.5, PC.ae.C38.6, PC.ae.C4…
75	rs174533	11	61549025	MYRF, TMEM258	Feofanova E	29610217	13-HODE + 9-HODE, 1-arachidonoylglycerophosphocholine (20:4n6), 1-arachidonoylglycerophosphoethanolamine, 1-arachidonoylglycerophosphoinositol, 1-linoleoylglycerophosphoethanolamine, 5-HETE, adrenate (22:4n6), arachidonate (20:4n6), eicosapentaenoate (EPA, 20:5n3), stearidonate (18:4n3)	docosapentaenoate (n3 DPA, 22:5n3), 1-docosapentaenoylglycerophosphocholine (22:5n3)
75	rs174533	11	61549025	MYRF, TMEM258	Gieger C	19043545	-	PC aa C36:4, Phosphatidylcholine PC aa C36:4, PC a C20:4, Ratio of PI aa C38:4 to PI aa C38:3, Ratio of PC aa C38:4 to PC aa C38:3, Ratio of PC aa C36:4 to PC aa C36:3, Ratio of PC a C20:4 to PC a C20:3*, Ratio of PC aa C34:4 to PC aa C34:3, PC aa C38:4, Ratio of PC aa C36:4 to PC ae C38:1 (PC aa C38:8), Ratio of PC aa C38:5 to PC aa C38:2, Ratio of PC ae C34:2 to PC a C20:4 (PC ae C20:4), Ratio …
75	rs174533	11	61549025	MYRF, TMEM258	Harshfield E	10.1101/2020.10.16.20213520	FA(20:4)-H-, FA(22:5)-H-, FA(22:4)-H-, LPC(20:4), DG-H20(36:3), DG-H20(36:2), CE(16:0), CE(18:3), PA(34:2)-H-, CE(20:5), CE(20:4), PE(34:2)-H-, PE(34:2), PC(32:2)-H- or PE(35:2)-H-, PC(32:0) or PE(35:0), PC(33:3)-H- or PE(36:3)-H-, PC(33:3) or PE(36:3), PC(33:2)-H- or PE(36:2)-H-, PC(33:2) or PE(36:2), PA(39:1), PA(35:0)+AcO-, PC-P(35:5), PE(37:4)-H- or PC(34:4)-H-, PC-O(35:5) or PC-P(35:4), PC(3…	PA(43:6)-H-, PC-P(38:3), PA(40:5)+AcO- or PG(39:5)-H-, PC(52:4), FA(18:4), FA(20:4), FA(22:6), FA(22:5), FA(22:4), LPE-O(18:1), LPE(18:2), LPC-O(16:1), LPE(20:4), LPE(22:4), LPC(22:6), DG(36:3), DG(36:2), LPC(20:3), CE(14:0), DG(38:6), DG(38:5), DG(38:4), DG(38:3), CE(18:2), PA(34:2), CE(20:3), PE-O(34:3), SM(34:2), PC-P(31:1) / PE-O(34:2), CE(22:6), PC(31:2) / PE(34:2) / PA(36:3), CE(22:5), PE(3…
75	rs174533	11	61549025	MYRF, TMEM258	Hicks AA	19798445	-	SM 20:1, SM_tot/Cer_tot, SM 16:1, SM18:0/SM18:1, SM 18:1, SM16:0/SM16:1
75	rs174533	11	61549025	MYRF, TMEM258	Hong MG	23281178	-	Glycerolphosphocholine, Serum metabolite (mass spec peak: 829.6 m/z), Serum metabolite (mass spec peak: 459.3 m/z), Serum metabolite (mass spec peak: 319.2 m/z), Serum metabolite (mass spec peak: 810.6 m/z), Serum metabolite (mass spec peak: 282.6 m/z), Serum metabolite (mass spec peak: 760.6 m/z), Serum metabolite (mass spec peak: 833.6 m/z), Serum metabolite (mass spec peak: 850.5 m/z), Serum m…
75	rs174533	11	61549025	MYRF, TMEM258	Hu Y	28298293	-	16:1n-7, vaccenic acid (18:1n-7), 20:1n-9
75	rs174533	11	61549025	MYRF, TMEM258	Illig T	20037589	-	PC aa C36:3 / PC aa C36:4, pc aa c38 4, PC aa C38:4, PC ae C36:3, LysoPC a C20:4 / lysoPC a C20:3, PC aa C34:2 / PC aa C36:4, PC ae C36:2 / PC ae C38:4, PC aa C34:2, PC aa C38:3 / PC aa C38:4, PC ae C38:3 / PC aa C38:4, PC aa C34:4, PC ae C38:5, PC ae C36:3 / lysoPC a C20:4, PC aa C34:2 / PC aa C38:4, PC aa C38:4 / PC aa C36:3, PC aa C36:5, PC aa C34:1 / PC aa C36:4, PC ae C36:5, LysoPC a C18:2 /…
75	rs174533	11	61549025	MYRF, TMEM258	Inouye M	22916037	-	Serum metabolite network profiles
75	rs174533	11	61549025	MYRF, TMEM258	Kalsbeek A	29652918	AA, AA_DGLA, DGLA, DGLA_GLA, DGLA_LA, Docosatetranoic Acid (DTA), DPAN6_AA, Gamma-linolenic Acid (GLA), GLA_LA, Linoleic Acid (LA), OA_SA, Oleic Acid (OA)	Eicosadienoic Acid (EDA), POA_PA_GLA_LA, D5D_C20, D6D_C18, D9D_C18, ELONG5_N6, OXD_N6, DPA_N3, a-linolenic acid
75	rs174533	11	61549025	MYRF, TMEM258	Kettunen J	27005778	Bis/DB, Bis/FA, CH2/DB, CH2/FA, DB/FA, docosahexaenoic acid (DHA), Esterified cholesterol, FAw3/FA, FAw3/FAw67, FAw3/FAw9S, HDL-C, HDL-D, LA/DHA, LA/FAw67, L-HDL-C, L-HDL-P, L-HDL-PL, Linoleic Acid (LA), Omega-3 fatty acids (FAw3), otPUFA, VLDL-D, XL-HDL-C, XL-HDL-FC, XL-HDL-L, XL-HDL-P, XL-HDL-PL, XL-HDL-TG, Serum LA, Serum PUFA, Serum FAw3/FAw67, Serum XL-HDL-TG, Serum LA/DHA, Serum CH2/DB, Ser…	ApoA1, L-HDL-CE, L-HDL-FC, L-HDL-L, Double bond protons of mobile lipids (MobCH), XL-HDL-CE, LA/PUFA, LDL-D, L-HDL-L/M-HDL-L, Serum CH2/FA, Serum MobCH, Serum LA/PUFA, Serum DB/FA, Cholesterol esters in large HDL, Free cholesterol in large HDL, Total lipids in large HDL, Cholesterol esters in very large HDL, Triglycerides in very large HDL, MobCH, Triglycerides in very large VLDL, Total cholester…
75	rs174533	11	61549025	MYRF, TMEM258	Krumsiek J	23093944	-	@1linoleoylglycerophosphoethanolamine, Arachidonate204n6, @1arachidonoylglycerophosphocholine, @1arachidonoylglycerophosphoethanolamine, EicosapentaenoateEPA205n3
75	rs174533	11	61549025	MYRF, TMEM258	Long T	28263315	1-(1-enyl-palmitoyl)-2-arachidonoyl-GPC (P-16:0/20:4), 1-(1-enyl-palmitoyl)-2-arachidonoyl-GPE (P-16:0/20:4), 1-(1-enyl-palmitoyl)-2-linoleoyl-GPE (P-16:0/18:2), 1-(1-enyl-stearoyl)-2-arachidonoyl-GPE (P-18:0/20:4), 1,2-dilinoleoyl-GPC (18:2/18:2), 1-adrenoyl-GPC (22:4), 1-arachidonoyl-GPC (20:4n6), 1-arachidonoyl-GPI (20:4), 1-dihomo-linolenoyl-GPC (20:3n3 or 6), 1-dihomo-linoleoyl-GPC (20:2), 1…	1-(1-enyl-stearoyl)-2-arachidonoyl-GPC (P-18:0/20:4), 1-arachidonoyl-GPE (20:4n6), 1-dihomo-linolenoyl-GPE (20:3n3 or 6), 1-docosapentaenoyl-GPC (22:5n3), 1-eicosapentaenoyl-GPC (20:5), 1-linoleoyl-GPC (18:2), 1-oleoyl-2-dihomo-linolenoyl-GPC (18:1/20:3), 1-palmitoyl-2-arachidonoyl-GPC (16:0/20:4), 1-palmitoyl-2-eicosapentaenoyl-GPC (16:0/20:5), 1-stearoyl-2-linoleoyl-GPC (18:0/18:2), 2-arachidon…
75	rs174533	11	61549025	MYRF, TMEM258	Lotta L	33414548	-	lysoPC a C20:4, PC aa C38:4, PC aa C36:4, PC ae C40:5, PC aa C38:5, PC ae C36:5, PC ae C38:5, PC ae C38:4, PC aa C36:5, PC ae C36:3, PC aa C24:0, PC aa C34:4, PC ae C36:4, PC aa C36:3, PC aa C40:4, PC aa C40:5, PC ae C38:6, PC ae C36:2, PC ae C38:2, PC ae C40:1, PC ae C42:5, PC aa C34:2, PC ae C40:6, PC ae C34:2, PC ae C44:6, PC aa C40:6, PC aa C34:3, PC aa C36:2, PC aa C32:0, PC ae C44:5, PC aa …
75	rs174533	11	61549025	MYRF, TMEM258	Nicholson G	21931564	-	PC aa C36:3/PC aa C36:4 concentration, PC aa C36:3/PC aa C36:4
75	rs174533	11	61549025	MYRF, TMEM258	Raffler J	26352407	-	2.801, 2.801/2.017
75	rs174533	11	61549025	MYRF, TMEM258	Rhee E	23823483	-	CE 16_0, CE 18_3, CE 20_5, LPC 20_4, LPC 20_5, LPC 22_6, LPE 20_4, PC 34_2, PC 36_4, PC 38_4, PC 38_5, PC 40_6, TAG 58_10, TAG 58_11, PC 34_3, PC 36_2, CE 20_4, LPE 18_2, LPC 20_3, TAG 54_4, CE 16:0, CE 20:4, CE 20:5, LPC 20:3, LPC 20:4, LPC 20:5, LPC 22:6, LPE 18:2, LPE 20:4, PC 32:2, PC 34:2, PC 34:3, PC 38:2, PC 38:4, PC 38:5, PC 38:6, PC 40:6, PC 36:4, TAG 52:3, TAG 54:4, TAG 56:3, TAG 58:10,…
75	rs174533	11	61549025	MYRF, TMEM258	Shin S	24816252	-	1-arachidonoylglycerophosphocholine, 1-arachidonoylglycerophosphoethanolamine, 1-arachidonoylglycerophosphoinositol, 1-eicosadienoylglycerophosphocholine, 1-eicosatrienoylglycerophosphocholine, 1-linoleoylglycerophosphoethanolamine, adrenate (22:4n6), arachidonate (20:4n6), arachidonate (20:4n6)_dihomo-linolenate (20:3n3 or n6), dihomo-linolenate (20:3n3 or n6), docosapentaenoate (n3 DPA, 22:5n3)…
75	rs174533	11	61549025	MYRF, TMEM258	SNIPA	25431330	64 entries (SNIPA)	136 entries (SNIPA), 65 entries (SNIPA), 66 entries (SNIPA), 134 entries (SNIPA), 132 entries (SNIPA), 135 entries (SNIPA), 67 entries (SNIPA), 125 entries (SNIPA), 129 entries (SNIPA), 130 entries (SNIPA), 49 entries (SNIPA), 137 entries (SNIPA), 70 entries (SNIPA), 68 entries (SNIPA), 59 entries (SNIPA), 124 entries (SNIPA), 63 entries (SNIPA), 127 entries (SNIPA)
75	rs174533	11	61549025	MYRF, TMEM258	Suhre K	21886157	-	Serum ratio of (1-arachidonoylglycerophosphoethanolamine)/(1-linoleoylglycerophosphoethanolamine), Arachidonate (20:4n6)/dihomo-linolenate (20:3n3 or n6), 1-arachidonoylglycerophosphoethanolamine*/1-linoleoylglycerophosphoethanolamine*, Serum ratio of (2-linoleoylglycerophosphocholine*)/(n-Butyl Oleate), Serum ratio of (1-eicosatrienoylglycerophosphocholine*)/(1-oleoylglycerophosphocholine), Seru…
75	rs174533	11	61549025	MYRF, TMEM258	Tabassum R	31551469	CE(16:0;0), CE(20:4;0), CE(20:5;0), TAG(56:6;0), PC(16:0;0-18:2;0), PC(16:0;0-20:4;0), PC(16:0;0-20:5;0), PC(16:0;0-22:4;0), PC(16:0;0-22:5;0), PC(16:1;0-18:2;0), PC(17:0;0-20:4;0), PC(18:0;0-20:2;0), PC(18:0;0-20:4;0), PC(18:0;0-20:5;0), PC(18:0;0-22:5;0), PC(18:1;0-18:2;0), PC(18:1;0-20:4;0), PCO(16:0;0-20:4;0), PCO(18:0;0-20:4;0), PCO(18:1;0-18:2;0), PCO(18:1;0-20:4;0), PI(18:0;0-18:2;0), PI(1…	TAG(56:5;0), PCO(18:1;0-20:3;0), SM(36:2;2), PEO(16:1;0-20:4;0), PC(18:0;0-18:2;0), PEO(16:1;0/18:2;0), PCO(18:1;0/18:2;0), PCO(16:0;0/20:4;0), PCO(18:1;0/20:4;0), PCO(18:0;0/20:4;0), PEO(16:1;0/20:4;0)
75	rs174533	11	61549025	MYRF, TMEM258	Tukiainen T	22156771	Bis-DB, Bis-FA, CH2-DB, DHA/PUFA, FAw3, FAw3/FAw67, FAw3/FAw9S, FAw3-FA, Gp/Tot-C, HDL-D, IDL-TG, LA, LA/DHA, LA/FAw67, L-HDL-L/M-HDL-L, PUFA, XL-HDL-CE, XL-HDL-P, XL-HDL-PL, XL-HDL-TG	Bis/DB, Bis/FA, CH2/DB, CH2/FA, DB/FA, docosahexaenoic acid (DHA), Double bond protons of mobile lipids (MobCH), Esterified cholesterol, LA/PUFA, Linoleic Acid (LA), otPUFA, XL-HDL-L, CH2-FA, DB-FA, L-HDL-L, L-HDL-L/S-HDL-L, L-HDL-P, MobCH, Est-C, DHA, Tot-C, XS-VLDL-PL, ApoA1, IDL-FC, IDL-L, IDL-P, IDL-PL, LDL-C-lab, L-HDL-C, L-HDL-CE, L-HDL-FC, L-HDL-PL, Serum-C, TC-lab, VLDL-D, XL-HDL-C, XL-HD…
75	rs174533	11	61549025	MYRF, TMEM258	Yet I	27073872	-	PC ae C42:5, 1-linoleoylglycerophosphoethanolamine, LysoPC a C20:4, 1-arachidonoylglycerophosphocholine, Arachidonate (20:4n6), PC aa C38:5, PC ae C36:5, PC ae C38:5, PC aa C38:4, PC aa C36:4, PC ae C38:4
76	rs117110139	11	61557422	TMEM258	Harshfield E	10.1101/2020.10.16.20213520	FA(20:4), LPE(22:4), LPC(20:4), DG(38:3), CE(20:5), PE(38:4), PC(35:4) / PE(38:4) / PA(40:5), PC(35:3) / PE(38:3) / PA(40:4), PC(36:3) / PE(39:3) / PA(41:4), PC(38:3) / PE(41:3) / PA(43:4), PC-O(36:5) / PS-O(40:4), PC(36:5) / PS(40:4), PC(36:4) / PS(40:3), PC(36:3) / PS(40:2), PC-O(38:5) / PS-O(42:4), PI(36:3), PC(38:4) / PS(42:3), PC(40:8) / PS(44:7)	-
76	rs117110139	11	61557422	TMEM258	Kalsbeek A	29652918	AA_DGLA, DGLA, DGLA_GLA, DGLA_LA	AA
76	rs117110139	11	61557422	TMEM258	Long T	28263315	1-arachidonoyl-GPC, 1-linoleoyl-2-arachidonoyl-GPC, 1-palmitoyl-2-arachidonoyl-GPC, Phosphatidylcholine, 1-arachidonoyl-GPC (20:4n6), 1-linoleoyl-2-arachidonoyl-GPC (18:2/20:4n6), 1-palmitoyl-2-arachidonoyl-GPC (16:0/20:4), Phosphatidylcholine (16:0/22:5n3, 18:1/20:4)	1-stearoyl-2-arachidonoyl-GPC (18:0/20:4), 1-stearoyl-2-arachidonoyl-GPC, X-23705, X - 23705
76	rs117110139	11	61557422	TMEM258	SNIPA	25431330	7 entries (SNIPA)	5 entries (SNIPA)
77	rs740006	11	61557868	TMEM258	Draisma H	26068415	lysoPC a (C20:4), PC aa (C36:4), PC.aa.C38.4, PC.aa.C38.5, PC.aa.C42.6, lysoPhosphatidylcholine acyl C20:4, Phosphatidylcholine diacyl C34:4, Phosphatidylcholine diacyl C36:5, Phosphatidylcholine diacyl C36:6, Phosphatidylcholine diacyl C38:4, Phosphatidylcholine diacyl C40:2, Phosphatidylcholine diacyl C40:4, Phosphatidylcholine diacyl C40:5, Phosphatidylcholine diacyl C42:1, Phosphatidylcholine…	-
77	rs740006	11	61557868	TMEM258	Kalsbeek A	29652918	AA_DGLA, D5D_C20, DGLA, DGLA_LA, Eicosadienoic Acid (EDA), ELONG5_N6	-
77	rs740006	11	61557868	TMEM258	Kettunen J	27005778	Bis/DB, Bis/FA, CH2/FA, DB/FA, LA/PUFA, otPUFA, Serum Bis/FA, Serum LA/PUFA, Serum PUFA, Ratio of bisLallylic bonds to double bonds in lipids, Ratio of bisLallylic bonds to total fatty acids in lipids, CH2 groups in fatty acids, Double bonds in fatty acids, OmegaL3 fatty acids, Other polyunsaturated fatty acids than 18:2, PUFA	-
77	rs740006	11	61557868	TMEM258	Long T	28263315	1-palmitoyl-2-arachidonoyl-GPC, 1-palmitoyl-2-arachidonoyl-GPC (16:0/20:4)	-
77	rs740006	11	61557868	TMEM258	SNIPA	25431330	30 entries (SNIPA)	-
77	rs740006	11	61557868	TMEM258	Tabassum R	31551469	CE(20:4;0), PC(16:0;0-20:4;0), PC(18:0;0-20:4;0), LPC(20:4;0)	-
77	rs740006	11	61557868	TMEM258	Tukiainen T	22156771	Bis-FA, DB-FA, LA/PUFA, PUFA	-
78	rs695867	11	61561288	FADS2, FEN1	Draisma H	26068415	Phosphatidylcholine diacyl C36:4, Phosphatidylcholine acyl-alkyl C38:4	-
78	rs695867	11	61561288	FADS2, FEN1	Harshfield E	10.1101/2020.10.16.20213520	CE(20:4), PC(36:4)/PC(34:2), PE(34:2)/CE(20:4)	PA(41:4)
78	rs695867	11	61561288	FADS2, FEN1	Kettunen J	27005778	-	Ratio of bisLallylic bonds to double bonds in lipids, Ratio of bisLallylic bonds to total fatty acids in lipids
78	rs695867	11	61561288	FADS2, FEN1	Shin S	24816252	1-arachidonoylglycerophosphocholine*	-
78	rs695867	11	61561288	FADS2, FEN1	SNIPA	25431330	9 entries (SNIPA)	-
79	rs75938339	11	61570073	FADS1, FADS2	Harshfield E	10.1101/2020.10.16.20213520	PC(40:8) / PS(44:7)	-
79	rs75938339	11	61570073	FADS1, FADS2	Kalsbeek A	29652918	AA_DGLA, DGLA, DGLA_LA	-
80	rs138012803	11	61579058	FADS1, FADS2	Kettunen J	27005778	Ratio of bisLallylic bonds to double bonds in lipids	-
81	rs7394579	11	61581450	FADS1, FADS2	Chai JF	31628463	C20:4, Cer d18:1/24:1, SM d18:2/22:0, SM d18:2/24:0	Cer d18:2/26:0
81	rs7394579	11	61581450	FADS1, FADS2	Davis J	29084231	-	XL-HDL-P
81	rs7394579	11	61581450	FADS1, FADS2	Feofanova E	29610217	13-HODE + 9-HODE, 1-arachidonoylglycerophosphocholine (20:4n6), 1-linoleoylglycerophosphoethanolamine, 5-HETE, adrenate (22:4n6), arachidonate (20:4n6), dihomo-linolenate (20:3n3 or n6), eicosapentaenoate (EPA, 20:5n3)	-
81	rs7394579	11	61581450	FADS1, FADS2	Harshfield E	10.1101/2020.10.16.20213520	-	FA(20:4)-H-, FA(22:5)-H-, FA(22:4)-H-, LPC(20:4), CE(18:3), CE(20:5), CE(20:4), PE(34:2)-H-, PE(34:2), PC(32:0) or PE(35:0), PC(33:3)-H- or PE(36:3)-H-, PC(33:3) or PE(36:3), PC(33:2)-H- or PE(36:2)-H-, PC(33:2) or PE(36:2), PA(39:1), PA(35:0)+AcO-, PC-P(35:5), PE(37:4)-H- or PC(34:4)-H-, PC-O(35:5) or PC-P(35:4), PC(34:2), PA(40:1), PC(35:5)-H- or PE(38:5)-H-, PC(35:4)-H- or PE(38:4)-H-, PC-O(36…
81	rs7394579	11	61581450	FADS1, FADS2	Kalsbeek A	29652918	-	AA, AA_DGLA, DGLA, DGLA_LA, DPAN6_AA, GLA_LA, Linoleic Acid (LA), POA_PA_GLA_LA
81	rs7394579	11	61581450	FADS1, FADS2	Kettunen J	27005778	-	ApoA1, Bis/DB, Bis/FA, CH2/DB, CH2/FA, DB/FA, docosahexaenoic acid (DHA), FAw3/FA, FAw3/FAw67, FAw3/FAw9S, HDL-D, LA/FAw67, LA/PUFA, L-HDL-C, L-HDL-FC, L-HDL-L, L-HDL-PL, Linoleic Acid (LA), Omega-3 fatty acids (FAw3), otPUFA, VLDL-D, XL-HDL-C, XL-HDL-CE, XL-HDL-FC, XL-HDL-PL, XL-HDL-TG, Serum CH2/FA, Serum DB/FA, Serum FAw3/FAw9S, Serum PUFA, Serum LA/FAw67, Serum LA/PUFA, Serum FAw3, Serum CH2/…
81	rs7394579	11	61581450	FADS1, FADS2	Long T	28263315	-	1-(1-enyl-palmitoyl)-2-arachidonoyl-GPC (P-16:0/20:4), 1-(1-enyl-palmitoyl)-2-arachidonoyl-GPE (P-16:0/20:4), 1-(1-enyl-stearoyl)-2-arachidonoyl-GPC (P-18:0/20:4), 1-(1-enyl-stearoyl)-2-arachidonoyl-GPE (P-18:0/20:4), 1,2-dilinoleoyl-GPC (18:2/18:2), 1-arachidonoyl-GPC (20:4n6), 1-dihomo-linolenoyl-GPC (20:3n3 or 6), 1-dihomo-linoleoyl-GPC (20:2), 1-docosapentaenoyl-GPC (22:5n3), 1-eicosapentaeno…
81	rs7394579	11	61581450	FADS1, FADS2	Lotta L	33414548	-	PC ae C38:3
81	rs7394579	11	61581450	FADS1, FADS2	SNIPA	25431330	-	58 entries (SNIPA)
81	rs7394579	11	61581450	FADS1, FADS2	Tabassum R	31551469	-	CE(20:4;0), CE(20:5;0), PC(16:0;0-20:4;0), PC(16:0;0-20:5;0), PC(16:0;0-22:4;0), PC(16:0;0-22:5;0), PC(16:1;0-18:2;0), PC(17:0;0-20:4;0), PC(18:0;0-20:4;0), PC(18:0;0-20:5;0), PC(18:0;0-22:5;0), PC(18:1;0-18:2;0), PC(18:1;0-20:4;0), PCO(16:0;0-20:4;0), PCO(18:0;0-20:4;0), PCO(18:1;0-20:4;0), PI(18:0;0-20:3;0), PI(18:0;0-20:4;0), PE(18:0;0-18:2;0), LPE(18:2;0), LPE(20:4;0), LPC(20:4;0)
81	rs7394579	11	61581450	FADS1, FADS2	Tukiainen T	22156771	-	CH2-DB, CH2-FA, DB-FA, DHA/PUFA, FAw3, FAw3/FAw67, FAw3/FAw9S, FAw3-FA, LA/FAw67, LA/PUFA, PUFA, XL-HDL-TG
82	rs61897792	11	61586886	FADS1, FADS2	Kalsbeek A	29652918	AA_DGLA	-
82	rs61897792	11	61586886	FADS1, FADS2	Kettunen J	27005778	Bis/FA, CH2/DB, CH2/FA, DB/FA, LA/PUFA, otPUFA, Serum LA/PUFA, Serum PUFA, Ratio of bisLallylic bonds to total fatty acids in lipids, CH2 groups to double bonds ratio, CH2 groups in fatty acids, Double bonds in fatty acids, PUFA	-
82	rs61897792	11	61586886	FADS1, FADS2	Long T	28263315	1-arachidonoyl-GPC (20:4n6), 1-stearoyl-2-arachidonoyl-GPC (18:0/20:4), 1-adrenoyl-GPC, 1-arachidonoyl-GPC, 1-palmitoyl-2-arachidonoyl-GPC, 1-stearoyl-2-arachidonoyl-GPC, Phosphatidylcholine, 1-adrenoyl-GPC (22:4), 1-palmitoyl-2-arachidonoyl-GPC (16:0/20:4), Phosphatidylcholine (16:0/22:5n3, 18:1/20:4)	-
82	rs61897792	11	61586886	FADS1, FADS2	SNIPA	25431330	6 entries (SNIPA)	-
82	rs61897792	11	61586886	FADS1, FADS2	Tukiainen T	22156771	Bis-DB, Bis-FA, CH2-DB, LA/PUFA, PUFA	-
83	rs174564	11	61588305	FADS1, FADS2	Chai JF	31628463	C20:4, Cer d18:1/24:1, Cer d18:2/26:0, SM d18:2/22:0, SM d18:2/24:0	-
83	rs174564	11	61588305	FADS1, FADS2	Davis J	29084231	XL-HDL-P	-
83	rs174564	11	61588305	FADS1, FADS2	Feofanova E	29610217	13-HODE + 9-HODE, 1-arachidonoylglycerophosphocholine (20:4n6), 1-arachidonoylglycerophosphoinositol, 1-linoleoylglycerophosphoethanolamine, 5-HETE, adrenate (22:4n6), arachidonate (20:4n6), docosapentaenoate (n3 DPA, 22:5n3), stearidonate (18:4n3)	-
83	rs174564	11	61588305	FADS1, FADS2	Harshfield E	10.1101/2020.10.16.20213520	FA(20:4)-H-, FA(22:5)-H-, FA(22:4)-H-, LPC(20:4), DG-H20(36:3), DG-H20(36:2), CE(16:0), CE(18:3), CE(20:5), CE(20:4), PE(34:2)-H-, PE(34:2), PC(32:2)-H- or PE(35:2)-H-, PC(32:0) or PE(35:0), PC(33:3)-H- or PE(36:3)-H-, PC(33:3) or PE(36:3), PC(33:2)-H- or PE(36:2)-H-, PC(33:2) or PE(36:2), PA(39:1), PA(35:0)+AcO-, PC-P(35:5), PE(37:4)-H- or PC(34:4)-H-, PC-O(35:5) or PC-P(35:4), PC(34:2)-H-, PC(3…	-
83	rs174564	11	61588305	FADS1, FADS2	Kalsbeek A	29652918	AA_DGLA, a-linolenic acid, DGLA, DGLA_LA, Docosatetranoic Acid (DTA), Eicosadienoic Acid (EDA), Gamma-linolenic Acid (GLA), Linoleic Acid (LA), OA_SA, Oleic Acid (OA), POA_PA_GLA_LA	-
83	rs174564	11	61588305	FADS1, FADS2	Kettunen J	27005778	ApoA1, CH2/FA, DB/FA, docosahexaenoic acid (DHA), HDL-C, HDL-D, LDL-D, L-HDL-C, L-HDL-CE, L-HDL-FC, L-HDL-L, L-HDL-PL, Linoleic Acid (LA), Omega-3 fatty acids (FAw3), otPUFA, VLDL-D, XL-HDL-C, XL-HDL-CE, XL-HDL-FC, XL-HDL-P, XL-HDL-PL, XL-HDL-TG, CH2 groups in fatty acids, Double bonds in fatty acids, 22:6 docosahexaenoic acid (DHA), Esterified cholesterol, OmegaL3 fatty acids, Total cholesterol …	-
83	rs174564	11	61588305	FADS1, FADS2	Long T	28263315	1-(1-enyl-palmitoyl)-2-arachidonoyl-GPC (P-16:0/20:4), 1-(1-enyl-palmitoyl)-2-linoleoyl-GPE (P-16:0/18:2), 1-(1-enyl-stearoyl)-2-arachidonoyl-GPC (P-18:0/20:4), 1-(1-enyl-stearoyl)-2-arachidonoyl-GPE (P-18:0/20:4), 1,2-dilinoleoyl-GPC (18:2/18:2), 1-arachidonoyl-GPC (20:4n6), 1-arachidonoyl-GPE (20:4n6), 1-arachidonoyl-GPI (20:4), 1-dihomo-linolenoyl-GPC (20:3n3 or 6), 1-dihomo-linolenoyl-GPE (20…	-
83	rs174564	11	61588305	FADS1, FADS2	Lotta L	33414548	PC ae C42:3, PC ae C42:2, lysoPC a C26:1	-
83	rs174564	11	61588305	FADS1, FADS2	SNIPA	25431330	68 entries (SNIPA)	-
83	rs174564	11	61588305	FADS1, FADS2	Tabassum R	31551469	CE(20:4;0), CE(20:5;0), TAG(56:5;0), TAG(56:6;0), PC(16:0;0-18:2;0), PC(16:0;0-20:4;0), PC(16:0;0-20:5;0), PC(16:0;0-22:4;0), PC(16:0;0-22:5;0), PC(16:1;0-18:2;0), PC(17:0;0-20:4;0), PC(18:0;0-20:2;0), PC(18:0;0-20:4;0), PC(18:0;0-20:5;0), PC(18:0;0-22:5;0), PC(18:1;0-18:2;0), PC(18:1;0-20:4;0), PCO(16:0;0-20:4;0), PCO(18:0;0-20:4;0), PCO(18:1;0-18:2;0), PCO(18:1;0-20:4;0), PI(18:0;0-18:2;0), PI(…	-
84	rs174569	11	61594164	FADS1, FADS2	Harshfield E	10.1101/2020.10.16.20213520	FA(20:4)-H-, CE(20:4), PC(35:4)-H- or PE(38:4)-H-, PC-O(36:5), PA(41:4), PC(35:4) or PE(38:4), PC-O(36:3) or PC-P(36:2), PC(36:4)-H- or PE(39:4)-H-, PC(36:4), PA(42:3), PE(39:3), PC(37:4)-H- or PE(40:4)-H-, PE(41:4), SM(44:9)-H-, PE(43:5), PC(36:4)+AcO- or PE(39:4)+AcO-, PC(38:5)+AcO-, PC(38:4)+AcO- or PE(41:4)+AcO-, PC(40:5)+AcO- or PE(43:5)+AcO-, PC(36:4)/PC(34:2), PC(38:5)/PC(34:2), PE(34:2)/C…	-
84	rs174569	11	61594164	FADS1, FADS2	Kalsbeek A	29652918	AA, AA_DGLA, DGLA, DGLA_GLA	-
84	rs174569	11	61594164	FADS1, FADS2	Kettunen J	27005778	Ratio of bisLallylic bonds to total fatty acids in lipids, CH2 groups to double bonds ratio	-
84	rs174569	11	61594164	FADS1, FADS2	Long T	28263315	1-arachidonoyl-GPC, Phosphatidylcholine, 1-arachidonoyl-GPC (20:4n6), Phosphatidylcholine (16:0/22:5n3, 18:1/20:4)	-
84	rs174569	11	61594164	FADS1, FADS2	SNIPA	25431330	4 entries (SNIPA)	-
85	rs139957766	11	61607047	FADS2	Kalsbeek A	29652918	AA, AA_DGLA, DGLA	-
85	rs139957766	11	61607047	FADS2	Kettunen J	27005778	Bis/DB, Bis/FA, CH2/DB, CH2/FA, DB/FA, otPUFA, Ratio of bisLallylic bonds to double bonds in lipids, Ratio of bisLallylic bonds to total fatty acids in lipids, CH2 groups to double bonds ratio, CH2 groups in fatty acids, Double bonds in fatty acids, 18:2 linoleic acid (LA), Other polyunsaturated fatty acids than 18:2	-
85	rs139957766	11	61607047	FADS2	Long T	28263315	1-arachidonoyl-GPC, 1-stearoyl-2-arachidonoyl-GPC, 1-arachidonoyl-GPC (20:4n6), 1-stearoyl-2-arachidonoyl-GPC (18:0/20:4)	-
85	rs139957766	11	61607047	FADS2	SNIPA	25431330	3 entries (SNIPA)	-
85	rs139957766	11	61607047	FADS2	Tabassum R	31551469	CE(20:4;0), PC(16:0;0-20:4;0), PC(18:0;0-20:4;0), PCO(16:0;0-20:4;0)	-
86	rs80349011	11	61607457	FADS2	Kalsbeek A	29652918	AA, AA_DGLA, DGLA, DGLA_GLA	-
86	rs80349011	11	61607457	FADS2	Long T	28263315	1-palmitoyl-2-arachidonoyl-GPC (16:0/20:4), 1-stearoyl-2-arachidonoyl-GPC (18:0/20:4), phosphatidylcholine (16:0/22:5n3, 18:1/20:4), 1--2-arachidonoyl-GPC, 1-linoleoyl-2-arachidonoyl-GPC, 1-palmitoyl-2-arachidonoyl-GPC, 1-stearoyl-2-arachidonoyl-GPC, X-23705, Phosphatidylcholine, 1-(1-enyl-stearoyl)-2-arachidonoyl-GPC (P-18:0/20:4), 1-linoleoyl-2-arachidonoyl-GPC (18:2/20:4n6), X - 23705, Phospha…	-
86	rs80349011	11	61607457	FADS2	SNIPA	25431330	7 entries (SNIPA)	-
87	rs117983270	11	61611710	FADS2	Harshfield E	10.1101/2020.10.16.20213520	LPE(22:4), LPC(20:4), CE(20:5), PE(38:3), PC(36:3) / PE(39:3) / PA(41:4), PC(37:4) / PE(40:4) / PA(42:5), PC(38:3) / PE(41:3) / PA(43:4), PC(36:4) / PS(40:3), PC(36:3) / PS(40:2), PC(38:4) / PS(42:3), PC(40:8) / PS(44:7)	-
87	rs117983270	11	61611710	FADS2	Kalsbeek A	29652918	DGLA, DGLA_LA	-
87	rs117983270	11	61611710	FADS2	Kettunen J	27005778	otPUFA, Ratio of bisLallylic bonds to double bonds in lipids, Other polyunsaturated fatty acids than 18:2	-
87	rs117983270	11	61611710	FADS2	Long T	28263315	1-stearoyl-2-arachidonoyl-GPC, 2-arachidonoyl-GPC, 1-stearoyl-2-arachidonoyl-GPC (18:0/20:4), 2-arachidonoyl-GPC (20:4)	-
87	rs117983270	11	61611710	FADS2	SNIPA	25431330	3 entries (SNIPA)	-
88	rs73487492	11	61621611	FADS2	Kettunen J	22286219	Bis/FA, LA/FAw67, LA/PUFA, otPUFA, CH2/DB, CH2/FA, DB/FA, Linoleic Acid (LA), Serum LA/FAw67, Serum Bis/FA, Serum PUFA, Serum LA/PUFA, Ratio of bisLallylic bonds to total fatty acids in lipids, CH2 groups to double bonds ratio, CH2 groups in fatty acids, Double bonds in fatty acids, OmegaL3 fatty acids, Total lipids in large HDL, Concentration of large HDL particles, 18:2 linoleic acid (LA), Othe…	-
88	rs73487492	11	61621611	FADS2	Long T	28263315	1-arachidonoyl-GPC (20:4n6), 1-stearoyl-2-arachidonoyl-GPC (18:0/20:4), 2-arachidonoyl-GPC (20:4), 1--2-arachidonoyl-GPC, 1-arachidonoyl-GPC, 1-arachidonoyl-GPE, 1-stearoyl-2-arachidonoyl-GPC, 2-arachidonoyl-GPC, Arachidonate, Phosphatidylcholine, 1-(1-enyl-palmitoyl)-2-arachidonoyl-GPC (P-16:0/20:4), 1-arachidonoyl-GPE (20:4n6), Arachidonate (20:4n6), Phosphatidylcholine (16:0/22:5n3, 18:1/20:4)	-
88	rs73487492	11	61621611	FADS2	SNIPA	25431330	8 entries (SNIPA)	-
88	rs73487492	11	61621611	FADS2	Tabassum R	31551469	CE(20:4;0), CE(20:5;0), PC(16:0;0-20:4;0), PC(16:1;0-18:2;0), PC(18:0;0-20:4;0), PC(18:0;0-20:5;0), PC(18:1;0-20:4;0), PCO(16:0;0-20:4;0), LPC(20:4;0)	-
89	rs562172	11	61626167	FADS2	Draisma H	26068415	-	Phosphatidylcholine diacyl C36:4, Phosphatidylcholine diacyl C38:4
89	rs562172	11	61626167	FADS2	Harshfield E	10.1101/2020.10.16.20213520	-	CE(20:5), PC(36:4) / PS(40:3), PC(38:4) / PS(42:3), PC(40:8) / PS(44:7)
89	rs562172	11	61626167	FADS2	Kalsbeek A	29652918	AA_DGLA, DGLA, DGLA_LA	-
89	rs562172	11	61626167	FADS2	Kettunen J	22286219	CH2 groups to double bonds ratio, Other polyunsaturated fatty acids than 18:2	LA/PUFA, Ratio of bisLallylic bonds to total fatty acids in lipids, Ratio of bisLallylic bonds to double bonds in lipids, Serum LA/PUFA, Double bonds in fatty acids
89	rs562172	11	61626167	FADS2	Long T	28263315	1-stearoyl-2-arachidonoyl-GPC, 1-stearoyl-2-arachidonoyl-GPC (18:0/20:4)	-
89	rs562172	11	61626167	FADS2	Shin S	24816252	-	arachidonate (20:4n6)_dihomo-linolenate (20:3n3 or n6), Arachidonate (20:4n6)
89	rs562172	11	61626167	FADS2	SNIPA	25431330	1-stearoyl-2-arachidonoyl-GPC (18:0/20:4)	7 entries (SNIPA)
89	rs562172	11	61626167	FADS2	Tukiainen T	22156771	-	LA/PUFA
90	rs17764288	11	61633736	FADS2	Kettunen J	22286219	LA/PUFA, Serum LA/PUFA	-
90	rs17764288	11	61633736	FADS2	Long T	28263315	1--2-arachidonoyl-GPC, 1-(1-enyl-palmitoyl)-2-arachidonoyl-GPC (P-16:0/20:4)	-
90	rs17764288	11	61633736	FADS2	SNIPA	25431330	3 entries (SNIPA)	-
90	rs17764288	11	61633736	FADS2	Tukiainen T	22156771	LA/PUFA	-
91	rs11539526	11	61633770	FADS2	Draisma H	26068415	-	lysoPC a (C20:4), PC aa (C36:4), PC.aa.C38.4, PC.aa.C38.5, PC.ae.C36.5, PC.ae.C38.4, PC.ae.C40.4, PC.ae.C38.5, Phosphatidylcholine diacyl C36:4, Phosphatidylcholine diacyl C36:5, Phosphatidylcholine diacyl C38:5, Phosphatidylcholine diacyl C42:1, Phosphatidylcholine diacyl C42:4, Phosphatidylcholine diacyl C42:6, Phosphatidylcholine acyl-alkyl C36:5, Phosphatidylcholine acyl-alkyl C38:4, Phosphat…
91	rs11539526	11	61633770	FADS2	Harshfield E	10.1101/2020.10.16.20213520	PC(36:4)+AcO- or PE(39:4)+AcO-, PC(36:4)/PC(34:2)	CE(20:4), PA(41:4), PC(35:4)-H- or PE(38:4)-H-, PC-O(36:5), SM(44:9)-H-, PC(36:4), PA(42:3), FA(20:4), LPE(22:4), LPC(20:4), CE(20:5), CE(20:3), PE(38:4), PC-O(36:5) / PS-O(40:4), PC(36:4) / PS(40:3), PC(38:4) / PS(42:3), PC(36:4)/LPC(16:0), PC(34:3)/PE(41:4)
91	rs11539526	11	61633770	FADS2	Kettunen J	22286219	Bis/DB, Bis/FA, CH2/DB, CH2/FA, DB/FA, LA/PUFA, otPUFA, Serum PUFA, Serum CH2/DB, Serum LA/PUFA, Serum Bis/FA, Serum Bis/DB, Ratio of bisLallylic bonds to double bonds in lipids, Ratio of bisLallylic bonds to total fatty acids in lipids, CH2 groups to double bonds ratio, CH2 groups in fatty acids, Double bonds in fatty acids, 22:6 docosahexaenoic acid (DHA), OmegaL3 fatty acids, HDL diameter, Fre…	LA/FAw67, HDL-D, Omega-3 fatty acids (FAw3), XL-HDL-L, XL-HDL-P, Serum LA/FAw67, VLDL diameter, Phospholipids in very large HDL, Total cholesterol in large HDL, Cholesterol esters in large HDL, Phospholipids in large HDL, Total cholesterol in very large HDL, Cholesterol esters in very large HDL, Free cholesterol in very large HDL, Total lipids in large HDL, Concentration of large HDL particles, S…
91	rs11539526	11	61633770	FADS2	Long T	28263315	1-dihomo-linoleoyl-GPC (20:2), 1-stearoyl-2-arachidonoyl-GPC (18:0/20:4), 1-dihomo-linoleoyl-GPC, 1-linoleoyl-GPC, 1-stearoyl-2-arachidonoyl-GPC, 1-linoleoyl-GPC (18:2)	1-linoleoyl-GPE, 1-linoleoyl-GPE (18:2), 1-palmitoyl-2-arachidonoyl-GPC, 1-palmitoyl-2-arachidonoyl-GPC (16:0/20:4)
91	rs11539526	11	61633770	FADS2	Shin S	24816252	-	1-arachidonoylglycerophosphocholine, arachidonate (20:4n6)_dihomo-linolenate (20:3n3 or n6), arachidonate (20:4n6), Arachidonate (20:4n6), 1-arachidonoylglycerophosphocholine*
91	rs11539526	11	61633770	FADS2	SNIPA	25431330	6 entries (SNIPA)	4 entries (SNIPA), 30 entries (SNIPA), 34 entries (SNIPA), 1-dihomo-linoleoyl-GPC (20:2), 33 entries (SNIPA), 3 entries (SNIPA), 29 entries (SNIPA), 5 entries (SNIPA), 1-stearoyl-2-arachidonoyl-GPC (18:0/20:4)
91	rs11539526	11	61633770	FADS2	Tabassum R	31551469	CE(20:4;0), PC(16:0;0-20:4;0), PC(18:0;0-20:4;0)	PC(18:1;0-20:4;0), LPC(20:4;0)
91	rs11539526	11	61633770	FADS2	Tukiainen T	22156771	Bis-DB, Bis-FA, CH2-DB, DB-FA, LA/PUFA, PUFA	LA/FAw67, L-HDL-FC, L-HDL-L, L-HDL-P, L-HDL-PL
92	rs7118175	11	61639358	FADS3	Harshfield E	10.1101/2020.10.16.20213520	PC(36:4)/PC(34:2)	-
92	rs7118175	11	61639358	FADS3	Kalsbeek A	29652918	AA_DGLA, DGLA	-
92	rs7118175	11	61639358	FADS3	Kettunen J	27005778	Bis/DB, Bis/FA, CH2/DB, CH2/FA, DB/FA, LA/PUFA, otPUFA, Serum Bis/DB, Serum LA/PUFA, Serum PUFA, Serum CH2/DB, Serum Bis/FA, Serum DB/FA, Ratio of bisLallylic bonds to double bonds in lipids, Ratio of bisLallylic bonds to total fatty acids in lipids, CH2 groups in fatty acids, 18:2 linoleic acid (LA), Other polyunsaturated fatty acids than 18:2, PUFA	-
92	rs7118175	11	61639358	FADS3	Long T	28263315	1-dihomo-linoleoyl-GPC, 1-palmitoyl-2-arachidonoyl-GPC, 1-dihomo-linoleoyl-GPC (20:2), 1-palmitoyl-2-arachidonoyl-GPC (16:0/20:4)	-
92	rs7118175	11	61639358	FADS3	SNIPA	25431330	4 entries (SNIPA)	-
92	rs7118175	11	61639358	FADS3	Tabassum R	31551469	CE(20:4;0), PC(18:0;0-20:4;0)	-
92	rs7118175	11	61639358	FADS3	Tukiainen T	22156771	Bis-DB, Bis-FA, CH2-DB, DB-FA, FAw3/FAw9S, LA/PUFA, PUFA	-
93	rs7115739	11	61641717	FADS3	Kettunen J	27005778	otPUFA, CH2 groups in fatty acids, Other polyunsaturated fatty acids than 18:2	-
94	rs174467	11	61662661	RAB3IL1	Kalsbeek A	29652918	AA_DGLA	-
94	rs174467	11	61662661	RAB3IL1	Kettunen J	22286219	Bis/DB, Bis/FA, CH2/DB, CH2/FA, DB/FA, LA/FAw67, LA/PUFA, otPUFA, Serum LA/FAw67, Serum PUFA, Serum LA/PUFA, Serum Bis/DB, Serum Bis/FA, Ratio of bisLallylic bonds to total fatty acids in lipids, CH2 groups to double bonds ratio, CH2 groups in fatty acids, Double bonds in fatty acids, OmegaL3 fatty acids, Other polyunsaturated fatty acids than 18:2, PUFA	-
94	rs174467	11	61662661	RAB3IL1	Long T	28263315	1-stearoyl-2-arachidonoyl-GPC, 1-stearoyl-2-arachidonoyl-GPC (18:0/20:4)	-
94	rs174467	11	61662661	RAB3IL1	SNIPA	25431330	1-stearoyl-2-arachidonoyl-GPC (18:0/20:4)	-
94	rs174467	11	61662661	RAB3IL1	Tabassum R	31551469	CE(20:4;0), PC(18:0;0-20:4;0)	-
94	rs174467	11	61662661	RAB3IL1	Tukiainen T	22156771	Bis-DB, Bis-FA, LA/FAw67, LA/PUFA, PUFA	-
95	rs174480	11	61685790	RAB3IL1	Kalsbeek A	29652918	AA_DGLA, DGLA	-
96	rs2524292	11	61695146	RAB3IL1	Draisma H	26068415	-	lysoPC a (C20:4), PC aa (C36:4), PC.ae.C36.5, PC.aa.C38.4, lysoPhosphatidylcholine acyl C20:4, Phosphatidylcholine diacyl C36:4, Phosphatidylcholine diacyl C36:5, Phosphatidylcholine diacyl C38:4, Phosphatidylcholine acyl-alkyl C36:5, Phosphatidylcholine acyl-alkyl C38:5
96	rs2524292	11	61695146	RAB3IL1	Harshfield E	10.1101/2020.10.16.20213520	-	LPE(22:4), LPC(20:4), DG(38:3), CE(20:5), PC(37:4) / PE(40:4) / PA(42:5), PC(38:5) / PE(41:5) / PA(43:6), PC(36:4) / PS(40:3), PC(36:3) / PS(40:2), PI(36:3), PC(38:4) / PS(42:3), PC(40:8) / PS(44:7)
96	rs2524292	11	61695146	RAB3IL1	Kalsbeek A	29652918	AA_DGLA, DGLA	-
96	rs2524292	11	61695146	RAB3IL1	Kettunen J	22286219	Bis/DB, Bis/FA, LA/FAw67, LA/PUFA, otPUFA, Serum Bis/FA, Serum Bis/DB, Serum PUFA, Serum LA/FAw67, Serum LA/PUFA, Ratio of bisLallylic bonds to double bonds in lipids, PUFA	Other polyunsaturated fatty acids than 18:2, Ratio of bisLallylic bonds to total fatty acids in lipids
96	rs2524292	11	61695146	RAB3IL1	Long T	28263315	1-arachidonoyl-GPC, 1-arachidonoyl-GPC (20:4n6)	1-stearoyl-2-arachidonoyl-GPC, 1-stearoyl-2-arachidonoyl-GPC (18:0/20:4)
96	rs2524292	11	61695146	RAB3IL1	Shin S	24816252	-	arachidonate (20:4n6)_dihomo-linolenate (20:3n3 or n6)
96	rs2524292	11	61695146	RAB3IL1	SNIPA	25431330	1-stearoyl-2-arachidonoyl-GPC (18:0/20:4), 1-arachidonoyl-GPC (20:4n6)	11 entries (SNIPA), 12 entries (SNIPA), 7 entries (SNIPA), 5 entries (SNIPA)
96	rs2524292	11	61695146	RAB3IL1	Tabassum R	31551469	CE(20:4;0), LPC(20:4;0)	-
96	rs2524292	11	61695146	RAB3IL1	Tukiainen T	22156771	Bis-DB, Bis-FA, CH2-DB, LA/FAw67, LA/PUFA, PUFA	-
97	rs2727261	11	61712131	BEST1	Draisma H	26068415	Phosphatidylcholine diacyl C38:4	-
97	rs2727261	11	61712131	BEST1	Harshfield E	10.1101/2020.10.16.20213520	FA(20:4), LPE(22:4), LPC(20:4), PC(38:5) / PE(41:5) / PA(43:6), PC(36:4) / PS(40:3), PC(36:3) / PS(40:2), PC(38:4) / PS(42:3), PC(40:8) / PS(44:7)	-
97	rs2727261	11	61712131	BEST1	Kalsbeek A	29652918	AA_DGLA	DGLA
97	rs2727261	11	61712131	BEST1	Kettunen J	27005778	Bis/DB, Bis/FA, CH2/DB, CH2/FA, DB/FA, LA/FAw67, LA/PUFA, otPUFA, Serum LA/PUFA, Serum LA/FAw67, Serum CH2/DB, Serum PUFA, Ratio of bisLallylic bonds to double bonds in lipids, Ratio of bisLallylic bonds to total fatty acids in lipids, CH2 groups to double bonds ratio, Double bonds in fatty acids, Other polyunsaturated fatty acids than 18:2, PUFA	-
97	rs2727261	11	61712131	BEST1	Shin S	24816252	arachidonate (20:4n6)_dihomo-linolenate (20:3n3 or n6), Arachidonate (20:4n6)	-
97	rs2727261	11	61712131	BEST1	SNIPA	25431330	5 entries (SNIPA)	-
97	rs2727261	11	61712131	BEST1	Tabassum R	31551469	CE(20:4;0), PC(18:0;0-20:4;0), PC(18:1;0-20:4;0)	-
97	rs2727261	11	61712131	BEST1	Tukiainen T	22156771	Bis-FA, CH2-DB, LA/FAw67, LA/PUFA, PUFA	-
98	rs2727260	11	61712242	BEST1	Kalsbeek A	29652918	AA_DGLA, DGLA	-
98	rs2727260	11	61712242	BEST1	Kettunen J	27005778	Bis/DB, Bis/FA, CH2/DB, CH2/FA, otPUFA, Ratio of bisLallylic bonds to double bonds in lipids, Ratio of bisLallylic bonds to total fatty acids in lipids, CH2 groups to double bonds ratio, CH2 groups in fatty acids, Other polyunsaturated fatty acids than 18:2	-
98	rs2727260	11	61712242	BEST1	Tabassum R	31551469	CE(20:4;0), PC(18:0;0-20:4;0), PC(18:1;0-20:4;0)	-
99	rs1735379	11	61726396	BEST1	Draisma H	26068415	-	Phosphatidylcholine diacyl C38:4, Phosphatidylcholine acyl-alkyl C38:4, lysoPhosphatidylcholine acyl C20:4
99	rs1735379	11	61726396	BEST1	Kettunen J	27005778	-	Bis/DB, Bis/FA, LA/PUFA, otPUFA, CH2/DB, Ratio of bisLallylic bonds to double bonds in lipids, Ratio of bisLallylic bonds to total fatty acids in lipids, CH2 groups to double bonds ratio, Other polyunsaturated fatty acids than 18:2, Serum LA/PUFA, Double bonds in fatty acids, Serum PUFA, PUFA
99	rs1735379	11	61726396	BEST1	Shin S	24816252	-	Arachidonate (20:4n6)
99	rs1735379	11	61726396	BEST1	SNIPA	25431330	-	6 entries (SNIPA), 3 entries (SNIPA), 4 entries (SNIPA), 5 entries (SNIPA), 7 entries (SNIPA)
99	rs1735379	11	61726396	BEST1	Tabassum R	31551469	-	CE(20:4;0)
99	rs1735379	11	61726396	BEST1	Tukiainen T	22156771	-	LA/PUFA, PUFA, LA/FAw67
100	rs1800009	11	61730234	BEST1, FTH1	Harshfield E	10.1101/2020.10.16.20213520	FA(20:4), LPE(22:4), LPC(20:4), DG(38:3), PE(38:3), PC(35:3) / PE(38:3) / PA(40:4), PC(36:3) / PE(39:3) / PA(41:4), PC(36:4) / PS(40:3), PC(36:3) / PS(40:2), PI(36:3), PC(38:8) / PS(42:7), PC(38:4) / PS(42:3), PC(40:8) / PS(44:7)	-
100	rs1800009	11	61730234	BEST1, FTH1	Kalsbeek A	29652918	D5D_C20, ELONG5_N6, AA, AA_DGLA, DGLA, DGLA_LA	-
100	rs1800009	11	61730234	BEST1, FTH1	Long T	28263315	-	1-stearoyl-2-linoleoyl-GPE, 1-stearoyl-2-linoleoyl-GPE (18:0/18:2)
100	rs1800009	11	61730234	BEST1, FTH1	Shin S	24816252	arachidonate (20:4n6)_dihomo-linolenate (20:3n3 or n6), Arachidonate (20:4n6)	-
100	rs1800009	11	61730234	BEST1, FTH1	SNIPA	25431330	3 entries (SNIPA)	4 entries (SNIPA), 1-stearoyl-2-linoleoyl-GPE (18:0/18:2), arachidonate (20:4n6)
101	rs17185413	11	61730553	BEST1, FTH1	Harshfield E	10.1101/2020.10.16.20213520	LPC(20:4), PE(38:3), PC(35:3) / PE(38:3) / PA(40:4), PC(36:3) / PE(39:3) / PA(41:4), PC(36:4) / PS(40:3), PC(36:3) / PS(40:2), PC(38:4) / PS(42:3), PC(40:8) / PS(44:7)	-
101	rs17185413	11	61730553	BEST1, FTH1	Kalsbeek A	29652918	AA_DGLA, DGLA_LA	DGLA, D5D_C20, ELONG5_N6
102	rs259874	11	61811441	FTH1	Kettunen J	27005778	otPUFA, Ratio of bisLallylic bonds to double bonds in lipids, Other polyunsaturated fatty acids than 18:2	-
102	rs259874	11	61811441	FTH1	Tukiainen T	22156771	PUFA	-
103	rs387137	11	61830169	INCENP	Inouye M	22916037	Serum metabolite network profiles	-
103	rs387137	11	61830169	INCENP	Kettunen J	27005778	Bis/DB, Bis/FA, CH2/DB, CH2/FA, DB/FA, LA/PUFA, otPUFA, Serum LA/PUFA, Serum PUFA, Ratio of bisLallylic bonds to double bonds in lipids, Ratio of bisLallylic bonds to total fatty acids in lipids, CH2 groups to double bonds ratio, Double bonds in fatty acids, Other polyunsaturated fatty acids than 18:2, PUFA	-
103	rs387137	11	61830169	INCENP	SNIPA	25431330	PC ae C40:4	-
103	rs387137	11	61830169	INCENP	Tabassum R	31551469	PC(18:0;0-20:4;0)	-
103	rs387137	11	61830169	INCENP	Tukiainen T	22156771	LA/FAw67, LA/PUFA, PUFA	-
104	rs559355	11	75451281	MOGAT2	Draisma H	26068415	-	Phosphatidylcholine acyl-alkyl C40:1, Ornithine
104	rs559355	11	75451281	MOGAT2	Kettunen J	27005778	22:6 docosahexaenoic acid (DHA)	Other polyunsaturated fatty acids than 18:2
104	rs559355	11	75451281	MOGAT2	Long T	28263315	-	X-21411, X - 21411
104	rs559355	11	75451281	MOGAT2	SNIPA	25431330	-	6 entries (SNIPA), 7 entries (SNIPA), 4 entries (SNIPA), X-21411, PC ae C40:1
105	rs1268353	11	116639692	BUD13	Harshfield E	10.1101/2020.10.16.20213520	cholesterol-loss of OH, DG-H20(36:3), DG-H20(36:2), CE(16:1), CE(16:0), CE(17:1), CE(18:3), CE(18:2), CE(18:1), CE(18:0), SM(32:1), CE(20:3), SM(34:1), PC-O(31:1), SM(34:0), SM(36:1), PC-O(33:1), SM(36:0), SM(38:1), PC-O(35:1) or PC-P(35:0), SM(38:0), SM(40:2), PC-P(37:1), SM(40:1), PC-O(37:1), SM(40:0), SM(41:2), PC-P(38:1), SM(42:3), PC-O(39:3) or PC-P(39:2), SM(42:2), PC-P(39:1), TG(52:3), TG(…	-
105	rs1268353	11	116639692	BUD13	Kettunen J	27005778	ApoB, IDL-TG, Linoleic Acid (LA), L-VLDL-CE, L-VLDL-L, L-VLDL-P, L-VLDL-PL, L-VLDL-TG, M-VLDL-CE, M-VLDL-FC, M-VLDL-L, M-VLDL-PL, M-VLDL-TG, Serum total triglycerides (Serum-TG), S-HDL-TG, S-VLDL-C, S-VLDL-FC, S-VLDL-PL, S-VLDL-TG, VLDL-D, XL-HDL-TG, XL-VLDL-L, XL-VLDL-PL, XL-VLDL-TG, XS-VLDL-L, XS-VLDL-P, XS-VLDL-TG, XXL-VLDL-TG, OmegaL6 fatty acids, Triglycerides in IDL, Total cholesterol in la…	-
106	rs964184	11	116648917	ZPR1	Davis J	29084231	S-VLDL-TG	-
106	rs964184	11	116648917	ZPR1	Demirkan A	22359512	%PC O 32:0, PC/SPM, %PC O 34:1, %PC O 32:0, % poly-unsaturated PCs, Triglycerides	-
106	rs964184	11	116648917	ZPR1	Draisma H	26068415	PC aa (C34:2), PC aa (C36:2), PC.ae.C36.2, Phosphatidylcholine diacyl C34:2, Phosphatidylcholine diacyl C36:2, Phosphatidylcholine diacyl C36:3, Phosphatidylcholine diacyl C38:6, Phosphatidylcholine acyl-alkyl C38:2, Phosphatidylcholine acyl-alkyl C42:0, PC aa C36:3, PC aa C34:2, PC aa C36:2	-
106	rs964184	11	116648917	ZPR1	Harshfield E	10.1101/2020.10.16.20213520	cholesterol-loss of OH, DG-H20(32:2), DG-H20(34:3), DG-H20(34:2), DG-H20(34:1), DG-H20(34:0), DG-H20(36:4), DG-H20(36:3), DG-H20(36:2), DG-H20(36:1), DG(34:2), DG(36:4), DG(36:3), DG(36:2), CE(16:1), CE(16:0), CE(17:1), SM(31:1)-H-, CE(18:3), CE(18:2), CE(18:1), CE(18:0), SM(32:1), SM(33:1)-H-, CE(20:5), SM(33:0)-H-, CE(20:4), CE(20:3), SM(34:2), PC-P(31:1), SM(34:1), PC-O(31:1), SM(34:0), DG-H20…	-
106	rs964184	11	116648917	ZPR1	Illig T	20037589	PC aa C36:2 / SM C16:0, PC aa C36:3 / SM C16:0, SM (OH) C22:1 / PC ae C36:2, PC aa C34:2 / SM C24:0, SM C16:0 / PC aa C36:2, PC aa C38:5 / PC aa C38:1, SM C16:0 / PC aa C34:2, SM (OH) C22:2 / PC ae C36:2, PC ae C38:2 / PC ae C36:2, PC ae C36:2 / SM C24:0, PC aa C36:3 / SM C24:1, PC aa C38:1 / PC aa C36:3, PC ae C36:2 / SM C16:0, PC aa C36:3 / PC aa C38:1, PC aa C36:2 / PC aa C38:1, PC aa C34:2 / …	-
106	rs964184	11	116648917	ZPR1	Kettunen J	27005778	ApoB, FAw6, FAw79S, IDL-L, IDL-P, IDL-PL, L-HDL-CE, L-HDL-FC, L-HDL-L, L-HDL-P, L-HDL-PL, Linoleic Acid (LA), L-LDL-C, L-LDL-CE, L-LDL-PL, L-VLDL-C, L-VLDL-CE, L-VLDL-FC, L-VLDL-L, M-HDL-CE, M-LDL-C, M-LDL-CE, M-LDL-L, M-LDL-P, M-LDL-PL, M-VLDL-CE, M-VLDL-L, M-VLDL-P, M-VLDL-PL, M-VLDL-TG, Serum-C, S-HDL-TG, S-LDL-L, S-LDL-P, S-VLDL-C, S-VLDL-FC, S-VLDL-L, S-VLDL-P, S-VLDL-PL, TotPG, VLDL-D, XL-H…	-
106	rs964184	11	116648917	ZPR1	Long T	28263315	oleoyl-linoleoyl-glycerol (18:1/18:2) [2], palmitoyl-linoleoyl-glycerol (16:0/18:2) [1], palmitoyl-linoleoyl-glycerol (16:0/18:2) [2], 1-oleoylglycerol, 1-stearoyl-2-arachidonoyl-GPI, 1-stearoyl-2-linoleoyl-GPI, X-24125, Oleoyl-linoleoyl-glycerol-2, Palmitoyl-linoleoyl-glycerol-1, Palmitoyl-linoleoyl-glycerol-2, 1-oleoylglycerol (18:1), 1-stearoyl-2-arachidonoyl-GPI (18:0/20:4), 1-stearoyl-2-lino…	-
106	rs964184	11	116648917	ZPR1	Lotta L	33414548	PC aa C34:2, Valine, PC aa C36:2, PC ae C38:2, PC aa C38:6, PC ae C36:2, PC aa C36:3, PC aa C36:4, Alanine, PC aa C40:6, lysoPC a C16:0, Leucine, PC aa C38:4, lysoPC a C18:0, PC ae C42:3, PC aa C38:5, PC ae C42:2	-
106	rs964184	11	116648917	ZPR1	Rhee E	23823483	DAG 36_2, TAG 52_4, TAG 54_2, TAG 54_3, TAG 54_5, TAG 56_10, TAG 56_3, CE 16:1, CE 20:3, CE 20:4, CE 20:5, DAG 36:2, TAG 52:2, TAG 52:3, TAG 52:4, TAG 54:2, TAG 54:3, TAG 54:4, TAG 54:6, TAG 54:7, TAG 54:8, TAG 56:10, TAG 56:3, TAG 56:9	-
106	rs964184	11	116648917	ZPR1	Shin S	24816252	1-linoleoylglycerol (1-monolinolein), 1-oleoylglycerol (1-monoolein)	-
106	rs964184	11	116648917	ZPR1	SNIPA	25431330	28 entries (SNIPA)	-
106	rs964184	11	116648917	ZPR1	Tabassum R	31551469	TAG(50:3;0), TAG(51:3;0), TAG(52:3;0), TAG(52:4;0), TAG(54:3;0), TAG(56:4;0), Total_ TAG, TG, Total_TAG	-
106	rs964184	11	116648917	ZPR1	Teslovich T	29481666	Ala/Ile, His/Ile, Ile/Leu, Ile/Phe, Ile/Tyr, Ile/Val, isoleucine (Ile), Leu/Val	-
106	rs964184	11	116648917	ZPR1	Tukiainen T	22156771	Ala/Ile, ApoB/ApoA1, CH2 groups of mobile lipids (MobCH2), CH3 groups of mobile lipids (MobCH3), Double bond protons of mobile lipids (MobCH), FAw67, FAw9S, HDL3-C, Ile/Serum-TG, Ile/Val, Lac/Ala, Lac/Cit, Lac/Glc, Lac/Pyr, Lactate, Leu/Serum-TG, L-VLDL-C, L-VLDL-CE, L-VLDL-P, L-VLDL-PL, M-VLDL-C, M-VLDL-CE, M-VLDL-FC, M-VLDL-TG, Serum total triglycerides (Serum-TG), S-VLDL-FC, S-VLDL-L, S-VLDL-P…	-
107	rs4937460	11	129657981	TMEM45B	SNIPA	25431330	Octadecenoylcarnitine	-
108	rs56157656	12	7087711	EMG1, LPCAT3	Kalsbeek A	29652918	Linoleic Acid (LA), OA_SA, Oleic Acid (OA)	D9D_C18
109	rs974040	12	20904904	SLCO1C1	Shin S	24816252	-	X-12850
109	rs974040	12	20904904	SLCO1C1	SNIPA	25431330	-	X-12850
110	rs10841642	12	20944674	SLCO1B3	Kettunen J	27005778	-	Tyrosine
110	rs10841642	12	20944674	SLCO1B3	Shin S	24816252	X-12850	X-11491, X-11529, X-11538
110	rs10841642	12	20944674	SLCO1B3	SNIPA	25431330	X-11491, X-12850	Octadecadienylcarnitine, 4 entries (SNIPA), X-11538, 5 entries (SNIPA), 3 entries (SNIPA)
111	rs11045856	12	21350689	SLCO1B1	Feofanova E	29610217	glycocholenate sulfate, octadecanedioate, taurocholenate sulfate, tetradecanedioate	-
111	rs11045856	12	21350689	SLCO1B1	Long T	28263315	glycocholenate sulfate, hexadecanedioate, taurocholenate sulfate, X-11905, X-12063, X-16935, Glycocholenatesulfate, Hexadecanedioate, Octadecanedioate, Taurocholenatesulfate, X - 11905, X - 12063, X - 16935, Glycocholenate sulfate, Taurocholenate sulfate	octadecanedioate, tetradecanedioate, X-11491, X-11538
111	rs11045856	12	21350689	SLCO1B1	SNIPA	25431330	10 entries (SNIPA)	-
111	rs11045856	12	21350689	SLCO1B1	Teslovich T	29481666	His/Val, valine (Val)	-
112	rs55695203	12	21357753	SLCO1B1	Chai JF	31628463	-	C18:1-DC, C18-DC:C20-OH
112	rs55695203	12	21357753	SLCO1B1	Draisma H	26068415	-	lysoPhosphatidylcholine acyl C20:4
112	rs55695203	12	21357753	SLCO1B1	Feofanova E	29610217	glycocholenate sulfate, hexadecanedioate, taurocholenate sulfate, tetradecanedioate	-
112	rs55695203	12	21357753	SLCO1B1	Harshfield E	10.1101/2020.10.16.20213520	-	LPE(20:4), LPE(22:6)
112	rs55695203	12	21357753	SLCO1B1	Hong MG	23281178	-	Serum metabolite (mass spec peak: 145.1 m/z), Serum metabolite (mass spec peak: 144.1 m/z), Serum metabolite (mass spec peak: 664.3 m/z), Serum metabolite (mass spec peak: 188.1 m/z), Serum metabolite (mass spec peak: 132.1 m/z), Serum metabolite (mass spec peak: 189.1 m/z), Serum metabolite (mass spec peak: 653.3 m/z), Serum metabolite (mass spec peak: 146.1 m/z), Serum metabolite (mass spec pea…
112	rs55695203	12	21357753	SLCO1B1	Krumsiek J	23093944	-	X-11529, X-11538, X-13429, X-12063, X-14626, X-12456
112	rs55695203	12	21357753	SLCO1B1	Long T	28263315	1-arachidonoyl-GPE (20:4n6), glycocholenate sulfate, hexadecanedioate, octadecanedioate, taurocholenate sulfate, tetradecanedioate, X-11308, X-11491, X-12063, X-16935, 1-arachidonoyl-GPE, 4-androsten-3beta,17beta-dioldisulfate, X-21339, X-21735, Glycocholenatesulfate, Hexadecanedioate, Octadecanedioate, Pregnenolonesulfate, Taurocholenatesulfate, Tetradecanedioate, 4-androsten-3beta,17beta-diol d…	glycolithocholate sulfate, X-11538, X-11905, 4-androsten-3alpha,17alpha-diolmonosulfate, X-11299, X-11880, Glycolithocholatesulfate, 4-androsten-3alpha,17alpha-diol monosulfate (3), X - 11299, X - 11538, X - 11880, X - 11905, Glycolithocholate sulfate, X-11372, X - 11372
112	rs55695203	12	21357753	SLCO1B1	Rhee E	23823483	-	LPE 20_4, LPE 20:4
112	rs55695203	12	21357753	SLCO1B1	Shin S	24816252	-	1-arachidonoylglycerophosphoethanolamine, 1-arachidonoylglycerophosphoinositol, 4-androsten-3beta,17beta-diol disulfate 2*, hexadecanedioate, isoleucine_X-11529, octadecanedioate, tetradecanedioate, X-11469, X-11491, X-11529, X-11538, X-11905, X-12063, X-12456, X-12644, X-13429, X-14626, X-18601, X-14662, 5alpha-androstan-3beta,17beta-diol disulfate, X-02269, 1-arachidonoylglycerophosphoinositol*…
112	rs55695203	12	21357753	SLCO1B1	SNIPA	25431330	20 entries (SNIPA)	46 entries (SNIPA), 21 entries (SNIPA), 16 entries (SNIPA), 44 entries (SNIPA), 17 entries (SNIPA), 19 entries (SNIPA), 42 entries (SNIPA), 18 entries (SNIPA), 45 entries (SNIPA), 43 entries (SNIPA), 25 entries (SNIPA), 48 entries (SNIPA), 13 entries (SNIPA), 15 entries (SNIPA)
112	rs55695203	12	21357753	SLCO1B1	Suhre K	21886157	-	eicosenoate (20:1n9 or 11) /tetradecanedioate, Eicosenoate (20:1n9 or 11)/tetradecanedioate, Dodecanedioate/tetradecanedioate, Serum ratio of (eicosenoate (20:1n9 or 11))/(tetradecanedioate), Serum ratio of (hexadecanedioate)/(laurate (12:0)), Serum ratio of (nonadecanoate (19:0))/(octadecanedioate), Serum ratio of (dihomo-linoleate (20:2n6))/(hexadecanedioate), Serum ratio of (myristate (14:0))/…
112	rs55695203	12	21357753	SLCO1B1	Yet I	27073872	-	X- 11529, Hexadecanedioate, X- 11538
113	rs73067080	12	21388829	SLCO1B1	Feofanova E	29610217	glycocholenate sulfate, tetradecanedioate	hexadecanedioate
113	rs73067080	12	21388829	SLCO1B1	Long T	28263315	1-arachidonoyl-GPE (20:4n6), octadecanedioate, taurocholenate sulfate, tetradecanedioate, X-11538, X-12063, 1-arachidonoyl-GPE, X-11880, Octadecanedioate, Taurocholenatesulfate, Tetradecanedioate, X - 11538, X - 11880, X - 12063, Taurocholenate sulfate	glycocholenate sulfate, hexadecanedioate, X-11308, X-11491, X-11905, X-16935, 4-androsten-3alpha,17alpha-diolmonosulfate, 4-androsten-3beta,17beta-dioldisulfate, X-21339, X-21735, Glycocholenatesulfate, Hexadecanedioate, Pregnenolonesulfate, 4-androsten-3alpha,17alpha-diol monosulfate (3), 4-androsten-3beta,17beta-diol disulfate (2), X - 11308, X - 11491, X - 11905, X - 16935, X - 21339, X - 2173…
113	rs73067080	12	21388829	SLCO1B1	SNIPA	25431330	16 entries (SNIPA)	20 entries (SNIPA)
114	rs7979478	12	121420263	HNF1A	Chai JF	31628463	C4	-
114	rs7979478	12	121420263	HNF1A	Harshfield E	10.1101/2020.10.16.20213520	-	Cer(42:2), SM(36:2)
114	rs7979478	12	121420263	HNF1A	Kettunen J	27005778	Citrate	Tyrosine
114	rs7979478	12	121420263	HNF1A	Lotta L	33414548	Glutamate	Tyrosine
114	rs7979478	12	121420263	HNF1A	SNIPA	25431330	3 entries (SNIPA)	4 entries (SNIPA), butyrylcarnitine, SM C18:1
114	rs7979478	12	121420263	HNF1A	Suhre K	21886157	-	4-vinylphenol sulfate/indoleacetate
115	rs60425908	12	122706224	DIABLO	SNIPA	25431330	-	1-oleoylglycerol (1-monoolein), 1-linoleoylglycerol (1-monolinolein)
116	rs7989460	13	21515539	LATS2	SNIPA	25431330	-	X-11787, X-22379
117	rs73537762	13	77554442	CLN5	SNIPA	25431330	-	piperine
118	rs56065166	14	64060109	WDR89	Draisma H	26068415	-	Phosphatidylcholine diacyl C28:1
118	rs56065166	14	64060109	WDR89	Harshfield E	10.1101/2020.10.16.20213520	-	SM(32:1), DG(42:7)
118	rs56065166	14	64060109	WDR89	Shin S	24816252	-	X-08402, X-08402_cholesterol
118	rs56065166	14	64060109	WDR89	SNIPA	25431330	-	4 entries (SNIPA)
119	rs3742622	14	64165026	SGPP1	Harshfield E	10.1101/2020.10.16.20213520	SM(32:1)	DG(42:7), SM(39:1), TG(45:4)
119	rs3742622	14	64165026	SGPP1	Shin S	24816252	X-08402_cholesterol, X-08402	-
119	rs3742622	14	64165026	SGPP1	SNIPA	25431330	X-08402, PC aa C28:1	3 entries (SNIPA), X-10510
120	rs17101394	14	64232386	SGPP1	Chai JF	31628463	Cer d16:1/16:0, Cer d16:1/18:0, Cer d16:1/20:0, Cer d16:1/22:0, Cer d16:1/23:0, Cer d16:1/24:0, Cer d16:1/24:1, Hex2Cer d16:1/16:0, HexCer d16:1/16:0, HexCer d16:1/22:0, S1P d16:1, SM d16:1/16:0, SM d16:1/18:0, SM d16:1/20:0, SM d16:1/22:0, SM d16:1/24:1	SM d16:1/24:0
120	rs17101394	14	64232386	SGPP1	Demirkan A	22359512	SPM 14:0, % SPM 14:0, %SPM 22:1, %SPM 23:0,, SPM 14:0, SPM 15:0, SPM dih16:0 levels	-
120	rs17101394	14	64232386	SGPP1	Draisma H	26068415	PC aa (C28:1), SM (OH C14:1), Phosphatidylcholine diacyl C28:1	SM.OH.C16.1, lysoPhosphatidylcholine acyl C28:1, SM (OH) C14:1, PC aa C28:1
120	rs17101394	14	64232386	SGPP1	Harshfield E	10.1101/2020.10.16.20213520	SM(31:1)-H-, SM(32:1), SM(32:1)+AcO-, SM(32:1)/SM(39:1)	SM(39:1), Cer(40:1), DG(42:7), SM(33:1), PC-O(30:1) / PE-O(33:1), PC-O(31:0) / PE-O(34:0), PC-2O(32:0), DG(44:6), SM(36:0), PG-O(34:0), SM(37:1), SM(38:1), PC-O(35:1) / PE-O(38:1), SM(39:2), PC-O(36:1) / PE-O(39:1), TG(45:4), SM(40:3), SM(40:2), PC-O(37:2) / PE-O(40:2), TG(46:5), SM(36:1), PG-O(38:0), PG-O(40:0)
120	rs17101394	14	64232386	SGPP1	Hicks AA	19798445	-	SM dih 16:0, SM 15:0Mol%, SM dih 16:0Mol%, SM 24:1Mol%, SM 23:0Mol%, SM 15:0, SM 24:0Mol%, SM mol% 20:0, DihSM mol% 16:0, SM mol% 22:1, SM mol% 24:1, SM 20:0, SM mol% 24:0, SM mol% 23:0, SM mol% 14:0, SM mol% 15:0, SM22:1/SM24:1, SM23:0/SM23:1, SM14:0/SM16:0
120	rs17101394	14	64232386	SGPP1	Long T	28263315	palmitoyl dihydrosphingomyelin (d18:0/16:0), sphingomyelin (d18:1/15:0, d16:1/17:0), sphingomyelin (d18:1/20:0, d16:1/22:0), sphingomyelin (d18:1/21:0, d17:1/22:0, d16:1/23:0), Palmitoyldihydrosphingomyelin, Sphingomyelin, Palmitoyl dihydrosphingomyelin (d18:0/16:0), Sphingomyelin (d18:1/15:0, d16:1/17:0), Sphingomyelin (d18:1/20:0, d16:1/22:0), Sphingomyelin (d18:1/21:0, d17:1/22:0, d16:1/23:0)	sphingomyelin (d18:1/14:0, d16:1/16:0), Sphingomyelin (d18:1/14:0, d16:1/16:0)
120	rs17101394	14	64232386	SGPP1	Lotta L	33414548	-	PC aa C28:1, SM (OH) C14:1, SM C18:0, SM (OH) C16:1, SM (OH) C22:2
120	rs17101394	14	64232386	SGPP1	Shin S	24816252	X-08402_cholesterol, X-10510	X-08402
120	rs17101394	14	64232386	SGPP1	SNIPA	25431330	15 entries (SNIPA)	5 entries (SNIPA)
120	rs17101394	14	64232386	SGPP1	Tabassum R	31551469	SM(32:1;2), SM(34:0;2), SM(38:1;2)	-
120	rs17101394	14	64232386	SGPP1	Yet I	27073872	-	PC aa C28:1, 1-stearoylglycerol (1-monostearin), X- 10510
121	rs4591051	14	64251357	SGPP1	Harshfield E	10.1101/2020.10.16.20213520	-	SM(32:1)
121	rs4591051	14	64251357	SGPP1	Shin S	24816252	-	X-08402, X-08402_cholesterol
121	rs4591051	14	64251357	SGPP1	SNIPA	25431330	-	3 entries (SNIPA), X-08402, PC aa C28:1, X-10510
122	rs17225801	14	64665620	ESR2, SYNE2	SNIPA	25431330	-	X-12407
123	rs117171778	14	64791631	ESR2	Harshfield E	10.1101/2020.10.16.20213520	SM(32:1), DG(42:7), SM(38:1), PG-O(40:0)	-
123	rs117171778	14	64791631	ESR2	Long T	28263315	Sphingomyelin, Sphingomyelin (d18:1/14:0, d16:1/16:0)	-
123	rs117171778	14	64791631	ESR2	SNIPA	25431330	sphingomyelin (d18:1/21:0, d17:1/22:0, d16:1/23:0), sphingomyelin (d18:1/14:0, d16:1/16:0)	tyramine O-sulfate
124	rs7160601	14	67964098	TMEM229B	Draisma H	26068415	PC.ae.C32.2, Phosphatidylcholine acyl-alkyl C32:1, Phosphatidylcholine acyl-alkyl C32:2, Phosphatidylcholine acyl-alkyl C36:5	-
124	rs7160601	14	67964098	TMEM229B	SNIPA	25431330	5 entries (SNIPA)	-
125	rs76387177	14	67968355	TMEM229B	Harshfield E	10.1101/2020.10.16.20213520	-	PC-O(36:5) / PS-O(40:4)
125	rs76387177	14	67968355	TMEM229B	SNIPA	25431330	-	PC ae C30:1, 1-myristoylglycerophosphocholine
126	rs1885041	14	67976325	TMEM229B	Draisma H	26068415	-	PC.aa.C36.0, PC.aa.C42.1, PC.ae.C32.1, PC.ae.C36.5, PC.ae.C32.2, PC.ae.C38.6, Phosphatidylcholine diacyl C36:0, Phosphatidylcholine diacyl C42:0, Phosphatidylcholine diacyl C42:1, Phosphatidylcholine diacyl C42:2, Phosphatidylcholine acyl-alkyl C32:1, Phosphatidylcholine acyl-alkyl C32:2, Phosphatidylcholine acyl-alkyl C36:5, Phosphatidylcholine diacyl C40:1, Phosphatidylcholine acyl-alkyl C38:6,…
126	rs1885041	14	67976325	TMEM229B	Harshfield E	10.1101/2020.10.16.20213520	PC-O(36:5), PA(41:4), SM(44:9)-H-, PG(37:0)+AcO-	LPC-O(16:1), PE-O(34:1), PC-O(32:1) / PE-O(35:1), PC-O(32:1) / PS-O(36:0), PC-O(36:5) / PS-O(40:4)
126	rs1885041	14	67976325	TMEM229B	Long T	28263315	1-(1-enyl-palmitoyl)-2-palmitoyl-GPC (P-16:0/16:0), 1--2-palmitoyl-GPC	1-(1-enyl-palmitoyl)-2-arachidonoyl-GPC (P-16:0/20:4), 1--2-arachidonoyl-GPC
126	rs1885041	14	67976325	TMEM229B	Lotta L	33414548	-	PC ae C32:1, PC ae C36:5, PC ae C32:2, PC ae C38:6, PC aa C36:0
126	rs1885041	14	67976325	TMEM229B	SNIPA	25431330	1-(1-enyl-palmitoyl)-2-palmitoyl-GPC (P-16:0/16:0), 1-(1-enyl-palmitoyl)-2-arachidonoyl-GPC (P-16:0/20:4)	14 entries (SNIPA), 15 entries (SNIPA)
127	rs72721018	14	67993674	TMEM229B	Long T	28263315	1--2-palmitoyl-GPC, 1-(1-enyl-palmitoyl)-2-palmitoyl-GPC (P-16:0/16:0)	-
127	rs72721018	14	67993674	TMEM229B	SNIPA	25431330	1-(1-enyl-palmitoyl)-2-palmitoyl-GPC (P-16:0/16:0)	-
128	rs72721029	14	68008802	PLEKHH1	SNIPA	25431330	-	PC ae C30:1, PC ae C30:2
129	rs73295349	14	74092088	ACOT6	Long T	28263315	X-17337, X-22764, X-24309, X-21343, X - 17337, X - 21343, X - 22764, X - 24309	X-16935, X-21735, X - 21735, X - 16935
129	rs73295349	14	74092088	ACOT6	SNIPA	25431330	6 entries (SNIPA)	4 entries (SNIPA), 5 entries (SNIPA), X-24309
130	rs11625529	14	77171292	VASH1	SNIPA	25431330	-	quinate, 2-hydroxyisobutyrate
131	rs4900175	14	93612444	ITPK1	Long T	28263315	-	Arachidonate, Arachidonate (20:4n6)
131	rs4900175	14	93612444	ITPK1	SNIPA	25431330	-	tryptophan betaine, arachidonate (20:4n6)
132	rs4984237	15	34657589	LPCAT4	SNIPA	25431330	-	laurylcarnitine
132	rs4984237	15	34657589	LPCAT4	Suhre K	21886157	-	2-linoleoylglycerophosphoethanolamine*/erythronate*
133	rs72739147	15	58571401	ALDH1A2	Davis J	29084231	-	XL-HDL-TG
133	rs72739147	15	58571401	ALDH1A2	Harshfield E	10.1101/2020.10.16.20213520	PE(34:2), PE(36:4)-H-, PE(36:4), PE(38:6)-H-, PC(35:4) or PE(38:4), PC(37:6) or PE(40:6)	PE(36:5)-H-
133	rs72739147	15	58571401	ALDH1A2	Kettunen J	27005778	HDL-D, LDL-D, XL-HDL-TG, HDL diameter, Total cholesterol in large HDL, Cholesterol esters in large HDL, Total lipids in large HDL, Concentration of large HDL particles, LDL diameter, Free cholesterol in very large HDL, Total lipids in very large HDL, Concentration of very large HDL particles, Phospholipids in very large HDL, Triglycerides in very large HDL	IDL-TG, L-HDL-C, L-HDL-CE, L-HDL-FC, L-HDL-L, L-HDL-PL, XL-HDL-FC, XL-HDL-L, XL-HDL-P, XL-HDL-PL, L-HDL-P, Free cholesterol in large HDL, Phospholipids in large HDL, Total lipids in very small VLDL, Triglycerides in IDL, Serum XL-HDL-TG, Total phosphoglycerides, Total cholesterol in very large HDL, Cholesterol esters in very large HDL, Concentration of very small VLDL particles
133	rs72739147	15	58571401	ALDH1A2	Long T	28263315	1-palmitoyl-2-docosahexaenoyl-GPE (16:0/22:6), 1-palmitoyl-2-linoleoyl-GPE (16:0/18:2), 1-palmitoyl-2-oleoyl-GPE (16:0/18:1), 1-palmitoyl-2-docosahexaenoyl-GPE, 1-palmitoyl-2-linoleoyl-GPE, 1-palmitoyl-2-oleoyl-GPE, 1-stearoyl-2-oleoyl-GPE, 1-stearoyl-2-oleoyl-GPE (18:0/18:1)	1-palmitoyl-2-arachidonoyl-GPE (16:0/20:4), 1-stearoyl-2-arachidonoyl-GPE (18:0/20:4), 1-stearoyl-2-linoleoyl-GPE (18:0/18:2), 1-palmitoyl-2-arachidonoyl-GPE, 1-stearoyl-GPE, 1-stearoyl-GPE (18:0), 1-stearoyl-2-arachidonoyl-GPE, 1-stearoyl-2-docosahexaenoyl-GPE, 1-stearoyl-2-linoleoyl-GPE, 1-stearoyl-2-docosahexaenoyl-GPE (18:0/22:6), 1-palmitoyl-GPE, 1-palmitoyl-GPE (16:0)
133	rs72739147	15	58571401	ALDH1A2	SNIPA	25431330	10 entries (SNIPA)	9 entries (SNIPA), 13 entries (SNIPA), 8 entries (SNIPA), 12 entries (SNIPA)
133	rs72739147	15	58571401	ALDH1A2	Tukiainen T	22156771	-	XL-HDL-TG, HDL-D, IDL-TG, LDL-D
134	rs2899623	15	58579644	ALDH1A2	Harshfield E	10.1101/2020.10.16.20213520	PE(38:6)-H-	-
134	rs2899623	15	58579644	ALDH1A2	Kettunen J	27005778	HDL-D, LDL-D, HDL diameter, Triglycerides in IDL, Free cholesterol in large HDL, Total lipids in large HDL, Concentration of large HDL particles, LDL diameter, Free cholesterol in very large HDL, Total lipids in very large HDL, Concentration of very large HDL particles, Phospholipids in very large HDL	-
134	rs2899623	15	58579644	ALDH1A2	Long T	28263315	1-palmitoyl-2-arachidonoyl-GPE (16:0/20:4), 1-palmitoyl-2-linoleoyl-GPE (16:0/18:2), 1-palmitoyl-2-oleoyl-GPE (16:0/18:1), 1-stearoyl-2-linoleoyl-GPE (18:0/18:2), 1-palmitoyl-2-arachidonoyl-GPE, 1-palmitoyl-2-linoleoyl-GPE, 1-palmitoyl-2-oleoyl-GPE, 1-stearoyl-2-linoleoyl-GPE, 1-stearoyl-2-oleoyl-GPE, 1-stearoyl-GPE, 1-stearoyl-2-oleoyl-GPE (18:0/18:1), 1-stearoyl-GPE (18:0)	-
134	rs2899623	15	58579644	ALDH1A2	SNIPA	25431330	10 entries (SNIPA)	-
135	rs938509	15	58582294	ALDH1A2	Kettunen J	27005778	HDL-D, L-HDL-L, L-HDL-P, XL-HDL-TG, HDL diameter, Cholesterol esters in large HDL, Free cholesterol in large HDL, Total lipids in large HDL, Concentration of large HDL particles, Concentration of very large HDL particles, Phospholipids in very large HDL, Triglycerides in very large HDL	-
136	rs11071373	15	58646053	ALDH1A2	Kettunen J	27005778	IDL-TG, XL-HDL-TG, HDL diameter, Triglycerides in IDL, Triglycerides in very large HDL, Concentration of very small VLDL particles, Phospholipids in very small VLDL	-
137	rs190182262	15	58659418	ALDH1A2	Davis J	29084231	XL-HDL-TG	-
137	rs190182262	15	58659418	ALDH1A2	Kettunen J	22286219	ApoA1, HDL-D, IDL-TG, LDL-D, L-HDL-C, L-HDL-CE, L-HDL-FC, L-HDL-L, L-HDL-P, L-HDL-PL, XL-HDL-FC, XL-HDL-L, XL-HDL-P, XL-HDL-PL, XL-HDL-TG, 22:6 docosahexaenoic acid (DHA), Total cholesterol in HDL, HDL diameter, Triglycerides in IDL, Total cholesterol in large HDL, Cholesterol esters in large HDL, Free cholesterol in large HDL, Total lipids in large HDL, Concentration of large HDL particles, Phos…	L-HDL-L/M-HDL-L, L-HDL-L/S-HDL-L, Total cholesterol in very large HDL, Serum L-HDL-L, Serum L-HDL-L/S-HDL-L, Serum L-HDL-L/M-HDL-L, Serum HDL-D, Serum L-HDL-PL, Serum L-HDL-P, Total lipids in very small VLDL, Concentration of very small VLDL particles
138	rs117880004	15	58662033	ALDH1A2	Kettunen J	27005778	LDL diameter, Triglycerides in very large HDL	-
139	rs261290	15	58678720	ALDH1A2	Davis J	29084231	-	XL-HDL-TG
139	rs261290	15	58678720	ALDH1A2	Draisma H	26068415	-	Phosphatidylcholine acyl-alkyl C32:1
139	rs261290	15	58678720	ALDH1A2	Feofanova E	29610217	1-stearoylglycerophosphoethanolamine	-
139	rs261290	15	58678720	ALDH1A2	Harshfield E	10.1101/2020.10.16.20213520	PE(34:2)-H-, PE(34:2), PE(36:5)-H-, PE(36:4)-H-, PE(36:4), PC(33:3) or PE(36:3), PC(33:2) or PE(36:2), PE(38:6)-H-, PC(35:5)-H- or PE(38:5)-H-, PC(35:4) or PE(38:4), PE(40:7)-H-, PC(37:6) or PE(40:6), PE(34:2)/CE(20:4)	PC(33:3)-H- or PE(36:3)-H-, PA(39:1), LPE(16:0), LPC(15:0) / LPE(18:0), DG(38:6), DG(38:5), PC(31:2) / PE(34:2) / PA(36:3), PE(34:1), PC(33:4) / PE(36:4) / PA(38:5), PE(36:3), PC(33:3) / PE(36:3) / PA(38:4), PC(33:2) / PE(36:2) / PA(38:3), PE(38:6), PC(35:6) / PE(38:6) / PA(40:7), PE(38:5), PE(38:4), PC(35:4) / PE(38:4) / PA(40:5), PC(37:6) / PE(40:6) / PA(42:7), PC(35:3) / PE(38:3) / PA(40:4)
139	rs261290	15	58678720	ALDH1A2	Kettunen J	27005778	ApoA1, CH3 groups of mobile lipids (MobCH3), FAw6, FAw79S, Free cholesterol, Free-C/Est-C, HDL2-C, HDL-C, HDL-D, IDL-FC, IDL-L, IDL-P, IDL-PL, IDL-TG, LDL-D, L-HDL-C, L-HDL-CE, L-HDL-FC, L-HDL-L, L-HDL-L/M-HDL-L, L-HDL-L/S-HDL-L, L-HDL-P, L-HDL-PL, Linoleic Acid (LA), MUFA, otPUFA, PC, Serum-C, S-HDL-P, Tot-C/Est-C, TotPG, VLDL-D, XL-HDL-C, XL-HDL-CE, XL-HDL-FC, XL-HDL-L, XL-HDL-P, XL-HDL-PL, XL-…	Double bond protons of mobile lipids (MobCH), Gp/Tot-C, IDL-C, M-HDL-L/S-HDL-L, S-HDL-L, sphingomyelin (SM), Total fatty acids, XL-HDL-L/S-HDL-L, XS-VLDL-TG, total choline (Tot-CH), Serum MobCH, Serum M-HDL-L/S-HDL-L, Serum Tot-CH, Total cholesterol in IDL, Cholesterol esters in large HDL, Total lipids in large HDL, Phospholipids in large HDL, Phospholipids in medium HDL, Total lipids in small HD…
139	rs261290	15	58678720	ALDH1A2	Long T	28263315	1-arachidonoyl-GPE (20:4n6), 1-palmitoyl-2-arachidonoyl-GPE (16:0/20:4), 1-palmitoyl-2-docosahexaenoyl-GPE (16:0/22:6), 1-palmitoyl-2-linoleoyl-GPE (16:0/18:2), 1-palmitoyl-2-oleoyl-GPE (16:0/18:1), 1-palmitoyl-GPE (16:0), 1-stearoyl-2-arachidonoyl-GPE (18:0/20:4), 1-stearoyl-2-docosahexaenoyl-GPE (18:0/22:6), 1-stearoyl-2-linoleoyl-GPE (18:0/18:2), 1-stearoyl-GPE (18:0), 1--2-arachidonoyl-GPE, 1…	1-stearoyl-2-oleoyl-GPE (18:0/18:1), 2-palmitoyl-GPE (16:0), 1--2-linoleoyl-GPE, 1--2-oleoyl-GPE, 2-palmitoyl-GPE, 1-(1-enyl-palmitoyl)-2-linoleoyl-GPE (P-16:0/18:2), 1-(1-enyl-palmitoyl)-2-oleoyl-GPE (P-16:0/18:1), 1-stearoyl-2-oleoyl-GPE, 1--2-oleoyl-GPC, 1-(1-enyl-stearoyl)-2-oleoyl-GPC (P-18:0/18:1), X-24061, X - 24061
139	rs261290	15	58678720	ALDH1A2	Lotta L	33414548	-	PC ae C40:4, PC ae C38:2
139	rs261290	15	58678720	ALDH1A2	Rhee E	23823483	-	LPE 16_0
139	rs261290	15	58678720	ALDH1A2	Shin S	24816252	-	1-arachidonoylglycerophosphoethanolamine, 1-palmitoylglycerophosphoethanolamine, X-11204, 1-stearoylglycerophosphoethanolamine, 1-arachidonoylglycerophosphoethanolamine*, X-11317, X-11327, X-12644
139	rs261290	15	58678720	ALDH1A2	SNIPA	25431330	16 entries (SNIPA)	20 entries (SNIPA), 32 entries (SNIPA), 26 entries (SNIPA)
139	rs261290	15	58678720	ALDH1A2	Tabassum R	31551469	PE(18:0;0-18:2;0), PE(18:0;0-20:4;0), LPE(16:0;0), Total_ PE	Total_PE
139	rs261290	15	58678720	ALDH1A2	Teslovich T	29481666	-	alanine (ala)
139	rs261290	15	58678720	ALDH1A2	Tukiainen T	22156771	ApoA1, FAw67, Free-C, Free-C/Est-C, HDL2-C, HDL-C, HDL-D, IDL-FC, IDL-L, IDL-P, IDL-PL, IDL-TG, LDL-D, L-HDL-C, L-HDL-CE, L-HDL-FC, L-HDL-L, L-HDL-L/M-HDL-L, L-HDL-L/S-HDL-L, L-HDL-P, L-HDL-PL, MobCH, MobCH3, PC, S-HDL-L, S-HDL-P, Tot-C/Est-C, VLDL-D, XL-HDL-C, XL-HDL-CE, XL-HDL-FC, XL-HDL-L, XL-HDL-L/S-HDL-L, XL-HDL-P, XL-HDL-PL, XL-HDL-TG, XS-VLDL-L, XS-VLDL-P, XS-VLDL-PL	Gp/Tot-C, M-HDL-L/S-HDL-L, Tot-CH, XL-HDL-L/M-HDL-L, IDL-C, LA, Tot-PG, Tot-FA, Ile/Serum-C, XS-VLDL-TG, FAw9S
140	rs117901517	15	58678869	ALDH1A2	Kettunen J	27005778	ApoA1, HDL-D, L-HDL-C, L-HDL-CE, L-HDL-FC, L-HDL-L, L-HDL-P, XL-HDL-L, XL-HDL-P, XL-HDL-PL, XL-HDL-TG, HDL diameter, Total cholesterol in large HDL, Cholesterol esters in large HDL, Free cholesterol in large HDL, Total lipids in large HDL, Concentration of large HDL particles, Phosphatidylcholine and other cholines, Total lipids in very large HDL, Concentration of very large HDL particles, Phosph…	-
141	rs1532085	15	58683366	ALDH1A2	Chasman DI	19936222	IDL total	-
141	rs1532085	15	58683366	ALDH1A2	Davis J	29084231	XL-HDL-TG	-
141	rs1532085	15	58683366	ALDH1A2	Draisma H	26068415	Phosphatidylcholine acyl-alkyl C32:1	-
141	rs1532085	15	58683366	ALDH1A2	Harshfield E	10.1101/2020.10.16.20213520	PE(34:2)-H-, PE(34:2), PE(36:5)-H-, PE(36:4)-H-, PE(36:4), PC(33:3)-H- or PE(36:3)-H-, PC(33:3) or PE(36:3), PC(33:2) or PE(36:2), PA(39:1), PE(38:6)-H-, PC(35:5)-H- or PE(38:5)-H-, PC(35:4) or PE(38:4), PE(40:7)-H-, PC(37:6) or PE(40:6), LPE(16:0), LPC(15:0) / LPE(18:0), DG(38:6), DG(38:5), PC(31:2) / PE(34:2) / PA(36:3), PE(34:1), PC(33:4) / PE(36:4) / PA(38:5), PE(36:3), PC(33:3) / PE(36:3) / …	-
141	rs1532085	15	58683366	ALDH1A2	Kettunen J	27005778	ApoA1, CH3 groups of mobile lipids (MobCH3), Double bond protons of mobile lipids (MobCH), FAw6, FAw79S, Free cholesterol, Gp/Tot-C, HDL2-C, HDL-D, IDL-C, IDL-FC, IDL-L, IDL-P, IDL-PL, IDL-TG, L-HDL-C, L-HDL-CE, L-HDL-FC, L-HDL-L, L-HDL-L/M-HDL-L, L-HDL-L/S-HDL-L, L-HDL-P, L-HDL-PL, M-HDL-L/S-HDL-L, MUFA, PC, Serum-C, S-HDL-L, sphingomyelin (SM), total choline (Tot-CH), Total fatty acids, Tot-C/E…	-
141	rs1532085	15	58683366	ALDH1A2	Long T	28263315	1-arachidonoyl-GPE (20:4n6), 1-docosahexaenoyl-GPE (22:6), 1-palmitoyl-2-arachidonoyl-GPE (16:0/20:4), 1-palmitoyl-2-linoleoyl-GPE (16:0/18:2), 1-stearoyl-2-arachidonoyl-GPE (18:0/20:4), 1-stearoyl-2-docosahexaenoyl-GPE (18:0/22:6), 1-stearoyl-2-linoleoyl-GPE (18:0/18:2), 1-stearoyl-2-oleoyl-GPE (18:0/18:1), 1-stearoyl-GPE (18:0), 2-palmitoyl-GPE (16:0), 1-arachidonoyl-GPE, 1-docosahexaenoyl-GPE,…	-
141	rs1532085	15	58683366	ALDH1A2	Lotta L	33414548	PC ae C34:1	-
141	rs1532085	15	58683366	ALDH1A2	Rhee E	23823483	LPE 16_0, LPE 16:0, LPE 18:0	-
141	rs1532085	15	58683366	ALDH1A2	Shin S	24816252	1-palmitoylglycerophosphoethanolamine, X-12644, 1-stearoylglycerophosphoethanolamine, 1-arachidonoylglycerophosphoethanolamine*, X-11204, X-11327	-
141	rs1532085	15	58683366	ALDH1A2	SNIPA	25431330	36 entries (SNIPA)	-
141	rs1532085	15	58683366	ALDH1A2	Tabassum R	31551469	PE(18:0;0-18:2;0), PE(18:0;0-20:4;0), LPE(16:0;0), Total_ PE, Total_PE	-
141	rs1532085	15	58683366	ALDH1A2	Teslovich T	29481666	Ala/Ile	-
141	rs1532085	15	58683366	ALDH1A2	Tukiainen T	22156771	ApoA1, CH3 groups of mobile lipids (MobCH3), Double bond protons of mobile lipids (MobCH), FAw67, Free cholesterol, Free-C/Est-C, Gp/Tot-C, HDL2-C, IDL-C, IDL-FC, IDL-L, IDL-P, IDL-TG, Ile/Serum-C, L-HDL-C, L-HDL-CE, L-HDL-FC, L-HDL-L, L-HDL-L/M-HDL-L, L-HDL-L/S-HDL-L, L-HDL-P, M-HDL-L/S-HDL-L, PC, S-HDL-L, S-HDL-P, total choline (Tot-CH), Total fatty acids, Tot-C, Tot-C/Est-C, XL-HDL-CE, XL-HDL-…	-
142	rs118078695	15	58686409	ALDH1A2	Kettunen J	27005778	XL-HDL-TG, Cholesterol esters in large HDL, Free cholesterol in large HDL, Total lipids in large HDL, Concentration of large HDL particles, Phospholipids in large HDL, Phospholipids in very large HDL, Triglycerides in very large HDL	-
143	rs75663614	15	58687040	ALDH1A2	Davis J	29084231	XL-HDL-TG	-
143	rs75663614	15	58687040	ALDH1A2	Harshfield E	10.1101/2020.10.16.20213520	PE(36:4)-H-, PE(38:6)-H-	PE(36:4), PC(33:4) / PE(36:4) / PA(38:5), PE(38:6)
143	rs75663614	15	58687040	ALDH1A2	Kettunen J	27005778	XL-HDL-PL, XL-HDL-TG, Total cholesterol in large HDL, Cholesterol esters in large HDL, Total lipids in large HDL, Concentration of large HDL particles, Concentration of very large HDL particles, Phospholipids in very large HDL, Triglycerides in very large HDL, Concentration of very small VLDL particles	HDL-D, Triglycerides in IDL, Phospholipids in large HDL, Total lipids in very large HDL, Phospholipids in very small VLDL, Free cholesterol, HDL diameter, Free cholesterol in large HDL, LDL diameter
143	rs75663614	15	58687040	ALDH1A2	Long T	28263315	-	1-stearoyl-GPE, 1-stearoyl-GPE (18:0)
143	rs75663614	15	58687040	ALDH1A2	SNIPA	25431330	-	1-stearoyl-GPE (18:0)
143	rs75663614	15	58687040	ALDH1A2	Tukiainen T	22156771	-	XL-HDL-TG
144	rs78893833	15	58688159	ALDH1A2	Kettunen J	22286219	LDL-D, XL-HDL-TG, Serum XL-HDL-TG, Serum LDL-D, HDL diameter, Concentration of very large HDL particles, Phospholipids in very large HDL, Triglycerides in very large HDL	-
145	rs440183	15	58692007	ALDH1A2	Davis J	29084231	XL-HDL-TG	-
145	rs440183	15	58692007	ALDH1A2	Kettunen J	27005778	LDL-D, L-HDL-C, L-HDL-CE, L-HDL-L, L-HDL-PL, XL-HDL-L, XL-HDL-P, XL-HDL-PL, XL-HDL-TG, ApoA1, OmegaL6 fatty acids, Total cholesterol in HDL, Total cholesterol in large HDL, Cholesterol esters in large HDL, Total lipids in large HDL, Phospholipids in large HDL, LDL diameter, Total phosphoglycerides, Free cholesterol in very large HDL, Total lipids in very large HDL, Phospholipids in very large HDL…	FAw6, HDL-D, IDL-FC, IDL-TG, L-HDL-FC, Linoleic Acid (LA), PC, TotPG, XL-HDL-C, XL-HDL-CE, XL-HDL-FC, XS-VLDL-L, XS-VLDL-PL, Free cholesterol, HDL diameter, Total cholesterol in IDL, Free cholesterol in IDL, Triglycerides in IDL, Free cholesterol in large HDL, 18:2 linoleic acid (LA), Other polyunsaturated fatty acids than 18:2, Phosphatidylcholine and other cholines, Serum total cholesterol, Tot…
145	rs440183	15	58692007	ALDH1A2	Tukiainen T	22156771	-	LDL-D, L-HDL-L/M-HDL-L, L-HDL-L/S-HDL-L, L-HDL-P, L-HDL-PL
146	rs62000866	15	58701049	ALDH1A2	SNIPA	25431330	1-palmitoyl-2-arachidonoyl-GPE (16:0/20:4)	-
147	rs182607669	15	58708071	ALDH1A2, LIPC	Kettunen J	27005778	Triglycerides in very large HDL	-
148	rs2070895	15	58723939	ALDH1A2, LIPC	Davis J	29084231	XL-HDL-TG	-
148	rs2070895	15	58723939	ALDH1A2, LIPC	Draisma H	26068415	Phosphatidylcholine diacyl C32:0, Phosphatidylcholine diacyl C38:0, Phosphatidylcholine diacyl C42:0, Phosphatidylcholine acyl-alkyl C32:1, Phosphatidylcholine acyl-alkyl C32:2, Phosphatidylcholine acyl-alkyl C34:3, Phosphatidylcholine acyl-alkyl C38:5, Phosphatidylcholine acyl-alkyl C42:4	PC.ae.C32.1, Phosphatidylcholine diacyl C42:1, Phosphatidylcholine diacyl C42:2, Phosphatidylcholine acyl-alkyl C36:3, Phosphatidylcholine acyl-alkyl C44:5, Phosphatidylcholine acyl-alkyl C44:6, Phosphatidylcholine diacyl C40:3, Phosphatidylcholine acyl-alkyl C42:1, Phosphatidylcholine acyl-alkyl C44:4
148	rs2070895	15	58723939	ALDH1A2, LIPC	Harshfield E	10.1101/2020.10.16.20213520	PE(34:2)-H-, PE(34:2), PE(36:5)-H-, PE(36:4)-H-, PE(36:4), PC(33:3)-H- or PE(36:3)-H-, PC(33:3) or PE(36:3), PC(33:2) or PE(36:2), PE(38:6)-H-, PC(35:5)-H- or PE(38:5)-H-, PC(35:4) or PE(38:4), PE(40:7)-H-, PC(37:6) or PE(40:6), PE(34:2)/CE(20:4)	LPE(16:0), LPC(15:0) / LPE(18:0), DG(38:6), DG(38:5), PC(31:2) / PE(34:2) / PA(36:3), PE(34:1), PE(35:2), PC(33:4) / PE(36:4) / PA(38:5), PE(36:3), PC(33:3) / PE(36:3) / PA(38:4), PC(33:2) / PE(36:2) / PA(38:3), PE(38:6), PC(35:6) / PE(38:6) / PA(40:7), PE(38:5), PE(38:4), PC(35:4) / PE(38:4) / PA(40:5), PC(35:3) / PE(38:3) / PA(40:4), PE(40:6), PC(37:6) / PE(40:6) / PA(42:7), PC(37:5) / PE(40:5)…
148	rs2070895	15	58723939	ALDH1A2, LIPC	Hong MG	23281178	Serum metabolite (mass spec peak: 436.3 m/z), Serum metabolite (mass spec peak: 987.6 m/z), Serum metabolite (mass spec peak: 313.3 m/z), Serum metabolite (mass spec peak: 476.3 m/z), 476.3_380, 436.3_380, 313.3_367, 987.6_379	Serum metabolite (mass spec peak: 454.3 m/z), 454.3_379, Serum metabolite (mass spec peak: 740.5 m/z), 740.5_656, Serum metabolite (mass spec peak: 482.3 m/z), 482.3_441
148	rs2070895	15	58723939	ALDH1A2, LIPC	Kettunen J	27005778	CH3 groups of mobile lipids (MobCH3), docosahexaenoic acid (DHA), Esterified cholesterol, FAw6, FAw67, FAw79S, FAw9S, Free cholesterol, HDL-D, IDL-C, IDL-L, IDL-P, IDL-PL, IDL-TG, LDL-D, L-HDL-C, L-HDL-CE, L-HDL-FC, L-HDL-L, L-HDL-L/M-HDL-L, L-HDL-L/S-HDL-L, L-HDL-PL, Linoleic Acid (LA), L-LDL-FC, L-LDL-P, L-LDL-PL, Omega-3 fatty acids (FAw3), otPUFA, PC, S-HDL-L, sphingomyelin (SM), total cholin…	ApoA1, HDL-C, IDL-FC, L-HDL-P, MUFA, S-HDL-P, Double bond protons of mobile lipids (MobCH), Serum-C, VLDL-D, M-HDL-C/M-HDL-PL, L-LDL-C, L-LDL-L, Serum LA, Serum HDL-C, Serum MobCH, Serum XS-VLDL-PL, Serum PUFA, Serum XS-VLDL-L, Serum XL-HDL-PL, Serum L-HDL-C, Serum XS-VLDL-P, Total cholesterol in HDL, Triglycerides in IDL, Phosphatidylcholine and other cholines, Serum total cholesterol, MobCH, PU…
148	rs2070895	15	58723939	ALDH1A2, LIPC	Long T	28263315	1-dihomo-linolenoyl-GPE (20:3n3 or 6), 1-palmitoyl-2-arachidonoyl-GPE (16:0/20:4), 1-palmitoyl-2-docosahexaenoyl-GPE (16:0/22:6), 1-palmitoyl-2-oleoyl-GPE (16:0/18:1), 1-stearoyl-2-docosahexaenoyl-GPE (18:0/22:6), 1-stearoyl-GPE (18:0), 2-palmitoyl-GPE (16:0), 1-arachidonoyl-GPE, 1-dihomo-linolenoyl-GPE, 1-eicosapentaenoyl-GPE, 1-linoleoyl-GPE, 1-palmitoyl-2-arachidonoyl-GPE, 1-palmitoyl-2-docosa…	1-docosahexaenoyl-GPE (22:6), 1-palmitoyl-2-linoleoyl-GPE (16:0/18:2), 1-palmitoyl-GPE (16:0), 1-stearoyl-2-arachidonoyl-GPE (18:0/20:4), 1-stearoyl-2-linoleoyl-GPE (18:0/18:2), 1-palmitoyl-2-linoleoyl-GPE, 1-palmitoyl-GPE, 1-stearoyl-2-arachidonoyl-GPE, 1-docosahexaenoyl-GPE, 1-oleoyl-GPE, 1-oleoyl-GPE (18:1), 1-stearoyl-2-linoleoyl-GPE, 2-hydroxypalmitate
148	rs2070895	15	58723939	ALDH1A2, LIPC	Lotta L	33414548	-	PC ae C32:1, PC aa C32:0, PC ae C36:3, PC ae C38:5, Leucine, PC ae C32:2, PC ae C42:4, PC ae C36:5
148	rs2070895	15	58723939	ALDH1A2, LIPC	Rhee E	23823483	LPE 16_0	-
148	rs2070895	15	58723939	ALDH1A2, LIPC	Shin S	24816252	1-linoleoylglycerophosphoethanolamine, 1-oleoylglycerophosphoethanolamine, 1-palmitoylglycerophosphoethanolamine, 1-stearoylglycerophosphoethanolamine, arachidonate (20:4n6)_1-palmitoylglycerophosphoethanolamine, X-12644, Cholesterol, 1-linoleoylglycerophosphoethanolamine*, 1-arachidonoylglycerophosphoethanolamine*, Palmitoyl sphingomyelin, X-12645	X-11204, X-11317, X-12038, Alpha-tocopherol
148	rs2070895	15	58723939	ALDH1A2, LIPC	SNIPA	25431330	61 entries (SNIPA)	66 entries (SNIPA), 59 entries (SNIPA), 54 entries (SNIPA)
148	rs2070895	15	58723939	ALDH1A2, LIPC	Tabassum R	31551469	PE(18:0;0-18:2;0), PE(18:0;0-20:4;0), Total_ PE	Total_PE
148	rs2070895	15	58723939	ALDH1A2, LIPC	Teslovich T	29481666	Ala/Phe	-
148	rs2070895	15	58723939	ALDH1A2, LIPC	Tukiainen T	22156771	FAw67, FAw9S, Free-C, HDL-C, HDL-D, IDL-C, IDL-FC, IDL-L, IDL-P, IDL-PL, IDL-TG, LA, LDL-D, L-HDL-CE, L-HDL-FC, L-HDL-L, L-HDL-L/M-HDL-L, L-HDL-L/S-HDL-L, L-HDL-PL, M-HDL-C/M-HDL-PL, MobCH2, MobCH3, PC, PUFA, Serum-C, Tot-CH, Tot-FA, XL-HDL-C, XL-HDL-CE, XL-HDL-FC, XL-HDL-L, XL-HDL-L/S-HDL-L, XL-HDL-P, XL-HDL-TG, XS-VLDL-TG	Gp/Tot-C, HDL2-C, L-HDL-C, MobCH, Tot-PG, Tot-TG, XL-HDL-L/M-HDL-L, XL-HDL-PL, XS-VLDL-L, XS-VLDL-P, XS-VLDL-PL, ApoA1, L-HDL-P, Tot-C
149	rs8192701	15	58724371	ALDH1A2, LIPC	Davis J	29084231	XL-HDL-TG	-
149	rs8192701	15	58724371	ALDH1A2, LIPC	Harshfield E	10.1101/2020.10.16.20213520	PE(36:4)	PC(33:4) / PE(36:4) / PA(38:5)
149	rs8192701	15	58724371	ALDH1A2, LIPC	Kettunen J	27005778	HDL-D, L-HDL-L, XL-HDL-P, XL-HDL-PL, XL-HDL-TG, Serum XL-HDL-TG, ApoA1, HDL diameter, Total cholesterol in large HDL, Cholesterol esters in large HDL, Free cholesterol in large HDL, Total lipids in large HDL, Phosphatidylcholine and other cholines, Total phosphoglycerides, Total cholesterol in very large HDL, Free cholesterol in very large HDL, Concentration of very large HDL particles, Phospholi…	L-HDL-C, L-HDL-CE, XL-HDL-CE, XL-HDL-FC, XL-HDL-L, L-HDL-FC, L-HDL-P, L-HDL-PL, Concentration of large HDL particles, Phospholipids in large HDL, Cholesterol esters in very large HDL, Triglycerides in very large HDL, Triglycerides in IDL, Total lipids in very large HDL
149	rs8192701	15	58724371	ALDH1A2, LIPC	Tukiainen T	22156771	XL-HDL-TG	HDL-D
150	rs8023503	15	58740588	ALDH1A2, LIPC	Davis J	29084231	-	XL-HDL-TG
150	rs8023503	15	58740588	ALDH1A2, LIPC	Kettunen J	27005778	LDL-D, L-HDL-C, L-HDL-CE, L-HDL-L, L-HDL-P, L-HDL-PL, XL-HDL-L, XL-HDL-PL, XL-HDL-TG, Total cholesterol in large HDL, Cholesterol esters in large HDL, Total lipids in large HDL, Concentration of large HDL particles, Phospholipids in large HDL, LDL diameter, Free cholesterol in very large HDL, Total lipids in very large HDL, Phospholipids in very large HDL, Triglycerides in very large HDL	L-HDL-FC, XL-HDL-P, HDL-D, XL-HDL-CE, XL-HDL-FC, Total cholesterol in HDL, Triglycerides in IDL, Free cholesterol in large HDL, VLDL diameter, Total cholesterol in very large HDL, Cholesterol esters in very large HDL, Concentration of very large HDL particles, HDL diameter, Total phosphoglycerides
151	rs11071382	15	58744440	ALDH1A2, LIPC	Davis J	29084231	XL-HDL-TG	-
151	rs11071382	15	58744440	ALDH1A2, LIPC	Kettunen J	27005778	HDL-D, XL-HDL-TG, HDL diameter, Total lipids in large HDL, Concentration of large HDL particles, Phospholipids in large HDL, Total lipids in very large HDL, Concentration of very large HDL particles, Phospholipids in very large HDL, Triglycerides in very large HDL	-
152	rs35138338	15	58744481	ALDH1A2, LIPC	Davis J	29084231	XL-HDL-TG	-
152	rs35138338	15	58744481	ALDH1A2, LIPC	Harshfield E	10.1101/2020.10.16.20213520	PC(31:2) / PE(34:2) / PA(36:3), PE(36:4), PC(33:4) / PE(36:4) / PA(38:5), PE(38:6), PC(35:4) / PE(38:4) / PA(40:5)	-
152	rs35138338	15	58744481	ALDH1A2, LIPC	Kettunen J	27005778	HDL-D, XL-HDL-TG, HDL diameter, Cholesterol esters in large HDL, Free cholesterol in large HDL, Total lipids in large HDL, Concentration of large HDL particles, Phospholipids in large HDL, Total lipids in very large HDL, Concentration of very large HDL particles, Phospholipids in very large HDL, Triglycerides in very large HDL	-
153	rs79787170	15	58754942	ALDH1A2, LIPC	Harshfield E	10.1101/2020.10.16.20213520	PC(33:4) / PE(36:4) / PA(38:5)	-
153	rs79787170	15	58754942	ALDH1A2, LIPC	Kettunen J	27005778	Triglycerides in IDL	XL-HDL-TG, HDL diameter, Phospholipids in very large HDL, Triglycerides in very large HDL, Phospholipids in very small VLDL
154	rs62001835	15	58756212	ALDH1A2, LIPC	Kettunen J	27005778	-	Triglycerides in very large HDL
155	rs113298164	15	58855748	LIPC	Kettunen J	27005778	ApoA1, Free cholesterol, HDL-D, IDL-TG, LDL-D, L-HDL-C, L-HDL-FC, L-HDL-L, L-HDL-P, L-HDL-PL, Omega-3 fatty acids (FAw3), otPUFA, PC, S-HDL-L, S-HDL-P, Total fatty acids, TotPG, VLDL-D, XL-HDL-C, XL-HDL-CE, XL-HDL-FC, XL-HDL-L, XL-HDL-P, XL-HDL-PL, XL-HDL-TG, XS-VLDL-L, XS-VLDL-P, 22:6 docosahexaenoic acid (DHA), OmegaL3 fatty acids, OmegaL7 and L9 and saturated fatty acids, HDL diameter, Total c…	-
155	rs113298164	15	58855748	LIPC	Tabassum R	31551469	PE(18:0;0-18:2;0), PE(18:0;0-20:4;0), Total_ PE, Total_PE	-
156	rs2415038	15	69599496	PAQR5	SNIPA	25431330	-	PC ae C40:6
157	rs12325343	16	14520684	PARN	SNIPA	25431330	-	creatine, lysoPC a C20:3, arginine
158	rs3743531	16	14983168	NOMO1	Long T	28263315	1-dihomo-linolenoyl-GPC, 1-dihomo-linolenoyl-GPC (20:3n3 or 6)	-
158	rs3743531	16	14983168	NOMO1	SNIPA	25431330	1-dihomo-linolenoyl-GPC (20:3n3 or 6)	-
159	rs12928099	16	15150505	PDXDC1	Harshfield E	10.1101/2020.10.16.20213520	CE(20:3), PE(40:3)-H- or PC(37:3)-H-, PE(41:3), PE(41:2), PC(38:3)+AcO- or PE(41:3)+AcO-, PE(41:2)+AcO- or PS(42:1)-H-, PC(36:4)/PC(34:2)	PE(39:3), PA(42:2), FA(20:3), LPC(20:3), CE(18:3), PC(34:2) / PE(37:2) / PA(39:3), PE(38:3), PC(36:3) / PE(39:3) / PA(41:4), PC(36:2) / PE(39:2) / PA(41:3), PC(38:3) / PE(41:3) / PA(43:4), PC(38:2) / PE(41:2), PC(36:3) / PS(40:2), PC(37:3) / PS(41:2), PC(38:4) / PS(42:3), PC(40:8) / PS(44:7)
159	rs12928099	16	15150505	PDXDC1	Kalsbeek A	29652918	DGLA_LA, POA_PA_GLA_LA	-
159	rs12928099	16	15150505	PDXDC1	Kettunen J	27005778	Bis/DB, Bis/FA, CH2/DB, DB/FA, Serum Bis/DB, Ratio of bisLallylic bonds to double bonds in lipids, Ratio of bisLallylic bonds to total fatty acids in lipids, CH2 groups to double bonds ratio, Double bonds in fatty acids, Other polyunsaturated fatty acids than 18:2	LA/PUFA, Serum LA/PUFA
159	rs12928099	16	15150505	PDXDC1	Long T	28263315	-	1-dihomo-linolenoyl-GPC, 1-dihomo-linolenoyl-GPC (20:3n3 or 6)
159	rs12928099	16	15150505	PDXDC1	Lotta L	33414548	-	lysoPC a C26:0, PC aa C38:3, PC ae C42:1
159	rs12928099	16	15150505	PDXDC1	SNIPA	25431330	1-dihomo-linolenoyl-GPC (20:3n3 or 6)	-
160	rs145377251	16	15303608	PDXDC1	Draisma H	26068415	-	lysoPhosphatidylcholine acyl C20:3
160	rs145377251	16	15303608	PDXDC1	Harshfield E	10.1101/2020.10.16.20213520	-	CE(20:3), PC(38:3) / PE(41:3) / PA(43:4), PC(38:2) / PE(41:2)
160	rs145377251	16	15303608	PDXDC1	Kalsbeek A	29652918	-	DGLA_LA
160	rs145377251	16	15303608	PDXDC1	SNIPA	25431330	-	lysoPC a C20:3
161	rs34832985	16	15603929	BMERB1	SNIPA	25431330	-	lysoPC a C20:3
162	rs77466193	16	15844781	MYH11	SNIPA	25431330	-	1,2-dimyristoyl-GPC (14:0/14:0), lysoPC a C20:3
163	rs17214007	16	15883490	MYH11	SNIPA	25431330	-	PC aa C38:3
163	rs17214007	16	15883490	MYH11	Suhre K	21886157	Bradykinin, des-arg(9)/taurodeoxycholate	-
164	rs924135	16	16123459	ABCC1	Draisma H	26068415	Pimelylcarnitine	Dodecenoylcarnitine
164	rs924135	16	16123459	ABCC1	Long T	28263315	Laurylcarnitine, Succinylcarnitine, Tiglylcarnitine	succinylcarnitine, Decanoylcarnitine, X-15469, X - 15469
164	rs924135	16	16123459	ABCC1	Lotta L	33414548	Decanoylcarnitine, Dodecanoylcarnitine, Tetradecadienylcarnitine	Octanoylcarnitine, Tetradecenoylcarnitine, Dodecenoylcarnitine, Pimelylcarnitine
164	rs924135	16	16123459	ABCC1	Shin S	24816252	glutaroyl carnitine, hexanoylcarnitine_octanoylcarnitine, octanoylcarnitine, succinylcarnitine, Gamma-glutamyltyrosine, Octanoylcarnitine, Glutaroyl carnitine, Succinylcarnitine, Cis-4-decenoyl carnitine	X-13435, decanoylcarnitine, Decanoylcarnitine
164	rs924135	16	16123459	ABCC1	SNIPA	25431330	13 entries (SNIPA)	3 entries (SNIPA), 11 entries (SNIPA), succinylcarnitine, laurylcarnitine, 9 entries (SNIPA), 10 entries (SNIPA), 12 entries (SNIPA), 4 entries (SNIPA), decanoylcarnitine, tiglylcarnitine
164	rs924135	16	16123459	ABCC1	Suhre K	21886157	-	Hexanoylcarnitine/octanoylcarnitine
165	rs247616	16	56989590	CETP	Davis J	29084231	HDL	-
165	rs247616	16	56989590	CETP	Draisma H	26068415	PC.ae.C34.3, Phosphatidylcholine diacyl C32:0, Phosphatidylcholine diacyl C32:2, Phosphatidylcholine diacyl C34:3, Phosphatidylcholine diacyl C36:1, Phosphatidylcholine diacyl C36:2, Phosphatidylcholine acyl-alkyl C30:0, Phosphatidylcholine acyl-alkyl C32:1, Phosphatidylcholine acyl-alkyl C32:2, Phosphatidylcholine acyl-alkyl C34:0, Phosphatidylcholine acyl-alkyl C34:1, Phosphatidylcholine acyl-a…	Phosphatidylcholine acyl-alkyl C34:2, Phosphatidylcholine acyl-alkyl C36:4, PC ae C32:1, PC ae C34:1
165	rs247616	16	56989590	CETP	Harshfield E	10.1101/2020.10.16.20213520	LPE(18:0), LPC(15:0) / LPE(18:0), LPC(16:0) / LPE(19:0), LPE(20:0), PC-O(18:0) / LPE(21:0), DG(34:3), DG(34:2), DG(34:1), DG(36:3), PC-O(32:1) / PE-O(35:1), PC-O(32:0) / PE-O(35:0), PC-O(34:3) / PE-P(37:2), PC-O(34:1) / PE-O(37:1), PC(34:3) / PE(37:3) / PA(39:4), PC(34:2) / PE(37:2) / PA(39:3), PC(34:1) / PE(37:1) / PA(39:2), PC(34:0) / PE(37:0) / PA(39:1)	-
165	rs247616	16	56989590	CETP	Inouye M	22916037	-	Serum metabolite network profiles
165	rs247616	16	56989590	CETP	Kettunen J	22286219	ApoA1, HDL2-C, HDL-C, HDL-D, IDL-TG, LDL-D, L-HDL-C, L-HDL-CE, L-HDL-L, L-HDL-P, L-HDL-PL, L-VLDL-C, L-VLDL-CE, L-VLDL-FC, M-HDL-C, M-HDL-CE, M-HDL-FC, M-HDL-L, M-HDL-L/S-HDL-L, M-HDL-P, M-HDL-PL, M-VLDL-CE, M-VLDL-FC, M-VLDL-L, M-VLDL-P, M-VLDL-PL, M-VLDL-TG, PC, Serum total triglycerides (Serum-TG), S-HDL-TG, S-VLDL-FC, S-VLDL-L, S-VLDL-P, S-VLDL-PL, S-VLDL-TG, total choline (Tot-CH), XL-HDL-C,…	L-HDL-FC, M-VLDL-C, S-VLDL-C, XS-VLDL-PL, XXL-VLDL-L, TotPG, L-VLDL-PL, Linoleic Acid (LA), XXL-VLDL-TG, FAw6, Serum L-HDL-FC, Total cholesterol in HDL, Free cholesterol in large HDL, Phospholipids in large VLDL, Cholesterol esters in medium HDL, Total cholesterol in medium VLDL, Cholesterol esters in medium VLDL, Phosphatidylcholine and other cholines, Total cholesterol in small VLDL, Free chole…
165	rs247616	16	56989590	CETP	Long T	28263315	1--2-linoleoyl-GPC, X-24061, 1-(1-enyl-palmitoyl)-2-linoleoyl-GPC (P-16:0/18:2), X - 24061	1--2-oleoyl-GPC, 1-(1-enyl-palmitoyl)-2-oleoyl-GPC (P-16:0/18:1), 1--2-palmitoyl-GPC, 1-(1-enyl-palmitoyl)-2-palmitoyl-GPC (P-16:0/16:0)
165	rs247616	16	56989590	CETP	Lotta L	33414548	PC ae C38:6, PC aa C32:0, PC ae C42:5	PC ae C32:1, PC ae C34:3, PC ae C34:1, PC ae C38:5, PC ae C34:2, PC ae C36:3, PC ae C36:5, PC ae C32:2, PC ae C36:4
165	rs247616	16	56989590	CETP	Raffler J	26352407	-	2.211/2.011
165	rs247616	16	56989590	CETP	Shin S	24816252	X-11550, X-12038, X-11317	X-11412
165	rs247616	16	56989590	CETP	SNIPA	25431330	48 entries (SNIPA)	4 entries (SNIPA), 22 entries (SNIPA), 23 entries (SNIPA), 49 entries (SNIPA), X-24061
165	rs247616	16	56989590	CETP	Tabassum R	31551469	HDL_chol	-
165	rs247616	16	56989590	CETP	Tukiainen T	22156771	ApoA1, ApoBtoApoA1, HDL2-C, HDL-C, HDL-D, L-HDL-C, L-HDL-CE, L-HDL-L, L-HDL-L/M-HDL-L, L-HDL-P, L-HDL-PL, L-VLDL-CE, M-HDL-C, M-HDL-C/M-HDL-PL, M-HDL-CE, M-HDL-FC, M-HDL-L, M-HDL-L/S-HDL-L, M-HDL-PL, M-VLDL-C, M-VLDL-CE, PC, S-HDL-TG, S-VLDL-C, S-VLDL-FC, S-VLDL-L, S-VLDL-PL, Tot-CH, VLDL-TG-eFR, XL-HDL-C, XL-HDL-CE, XL-HDL-FC, XL-HDL-L, XL-HDL-P, XL-HDL-PL, XS-VLDL-L, XS-VLDL-P, XS-VLDL-TG, XXL-…	ApoB/ApoA1, IDL-TG, L-HDL-FC, M-HDL-P, Serum total triglycerides (Serum-TG), Serum-TG/Glc, S-VLDL-P, S-VLDL-TG, total choline (Tot-CH), XL-HDL-L/S-HDL-L, LDL-D, L-HDL-L/S-HDL-L, M-VLDL-PL, Serum-TG, FAw67/FAw9S, FAw67-FA, FAw9S-FA, Ile/Serum-TG, Leu/Serum-TG, L-HDL-C/L-HDL-PL, L-VLDL-C, M-VLDL-P, Val/Serum-TG, VLDL-TG, XS-VLDL-PL, XXL-VLDL-TG
166	rs17231506	16	56994528	CETP	Kettunen J	27005778	ApoA1, FAw6, HDL-C, HDL-D, IDL-TG, L-HDL-C, L-HDL-CE, L-HDL-FC, L-HDL-L, L-HDL-P, Linoleic Acid (LA), L-VLDL-C, L-VLDL-CE, M-HDL-C, M-HDL-CE, M-HDL-FC, M-HDL-L, M-HDL-L/S-HDL-L, M-HDL-P, M-HDL-PL, M-VLDL-C, M-VLDL-CE, M-VLDL-FC, M-VLDL-L, M-VLDL-P, M-VLDL-PL, PC, S-HDL-TG, S-VLDL-C, S-VLDL-FC, S-VLDL-L, S-VLDL-P, S-VLDL-PL, S-VLDL-TG, total choline (Tot-CH), TotPG, XL-HDL-C, XL-HDL-CE, XL-HDL-FC,…	-
166	rs17231506	16	56994528	CETP	Long T	28263315	1--2-linoleoyl-GPC, 1--2-oleoyl-GPC, 1-(1-enyl-palmitoyl)-2-linoleoyl-GPC (P-16:0/18:2), 1-(1-enyl-palmitoyl)-2-oleoyl-GPC (P-16:0/18:1)	-
166	rs17231506	16	56994528	CETP	SNIPA	25431330	5 entries (SNIPA)	-
166	rs17231506	16	56994528	CETP	Tabassum R	31551469	HDL_chol	-
166	rs17231506	16	56994528	CETP	Tukiainen T	22156771	ApoBtoApoA1, HDL-C, HDL-D, LDL-D, L-HDL-C, L-HDL-CE, L-HDL-FC, L-HDL-L, L-HDL-L/M-HDL-L, L-HDL-L/S-HDL-L, L-HDL-P, L-VLDL-CE, M-HDL-C, M-HDL-C/M-HDL-PL, M-HDL-FC, M-HDL-L/S-HDL-L, M-HDL-P, M-VLDL-C, M-VLDL-CE, PC, S-HDL-TG, S-VLDL-C, S-VLDL-P, S-VLDL-TG, Tot-CH, VLDL-TG-eFR, XL-HDL-C, XL-HDL-CE, XL-HDL-FC, XL-HDL-L, XL-HDL-L/S-HDL-L, XL-HDL-P, XL-HDL-PL, XS-VLDL-TG	-
167	rs118146573	16	57000938	CETP	Davis J	29084231	HDL	-
167	rs118146573	16	57000938	CETP	Kettunen J	22286219	HDL2-C, HDL-C, HDL-D, L-HDL-C, L-HDL-CE, L-HDL-L/S-HDL-L, L-HDL-P, XL-HDL-C, XL-HDL-CE, XL-HDL-FC, XL-HDL-L, XL-HDL-P, XL-HDL-PL, ApoA1, L-HDL-FC, L-HDL-L, M-HDL-CE, M-HDL-L, M-HDL-P, M-HDL-PL, PC, S-VLDL-C, S-VLDL-FC, S-VLDL-L, S-VLDL-PL, S-VLDL-TG, TotPG, XS-VLDL-L, XS-VLDL-TG, Serum XL-HDL-CE, Serum XL-HDL-FC, Serum L-HDL-C, Serum XL-HDL-L, Serum HDL2-C, Serum L-HDL-P, Serum XL-HDL-PL, Serum X…	-
167	rs118146573	16	57000938	CETP	Long T	28263315	X-24061, X - 24061	-
167	rs118146573	16	57000938	CETP	SNIPA	25431330	1-(1-enyl-palmitoyl)-2-palmitoyl-GPC (P-16:0/16:0), X-24061	-
168	rs289713	16	57006829	CETP	Davis J	29084231	HDL	-
168	rs289713	16	57006829	CETP	Demirkan A	22359512	-	HDL-cholesterol
168	rs289713	16	57006829	CETP	Draisma H	26068415	-	Phosphatidylcholine acyl-alkyl C32:1, Phosphatidylcholine acyl-alkyl C34:3
168	rs289713	16	57006829	CETP	Harshfield E	10.1101/2020.10.16.20213520	-	LPE(18:0), LPC(15:0) / LPE(18:0), LPC(16:0) / LPE(19:0), PC-O(18:0) / LPE(21:0), DG(34:1), PC-O(34:1) / PE-O(37:1)
168	rs289713	16	57006829	CETP	Kettunen J	27005778	HDL2-C, HDL-C, HDL-D, LDL-D, L-HDL-C, L-HDL-CE, L-HDL-FC, L-HDL-L, L-HDL-L/S-HDL-L, L-HDL-P, L-HDL-PL, L-VLDL-CE, M-HDL-C, M-HDL-CE, M-HDL-FC, M-HDL-L, M-HDL-P, M-HDL-PL, M-VLDL-C, M-VLDL-CE, PC, S-HDL-TG, S-VLDL-C, S-VLDL-FC, S-VLDL-P, S-VLDL-TG, TotPG, XL-HDL-C, XL-HDL-CE, XL-HDL-FC, XL-HDL-L, XL-HDL-P, XL-HDL-PL, XS-VLDL-L, XS-VLDL-P, Serum XL-HDL-CE, Serum XL-HDL-C, Serum L-HDL-L/S-HDL-L, Ser…	ApoA1, S-VLDL-L, S-VLDL-PL, XS-VLDL-TG, M-VLDL-PL, L-VLDL-C, Serum ApoA1, OmegaL6 fatty acids, Total cholesterol in HDL, Total lipids in large HDL, Total lipids in small VLDL, Phospholipids in small VLDL, Cholesterol esters in very large HDL, Triglycerides in very small VLDL, Serum S-HDL-TG, Total cholesterol in large HDL, 18:2 linoleic acid (LA), Free cholesterol in medium VLDL, Serum total trig…
168	rs289713	16	57006829	CETP	Long T	28263315	1--2-oleoyl-GPC, 1--2-palmitoyl-GPC, X-24061, 1-(1-enyl-palmitoyl)-2-oleoyl-GPC (P-16:0/18:1), 1-(1-enyl-palmitoyl)-2-palmitoyl-GPC (P-16:0/16:0), X - 24061	1-palmitoyl-2-linoleoyl-GPC (16:0/18:2), 1--2-linoleoyl-GPC, 1-palmitoyl-2-linoleoyl-GPC, 1-palmitoyl-2-oleoyl-GPC, 1-stearoyl-2-linoleoyl-GPC, 1-(1-enyl-palmitoyl)-2-linoleoyl-GPC (P-16:0/18:2), 1-palmitoyl-2-oleoyl-GPC (16:0/18:1), 1-stearoyl-2-linoleoyl-GPC (18:0/18:2)
168	rs289713	16	57006829	CETP	Shin S	24816252	-	X-11317, X-12038, X-12524, X-13215, X-10395, X-11550
168	rs289713	16	57006829	CETP	SNIPA	25431330	4 entries (SNIPA)	8 entries (SNIPA), 19 entries (SNIPA), 18 entries (SNIPA), 22 entries (SNIPA), 1-stearoyl-2-linoleoyl-GPC (18:0/18:2), 1-palmitoyl-2-linoleoyl-GPC (16:0/18:2)
168	rs289713	16	57006829	CETP	Tukiainen T	22156771	ApoBtoApoA1, HDL2-C, HDL-C, HDL-D, L-HDL-C, L-HDL-CE, L-HDL-FC, L-HDL-L, L-HDL-L/M-HDL-L, L-HDL-L/S-HDL-L, L-HDL-P, L-HDL-PL, M-HDL-C, M-HDL-CE, M-HDL-FC, M-HDL-L/S-HDL-L, S-HDL-TG, S-VLDL-PL, XL-HDL-C, XL-HDL-CE, XL-HDL-FC, XL-HDL-L, XL-HDL-P, XL-HDL-PL	ApoA1, XL-HDL-L/S-HDL-L, S-VLDL-L, S-VLDL-P
169	rs8044652	16	67506247	ATP6V0D1	SNIPA	25431330	palmitoyl sphingomyelin	-
170	rs3102347	16	89369869	ANKRD11	SNIPA	25431330	X-24278	-
171	rs79202680	17	4692640	GLTPD2	Davis J	29084231	Free cholesterol	-
171	rs79202680	17	4692640	GLTPD2	Kettunen J	27005778	CH2/FA, Free cholesterol, IDL-TG, sphingomyelin (SM), XL-HDL-TG, XS-VLDL-P, XS-VLDL-PL, CH2 groups in fatty acids, Fatty acid length, Total cholesterol in IDL, Total lipids in IDL, Triglycerides in IDL, Serum total cholesterol, Sphingomyelins, Triglycerides in very large HDL, Concentration of very small VLDL particles, Phospholipids in very small VLDL	XS-VLDL-TG, IDL-P, XS-VLDL-L, Concentration of IDL particles, Triglycerides in very small VLDL, Free cholesterol in IDL, Phospholipids in IDL, MonoLunsaturated fatty acids
171	rs79202680	17	4692640	GLTPD2	Tabassum R	31551469	SM(34:0;2), SM(40:1;2), SM(42:2;2), Total_ SM	-
172	rs12947849	17	27225399	DHRS13	Suhre K	21886157	-	Arabinose/glycerol 3-phosphate (G3P)
173	rs10432031	17	37397852	STAC2	Long T	28263315	methionine sulfone, Methioninesulfone, Methionine sulfone	homocitrulline, Homocitrulline, 1-methylhistidine
173	rs10432031	17	37397852	STAC2	Lotta L	33414548	-	Creatinine
173	rs10432031	17	37397852	STAC2	Raffler J	26352407	Histidine, Tyrosine, Alanine, N.N.Dimethylglycine	Threonine, Betaine, Glycine
173	rs10432031	17	37397852	STAC2	Shin S	24816252	-	X-06351
173	rs10432031	17	37397852	STAC2	SNIPA	25431330	10 entries (SNIPA)	11 entries (SNIPA), 9 entries (SNIPA), 8 entries (SNIPA), 12 entries (SNIPA), 7 entries (SNIPA), 6 entries (SNIPA), 5 entries (SNIPA), 3 entries (SNIPA), methionine sulfone
174	rs12942352	17	37648140	CDK12	Long T	28263315	-	homocitrulline, methionine sulfone, Homocitrulline, Methioninesulfone, Methionine sulfone
174	rs12942352	17	37648140	CDK12	Raffler J	26352407	Histidine, Tyrosine, Alanine, N.N.Dimethylglycine	Betaine, Threonine
174	rs12942352	17	37648140	CDK12	SNIPA	25431330	7 entries (SNIPA)	10 entries (SNIPA), 9 entries (SNIPA)
175	rs3859192	17	38128648	GSDMA	Harshfield E	10.1101/2020.10.16.20213520	-	PC-O(44:5)
175	rs3859192	17	38128648	GSDMA	SNIPA	25431330	glutaroyl carnitine	X-24065
176	rs9915252	17	38145088	PSMD3	Draisma H	26068415	Phosphatidylcholine acyl-alkyl C42:4	Phosphatidylcholine acyl-alkyl C42:5, Phosphatidylcholine acyl-alkyl C44:4, Phosphatidylcholine acyl-alkyl C44:5
176	rs9915252	17	38145088	PSMD3	SNIPA	25431330	6 entries (SNIPA)	-
177	rs4082919	17	76377482	PGS1	SNIPA	25431330	1-stearoylglycerophosphocholine	-
178	rs29183	18	9970956	VAPA	SNIPA	25431330	xanthine	-
179	rs4505433	18	19286601	MIB1	Demirkan A	22359512	-	PC 32:2 / PC O 34:3, PC 32:2 / PC 34:1, PC 32:2 / PC 34:3, PC 32:2 / PC 40:4, PC 32:2 / PC O 36:1, PC 32:2 / PC 36:1, PC 32:2 / PC O 38:4, PC 32:2 / PC 38:4, PC 32:2 / PC O 36:3, PC 32:2 / PC O 36:4, PC 32:2 / PC O 36:2, PC 32:2 / PC 36:3, PC 32:2 / PC O 38:3, PC 32:2 / PC 38:5
179	rs4505433	18	19286601	MIB1	Draisma H	26068415	-	Phosphatidylcholine diacyl C32:2, Phosphatidylcholine diacyl C34:4
179	rs4505433	18	19286601	MIB1	Harshfield E	10.1101/2020.10.16.20213520	-	PC(32:2) / PE(35:2) / PA(37:3)
179	rs4505433	18	19286601	MIB1	SNIPA	25431330	-	3 entries (SNIPA), PC aa C32:2, PC aa C34:4
179	rs4505433	18	19286601	MIB1	Suhre K	21886157	-	1-myristoylglycerophosphocholine/citrulline
180	rs77960347	18	47109955	LIPG	Harshfield E	10.1101/2020.10.16.20213520	PI(34:2), PC(36:7) / PS(40:6), PI(36:4), PC(38:9) / PS(42:8), PI(38:4), PC(40:9) / PS(44:8)	-
180	rs77960347	18	47109955	LIPG	Kettunen J	27005778	Total cholesterol in HDL, Phospholipids in large HDL, Free cholesterol in medium HDL, Concentration of medium HDL particles, Triglycerides in very large HDL	M-HDL-PL, Phospholipids in medium HDL
181	rs4939883	18	47167214	LIPG	Davis J	29084231	M-HDL-PL	-
181	rs4939883	18	47167214	LIPG	Kettunen J	27005778	ApoA1, HDL-C, HDL-D, L-HDL-C, L-HDL-CE, L-HDL-FC, L-HDL-L, L-HDL-P, M-HDL-C, M-HDL-FC, M-HDL-L, M-HDL-P, M-HDL-PL, XL-HDL-C, XL-HDL-CE, XL-HDL-FC, XL-HDL-L, XL-HDL-P, XL-HDL-PL, XL-HDL-TG, Total cholesterol in HDL, HDL diameter, Total cholesterol in large HDL, Cholesterol esters in large HDL, Free cholesterol in large HDL, Total lipids in large HDL, Concentration of large HDL particles, Total cho…	L-HDL-PL, Phospholipids in large HDL, Total phosphoglycerides
181	rs4939883	18	47167214	LIPG	Shin S	24816252	X-03094	-
181	rs4939883	18	47167214	LIPG	SNIPA	25431330	X-08766, X-03094	6 entries (SNIPA), 3 entries (SNIPA), 4 entries (SNIPA)
181	rs4939883	18	47167214	LIPG	Tukiainen T	22156771	-	M-HDL-L/S-HDL-L, XL-HDL-TG
182	rs1943981	18	47169815	LIPG	Shin S	24816252	X-03094	-
182	rs1943981	18	47169815	LIPG	SNIPA	25431330	6 entries (SNIPA)	-
183	rs72618590	19	1037941	CNN2	Chai JF	31628463	Hex2Cer d18:1/24:1	-
184	rs3752246	19	1056492	ABCA7	Chai JF	31628463	Hex2Cer d18:1/16:0, Hex2Cer d18:1/24:1	-
184	rs3752246	19	1056492	ABCA7	Long T	28263315	X-24065, X - 24065	-
184	rs3752246	19	1056492	ABCA7	SNIPA	25431330	X-24065	-
185	rs62126382	19	8272916	CERS4	Demirkan A	22359512	-	CER 20:0, SPM 20:1, SPM 20:0, SPM 18:1, SPM 18:0 levels, SPM 20:1
185	rs62126382	19	8272916	CERS4	Draisma H	26068415	-	SM.C18.0, SM.C18.1, SM C18:1
185	rs62126382	19	8272916	CERS4	Harshfield E	10.1101/2020.10.16.20213520	SM(38:1), PC-O(35:1) or PC-P(35:0), SM(32:1)/SM(39:1)	-
185	rs62126382	19	8272916	CERS4	Hicks AA	19798445	-	SM 18:1, Cer20:0Mol%, SM 20:0Mol%, SM 18:0Mol%, SM 18:1Mol%, SM16:1/SM18:1, SM20:1/SM22:1, SM16:0/SM18:0, SM22:1/SM24:1
185	rs62126382	19	8272916	CERS4	Long T	28263315	-	sphingomyelin (d18:1/20:1, d18:2/20:0), sphingomyelin (d18:1/20:0, d16:1/22:0), stearoyl sphingomyelin (d18:1/18:0), Sphingomyelin, Stearoylsphingomyelin, Sphingomyelin (d18:1/20:0, d16:1/22:0), Sphingomyelin (d18:1/20:1, d18:2/20:0), Stearoyl sphingomyelin (d18:1/18:0), Sphingomyelin (d18:1/18:1, d18:2/18:0)
185	rs62126382	19	8272916	CERS4	Lotta L	33414548	-	SM C18:0, SM C18:1
185	rs62126382	19	8272916	CERS4	SNIPA	25431330	-	7 entries (SNIPA), 4 entries (SNIPA), 3 entries (SNIPA)
185	rs62126382	19	8272916	CERS4	Tabassum R	31551469	-	SM(36:1;2), SM(38:1;2), SM(38:2;2)
186	rs7259572	19	8291672	CERS4	Draisma H	26068415	-	SM.C18.0, SM.C18.1
186	rs7259572	19	8291672	CERS4	Harshfield E	10.1101/2020.10.16.20213520	-	SM(36:2), SM(36:1), SM(36:0), SM(37:1), SM(38:2), SM(38:1), PC-O(35:1) / PE-O(38:1), PG-O(38:0), PG-O(40:0)
186	rs7259572	19	8291672	CERS4	Hicks AA	19798445	-	SM 18:0, Cer20:0Mol%, SM 18:0Mol%, SM 20:1, SM 18:1Mol%, Cer mol%18:0, Cer mol%20:0, SM mol% 18:1, SM16:0/SM18:0, SM20:1/SM22:1, Cer20:0/Cer22:0, SM16:1/SM18:1
186	rs7259572	19	8291672	CERS4	Illig T	20037589	-	SM C18:1 / sphingomyelin 16:1 (SM 16:1), SM C18:1 / SM C16:1
186	rs7259572	19	8291672	CERS4	Kettunen J	27005778	-	Phenylalanine
186	rs7259572	19	8291672	CERS4	Long T	28263315	sphingomyelin (d18:1/18:1, d18:2/18:0), sphingomyelin (d18:1/20:0, d16:1/22:0), sphingomyelin (d18:1/20:1, d18:2/20:0), Sphingomyelin, Sphingomyelin (d18:1/18:1, d18:2/18:0), Sphingomyelin (d18:1/20:0, d16:1/22:0), Sphingomyelin (d18:1/20:1, d18:2/20:0)	stearoyl sphingomyelin (d18:1/18:0), Stearoylsphingomyelin, Stearoyl sphingomyelin (d18:1/18:0)
186	rs7259572	19	8291672	CERS4	Lotta L	33414548	-	SM C18:0
186	rs7259572	19	8291672	CERS4	SNIPA	25431330	4 entries (SNIPA)	7 entries (SNIPA)
186	rs7259572	19	8291672	CERS4	Tabassum R	31551469	SM(36:1;2), SM(38:2;2)	SM(38:1;2)
187	rs11669485	19	8300805	CERS4	Long T	28263315	Sphingomyelin, Sphingomyelin (d18:1/20:1, d18:2/20:0)	-
187	rs11669485	19	8300805	CERS4	SNIPA	25431330	sphingomyelin (d18:1/20:1, d18:2/20:0)	-
188	rs148417916	19	8322733	CERS4	Long T	28263315	sphingomyelin (d18:1/20:1, d18:2/20:0), Sphingomyelin, Sphingomyelin (d18:1/18:1, d18:2/18:0), Sphingomyelin (d18:1/20:1, d18:2/20:0)	sphingomyelin (d18:1/20:0, d16:1/22:0), stearoyl sphingomyelin (d18:1/18:0), Stearoylsphingomyelin, Sphingomyelin (d18:1/20:0, d16:1/22:0), Stearoyl sphingomyelin (d18:1/18:0)
188	rs148417916	19	8322733	CERS4	SNIPA	25431330	4 entries (SNIPA)	-
189	rs115654697	19	8329039	CERS4	Chai JF	31628463	SM d16:1/20:0, SM d18:1/20:0, SM d18:2/18:0, SM d18:2/20:0	-
189	rs115654697	19	8329039	CERS4	Harshfield E	10.1101/2020.10.16.20213520	-	SM(38:2), PC-O(35:1) / PE-O(38:1)
190	rs142158911	19	11190534	LDLR	Davis J	29084231	-	LDL
190	rs142158911	19	11190534	LDLR	Inouye M	22916037	-	Serum metabolite network profiles
190	rs142158911	19	11190534	LDLR	Kettunen J	22286219	ApoB, FAw6, IDL-L, IDL-PL, IDL-TG, LDL-C, Linoleic Acid (LA), L-LDL-C, L-LDL-L, L-LDL-PL, M-LDL-C, M-LDL-CE, M-LDL-PL, Serum-C, S-LDL-C, sphingomyelin (SM), S-VLDL-C, S-VLDL-FC, S-VLDL-L, S-VLDL-P, S-VLDL-PL, XS-VLDL-P, XS-VLDL-PL, OmegaL6 fatty acids, OmegaL7 and L9 and saturated fatty acids, Total lipids in IDL, Phospholipids in IDL, Triglycerides in IDL, Total cholesterol in large LDL, Total l…	Esterified cholesterol, Free cholesterol, IDL-C, IDL-FC, IDL-P, L-LDL-FC, L-LDL-P, M-LDL-C/M-LDL-PL, M-LDL-P, S-LDL-L, Gp/Tot-C, L-LDL-CE, M-LDL-L, S-LDL-P, PC, S-HDL-TG, S-VLDL-TG, Total fatty acids, XS-VLDL-L, XS-VLDL-TG, M-VLDL-C, M-VLDL-CE, TotPG, otPUFA, Tot-C, Concentration of IDL particles, Free cholesterol in large LDL, Total lipids in medium LDL, Concentration of medium LDL particles, To…
190	rs142158911	19	11190534	LDLR	Lotta L	33414548	-	SM C16:0, SM C18:0
190	rs142158911	19	11190534	LDLR	Shin S	24816252	-	Cholesterol, Palmitoyl sphingomyelin
190	rs142158911	19	11190534	LDLR	SNIPA	25431330	-	4 entries (SNIPA)
190	rs142158911	19	11190534	LDLR	Suhre K	21886157	-	Cholesterol/uridine
190	rs142158911	19	11190534	LDLR	Tukiainen T	22156771	-	Free cholesterol, Gp/Tot-C, IDL-C, IDL-FC, IDL-P, IDL-PL, LDL-C, L-LDL-CE, L-LDL-FC, L-LDL-L, L-LDL-P, L-LDL-PL, M-LDL-C, M-LDL-C/M-LDL-PL, M-LDL-CE, M-LDL-L, M-LDL-P, M-LDL-PL, Serum-C, S-LDL-P, Tot-C, XS-VLDL-L, XS-VLDL-P, ApoB, Free-C, IDL-L, LDL-C-eFR, L-LDL-C, S-LDL-L, XS-VLDL-PL, Est-C, IDL-C-eFR, IDL-TG, S-LDL-C, S-VLDL-C, ApoB/ApoA1, S-VLDL-FC, TC-lab
191	rs112552009	19	11193091	LDLR	Davis J	29084231	LDL	-
191	rs112552009	19	11193091	LDLR	Kettunen J	22286219	ApoB, FAw6, Free cholesterol, IDL-C, IDL-FC, IDL-L, IDL-P, IDL-TG, LDL-C, Linoleic Acid (LA), L-LDL-CE, L-LDL-FC, L-LDL-L, L-LDL-PL, M-LDL-C, M-LDL-CE, M-VLDL-C, M-VLDL-CE, PC, Serum-C, S-LDL-L, S-LDL-P, S-VLDL-C, S-VLDL-FC, S-VLDL-L, S-VLDL-P, S-VLDL-PL, TotPG, XS-VLDL-PL, XS-VLDL-TG, OmegaL6 fatty acids, OmegaL7 and L9 and saturated fatty acids, Total cholesterol in IDL, Free cholesterol in IDL…	Gp/Tot-C, L-LDL-C, M-LDL-C/M-LDL-PL, M-LDL-L, M-LDL-P, S-LDL-C, Esterified cholesterol, IDL-PL, L-LDL-P, M-LDL-PL, sphingomyelin (SM), Total fatty acids, XS-VLDL-L, XS-VLDL-P, Serum S-LDL-P, Serum M-LDL-C, Serum M-LDL-P, Serum S-LDL-C, Serum LDL-C-eFR, Serum S-LDL-L, Serum L-LDL-CE, Serum Gp/Tot-C, Serum L-LDL-C, Serum M-LDL-L, Serum L-LDL-L, Serum M-LDL-C/M-LDL-PL, Serum L-LDL-PL, Serum IDL-L, S…
192	rs55988241	19	19014248	COPE	SNIPA	25431330	-	choline
193	rs739846	19	19419071	SUGP1	Davis J	29084231	ApoB	-
193	rs739846	19	19419071	SUGP1	Draisma H	26068415	-	PC.ae.C38.0, PC.aa.C36.6, PC.aa.C36.5, Phosphatidylcholine diacyl C34:4, Phosphatidylcholine diacyl C36:6, Phosphatidylcholine diacyl C38:5, Phosphatidylcholine acyl-alkyl C38:0, Phosphatidylcholine diacyl C36:5, Phosphatidylcholine diacyl C42:6, Phosphatidylcholine acyl-alkyl C40:2, Phosphatidylcholine acyl-alkyl C42:0, Phosphatidylcholine acyl-alkyl C42:2, PC ae C38:0, PC aa C36:6
193	rs739846	19	19419071	SUGP1	Harshfield E	10.1101/2020.10.16.20213520	TG(54:3)/TG(52:3)	DG(38:5), Cer(42:1)
193	rs739846	19	19419071	SUGP1	Kettunen J	27005778	ApoB, docosahexaenoic acid (DHA), Esterified cholesterol, IDL-L, IDL-P, IDL-TG, L-VLDL-CE, L-VLDL-FC, L-VLDL-P, L-VLDL-PL, MUFA, M-VLDL-C, M-VLDL-FC, M-VLDL-L, M-VLDL-PL, M-VLDL-TG, Omega-3 fatty acids (FAw3), otPUFA, Serum total triglycerides (Serum-TG), Serum-C, S-LDL-P, S-VLDL-L, S-VLDL-P, S-VLDL-PL, S-VLDL-TG, Total fatty acids, XL-VLDL-L, XL-VLDL-P, XL-VLDL-PL, XL-VLDL-TG, XS-VLDL-L, XS-VLDL…	FAw79S, L-VLDL-C, L-VLDL-L, L-VLDL-TG, M-VLDL-CE, M-VLDL-P, S-LDL-L, S-VLDL-C, S-VLDL-FC, XXL-VLDL-P, XXL-VLDL-L, OmegaL6 fatty acids, Cholesterol esters in large LDL, Concentration of large LDL particles, Total cholesterol in large VLDL, Triglycerides in large VLDL, Cholesterol esters in medium LDL, Concentration of medium LDL particles, Cholesterol esters in medium VLDL, Concentration of medium…
193	rs739846	19	19419071	SUGP1	Lotta L	33414548	-	PC ae C38:0, PC aa C34:4, PC aa C36:6, PC aa C36:5, PC aa C38:5
193	rs739846	19	19419071	SUGP1	SNIPA	25431330	-	12 entries (SNIPA), 22 entries (SNIPA), 17 entries (SNIPA), 18 entries (SNIPA), 14 entries (SNIPA), PC ae C38:0, 4 entries (SNIPA), 10 entries (SNIPA)
193	rs739846	19	19419071	SUGP1	Tukiainen T	22156771	MobCH	Double bond protons of mobile lipids (MobCH), Ile/Phe, L-VLDL-FC, MobCH2, MobCH3, M-VLDL-CE, M-VLDL-L, M-VLDL-P, M-VLDL-PL, PUFA, Serum-TG, S-VLDL-FC, S-VLDL-L, S-VLDL-P, S-VLDL-PL, TC-lab, VLDL-TG, XS-VLDL-L, XS-VLDL-P, XS-VLDL-TG, ILMN_1685631, ILMN_2134224
194	rs11881756	19	45220896	CEACAM16	Kettunen J	27005778	ApoB, IDL-L, IDL-P, IDL-PL, LDL-C, L-LDL-CE, L-LDL-L, L-LDL-PL, M-LDL-C, M-LDL-P, M-LDL-PL, Serum-C, S-LDL-C, S-LDL-L, S-LDL-P, XS-VLDL-PL, Esterified cholesterol, Total lipids in IDL, Concentration of IDL particles, Phospholipids in IDL, Triglycerides in IDL, Cholesterol esters in large LDL, Total lipids in large LDL, Phospholipids in large LDL, Total cholesterol in LDL, Total cholesterol in med…	-
195	rs2927439	19	45242740	BCL3	Kettunen J	27005778	ApoB, IDL-C, IDL-FC, IDL-L, IDL-P, IDL-PL, LDL-C, L-LDL-C, L-LDL-L, L-LDL-P, L-LDL-PL, M-LDL-C, M-LDL-L, M-LDL-P, M-LDL-PL, S-LDL-P, XS-VLDL-PL, OmegaL6 fatty acids, Total cholesterol in IDL, Free cholesterol in IDL, Total lipids in IDL, Concentration of IDL particles, Phospholipids in IDL, Total cholesterol in large LDL, Total lipids in large LDL, Concentration of large LDL particles, Phospholip…	L-LDL-FC, Serum-C, S-LDL-C, S-LDL-L, L-LDL-CE, M-LDL-CE, Cholesterol esters in large LDL, Free cholesterol in large LDL, Cholesterol esters in medium LDL, Total cholesterol in small LDL, Serum total cholesterol, Total lipids in small LDL
195	rs2927439	19	45242740	BCL3	SNIPA	25431330	-	X-12524, X-11820
195	rs2927439	19	45242740	BCL3	Tukiainen T	22156771	LDL-C, L-LDL-FC, L-LDL-L, L-LDL-P, M-LDL-C, M-LDL-C/M-LDL-PL, M-LDL-CE, M-LDL-L, M-LDL-P, S-LDL-C, S-LDL-L	-
196	rs12974942	19	45352487	NECTIN2	Kettunen J	27005778	IDL-FC, IDL-PL, LDL-C, L-LDL-C, L-LDL-CE, L-LDL-L, L-LDL-P, L-LDL-PL, M-LDL-C, M-LDL-PL, S-LDL-C, Free cholesterol in IDL, Total lipids in IDL, Concentration of IDL particles, Phospholipids in IDL, Total cholesterol in large LDL, Cholesterol esters in large LDL, Total lipids in large LDL, Concentration of large LDL particles, Phospholipids in large LDL, Total cholesterol in LDL, Total cholesterol…	ApoB, IDL-C, L-LDL-FC, M-LDL-CE, M-LDL-L, M-LDL-P, Total cholesterol in IDL, Free cholesterol in large LDL, Cholesterol esters in medium LDL, Total lipids in small LDL, Concentration of small LDL particles, Serum total cholesterol, Phospholipids in very small VLDL
197	rs6859	19	45382034	NECTIN2	Kettunen J	27005778	IDL-C, IDL-L, IDL-P, LDL-C, L-LDL-C, L-LDL-CE, L-LDL-FC, L-LDL-L, L-LDL-P, L-LDL-PL, M-LDL-C, M-LDL-CE, M-LDL-L, M-LDL-P, M-LDL-PL, Serum-C, S-LDL-C, S-LDL-L, S-LDL-P, XS-VLDL-PL, Total cholesterol in IDL, Total lipids in IDL, Concentration of IDL particles, Triglycerides in IDL, Total cholesterol in large LDL, Cholesterol esters in large LDL, Free cholesterol in large LDL, Total lipids in large …	-
198	rs429358	19	45411941	APOE	Chasman DI	19936222	-	LDL mean size, LDL total, HDL-C by NMR, HDL-C assay, APOA1 assay, LDL small, APOB assay
198	rs429358	19	45411941	APOE	Davis J	29084231	ApoB/ApoA1	-
198	rs429358	19	45411941	APOE	Kettunen J	27005778	ApoB, Esterified cholesterol, FAw6, Free cholesterol, IDL-C, IDL-L, IDL-PL, IDL-TG, LDL-C, L-HDL-C, L-HDL-CE, L-HDL-FC, L-HDL-L, L-HDL-P, L-HDL-PL, L-LDL-C, L-LDL-CE, L-LDL-FC, L-LDL-L, L-LDL-P, L-LDL-PL, L-VLDL-PL, L-VLDL-TG, M-LDL-C, M-LDL-CE, M-LDL-L, M-LDL-P, M-LDL-PL, M-VLDL-C, M-VLDL-CE, M-VLDL-FC, M-VLDL-L, M-VLDL-P, M-VLDL-PL, M-VLDL-TG, Serum total triglycerides (Serum-TG), Serum-C, S-HD…	IDL-FC, IDL-P, Linoleic Acid (LA), M-HDL-C, M-HDL-CE, XS-VLDL-P, XS-VLDL-PL, M-LDL-C/M-LDL-PL, Tot-C, M-HDL-L/S-HDL-L, Serum M-LDL-C/M-LDL-PL, Serum L-LDL-PL, Serum S-LDL-C, Serum L-LDL-P, Serum L-LDL-FC, Serum M-LDL-CE, Serum L-LDL-CE, Serum M-LDL-P, Serum IDL-FC, Serum LDL-C-eFR, Serum M-LDL-C, Serum LA, Serum IDL-P, Serum Serum-C, Serum IDL-C, Serum S-LDL-L, Serum IDL-PL, Serum L-LDL-L, Serum …
198	rs429358	19	45411941	APOE	Tukiainen T	22156771	-	ApoB, ApoBtoApoA1, Est-C, FAw67, Gp/Tot-C, IDL-C, IDL-FC, IDL-P, IDL-PL, Ile/Serum-C, LA, LDL-C, LDL-C-eFR, L-LDL-C, L-LDL-CE, L-LDL-FC, L-LDL-L, L-LDL-P, L-LDL-PL, M-HDL-L/S-HDL-L, M-LDL-C, M-LDL-C/M-LDL-PL, M-LDL-CE, M-LDL-P, M-LDL-PL, Serum-C, S-LDL-C, S-LDL-L, S-LDL-P, S-VLDL-C, XL-HDL-L/L-HDL-L, IDL-C-eFR, IDL-L, Tot-C
199	rs7412	19	45412079	APOE	Davis J	29084231	L-LDL-FC	-
199	rs7412	19	45412079	APOE	Kettunen J	22286219	ApoB, CH2/DB, CH2/FA, DB/FA, Esterified cholesterol, Gp/Tot-C, HDL-D, IDL-C, IDL-FC, IDL-L, IDL-P, IDL-PL, IDL-TG, LDL-C, L-HDL-CE, Linoleic Acid (LA), L-LDL-C, L-LDL-CE, L-LDL-FC, L-LDL-L, L-LDL-P, L-LDL-PL, M-LDL-C/M-LDL-PL, M-LDL-CE, M-LDL-L, M-LDL-P, M-LDL-PL, Serum-C, S-HDL-L, S-LDL-C, S-LDL-L, S-LDL-P, sphingomyelin (SM), S-VLDL-FC, Tot-C, VLDL-D, XS-VLDL-L, XS-VLDL-P, XS-VLDL-PL, XXL-VLDL-…	Serum IDL-C-eFR, Serum XS-VLDL-PL, Serum LDL-C-eFR, Serum IDL-PL
199	rs7412	19	45412079	APOE	Long T	28263315	Sphingomyelin, Sphingomyelin (d18:1/20:0, d16:1/22:0)	-
199	rs7412	19	45412079	APOE	Lotta L	33414548	SM C16:0, SM C18:0, Alanine	Creatinine, Phenylalanine
199	rs7412	19	45412079	APOE	SNIPA	25431330	sphingomyelin (d18:1/20:0, d16:1/22:0), behenoyl sphingomyelin (d18:1/22:0)	-
199	rs7412	19	45412079	APOE	Tabassum R	31551469	LDL_chol	-
199	rs7412	19	45412079	APOE	Tukiainen T	22156771	ApoB, ApoBtoApoA1, Est-C, Gp/Tot-C, IDL-C, IDL-FC, IDL-L, IDL-P, IDL-TG, Ile/Serum-C, LDL-C, L-LDL-C, L-LDL-CE, L-LDL-FC, L-LDL-L, L-LDL-P, L-LDL-PL, M-LDL-C/M-LDL-PL, M-LDL-CE, M-LDL-L, M-LDL-P, M-LDL-PL, Serum-C, S-LDL-C, S-LDL-L, S-LDL-P, S-VLDL-C, Tot-C	-
200	rs12721051	19	45422160	APOC1	Davis J	29084231	-	ApoB/ApoA1
200	rs12721051	19	45422160	APOC1	Demirkan A	22359512	-	LDL cholesterol
200	rs12721051	19	45422160	APOC1	Kettunen J	27005778	ApoB, Esterified cholesterol, FAw6, Free cholesterol, IDL-C, IDL-FC, IDL-L, IDL-P, IDL-PL, IDL-TG, LDL-C, Linoleic Acid (LA), L-LDL-C, L-LDL-CE, L-LDL-FC, L-LDL-P, L-LDL-PL, M-LDL-C, M-LDL-L, M-LDL-P, M-LDL-PL, M-VLDL-C, M-VLDL-CE, Serum total triglycerides (Serum-TG), Serum-C, S-HDL-TG, S-LDL-C, S-LDL-L, S-VLDL-FC, S-VLDL-L, S-VLDL-P, S-VLDL-TG, XS-VLDL-L, XS-VLDL-PL, OmegaL6 fatty acids, Total …	L-LDL-L, M-LDL-CE, S-VLDL-PL, XS-VLDL-TG, S-LDL-P, S-VLDL-C, XS-VLDL-P, Serum L-LDL-C, Serum S-LDL-C, Serum M-LDL-L, Serum IDL-PL, Serum L-LDL-P, Serum S-LDL-P, Serum S-LDL-L, Serum L-LDL-L, Serum L-LDL-PL, Serum M-LDL-PL, Serum M-LDL-C, Serum IDL-C, Serum M-LDL-CE, Serum IDL-FC, Serum LDL-C, Total lipids in large LDL, Cholesterol esters in medium LDL, Phospholipids in medium VLDL, Concentration …
200	rs12721051	19	45422160	APOC1	Tukiainen T	22156771	-	ApoB, Esterified cholesterol, FAw67, Gp/Tot-C, IDL-C, IDL-FC, IDL-L, IDL-PL, IDL-TG, Ile/Serum-TG, LDL-C, Leu/Serum-TG, Linoleic Acid (LA), L-LDL-C, L-LDL-CE, L-LDL-FC, L-LDL-L, L-LDL-P, L-LDL-PL, M-LDL-C, M-LDL-C/M-LDL-PL, M-LDL-CE, M-LDL-L, M-LDL-P, Serum-C, S-LDL-C, S-LDL-L, S-LDL-P, Tot-C, XS-VLDL-P, XS-VLDL-PL, LDL-C-eFR, M-LDL-PL, Est-C, IDL-C-eFR, Ile/Serum-C, LA, M-HDL-C/M-HDL-PL, M-VLDL-…
201	rs5112	19	45430280	APOC1	Davis J	29084231	XS-VLDL-P	-
201	rs5112	19	45430280	APOC1	Kettunen J	27005778	IDL-TG, XS-VLDL-P, Concentration of IDL particles, Triglycerides in IDL, LDL diameter, Cholesterol esters in medium VLDL, Serum total triglycerides, Triglycerides in very large HDL, Concentration of very small VLDL particles	-
201	rs5112	19	45430280	APOC1	SNIPA	25431330	5 entries (SNIPA)	-
202	rs5167	19	45448465	APOC4	Kettunen J	27005778	M-VLDL-PL, Serum total triglycerides (Serum-TG), S-VLDL-TG, XS-VLDL-TG, ApoB, OmegaL6 fatty acids, Triglycerides in IDL, Total cholesterol in large VLDL, Cholesterol esters in large VLDL, Total lipids in large VLDL, Concentration of large VLDL particles, Triglycerides in large VLDL, Total cholesterol in medium VLDL, Cholesterol esters in medium VLDL, Total lipids in medium VLDL, Concentration of …	Phospholipids in large VLDL, Free cholesterol in medium VLDL, Triglycerides in medium VLDL, Triglycerides in very large VLDL, Concentration of small VLDL particles, Free cholesterol in large VLDL, Other polyunsaturated fatty acids than 18:2, Phospholipids in medium HDL
202	rs5167	19	45448465	APOC4	Suhre K	21886157	Acetylcarnitine/nonadecanoate (19:0)	-
202	rs5167	19	45448465	APOC4	Tukiainen T	22156771	-	L-VLDL-P, Serum-TG, Serum-TG/Glc, S-VLDL-TG, VLDL-D, VLDL-TG, XXL-VLDL-P
203	rs79890446	19	45723446	EXOC3L2, MARK4	Kettunen J	27005778	IDL-C, IDL-FC, IDL-P, IDL-PL, L-LDL-C, L-LDL-FC, L-LDL-L, L-LDL-P, L-LDL-PL, M-LDL-C, M-LDL-CE, M-LDL-L, M-LDL-P, M-LDL-PL, S-LDL-L, XS-VLDL-PL, Esterified cholesterol, Total cholesterol in IDL, Free cholesterol in IDL, Concentration of IDL particles, Phospholipids in IDL, Total cholesterol in large LDL, Free cholesterol in large LDL, Total lipids in large LDL, Concentration of large LDL particle…	-
204	rs8736	19	54677189	MBOAT7	Feofanova E	29610217	1-arachidonoylglycerophosphoinositol	-
204	rs8736	19	54677189	MBOAT7	Harshfield E	10.1101/2020.10.16.20213520	PI(32:1)-H-, PA(40:5)+AcO- or PG(39:5)-H-, PI(34:2)-H-, PE(39:7)+AcO- or PS(40:6)-H-, PI(34:1)-H-, PC(36:6)+AcO- or PE(39:6)+AcO-, PI(34:0)-H-, PI(35:2)-H-, PI(36:2)-H-, PC(38:7)+AcO-, PI(36:1)-H-, PA(44:6)+AcO- or PG(43:6)-H-, PI(38:6)-H-, PI(38:4)-H-, PC(40:9)+AcO-, PI(38:3)-H-, PC(40:8)+AcO-, PI(40:6)-H-, PC(42:11)+AcO-, PI(40:5)-H-, PS(42:8)-H-	DG(38:4), DG(38:3), PI(34:2), PC(36:7) / PS(40:6), PI(34:1), PC(36:6) / PS(40:5), PI(36:4), PC(38:9) / PS(42:8), PI(36:2), PC(38:7) / PS(42:6), PI(38:4), PC(40:9) / PS(44:8), PC(40:8) / PS(44:7), PI(40:6)
204	rs8736	19	54677189	MBOAT7	Long T	28263315	1-linoleoyl-GPI (18:2), 1-palmitoyl-2-oleoyl-GPI (16:0/18:1), 1-stearoyl-2-arachidonoyl-GPI (18:0/20:4), 1-stearoyl-2-linoleoyl-GPI (18:0/18:2), 1-arachidonoyl-GPI, 1-linoleoyl-GPI, 1-palmitoyl-2-arachidonoyl-GPI, 1-palmitoyl-2-oleoyl-GPI, 1-stearoyl-2-arachidonoyl-GPI, 1-stearoyl-2-linoleoyl-GPI, 1-arachidonoyl-GPI (20:4), 1-palmitoyl-2-arachidonoyl-GPI (16:0/20:4)	1-palmitoyl-2-linoleoyl-GPI (16:0/18:2), 1-palmitoyl-2-linoleoyl-GPI, 1-oleoyl-GPI, 1-oleoyl-GPI (18:1)
204	rs8736	19	54677189	MBOAT7	Shin S	24816252	arachidonate (20:4n6)_1-arachidonoylglycerophosphoinositol*	-
204	rs8736	19	54677189	MBOAT7	SNIPA	25431330	9 entries (SNIPA)	5 entries (SNIPA), 7 entries (SNIPA), 8 entries (SNIPA)
204	rs8736	19	54677189	MBOAT7	Suhre K	21886157	-	1-arachidonoylglycerophosphocholine*/1-arachidonoylglycerophosphoinositol*
204	rs8736	19	54677189	MBOAT7	Tabassum R	31551469	PI(18:0;0-18:2;0), PI(18:0;0-20:3;0), PI(18:0;0-20:4;0)	-
205	rs651955	19	54688572	MBOAT7	Harshfield E	10.1101/2020.10.16.20213520	-	PI(34:2)-H-, PE(39:7)+AcO- or PS(40:6)-H-, PI(36:2)-H-, PC(38:7)+AcO-, PI(38:4)-H-, PC(40:9)+AcO-, PI(38:3)-H-, PC(40:8)+AcO-, PI(40:6)-H-, PC(42:11)+AcO-
206	rs36625	19	54692523	MBOAT7	Harshfield E	10.1101/2020.10.16.20213520	PI(34:2)-H-, PE(39:7)+AcO- or PS(40:6)-H-, PI(36:2)-H-, PC(38:7)+AcO-, PI(38:4)-H-, PC(40:9)+AcO-, PI(38:3)-H-, PI(40:6)-H-, PI(34:2), PI(38:4)	-
206	rs36625	19	54692523	MBOAT7	Long T	28263315	1-stearoyl-2-linoleoyl-GPI, 1-stearoyl-2-linoleoyl-GPI (18:0/18:2)	1-stearoyl-2-arachidonoyl-GPI, 1-stearoyl-2-arachidonoyl-GPI (18:0/20:4)
206	rs36625	19	54692523	MBOAT7	SNIPA	25431330	1-stearoyl-2-linoleoyl-GPI (18:0/18:2)	1-stearoyl-2-arachidonoyl-GPI (18:0/20:4)
207	rs56154925	19	55737798	TMEM86B	Harshfield E	10.1101/2020.10.16.20213520	PE-O(34:3), PE-O(36:5)	-
207	rs56154925	19	55737798	TMEM86B	Long T	28263315	1--2-arachidonoyl-GPE, 1-(1-enyl-palmitoyl)-2-arachidonoyl-GPE (P-16:0/20:4)	-
207	rs56154925	19	55737798	TMEM86B	SNIPA	25431330	1-(1-enyl-palmitoyl)-2-arachidonoyl-GPE (P-16:0/20:4)	cortisone
207	rs56154925	19	55737798	TMEM86B	Tabassum R	31551469	-	PEO(16:1;0-20:4;0)
208	rs2103823	20	12891079	SPTLC3	Shin S	24816252	-	2-linoleoylglycerophosphocholine*
208	rs2103823	20	12891079	SPTLC3	SNIPA	25431330	-	2-linoleoylglycerophosphocholine*
209	rs6078818	20	12900950	SPTLC3	SNIPA	25431330	-	SM (OH) C24:1
210	rs6078838	20	12930201	SPTLC3	SNIPA	25431330	piperine	-
211	rs1321940	20	12959885	SPTLC3	Chai JF	31628463	Cer d16:1/16:0, Cer d16:1/18:0, Cer d16:1/20:0, Cer d16:1/22:0, Cer d16:1/23:0, Cer d16:1/24:0, Cer d16:1/24:1, Cer d18:1/22:0, Cer d18:1/23:0, Cer d18:1/24:0, Cer d18:1/24:1, Cer d18:1/25:0, Cer d18:2/22:0, Cer d18:2/23:0, Cer d18:2/24:0, Cer d18:2/24:1, HexCer d16:1/16:0, HexCer d16:1/22:0, HexCer d16:1/24:0, S1P d16:1, SM d16:1/18:0, SM d16:1/20:0, SM d16:1/22:0, SM d16:1/24:0, SM d16:1/24:1	-
211	rs1321940	20	12959885	SPTLC3	Demirkan A	22359512	-	%CER 16:0, %Glu-CER 16:0, SPM/CER, % SPM 20:0, %SPM 16:1, %SPM 17:0, CER 16:0, CER 22:0, CER 23:0, CER 24:1, CER 24:0, saturated CER, total CER, unsaturated CER, Glu-CER, SPM 17:0 levels
211	rs1321940	20	12959885	SPTLC3	Draisma H	26068415	-	PC.ae.C40.2, SM.C26.0, SM.OH.C16.1, SM.OH.C24.1, SM.C26.1, SM (OH C14:1), Phosphatidylcholine diacyl C28:1, Phosphatidylcholine acyl-alkyl C40:2, SM (OH) C16:1, SM C26:1, SM (OH) C14:1, SM (OH) C24:1, PC aa C28:1, PC ae C40:2
211	rs1321940	20	12959885	SPTLC3	Harshfield E	10.1101/2020.10.16.20213520	Cer(40:2)-H-, Cer(40:1)-H-, Cer(40:0)-H-, Cer(41:2)-H-, Cer(41:1)-H-, Cer(41:0)-H-, Cer(42:2)-H-, Cer(42:1)-H-, Cer(42:0)-H-, SM(31:1)-H-, SM(32:1), SM(36:1)-H-, SM(32:1)+AcO-, SM(37:1)-H-, SM(37:1), SM(38:1)-H-, SM(38:1), PC-O(35:1) or PC-P(35:0), SM(38:0), SM(39:1), PC-O(36:1) or PC-P(36:0), SM(37:1)+AcO-, SM(42:2)-H-, SM(38:1)+AcO-, SM(39:1)+AcO-, SM(32:1)/SM(39:1)	SM(41:2), PC-P(38:1), Cer(40:1), Cer(42:2), Cer(42:1), Cer(41:1), DG(42:7), SM(33:1), SM(35:1), PC-O(35:1) / PE-O(38:1), PC-O(36:1) / PE-O(39:1), TG(45:4), SM(40:3), SM(40:2), PC-O(37:2) / PE-O(40:2), TG(46:5), PG-O(40:0), SM(43:2), TG(49:5), TG(49:4)
211	rs1321940	20	12959885	SPTLC3	Hicks AA	19798445	-	Cer24:1, SM 16:1Mol%, C16:0Mol%, Cer mol%18:0, Cer22:0, SM mol% 17:0, SM mol% 20:0, SM mol% 16:1, Glu Cer mol%16:0, SM mol% 15:0, Cer mol%16:0, Cer23:0, SM 17:0, SM 20:0, SM mol% 22:1, SM14:0/SM16:0, SM24:0/Cer24:0, SM_tot/Cer_tot, SM23:0/Cer23:0, SM24:1/Cer24:1
211	rs1321940	20	12959885	SPTLC3	Illig T	20037589	-	SM (OH) C22:1 / SM (OH) C24:1, SM (OH) C24:1, PC ae C40:2 / PC ae C38:3, SM (OH) C24:1 / PC ae C44:3, SM C24:0 / SM (OH) C24:1, PC ae C40:2 / PC aa C30:2, SM (OH) C24:1 / PC ae C42:2, PC ae C40:2, PC ae C40:2 / PC ae C40:6, SM (OH) C24:1 / PC aa C30:2, SM (OH) C24:1 / PC ae C40:5, PC ae C40:2 / PC ae C40:5, SM C16:0 / SM (OH) C24:1, PC aa C30:2 / SM (OH) C24:1, PC ae C40:2 / PC ae C42:3, PC ae C4…
211	rs1321940	20	12959885	SPTLC3	Long T	28263315	sphingomyelin (d18:1/21:0, d17:1/22:0, d16:1/23:0), Sphingomyelin, Sphingomyelin (d18:1/20:0, d16:1/22:0), Sphingomyelin (d18:1/21:0, d17:1/22:0, d16:1/23:0)	Sphingomyelin (d18:1/14:0, d16:1/16:0), Sphingomyelin (d18:1/15:0, d16:1/17:0)
211	rs1321940	20	12959885	SPTLC3	Lotta L	33414548	-	SM (OH) C14:1, PC aa C28:1, SM C18:0
211	rs1321940	20	12959885	SPTLC3	Shin S	24816252	-	X-08402, X-10510, X-10510_palmitoyl sphingomyelin
211	rs1321940	20	12959885	SPTLC3	SNIPA	25431330	sphingomyelin (d18:1/20:0, d16:1/22:0), sphingomyelin (d18:1/21:0, d17:1/22:0, d16:1/23:0)	3 entries (SNIPA), 9 entries (SNIPA), 12 entries (SNIPA), sphingomyelin (d18:1/14:0, d16:1/16:0), 13 entries (SNIPA), 11 entries (SNIPA)
211	rs1321940	20	12959885	SPTLC3	Tabassum R	31551469	CER(40:1;2), CER(40:2;2), CER(42:2;2), Total_ CER	-
212	rs364585	20	12962718	SPTLC3	Chai JF	31628463	Cer d16:1/16:0, Cer d16:1/18:0, Cer d16:1/20:0, Cer d16:1/22:0, Cer d16:1/23:0, Cer d16:1/24:0, Cer d16:1/24:1, Cer d18:1/22:0, Cer d18:1/23:0, Cer d18:1/24:0, Cer d18:1/24:1, Cer d18:1/25:0, Cer d18:2/22:0, Cer d18:2/24:1, HexCer d16:1/16:0, HexCer d16:1/22:0, HexCer d16:1/24:0, S1P d16:1, SM d16:1/18:0, SM d16:1/20:0, SM d16:1/22:0, SM d16:1/24:0, SM d16:1/24:1	-
212	rs364585	20	12962718	SPTLC3	Draisma H	26068415	PC.ae.C40.2, SM.C26.0, SM.C26.1, SM.OH.C16.1, SM.OH.C24.1, Phosphatidylcholine diacyl C28:1	-
212	rs364585	20	12962718	SPTLC3	Harshfield E	10.1101/2020.10.16.20213520	Cer(40:2)-H-, Cer(40:1)-H-, Cer(40:0)-H-, Cer(41:2)-H-, Cer(41:1)-H-, Cer(41:0)-H-, Cer(42:2)-H-, Cer(42:1)-H-, Cer(42:0)-H-, SM(31:1)-H-, SM(32:1), SM(36:1)-H-, SM(32:1)+AcO-, SM(37:1)-H-, SM(37:1), SM(38:1)-H-, SM(38:1), PC-O(35:1) or PC-P(35:0), SM(38:0), SM(39:1), PC-O(36:1) or PC-P(36:0), SM(37:1)+AcO-, SM(42:2)-H-, SM(38:1)+AcO-, SM(39:1)+AcO-, Cer(40:1), Cer(42:2), Cer(42:1), Cer(41:1), DG…	-
212	rs364585	20	12962718	SPTLC3	Long T	28263315	sphingomyelin (d18:1/21:0, d17:1/22:0, d16:1/23:0), Sphingomyelin, Sphingomyelin (d18:1/20:0, d16:1/22:0), Sphingomyelin (d18:1/21:0, d17:1/22:0, d16:1/23:0)	-
212	rs364585	20	12962718	SPTLC3	Lotta L	33414548	SM (OH) C16:1	-
212	rs364585	20	12962718	SPTLC3	Shin S	24816252	X-08402, X-10510, X-10510_palmitoyl sphingomyelin	-
212	rs364585	20	12962718	SPTLC3	SNIPA	25431330	11 entries (SNIPA)	-
212	rs364585	20	12962718	SPTLC3	Tabassum R	31551469	CER(40:1;2), CER(40:2;2), CER(42:2;2), Total_ CER, cer(40:2;2), Total_cer, cer(40:1;2), cer(42:2;2)	-
213	rs6074541	20	12978517	SPTLC3	Illig T	20037589	SM (OH) C24:1 / PC ae C40:3	-
213	rs6074541	20	12978517	SPTLC3	SNIPA	25431330	PC ae C40:2, SM (OH) C24:1	-
214	rs57362538	20	13008817	SPTLC3	Harshfield E	10.1101/2020.10.16.20213520	SM(36:1)-H-, SM(37:1), SM(38:1)-H-, SM(39:1), SM(37:1)+AcO-	Cer(42:1), TG(45:4), SM(43:2)
214	rs57362538	20	13008817	SPTLC3	Shin S	24816252	-	X-10510_palmitoyl sphingomyelin
214	rs57362538	20	13008817	SPTLC3	SNIPA	25431330	-	X-10510
215	rs6041782	20	13015923	SPTLC3	SNIPA	25431330	pseudouridine	-
216	rs7509392	20	13069558	SPTLC3	SNIPA	25431330	-	caprylate (8:0)
217	rs6078938	20	13134768	SPTLC3	SNIPA	25431330	SM C26:1	X-13069, SM C26:0
218	rs4815400	20	25292560	ABHD12	SNIPA	25431330	-	X-04494, 1-palmitoylglycerophosphoinositol*
219	rs915775	21	45598522	GATD3	SNIPA	25431330	quinate	-
220	rs2267161	22	30953295	GAL3ST1	Harshfield E	10.1101/2020.10.16.20213520	PG(32:1)+AcO-	-
221	rs149772276	22	34996898	ISX	SNIPA	25431330	sucrose	-
222	rs135091	22	43062340	CYB5R3	SNIPA	25431330	-	carnitine
223	rs130390	22	43083155	A4GALT	Chai JF	31628463	Hex2Cer d18:1/24:0	-
223	rs130390	22	43083155	A4GALT	SNIPA	25431330	-	10-undecenoate (11:1n1), X-12456
224	rs41277501	22	43093189	A4GALT	Chai JF	31628463	Hex2Cer d18:1/24:0	-
224	rs41277501	22	43093189	A4GALT	Long T	28263315	-	Ethylmalonate
224	rs41277501	22	43093189	A4GALT	SNIPA	25431330	-	ethylmalonate
225	rs28916570	22	43094932	A4GALT	Chai JF	31628463	Hex2Cer d18:1/24:0	-
226	rs5758886	22	43106806	A4GALT	Chai JF	31628463	Hex2Cer d18:1/24:0	-
227	rs3747207	22	44324855	PNPLA3	Harshfield E	10.1101/2020.10.16.20213520	TG(56:6), TG(56:5)	DG(38:5), TG(58:7)
228	rs2076711	22	47064837	GRAMD4	SNIPA	25431330	-	indoleacetate, 3-indoxyl sulfate, X-02249
228	rs2076711	22	47064837	GRAMD4	Suhre K	21886157	-	Laurylcarnitine/oleoylcarnitine
