# Supplementary material for: Comprehensive genetic analysis of the human lipidome identifies loci associated with lipid homeostasis with links to coronary artery disease
Source: Nat Commun. 2022 Jun 6;13:3124. doi: 10.1038/s41467-022-30875-7 (PMC9170690; doi:10.1038/s41467-022-30875-7)
Supplement: Supplementary file 16 — Supplementary Dataset 14 [file 41467_2022_30875_MOESM16_ESM.xlsx]

## Sheet: Supp Data 14
Supplementary Data 14: Overlap of associations in the GWAS catalog and CardiogramplusC4D
#	rsID (if available) of Lead SNP	Association of Lead or Proxy SNP with coronary artery disease in CARDIOGRAMplusC4D meta analysis with UK Biobanka								Overlap of GWAS Catalog hits with Lead SNPs or Proxies
		rsID (if available)	Chromosome	Position (hg19)	Effect Allele	Other Allele	Beta	SE	P-value	Hard CVD endpoints	CVD related traits	Lipid related traits
1	rs588485	rs588485	1	20916444	A	G	0.0108	0.0061	0.07885	-	apolipoprotein A 1 measurement, chronic kidney disease	apolipoprotein A 1 measurement, chronic kidney disease
2	rs11591147	rs11591147	1	55505647	T	G	-0.2406	0.0247	1.855e-22	myocardial infarction, coronary artery disease, cardiovascular disease	low density lipoprotein cholesterol measurement, PCSK9 protein measurement, apolipoprotein B measurement, total cholesterol measurement, myocardial infarction, Abdominal Aortic Aneurysm, coronary artery disease, HMG CoA reductase inhibitor use measurement, apolipoprotein A 1 measurement, cardiovascular disease, lipoprotein measurement, liver fibrosis measurement, response to statin	low density lipoprotein cholesterol measurement, serum metabolite measurement, PCSK9 protein measurement, apolipoprotein B measurement, total cholesterol measurement, myocardial infarction, Abdominal Aortic Aneurysm, coronary artery disease, HMG CoA reductase inhibitor use measurement, apolipoprotein A 1 measurement, cardiovascular disease, lipoprotein measurement, response to statin
3	rs10889348	rs10889348	1	63078222	A	T	0.0026	0.0059	0.6599	coronary artery calcification, cardiovascular disease	low density lipoprotein cholesterol measurement, triglyceride measurement, high density lipoprotein cholesterol measurement, apolipoprotein A 1 measurement, apolipoprotein B measurement, total cholesterol measurement, HMG CoA reductase inhibitor use measurement, coronary artery calcification, C-reactive protein measurement, metabolic syndrome, cardiovascular disease	low density lipoprotein cholesterol measurement, triglyceride measurement, high density lipoprotein cholesterol measurement, serum metabolite measurement, apolipoprotein A 1 measurement, apolipoprotein B measurement, total cholesterol measurement, HMG CoA reductase inhibitor use measurement, very long-chain saturated fatty acid measurement, coronary artery calcification, C-reactive protein measur…
4	rs660240	rs660240	1	109817838	T	C	-0.099	0.0066	1.679e-51	heart failure, coronary artery disease, myocardial infarction, cardiovascular disease, large artery stroke, acute coronary syndrome	high density lipoprotein cholesterol measurement, low density lipoprotein cholesterol measurement, total cholesterol measurement, heart failure, coronary artery disease, myocardial infarction, Antithrombotic agent use measurement, HMG CoA reductase inhibitor use measurement, lipoprotein-associated phospholipase A(2) measurement, apolipoprotein A 1 measurement, C-reactive protein measurement, resp…	high density lipoprotein cholesterol measurement, low density lipoprotein cholesterol measurement, total cholesterol measurement, heart failure, serum metabolite measurement, coronary artery disease, myocardial infarction, non-high density lipoprotein cholesterol measurement, Antithrombotic agent use measurement, HMG CoA reductase inhibitor use measurement, lipoprotein-associated phospholipase A(…
5	rs113210216	rs113210216	1	116477981	A	G	0.0283	0.012	0.01887	-	-	-
6	rs4970966	rs4970966	1	150584103	T	G	0.0308	0.0069	7.595e-06	-	-	-
7	rs28415528	rs28415528	1	151879761	A	G	0.0013	0.006	0.8232	-	chronic kidney disease	serum metabolite measurement, chronic kidney disease
8	rs10753192	rs10753192	1	179329899	T	C	0.0179	0.0096	0.06382	-	insulin measurement	insulin measurement
9	rs4631704	rs4631704	1	230293530	T	C	-0.0247	0.0059	2.552e-05	coronary artery calcification, coronary artery disease	high density lipoprotein cholesterol measurement, triglyceride measurement, apolipoprotein A 1 measurement, apolipoprotein B measurement, fibrinogen measurement, coronary artery calcification, coronary artery disease	high density lipoprotein cholesterol measurement, triglyceride measurement, serum metabolite measurement, apolipoprotein A 1 measurement, apolipoprotein B measurement, fibrinogen measurement, coronary artery calcification, coronary artery disease
10	rs2281721	rs2281721	1	230297136	T	C	-0.0238	0.0058	3.871e-05	-	high density lipoprotein cholesterol measurement, triglyceride measurement, metabolic syndrome	high density lipoprotein cholesterol measurement, triglyceride measurement, metabolic syndrome
11	rs478588	rs478588	2	21297149	A	G	-0.0505	0.0072	1.974e-12	coronary artery disease	low density lipoprotein cholesterol measurement, triglyceride measurement, total cholesterol measurement, common carotid intimal medial thickness, response to statin, coronary artery disease	low density lipoprotein cholesterol measurement, triglyceride measurement, total cholesterol measurement, common carotid intimal medial thickness, response to statin, coronary artery disease
12	rs72794293	rs72794293	2	23898149	A	G	-0.0268	0.0074	0.0002722	-	-	-
13	rs1260326	rs1260326	2	27730940	T	C	0.0181	0.0058	0.001835	coronary artery calcification	type II diabetes mellitus, non-alcoholic fatty liver disease, glomerular filtration rate, low density lipoprotein cholesterol measurement, triglyceride measurement, gout, glucose measurement, total cholesterol measurement, C-reactive protein measurement, apolipoprotein B measurement, non-alcoholic steatohepatitis, insulin sensitivity measurement, fasting blood glucose measurement, resting heart r…	type II diabetes mellitus, non-alcoholic fatty liver disease, glomerular filtration rate, low density lipoprotein cholesterol measurement, triglyceride measurement, gout, glucose measurement, total cholesterol measurement, serum metabolite measurement, C-reactive protein measurement, apolipoprotein B measurement, insulin sensitivity measurement, fasting blood glucose measurement, resting heart ra…
14	rs780093	rs780093	2	27742603	T	C	0.0182	0.0053	0.0005865	cardiovascular disease	low density lipoprotein cholesterol measurement, gout, total cholesterol measurement, triglyceride measurement, fasting blood glucose measurement, type II diabetes mellitus, glomerular filtration rate, Drugs used in diabetes use measurement, prothrombin time measurement, cardiovascular disease, glucose effectiveness measurement, metabolic syndrome, blood pressure, glucose homeostasis measurement,…	low density lipoprotein cholesterol measurement, gout, serum metabolite measurement, total cholesterol measurement, triglyceride measurement, fasting blood glucose measurement, type II diabetes mellitus, glomerular filtration rate, Drugs used in diabetes use measurement, prothrombin time measurement, cardiovascular disease, glucose effectiveness measurement, metabolic syndrome, blood pressure, gl…
15	rs6544713	rs6544713	2	44073881	T	C	0.0492	0.0056	1.838e-18	coronary artery disease, cardiovascular disease	low density lipoprotein cholesterol measurement, apolipoprotein B measurement, total cholesterol measurement, Antithrombotic agent use measurement, HMG CoA reductase inhibitor use measurement, coronary artery disease, cardiovascular disease	low density lipoprotein cholesterol measurement, apolipoprotein B measurement, total cholesterol measurement, Antithrombotic agent use measurement, HMG CoA reductase inhibitor use measurement, coronary artery disease, cardiovascular disease
16	rs72963097	rs72963097	2	117043172	T	C	-0.0135	0.0241	0.5742	-	-	-
17	rs1554383	rs1554383	2	140576657	A	G	0.0018	0.0086	0.8378	-	triglyceride measurement	triglyceride measurement
18	rs1047891	rs1047891	2	211540507	A	C	-0.0179	0.0062	0.003741	-	glomerular filtration rate, high density lipoprotein cholesterol measurement, body mass index, fibrinogen measurement, systolic blood pressure, insulin sensitivity measurement, chronic kidney disease, apolipoprotein A 1 measurement, angiographic measurement, diabetes mellitus	glomerular filtration rate, high density lipoprotein cholesterol measurement, body mass index, fibrinogen measurement, systolic blood pressure, insulin sensitivity measurement, chronic kidney disease, apolipoprotein A 1 measurement, serum metabolite measurement, angiographic measurement, diabetes mellitus
19	rs6550805	rs6550805	3	23892781	T	C	0.0019	0.0056	0.7361	-	-	-
20	rs9832727	rs9832727	3	142649110	C	G	0.0127	0.0061	0.0387	-	triglyceride measurement, total cholesterol measurement, low density lipoprotein cholesterol measurement, apolipoprotein B measurement, high density lipoprotein cholesterol measurement	triglyceride measurement, total cholesterol measurement, low density lipoprotein cholesterol measurement, apolipoprotein B measurement, phospholipid measurement, high density lipoprotein cholesterol measurement
21	rs4683708	rs4683708	3	142653145	T	C	-0.0169	0.0057	0.002885	-	triglyceride measurement	triglyceride measurement, phosphatidylinositol measurement
22	rs77942599	rs77942599	3	190564307	A	C	-0.005	0.0133	0.7061	-	-	-
23	rs6447610	rs6447610	4	48060002	T	C	0.0044	0.0056	0.4365	-	-	-
24	rs13135092	rs13135092	4	103198082	A	G	0.0043	0.0112	0.6992	-	body mass index, high density lipoprotein cholesterol measurement, systolic blood pressure, diastolic blood pressure, low density lipoprotein cholesterol measurement, triglyceride measurement, BMI-adjusted waist-hip ratio, hypertension, obese body mass index status, type II diabetes mellitus, BMI-adjusted waist circumference, total cholesterol measurement, Agents acting on the renin-angiotensin s…	body mass index, high density lipoprotein cholesterol measurement, systolic blood pressure, diastolic blood pressure, low density lipoprotein cholesterol measurement, triglyceride measurement, BMI-adjusted waist-hip ratio, hypertension, obese body mass index status, type II diabetes mellitus, BMI-adjusted waist circumference, total cholesterol measurement, Agents acting on the renin-angiotensin s…
25	rs11098258	rs11098258	4	115485684	A	G	0.0036	0.0057	0.5286	-	-	-
26	rs11731984	rs11731984	4	115585029	C	G	-0.0044	0.0069	0.5259	-	-	-
27	rs67481496	rs67481496	4	159622910	A	T	0.0075	0.0064	0.2386	-	-	metabolite measurement, serum metabolite measurement
28	rs72755130	rs72755130	5	59844983	A	T	0.0103	0.0113	0.3606	-	-	-
29	rs270615	rs270615	5	131641573	C	G	-0.0203	0.0061	0.0008807	-	-	-
30	rs6885410	rs6885410	5	176740996	A	C	0.0016	0.0061	0.7919	-	-	-
31	rs12214825	rs12214825	6	10933378	T	C	-0.0008	0.0063	0.9008	-	-	cholesteryl ester 20:5 measurement
32	rs1150561	rs1150561	6	10963847	A	G	0.0102	0.014	0.4678	-	-	-
33	rs3945981	rs3945981	6	11011405	A	G	-0.0023	0.0057	0.6809	-	-	omega-6 polyunsaturated fatty acid measurement
34	rs2523671	rs2523671	6	31437318	T	C	0.0168	0.0067	0.01226	-	-	-
35	rs805262	rs805262	6	31628733	T	C	0.0213	0.0058	0.0002237	-	-	-
36	rs1061808	rs1061808	6	32136547	T	G	-0.0129	0.0053	0.01504	-	pulse pressure measurement	pulse pressure measurement, omega-6 polyunsaturated fatty acid measurement, phospholipid measurement
37	rs9271622	rs9271640	6	32592200	T	C	-0.0163	0.0076	0.0324	-	type II diabetes mellitus	type II diabetes mellitus
38	rs6689	rs6689	6	32627700	A	G	-0.0005	0.0074	0.9501	-	low density lipoprotein cholesterol measurement, apolipoprotein B measurement, total cholesterol measurement	low density lipoprotein cholesterol measurement, apolipoprotein B measurement, total cholesterol measurement
39	rs9275874	rs9275783	6	32689812	T	C	0.0127	0.007	0.06947	-	-	-
40	rs10447426	rs10447426	6	110721750	A	G	-0.0241	0.0149	0.1062	-	-	-
41	rs12210538	rs12210538	6	110760008	A	G	0.0102	0.007	0.1455	-	chronic kidney disease	serum metabolite measurement, chronic kidney disease
42	rs146203232	rs146203232	6	160521885	T	C	0.0041	0.0119	0.7307	-	low density lipoprotein cholesterol measurement, apolipoprotein B measurement, total cholesterol measurement, triglyceride measurement, chronic kidney disease	low density lipoprotein cholesterol measurement, apolipoprotein B measurement, total cholesterol measurement, triglyceride measurement, serum metabolite measurement, chronic kidney disease
43	rs62431982	rs62431982	7	1161049	T	C	0.0081	0.0089	0.3628	-	-	-
44	rs41279633	rs41279633	7	44580876	T	G	0.0379	0.0082	4.355e-06	cardiovascular disease	low density lipoprotein cholesterol measurement, apolipoprotein B measurement, total cholesterol measurement, HMG CoA reductase inhibitor use measurement, cardiovascular disease	low density lipoprotein cholesterol measurement, apolipoprotein B measurement, total cholesterol measurement, HMG CoA reductase inhibitor use measurement, cardiovascular disease
45	rs4841132	rs4841132	8	9183596	A	G	-0.0161	0.0088	0.06788	coronary artery calcification	high density lipoprotein cholesterol measurement, low density lipoprotein cholesterol measurement, apolipoprotein A 1 measurement, total cholesterol measurement, fasting blood glucose measurement, fasting blood insulin measurement, C-reactive protein measurement, triglyceride measurement, metabolic syndrome, coronary artery calcification, body fat percentage, body mass index	high density lipoprotein cholesterol measurement, low density lipoprotein cholesterol measurement, apolipoprotein A 1 measurement, total cholesterol measurement, fasting blood glucose measurement, fasting blood insulin measurement, C-reactive protein measurement, triglyceride measurement, metabolic syndrome, coronary artery calcification, body fat percentage, body mass index
46	rs7846314	rs7846314	8	61650831	A	T	-0.005	0.0072	0.4902	-	-	-
47	rs1873547	rs1873547	8	70724911	A	G	-0.0014	0.0056	0.8091	-	-	sphingolipid measurement
48	rs2126581	rs2126581	8	107667731	T	C	-0.0052	0.0056	0.3588	-	-	-
49	rs66614050	rs2980882	8	126480700	A	G	0.0458	0.0051	1.886e-19	coronary artery disease, myocardial infarction	high density lipoprotein cholesterol measurement, BMI-adjusted waist-hip ratio, low density lipoprotein cholesterol measurement, triglyceride measurement, body mass index, total cholesterol measurement, coronary artery disease, myocardial infarction, Abdominal Aortic Aneurysm, glomerular filtration rate, HMG CoA reductase inhibitor use measurement, waist-hip ratio, smoking behavior, lipoprotein m…	high density lipoprotein cholesterol measurement, BMI-adjusted waist-hip ratio, low density lipoprotein cholesterol measurement, triglyceride measurement, body mass index, total cholesterol measurement, serum metabolite measurement, coronary artery disease, myocardial infarction, Abdominal Aortic Aneurysm, glomerular filtration rate, HMG CoA reductase inhibitor use measurement, waist-hip ratio, s…
50	rs686030	rs686030	9	15304782	A	C	-0.0131	0.0075	0.08244	-	high density lipoprotein cholesterol measurement, apolipoprotein A 1 measurement, lipoprotein measurement, triglyceride measurement	high density lipoprotein cholesterol measurement, apolipoprotein A 1 measurement, coenzyme Q10 measurement, lipoprotein measurement, triglyceride measurement
51	rs10814274	rs10814274	9	35734956	T	C	0.018	0.0057	0.00146	-	-	-
52	rs1570247	rs1570247	9	35749014	A	G	0.0188	0.0057	0.0009761	-	type II diabetes mellitus	type II diabetes mellitus
53	rs773509	rs773509	9	93958422	T	C	-0.0017	0.0058	0.7717	-	-	-
54	rs35093463	rs35093463	9	107586238	A	C	0.0481	0.0111	1.58e-05	coronary artery disease	coronary artery disease	coronary artery disease
55	rs28711442	rs28711442	9	114842032	A	G	-0.0017	0.009	0.8532	-	-	-
56	rs635634	rs635634	9	136155000	T	C	0.0543	0.0072	6.189e-14	heart failure, coronary artery disease, myocardial infarction, Ischemic stroke, large artery stroke	intercellular adhesion molecule 2 measurement, ICAM-1 measurement, insulin receptor measurement, type II diabetes mellitus, low density lipoprotein cholesterol measurement, triglyceride measurement, heart failure, apolipoprotein B measurement, high density lipoprotein cholesterol measurement, coronary artery disease, total cholesterol measurement, myocardial infarction, pulse pressure measurement…	intercellular adhesion molecule 2 measurement, ICAM-1 measurement, insulin receptor measurement, type II diabetes mellitus, low density lipoprotein cholesterol measurement, triglyceride measurement, heart failure, apolipoprotein B measurement, high density lipoprotein cholesterol measurement, coronary artery disease, total cholesterol measurement, myocardial infarction, pulse pressure measurement…
57	rs71494802	rs71494802	10	46005624	A	G	0.0104	0.0115	0.3662	-	-	-
58	rs12776336	rs12779204	10	46064255	A	G	-0.0072	0.0122	0.553	-	-	-
59	rs1171616	rs1171616	10	61468589	T	G	0.0128	0.007	0.06507	-	triglyceride measurement, gout, chronic kidney disease	triglyceride measurement, gout, serum metabolite measurement, chronic kidney disease
60	rs6479877	rs6479877	10	64878118	C	G	-0.0054	0.0057	0.3386	-	low density lipoprotein cholesterol measurement, triglyceride measurement, fibrinogen measurement, BMI-adjusted waist-hip ratio, waist-hip ratio, prothrombin time measurement, high density lipoprotein cholesterol measurement, electrocardiography	low density lipoprotein cholesterol measurement, triglyceride measurement, fibrinogen measurement, BMI-adjusted waist-hip ratio, waist-hip ratio, prothrombin time measurement, high density lipoprotein cholesterol measurement
61	rs1907334	rs1907334	10	78146986	T	C	0.0007	0.006	0.9114	-	-	-
62	rs603424	rs603424	10	102075479	A	G	0.0324	0.0066	7.41e-07	coronary artery disease, cardiovascular disease	low density lipoprotein cholesterol measurement, coronary artery disease, diastolic blood pressure, cardiovascular disease, systolic blood pressure, chronic kidney disease	low density lipoprotein cholesterol measurement, serum metabolite measurement, coronary artery disease, diastolic blood pressure, phospholipid measurement, metabolite measurement, cardiovascular disease, systolic blood pressure, chronic kidney disease
63	rs683854	rs683854	10	102099093	A	C	-0.0077	0.0058	0.1815	-	mean arterial pressure	mean arterial pressure
64	rs2286779	rs2286779	10	118394551	C	G	0.0156	0.0056	0.005644	-	low density lipoprotein cholesterol measurement	low density lipoprotein cholesterol measurement
65	rs198448	rs198448	11	61500487	T	C	0.011	0.0058	0.05565	-	-	-
66	rs174533	rs174533	11	61549025	A	G	-0.0184	0.006	0.002294	coronary artery calcification	high density lipoprotein cholesterol measurement, low density lipoprotein cholesterol measurement, triglyceride measurement, total cholesterol measurement, resting heart rate, type II diabetes mellitus, fasting blood glucose measurement, QT interval, electrocardiography, HOMA-B, heart rate, insulin sensitivity measurement, coronary artery calcification, aortic stenosis, apolipoprotein A 1 measure…	high density lipoprotein cholesterol measurement, low density lipoprotein cholesterol measurement, triglyceride measurement, total cholesterol measurement, serum metabolite measurement, omega-6 polyunsaturated fatty acid measurement, resting heart rate, type II diabetes mellitus, fasting blood glucose measurement, QT interval, HOMA-B, heart rate, metabolite measurement, phospholipid measurement, …
67	rs7394579	rs174559	11	61581656	A	G	-0.0206	0.0064	0.001268	-	chronic kidney disease	serum metabolite measurement, chronic kidney disease
68	rs174564	rs174564	11	61588305	A	G	0.0185	0.006	0.002143	-	low density lipoprotein cholesterol measurement, pulse pressure measurement, apolipoprotein B measurement, triglyceride measurement, chronic kidney disease	low density lipoprotein cholesterol measurement, pulse pressure measurement, apolipoprotein B measurement, triglyceride measurement, phosphatidylcholine measurement, serum metabolite measurement, chronic kidney disease
69	rs2524292	rs2524292	11	61695146	T	G	0.005	0.0105	0.6314	-	-	lysophosphatidylcholine measurement
70	rs2727261	rs2727261	11	61712131	T	C	-0.0102	0.0084	0.2273	-	-	-
71	rs2727260	rs2727260	11	61712242	T	C	0.0104	0.0084	0.2166	-	esterified cholesterol measurement	esterified cholesterol measurement
72	rs1800009	rs1800009	11	61730234	T	C	0.0014	0.0054	0.7983	-	-	-
73	rs387137	rs387137	11	61830169	C	G	-0.0056	0.0058	0.3384	-	-	phosphatidylcholine measurement
74	rs559355	rs559355	11	75451281	A	T	-0.0171	0.0075	0.02257	-	high density lipoprotein cholesterol measurement, apolipoprotein A 1 measurement	high density lipoprotein cholesterol measurement, omega-6 polyunsaturated fatty acid measurement, apolipoprotein A 1 measurement
75	rs964184	rs964184	11	116648917	C	G	-0.0561	0.0079	1.151e-12	myocardial infarction, coronary artery disease, coronary artery calcification, cardiovascular disease, large artery stroke	high density lipoprotein cholesterol measurement, low density lipoprotein cholesterol measurement, triglyceride measurement, total cholesterol measurement, apolipoprotein B measurement, very low density lipoprotein cholesterol measurement, myocardial infarction, Abdominal Aortic Aneurysm, Antithrombotic agent use measurement, Agents acting on the renin-angiotensin system use measurement, HMG CoA …	high density lipoprotein cholesterol measurement, low density lipoprotein cholesterol measurement, triglyceride measurement, total cholesterol measurement, apolipoprotein B measurement, very low density lipoprotein cholesterol measurement, myocardial infarction, Abdominal Aortic Aneurysm, cholesterol efflux capacity measurement, Antithrombotic agent use measurement, Agents acting on the renin-ang…
76	rs530885291	-	-	-	-	-	-	-	-	-	high density lipoprotein cholesterol measurement	high density lipoprotein cholesterol measurement
77	rs56157656	rs56157656	12	7087711	T	C	0.0062	0.0094	0.5098	-	HbA1c measurement	HbA1c measurement
78	rs10400516	rs10400516	12	9088853	T	C	-0.0114	0.0074	0.1226	-	total cholesterol measurement	total cholesterol measurement
79	rs885720	rs885720	12	12248099	A	G	0.0019	0.0071	0.7915	-	-	-
80	rs55695203	rs55695203	12	21357753	C	G	-0.0179	0.0077	0.02074	acute coronary syndrome	triglyceride measurement, response to statin, acute coronary syndrome, chronic kidney disease, response to simvastatin	triglyceride measurement, response to statin, glycodeoxycholate 3-O-glucuronide measurement, glycochenodeoxycholate 3-O-glucuronide measurement, metabolite measurement, lysophosphatidylethanolamine 20:4 measurement, serum metabolite measurement, lysophosphatidylethanolamine measurement, acute coronary syndrome, chronic kidney disease, response to simvastatin
81	rs73067080	rs73067080	12	21388829	T	C	0.0158	0.0076	0.03717	-	low density lipoprotein cholesterol measurement, chronic kidney disease, response to statin	low density lipoprotein cholesterol measurement, chronic kidney disease, response to statin
82	rs2280696	rs2280696	12	53512756	A	T	0.0068	0.0117	0.5613	-	-	-
83	rs7979478	rs7979478	12	121420263	A	G	0.0429	0.0058	9.798e-14	-	C-reactive protein measurement, apolipoprotein A 1 measurement, obesity	C-reactive protein measurement, serum metabolite measurement, apolipoprotein A 1 measurement, obesity
84	rs1146919	rs1146919	13	78332556	T	G	-0.0052	0.006	0.3882	-	body mass index	body mass index
85	rs2319626	rs2319626	14	21565149	C	G	0.0168	0.0075	0.02577	-	PR interval, resting heart rate	PR interval, resting heart rate
86	rs17101394	rs17101394	14	64232386	A	G	-0.003	0.0078	0.7025	-	triglyceride measurement, low density lipoprotein cholesterol measurement, total cholesterol measurement, chronic kidney disease	triglyceride measurement, low density lipoprotein cholesterol measurement, total cholesterol measurement, sphingolipid measurement, sphingomyelin 14:0 measurement, sphingomyelin measurement, serum metabolite measurement, chronic kidney disease
87	rs117171778	rs117265206	14	65154915	A	T	0.0343	0.021	0.102	-	-	-
88	rs1885041	rs1885041	14	67976325	T	C	-0.004	0.0057	0.4789	-	chronic kidney disease	phospholipid measurement, phosphatidylcholine ether measurement, serum metabolite measurement, chronic kidney disease
89	rs73295349	rs73295349	14	74092088	A	G	0.0074	0.007	0.2873	-	chronic kidney disease	chronic kidney disease
90	rs72739147	rs72739147	15	58571401	A	T	0.0193	0.0084	0.02201	-	high density lipoprotein cholesterol measurement, apolipoprotein A 1 measurement, total cholesterol measurement	high density lipoprotein cholesterol measurement, apolipoprotein A 1 measurement, total cholesterol measurement
91	rs261290	rs261290	15	58678720	T	C	0.0167	0.0059	0.00466	-	high density lipoprotein cholesterol measurement, apolipoprotein B measurement, triglyceride measurement, total cholesterol measurement, HMG CoA reductase inhibitor use measurement, metabolic syndrome, low density lipoprotein cholesterol measurement	high density lipoprotein cholesterol measurement, serum metabolite measurement, apolipoprotein B measurement, triglyceride measurement, total cholesterol measurement, HMG CoA reductase inhibitor use measurement, metabolic syndrome, phospholipid measurement, lysophosphatidylethanolamine measurement, phosphatidylethanolamine measurement, low density lipoprotein cholesterol measurement
92	rs1532085	rs1532085	15	58683366	A	G	0.02	0.0052	0.0001052	coronary artery calcification	high density lipoprotein cholesterol measurement, triglyceride measurement, low density lipoprotein cholesterol measurement, total cholesterol measurement, coronary artery calcification, C-reactive protein measurement, metabolic syndrome, lipoprotein measurement	high density lipoprotein cholesterol measurement, triglyceride measurement, low density lipoprotein cholesterol measurement, serum metabolite measurement, total cholesterol measurement, coronary artery calcification, C-reactive protein measurement, metabolic syndrome, lysophosphatidylethanolamine 16:0 measurement, lipoprotein measurement
93	rs2070895	rs2070895	15	58723939	A	G	0.0271	0.0066	4.558e-05	-	high density lipoprotein cholesterol measurement, triglyceride measurement, low density lipoprotein cholesterol measurement, total cholesterol measurement, HMG CoA reductase inhibitor use measurement, lipoprotein measurement, C-reactive protein measurement	high density lipoprotein cholesterol measurement, triglyceride measurement, low density lipoprotein cholesterol measurement, total cholesterol measurement, serum metabolite measurement, cholesterol efflux capacity measurement, HMG CoA reductase inhibitor use measurement, metabolite measurement, lysophosphatidylethanolamine 18:0 measurement, lipoprotein measurement, C-reactive protein measurement
94	rs8023503	rs8023503	15	58740588	T	C	0.0361	0.0167	0.03047	-	high density lipoprotein cholesterol measurement	high density lipoprotein cholesterol measurement
95	rs113298164	rs113298164	15	58855748	T	C	0.0522	0.0814	0.5217	-	-	phosphatidylethanolamine measurement
96	rs2415038	rs2415038	15	69599496	T	C	0.0119	0.0058	0.04164	-	-	-
97	rs12928099	rs12928099	16	15150505	A	C	-0.0121	0.0065	0.06129	-	high density lipoprotein cholesterol measurement, triglyceride measurement, metabolic syndrome	high density lipoprotein cholesterol measurement, triglyceride measurement, metabolic syndrome
98	rs34832985	rs34832985	16	15603929	A	G	0.0033	0.0059	0.5777	-	-	omega-6 polyunsaturated fatty acid measurement
99	rs11649317	rs11649317	16	15765211	T	C	0.0082	0.0065	0.2082	-	PR interval	PR interval
100	rs17214007	rs17214007	16	15883490	T	C	0.0066	0.0078	0.3972	-	-	-
101	rs924135	rs924135	16	16123459	A	T	-0.0016	0.0057	0.7805	-	-	-
102	rs247616	rs247616	16	56989590	T	C	-0.0348	0.0061	1.036e-08	coronary artery calcification, coronary artery disease	high density lipoprotein cholesterol measurement, low density lipoprotein cholesterol measurement, triglyceride measurement, apolipoprotein B measurement, total cholesterol measurement, cholesteryl ester transfer protein measurement, HMG CoA reductase inhibitor use measurement, lipoprotein-associated phospholipase A(2) measurement, metabolic syndrome, coronary artery calcification, coronary arter…	high density lipoprotein cholesterol measurement, low density lipoprotein cholesterol measurement, triglyceride measurement, serum metabolite measurement, apolipoprotein B measurement, total cholesterol measurement, cholesteryl ester transfer protein measurement, cholesterol efflux capacity measurement, HMG CoA reductase inhibitor use measurement, lipoprotein-associated phospholipase A(2) measure…
103	rs17231506	rs17231506	16	56994528	T	C	-0.0365	0.0061	2.133e-09	-	high density lipoprotein cholesterol measurement, low density lipoprotein cholesterol measurement, total cholesterol measurement, triglyceride measurement	high density lipoprotein cholesterol measurement, low density lipoprotein cholesterol measurement, total cholesterol measurement, triglyceride measurement
104	rs118146573	rs118146573	16	57000938	A	G	0.0286	0.0088	0.001102	-	high density lipoprotein cholesterol measurement, total cholesterol measurement, triglyceride measurement	high density lipoprotein cholesterol measurement, total cholesterol measurement, triglyceride measurement
105	rs289713	rs289713	16	57006829	A	T	-0.0267	0.0072	0.0001987	-	high density lipoprotein cholesterol measurement, cholesteryl ester transfer protein measurement, total cholesterol measurement, triglyceride measurement, lipoprotein measurement	high density lipoprotein cholesterol measurement, cholesteryl ester transfer protein measurement, total cholesterol measurement, triglyceride measurement, lipoprotein measurement
106	rs8044652	rs8044652	16	67506247	T	C	0.0064	0.0164	0.6942	-	-	-
107	rs11542462	rs11542462	16	82033810	A	G	0.0004	0.009	0.9633	-	-	-
108	rs79202680	-	-	-	-	-	-	-	-	-	triglyceride measurement	triglyceride measurement, sphingomyelin measurement
109	rs12947849	rs12947849	17	27225399	A	G	-0.0165	0.0074	0.02517	-	-	-
110	rs10432031	rs10432031	17	37397852	A	G	-0.0204	0.0066	0.00203	-	glomerular filtration rate, type II diabetes mellitus, high density lipoprotein cholesterol measurement	glomerular filtration rate, type II diabetes mellitus, high density lipoprotein cholesterol measurement
111	rs3859192	rs3859192	17	38128648	T	C	0.0121	0.0057	0.03231	-	-	-
112	rs9915252	rs9915252	17	38145088	C	G	0.0192	0.0056	0.0005941	-	-	-
113	rs9894188	rs9894188	17	46044031	T	C	-0.0007	0.0058	0.9021	-	-	-
114	rs4082919	rs4082919	17	76377482	T	G	-0.0032	0.0052	0.5387	-	high density lipoprotein cholesterol measurement, low density lipoprotein cholesterol measurement, apolipoprotein B measurement, total cholesterol measurement, apolipoprotein A 1 measurement, triglyceride measurement	high density lipoprotein cholesterol measurement, low density lipoprotein cholesterol measurement, apolipoprotein B measurement, total cholesterol measurement, apolipoprotein A 1 measurement, triglyceride measurement
115	rs4505433	rs4505433	18	19286601	A	T	0.0028	0.0071	0.694	-	-	phospholipid measurement
116	rs77960347	rs77960347	18	47109955	A	G	0.1043	0.0266	8.848e-05	-	high density lipoprotein cholesterol measurement, low density lipoprotein cholesterol measurement, C-reactive protein measurement, apolipoprotein A 1 measurement, total cholesterol measurement	high density lipoprotein cholesterol measurement, low density lipoprotein cholesterol measurement, C-reactive protein measurement, apolipoprotein A 1 measurement, total cholesterol measurement
117	rs4939883	rs4939883	18	47167214	T	C	0.0096	0.0066	0.1437	-	high density lipoprotein cholesterol measurement, low density lipoprotein cholesterol measurement, C-reactive protein measurement, apolipoprotein A 1 measurement, total cholesterol measurement	high density lipoprotein cholesterol measurement, low density lipoprotein cholesterol measurement, C-reactive protein measurement, apolipoprotein A 1 measurement, total cholesterol measurement, phosphatidylcholine 38:2 measurement
118	rs11543269	rs11543269	18	55313997	T	C	0.0148	0.0091	0.1026	-	low density lipoprotein cholesterol measurement	low density lipoprotein cholesterol measurement
119	rs8097764	rs8097764	18	55317896	A	G	0.0147	0.0091	0.1057	-	-	-
120	rs3752246	rs3752246	19	1056492	C	G	0.0054	0.0078	0.4874	-	-	sphingolipid measurement
121	rs62126382	rs62126382	19	8272916	T	C	-0.0052	0.006	0.3852	-	-	sphingolipid measurement, sphingomyelin measurement
122	rs7259572	rs7259572	19	8291672	T	G	-0.0057	0.0072	0.4256	-	chronic kidney disease	sphingomyelin measurement, serum metabolite measurement, chronic kidney disease
123	rs115654697	rs115654697	19	8329039	A	T	0.0284	0.0207	0.1691	-	-	sphingomyelin measurement
124	rs142158911	rs142158911	19	11190534	A	G	-0.1108	0.0093	8.133e-33	coronary artery disease, atherosclerosis, myocardial infarction, coronary artery calcification, cardiovascular disease, acute coronary syndrome	low density lipoprotein cholesterol measurement, total cholesterol measurement, apolipoprotein B measurement, coronary artery disease, atherosclerosis, myocardial infarction, Abdominal Aortic Aneurysm, Antithrombotic agent use measurement, Agents acting on the renin-angiotensin system use measurement, HMG CoA reductase inhibitor use measurement, coronary artery calcification, lipoprotein-associat…	low density lipoprotein cholesterol measurement, total cholesterol measurement, serum metabolite measurement, apolipoprotein B measurement, coronary artery disease, atherosclerosis, myocardial infarction, Abdominal Aortic Aneurysm, Antithrombotic agent use measurement, Agents acting on the renin-angiotensin system use measurement, HMG CoA reductase inhibitor use measurement, coronary artery calci…
125	rs739846	rs739846	19	19419071	A	G	-0.0501	0.0104	1.515e-06	-	type II diabetes mellitus, low density lipoprotein cholesterol measurement, triglyceride measurement, C-reactive protein measurement, apolipoprotein B measurement, non-alcoholic fatty liver disease, non-alcoholic steatohepatitis, BMI-adjusted waist-hip ratio, total cholesterol measurement, HMG CoA reductase inhibitor use measurement, cirrhosis of liver, glomerular filtration rate, response to fen…	type II diabetes mellitus, low density lipoprotein cholesterol measurement, triglyceride measurement, C-reactive protein measurement, serum metabolite measurement, apolipoprotein B measurement, non-alcoholic fatty liver disease, BMI-adjusted waist-hip ratio, total cholesterol measurement, HMG CoA reductase inhibitor use measurement, cirrhosis of liver, glomerular filtration rate, response to feno…
126	rs11881756	rs11881756	19	45220896	T	C	0.0326	0.009	0.0002976	-	low density lipoprotein cholesterol measurement	low density lipoprotein cholesterol measurement
127	rs2927439	rs2927439	19	45242740	A	G	0.0198	0.0059	0.0008512	-	high density lipoprotein cholesterol measurement, low density lipoprotein cholesterol measurement, total cholesterol measurement	high density lipoprotein cholesterol measurement, low density lipoprotein cholesterol measurement, total cholesterol measurement
128	rs12974942	rs12974942	19	45352487	A	T	-0.0207	0.006	0.0005258	-	low density lipoprotein cholesterol measurement	low density lipoprotein cholesterol measurement
129	rs6859	rs6859	19	45382034	A	G	0.0349	0.0059	2.738e-09	-	low density lipoprotein cholesterol measurement	low density lipoprotein cholesterol measurement
130	rs429358	rs429358	19	45411941	T	C	-0.0887	0.0082	3.281e-27	myocardial infarction	high density lipoprotein cholesterol measurement, low density lipoprotein cholesterol measurement, type II diabetes mellitus, C-reactive protein measurement, apolipoprotein A 1 measurement, diffuse plaque measurement, BMI-adjusted waist-hip ratio, myocardial infarction, triglyceride measurement, total cholesterol measurement, cerebral microbleeds, Abdominal Aortic Aneurysm, waist-hip ratio, liver…	high density lipoprotein cholesterol measurement, low density lipoprotein cholesterol measurement, type II diabetes mellitus, C-reactive protein measurement, apolipoprotein A 1 measurement, serum metabolite measurement, BMI-adjusted waist-hip ratio, myocardial infarction, triglyceride measurement, total cholesterol measurement, Abdominal Aortic Aneurysm, waist-hip ratio, liver disease biomarker, …
131	rs7412	rs7412	19	45412079	T	C	-0.1368	0.011	2.135e-35	myocardial infarction, coronary artery disease, cardiovascular disease, acute coronary syndrome	high density lipoprotein cholesterol measurement, low density lipoprotein cholesterol measurement, carotid artery intima media thickness, total cholesterol measurement, systolic blood pressure, pulse pressure measurement, clinical and behavioural ideal cardiovascular health, myocardial infarction, coronary artery disease, Antithrombotic agent use measurement, Calcium channel blocker use measureme…	high density lipoprotein cholesterol measurement, low density lipoprotein cholesterol measurement, carotid artery intima media thickness, total cholesterol measurement, systolic blood pressure, pulse pressure measurement, clinical and behavioural ideal cardiovascular health, myocardial infarction, coronary artery disease, Antithrombotic agent use measurement, Calcium channel blocker use measureme…
132	rs12721051	rs12721051	19	45422160	C	G	-0.0815	0.0077	3.169e-26	coronary artery disease, myocardial infarction	body mass index, LDL cholesterol:HDL cholesterol ratio, high density lipoprotein cholesterol measurement, low density lipoprotein cholesterol measurement, coronary artery disease, myocardial infarction, resting heart rate, C-reactive protein measurement, total cholesterol measurement, triglyceride measurement, lipoprotein-associated phospholipase A(2) measurement, type II diabetes mellitus, BMI-a…	body mass index, LDL cholesterol:HDL cholesterol ratio, high density lipoprotein cholesterol measurement, low density lipoprotein cholesterol measurement, coronary artery disease, myocardial infarction, resting heart rate, C-reactive protein measurement, total cholesterol measurement, triglyceride measurement, lipoprotein-associated phospholipase A(2) measurement, type II diabetes mellitus, BMI-a…
133	rs5112	rs5112	19	45430280	C	G	-0.0029	0.0067	0.6657	-	triglyceride measurement	triglyceride measurement
134	rs5167	rs5167	19	45448465	T	G	0.0123	0.0059	0.03737	-	high density lipoprotein cholesterol measurement, triglyceride measurement	high density lipoprotein cholesterol measurement, triglyceride measurement
135	rs61751862	rs61751862	19	49132867	C	G	-0.0017	0.0368	0.963	-	-	-
136	rs8736	rs8736	19	54677189	T	C	-0.002	0.0059	0.7306	-	-	phosphatidylinositol measurement
137	rs651955	rs651955	19	54688572	T	C	0.0021	0.0072	0.7708	-	-	-
138	rs36625	rs36625	19	54692523	A	G	-0.001	0.0058	0.8585	-	-	-
139	rs56154925	rs56154925	19	55737798	T	C	0.0146	0.0075	0.05304	-	-	phosphatidylethanolamine ether measurement
140	rs1321940	rs1321940	20	12959885	A	G	-0.0117	0.0058	0.04422	-	low density lipoprotein cholesterol measurement, chronic kidney disease	low density lipoprotein cholesterol measurement, sphingolipid measurement, very long-chain saturated fatty acid measurement, sphingomyelin measurement, serum metabolite measurement, chronic kidney disease
141	rs364585	rs364585	20	12962718	A	G	-0.0105	0.0052	0.04458	-	low density lipoprotein cholesterol measurement	low density lipoprotein cholesterol measurement
142	rs6078938	rs6078938	20	13134768	T	C	-0.0075	0.0078	0.3345	-	-	-
143	rs4815400	rs4815400	20	25292560	T	C	0.0146	0.0057	0.01028	-	-	-
144	rs115805001	-	-	-	-	-	-	-	-	-	3-hydroxypropylmercapturic acid measurement, smoking behavior	smoking behavior
145	rs2267158	rs2267158	22	30950360	T	C	-0.0001	0.0061	0.9846	-	-	-
146	rs2267161	rs2267161	22	30953295	T	C	-0.0008	0.0061	0.901	-	-	-
147	rs137115	rs137115	22	43011403	T	C	-0.004	0.0075	0.598	-	-	-
148	rs135091	rs135091	22	43062340	T	C	0.0003	0.0093	0.9771	-	-	-
149	rs41277501	rs41277501	22	43093189	A	T	-0.0067	0.0092	0.4638	-	-	-
150	rs28916570	rs28916570	22	43094932	T	G	0.0062	0.0093	0.5038	-	-	sphingolipid measurement
151	rs3747207	rs3747207	22	44324855	A	G	-0.023	0.0068	0.0006809	-	type II diabetes mellitus, apolipoprotein A 1 measurement, cirrhosis of liver, high density lipoprotein cholesterol measurement, non-alcoholic fatty liver disease, non-alcoholic steatohepatitis, liver fat measurement, low density lipoprotein cholesterol measurement, non-alcoholic fatty liver disease severity measurement, total cholesterol measurement, triglyceride measurement, liver disease bioma…	type II diabetes mellitus, apolipoprotein A 1 measurement, cirrhosis of liver, high density lipoprotein cholesterol measurement, non-alcoholic fatty liver disease, low density lipoprotein cholesterol measurement, non-alcoholic fatty liver disease severity measurement, total cholesterol measurement, triglyceride measurement, triacylglycerol 56:6 measurement, liver disease biomarker
