# Supplementary material for: Comprehensive genetic analysis of the human lipidome identifies loci associated with lipid homeostasis with links to coronary artery disease
Source: Nat Commun. 2022 Jun 6;13:3124. doi: 10.1038/s41467-022-30875-7 (PMC9170690; doi:10.1038/s41467-022-30875-7)
Supplement: Supplementary file 17 — Supplementary Dataset 15 [file 41467_2022_30875_MOESM17_ESM.xlsx]

## Sheet: Supp Data 15
Supplementary Data 15: Relationship of serum lipid species with CVD, including phenotypic associations, genetic correlations and association with PRS
			Association against incident coronary artery diseasea				LD score regression against coronary artery diseaseb				Association with coronary artery disease polygenic risk scorec				Potential coronary artery disease endophenotyped
#	Lipid Species	Lipid Class	LogOR	SE(LogOR)	P-value	BH	Beta	SE	P-value	BH	Beta	SE	P-value	BH
1	dhCer(d18:0/16:0)	dhCer	0.0848876	0.0500309	0.0897527	1	-	-	-	-	0.0669898	0.0145153	4.04e-06	0.00249564	FALSE
2	dhCer(d18:0/18:0)	dhCer	0.200149	0.045262	9.77885e-06	0.00553483	0.36347	0.134627	0.00693736	0.112304	0.0461095	0.0145886	0.00158466	0.805006	TRUE
3	dhCer(d18:0/20:0)	dhCer	0.167576	0.0441225	0.000145878	0.0774615	0.179931	0.0948811	0.0579088	0.346116	0.0421247	0.0147807	0.00439205	1	FALSE
4	dhCer(d18:0/22:0)	dhCer	0.180686	0.0475231	0.000143492	0.0763379	0.21894	0.0705195	0.00190491	0.0516507	0.0683107	0.0147816	3.92e-06	0.0024263	TRUE
5	dhCer(d18:0/24:0)	dhCer	0.0832239	0.0489585	0.0891519	1	0.17785	0.0777565	0.0221801	0.215698	0.0503372	0.0149151	0.000744662	0.394671	FALSE
6	dhCer(d18:0/24:1)	dhCer	0.150997	0.0477216	0.00155548	0.779294	0.274867	0.106608	0.00992863	0.136288	0.0680482	0.0145363	2.94e-06	0.00181977	TRUE
7	Cer(d16:1/16:0)	Cer(d)	0.0512101	0.04921	0.29804	1	0.0998253	0.062589	0.110727	0.466514	0.0401764	0.0141879	0.00465012	1	FALSE
8	Cer(d16:1/18:0)	Cer(d)	0.15184	0.0474514	0.00137471	0.69423	0.19474	0.052706	0.000220032	0.0140016	0.0399119	0.0142881	0.00523823	1	TRUE
9	Cer(d16:1/20:0)	Cer(d)	0.12916	0.048696	0.00799273	1	0.112774	0.0434921	0.00951508	0.133507	0.035195	0.0142068	0.0132733	1	TRUE
10	Cer(d16:1/22:0)	Cer(d)	0.0557083	0.0485879	0.251568	1	0.0793075	0.0473223	0.0937575	0.43362	0.0268519	0.0146059	0.0660648	1	FALSE
11	Cer(d16:1/24:0)	Cer(d)	-0.0518471	0.0498125	0.297947	1	0.022897	0.0436142	0.59959	0.868618	0.0142657	0.0148699	0.337427	1	FALSE
12	Cer(d16:1/24:1)	Cer(d)	0.00674855	0.0487298	0.889854	1	0.0864601	0.0516312	0.094018	0.433987	0.0339149	0.0142862	0.0176405	1	FALSE
13	Cer(d17:1/16:0)	Cer(d)	0.00986939	0.0495134	0.842007	1	0.00555463	0.0695553	0.936349	0.983996	0.0231996	0.0141517	0.101211	1	FALSE
14	Cer(d17:1/18:0)	Cer(d)	0.100117	0.0475877	0.0353927	1	0.139587	0.0580197	0.0161345	0.181199	0.0108616	0.0143937	0.450524	1	FALSE
15	Cer(d17:1/20:0)	Cer(d)	0.0620719	0.048963	0.204894	1	0.0400001	0.0595327	0.501646	0.823349	0.0136882	0.0142824	0.337913	1	FALSE
16	Cer(d17:1/22:0)	Cer(d)	0.0499456	0.0484083	0.302186	1	0.0524306	0.0588332	0.372836	0.748897	0.00946575	0.0145904	0.516523	1	FALSE
17	Cer(d17:1/24:0)	Cer(d)	-0.0296675	0.0492151	0.546633	1	0.00507688	0.0545502	0.92585	0.98143	0.00798955	0.0147794	0.58882	1	FALSE
18	Cer(d17:1/24:1)	Cer(d)	-0.0439708	0.0493179	0.372619	1	0.0118428	0.0545508	0.828132	0.952367	0.00601624	0.0141987	0.671792	1	FALSE
19	Cer(d18:1/14:0)	Cer(d)	-0.0403926	0.0526163	0.442677	1	0.0244258	0.0770144	0.751123	0.927052	0.0291126	0.0142943	0.0417421	1	FALSE
20	Cer(d18:1/16:0)	Cer(d)	0.0840787	0.0476032	0.0773553	1	0.0562291	0.0532949	0.2914	0.68611	0.0478533	0.013836	0.000548014	0.294832	FALSE
21	Cer(d18:1/18:0)	Cer(d)	0.171983	0.0467912	0.000237337	0.124364	0.180658	0.0588102	0.00212711	0.0550194	0.0369214	0.0140919	0.00882159	1	TRUE
22	Cer(d18:1/20:0)	Cer(d)	0.113915	0.0489794	0.0200309	1	0.0682316	0.0481658	0.1566	0.543271	0.0247515	0.0141535	0.0803963	1	FALSE
23	Cer(d18:1/22:0)	Cer(d)	0.0760573	0.0495181	0.124551	1	-	-	-	-	0.034621	0.0145937	0.0177182	1	FALSE
24	Cer(d18:1/24:0)	Cer(d)	0.00660087	0.0496733	0.894284	1	0.0354181	0.0683653	0.604409	0.870462	0.028141	0.014783	0.0570264	1	FALSE
25	Cer(d18:1/24:1)	Cer(d)	0.0281018	0.0488758	0.565316	1	0.0637684	0.077607	0.411257	0.774695	0.0361394	0.0140336	0.0100499	1	FALSE
26	Cer(d18:1/26:0)	Cer(d)	-0.04033	0.055894	0.470574	1	0.0155933	0.0770897	0.839701	0.956372	0.0254868	0.0146728	0.0824547	1	FALSE
27	Cer(d18:2/14:0)	Cer(d)	0.044487	0.0520568	0.392781	1	-	-	-	-	0.0142281	0.0136343	0.296749	1	FALSE
28	Cer(d18:2/16:0)	Cer(d)	0.00358459	0.051633	0.944652	1	0.0119304	0.0674743	0.859654	0.962544	0.0134198	0.013416	0.317228	1	FALSE
29	Cer(d18:2/17:0)	Cer(d)	0.0233203	0.0496312	0.638446	1	-	-	-	-	-0.00387613	0.0148959	0.79471	1	FALSE
30	Cer(d18:2/18:0)	Cer(d)	0.0947199	0.0490136	0.0532951	1	0.0671712	0.0625346	0.282757	0.679234	-0.00254396	0.013989	0.855706	1	FALSE
31	Cer(d18:2/20:0)	Cer(d)	0.0955872	0.0497702	0.0547859	1	-0.0315781	0.060028	0.598849	0.868366	-0.00259392	0.013966	0.852663	1	FALSE
32	Cer(d18:2/22:0)	Cer(d)	0.0326291	0.0500023	0.514046	1	-0.0373649	0.0550707	0.497462	0.821533	-0.00274864	0.0144421	0.849067	1	FALSE
33	Cer(d18:2/24:0)	Cer(d)	-0.0777735	0.0499978	0.119818	1	-0.0790724	0.0594872	0.183771	0.576347	-0.00763897	0.0147753	0.605176	1	FALSE
34	Cer(d18:2/24:1)	Cer(d)	-0.00294318	0.0494341	0.952524	1	-0.0371662	0.0617433	0.54721	0.844831	0.00572946	0.0140382	0.683194	1	FALSE
35	Cer(d18:2/26:0)	Cer(d)	-0.130963	0.050888	0.0100657	1	-0.0998835	0.0959937	0.298098	0.692077	-0.0102134	0.0144957	0.481106	1	FALSE
36	Cer(d19:1/16:0)	Cer(d)	0.0371487	0.0460679	0.420019	1	0.129935	0.0871744	0.136089	0.510942	0.0288896	0.0144766	0.0460371	1	FALSE
37	Cer(d19:1/18:0)	Cer(d)	0.0870994	0.0452746	0.0543791	1	0.223668	0.0753728	0.00300245	0.0679987	0.0348649	0.0144727	0.0160358	1	FALSE
38	Cer(d19:1/20:0)	Cer(d)	0.0109047	0.0470141	0.816581	1	-	-	-	-	0.0282776	0.0146405	0.0534883	1	FALSE
39	Cer(d19:1/22:0)	Cer(d)	0.0497736	0.0471088	0.290709	1	-	-	-	-	0.0252727	0.0147463	0.0866287	1	FALSE
40	Cer(d19:1/24:0)	Cer(d)	-0.0167208	0.0489211	0.732508	1	-	-	-	-	0.0201826	0.0148342	0.173727	1	FALSE
41	Cer(d19:1/24:1)	Cer(d)	-0.0206416	0.0473658	0.662989	1	-	-	-	-	0.0233635	0.0145417	0.108201	1	FALSE
42	Cer(d19:1/26:0)	Cer(d)	-0.0285368	0.0496626	0.565552	1	-	-	-	-	0.0184246	0.0147241	0.210883	1	FALSE
43	Cer(d20:1/22:0)	Cer(d)	0.0725596	0.0484248	0.13403	1	-	-	-	-	0.0273744	0.014646	0.0616778	1	FALSE
44	Cer(d20:1/24:0)	Cer(d)	0.0443244	0.0484652	0.360422	1	-	-	-	-	0.0301373	0.0146983	0.0403834	1	FALSE
45	Cer(d20:1/24:1)	Cer(d)	0.0489427	0.0483764	0.311678	1	-	-	-	-	0.0354835	0.0143266	0.0132946	1	FALSE
46	Cer(d20:1/26:0)	Cer(d)	0.0364024	0.0415522	0.380994	1	-	-	-	-	0.0153272	0.0149356	0.304844	1	FALSE
47	HexCer(d16:1/18:0)	HexCer	-0.00865036	0.0493123	0.86075	1	-	-	-	-	0.0147288	0.014238	0.300971	1	FALSE
48	HexCer(d16:1/20:0)	HexCer	-0.0138321	0.0504866	0.784103	1	0.0408782	0.0523309	0.434715	0.787278	0.0240844	0.0139327	0.0839438	1	FALSE
49	HexCer(d16:1/22:0)	HexCer	-0.038656	0.0496355	0.436099	1	0.0415457	0.0485534	0.39218	0.76172	0.0307677	0.0142792	0.0312365	1	FALSE
50	HexCer(d16:1/24:0)	HexCer	-0.0317148	0.0482004	0.510552	1	0.041691	0.0470264	0.375323	0.750448	0.0396245	0.0146035	0.00668596	1	FALSE
51	HexCer(d18:1/16:0)	HexCer	-0.0814878	0.0499892	0.103079	1	-0.0155749	0.0611474	0.798947	0.943924	0.0131761	0.014909	0.376869	1	FALSE
52	HexCer(d18:1/18:0)	HexCer	-0.0488845	0.0511924	0.339619	1	-0.0114425	0.0589479	0.846088	0.9588	0.0127055	0.0141645	0.36977	1	FALSE
53	HexCer(d18:1/20:0)	HexCer	-0.0164703	0.0487015	0.735221	1	-0.000324265	0.0550235	0.995298	0.99863	0.0240727	0.0145399	0.0978664	1	FALSE
54	HexCer(d18:1/22:0)	HexCer	0.00173123	0.0480613	0.971265	1	0.0247526	0.0514499	0.630445	0.881843	0.034259	0.0148057	0.0207176	1	FALSE
55	HexCer(d18:1/24:0)	HexCer	-0.00196598	0.0481332	0.96742	1	0.0264805	0.0559293	0.635882	0.883782	0.0440847	0.0147437	0.00280422	1	FALSE
56	HexCer(d18:1/24:1)	HexCer	-0.0306129	0.0486893	0.529519	1	0.00950854	0.0493892	0.847333	0.959077	0.0391913	0.0146709	0.00758189	1	FALSE
57	HexCer(d18:2/18:0)	HexCer	-0.0702497	0.0521911	0.1783	1	-	-	-	-	-0.011163	0.0140513	0.426979	1	FALSE
58	HexCer(d18:2/20:0)	HexCer	-0.0500528	0.050856	0.325014	1	-0.0889148	0.0665792	0.181721	0.573819	-0.00961343	0.0142206	0.499061	1	FALSE
59	HexCer(d18:2/22:0)	HexCer	-0.0526278	0.0493051	0.285796	1	-0.084251	0.0600008	0.16027	0.548438	-0.00333105	0.014381	0.816836	1	FALSE
60	HexCer(d18:2/24:0)	HexCer	-0.0743546	0.0489199	0.12853	1	-0.0631767	0.057761	0.27406	0.672229	0.00576085	0.0146259	0.693687	1	FALSE
61	Hex2Cer(d16:1/16:0)	Hex2Cer	0.0266915	0.0477413	0.576102	1	0.00997778	0.0461134	0.828695	0.952501	0.0161494	0.0145696	0.267736	1	FALSE
62	Hex2Cer(d16:1/24:1)	Hex2Cer	-0.0535501	0.0488828	0.273307	1	-0.00224322	0.0488475	0.963372	0.990314	0.00754824	0.0146435	0.606251	1	FALSE
63	Hex2Cer(d18:1/16:0)	Hex2Cer	-0.063369	0.0508476	0.212672	1	-0.0733341	0.0513408	0.153183	0.538547	0.0132397	0.0145577	0.363157	1	FALSE
64	Hex2Cer(d18:1/18:0)	Hex2Cer	-0.00683113	0.05036	0.892101	1	-0.00898199	0.0689194	0.896309	0.972935	0.00716122	0.0141318	0.612358	1	FALSE
65	Hex2Cer(d18:1/20:0)	Hex2Cer	0.0408867	0.0511553	0.424136	1	0.0171861	0.0728702	0.813553	0.948679	0.0251249	0.0139446	0.0716492	1	FALSE
66	Hex2Cer(d18:1/22:0)	Hex2Cer	0.0467474	0.049545	0.345408	1	-0.019328	0.0683207	0.777252	0.936618	0.0127761	0.0143415	0.373058	1	FALSE
67	Hex2Cer(d18:1/24:0)	Hex2Cer	0.039647	0.0493894	0.422124	1	-0.0592309	0.069198	0.392019	0.761564	0.00974441	0.0148164	0.510779	1	FALSE
68	Hex2Cer(d18:1/24:1)	Hex2Cer	-0.0463039	0.0497646	0.352134	1	-0.0465821	0.0514501	0.365262	0.743746	0.0106942	0.0148542	0.471595	1	FALSE
69	Hex2Cer(d18:2/16:0)	Hex2Cer	-0.031094	0.049839	0.532701	1	-0.0872712	0.0466062	0.0611345	0.354823	-0.0158621	0.0143776	0.269976	1	FALSE
70	Hex2Cer(d18:2/24:1)	Hex2Cer	-0.0939683	0.0514553	0.0678187	1	-0.150415	0.048415	0.00189134	0.0513789	-0.0276939	0.0143743	0.0540885	1	FALSE
71	Hex3Cer(d18:1/16:0)	Hex3Cer	-0.119507	0.0513721	0.0200024	1	-0.117627	0.0584579	0.044203	0.30457	0.00729009	0.0141394	0.606169	1	FALSE
72	Hex3Cer(d18:1/18:0)	Hex3Cer	-0.0717906	0.0496019	0.147803	1	-0.144335	0.0658064	0.0282841	0.244756	-0.0209232	0.0146622	0.153644	1	FALSE
73	Hex3Cer(d18:1/20:0)	Hex3Cer	-0.00811335	0.0492834	0.869238	1	-0.0729089	0.0560964	0.193701	0.58935	0.00449343	0.0142295	0.752183	1	FALSE
74	Hex3Cer(d18:1/22:0)	Hex3Cer	-0.0647203	0.0500542	0.196009	1	-0.115993	0.0585291	0.0475017	0.3153	0.00749502	0.0142809	0.599728	1	FALSE
75	Hex3Cer(d18:1/24:0)	Hex3Cer	-0.0472748	0.049215	0.336765	1	-0.123342	0.0594183	0.0379107	0.282866	0.0100899	0.014702	0.492564	1	FALSE
76	Hex3Cer(d18:1/24:1)	Hex3Cer	-0.0554959	0.0501728	0.268686	1	-0.0973214	0.0553788	0.0788538	0.401853	0.0201753	0.0140388	0.150756	1	FALSE
77	GM3(d18:1/16:0)	GM3	-0.0736175	0.0492104	0.13466	1	-0.0890663	0.0581099	0.125344	0.493418	0.0164852	0.0143102	0.249388	1	FALSE
78	GM3(d18:1/18:0)	GM3	-0.000501118	0.0487468	0.991798	1	-0.0950433	0.0610666	0.119616	0.483362	-0.00570258	0.0146706	0.69751	1	FALSE
79	GM3(d18:1/20:0)	GM3	0.0393197	0.0488126	0.420518	1	-0.0295377	0.0666714	0.657741	0.892087	0.0197282	0.0142414	0.166039	1	FALSE
80	GM3(d18:1/22:0)	GM3	0.0525559	0.0487881	0.281378	1	-0.0105804	0.0590552	0.857811	0.961968	0.0367133	0.0142527	0.01003	1	FALSE
81	GM3(d18:1/24:0)	GM3	-0.020195	0.0488818	0.679504	1	-0.0761015	0.0554918	0.17025	0.561098	0.0259808	0.0145463	0.0741551	1	FALSE
82	GM3(d18:1/24:1)	GM3	-0.00993008	0.0483159	0.837163	1	-0.0954311	0.0591728	0.106798	0.459091	0.030568	0.014124	0.0304968	1	FALSE
83	GM3(d18:2/24:1)	GM3	-0.103016	0.0504627	0.0412082	1	-0.159218	0.0745447	0.0326903	0.261901	-0.0235775	0.0144497	0.102814	1	FALSE
84	GM1(d18:1/16:0)	GM1	-0.116234	0.0512098	0.0232226	1	-0.0327465	0.0653023	0.616047	0.875821	0.0106231	0.0145663	0.465861	1	FALSE
85	SHexCer(d18:1/16:0(OH))	SHexCer	-0.020188	0.0489978	0.680327	1	-0.0731243	0.0535478	0.172068	0.562697	0.0126661	0.0148092	0.39244	1	FALSE
86	SHexCer(d18:1/16:0)	SHexCer	0.0110096	0.0486201	0.820858	1	-0.0870538	0.052346	0.0963036	0.438911	0.00815762	0.0146975	0.578899	1	FALSE
87	SHexCer(d18:1/24:0(OH))	SHexCer	0.0307947	0.0501282	0.539005	1	-0.0685709	0.06053	0.257281	0.657793	0.0215784	0.0148837	0.147184	1	FALSE
88	SHexCer(d18:1/24:0)	SHexCer	-0.0373524	0.0498638	0.453804	1	-0.18789	0.068513	0.00609929	0.103609	0.00220037	0.0147884	0.881726	1	FALSE
89	SHexCer(d18:1/24:1(OH))	SHexCer	0.0228548	0.0476588	0.631548	1	-0.0447714	0.0580313	0.440408	0.790144	0.0265572	0.014848	0.0737459	1	FALSE
90	SHexCer(d18:1/24:1)	SHexCer	0.0372514	0.0489789	0.44692	1	-0.0667256	0.0719646	0.353823	0.735607	0.00881169	0.0142997	0.537783	1	FALSE
91	SM(34:3)	SM	0.0173283	0.0545899	0.75092	1	-0.00639624	0.0741119	0.931224	0.982916	0.00803158	0.0124568	0.519118	1	FALSE
92	SM(35:2) (b)	SM	-0.0196487	0.0505514	0.697507	1	-0.0813943	0.071804	0.256978	0.657532	0.00619348	0.0139145	0.656263	1	FALSE
93	SM(37:2)	SM	-0.0298998	0.0516967	0.563014	1	-	-	-	-	-0.0208799	0.0135564	0.123576	1	FALSE
94	SM(41:0)	SM	0.122387	0.0482991	0.011279	1	0.239236	0.0790892	0.0024872	0.0608364	0.0487807	0.01461	0.000848068	0.446932	TRUE
95	SM(41:1) (a)	SM	0.067183	0.0474718	0.157004	1	0.157453	0.0718886	0.0285068	0.245666	0.0322664	0.0148041	0.0293423	1	FALSE
96	SM(43:1)	SM	0.0406722	0.0480275	0.397077	1	0.0701142	0.0670076	0.295394	0.689364	0.0269928	0.014881	0.0697574	1	FALSE
97	SM(43:2) (b)	SM	0.00841553	0.049384	0.864688	1	0.0257907	0.0725363	0.722173	0.917083	0.0216283	0.0141629	0.126803	1	FALSE
98	SM(43:2) (c)	SM	-0.0231222	0.0497809	0.642304	1	0.00242331	0.0600475	0.967809	0.991172	0.00521489	0.0144788	0.718734	1	FALSE
99	SM(d16:1/19:0)	SM	-0.0689508	0.0479871	0.150757	1	-0.0850001	0.0791087	0.282611	0.679163	0.00663532	0.0144109	0.645225	1	FALSE
100	SM(d16:1/23:0)/SM(d17:1/22:0)	SM	0.053855	0.0501179	0.282568	1	0.0614532	0.0566828	0.278294	0.675681	0.0294024	0.0141843	0.0382399	1	FALSE
101	SM(d16:1/24:1)	SM	3.58453e-05	0.0516663	0.999446	1	0.0548993	0.0510645	0.282331	0.679044	0.0447062	0.0138366	0.00124247	0.639872	FALSE
102	SM(d17:1/14:0)	SM	-0.0540821	0.0515586	0.294204	1	-0.0337765	0.0506402	0.504779	0.82462	0.0134366	0.0135874	0.322765	1	FALSE
103	SM(d17:1/16:0)	SM	-0.0287988	0.0496865	0.562178	1	-0.0644116	0.0567031	0.25598	0.656811	0.010394	0.0139064	0.454846	1	FALSE
104	SM(d17:1/24:1)	SM	-0.00984514	0.0506803	0.845972	1	0.00136421	0.055798	0.980494	0.994399	0.023945	0.0137953	0.0826783	1	FALSE
105	SM(d18:0/14:0)	SM	0.00581964	0.0513431	0.909755	1	0.0738056	0.0569419	0.194922	0.590747	0.0435113	0.0139514	0.0018275	0.922888	FALSE
106	SM(d18:0/16:0)	SM	-0.0183437	0.0518183	0.723338	1	-0.000154933	0.065826	0.998122	0.999387	0.0406907	0.0140428	0.00377815	1	FALSE
107	SM(d18:0/22:0)	SM	0.1948	0.0468598	3.22341e-05	0.0176643	0.322691	0.0803317	5.89e-05	0.00658071	0.064584	0.0147795	1.27e-05	0.00761605	TRUE
108	SM(d18:1/14:0)/SM(d16:1/16:0)	SM	0.0253944	0.0508344	0.617391	1	0.0124553	0.0514532	0.808726	0.947266	0.0343602	0.0138103	0.0128817	1	FALSE
109	SM(d18:1/16:0)	SM	-0.0349416	0.0501328	0.485815	1	-0.0769074	0.0733465	0.294386	0.688362	0.0210657	0.0141156	0.135674	1	FALSE
110	SM(d18:1/17:0)/SM(d17:1/18:0)	SM	-0.0328634	0.0492467	0.504566	1	-	-	-	-	-0.00414404	0.0143793	0.773212	1	FALSE
111	SM(d18:1/18:0)/SM(d16:1/20:0)	SM	0.095374	0.0497313	0.0551381	1	0.0331293	0.0704586	0.638215	0.884409	0.0172734	0.0139741	0.216488	1	FALSE
112	SM(d18:1/20:0)/SM(d16:1/22:0)	SM	0.080391	0.0509352	0.114497	1	0.0430432	0.062497	0.490997	0.818179	0.0345511	0.0141105	0.0143789	1	FALSE
113	SM(d18:1/22:0)/SM(d16:1/24:0)	SM	0.114306	0.0483209	0.0180025	1	0.0909928	0.0799724	0.255203	0.656021	0.0448589	0.0146261	0.0021748	1	FALSE
114	SM(d18:1/23:0)/SM(d17:1/24:0)	SM	0.114371	0.048418	0.0181694	1	0.0817173	0.0712074	0.251136	0.652431	0.0361995	0.0145001	0.0125784	1	FALSE
115	SM(d18:1/24:0)	SM	0.0779723	0.0477645	0.102588	1	0.0601505	0.0769626	0.434476	0.787181	0.0411823	0.0148719	0.00564361	1	FALSE
116	SM(d18:1/24:1)	SM	0.0554789	0.0489675	0.257226	1	0.0295404	0.0658858	0.653895	0.890636	0.0440295	0.0142043	0.00194893	0.974464	FALSE
117	SM(d18:2/14:0)	SM	0.012282	0.0596979	0.836997	1	0.0111812	0.0470491	0.812153	0.948229	0.0151325	0.0118565	0.201916	1	FALSE
118	SM(d18:2/16:0)	SM	0.0250814	0.0546735	0.646415	1	-0.0379078	0.0566113	0.503104	0.823893	0.0126697	0.012841	0.323862	1	FALSE
119	SM(d18:2/17:0)	SM	-0.0132159	0.0512239	0.796404	1	-0.0883756	0.0753395	0.240783	0.64222	-0.01222	0.0134157	0.362411	1	FALSE
120	SM(d18:2/18:0)	SM	0.0430987	0.053137	0.417315	1	-0.0428629	0.0659587	0.515792	0.82935	-0.007158	0.0132048	0.587792	1	FALSE
121	SM(d18:2/18:1)	SM	0.00573434	0.051491	0.911326	1	-0.0332432	0.0786882	0.672684	0.898358	-0.00948808	0.0131359	0.470148	1	FALSE
122	SM(d18:2/20:0)	SM	-0.0102232	0.0542274	0.850466	1	-0.115939	0.070053	0.0979218	0.441745	-0.0155344	0.0130502	0.233971	1	FALSE
123	SM(d18:2/22:0)	SM	0.000875279	0.0517424	0.986504	1	-0.0987261	0.073514	0.179286	0.570806	-0.00167283	0.0137313	0.903042	1	FALSE
124	SM(d18:2/23:0)	SM	-0.00538725	0.0519593	0.917422	1	-0.0557209	0.0615935	0.365648	0.743926	-0.00232745	0.0136197	0.864319	1	FALSE
125	SM(d18:2/24:0)	SM	-0.025717	0.0488514	0.598588	1	-0.0879296	0.0737051	0.232872	0.634665	0.00466557	0.0143939	0.74585	1	FALSE
126	SM(d19:1/24:1)	SM	0.00817272	0.048152	0.865224	1	0.0884514	0.0763467	0.24664	0.648267	0.0317319	0.0146669	0.0305549	1	FALSE
127	PC(14:0_16:0)	PC	-0.0126587	0.0508994	0.803593	1	-0.0152959	0.0516664	0.767191	0.933036	0.0387155	0.0144256	0.00730573	1	FALSE
128	PC(14:0_20:4)	PC	0.0422561	0.0501483	0.399439	1	0.0707776	0.055364	0.201107	0.598133	0.0443598	0.0144305	0.00212449	1	FALSE
129	PC(14:0_22:6)	PC	0.0310541	0.0500319	0.534806	1	0.076394	0.0633934	0.228173	0.628967	0.0204742	0.0140763	0.145875	1	FALSE
130	PC(15-MHDA_18:1)	PC	-0.0897461	0.0480161	0.061611	1	-0.0629834	0.0554018	0.255602	0.656522	-0.00470745	0.0146783	0.748446	1	FALSE
131	PC(15-MHDA_18:2)	PC	-0.055827	0.0507214	0.271045	1	-0.0990938	0.0688962	0.150347	0.534281	0.00326386	0.014318	0.819692	1	FALSE
132	PC(15-MHDA_20:4)	PC	-0.0292039	0.0501855	0.560621	1	-0.00133641	0.0584528	0.981759	0.994832	0.00902563	0.0145441	0.534913	1	FALSE
133	PC(15-MHDA_22:6)	PC	-0.0337587	0.0488975	0.489945	1	-0.034446	0.0757432	0.649272	0.888739	-0.0176956	0.0144365	0.220354	1	FALSE
134	PC(15:0_20:3)	PC	0.117751	0.05088	0.0206524	1	0.0390026	0.065069	0.548903	0.845693	0.0325204	0.0141547	0.0216357	1	FALSE
135	PC(15:0_20:4)	PC	0.032161	0.0505067	0.524276	1	0.00778581	0.0590961	0.895183	0.972673	0.00563369	0.014326	0.694154	1	FALSE
136	PC(15:0_22:6)	PC	-0.00371251	0.0502228	0.941073	1	0.017117	0.0598851	0.775008	0.935935	-0.0103053	0.0141684	0.467054	1	FALSE
137	PC(16:0_16:0)	PC	0.00375518	0.0509678	0.941267	1	-0.0309575	0.0563315	0.582621	0.861815	0.0424638	0.014027	0.00248149	1	FALSE
138	PC(16:0_18:0)	PC	0.0691824	0.049627	0.163303	1	-0.0330602	0.0515683	0.521461	0.832284	0.0323164	0.0141817	0.0227295	1	FALSE
139	PC(16:0_18:1)	PC	-0.014437	0.04925	0.769418	1	-0.00562291	0.0472348	0.905242	0.97531	0.0272349	0.0146636	0.0633315	1	FALSE
140	PC(16:0_18:2)	PC	-0.00104374	0.0513966	0.983798	1	0.0077872	0.0666652	0.90701	0.975815	0.0309315	0.0144308	0.0321318	1	FALSE
141	PC(16:0_18:3) (a)	PC	0.00176532	0.0527743	0.973315	1	0.0446155	0.0581199	0.442698	0.791794	0.0386334	0.0138497	0.00530168	1	FALSE
142	PC(16:0_18:3) (b)	PC	0.0663547	0.0501431	0.185733	1	0.017721	0.0556533	0.750168	0.926631	0.0417836	0.0143783	0.00367842	1	FALSE
143	PC(16:0_20:3) (a)	PC	0.162521	0.0509014	0.00140872	0.709996	0.096608	0.0570814	0.0905586	0.426994	0.0626693	0.0142085	1.05e-05	0.00634791	FALSE
144	PC(16:0_20:3) (b)	PC	0.0216696	0.0475735	0.648752	1	0.0141382	0.0496139	0.775672	0.936202	0.0359795	0.0148179	0.0152166	1	FALSE
145	PC(16:0_20:4)	PC	0.0148237	0.0488239	0.76142	1	-	-	-	-	0.0220533	0.0148371	0.137254	1	FALSE
146	PC(16:0_20:5)	PC	0.0206426	0.0454986	0.650047	1	0.0146091	0.0543915	0.788244	0.94058	0.0287373	0.0145941	0.0490023	1	FALSE
147	PC(16:0_22:6)	PC	0.0584532	0.0492972	0.235729	1	0.0882019	0.0589125	0.13435	0.508443	0.00999895	0.0143007	0.484468	1	FALSE
148	PC(16:1_18:2)	PC	-0.0730444	0.0552028	0.185769	1	-0.016814	0.0604124	0.780766	0.937889	0.0539845	0.0136722	7.98e-05	0.046392	FALSE
149	PC(16:1_20:4)	PC	-0.0384829	0.0491335	0.433491	1	0.0408012	0.0526408	0.438288	0.788925	0.0377302	0.0144685	0.00914399	1	FALSE
150	PC(16:1_22:6)	PC	-0.0496424	0.0514304	0.334427	1	0.0107022	0.0719944	0.881827	0.968857	0.00518151	0.0138502	0.708339	1	FALSE
151	PC(17:0_18:1)	PC	-0.0398453	0.0489373	0.415525	1	-0.0739981	0.0594421	0.213177	0.612669	-0.00461357	0.0145433	0.751083	1	FALSE
152	PC(17:0_18:2)	PC	-0.0317343	0.0517554	0.539771	1	-0.120941	0.0826402	0.143341	0.523282	0.00514757	0.0142171	0.717317	1	FALSE
153	PC(17:0_20:4)	PC	0.00268474	0.0498627	0.95706	1	-0.0568734	0.0726743	0.433874	0.78674	0.000224894	0.0145341	0.987655	1	FALSE
154	PC(17:0_22:6)	PC	0.0104261	0.0494367	0.832967	1	-0.0292924	0.0737357	0.691174	0.905705	-0.0206401	0.0142004	0.146157	1	FALSE
155	PC(17:1_18:2)	PC	-0.0163103	0.0524618	0.755878	1	-0.0760321	0.0685426	0.267315	0.666447	0.0323581	0.0141994	0.0227233	1	FALSE
156	PC(18:0_18:1)	PC	0.0105856	0.0487615	0.828139	1	-0.0173658	0.045486	0.702622	0.910069	0.0173503	0.0147125	0.238347	1	FALSE
157	PC(18:0_18:2)	PC	0.0402469	0.0517275	0.436536	1	-0.0732604	0.0537793	0.173122	0.563674	0.0216512	0.014305	0.130212	1	FALSE
158	PC(18:0_20:3)	PC	0.253134	0.0475237	1.00127e-07	6.09775e-05	0.146659	0.0529373	0.00559823	0.0991667	0.0536792	0.0145045	0.000217447	0.12264	TRUE
159	PC(18:0_20:4)	PC	0.0569393	0.048797	0.243266	1	0.024684	0.0573173	0.666719	0.895859	0.0244262	0.0145538	0.0933501	1	FALSE
160	PC(18:0_22:4)	PC	0.112476	0.0460255	0.0145348	1	0.106696	0.0477749	0.0255283	0.232053	0.0475076	0.0147679	0.00130481	0.66676	TRUE
161	PC(18:0_22:5) (n3)/PC(20:1_20:4)	PC	0.0698564	0.0486888	0.151357	1	0.0593815	0.0436097	0.173305	0.563894	0.0152277	0.0142998	0.286982	1	FALSE
162	PC(18:0_22:5) (n6)	PC	0.100155	0.0471992	0.0338405	1	0.127998	0.0492132	0.0092981	0.131803	0.0440244	0.0146621	0.00269155	1	TRUE
163	PC(18:0_22:6)	PC	0.129622	0.0480078	0.00693331	1	0.0926593	0.0572139	0.105334	0.456673	0.00561534	0.0139046	0.686343	1	FALSE
164	PC(18:1_18:1)	PC	-0.0809133	0.0511471	0.113655	1	-0.0781626	0.0502041	0.119495	0.483033	0.0214581	0.0144167	0.136711	1	FALSE
165	PC(18:1_18:2)	PC	-0.106378	0.0535229	0.046865	1	-0.137342	0.0538465	0.0107533	0.142167	0.0206143	0.0144503	0.153777	1	FALSE
166	PC(18:1_20:3)	PC	0.131517	0.0499307	0.0084388	1	0.0829268	0.0524673	0.113982	0.472643	0.0558623	0.0143209	9.73e-05	0.0562374	FALSE
167	PC(18:1_22:6) (a)	PC	-0.0555578	0.0504794	0.27107	1	-0.107242	0.0784673	0.171717	0.562517	-0.00674761	0.0144777	0.641189	1	FALSE
168	PC(18:1_22:6) (b)	PC	0.0284198	0.0487617	0.560008	1	0.0439454	0.072226	0.542894	0.843108	-0.00567522	0.0134684	0.673502	1	FALSE
169	PC(18:2_18:2)	PC	-0.106612	0.0542741	0.0494914	1	-0.18308	0.0726003	0.0116772	0.149451	0.0127843	0.0147604	0.386472	1	FALSE
170	PC(18:2_20:5)	PC	-0.00233999	0.0483749	0.96142	1	-0.0954332	0.0613218	0.119644	0.483418	0.0122245	0.0148689	0.411035	1	FALSE
171	PC(20:0_20:4)	PC	0.0117761	0.0489202	0.809771	1	-0.0929548	0.0466362	0.0462407	0.311091	0.0162679	0.0144595	0.260621	1	FALSE
172	PC(28:0)	PC	-0.0539219	0.0555039	0.331301	1	-0.0679422	0.0579953	0.241393	0.642951	0.0231123	0.0147767	0.117864	1	FALSE
173	PC(31:0) (a)	PC	-0.0441778	0.0484102	0.361467	1	-0.0157303	0.0567079	0.78148	0.9382	0.00954103	0.0147507	0.517781	1	FALSE
174	PC(31:0) (b)	PC	-0.0767188	0.0486667	0.11493	1	-0.0493036	0.057592	0.391952	0.761552	-0.00171084	0.0145406	0.906343	1	FALSE
175	PC(32:1)	PC	-0.00821556	0.0484338	0.865305	1	0.0439203	0.0457833	0.337404	0.723008	0.0510638	0.0146017	0.000474858	0.256898	FALSE
176	PC(32:2)	PC	0.0188617	0.0534186	0.724019	1	0.0504167	0.0616892	0.413775	0.776274	0.050497	0.0139327	0.000292894	0.161677	FALSE
177	PC(33:0) (a)	PC	-0.0450581	0.0482478	0.35036	1	-0.0213771	0.0536563	0.69033	0.905635	0.00559946	0.0144625	0.698649	1	FALSE
178	PC(33:0) (b)	PC	-0.00972034	0.0494148	0.844055	1	-0.0592879	0.0744498	0.42583	0.782226	0.00772358	0.0143063	0.589311	1	FALSE
179	PC(33:1)	PC	-0.0423327	0.0498837	0.396089	1	0.00962042	0.0548833	0.860853	0.962874	0.0197796	0.0144851	0.17216	1	FALSE
180	PC(33:2)	PC	-0.0394226	0.0535832	0.461897	1	-0.0789055	0.0753435	0.294972	0.688809	0.00988569	0.0138797	0.476353	1	FALSE
181	PC(34:5)	PC	0.0242979	0.0456532	0.594569	1	0.0411757	0.0479264	0.390261	0.760249	0.0376569	0.0145895	0.00987995	1	FALSE
182	PC(35:5)	PC	-0.0122561	0.0470028	0.794283	1	0.00125281	0.0556935	0.982053	0.994962	0.0155445	0.0146475	0.288637	1	FALSE
183	PC(36:0)	PC	0.196027	0.0469981	3.03327e-05	0.016683	0.325382	0.0796577	4.41e-05	0.00565795	0.0656809	0.0147567	8.76e-06	0.00533343	TRUE
184	PC(36:6) (a)	PC	-0.0384139	0.0475286	0.41896	1	0.0169104	0.0561475	0.763279	0.931757	0.0221139	0.0144967	0.127219	1	FALSE
185	PC(38:2)	PC	0.153662	0.0519549	0.00310036	1	0.0119892	0.0436162	0.783409	0.939028	0.0368857	0.0132566	0.00541761	1	FALSE
186	PC(38:4) (b)	PC	0.150401	0.0476532	0.00159863	0.797718	0.118243	0.0556194	0.0335086	0.265091	0.053292	0.0145023	0.000240885	0.134414	TRUE
187	PC(38:5) (a)	PC	-0.0377514	0.0488411	0.439556	1	-0.0132057	0.0469825	0.778652	0.937176	0.0123238	0.0146985	0.401828	1	FALSE
188	PC(38:5) (b)	PC	0.025043	0.0477286	0.599795	1	0.0480625	0.0539603	0.37309	0.749127	0.0293301	0.0142276	0.0393137	1	FALSE
189	PC(38:6) (a)	PC	-0.0608531	0.0497374	0.221146	1	-0.0763386	0.0525669	0.146441	0.528186	0.0165019	0.0148579	0.266778	1	FALSE
190	PC(38:7) (c)	PC	0.0297869	0.0493562	0.54617	1	0.0743874	0.0737827	0.31336	0.704915	0.00338829	0.0139048	0.807492	1	FALSE
191	PC(39:5) (a)	PC	-0.0129712	0.0499764	0.795214	1	-0.0443889	0.0724945	0.540335	0.842253	-0.0182253	0.0142141	0.199839	1	FALSE
192	PC(39:5) (b)	PC	0.00144903	0.0488965	0.976358	1	-0.0577277	0.0549153	0.29316	0.687657	-0.0104331	0.01455	0.473382	1	FALSE
193	PC(40:7) (a)	PC	0.0999449	0.048143	0.037894	1	0.042113	0.0529587	0.426494	0.782393	0.0421548	0.0148475	0.00454313	1	FALSE
194	PC(40:8)	PC	-0.0290916	0.0504924	0.564508	1	-0.0960256	0.0560689	0.0867797	0.418672	0.00217083	0.0148339	0.883657	1	FALSE
195	PC(O-16:0/16:0)	PC(O)	-0.115528	0.0517759	0.0256613	1	-0.0584187	0.0501938	0.24448	0.646519	0.0135458	0.0143679	0.345844	1	FALSE
196	PC(O-16:0/20:3)	PC(O)	-0.00678644	0.0514728	0.895107	1	-0.0913829	0.0758941	0.228557	0.629453	-0.00151865	0.0146833	0.917629	1	FALSE
197	PC(O-16:0/20:4)	PC(O)	-0.00200849	0.0516153	0.96896	1	-0.0940238	0.0546435	0.0853093	0.415474	-0.00101198	0.0147364	0.945254	1	FALSE
198	PC(O-16:0/22:6)	PC(O)	0.0736697	0.0489773	0.13254	1	-0.0191461	0.0527255	0.716509	0.9152	-0.00109486	0.0148029	0.941043	1	FALSE
199	PC(O-18:0/18:1)	PC(O)	0.0536214	0.0504214	0.287572	1	0.0560001	0.0556448	0.314231	0.705501	0.0218691	0.0141475	0.122226	1	FALSE
200	PC(O-18:0/18:2)	PC(O)	-0.171259	0.0544092	0.00164609	0.815705	-0.182925	0.0561132	0.00111438	0.0367319	-0.0277537	0.014447	0.0547872	1	FALSE
201	PC(O-18:0/20:4)	PC(O)	-0.114582	0.053077	0.0308671	1	-0.104075	0.0553813	0.0602106	0.351823	-0.0213542	0.0146257	0.144346	1	FALSE
202	PC(O-18:0/22:6)	PC(O)	-0.0344839	0.0507985	0.497241	1	-0.0831349	0.0581823	0.153041	0.538299	-0.0195454	0.0146588	0.182481	1	FALSE
203	PC(O-18:1/18:1)	PC(O)	-0.231197	0.0546824	2.35775e-05	0.0131091	-0.204933	0.056335	0.000275023	0.0160661	-0.0175205	0.0139703	0.209864	1	FALSE
204	PC(O-18:1/18:2)	PC(O)	-0.129738	0.0539856	0.0162527	1	-0.163495	0.0591691	0.00572401	0.100243	-0.0020368	0.0144033	0.887551	1	FALSE
205	PC(O-32:1)	PC(O)	-0.201013	0.0566047	0.000383521	0.198664	-0.0985259	0.0501433	0.0494274	0.32212	0.00650617	0.0137758	0.636742	1	FALSE
206	PC(O-32:2)	PC(O)	0.0604464	0.0485818	0.213419	1	-0.0703779	0.0628988	0.26318	0.662726	0.015068	0.0149301	0.312914	1	FALSE
207	PC(O-34:1)	PC(O)	-0.19341	0.0540691	0.000347452	0.180675	-0.134097	0.0485357	0.00572975	0.100306	-0.0041602	0.0139195	0.765049	1	FALSE
208	PC(O-34:2)	PC(O)	-0.0981506	0.0535908	0.0670286	1	-0.172841	0.0555075	0.0018468	0.0505671	-0.0150271	0.0146452	0.30491	1	FALSE
209	PC(O-34:4)	PC(O)	0.0869484	0.0454194	0.0555763	1	-0.0622912	0.0652298	0.339603	0.724891	0.0155496	0.0149082	0.296995	1	FALSE
210	PC(O-36:0)	PC(O)	-0.0819527	0.0503234	0.103415	1	-0.060688	0.0532463	0.254386	0.655292	0.00198873	0.0146747	0.892206	1	FALSE
211	PC(O-36:5)	PC(O)	0.0482033	0.0477244	0.312478	1	-0.0692719	0.0635856	0.275965	0.673451	-0.00229576	0.0147861	0.876619	1	FALSE
212	PC(O-38:5)	PC(O)	-0.0642893	0.0507537	0.205265	1	-0.137606	0.0527186	0.00904905	0.129694	-0.00451353	0.014923	0.762319	1	FALSE
213	PC(O-40:5)	PC(O)	-0.12356	0.0533541	0.0205663	1	-0.0980694	0.0517719	0.0581906	0.346819	-0.0206787	0.0147683	0.161521	1	FALSE
214	PC(O-40:7) (a)	PC(O)	0.0105155	0.0507675	0.835907	1	-0.0710154	0.0602743	0.238715	0.640021	0.000686493	0.0143756	0.961914	1	FALSE
215	PC(O-40:7) (b)	PC(O)	-0.0272553	0.0499281	0.58514	1	-	-	-	-	-0.00762086	0.0148289	0.607334	1	FALSE
216	PC(P-15:0/20:4) (a)	PC(P)	0.000496663	0.0536031	0.992607	1	-	-	-	-	-0.0121968	0.0146524	0.405224	1	FALSE
217	PC(P-15:0/20:4) (b)	PC(P)	-0.00515815	0.0526303	0.921927	1	-0.108061	0.0728809	0.138153	0.514509	-0.013543	0.0146199	0.35432	1	FALSE
218	PC(P-16:0/14:0)	PC(P)	-0.164486	0.0500541	0.00101561	0.516178	-0.125892	0.0558621	0.0242196	0.225628	-0.0189408	0.0145333	0.192548	1	FALSE
219	PC(P-16:0/16:0)	PC(P)	-0.117998	0.0503547	0.0191118	1	-0.165367	0.0778811	0.0337268	0.266233	-0.00487782	0.0146366	0.738952	1	FALSE
220	PC(P-16:0/16:1)	PC(P)	-0.190865	0.0542625	0.00043573	0.224837	-0.155966	0.0584805	0.00765365	0.118409	0.00378544	0.0139898	0.786722	1	FALSE
221	PC(P-16:0/18:0)	PC(P)	-0.11619	0.0500887	0.0203584	1	-0.219127	0.0837121	0.00885432	0.128197	-0.0194101	0.0145021	0.180822	1	FALSE
222	PC(P-16:0/18:1)	PC(P)	-0.22622	0.0534349	2.3002e-05	0.0128121	-0.211795	0.0591416	0.000342085	0.0183722	-0.018565	0.0141035	0.188126	1	FALSE
223	PC(P-16:0/18:2)	PC(P)	-0.180702	0.0540422	0.000826655	0.421594	-0.230032	0.0642131	0.000340555	0.0183308	-0.0255897	0.0145035	0.0777359	1	FALSE
224	PC(P-16:0/18:3)	PC(P)	-0.167115	0.0530879	0.00164457	0.815705	-0.18201	0.0665575	0.00624515	0.105006	-0.0272481	0.0148445	0.0664873	1	FALSE
225	PC(P-16:0/20:4)	PC(P)	-0.0335542	0.0502145	0.503995	1	-0.120735	0.0652906	0.0644308	0.364181	-0.00150751	0.0148873	0.919347	1	FALSE
226	PC(P-16:0/20:5)	PC(P)	-0.0255873	0.0498999	0.608111	1	-0.0562782	0.0533506	0.291482	0.68611	-0.00234323	0.0146851	0.873231	1	FALSE
227	PC(P-16:0/22:6)	PC(P)	0.00373738	0.0493997	0.939693	1	-0.102254	0.0624975	0.101812	0.449398	-0.0116294	0.0147208	0.429569	1	FALSE
228	PC(P-17:0/20:4) (a)	PC(P)	-0.0935396	0.051221	0.0678206	1	-0.183697	0.0712018	0.00988168	0.136103	-0.0280807	0.0148526	0.0587377	1	FALSE
229	PC(P-17:0/20:4) (b)	PC(P)	-0.0143378	0.0503237	0.775712	1	-0.189338	0.0740479	0.0105589	0.140664	-0.0285762	0.0148517	0.0544053	1	FALSE
230	PC(P-18:0/18:2)	PC(P)	-0.168039	0.0526596	0.00141765	0.713077	-0.242947	0.0695043	0.000473321	0.0220954	-0.0389765	0.0146556	0.00785374	1	TRUE
231	PC(P-18:0/20:4)	PC(P)	-0.0311363	0.0498055	0.531867	1	-0.155338	0.0722409	0.0315332	0.256777	-0.0270494	0.0149145	0.0698017	1	FALSE
232	PC(P-18:0/22:5)	PC(P)	-0.0422886	0.0505649	0.402973	1	-0.215381	0.0819064	0.00854854	0.125474	-0.0368136	0.0148275	0.013072	1	FALSE
233	PC(P-18:0/22:6)	PC(P)	-0.0286335	0.0498503	0.565704	1	-0.189481	0.0718633	0.00837188	0.124126	-0.037438	0.014524	0.00997847	1	FALSE
234	PC(P-18:1/18:1)	PC(P)	-0.191999	0.0537147	0.000351005	0.182171	-0.180201	0.0581987	0.00195947	0.0525259	-0.00939171	0.0141361	0.506484	1	FALSE
235	PC(P-18:1/22:6)	PC(P)	-0.0202185	0.051918	0.696957	1	-0.178697	0.0919456	0.0519551	0.329229	-0.014042	0.0138392	0.310326	1	FALSE
236	PC(P-20:0/20:4)	PC(P)	-0.0171756	0.0485136	0.723312	1	-0.164789	0.070079	0.0186991	0.197153	-0.0226524	0.0148851	0.128124	1	FALSE
237	PC(P-36:3)	PC(P)	-0.0310113	0.0508156	0.541682	1	-0.11545	0.0539584	0.0323863	0.26061	-0.00215258	0.0147999	0.884365	1	FALSE
238	PC(P-38:5) (a)	PC(P)	-0.042731	0.049823	0.391082	1	-0.129831	0.063168	0.0398468	0.289772	-0.00520418	0.0147571	0.724363	1	FALSE
239	PC(P-38:5) (b)	PC(P)	-0.0520834	0.0495794	0.293486	1	-0.153903	0.0823842	0.0617467	0.356505	-0.0216108	0.0147935	0.144133	1	FALSE
240	LPC(14:0) [sn1]	LPC	0.135512	0.0483928	0.00510627	1	0.161204	0.0689612	0.0194074	0.200637	0.0366733	0.014679	0.0125128	1	TRUE
241	LPC(14:0) [sn2]	LPC	0.126477	0.0486434	0.00932001	1	0.163824	0.0796184	0.0396276	0.288934	0.0349603	0.0147393	0.0177383	1	TRUE
242	LPC(15-MHDA) [sn1] [104_sn1]	LPC	0.0621632	0.0475479	0.191084	1	0.0634184	0.0540321	0.240508	0.642011	-0.000790754	0.0145801	0.95675	1	FALSE
243	LPC(15-MHDA) [sn1] / LPC(17:0) [sn2]	LPC	0.0957988	0.0478772	0.0454002	1	0.0581879	0.0491515	0.236473	0.637937	-0.000265594	0.0144941	0.985381	1	FALSE
244	LPC(15-MHDA) [sn2]	LPC	0.0636799	0.0475361	0.180372	1	0.0453608	0.0552369	0.41153	0.774745	-0.00359707	0.0146329	0.805832	1	FALSE
245	LPC(15:0) [sn1]	LPC	0.113535	0.0467658	0.0151933	1	0.1453	0.0698552	0.037524	0.281401	0.0258279	0.0148165	0.0813697	1	FALSE
246	LPC(15:0) [sn2]	LPC	0.0927865	0.0481011	0.0537321	1	0.085149	0.0542855	0.116755	0.478242	-0.00127404	0.0147561	0.9312	1	FALSE
247	LPC(16:0) [sn1]	LPC	0.227342	0.0508643	7.83729e-06	0.00447509	0.189682	0.0574318	0.000957489	0.0334846	0.0455005	0.0142825	0.00145362	0.741345	TRUE
248	LPC(16:0) [sn2]	LPC	0.219382	0.0482207	5.37637e-06	0.00309141	0.188686	0.0567007	0.000875487	0.0319703	0.0446173	0.0142979	0.0018166	0.919202	TRUE
249	LPC(16:1) [sn1]	LPC	0.0725081	0.0488102	0.137408	1	0.171302	0.0615495	0.00538333	0.0966583	0.0338489	0.0143457	0.0183413	1	FALSE
250	LPC(16:1) [sn2]	LPC	0.0162881	0.0475513	0.731947	1	0.132689	0.0636872	0.0372099	0.280192	0.0422928	0.0147292	0.00410623	1	FALSE
251	LPC(17:0) [sn1]	LPC	0.129223	0.0487358	0.00801344	1	0.0484127	0.0469527	0.302496	0.695653	0.00335989	0.0143038	0.814301	1	FALSE
252	LPC(17:1) (a) [sn1] [104_sn1]	LPC	0.113447	0.0490072	0.0206185	1	0.0460893	0.0531647	0.385988	0.756772	0.0118162	0.014476	0.414396	1	FALSE
253	LPC(17:1) [sn1] (a) / LPC(17:1) [sn2] (b)	LPC	0.0946835	0.0491131	0.0538717	1	0.0342281	0.0512014	0.503814	0.824165	0.0117512	0.0144788	0.417055	1	FALSE
254	LPC(17:1) [sn1] (b)	LPC	0.00625263	0.0475727	0.895433	1	0.00122315	0.0597792	0.983676	0.995463	-0.00808133	0.0147306	0.583301	1	FALSE
255	LPC(17:1) [sn2] (a)	LPC	0.111633	0.0482892	0.0207905	1	0.0619558	0.0818182	0.448907	0.795873	0.0241049	0.0147998	0.103439	1	FALSE
256	LPC(18:0) [sn1]	LPC	0.230539	0.0502323	4.44409e-06	0.00256869	0.107725	0.0437401	0.0137837	0.165062	0.0318647	0.013849	0.0214448	1	TRUE
257	LPC(18:0) [sn2]	LPC	0.235757	0.0488152	1.36828e-06	0.000805915	0.122898	0.046915	0.0088034	0.127663	0.0305656	0.0139272	0.0282383	1	TRUE
258	LPC(18:1) [sn1]	LPC	0.00118933	0.049345	0.980771	1	-0.00066141	0.0492507	0.989285	0.997187	0.0183361	0.0142642	0.198699	1	FALSE
259	LPC(18:1) [sn2]	LPC	-0.0328839	0.0502524	0.512871	1	-0.0597528	0.0588795	0.310186	0.701995	0.0125735	0.014534	0.387024	1	FALSE
260	LPC(18:2) [sn1]	LPC	-0.0190342	0.0542876	0.725875	1	-	-	-	-	0.0126821	0.0143251	0.376039	1	FALSE
261	LPC(18:2) [sn2]	LPC	-0.0724574	0.054613	0.184594	1	-	-	-	-	0.00309915	0.0143383	0.828885	1	FALSE
262	LPC(18:3) [sn1] (a)/LPC(18:3) [sn2] (b)	LPC	-0.0214552	0.0512879	0.675706	1	-0.0323065	0.0676915	0.633177	0.882697	0.0158502	0.0145506	0.276072	1	FALSE
263	LPC(18:3) [sn1] (b)	LPC	0.0360807	0.0521213	0.488784	1	-0.0236758	0.0657829	0.718916	0.916008	0.0151831	0.0143181	0.289012	1	FALSE
264	LPC(18:3) [sn2] (a)	LPC	-0.0430836	0.0510159	0.398382	1	-0.0165311	0.0681562	0.808357	0.947078	0.0178044	0.0146741	0.225069	1	FALSE
265	LPC(19:0) (a) [sn1] [104_sn1]	LPC	0.0759773	0.0475251	0.109892	1	0.0673514	0.0632714	0.287109	0.682596	0.0109407	0.0144342	0.448509	1	FALSE
266	LPC(19:0) [sn1] (a) / LPC(19:0) [sn2] (b)	LPC	0.123758	0.0482564	0.0103299	1	0.0151809	0.0487088	0.755295	0.928578	0.0141949	0.0143575	0.322874	1	FALSE
267	LPC(19:0) [sn1] (b)	LPC	0.12861	0.0483246	0.00778234	1	0.00197041	0.0446915	0.964833	0.990691	0.0148798	0.0143283	0.299099	1	FALSE
268	LPC(19:0) [sn2] (a)	LPC	0.0851159	0.0470836	0.0706435	1	0.0441688	0.0657514	0.50174	0.823447	0.0102774	0.014495	0.478343	1	FALSE
269	LPC(20:0) [sn1]	LPC	0.0378943	0.0479954	0.429797	1	-0.0570894	0.0418998	0.173033	0.563664	0.0152834	0.0146241	0.296039	1	FALSE
270	LPC(20:0) [sn2]	LPC	0.0244199	0.0483689	0.613651	1	-0.0753432	0.0416668	0.0705703	0.380333	0.00532904	0.0146469	0.716	1	FALSE
271	LPC(20:1) [sn1]	LPC	0.032265	0.0471009	0.493332	1	-0.0149199	0.0494066	0.762666	0.931539	0.0293926	0.014169	0.0380958	1	FALSE
272	LPC(20:1) [sn2]	LPC	0.0451761	0.046418	0.330432	1	-0.0138558	0.0555352	0.802977	0.945205	0.0242153	0.0143406	0.0913694	1	FALSE
273	LPC(20:2) [sn1]	LPC	0.11577	0.0463781	0.0125522	1	0.000801226	0.0503555	0.987305	0.996623	0.0312914	0.0143832	0.0296409	1	FALSE
274	LPC(20:2) [sn2]	LPC	0.106691	0.0463515	0.0213475	1	0.0146849	0.0557902	0.792383	0.942059	0.0289847	0.0144239	0.0445456	1	FALSE
275	LPC(20:3) [sn1]	LPC	0.205481	0.04968	3.53279e-05	0.019289	0.11439	0.0634053	0.0712137	0.381643	0.0536058	0.014314	0.000182654	0.103382	FALSE
276	LPC(20:3) [sn2]	LPC	0.223638	0.0480215	3.20803e-06	0.00186066	0.128101	0.0736877	0.0821346	0.408671	0.0567313	0.0145848	0.000101797	0.0587366	FALSE
277	LPC(20:4) [sn1]	LPC	0.0830977	0.0493837	0.0924337	1	-	-	-	-	0.0111314	0.014677	0.448236	1	FALSE
278	LPC(20:4) [sn2]	LPC	0.0678696	0.0498908	0.173716	1	-0.0117259	0.0580699	0.839973	0.956496	0.00749365	0.0144171	0.603245	1	FALSE
279	LPC(20:5) [sn1]	LPC	0.0405022	0.0465585	0.384343	1	-0.0152476	0.0573148	0.790215	0.941267	0.00621815	0.0141998	0.661478	1	FALSE
280	LPC(20:5) [sn2]	LPC	0.0335594	0.0463306	0.468853	1	-0.0232549	0.0594119	0.695489	0.907294	0.00558353	0.0142781	0.695776	1	FALSE
281	LPC(22:0) [sn1]	LPC	-0.0233996	0.04851	0.629545	1	-0.127843	0.0481521	0.00793128	0.12077	-0.000702962	0.0147934	0.962102	1	FALSE
282	LPC(22:0) [sn2]	LPC	-0.0306617	0.0489628	0.531167	1	-0.116647	0.047102	0.0132688	0.161894	-0.00671587	0.0147915	0.649826	1	FALSE
283	LPC(22:1) [sn1]	LPC	-0.0157878	0.0478932	0.741667	1	-0.100449	0.0593633	0.0906249	0.427062	0.0115487	0.0145855	0.428523	1	FALSE
284	LPC(22:1) [sn2]	LPC	-0.0150735	0.0455476	0.740691	1	-0.133789	0.0706733	0.0583501	0.347226	0.00557197	0.0146846	0.704377	1	FALSE
285	LPC(22:4) [sn1]	LPC	0.0904025	0.0499983	0.0705891	1	0.0402119	0.0583626	0.490822	0.818099	0.0318283	0.0140376	0.0234156	1	FALSE
286	LPC(22:4) [sn2]	LPC	0.0675799	0.048647	0.164775	1	0.0590429	0.0553488	0.286088	0.682006	0.033212	0.0143109	0.0203452	1	FALSE
287	LPC(22:5) [sn1] (n3)/LPC(22:5) [sn2] (n6)	LPC	0.0581795	0.0534801	0.276652	1	-0.0157339	0.0503998	0.754902	0.928544	-0.0028731	0.0136307	0.833068	1	FALSE
288	LPC(22:5) [sn1] (n6)	LPC	0.0441937	0.0493132	0.370155	1	0.0433235	0.055801	0.437517	0.788374	0.0197296	0.0146977	0.179548	1	FALSE
289	LPC(22:5) [sn2] (n3)	LPC	0.054913	0.0512292	0.283761	1	-0.0325494	0.0614644	0.596414	0.867451	0.00110489	0.014229	0.938109	1	FALSE
290	LPC(22:6) [sn1]	LPC	0.0917683	0.0470243	0.0509969	1	0.0240026	0.0580793	0.679406	0.900992	-0.000763486	0.0145706	0.958213	1	FALSE
291	LPC(22:6) [sn2]	LPC	0.0817148	0.0477429	0.0869777	1	0.0205048	0.0516906	0.691601	0.90599	-0.00920548	0.0144488	0.524086	1	FALSE
292	LPC(24:0) [sn1]	LPC	-0.0472253	0.0491773	0.336901	1	-0.120641	0.0509264	0.0178396	0.191991	0.00536222	0.0147493	0.716205	1	FALSE
293	LPC(24:0) [sn2]	LPC	-0.0346865	0.0488901	0.478027	1	-0.115773	0.0468595	0.0134868	0.163125	-0.00311464	0.0147268	0.832511	1	FALSE
294	LPC(26:0) [sn1]	LPC	-0.119287	0.0512587	0.0199571	1	-0.207636	0.0788235	0.00843374	0.124546	-0.00867759	0.0144713	0.548777	1	FALSE
295	LPC(26:0) [sn2]	LPC	-0.123853	0.0506278	0.0144316	1	-0.125522	0.058433	0.0317031	0.257463	0.00341978	0.0145153	0.813755	1	FALSE
296	LPC(O-16:0)	LPC(O)	0.176221	0.0485215	0.000281431	0.146907	0.0921441	0.0463884	0.0469933	0.313678	0.0343625	0.0146426	0.0189813	1	TRUE
297	LPC(O-18:0)	LPC(O)	0.0497932	0.0488951	0.308503	1	0.0522954	0.0435494	0.229818	0.631219	0.0121273	0.0147812	0.412003	1	FALSE
298	LPC(O-18:1)	LPC(O)	0.116586	0.0495593	0.01865	1	0.0877964	0.0437385	0.0447174	0.306036	0.034992	0.0140203	0.0126027	1	TRUE
299	LPC(O-20:0)	LPC(O)	-0.000131655	0.049542	0.99788	1	0.0111761	0.0442645	0.800667	0.944376	0.000864419	0.0148779	0.953671	1	FALSE
300	LPC(O-20:1)	LPC(O)	0.0616504	0.0478979	0.198052	1	0.0602019	0.0415792	0.147649	0.529905	0.0176364	0.0146057	0.227302	1	FALSE
301	LPC(O-22:0)	LPC(O)	-0.000255358	0.0492363	0.995862	1	-0.0237853	0.0428942	0.57923	0.860418	-0.00144376	0.0148864	0.922742	1	FALSE
302	LPC(O-22:1)	LPC(O)	0.00745234	0.0499444	0.881386	1	0.0141756	0.0412447	0.731075	0.919975	0.00871854	0.0147137	0.553515	1	FALSE
303	LPC(O-24:0)	LPC(O)	0.00691615	0.0489076	0.887544	1	-0.0389856	0.0457623	0.394262	0.762823	0.00401661	0.0148559	0.786887	1	FALSE
304	LPC(O-24:1)	LPC(O)	0.0183323	0.0491112	0.70894	1	0.00744198	0.0415953	0.858005	0.961968	0.015646	0.0147122	0.287625	1	FALSE
305	LPC(O-24:2)	LPC(O)	0.00359722	0.0486103	0.941009	1	-0.0316068	0.0435485	0.467971	0.806343	0.00585062	0.0146707	0.690062	1	FALSE
306	LPC(P-16:0)	LPC(P)	0.0758007	0.0493063	0.12421	1	-0.00548115	0.0494538	0.911748	0.976784	0.00912008	0.0145807	0.53168	1	FALSE
307	LPC(P-18:0)	LPC(P)	0.0470118	0.048706	0.334437	1	-0.0524953	0.0493855	0.287795	0.683008	-0.0103583	0.0145649	0.477008	1	FALSE
308	LPC(P-18:1)	LPC(P)	0.090098	0.0489366	0.0656043	1	0.0143419	0.0513867	0.78017	0.937754	0.0141882	0.0140972	0.314251	1	FALSE
309	LPC(P-20:0)	LPC(P)	0.0168503	0.0488839	0.73032	1	-0.0601263	0.0541257	0.266626	0.665753	-0.0140383	0.0143163	0.326853	1	FALSE
310	PE(15-MHDA_18:1)	PE	0.0877823	0.0485456	0.0705683	1	0.10128	0.0604982	0.0941111	0.434131	0.03566	0.0147135	0.0154054	1	FALSE
311	PE(15-MHDA_18:2)	PE	0.114202	0.0503025	0.0231891	1	0.107438	0.0619702	0.0829695	0.410289	0.0481135	0.0145056	0.000917512	0.480776	FALSE
312	PE(15-MHDA_20:4)	PE	0.0824428	0.0501301	0.100057	1	0.0957848	0.0715186	0.180473	0.572298	0.0295867	0.0144496	0.0406599	1	FALSE
313	PE(15-MHDA_22:6)	PE	0.118511	0.0500905	0.0179843	1	0.140971	0.0802033	0.0788035	0.401756	0.0213553	0.0140164	0.12768	1	FALSE
314	PE(16:0_16:0)	PE	0.12512	0.0464191	0.00702947	1	-	-	-	-	0.0274015	0.014535	0.0594659	1	FALSE
315	PE(16:0_16:1)	PE	0.0662596	0.0461907	0.151435	1	0.183947	0.0735517	0.0123868	0.155748	0.0559219	0.0147579	0.000153063	0.0872459	FALSE
316	PE(16:0_18:1)	PE	0.14626	0.0488749	0.00276676	1	0.161802	0.0575782	0.0049523	0.0923385	0.0563422	0.0146873	0.000126709	0.0723511	TRUE
317	PE(16:0_18:2)	PE	0.16451	0.0483968	0.000675863	0.346717	0.13295	0.059529	0.0255243	0.232053	0.0628047	0.0144601	1.43e-05	0.00857827	TRUE
318	PE(16:0_18:3) (a)	PE	0.138242	0.0476438	0.00371292	1	0.161661	0.0582122	0.00548473	0.097731	0.0552041	0.0143851	0.000125956	0.0720466	TRUE
319	PE(16:0_18:3) (b)	PE	0.137567	0.0461894	0.0028983	1	0.141553	0.0688591	0.0398123	0.289628	0.053629	0.0146523	0.000255019	0.142045	TRUE
320	PE(16:0_20:3)	PE	0.150118	0.0481294	0.00181436	0.894481	0.15551	0.0555699	0.00513467	0.0943223	0.0643519	0.0143438	7.42e-06	0.00454377	TRUE
321	PE(16:0_20:4)	PE	0.129679	0.0493501	0.00859549	1	0.138082	0.0614806	0.0247076	0.227521	0.0506116	0.0144398	0.000461053	0.250352	TRUE
322	PE(16:0_20:5)	PE	0.0872614	0.0439985	0.0473362	1	0.104025	0.0566232	0.0661874	0.368558	0.0449359	0.0145806	0.00206926	1	FALSE
323	PE(16:0_22:6)	PE	0.179229	0.0486164	0.000227272	0.119545	0.186975	0.0765022	0.0145235	0.169906	0.0376574	0.0140432	0.00735514	1	TRUE
324	PE(16:1_18:2)	PE	0.0291403	0.0485013	0.547963	1	0.139203	0.0680792	0.0408822	0.292796	0.0512458	0.014622	0.000461565	0.250352	FALSE
325	PE(16:1_20:4)	PE	-0.00729374	0.0492083	0.882168	1	0.0782175	0.067418	0.245972	0.647686	0.0408153	0.0145694	0.00510925	1	FALSE
326	PE(17:0_18:1)	PE	0.20284	0.0490363	3.52602e-05	0.0192873	0.158179	0.0632897	0.0124446	0.156167	0.0568557	0.0146967	0.000111016	0.063834	TRUE
327	PE(17:0_18:2)	PE	0.212882	0.0477731	8.34642e-06	0.00474911	0.168583	0.0556778	0.0024631	0.060492	0.0579041	0.0143769	5.73e-05	0.0334542	TRUE
328	PE(17:0_20:4)	PE	0.175192	0.0504053	0.000509605	0.261937	0.151302	0.0641528	0.0183504	0.195118	0.0437173	0.0142201	0.00212238	1	TRUE
329	PE(17:0_22:6)	PE	0.207727	0.0484194	1.78554e-05	0.0100169	0.164563	0.0774479	0.0336014	0.265651	0.0304314	0.0138531	0.0280915	1	TRUE
330	PE(18:0_18:1)	PE	0.195117	0.0454186	1.73933e-05	0.00977503	0.186407	0.0643788	0.00378592	0.0789787	0.0683058	0.014859	4.41e-06	0.00271824	TRUE
331	PE(18:0_18:2)	PE	0.224127	0.0468863	1.75095e-06	0.00102431	0.180698	0.0547858	0.000972869	0.0338055	0.0745498	0.0145142	2.92e-07	0.000182795	TRUE
332	PE(18:0_20:3) (a)	PE	0.275129	0.0469205	4.52602e-09	2.80161e-06	0.188947	0.0555858	0.000675849	0.0274413	0.0628916	0.0143776	1.25e-05	0.00747599	TRUE
333	PE(18:0_20:3) (b)	PE	0.0807918	0.0464407	0.0819157	1	0.110072	0.0533745	0.0391837	0.287377	0.042332	0.0146667	0.00391699	1	FALSE
334	PE(18:0_20:4)	PE	0.188574	0.0491374	0.000124198	0.0661975	0.190217	0.0573109	0.000903277	0.0324673	0.0577218	0.0143282	5.71e-05	0.0333753	TRUE
335	PE(18:0_22:4)	PE	0.177486	0.0438192	5.11238e-05	0.0278114	0.251771	0.0708511	0.000380102	0.0194893	0.0699563	0.0148059	2.37e-06	0.00147353	TRUE
336	PE(18:0_22:5) (n3)	PE	0.197595	0.0445773	9.30863e-06	0.005278	0.207499	0.0533715	0.000101147	0.00892465	0.0593093	0.0145773	4.81e-05	0.0281908	TRUE
337	PE(18:0_22:5) (n6)	PE	0.193808	0.0453745	1.94345e-05	0.0108639	0.27039	0.0776917	0.000500858	0.0228941	0.0641408	0.0144354	9.07e-06	0.00551576	TRUE
338	PE(18:0_22:6)	PE	0.239192	0.0466646	2.96343e-07	0.000178991	0.29334	0.0765521	0.000127156	0.0102355	0.0511872	0.0139275	0.00024038	0.134372	TRUE
339	PE(18:1_18:1)	PE	0.106047	0.0467725	0.0233718	1	0.119007	0.0670607	0.0759612	0.394166	0.0633743	0.0148331	1.97e-05	0.0117794	FALSE
340	PE(18:1_18:2)	PE	0.0756758	0.0507099	0.135613	1	0.0605788	0.0603604	0.315563	0.706528	0.0518883	0.0147067	0.000422555	0.230292	FALSE
341	PE(18:1_22:6) (a)	PE	0.0895723	0.0491324	0.0682913	1	0.0917266	0.0681339	0.178216	0.569381	0.0321903	0.0142284	0.0237205	1	FALSE
342	PE(18:1_22:6) (b)	PE	0.159959	0.0489222	0.00107677	0.545924	0.202575	0.086619	0.0193515	0.200202	0.0384825	0.0135831	0.00463031	1	TRUE
343	PE(36:0)	PE	0.0204451	0.0492163	0.677839	1	-	-	-	-	0.0135191	0.0148922	0.364035	1	FALSE
344	PE(38:5) (a)	PE	0.0817362	0.0497442	0.100356	1	0.0798402	0.0536116	0.136426	0.511519	0.0419029	0.0144727	0.00380619	1	FALSE
345	PE(38:5) (b)	PE	0.140321	0.0472749	0.00299559	1	0.185912	0.056434	0.000986556	0.0341337	0.0596059	0.014238	2.89e-05	0.0171277	TRUE
346	PE(O-16:0/18:2)	PE(O)	-0.0117203	0.0528976	0.824652	1	-0.0758324	0.0528919	0.151651	0.536462	-0.00288892	0.0146136	0.843299	1	FALSE
347	PE(O-16:0/20:3)	PE(O)	0.0574803	0.0504501	0.254557	1	-0.0358195	0.0642948	0.57745	0.859406	0.000315159	0.0147099	0.982908	1	FALSE
348	PE(O-16:0/20:4)	PE(O)	0.00736102	0.0525813	0.888665	1	-0.0256095	0.0529369	0.628547	0.880902	0.00267157	0.0147145	0.855935	1	FALSE
349	PE(O-16:0/22:4)	PE(O)	-0.00754468	0.0536169	0.888096	1	-0.00952447	0.0469834	0.839354	0.956181	0.00764189	0.0145996	0.6007	1	FALSE
350	PE(O-16:0/22:6)	PE(O)	0.0850352	0.0507702	0.0939527	1	0.0542931	0.0651689	0.40478	0.770386	0.0163229	0.0146171	0.264182	1	FALSE
351	PE(O-18:0/20:4)	PE(O)	-0.0844403	0.053698	0.115834	1	-0.0610935	0.0649972	0.347248	0.730726	-0.0100594	0.0147072	0.494025	1	FALSE
352	PE(O-18:0/22:5)	PE(O)	-0.0868829	0.0538264	0.106499	1	-0.033904	0.0583801	0.561412	0.851372	-0.0110035	0.0148359	0.458321	1	FALSE
353	PE(O-18:0/22:6)	PE(O)	-0.00645527	0.0519044	0.901024	1	-0.0209475	0.0685046	0.75977	0.930213	-0.00541486	0.0145626	0.710034	1	FALSE
354	PE(O-18:1/18:2)	PE(O)	-0.0451731	0.0524522	0.389114	1	-0.115315	0.0528668	0.029166	0.247985	-0.00220774	0.0146045	0.87985	1	FALSE
355	PE(O-18:1/22:6)	PE(O)	0.0390107	0.0517928	0.451325	1	-	-	-	-	0.0122517	0.0144272	0.39581	1	FALSE
356	PE(O-34:1)	PE(O)	-0.0435627	0.0540253	0.420047	1	-0.0774075	0.0503666	0.124323	0.49147	0.00366645	0.0144391	0.799566	1	FALSE
357	PE(O-36:5)	PE(O)	0.0467204	0.0475269	0.325592	1	-	-	-	-	0.00633763	0.0149351	0.671335	1	FALSE
358	PE(O-38:5) (a)	PE(O)	-0.0342908	0.0541513	0.526576	1	-0.014274	0.0503522	0.776807	0.936494	-0.00204936	0.0147583	0.889566	1	FALSE
359	PE(O-38:5) (b)	PE(O)	0.0197328	0.0492996	0.688962	1	-	-	-	-	-0.000337081	0.0148345	0.981872	1	FALSE
360	PE(P-15:0/20:4)	PE(P)	0.0930551	0.047166	0.048504	1	0.00298937	0.0669119	0.964365	0.990666	0.00552893	0.0148163	0.709043	1	FALSE
361	PE(P-15:0/22:6) (a)	PE(P)	0.0437175	0.0477708	0.360112	1	-0.0423609	0.0770118	0.582281	0.861705	-0.0310768	0.0148522	0.036459	1	FALSE
362	PE(P-15:0/22:6) (b)	PE(P)	0.147431	0.0478839	0.00207748	1	0.094604	0.079084	0.2316	0.633436	0.00617305	0.0149231	0.679144	1	FALSE
363	PE(P-16:0/18:1)	PE(P)	-0.00767284	0.0512913	0.881085	1	-0.0577959	0.0456529	0.205518	0.604119	-0.00154381	0.01479	0.916871	1	FALSE
364	PE(P-16:0/18:2)	PE(P)	0.0501859	0.0488795	0.304549	1	-0.0579511	0.0488117	0.235134	0.636803	0.00902709	0.0149059	0.544807	1	FALSE
365	PE(P-16:0/18:3)	PE(P)	0.0419094	0.050987	0.411099	1	-0.134656	0.0793127	0.0895476	0.424782	-0.00453444	0.014908	0.76102	1	FALSE
366	PE(P-16:0/20:3) (a)	PE(P)	0.166509	0.0472985	0.00043092	0.222786	0.0541106	0.0583967	0.354133	0.73602	0.0247005	0.0148611	0.0965646	1	FALSE
367	PE(P-16:0/20:3) (b)	PE(P)	0.0505391	0.0496729	0.308945	1	-0.063982	0.0577361	0.267784	0.666826	0.00716058	0.0148839	0.630472	1	FALSE
368	PE(P-16:0/20:4)	PE(P)	0.0813876	0.0499644	0.103332	1	-0.011899	0.0480207	0.804297	0.945587	0.0115628	0.0148644	0.436678	1	FALSE
369	PE(P-16:0/20:5)	PE(P)	0.0792774	0.0453318	0.0803217	1	-0.00287697	0.0578593	0.960343	0.989389	0.00850763	0.014788	0.565113	1	FALSE
370	PE(P-16:0/22:4)	PE(P)	-0.00333127	0.0543429	0.95112	1	0.0824784	0.0506699	0.103576	0.453227	0.0358872	0.0144622	0.0131215	1	FALSE
371	PE(P-16:0/22:5) (n3)	PE(P)	0.0265294	0.0518098	0.608613	1	0.0127648	0.0516575	0.804827	0.945757	0.0165821	0.0147791	0.261924	1	FALSE
372	PE(P-16:0/22:5) (n6)	PE(P)	0.0476472	0.0517844	0.357517	1	0.000856952	0.0645591	0.989409	0.9972	0.0327596	0.0144697	0.0236203	1	FALSE
373	PE(P-16:0/22:6)	PE(P)	0.132731	0.0486639	0.00638154	1	0.1017	0.0656988	0.121628	0.487306	0.0226857	0.0146518	0.121616	1	FALSE
374	PE(P-17:0/20:4) (a)	PE(P)	0.0207027	0.0501965	0.680022	1	-0.0453678	0.0568052	0.42449	0.78164	-0.00357436	0.0148616	0.809946	1	FALSE
375	PE(P-17:0/20:4) (b)	PE(P)	0.11025	0.0478375	0.0211843	1	-0.028736	0.0548756	0.600517	0.869141	-0.00431082	0.0148832	0.772103	1	FALSE
376	PE(P-17:0/22:6) (a)	PE(P)	0.0296166	0.0478633	0.536064	1	-0.00961239	0.0656331	0.883561	0.969498	0.000891127	0.0148242	0.952068	1	FALSE
377	PE(P-17:0/22:6) (b)	PE(P)	0.114321	0.0472158	0.0154673	1	-0.0351065	0.068094	0.606163	0.871264	-0.0118596	0.014797	0.422893	1	FALSE
378	PE(P-18:0/18:1)	PE(P)	-0.0316913	0.0500875	0.526918	1	-0.11068	0.0507145	0.0290785	0.247706	-0.0212777	0.0148545	0.152097	1	FALSE
379	PE(P-18:0/18:2)	PE(P)	0.000246716	0.049324	0.996009	1	-0.0869012	0.050636	0.0861264	0.417466	-0.0100894	0.0148812	0.497811	1	FALSE
380	PE(P-18:0/18:3)	PE(P)	-0.0866637	0.0507725	0.0878402	1	-0.0861326	0.0568434	0.129706	0.500676	-0.0149266	0.0149019	0.316562	1	FALSE
381	PE(P-18:0/20:3) (a)	PE(P)	0.0813991	0.0473081	0.0853207	1	0.0086257	0.0563822	0.878409	0.96793	-0.000970741	0.0148895	0.94802	1	FALSE
382	PE(P-18:0/20:3) (b)	PE(P)	-0.00423807	0.0498531	0.932253	1	-0.0785114	0.0548352	0.15221	0.537512	-0.0168919	0.014897	0.256891	1	FALSE
383	PE(P-18:0/20:4)	PE(P)	0.0076525	0.0505665	0.879711	1	-0.0638549	0.050126	0.202703	0.600583	-0.0141458	0.0148756	0.341685	1	FALSE
384	PE(P-18:0/20:5)	PE(P)	0.00650287	0.0477291	0.891627	1	-0.0321477	0.0586005	0.583286	0.862139	-0.00922657	0.0148376	0.534082	1	FALSE
385	PE(P-18:0/22:4)	PE(P)	0.00399694	0.0532969	0.94022	1	0.02855	0.0572553	0.618031	0.876623	0.0222817	0.0146606	0.128624	1	FALSE
386	PE(P-18:0/22:5) (n3)	PE(P)	0.0108877	0.0510092	0.830979	1	-0.0304102	0.0585849	0.603705	0.87023	-0.00686137	0.0148164	0.643319	1	FALSE
387	PE(P-18:0/22:5) (n6)	PE(P)	-0.00771968	0.0508302	0.879288	1	-0.0460864	0.065756	0.483384	0.814129	-0.00923893	0.0147047	0.529842	1	FALSE
388	PE(P-18:0/22:6)	PE(P)	0.0667788	0.0478681	0.162998	1	-0.0597447	0.0571427	0.295776	0.689676	-0.0181129	0.0147529	0.219604	1	FALSE
389	PE(P-18:1/18:1)	PE(P)	-0.0479966	0.0502052	0.339068	1	-0.123645	0.0494981	0.0124902	0.15656	-0.0184695	0.0148595	0.213953	1	FALSE
390	PE(P-18:1/18:1) (a)	PE(P)	-0.0510499	0.0509017	0.315903	1	-0.133379	0.0492166	0.00672765	0.110073	-0.013475	0.0147975	0.362539	1	FALSE
391	PE(P-18:1/18:1) (b)	PE(P)	-0.0302372	0.0487436	0.53504	1	-0.0804282	0.0509314	0.114302	0.473211	-0.0235924	0.0148615	0.112472	1	FALSE
392	PE(P-18:1/18:2) (a)	PE(P)	0.0125141	0.0488818	0.797945	1	-0.107112	0.0516883	0.0382401	0.28392	-0.00364663	0.0148211	0.805661	1	FALSE
393	PE(P-18:1/18:2) (b)	PE(P)	-0.00888949	0.0478331	0.852567	1	-0.0656552	0.0565383	0.245539	0.647381	-0.0117889	0.0147987	0.425714	1	FALSE
394	PE(P-18:1/18:3)	PE(P)	-0.0297059	0.0494027	0.54764	1	-0.167979	0.0688052	0.0146314	0.170728	-0.0169807	0.0149069	0.254715	1	FALSE
395	PE(P-18:1/20:3) (a)	PE(P)	0.0763303	0.0439836	0.0826656	1	0.016281	0.0604802	0.787779	0.940405	0.0203333	0.0148422	0.170766	1	FALSE
396	PE(P-18:1/20:3) (b)	PE(P)	0.0553804	0.0482169	0.250734	1	-0.0649396	0.0635914	0.307159	0.699735	-0.0131585	0.0149338	0.3783	1	FALSE
397	PE(P-18:1/20:4) (a)	PE(P)	0.0258512	0.0496473	0.602579	1	-0.0508395	0.0501472	0.310675	0.702469	0.00302219	0.0148666	0.83892	1	FALSE
398	PE(P-18:1/20:4) (b)	PE(P)	0.00177283	0.0499968	0.971714	1	-0.0117556	0.0541017	0.827984	0.952302	-0.00750371	0.0148997	0.614557	1	FALSE
399	PE(P-18:1/20:5) (a)	PE(P)	0.0406769	0.0448614	0.364553	1	-0.0537507	0.066279	0.41738	0.778296	0.000751951	0.0148736	0.959682	1	FALSE
400	PE(P-18:1/20:5) (b)	PE(P)	0.00620056	0.0468754	0.894765	1	-0.0446567	0.0769455	0.561666	0.851473	-0.00766729	0.0147361	0.602876	1	FALSE
401	PE(P-18:1/22:4)	PE(P)	-0.00153468	0.0500394	0.975533	1	0.0220689	0.0626747	0.72475	0.918102	0.00797158	0.0149178	0.593114	1	FALSE
402	PE(P-18:1/22:5) (a)	PE(P)	-0.0093413	0.0500135	0.851837	1	-0.0416648	0.0593191	0.48244	0.813942	-0.00456248	0.0149154	0.759702	1	FALSE
403	PE(P-18:1/22:5) (b)	PE(P)	0.028752	0.0489618	0.557047	1	-0.0422076	0.0620533	0.496388	0.820908	0.00347089	0.0147896	0.814465	1	FALSE
404	PE(P-18:1/22:6) (a)	PE(P)	0.0701257	0.0458196	0.125899	1	-0.0423675	0.0693862	0.541462	0.842445	0.000136307	0.0146312	0.992567	1	FALSE
405	PE(P-18:1/22:6) (b)	PE(P)	0.0595627	0.0482529	0.217059	1	-	-	-	-	-0.00185927	0.0141977	0.895817	1	FALSE
406	PE(P-19:0/20:4) (a)	PE(P)	0.020405	0.0474996	0.667499	1	-0.0295125	0.0656848	0.653211	0.890345	-0.019815	0.0149012	0.183664	1	FALSE
407	PE(P-19:0/20:4) (b)	PE(P)	0.0490259	0.0485605	0.312694	1	-0.0452934	0.0548604	0.409025	0.773023	-0.01108	0.0149142	0.457569	1	FALSE
408	PE(P-20:0/18:1)	PE(P)	0.0270018	0.0483572	0.576583	1	-0.0986043	0.0508648	0.0525555	0.330726	-0.0126015	0.0149091	0.39803	1	FALSE
409	PE(P-20:0/18:2)	PE(P)	0.0321294	0.0484363	0.507118	1	-0.105832	0.0459768	0.0213439	0.211292	-0.0130261	0.0148637	0.380878	1	FALSE
410	PE(P-20:0/20:4)	PE(P)	0.04133	0.0478892	0.388119	1	-0.06298	0.0469154	0.179461	0.571088	-0.00203526	0.0149082	0.891417	1	FALSE
411	PE(P-20:0/22:6)	PE(P)	0.0504131	0.0487197	0.300783	1	-0.0963254	0.0540648	0.0748039	0.391241	-0.025321	0.0143333	0.0773664	1	FALSE
412	PE(P-20:1/20:4)	PE(P)	0.0125391	0.0508544	0.805241	1	-	-	-	-	-0.0109765	0.0148559	0.460028	1	FALSE
413	PE(P-20:1/22:6)	PE(P)	0.0127067	0.0495845	0.797748	1	-0.053056	0.0650195	0.414499	0.776603	-0.00929003	0.0146643	0.526432	1	FALSE
414	LPE(16:0) [sn1]	LPE	0.185661	0.0483293	0.000122248	0.0652806	0.153011	0.0542621	0.00480465	0.0906314	0.058001	0.0142311	4.67e-05	0.0274002	TRUE
415	LPE(16:0) [sn2]	LPE	0.186752	0.0480126	0.000100391	0.0539099	0.187927	0.0628596	0.00279312	0.0652148	0.0632564	0.0142664	9.47e-06	0.0057253	TRUE
416	LPE(17:0) [sn1]	LPE	0.149869	0.0488908	0.00217387	1	-	-	-	-	0.0167969	0.0147927	0.256232	1	FALSE
417	LPE(17:0) [sn2]	LPE	0.133142	0.0491131	0.00670947	1	-	-	-	-	0.0262746	0.0146271	0.0725145	1	FALSE
418	LPE(18:0) [sn1]	LPE	0.234664	0.0481342	1.08701e-06	0.000642423	0.211008	0.05574	0.000153357	0.0115256	0.0721489	0.0139638	2.48e-07	0.000155743	TRUE
419	LPE(18:0) [sn2]	LPE	0.241179	0.0478761	4.71508e-07	0.00028149	0.20722	0.0562812	0.000231528	0.0143492	0.0748064	0.0139646	8.89e-08	5.59e-05	TRUE
420	LPE(18:1) [sn1]	LPE	0.0588499	0.0479793	0.219985	1	0.0600335	0.0598446	0.315785	0.706787	0.0591475	0.0148134	6.63e-05	0.0386717	FALSE
421	LPE(18:1) [sn2]	LPE	0.00694301	0.0502009	0.89	1	0.0181038	0.0626143	0.772481	0.934718	0.0532469	0.0148563	0.000341799	0.187306	FALSE
422	LPE(18:2) [sn1]	LPE	-0.018249	0.0509301	0.720108	1	-	-	-	-	0.0381475	0.0148299	0.0101331	1	FALSE
423	LPE(18:2) [sn2]	LPE	-0.0134918	0.0507897	0.790516	1	-	-	-	-	0.0408357	0.014839	0.00594867	1	FALSE
424	LPE(20:4) [sn1]	LPE	-0.0396864	0.0499082	0.426504	1	-0.0389633	0.0602162	0.517595	0.830174	0.0292431	0.0147769	0.0478808	1	FALSE
425	LPE(20:4) [sn2]	LPE	-0.0178319	0.049727	0.719898	1	-0.00371177	0.0715077	0.958603	0.988906	0.0279264	0.0148214	0.0596042	1	FALSE
426	LPE(22:6) [sn1]	LPE	0.0274983	0.0500751	0.582908	1	0.0284117	0.0744223	0.702637	0.910069	0.0181491	0.014198	0.201217	1	FALSE
427	LPE(22:6) [sn2]	LPE	0.0332562	0.0500922	0.506755	1	-	-	-	-	0.0224636	0.0141164	0.111609	1	FALSE
428	LPE(P-16:0)	LPE(P)	0.194694	0.0473592	3.93922e-05	0.0214687	0.0822504	0.049862	0.0990329	0.444048	0.0297669	0.0147414	0.0435187	1	FALSE
429	LPE(P-18:0)	LPE(P)	0.0929488	0.0476511	0.0511033	1	-0.0209193	0.0458377	0.648119	0.888363	-0.00752586	0.0147699	0.610398	1	FALSE
430	LPE(P-18:1)	LPE(P)	0.149556	0.0470258	0.0014712	0.738543	0.0430949	0.05307	0.41677	0.777967	0.0218083	0.0146285	0.136082	1	FALSE
431	LPE(P-20:0)	LPE(P)	0.0473438	0.0470117	0.313904	1	-0.0925275	0.0502784	0.0657236	0.367413	-0.0146794	0.0147254	0.318876	1	FALSE
432	PI(15-MHDA_20:4)/PI(17:0_20:4)	PI	0.186479	0.0482318	0.000110494	0.0592246	0.104585	0.048283	0.0303056	0.252285	0.0317147	0.0142473	0.0260624	1	TRUE
433	PI(16:0_16:1)	PI	0.0943995	0.045735	0.0390127	1	0.183481	0.0668744	0.00607582	0.103385	0.0608995	0.0148085	3.98e-05	0.0235872	TRUE
434	PI(16:0_20:3) (a)	PI	0.137193	0.0471341	0.00360629	1	0.0870047	0.0606876	0.151673	0.536479	0.0469399	0.0141701	0.000931647	0.487252	FALSE
435	PI(16:0_20:3) (b)	PI	0.0611603	0.0472539	0.195565	1	0.0619142	0.0545124	0.256048	0.656844	0.0453692	0.0146194	0.00192521	0.966456	FALSE
436	PI(16:0_20:4)	PI	0.150938	0.0459254	0.0010141	0.516178	0.112099	0.0562799	0.0463916	0.311759	0.0424614	0.0145306	0.00349296	1	TRUE
437	PI(16:0/16:0)	PI	0.0847525	0.0499486	0.0897354	1	-	-	-	-	0.0495259	0.0145939	0.000695751	0.369444	FALSE
438	PI(15-MHDA_18:1)/PI(17:0_18:1)	PI	0.135517	0.0492603	0.00594059	1	0.111523	0.0634616	0.0788621	0.401853	0.0513108	0.0147311	0.000500261	0.269641	FALSE
439	PI(15-MHDA_18:2)/PI(17:0_18:2)	PI	0.222921	0.0497721	7.50523e-06	0.00429299	0.129397	0.0746222	0.0829134	0.410248	0.0508919	0.0140793	0.000304037	0.16722	FALSE
440	PI(18:0_18:1)	PI	0.0469852	0.0534183	0.379092	1	-0.00539659	0.0443439	0.903138	0.974945	0.0452139	0.0146406	0.00202566	1	FALSE
441	PI(18:0_20:2)	PI	0.0538836	0.0556301	0.332743	1	0.0518144	0.0655374	0.429173	0.783906	0.037715	0.0143991	0.00884152	1	FALSE
442	PI(18:0_20:3) (a)	PI	0.141595	0.04737	0.00279772	1	-	-	-	-	0.0624519	0.0146458	2.05e-05	0.0122046	FALSE
443	PI(18:0_20:3) (b)	PI	-0.042339	0.0473631	0.371362	1	-0.0385717	0.0468583	0.410418	0.774167	0.0125249	0.0148564	0.399238	1	FALSE
444	PI(18:0_20:4)	PI	0.0949219	0.0491622	0.0535092	1	0.0381983	0.0442101	0.387579	0.75831	0.0367128	0.0142207	0.00986465	1	FALSE
445	PI(18:0_22:4)	PI	0.0892452	0.0478126	0.0619629	1	0.105614	0.0487993	0.0304445	0.252715	0.0606594	0.0147732	4.1e-05	0.0242112	FALSE
446	PI(18:0_22:5) (n3)	PI	0.130705	0.0464333	0.00487924	1	0.11007	0.0488385	0.024211	0.225628	0.05243	0.0145466	0.000316425	0.173718	TRUE
447	PI(18:0_22:5) (n6)	PI	0.0668784	0.0484646	0.167604	1	0.125493	0.0756895	0.0973175	0.440555	0.0264506	0.0148267	0.0744929	1	FALSE
448	PI(18:0_22:6)	PI	0.121435	0.0470929	0.00991932	1	0.142516	0.0610532	0.0195807	0.20172	0.0321687	0.0144812	0.0263726	1	TRUE
449	PI(18:1_18:2)	PI	0.031201	0.0505501	0.537084	1	-0.055102	0.0615558	0.370703	0.747369	0.0447659	0.0144988	0.00203041	1	FALSE
450	PI(20:0_20:4)	PI	0.10323	0.0472177	0.0287974	1	0.00376847	0.0585066	0.948643	0.987006	0.029049	0.0146677	0.0477116	1	FALSE
451	PI(34:0)	PI	0.0430411	0.0525786	0.413012	1	-	-	-	-	0.0264957	0.0146379	0.0703514	1	FALSE
452	PI(34:1)	PI	0.105444	0.0482864	0.0289825	1	0.108156	0.0542835	0.0463245	0.311481	0.0653065	0.0147093	9.22e-06	0.00558719	TRUE
453	PI(36:2)	PI	0.120523	0.0509948	0.0181067	1	0.0647893	0.0503071	0.197789	0.594524	0.062488	0.0140104	8.39e-06	0.00511926	FALSE
454	PI(37:6)	PI	-0.0048907	0.0500026	0.922084	1	-0.0922547	0.0620842	0.137289	0.512616	-0.0120528	0.0148826	0.418067	1	FALSE
455	PI(38:5) (a)	PI	0.0944637	0.0464313	0.0419031	1	0.0346919	0.0481505	0.471224	0.808167	0.0419902	0.0145652	0.00395891	1	FALSE
456	PI(38:5) (b)	PI	0.0545385	0.047225	0.248146	1	0.0374382	0.0545649	0.492637	0.818798	0.0232659	0.013834	0.0926779	1	FALSE
457	PI(38:6)	PI	0.147363	0.0465886	0.00156119	0.780597	-	-	-	-	0.0290275	0.0146581	0.0477304	1	FALSE
458	PI(39:6)	PI	0.113091	0.0472262	0.0166358	1	-	-	-	-	0.0227033	0.0145875	0.119695	1	FALSE
459	LPI(18:0) [sn1]	LPI	0.135111	0.0520484	0.00943494	1	0.178431	0.0638382	0.00518914	0.0946527	0.0420803	0.0134614	0.00178331	0.904138	TRUE
460	LPI(18:0) [sn2]	LPI	0.145814	0.051118	0.00433772	1	0.131402	0.0617494	0.033338	0.264507	0.0420115	0.0136191	0.00204954	1	TRUE
461	LPI(18:1) [sn1]	LPI	0.10282	0.0475249	0.0305035	1	-	-	-	-	0.0482842	0.0144635	0.000849621	0.446932	FALSE
462	LPI(18:1) [sn2]	LPI	0.0694414	0.0423293	0.1009	1	-	-	-	-	0.0115365	0.0145691	0.428492	1	FALSE
463	LPI(18:2) [sn1]	LPI	0.170789	0.0462199	0.000219761	0.115814	0.0948127	0.0654957	0.147725	0.530044	0.06536	0.0147127	9.11e-06	0.00552925	FALSE
464	LPI(18:2) [sn2]	LPI	0.19658	0.0460345	1.95233e-05	0.010894	0.0776619	0.0672058	0.247852	0.64969	0.0621186	0.0147028	2.44e-05	0.0145024	FALSE
465	LPI(20:4) [sn1]	LPI	0.112633	0.0488001	0.0209971	1	0.0178186	0.0566994	0.75332	0.927867	0.0218946	0.0143274	0.126542	1	FALSE
466	LPI(20:4) [sn2]	LPI	0.115007	0.0476864	0.0158764	1	0.0132027	0.0649033	0.838806	0.956008	0.0120025	0.0144683	0.406822	1	FALSE
467	PS(36:1)	PS	0.0864286	0.0458264	0.0592947	1	-	-	-	-	0.0461292	0.0149272	0.00201197	1	FALSE
468	PS(36:2)	PS	0.0399468	0.0507088	0.430832	1	-	-	-	-	0.0450711	0.0149151	0.0025266	1	FALSE
469	PS(38:3)	PS	0.0836143	0.0495605	0.091581	1	-	-	-	-	0.033524	0.0149207	0.0247003	1	FALSE
470	PS(38:4)	PS	0.0778462	0.0500345	0.119744	1	-	-	-	-	0.0414475	0.0149137	0.00547281	1	FALSE
471	PS(38:5)	PS	0.0487821	0.0518606	0.34689	1	-	-	-	-	0.0236094	0.0149324	0.11393	1	FALSE
472	PS(40:5)	PS	0.0567734	0.051434	0.269675	1	-	-	-	-	0.0324074	0.014857	0.0292139	1	FALSE
473	PS(40:6)	PS	0.119336	0.0466464	0.010518	1	0.211264	0.0807857	0.0089197	0.128604	0.0291771	0.0148317	0.0492201	1	TRUE
474	PG(34:1)	PG	0.147298	0.0489305	0.00260939	1	0.102942	0.0543705	0.0583115	0.347124	0.0378357	0.0145321	0.00925573	1	FALSE
475	PG(34:2)	PG	0.156799	0.049721	0.00161278	0.801551	0.139815	0.061738	0.0235344	0.222478	0.032464	0.0148123	0.0284528	1	TRUE
476	PG(36:1)	PG	0.188298	0.0446503	2.47377e-05	0.0137294	0.196813	0.0528417	0.000195648	0.0131369	0.0360753	0.0144518	0.0125871	1	TRUE
477	PG(36:2)	PG	0.229279	0.045434	4.50159e-07	0.000269195	0.205441	0.0584927	0.000444324	0.021347	0.0526614	0.0145519	0.000299163	0.164839	TRUE
478	CE(14:0)	CE	-0.118669	0.0520237	0.0225454	1	-0.0862062	0.0504277	0.0873582	0.420059	0.00262849	0.0148184	0.859218	1	FALSE
479	CE(15:0)	CE	0.0280061	0.0481241	0.560597	1	0.0220392	0.0563433	0.69568	0.907294	0.0149994	0.0145497	0.302639	1	FALSE
480	CE(16:0)	CE	0.208129	0.0498336	2.9605e-05	0.0163124	0.170544	0.0764395	0.0256746	0.232719	0.0625765	0.0141123	9.46e-06	0.0057253	TRUE
481	CE(16:1)	CE	-0.0677394	0.0492543	0.169039	1	0.0234653	0.0559798	0.675089	0.899085	0.026429	0.0147579	0.0733867	1	FALSE
482	CE(16:2)	CE	-0.14965	0.051032	0.00336266	1	-0.0489776	0.0520849	0.347042	0.730528	-0.00805946	0.0148651	0.587725	1	FALSE
483	CE(17:0)	CE	0.0961336	0.0468287	0.0400845	1	0.0826235	0.0637727	0.195115	0.590969	0.0172592	0.0148093	0.243908	1	FALSE
484	CE(17:1)	CE	0.0758748	0.0468507	0.105339	1	0.116687	0.0601922	0.0525525	0.330726	0.0349518	0.01476	0.0179267	1	FALSE
485	CE(18:0)	CE	0.220743	0.0471455	2.83879e-06	0.00165218	0.14811	0.0644734	0.0216063	0.212824	0.0289924	0.0147539	0.0494675	1	TRUE
486	CE(18:1)	CE	0.128891	0.0476907	0.00687919	1	0.116341	0.0620924	0.0609757	0.354436	0.039997	0.0146645	0.00640695	1	FALSE
487	CE(18:2)	CE	0.0483495	0.0497298	0.330929	1	0.0368584	0.0654839	0.573529	0.857819	0.024477	0.0146321	0.0944311	1	FALSE
488	CE(18:3)	CE	-0.0767954	0.0503073	0.126879	1	-0.0150771	0.045727	0.741611	0.92347	0.0151877	0.0148763	0.30734	1	FALSE
489	CE(20:0)	CE	0.244603	0.0465455	1.47916e-07	8.9933e-05	0.205901	0.0708274	0.00364812	0.07699	0.0564131	0.0143674	8.75e-05	0.0507485	TRUE
490	CE(20:1)	CE	0.169627	0.0463098	0.000249399	0.130436	0.0891054	0.0772444	0.248684	0.650423	0.0394852	0.0145547	0.00669569	1	FALSE
491	CE(20:2)	CE	0.205307	0.0489606	2.74924e-05	0.0151758	0.12396	0.0632278	0.0499341	0.323879	0.0495731	0.0141832	0.000478306	0.258285	TRUE
492	CE(20:3)	CE	0.266073	0.0475794	2.24227e-08	1.37899e-05	0.200358	0.0525662	0.000138103	0.0108343	0.0670465	0.0147416	5.56e-06	0.0034109	TRUE
493	CE(20:4)	CE	-0.041783	0.0494214	0.397864	1	-0.0438732	0.0667235	0.510835	0.827088	0.0033432	0.0147532	0.820738	1	FALSE
494	CE(20:5)	CE	-0.0463598	0.0483203	0.337344	1	-0.0168688	0.0653124	0.796192	0.943163	0.0107461	0.014683	0.464284	1	FALSE
495	CE(22:0)	CE	0.201041	0.0459398	1.20777e-05	0.0068118	-	-	-	-	0.0330935	0.0147691	0.0250928	1	FALSE
496	CE(22:1)	CE	0.0860275	0.0389829	0.027328	1	-	-	-	-	0.0321351	0.014671	0.0285479	1	FALSE
497	CE(22:4)	CE	0.0902788	0.0474323	0.0569988	1	0.074743	0.0576391	0.19472	0.590395	0.049196	0.0148272	0.000914005	0.479852	FALSE
498	CE(22:5) (n3)	CE	-0.0452089	0.0490746	0.356932	1	-0.0170911	0.0589908	0.772026	0.934695	-0.00369748	0.0146753	0.801089	1	FALSE
499	CE(22:5) (n6)	CE	-0.0688069	0.0495944	0.165322	1	-0.0326695	0.0555477	0.556442	0.849095	-0.00327269	0.0148599	0.825697	1	FALSE
500	CE(22:6)	CE	-0.0549701	0.0494234	0.266041	1	-0.0442388	0.0588921	0.452542	0.798021	-0.00875802	0.014689	0.551051	1	FALSE
501	CE(24:0)	CE	0.192202	0.0551178	0.000488262	0.251455	-	-	-	-	0.00779186	0.0148587	0.600028	1	FALSE
502	CE(24:1)	CE	0.133255	0.0465227	0.00417923	1	0.0741176	0.0795623	0.351561	0.733642	0.0237829	0.0148545	0.109434	1	FALSE
503	CE(24:4)	CE	0.0734181	0.0478395	0.124863	1	0.0345028	0.0638249	0.588793	0.864707	0.0387906	0.0148934	0.00922977	1	FALSE
504	CE(24:5)	CE	0.0991097	0.0492005	0.0439669	1	0.094048	0.0589795	0.110804	0.46675	0.0324824	0.0148903	0.0292021	1	FALSE
505	CE(24:6)	CE	0.135349	0.0465879	0.00366976	1	0.0558751	0.0655309	0.393852	0.762504	0.0224626	0.0148732	0.131045	1	FALSE
506	COH	COH	0.153193	0.0496945	0.00205131	1	0.0578238	0.0824011	0.482844	0.813996	0.0460273	0.0142808	0.00127753	0.65562	FALSE
507	DE(16:0)	DE	0.274761	0.0535421	2.87158e-07	0.000173731	0.208846	0.0867661	0.0160841	0.18075	0.0429014	0.0146262	0.00337186	1	TRUE
508	DE(18:1)	DE	0.256912	0.0575643	8.08049e-06	0.00460588	0.202217	0.0757531	0.00759829	0.118082	0.0257199	0.0146411	0.0790385	1	FALSE
509	DE(18:2)	DE	0.103931	0.0490043	0.0339348	1	0.00580584	0.0529724	0.912726	0.97698	0.0162117	0.0149208	0.277308	1	FALSE
510	DE(20:4)	DE	0.0977019	0.0509015	0.0549301	1	0.0355575	0.0545309	0.514362	0.828715	0.00383695	0.0148729	0.796433	1	FALSE
511	DE(20:5)	DE	0.115792	0.0450104	0.0100951	1	0.130282	0.0632076	0.0392855	0.287711	0.0222553	0.0146096	0.127744	1	FALSE
512	DE(22:6)	DE	0.194208	0.0517178	0.000173233	0.0916403	0.0864329	0.0626129	0.167454	0.557691	0.0198721	0.0145731	0.172757	1	FALSE
513	AC(12:0)	AC	-0.0632806	0.0507904	0.212795	1	-0.0410835	0.0570776	0.471658	0.808285	0.000915524	0.0144685	0.949549	1	FALSE
514	AC(13:0)	AC	0.0041669	0.0484353	0.931442	1	-0.0347348	0.0708154	0.623782	0.878794	0.00525907	0.0143453	0.71393	1	FALSE
515	AC(14:0)	AC	-0.0281154	0.0486923	0.563663	1	0.0559601	0.0613312	0.361545	0.741073	0.0220257	0.0142743	0.122894	1	FALSE
516	AC(14:1)	AC	-0.101022	0.0550126	0.0663079	1	-0.0186448	0.0665436	0.779332	0.937513	0.00679366	0.0143329	0.635529	1	FALSE
517	AC(14:2)	AC	-0.0328816	0.0502115	0.512557	1	-0.0405009	0.0556048	0.466387	0.805668	0.00282607	0.014003	0.840067	1	FALSE
518	AC(15:0) (a)	AC	-0.0266761	0.0498525	0.59258	1	0.00135417	0.077782	0.98611	0.996279	-0.00721182	0.0143115	0.614345	1	FALSE
519	AC(15:0) (b)	AC	-0.000921356	0.0482632	0.984769	1	0.0586091	0.0607411	0.334595	0.721005	0.00381423	0.0144521	0.791852	1	FALSE
520	AC(16:0)	AC	0.110843	0.0492838	0.0245082	1	0.122609	0.059108	0.0380495	0.283318	0.0289397	0.0141446	0.040816	1	TRUE
521	AC(16:1)	AC	-0.0673766	0.0488601	0.167904	1	0.0812802	0.0517849	0.116515	0.477776	0.0236605	0.0142706	0.0973891	1	FALSE
522	AC(17:0) (a)	AC	-0.0118316	0.048164	0.805952	1	-	-	-	-	0.0188764	0.0145741	0.195317	1	FALSE
523	AC(17:0) (b)	AC	0.0493939	0.0488568	0.31202	1	0.0707054	0.0551274	0.199638	0.595865	0.00419723	0.014233	0.768088	1	FALSE
524	AC(18:0)	AC	0.0127491	0.0494255	0.796449	1	0.0284697	0.0519862	0.58394	0.862376	-0.00287135	0.0141548	0.839259	1	FALSE
525	AC(18:1)	AC	0.00229625	0.0489858	0.962612	1	0.0685553	0.0479341	0.15266	0.53795	0.0217238	0.0142679	0.127939	1	FALSE
526	AC(18:2)	AC	0.0264396	0.0473977	0.576964	1	0.073074	0.0420413	0.0821844	0.40875	0.0302687	0.0142745	0.0340203	1	FALSE
527	DG(14:0_16:0)	DG	0.220497	0.0425415	2.18214e-07	0.000132238	0.315253	0.126232	0.0125106	0.15668	0.0515792	0.0145742	0.000405605	0.22146	TRUE
528	DG(14:0_18:2)	DG	0.253931	0.0450307	1.70967e-08	1.05486e-05	0.193127	0.072782	0.00796611	0.120995	0.0468393	0.0143477	0.0011045	0.575445	TRUE
529	DG(16:0_16:0)	DG	0.220099	0.0422607	1.90751e-07	0.000115786	0.349667	0.0960558	0.000272378	0.01594	0.0578771	0.01458	7.31e-05	0.0425506	TRUE
530	DG(16:0_16:1)	DG	0.203616	0.042597	1.75248e-06	0.00102431	0.334353	0.0882718	0.000152008	0.0114551	0.0531169	0.0145763	0.000271404	0.150629	TRUE
531	DG(16:0_18:1)	DG	0.284791	0.046167	6.88438e-10	4.29585e-07	0.337929	0.0847091	6.63e-05	0.00699903	0.0467958	0.0143515	0.00111968	0.581113	TRUE
532	DG(16:0_18:2)	DG	0.274795	0.0454887	1.532e-09	9.54435e-07	0.2894	0.0710361	4.62e-05	0.00584343	0.0513079	0.0141092	0.000279497	0.154841	TRUE
533	DG(16:0_20:4)	DG	0.207998	0.0430528	1.35689e-06	0.000800565	0.282192	0.0885723	0.00144249	0.0432926	0.0503566	0.0145631	0.00054964	0.295157	TRUE
534	DG(16:0_22:5)	DG	0.250997	0.0449011	2.27078e-08	1.39426e-05	0.268113	0.0887944	0.00253204	0.0614135	0.0314297	0.0144799	0.030016	1	TRUE
535	DG(16:0_22:6)	DG	0.178872	0.0403315	9.20592e-06	0.00522896	0.269694	0.0847988	0.00147071	0.0436806	0.0186203	0.0146038	0.202363	1	FALSE
536	DG(16:1_18:1)	DG	0.17832	0.0450849	7.6467e-05	0.0412157	0.238241	0.060605	8.46e-05	0.00803697	0.0468031	0.0144612	0.00121904	0.630244	TRUE
537	DG(18:0_18:1)	DG	0.263933	0.0465275	1.40625e-08	8.6906e-06	0.275764	0.063826	1.56e-05	0.00298031	0.0488482	0.0142673	0.000623065	0.332094	TRUE
538	DG(18:0_18:2)	DG	0.275204	0.0459974	2.19025e-09	1.35796e-06	0.262479	0.0653918	5.97e-05	0.00661534	0.0517732	0.0140718	0.000236699	0.132551	TRUE
539	DG(18:0_20:4)	DG	0.229757	0.0468623	9.44755e-07	0.000559407	0.272794	0.0872327	0.00176482	0.0492153	0.0491852	0.0146223	0.000775442	0.409433	TRUE
540	DG(18:1_18:1)	DG	0.212587	0.0466401	5.16346e-06	0.00297415	0.225281	0.0634932	0.000387999	0.0196852	0.0464004	0.0143945	0.00127553	0.65562	TRUE
541	DG(18:1_18:2)	DG	0.211802	0.046644	5.6034e-06	0.00321635	0.174059	0.0544952	0.00140303	0.0423465	0.0460583	0.0141121	0.00110772	0.576013	TRUE
542	DG(18:1_18:3)	DG	0.213507	0.0459943	3.44995e-06	0.00199752	0.124414	0.0574831	0.0304374	0.252715	0.041058	0.0140944	0.0035965	1	TRUE
543	DG(18:1_20:3)	DG	0.110552	0.0470229	0.0187216	1	0.0742052	0.0558067	0.183623	0.576209	0.0234138	0.0147604	0.112751	1	FALSE
544	DG(18:1_20:4)	DG	0.190067	0.0451038	2.50894e-05	0.0138995	0.208343	0.0736535	0.00467382	0.089204	0.0470566	0.0145402	0.00121963	0.630244	TRUE
545	DG(18:2_18:2)	DG	0.131646	0.0436448	0.0025587	1	0.118218	0.0548056	0.0310016	0.254771	0.0442233	0.0143273	0.00203671	1	TRUE
546	DG(18:2_20:4)	DG	0.166458	0.0444061	0.000177866	0.0939132	0.181749	0.0792998	0.0219104	0.214083	0.0486044	0.0144347	0.000765755	0.405084	TRUE
547	TG(48:0) [NL-16:0]	TG [NL]	0.214241	0.043695	9.4335e-07	0.000559407	0.247425	0.076288	0.00118154	0.0381814	0.0648575	0.0146671	1e-05	0.00603711	TRUE
548	TG(48:1) [NL-18:1]	TG [NL]	0.248389	0.0452927	4.15625e-08	2.54778e-05	0.257944	0.0820125	0.00165983	0.0472329	0.0598077	0.0146058	4.3e-05	0.025327	TRUE
549	TG(48:2) [NL-14:1]	TG [NL]	0.178097	0.0441164	5.41436e-05	0.0293458	0.239416	0.0711586	0.000766719	0.0295904	0.0552418	0.0147318	0.000179189	0.1016	TRUE
550	TG(48:2) [NL-16:0]	TG [NL]	0.212883	0.044316	1.55722e-06	0.000914087	0.272514	0.0768336	0.000389933	0.0197281	0.0600617	0.0146312	4.11e-05	0.0242742	TRUE
551	TG(48:2) [NL-16:1]	TG [NL]	0.121724	0.0434143	0.00505076	1	0.235108	0.0618202	0.000142897	0.0110324	0.0486153	0.0146867	0.000939813	0.490582	TRUE
552	TG(48:2) [NL-18:1]	TG [NL]	0.176138	0.0451342	9.51884e-05	0.0512114	0.205849	0.0781377	0.00842754	0.124506	0.0517892	0.0146991	0.000430455	0.234168	TRUE
553	TG(48:3) [NL-16:1]	TG [NL]	0.107043	0.0445827	0.0163503	1	0.198848	0.0628803	0.00156516	0.0455039	0.0422661	0.0144997	0.00357492	1	TRUE
554	TG(48:3) [NL-18:2]	TG [NL]	0.193305	0.0442362	1.24335e-05	0.00700007	0.175874	0.0682798	0.0100014	0.136847	0.0504087	0.0146001	0.000560274	0.300307	TRUE
555	TG(49:1) [NL-15:0]	TG [NL]	0.204676	0.0439443	3.19866e-06	0.00185842	0.234844	0.0751895	0.00178793	0.0495027	0.0394562	0.0147174	0.00736869	1	TRUE
556	TG(49:1) [NL-16:0]	TG [NL]	0.217407	0.0439271	7.44918e-07	0.000442481	0.256281	0.0772097	0.000902475	0.0324649	0.0458628	0.0147179	0.00184397	0.929363	TRUE
557	TG(49:1) [NL-18:1]	TG [NL]	0.208981	0.0440273	2.06842e-06	0.00120589	0.233117	0.0817252	0.00433837	0.0857686	0.0355908	0.0147464	0.0158391	1	TRUE
558	TG(50:0) [NL-18:0]	TG [NL]	0.218775	0.0432857	4.32175e-07	0.000258873	0.227777	0.0637754	0.000354875	0.0187806	0.0596536	0.0146001	4.47e-05	0.0262744	TRUE
559	TG(50:1) [NL-14:0]	TG [NL]	0.232375	0.0457812	3.85925e-07	0.000231555	0.250721	0.0907287	0.00571996	0.10022	0.0549596	0.014538	0.000158601	0.0902439	TRUE
560	TG(50:1) [NL-18:1]	TG [NL]	0.285771	0.0461427	5.89568e-10	3.6848e-07	0.323176	0.0857257	0.000163323	0.0119405	0.0714418	0.014522	8.98e-07	0.000561553	TRUE
561	TG(50:2) [NL-18:0]	TG [NL]	0.230103	0.0458799	5.29407e-07	0.000315526	0.265757	0.0842028	0.00159866	0.0461849	0.0611824	0.0145071	2.52e-05	0.0149682	TRUE
562	TG(50:2) [NL-18:1]	TG [NL]	0.192965	0.0477435	5.30631e-05	0.0288133	0.228669	0.0643616	0.000381031	0.0194912	0.0559634	0.0145619	0.000123149	0.0705641	TRUE
563	TG(50:2) [NL-18:2]	TG [NL]	0.310895	0.0462185	1.73645e-11	1.09223e-08	0.312712	0.082097	0.0001395	0.0108558	0.0744391	0.0143615	2.28e-07	0.000142955	TRUE
564	TG(50:3) [NL-14:1]	TG [NL]	0.175947	0.0456411	0.000115723	0.0619119	0.184073	0.0577112	0.00142489	0.0428924	0.0532622	0.0144318	0.000226369	0.12722	TRUE
565	TG(50:3) [NL-16:1]	TG [NL]	0.175585	0.0463176	0.000150113	0.07956	0.221188	0.0547248	5.3e-05	0.0062458	0.0557497	0.0143637	0.00010539	0.0607045	TRUE
566	TG(50:3) [NL-18:1]	TG [NL]	0.204647	0.0477944	1.85366e-05	0.0103805	0.177464	0.0563265	0.00162919	0.0467279	0.0509102	0.0143019	0.000375148	0.205206	TRUE
567	TG(50:4) [NL-14:0]	TG [NL]	0.198324	0.0440203	6.62804e-06	0.00379787	0.139485	0.0545742	0.0105918	0.140984	0.046629	0.0143254	0.00114236	0.591742	TRUE
568	TG(51:0) [NL-16:0]	TG [NL]	0.205857	0.0429351	1.63e-06	0.00095518	0.254059	0.0790675	0.00131268	0.0405042	0.0454743	0.014598	0.00185042	0.930762	TRUE
569	TG(51:1) [NL-18:1]	TG [NL]	0.244325	0.0434833	1.92252e-08	1.18427e-05	0.277817	0.0726533	0.00013137	0.0105052	0.0461964	0.0145563	0.00151554	0.771412	TRUE
570	TG(51:2) [NL-15:0]	TG [NL]	0.211996	0.0464485	5.01621e-06	0.00289435	0.176523	0.0609593	0.00378263	0.0789696	0.0277123	0.0145895	0.0575668	1	FALSE
571	TG(51:2) [NL-16:0]	TG [NL]	0.283126	0.0457095	5.86424e-10	3.67102e-07	0.274859	0.0580841	2.22e-06	0.000894431	0.0537695	0.0145261	0.000216838	0.122513	TRUE
572	TG(51:2) [NL-18:1]	TG [NL]	0.235887	0.0461039	3.11405e-07	0.000187466	0.204381	0.0575568	0.000383855	0.0195434	0.0389586	0.0145552	0.00746407	1	TRUE
573	TG(52:1) [NL-18:0]	TG [NL]	0.268159	0.0445804	1.79691e-09	1.11588e-06	0.281006	0.0606001	3.53e-06	0.00120202	0.0634091	0.0144641	1.19e-05	0.00716606	TRUE
574	TG(52:2) [NL-16:0]	TG [NL]	0.270367	0.0496606	5.20127e-08	3.17798e-05	0.236737	0.0587145	5.53e-05	0.00639285	0.053238	0.0144421	0.000230209	0.129147	TRUE
575	TG(52:3) [NL-16:1]	TG [NL]	0.102397	0.0485707	0.0350133	1	0.124882	0.0576931	0.0304191	0.252693	0.0365676	0.0143269	0.010732	1	TRUE
576	TG(52:3) [NL-18:2]	TG [NL]	0.270413	0.049565	4.87756e-08	2.98507e-05	0.19461	0.0527622	0.000225641	0.0142027	0.0513698	0.0141552	0.000287658	0.159075	TRUE
577	TG(52:4) [NL-16:0]	TG [NL]	0.235233	0.0460861	3.32167e-07	0.000199632	0.166311	0.0517801	0.00131877	0.0406229	0.0483211	0.0141642	0.000651762	0.346737	TRUE
578	TG(52:4) [NL-18:1]	TG [NL]	0.231554	0.048061	1.45063e-06	0.000852972	0.15325	0.0506271	0.00246958	0.0606109	0.0481163	0.0140353	0.000612955	0.327727	TRUE
579	TG(53:2) [NL-17:0]	TG [NL]	0.248722	0.0457198	5.32356e-08	3.24737e-05	0.201462	0.0598084	0.000755892	0.0293428	0.034404	0.0144828	0.0175667	1	TRUE
580	TG(54:0) [NL-18:0]	TG [NL]	0.114394	0.0436978	0.00884881	1	0.21417	0.0739015	0.00375491	0.0785798	0.0398089	0.014669	0.00667701	1	TRUE
581	TG(54:1) [NL-18:1]	TG [NL]	0.206885	0.0469587	1.05455e-05	0.00595822	0.259408	0.0626909	3.51e-05	0.00490819	0.0568581	0.0145402	9.35e-05	0.0541374	TRUE
582	TG(54:2) [NL-18:0]	TG [NL]	0.300061	0.0459986	6.87942e-11	4.32028e-08	0.24577	0.0565048	1.36e-05	0.00279207	0.0657436	0.0143277	4.58e-06	0.00282403	TRUE
583	TG(54:3) [NL-18:1]	TG [NL]	0.150981	0.0478484	0.00160284	0.798212	0.107859	0.0553341	0.0512665	0.327276	0.041711	0.0143991	0.00378844	1	FALSE
584	TG(54:4) [NL-18:0]	TG [NL]	0.235802	0.0460134	2.98093e-07	0.00017975	0.147949	0.0522582	0.00463868	0.0888388	0.0628045	0.0140185	7.65e-06	0.00467153	TRUE
585	TG(54:4) [NL-18:2]	TG [NL]	0.115117	0.0459475	0.0122309	1	0.0899113	0.0611408	0.14141	0.519968	0.0211211	0.0144926	0.145083	1	FALSE
586	TG(54:5) [NL-18:1]	TG [NL]	0.150683	0.0447249	0.000754115	0.386107	0.092482	0.0488959	0.0585703	0.347501	0.0523913	0.0141704	0.000220555	0.124173	FALSE
587	TG(54:6) [NL-18:2]	TG [NL]	0.0921161	0.0426866	0.0309308	1	0.10447	0.0534169	0.0504946	0.325176	0.044653	0.0143955	0.00193491	0.969392	FALSE
588	TG(56:6) [NL-20:4]	TG [NL]	0.109414	0.0476726	0.0217261	1	0.0934086	0.066908	0.162692	0.551518	0.0354584	0.0144025	0.0138551	1	FALSE
589	TG(56:8) [NL-20:4]	TG [NL]	0.137549	0.044533	0.00201039	0.989112	0.124905	0.0720583	0.0830264	0.410453	0.0414994	0.0143373	0.00381598	1	FALSE
590	TG(58:8) [NL-22:6]	TG [NL]	0.108981	0.0424246	0.0102048	1	0.208118	0.0865694	0.0162144	0.181678	0.0171754	0.0145982	0.239441	1	FALSE
591	TG(O-50:1) [NL-16:0]	TG(O)	0.180052	0.0450452	6.41121e-05	0.0346847	0.153177	0.0600764	0.0107812	0.142432	0.0338614	0.0147254	0.0215211	1	TRUE
592	TG(O-52:0) [NL-16:0]	TG(O)	0.14517	0.0450108	0.00125869	0.636898	0.180243	0.0720515	0.0123637	0.155594	0.0354907	0.0146107	0.0151759	1	TRUE
593	TG(O-52:2) [NL-16:0]	TG(O)	0.163874	0.0453472	0.000301786	0.15723	0.138042	0.0556344	0.0130929	0.160831	0.0533975	0.0146293	0.000265197	0.14745	TRUE
594	Ubiquinone	Ubiquinone	0.12913	0.0478139	0.00691998	1	0.190997	0.0789266	0.0155232	0.176611	0.043554	0.0145812	0.00283255	1	TRUE
595	oxCE(18:2) [+2O]	oxCE	0.00453384	0.0461095	0.921672	1	0.0787793	0.0716373	0.271464	0.670047	0.0100479	0.0146333	0.492341	1	FALSE
596	oxCE(18:2) [+O]	oxCE	-0.00436131	0.0511042	0.93199	1	-	-	-	-	-0.0132757	0.0145528	0.36169	1	FALSE
597	Total dhCer	Totals	0.160416	0.0478786	0.000806737	0.412243	0.236646	0.0771146	0.00214955	0.0553428	0.0674679	0.0147568	4.96e-06	0.00305125	TRUE
598	Total Cer	Totals	0.0195257	0.0496498	0.694122	1	0.0514289	0.0663529	0.438292	0.788925	0.0298493	0.0144937	0.0395072	1	FALSE
599	Total HexCer	Totals	-0.0409023	0.0484038	0.398098	1	0.00673423	0.0517824	0.896528	0.973042	0.0334313	0.0147914	0.0238572	1	FALSE
600	Total Hex2Cer	Totals	-0.0467299	0.0502032	0.35195	1	-0.0642715	0.0510057	0.207638	0.606486	0.011741	0.0145964	0.421224	1	FALSE
601	Total Hex3Cer	Totals	-0.0947973	0.0504051	0.0600115	1	-0.124074	0.0563318	0.0276259	0.241609	0.00244914	0.0141947	0.863021	1	FALSE
602	Total GM3	Totals	-0.0333447	0.0491402	0.497415	1	-0.0936303	0.0570552	0.100788	0.447485	0.0172826	0.0142062	0.223836	1	FALSE
603	Total GM1	Totals	-0.115196	0.0511915	0.0244297	1	-0.0294481	0.065049	0.65076	0.889426	0.0114923	0.0145737	0.430409	1	FALSE
604	Total SHexCer	Totals	0.0131767	0.0491361	0.788571	1	-0.0863969	0.0532281	0.104559	0.455135	0.0163633	0.0146541	0.264208	1	FALSE
605	Total SM	Totals	0.0287377	0.0505977	0.57006	1	-0.00866271	0.0710648	0.902979	0.974945	0.0285313	0.0139557	0.0409697	1	FALSE
606	Total PC	Totals	0.0315562	0.0515325	0.540302	1	0.00582178	0.0471693	0.901772	0.974811	0.0418609	0.0141558	0.00312112	1	FALSE
607	Total PC(O)	Totals	-0.0675325	0.0519217	0.193374	1	-0.12344	0.0540155	0.0222971	0.216355	-0.00386735	0.0147196	0.792767	1	FALSE
608	Total PC(P)	Totals	-0.116852	0.0514106	0.0230316	1	-0.184689	0.0643246	0.00408921	0.0827551	-0.0169823	0.0147833	0.250722	1	FALSE
609	Total LPC	Totals	0.208415	0.0500668	3.14454e-05	0.0172635	0.119638	0.0457558	0.00893038	0.128687	0.0417629	0.0141864	0.00325795	1	TRUE
610	Total LPC(O)	Totals	0.12735	0.0488968	0.00920181	1	0.0731756	0.0424163	0.0844957	0.413812	0.0298117	0.0145535	0.0405767	1	FALSE
611	Total LPC(P)	Totals	0.0748647	0.0492047	0.128135	1	-0.0111096	0.0493496	0.821886	0.950943	0.0068111	0.014539	0.639471	1	FALSE
612	Total PE	Totals	0.205147	0.0487584	2.58294e-05	0.0142836	0.177916	0.0545382	0.00110543	0.03652	0.0642079	0.0142847	7.14e-06	0.00437448	TRUE
613	Total PE(O)	Totals	-0.00937012	0.0530177	0.859716	1	-0.0271136	0.0544195	0.61832	0.876625	0.000674312	0.0146554	0.963303	1	FALSE
614	Total PE(P)	Totals	0.0480216	0.0493676	0.330685	1	-0.048733	0.0481829	0.311817	0.703498	-0.00276098	0.0149236	0.853231	1	FALSE
615	Total LPE	Totals	0.150622	0.0480548	0.00172223	0.850779	0.108589	0.0481355	0.0240764	0.225105	0.0699924	0.0144159	1.24e-06	0.0007746	TRUE
616	Total LPE(P)	Totals	0.142971	0.047617	0.0026776	1	0.0221032	0.0470299	0.638367	0.884451	0.0105241	0.014723	0.474765	1	FALSE
617	Total PI	Totals	0.151811	0.0499581	0.00237556	1	0.0885173	0.0479398	0.0648303	0.36525	0.0672463	0.0141398	2.04e-06	0.00126788	FALSE
618	Total LPI	Totals	0.186387	0.0506076	0.000230521	0.121024	0.162809	0.0678048	0.0163439	0.182592	0.0507279	0.0134994	0.000173591	0.0985998	TRUE
619	Total PS	Totals	0.0818872	0.0486835	0.0925625	1	-	-	-	-	0.0425279	0.0149283	0.00440816	1	FALSE
620	Total PG	Totals	0.230671	0.046428	6.75193e-07	0.00040174	0.186799	0.0506676	0.000227137	0.0142305	0.0499641	0.0145735	0.000612574	0.327727	TRUE
621	Total CE	Totals	0.0599195	0.0496619	0.227607	1	0.0571365	0.0643402	0.374521	0.749823	0.0328392	0.0146011	0.0245553	1	FALSE
622	Total COH	Totals	0.153193	0.0496945	0.00205131	1	0.0578238	0.0824011	0.482844	0.813996	0.0460273	0.0142808	0.00127753	0.65562	FALSE
623	Total DE	Totals	0.136913	0.0498743	0.00604821	1	0.0479821	0.0537106	0.371672	0.747809	0.0182895	0.0148599	0.218464	1	FALSE
624	Total Acylcarnitine	Totals	0.00013568	0.0513974	0.997894	1	0.107347	0.0454584	0.0182043	0.194089	-0.000346812	0.0141473	0.980443	1	FALSE
625	Total DG	Totals	0.280661	0.0466558	1.79266e-09	1.11503e-06	0.286502	0.0655421	1.24e-05	0.00262923	0.0546754	0.0141979	0.000119293	0.068474	TRUE
626	Total TG	Totals	0.308055	0.0480307	1.42023e-10	8.90483e-08	0.258487	0.0582572	9.12e-06	0.00219242	0.0699665	0.0142229	9e-07	0.000561553	TRUE
627	Total TG(O)	Totals	0.178685	0.0451123	7.46715e-05	0.0403226	0.146826	0.055952	0.00868697	0.12666	0.0409741	0.0147052	0.00535264	1	TRUE
628	Total Ubiquinone	Totals	0.12913	0.0478139	0.00691998	1	0.190997	0.0789266	0.0155232	0.176611	0.043554	0.0145812	0.00283255	1	TRUE
629	Total oxCE	Totals	0.00758964	0.047603	0.873325	1	0.0466724	0.0655594	0.476521	0.811028	0.00388723	0.0144844	0.788424	1	FALSE
