# Supplementary material for: Comprehensive genetic analysis of the human lipidome identifies loci associated with lipid homeostasis with links to coronary artery disease
Source: Nat Commun. 2022 Jun 6;13:3124. doi: 10.1038/s41467-022-30875-7 (PMC9170690; doi:10.1038/s41467-022-30875-7)
Supplement: Supplementary file 18 — Supplementary Dataset 16 [file 41467_2022_30875_MOESM18_ESM.xlsx]

## Sheet: Supp Data 16
Supplementary Data 16: Colocalisation analysis and shared causal variants for coronary artery disease
Lipid summary statistics				Putative causal SNP			Region summary			Posterior Probability					Posterior Summary
#	Lipid Species	Lipid Class	GWAS	rsID (if available)	Chr	Position (hg19)	Number of SNPs in region	Minimum lipid p-value	Minimum CAD p-valuea	H0	H1	H2	H3	H4	H3+H4	H4/H3
1	CE(18:1)	CE	Meta analysis	rs11591147	1	55505647	1292	1.147e-13	1.855e-22	2.32281e-24	4.14144e-19	5.60871e-09	7.24227e-10	1	1	1.38078e+09
2	Total CE	Totals	Meta analysis	rs11591147	1	55505647	1292	9.378e-14	1.855e-22	1.97934e-24	4.14145e-19	4.77936e-09	2.24842e-09	1	1	4.44758e+08
3	CE(20:2)	CE	Standard covariates	rs11591147	1	55505647	1292	6.00121e-12	1.855e-22	1.54871e-22	4.14265e-19	3.73955e-07	2.93985e-07	0.999999	1	3.40154e+06
4	CE(18:0)	CE	Meta analysis	rs11591147	1	55505647	1292	6.706e-11	1.855e-22	3.49682e-22	4.14213e-19	8.44349e-07	1.67825e-07	0.999999	0.999999	5.95858e+06
5	CE(16:0)	CE	Standard covariates	rs11591147	1	55505647	1292	1.53925e-11	1.855e-22	3.12642e-22	4.14254e-19	7.54913e-07	2.66682e-07	0.999999	0.999999	3.74978e+06
6	CE(22:4)	CE	Standard covariates	rs11591147	1	55505647	1292	4.66818e-11	1.855e-22	7.24593e-22	4.14518e-19	1.74962e-06	9.07122e-07	0.999997	0.999998	1.10239e+06
7	CE(20:1)	CE	Standard covariates	rs11591147	1	55505647	1292	2.81827e-11	1.855e-22	4.90499e-22	4.15229e-19	1.18437e-06	2.62576e-06	0.999996	0.999999	380841
8	CE(18:2)	CE	Standard covariates	rs11591147	1	55505647	1292	1.58651e-10	1.855e-22	1.71967e-21	4.14326e-19	4.15234e-06	4.43991e-07	0.999995	0.999996	2.25229e+06
9	CE(24:4)	CE	Standard covariates	rs11591147	1	55505647	1292	5.75737e-11	1.855e-22	8.28851e-22	4.15578e-19	2.00136e-06	3.46852e-06	0.999995	0.999998	288306
10	Total SM	Totals	Meta analysis	rs11591147	1	55505647	1292	1.574e-09	1.855e-22	4.18367e-21	4.1471e-19	1.0102e-05	1.37829e-06	0.999989	0.99999	725527
11	Total SHexCer	Totals	Meta analysis	rs11591147	1	55505647	1292	1.389e-09	1.855e-22	3.78889e-21	4.1632e-19	9.14874e-06	5.27075e-06	0.999986	0.999991	189724
12	Total DE	Totals	Meta analysis	rs11591147	1	55505647	1292	2.572e-09	1.855e-22	6.03239e-21	4.16443e-19	1.45659e-05	5.57333e-06	0.99998	0.999985	179422
13	SM(d18:1/16:0)	SM	Meta analysis	rs11591147	1	55505647	1292	2.539e-09	1.855e-22	6.06861e-21	4.19585e-19	1.46534e-05	1.31658e-05	0.999972	0.999985	75952.3
14	Total Hex2Cer	Totals	Meta analysis	rs11591147	1	55505647	1292	5.616e-09	1.855e-22	1.12791e-20	4.14912e-19	2.72348e-05	1.88529e-06	0.999971	0.999973	530408
15	DE(18:1)	DE	Meta analysis	rs11591147	1	55505647	1292	5.933e-09	1.855e-22	1.15187e-20	4.14948e-19	2.78133e-05	1.97229e-06	0.99997	0.999972	507009
16	CE(20:3)	CE	Standard covariates	rs11591147	1	55505647	1292	2.32722e-09	1.855e-22	1.28496e-20	4.2063e-19	3.10269e-05	1.57101e-05	0.999953	0.999969	63650.2
17	TG(O-52:2) [NL-16:0]	TG(O)	Meta analysis	rs11591147	1	55505647	1292	9.472e-09	1.855e-22	1.69864e-20	4.16648e-19	4.10157e-05	6.09382e-06	0.999953	0.999959	164093
18	Hex2Cer(d18:1/16:0)	Hex2Cer	Meta analysis	rs11591147	1	55505647	1292	1.218e-08	1.855e-22	2.0647e-20	4.15603e-19	4.98548e-05	3.57709e-06	0.999947	0.99995	279542
19	Total PC(P)	Totals	Meta analysis	rs11591147	1	55505647	1292	1.78e-08	1.855e-22	2.7977e-20	4.15791e-19	6.75538e-05	4.04996e-06	0.999928	0.999932	246898
20	PC(P-18:0/22:5)	PC(P)	Meta analysis	rs11591147	1	55505647	1292	1.993e-08	1.855e-22	3.04417e-20	4.15854e-19	7.35053e-05	4.2076e-06	0.999922	0.999926	237647
21	SHexCer(d18:1/16:0)	SHexCer	Meta analysis	rs11591147	1	55505647	1292	2.449e-08	1.855e-22	3.56848e-20	4.23691e-19	8.61654e-05	2.31628e-05	0.999891	0.999914	43167.9
22	Total HexCer	Totals	Meta analysis	rs11591147	1	55505647	1292	3.534e-08	1.855e-22	4.76507e-20	4.16965e-19	0.000115058	6.93432e-06	0.999878	0.999885	144193
23	DE(20:4)	DE	Meta analysis	rs11591147	1	55505647	1292	3.152e-08	1.855e-22	4.34892e-20	4.25151e-19	0.00010501	2.67113e-05	0.999868	0.999895	37432.5
24	CE(17:1)	CE	Meta analysis	rs11591147	1	55505647	1292	4.215e-08	1.855e-22	5.40018e-20	4.20404e-19	0.000130394	1.52627e-05	0.999854	0.99987	65509.5
25	PC(P-18:0/20:4)	PC(P)	Meta analysis	rs11591147	1	55505647	1292	4.852e-08	1.855e-22	6.10756e-20	4.18259e-19	0.000147474	1.00948e-05	0.999842	0.999853	99045.5
26	CE(22:0)	CE	Standard covariates	rs11591147	1	55505647	1292	1.48783e-08	1.855e-22	4.80678e-20	4.36681e-19	0.000116066	5.45904e-05	0.999829	0.999884	18315.1
27	SM(d18:1/24:0)	SM	Meta analysis	rs11591147	1	55505647	1292	4.654e-08	1.855e-22	5.87168e-20	4.41275e-19	0.000141779	6.57193e-05	0.999793	0.999858	15213.1
28	Hex2Cer(d18:1/24:1)	Hex2Cer	Standard covariates	rs11591147	1	55505647	1292	4.77869e-08	1.855e-22	1.16342e-19	4.26649e-19	0.000280923	3.05071e-05	0.999689	0.999719	32769.1
29	CE(24:1)	CE	Standard covariates	rs11591147	1	55505647	1292	2.65297e-08	1.855e-22	7.47569e-20	5.17177e-19	0.00018051	0.000249217	0.99957	0.999819	4010.85
30	SM(d18:1/14:0)/SM(d16:1/16:0)	SM	Standard covariates	rs11591147	1	55505647	1292	2.53793e-08	1.855e-22	7.31521e-20	5.32703e-19	0.000176635	0.000286741	0.999537	0.999823	3485.86
31	Hex3Cer(d18:1/22:0)	Hex3Cer	Standard covariates	rs11591147	1	55505647	1292	4.78276e-08	1.855e-22	1.15789e-19	5.10257e-19	0.000279587	0.000232589	0.999488	0.99972	4297.24
32	Hex3Cer(d18:1/24:0)	Hex3Cer	Meta analysis	rs11591147	1	55505647	1292	2.504e-08	1.855e-22	1.45822e-19	8.77429e-18	0.000352105	0.0202071	0.979441	0.999648	48.47
33	HexCer(d18:1/24:1)	HexCer	Standard covariates	rs602633	1	109821511	979	9.16845e-09	3.634e-58	1.79818e-56	8.66098e-54	1.17197e-05	0.00464951	0.995339	0.999988	214.074
34	Total HexCer	Totals	Meta analysis	rs602633	1	109821511	979	8.704e-10	3.634e-58	5.96859e-57	2.30698e-53	3.89007e-06	0.01405	0.985946	0.999996	70.1742
35	DG(18:0_18:1)	DG	Standard covariates	rs2281719	1	230297659	1398	2.92246e-09	6.405e-07	1.43962e-06	0.00962205	1.08084e-05	0.0713214	0.919044	0.990366	12.886
36	DG(18:1_18:1)	DG	Standard covariates	rs2281719	1	230297659	1398	1.46069e-08	6.405e-07	7.31921e-06	0.00968015	5.49512e-05	0.0717581	0.9185	0.990258	12.7999
37	TG(54:2) [NL-18:0]	TG [NL]	Standard covariates	rs2281719	1	230297659	1398	1.82994e-08	6.405e-07	7.60548e-06	0.0102565	5.71004e-05	0.0760901	0.913589	0.989679	12.0067
38	Total DG	Totals	Standard covariates	rs2281719	1	230297659	1398	2.76115e-08	6.405e-07	1.72649e-05	0.011001	0.000129622	0.0816862	0.907166	0.988852	11.1055
39	PI(15-MHDA_20:4)/PI(17:0_20:4)	PI	Clinical lipid adjusted	rs2281719	1	230297659	1398	1.48343e-08	6.405e-07	1.33731e-05	0.0115376	0.000100403	0.0857196	0.902629	0.988349	10.53
40	TG(54:2) [NL-18:0]	TG [NL]	Meta analysis	rs10779835	1	230299949	1398	1.29e-09	6.405e-07	8.70335e-07	0.010268	6.5343e-06	0.0761763	0.913548	0.989725	11.9925
41	TG(54:3) [NL-18:1]	TG [NL]	Meta analysis	rs10779835	1	230299949	1398	1.407e-08	6.405e-07	1.66391e-05	0.0104084	0.000124923	0.0772321	0.912218	0.98945	11.8114
42	DG(18:0_18:1)	DG	Meta analysis	rs10779835	1	230299949	1398	2.68e-10	6.405e-07	4.19423e-07	0.0114213	3.14894e-06	0.0848447	0.90373	0.988575	10.6516
43	DG(16:0_18:1)	DG	Meta analysis	rs10779835	1	230299949	1398	3.504e-08	6.405e-07	4.59832e-05	0.0118317	0.000345233	0.0879301	0.899847	0.987777	10.2337
44	PC(16:0_18:0)	PC	Standard covariates	rs515135	2	21286057	1107	1.22016e-10	5.74e-17	1.07188e-17	8.23592e-13	1.52667e-07	0.0107411	0.989259	1	92.1003
45	PC(38:2)	PC	Standard covariates	rs515135	2	21286057	1107	3.55203e-09	5.74e-17	2.88271e-16	1.37351e-12	4.10582e-06	0.0185814	0.981415	0.999996	52.8171
46	CE(20:2)	CE	Standard covariates	rs515135	2	21286057	1107	3.62715e-08	5.74e-17	4.22803e-15	1.74664e-12	6.02195e-05	0.0239012	0.976039	0.99994	40.8364
47	PC(16:0_16:0)	PC	Standard covariates	rs515135	2	21286057	1107	1.66963e-08	5.74e-17	4.04731e-15	2.00512e-12	5.76456e-05	0.0275865	0.972356	0.999942	35.2476
48	AC(16:0)	AC	Clinical lipid adjusted	rs6713865	2	23899807	1333	3.10423e-18	2.86e-05	1.26566e-13	0.151219	5.38271e-14	0.0635265	0.785255	0.848781	12.3611
49	AC(18:1)	AC	Meta analysis	rs6713865	2	23899807	1333	9.917e-11	2.86e-05	3.32383e-06	0.176656	1.41359e-06	0.0743809	0.748959	0.823339	10.0692
50	CE(22:1)	CE	Standard covariates	rs6544713	2	44073881	1594	1.12673e-08	1.838e-18	3.46252e-17	9.02936e-15	8.53465e-06	0.00122685	0.998765	0.999991	814.088
51	CE(20:1)	CE	Standard covariates	rs6544713	2	44073881	1594	3.64649e-08	1.838e-18	1.16366e-16	8.97938e-15	2.86825e-05	0.00121454	0.998757	0.999971	822.334
52	CE(20:2)	CE	Meta analysis	rs6544713	2	44073881	1594	6.124e-09	1.838e-18	2.53463e-17	9.12759e-15	6.24751e-06	0.00125108	0.998743	0.999994	798.302
53	CE(24:1)	CE	Standard covariates	rs6544713	2	44073881	1594	4.23477e-09	1.838e-18	1.34272e-17	9.26231e-15	3.30962e-06	0.00128432	0.998712	0.999997	777.619
54	CE(24:4)	CE	Meta analysis	rs6544713	2	44073881	1594	5.894e-10	1.838e-18	2.50496e-18	1.00583e-14	6.17438e-07	0.00148072	0.998519	0.999999	674.349
55	CE(24:5)	CE	Meta analysis	rs6544713	2	44073881	1594	8.874e-09	1.838e-18	3.32356e-17	1.01399e-14	8.19212e-06	0.00150087	0.998491	0.999992	665.275
56	TG(50:2) [NL-18:2]	TG [NL]	Meta analysis	rs2736177	6	31586094	1809	4.771e-12	4.862e-09	5.60584e-11	5.73435e-05	2.46004e-08	0.0241886	0.975754	0.999943	40.3394
57	TG(50:1) [NL-18:1]	TG [NL]	Meta analysis	rs2736177	6	31586094	1809	4.033e-09	4.862e-09	3.27734e-08	9.31132e-05	1.43821e-05	0.0399014	0.959991	0.999892	24.0591
58	CE(18:0)	CE	Meta analysis	rs41279633	7	44580876	874	4.765e-11	1.719e-06	2.44209e-07	0.00597223	5.00256e-07	0.0112512	0.982776	0.994027	87.3486
59	SM(d18:0/22:0)	SM	Meta analysis	rs6982502	8	126479362	1098	1.737e-09	7.67e-23	5.43555e-22	5.45781e-18	2.72163e-06	0.0263542	0.973643	0.999997	36.9446
60	PC(36:0)	PC	Meta analysis	rs2980869	8	126488250	1098	6.781e-10	7.67e-23	2.55079e-22	6.20945e-18	1.2772e-06	0.0301215	0.969877	0.999999	32.1989
61	Hex3Cer(d18:1/22:0)	Hex3Cer	Meta analysis	rs35093463	9	107586238	1616	1.507e-08	3.999e-07	4.90164e-05	0.0171057	0.000113153	0.0385437	0.944188	0.982732	24.4965
62	Hex3Cer(d18:1/24:0)	Hex3Cer	Meta analysis	rs35093463	9	107586238	1616	2.882e-10	3.999e-07	1.10769e-06	0.0174892	2.55707e-06	0.0394303	0.943077	0.982507	23.9176
63	Hex3Cer(d18:1/24:1)	Hex3Cer	Meta analysis	rs1800978	9	107665978	1616	1.412e-08	3.999e-07	7.09731e-06	0.00127623	1.63839e-05	0.00194937	0.996751	0.9987	511.319
64	CE(18:0)	CE	Meta analysis	9:136141870_C_T	9	136141870	1612	9.444e-09	2.033e-14	9.9708e-14	7.16952e-11	1.17131e-05	0.00742977	0.992559	0.999988	133.592
65	LPC(16:1) [sn1]	LPC	Clinical lipid adjusted	rs603424	10	102075479	894	2.83383e-26	7.41e-07	1.22306e-22	0.00179192	1.06942e-22	0.000569188	0.997639	0.998208	1752.74
66	LPC(16:1) [sn2]	LPC	Clinical lipid adjusted	rs603424	10	102075479	894	2.32609e-31	7.41e-07	1.22148e-27	0.00179192	1.06804e-27	0.000569188	0.997639	0.998208	1752.74
67	PC(16:1_18:2)	PC	Meta analysis	rs603424	10	102075479	894	1.914e-18	7.41e-07	6.41157e-15	0.00179192	5.60617e-15	0.000569188	0.997639	0.998208	1752.74
68	AC(16:1)	AC	Meta analysis	rs603424	10	102075479	894	2.104e-20	7.41e-07	8.34542e-17	0.00179192	7.29709e-17	0.000569188	0.997639	0.998208	1752.74
69	PC(P-16:0/16:1)	PC(P)	Clinical lipid adjusted	rs603424	10	102075479	894	2.79631e-18	7.41e-07	8.47071e-15	0.00179192	7.40665e-15	0.000569188	0.997639	0.998208	1752.74
70	CE(16:1)	CE	Clinical lipid adjusted	rs603424	10	102075479	894	2.08722e-13	7.41e-07	4.11556e-10	0.00179193	3.59857e-10	0.000569191	0.997639	0.998208	1752.73
71	TG(50:2) [NL-18:2]	TG [NL]	Clinical lipid adjusted	rs603424	10	102075479	894	1.13789e-13	7.41e-07	2.33496e-10	0.00179195	2.04165e-10	0.000569208	0.997639	0.998208	1752.68
72	LPC(17:1) (a) [sn1] [104_sn1]	LPC	Clinical lipid adjusted	rs603424	10	102075479	894	1.61285e-11	7.41e-07	2.68022e-08	0.00179202	2.34354e-08	0.000569272	0.997639	0.998208	1752.48
73	TG(52:3) [NL-16:1]	TG [NL]	Meta analysis	rs603424	10	102075479	894	8.841e-12	7.41e-07	1.57039e-08	0.00179209	1.37312e-08	0.000569338	0.997639	0.998208	1752.28
74	PC(16:1_22:6)	PC	Clinical lipid adjusted	rs603424	10	102075479	894	4.30693e-12	7.41e-07	7.49077e-09	0.00179212	6.54981e-09	0.000569358	0.997639	0.998208	1752.22
75	PC(16:1_20:4)	PC	Clinical lipid adjusted	rs603424	10	102075479	894	9.23072e-12	7.41e-07	1.55577e-08	0.00179223	1.36034e-08	0.000569459	0.997638	0.998208	1751.91
76	TG(48:3) [NL-16:1]	TG [NL]	Clinical lipid adjusted	rs603424	10	102075479	894	3.86671e-12	7.41e-07	6.42995e-09	0.00179227	5.62224e-09	0.000569493	0.997638	0.998208	1751.8
77	LPC(17:1) [sn1] (a) / LPC(17:1) [sn2] (b)	LPC	Clinical lipid adjusted	rs603424	10	102075479	894	1.29944e-10	7.41e-07	1.95592e-07	0.00179252	1.71022e-07	0.000569712	0.997637	0.998207	1751.13
78	Hex2Cer(d18:1/18:0)	Hex2Cer	Clinical lipid adjusted	rs603424	10	102075479	894	2.04123e-09	7.41e-07	2.66553e-06	0.00179247	2.33069e-06	0.000569674	0.997633	0.998203	1751.24
79	TG(51:1) [NL-18:1]	TG [NL]	Clinical lipid adjusted	rs603424	10	102075479	894	7.53558e-09	7.41e-07	9.15092e-06	0.00179256	8.00141e-06	0.000569763	0.997621	0.99819	1750.94
80	TG(50:1) [NL-18:1]	TG [NL]	Clinical lipid adjusted	rs603424	10	102075479	894	7.71244e-09	7.41e-07	9.35795e-06	0.00179303	8.18244e-06	0.000570178	0.997619	0.998189	1749.66
81	PC(P-16:0/18:0)	PC(P)	Clinical lipid adjusted	rs603424	10	102075479	894	9.11563e-09	7.41e-07	1.08543e-05	0.00179406	9.49082e-06	0.000571082	0.997615	0.998186	1746.88
82	TG(50:3) [NL-16:1]	TG [NL]	Clinical lipid adjusted	rs603424	10	102075479	894	6.28449e-11	7.41e-07	9.41825e-08	0.00180683	8.23516e-08	0.000582255	0.997611	0.998193	1713.36
83	PC(P-38:5) (a)	PC(P)	Clinical lipid adjusted	rs603424	10	102075479	894	5.89283e-09	7.41e-07	7.23382e-06	0.00182571	6.32513e-06	0.000598811	0.997562	0.998161	1665.91
84	AC(18:0)	AC	Meta analysis	rs603424	10	102075479	894	2.903e-08	7.41e-07	3.44653e-05	0.00179857	3.01359e-05	0.000575078	0.997562	0.998137	1734.65
85	DG(16:1_18:1)	DG	Clinical lipid adjusted	rs603424	10	102075479	936	4.50421e-09	7.41e-07	5.6002e-06	0.0018277	4.90299e-06	0.000602593	0.997559	0.998162	1655.44
86	LPC(19:0) (a) [sn1] [104_sn1]	LPC	Clinical lipid adjusted	rs603424	10	102075479	936	4.71607e-08	7.41e-07	0.000135856	0.00565065	0.000118942	0.00395702	0.990138	0.994095	250.223
87	LPC(19:0) [sn2] (a)	LPC	Clinical lipid adjusted	rs603424	10	102075479	936	2.26267e-08	7.41e-07	7.3902e-05	0.00658352	6.47014e-05	0.00477538	0.988502	0.993278	207
88	TG(50:3) [NL-14:1]	TG [NL]	Clinical lipid adjusted	rs603424	10	102075479	936	4.67191e-08	7.41e-07	0.000167153	0.0638635	0.000146343	0.0550318	0.880791	0.935823	16.0051
89	DG(18:1_18:2)	DG	Standard covariates	rs7350481	11	116586283	1566	2.18342e-09	5.639e-07	1.95828e-06	0.00163365	2.13678e-05	0.0168441	0.981499	0.998343	58.2695
90	CE(16:2)	CE	Standard covariates	rs7350481	11	116586283	1566	7.26206e-09	5.639e-07	6.20212e-06	0.00256091	6.76746e-05	0.0269731	0.970392	0.997365	35.9763
91	DG(18:0_18:1)	DG	Meta analysis	rs6589563	11	116590787	1566	7.384e-09	5.639e-07	4.51944e-06	0.00107739	4.93139e-05	0.0107679	0.988101	0.998869	91.7639
92	TG(54:1) [NL-18:1]	TG [NL]	Meta analysis	rs6589563	11	116590787	1566	4.332e-08	5.639e-07	1.59024e-05	0.00124025	0.000173519	0.0125469	0.986023	0.99857	78.5868
93	TG(54:2) [NL-18:0]	TG [NL]	Meta analysis	rs6589563	11	116590787	1566	1.809e-10	5.639e-07	9.62962e-08	0.00162102	1.05074e-06	0.0167061	0.981672	0.998378	58.7612
94	CE(22:6)	CE	Standard covariates	rs6589563	11	116590787	1566	3.46144e-08	5.639e-07	2.263e-05	0.00216809	0.000246928	0.0226823	0.97488	0.997562	42.9799
95	TG(54:4) [NL-18:0]	TG [NL]	Meta analysis	rs1558861	11	116607437	1566	1.311e-10	5.639e-07	8.43707e-08	0.00195454	9.20612e-07	0.0203493	0.977695	0.998044	48.0457
96	TG(54:4) [NL-18:2]	TG [NL]	Meta analysis	rs1558861	11	116607437	1566	8.859e-09	5.639e-07	4.01784e-06	0.00195153	4.38407e-05	0.0203164	0.977684	0.998001	48.1228
97	DG(18:2_18:2)	DG	Meta analysis	rs1558861	11	116607437	1566	6.622e-10	5.639e-07	4.43837e-07	0.00201721	4.84293e-06	0.0210339	0.976944	0.997977	46.4461
98	DG(16:0_18:2)	DG	Meta analysis	rs1558861	11	116607437	1566	1.112e-08	5.639e-07	5.92494e-06	0.00213377	6.465e-05	0.0223071	0.975489	0.997796	43.7299
99	CE(16:1)	CE	Meta analysis	rs1558861	11	116607437	1566	2.608e-12	5.639e-07	2.91902e-09	0.00216107	3.18509e-08	0.0226053	0.975234	0.997839	43.1419
100	DG(18:1_18:2)	DG	Meta analysis	rs1558861	11	116607437	1566	4.088e-12	5.639e-07	4.06074e-09	0.00216671	4.43089e-08	0.0226669	0.975166	0.997833	43.0216
101	TG(54:3) [NL-18:1]	TG [NL]	Standard covariates	rs1558861	11	116607437	1566	2.69845e-09	5.639e-07	1.85008e-06	0.00216596	2.01871e-05	0.0226587	0.975153	0.997812	43.0365
102	TG(54:6) [NL-18:2]	TG [NL]	Meta analysis	rs1558861	11	116607437	1566	3.282e-10	5.639e-07	2.49842e-07	0.0021727	2.72615e-06	0.0227324	0.975092	0.997824	42.8944
103	TG(52:4) [NL-18:1]	TG [NL]	Standard covariates	rs1558861	11	116607437	1566	5.27091e-09	5.639e-07	3.57671e-06	0.00220639	3.90273e-05	0.0231004	0.974651	0.997751	42.1919
104	TG(52:4) [NL-16:0]	TG [NL]	Standard covariates	rs1558861	11	116607437	1566	4.05297e-09	5.639e-07	2.88252e-06	0.00222284	3.14526e-05	0.0232801	0.974463	0.997743	41.8582
105	TG(52:3) [NL-18:2]	TG [NL]	Standard covariates	rs1558861	11	116607437	1566	1.04033e-09	5.639e-07	8.53459e-07	0.00223014	9.31253e-06	0.0233599	0.9744	0.99776	41.7126
106	TG(54:5) [NL-18:1]	TG [NL]	Standard covariates	rs1558861	11	116607437	1566	5.04423e-10	5.639e-07	4.45882e-07	0.00224206	4.86525e-06	0.0234901	0.974263	0.997753	41.4755
107	TG(51:2) [NL-15:0]	TG [NL]	Standard covariates	rs1558861	11	116607437	1566	2.99908e-09	5.639e-07	2.27271e-06	0.00225839	2.47987e-05	0.0236684	0.974046	0.997715	41.1539
108	TG(50:4) [NL-14:0]	TG [NL]	Meta analysis	rs1558861	11	116607437	1566	3.787e-09	5.639e-07	2.5917e-06	0.00227181	2.82794e-05	0.0238151	0.973882	0.997697	40.8936
109	PI(18:0_20:4)	PI	Standard covariates	rs1558861	11	116607437	1566	5.78847e-09	5.639e-07	4.16982e-06	0.00227298	4.54991e-05	0.0238278	0.97385	0.997677	40.8703
110	Total DG	Totals	Meta analysis	rs1558861	11	116607437	1566	6.051e-09	5.639e-07	4.06596e-06	0.00228952	4.43658e-05	0.0240084	0.973654	0.997662	40.5546
111	DG(18:1_18:3)	DG	Meta analysis	rs1558861	11	116607437	1566	2.453e-09	5.639e-07	1.83466e-06	0.00233164	2.00189e-05	0.0244685	0.973178	0.997647	39.7727
112	Total PI	Totals	Meta analysis	rs1558861	11	116607437	1566	1.044e-09	5.639e-07	9.06483e-07	0.0023606	9.89111e-06	0.0247849	0.972844	0.997629	39.2515
113	DG(18:1_18:1)	DG	Meta analysis	rs1558861	11	116607437	1566	2.726e-10	5.639e-07	2.78628e-07	0.00236667	3.04025e-06	0.0248512	0.972779	0.99763	39.1441
114	TG(53:2) [NL-17:0]	TG [NL]	Meta analysis	rs1558861	11	116607437	1566	6.03e-10	5.639e-07	5.80508e-07	0.00242108	6.33423e-06	0.0254455	0.972127	0.997572	38.2043
115	TG(51:2) [NL-18:1]	TG [NL]	Meta analysis	rs1558861	11	116607437	1566	2.065e-08	5.639e-07	1.64845e-05	0.00246377	0.000179871	0.025912	0.971428	0.99734	37.4895
116	CE(16:2)	CE	Meta analysis	rs1558861	11	116607437	1566	1.791e-11	5.639e-07	2.08853e-08	0.0025085	2.2789e-07	0.0264004	0.971091	0.997491	36.7832
117	TG(52:2) [NL-16:0]	TG [NL]	Meta analysis	rs1558861	11	116607437	1566	2.199e-08	5.639e-07	1.80281e-05	0.00249428	0.000196714	0.0262454	0.971046	0.997291	36.9988
118	Total TG	Totals	Meta analysis	rs1558861	11	116607437	1566	1.826e-08	5.639e-07	1.38099e-05	0.00253293	0.000150687	0.0266675	0.970635	0.997303	36.3977
119	PI(15-MHDA_20:4)/PI(17:0_20:4)	PI	Meta analysis	rs1558861	11	116607437	1566	1.12e-09	5.639e-07	1.72368e-06	0.00463172	1.8808e-05	0.0495933	0.945754	0.995348	19.0702
120	TG(54:2) [NL-18:0]	TG [NL]	Meta analysis	rs964184	11	116648917	1584	1.468e-20	7.033e-13	1.12225e-22	2.94693e-09	1.37517e-16	0.00261368	0.997386	1	381.602
121	DG(18:1_18:3)	DG	Meta analysis	rs964184	11	116648917	1584	3.588e-17	7.033e-13	1.9577e-19	2.94693e-09	2.39891e-13	0.00261369	0.997386	1	381.601
122	TG(51:2) [NL-15:0]	TG [NL]	Meta analysis	rs964184	11	116648917	1584	1.987e-17	7.033e-13	1.11166e-19	2.94724e-09	1.3622e-13	0.00261407	0.997386	1	381.545
123	TG(54:4) [NL-18:0]	TG [NL]	Meta analysis	rs964184	11	116648917	1584	7.097e-17	7.033e-13	3.76026e-19	2.94738e-09	4.6077e-13	0.00261423	0.997386	1	381.521
124	TG(52:3) [NL-18:2]	TG [NL]	Meta analysis	rs964184	11	116648917	1584	1.374e-17	7.033e-13	7.83073e-20	2.9474e-09	9.59552e-14	0.00261426	0.997386	1	381.518
125	TG(53:2) [NL-17:0]	TG [NL]	Meta analysis	rs964184	11	116648917	1584	5.429e-18	7.033e-13	3.21833e-20	2.94747e-09	3.94363e-14	0.00261435	0.997386	1	381.505
126	DG(18:1_18:2)	DG	Meta analysis	rs964184	11	116648917	1584	1.514e-20	7.033e-13	1.15679e-22	2.94747e-09	1.41749e-16	0.00261435	0.997386	1	381.505
127	TG(52:4) [NL-18:1]	TG [NL]	Meta analysis	rs964184	11	116648917	1584	2.294e-17	7.033e-13	1.27898e-19	2.94762e-09	1.56722e-13	0.00261453	0.997385	1	381.477
128	TG(52:4) [NL-16:0]	TG [NL]	Meta analysis	rs964184	11	116648917	1584	4.717e-17	7.033e-13	2.54872e-19	2.94766e-09	3.12312e-13	0.00261458	0.997385	1	381.47
129	TG(54:3) [NL-18:1]	TG [NL]	Meta analysis	rs964184	11	116648917	1584	2.835e-19	7.033e-13	1.90538e-21	2.94776e-09	2.33479e-15	0.00261471	0.997385	1	381.452
130	TG(54:5) [NL-18:1]	TG [NL]	Meta analysis	rs964184	11	116648917	1584	1.227e-17	7.033e-13	7.04069e-20	2.94826e-09	8.62743e-14	0.00261532	0.997385	1	381.362
131	Total TG	Totals	Meta analysis	rs964184	11	116648917	1584	9.454e-15	7.033e-13	4.00035e-17	2.9484e-09	4.90191e-11	0.00261549	0.997385	1	381.337
132	TG(52:2) [NL-16:0]	TG [NL]	Meta analysis	rs964184	11	116648917	1584	9.691e-14	7.033e-13	3.66583e-16	2.94909e-09	4.49199e-10	0.00261633	0.997384	1	381.214
133	TG(50:4) [NL-14:0]	TG [NL]	Meta analysis	rs964184	11	116648917	1584	7.154e-15	7.033e-13	3.0716e-17	2.94915e-09	3.76384e-11	0.0026164	0.997384	1	381.204
134	Total PI	Totals	Meta analysis	rs964184	11	116648917	1584	1.792e-14	7.033e-13	7.35844e-17	2.94991e-09	9.01679e-11	0.00261735	0.997383	1	381.066
135	CE(16:2)	CE	Meta analysis	rs964184	11	116648917	1584	2.507e-19	7.033e-13	1.69661e-21	2.95043e-09	2.07897e-15	0.00261798	0.997382	1	380.974
136	Total DG	Totals	Meta analysis	rs964184	11	116648917	1584	1.355e-15	7.033e-13	6.27092e-18	2.95128e-09	7.68419e-12	0.00261902	0.997381	1	380.822
137	DG(18:0_18:1)	DG	Meta analysis	rs964184	11	116648917	1584	1.638e-14	7.033e-13	6.74804e-17	2.95209e-09	8.26883e-11	0.00262001	0.99738	1	380.678
138	PI(18:0_20:4)	PI	Meta analysis	rs964184	11	116648917	1584	1.225e-17	7.033e-13	7.01793e-20	2.95229e-09	8.59955e-14	0.00262026	0.99738	1	380.642
139	TG(51:2) [NL-18:1]	TG [NL]	Meta analysis	rs964184	11	116648917	1584	4.586e-13	7.033e-13	1.60936e-15	2.95524e-09	1.97206e-09	0.00262388	0.997376	1	380.115
140	DG(16:0_18:2)	DG	Meta analysis	rs964184	11	116648917	1584	6.435e-14	7.033e-13	2.48242e-16	2.95784e-09	3.04188e-10	0.00262707	0.997373	1	379.652
141	DG(18:2_18:2)	DG	Meta analysis	rs964184	11	116648917	1584	1.601e-14	7.033e-13	6.59701e-17	2.95786e-09	8.08376e-11	0.0026271	0.997373	1	379.648
142	DG(18:1_18:1)	DG	Meta analysis	rs964184	11	116648917	1584	6.222e-17	7.033e-13	3.30792e-19	2.96014e-09	4.05342e-13	0.00262988	0.99737	1	379.245
143	DG(18:0_18:2)	DG	Meta analysis	rs964184	11	116648917	1584	3.467e-15	7.033e-13	1.53373e-17	2.96022e-09	1.87938e-11	0.00262999	0.99737	1	379.229
144	DG(18:0_20:4)	DG	Meta analysis	rs964184	11	116648917	1584	5.933e-10	7.033e-13	1.43363e-12	2.97522e-09	1.75672e-06	0.00264839	0.99735	0.999998	376.587
145	TG(50:3) [NL-18:1]	TG [NL]	Meta analysis	rs964184	11	116648917	1584	1.811e-11	7.033e-13	5.28209e-14	3.02056e-09	6.4725e-08	0.002704	0.997296	1	368.822
146	TG(54:6) [NL-18:2]	TG [NL]	Meta analysis	rs964184	11	116648917	1584	5.061e-13	7.033e-13	1.7625e-15	3.0356e-09	2.15971e-09	0.00272245	0.997278	1	366.316
147	DG(16:0_18:1)	DG	Meta analysis	rs964184	11	116648917	1584	1.694e-10	7.033e-13	4.38342e-13	3.04179e-09	5.37131e-07	0.00273004	0.997269	0.999999	365.295
148	CE(14:0)	CE	Meta analysis	rs964184	11	116648917	1584	1.238e-10	7.033e-13	3.25577e-13	3.05309e-09	3.98952e-07	0.0027439	0.997256	1	363.445
149	CE(22:5) (n6)	CE	Meta analysis	rs964184	11	116648917	1584	2e-10	7.033e-13	5.13185e-13	3.055e-09	6.2884e-07	0.00274625	0.997253	0.999999	363.133
150	CE(16:1)	CE	Meta analysis	rs964184	11	116648917	1584	4.761e-19	7.033e-13	3.12917e-21	3.13668e-09	3.83438e-15	0.00284644	0.997154	1	350.317
151	DG(14:0_18:2)	DG	Meta analysis	rs964184	11	116648917	1584	4.075e-09	7.033e-13	8.82694e-12	3.13051e-09	1.08163e-05	0.00283888	0.99715	0.999989	351.248
152	DG(16:0_16:1)	DG	Clinical lipid adjusted	rs964184	11	116648917	1584	1.33132e-09	7.033e-13	2.96386e-12	3.15261e-09	3.63182e-06	0.00286598	0.99713	0.999996	347.92
153	DG(14:0_16:0)	DG	Clinical lipid adjusted	rs964184	11	116648917	1584	4.93383e-09	7.033e-13	1.02631e-11	3.16976e-09	1.2576e-05	0.00288702	0.9971	0.999987	345.373
154	TG(54:4) [NL-18:2]	TG [NL]	Meta analysis	rs964184	11	116648917	1584	5.468e-11	7.033e-13	1.48979e-13	3.2627e-09	1.82554e-07	0.00300101	0.996999	1	332.221
155	TG(51:1) [NL-18:1]	TG [NL]	Meta analysis	rs964184	11	116648917	1584	1.875e-09	7.033e-13	4.24788e-12	3.39455e-09	5.20522e-06	0.00316273	0.996832	0.999995	315.181
156	LPI(20:4) [sn2]	LPI	Meta analysis	rs964184	11	116648917	1584	1.348e-08	7.033e-13	2.6647e-11	3.63342e-09	3.26524e-05	0.00345576	0.996512	0.999967	288.362
157	DE(18:2)	DE	Meta analysis	rs964184	11	116648917	1584	1.167e-08	7.033e-13	2.37717e-11	3.72459e-09	2.91291e-05	0.00356759	0.996403	0.999971	279.293
158	TG(50:2) [NL-18:2]	TG [NL]	Meta analysis	rs964184	11	116648917	1584	1.454e-08	7.033e-13	2.91524e-11	3.72366e-09	3.57224e-05	0.00356645	0.996398	0.999964	279.381
159	TG(52:1) [NL-18:0]	TG [NL]	Meta analysis	rs964184	11	116648917	1584	6.265e-09	7.033e-13	1.32376e-11	3.75631e-09	1.62209e-05	0.00360648	0.996377	0.999984	276.274
160	PE(16:0_16:1)	PE	Clinical lipid adjusted	rs964184	11	116648917	1584	1.13011e-08	7.033e-13	2.25605e-11	4.06484e-09	2.76449e-05	0.00398493	0.995987	0.999972	249.938
161	TG(54:1) [NL-18:1]	TG [NL]	Meta analysis	rs964184	11	116648917	1584	3.681e-10	7.033e-13	9.11943e-13	4.25433e-09	1.11747e-06	0.00421733	0.995782	0.999999	236.116
162	CE(22:6)	CE	Meta analysis	rs964184	11	116648917	1584	1.722e-08	7.033e-13	3.42145e-11	4.70387e-09	4.19254e-05	0.00476878	0.995189	0.999958	208.689
163	TG(48:3) [NL-18:2]	TG [NL]	Meta analysis	rs964184	11	116648917	1584	4.456e-08	7.033e-13	8.35759e-11	5.02357e-09	0.000102411	0.00516098	0.994737	0.999898	192.742
164	PC(17:0_18:2)	PC	Meta analysis	rs964184	11	116648917	1584	1.104e-08	7.033e-13	2.2468e-11	5.09784e-09	2.75315e-05	0.00525201	0.99472	0.999972	189.398
165	TG(50:3) [NL-14:1]	TG [NL]	Meta analysis	rs964184	11	116648917	1584	1.616e-08	7.033e-13	3.28562e-11	5.9812e-09	4.0261e-05	0.00633554	0.993624	0.99996	156.833
166	PE(18:0_18:1)	PE	Meta analysis	rs964184	11	116648917	1584	2.039e-12	7.033e-13	4.07604e-10	7.02305e-09	0.000499465	0.00761393	0.991887	0.999501	130.273
167	Total PG	Totals	Meta analysis	rs964184	11	116648917	1584	3.337e-13	7.033e-13	1.10123e-09	8.79594e-09	0.00134941	0.00978939	0.988861	0.998651	101.014
168	PC(15-MHDA_18:2)	PC	Clinical lipid adjusted	rs964184	11	116648917	1584	2.58909e-09	7.033e-13	1.11173e-11	1.05296e-08	1.36228e-05	0.0119145	0.988072	0.999986	82.9302
169	PE(18:1_18:1)	PE	Meta analysis	rs964184	11	116648917	1584	3.505e-09	7.033e-13	1.33476e-09	9.81817e-09	0.00163558	0.0110435	0.987321	0.998364	89.4025
170	PG(36:1)	PG	Meta analysis	rs964184	11	116648917	1584	9.57e-12	7.033e-13	2.96341e-09	8.88826e-09	0.00363126	0.00990492	0.986464	0.996369	99.5933
171	PI(18:0_22:5) (n3)	PI	Meta analysis	rs964184	11	116648917	1584	3.297e-08	7.033e-13	6.23712e-11	1.33268e-08	7.64277e-05	0.0153457	0.984578	0.999924	64.1599
172	CE(18:3)	CE	Meta analysis	rs964184	11	116648917	1584	6.501e-15	7.033e-13	1.07374e-16	1.54529e-08	1.31572e-10	0.0179534	0.982047	1	54.6998
173	PE(17:0_22:6)	PE	Meta analysis	rs964184	11	116648917	1584	1.325e-12	7.033e-13	3.92296e-09	1.2533e-08	0.00480707	0.0143767	0.980816	0.995193	68.2224
174	CE(20:4)	CE	Meta analysis	rs964184	11	116648917	1584	1.489e-08	7.033e-13	5.34397e-11	1.67932e-08	6.54833e-05	0.0195975	0.980337	0.999934	50.0235
175	PI(15-MHDA_20:4)/PI(17:0_20:4)	PI	Meta analysis	rs964184	11	116648917	1584	6.575e-10	7.033e-13	1.52945e-12	1.69821e-08	1.87414e-06	0.0198291	0.980169	0.999998	49.4308
176	PC(18:1_18:2)	PC	Clinical lipid adjusted	rs964184	11	116648917	1584	2.84361e-08	7.033e-13	2.58498e-10	2.23487e-08	0.000316756	0.0264122	0.973271	0.999683	36.8494
177	PE(17:0_18:1)	PE	Meta analysis	rs964184	11	116648917	1584	9.956e-12	7.033e-13	1.88509e-09	3.29116e-08	0.00230993	0.0393705	0.95832	0.99769	24.3411
178	PG(36:2)	PG	Meta analysis	rs964184	11	116648917	1584	1.671e-08	7.033e-13	9.78456e-09	2.53623e-08	0.0119897	0.0301203	0.95789	0.98801	31.8022
179	CE(22:5) (n3)	CE	Meta analysis	rs964184	11	116648917	1584	1.529e-08	7.033e-13	2.65497e-10	4.29213e-08	0.000325331	0.0516463	0.948028	0.999675	18.3562
180	PG(34:1)	PG	Meta analysis	rs964184	11	116648917	1584	3.723e-11	7.033e-13	2.41e-08	2.22015e-08	0.0295313	0.0262608	0.944208	0.970469	35.955
181	PE(17:0_18:2)	PE	Meta analysis	rs964184	11	116648917	1584	1.425e-11	7.033e-13	3.3686e-10	6.43045e-08	0.000412777	0.0778749	0.921712	0.999587	11.8358
182	PE(18:1_22:6) (b)	PE	Meta analysis	rs964184	11	116648917	1584	7.874e-11	7.033e-13	3.33729e-08	4.11743e-08	0.040894	0.0495441	0.909562	0.959106	18.3586
183	PE(15-MHDA_22:6)	PE	Meta analysis	rs964184	11	116648917	1584	1.742e-08	7.033e-13	6.1354e-08	3.63376e-08	0.0751812	0.0436457	0.881173	0.924819	20.1892
184	CE(22:0)	CE	Standard covariates	rs651821	11	116662579	1584	3.99001e-08	7.033e-13	1.36156e-10	1.22917e-08	0.000166841	0.0140761	0.985757	0.999833	70.0307
185	PE(18:1_18:2)	PE	Meta analysis	rs651821	11	116662579	1584	7.118e-09	7.033e-13	2.53787e-08	3.15468e-08	0.0310982	0.0377253	0.931176	0.968902	24.6831
186	PE(18:1_18:1)	PE	Standard covariates	rs651821	11	116662579	1584	6.18652e-09	7.033e-13	5.96349e-08	6.64906e-08	0.0730746	0.0806292	0.846296	0.926925	10.4961
187	PC(36:0)	PC	Meta analysis	rs1169288	12	121416650	1474	9.054e-10	1.26e-18	3.71798e-18	1.69971e-14	8.08355e-07	0.00269818	0.997301	0.999999	369.62
188	SM(d18:0/22:0)	SM	Clinical lipid adjusted	rs1169288	12	121416650	1474	2.28897e-08	1.26e-18	7.91898e-17	2.7234e-14	1.72172e-05	0.0049261	0.995057	0.999983	201.997
189	Cer(d17:1/24:1)	Cer(d)	Clinical lipid adjusted	rs1169288	12	121416650	1474	7.46783e-09	1.26e-18	7.38159e-17	1.26199e-13	1.60489e-05	0.0264644	0.97352	0.999984	36.786
190	Cer(d18:1/24:1)	Cer(d)	Clinical lipid adjusted	rs1169288	12	121416650	1474	3.11487e-09	1.26e-18	2.59607e-17	1.54957e-13	5.64432e-06	0.032723	0.967271	0.999994	29.5594
191	Cer(d18:2/20:0)	Cer(d)	Meta analysis	rs1169288	12	121416650	1474	1.035e-08	1.26e-18	8.1871e-17	1.56755e-13	1.78002e-05	0.0331143	0.966868	0.999982	29.1979
192	Cer(d18:2/24:1)	Cer(d)	Clinical lipid adjusted	rs1169288	12	121416650	1474	3.43033e-11	1.26e-18	6.90708e-19	1.59387e-13	1.50172e-07	0.0336872	0.966313	1	28.6848
193	SM(d18:0/22:0)	SM	Meta analysis	rs2244608	12	121416988	1474	4.604e-09	1.26e-18	1.78739e-17	2.02245e-14	3.88609e-06	0.00340057	0.996596	0.999996	293.067
194	PE(18:0_18:1)	PE	Meta analysis	rs2043085	15	58680954	1205	1.332e-44	7.243e-06	1.01922e-38	0.187804	3.02537e-39	0.0549891	0.757207	0.812196	13.7701
195	PE(18:1_18:2)	PE	Meta analysis	rs1532085	15	58683366	1205	2.013e-50	7.243e-06	1.699e-44	0.145687	5.04316e-45	0.0424327	0.81188	0.854313	19.1334
196	PE(16:0_16:0)	PE	Standard covariates	rs1532085	15	58683366	1205	3.94323e-25	7.243e-06	5.88374e-20	0.162718	1.74648e-20	0.0475101	0.789772	0.837282	16.6232
197	PE(17:0_20:4)	PE	Meta analysis	rs1532085	15	58683366	1205	6.731e-79	7.243e-06	2.81086e-72	0.165394	8.34353e-73	0.0483079	0.786298	0.834606	16.2768
198	PE(16:0_18:2)	PE	Standard covariates	rs1532085	15	58683366	1205	7.13398e-45	7.243e-06	7.81346e-40	0.17727	2.31928e-40	0.0518483	0.770882	0.82273	14.868
199	PG(34:1)	PG	Clinical lipid adjusted	rs1532085	15	58683366	1205	4.19607e-20	7.243e-06	2.71872e-15	0.179412	8.07002e-16	0.052487	0.768101	0.820588	14.6341
200	PE(16:0_18:3) (b)	PE	Meta analysis	rs1532085	15	58683366	1205	5.045e-53	7.243e-06	8.42611e-47	0.184973	2.50114e-47	0.0541449	0.760882	0.815027	14.0527
201	PE(18:0_20:3) (a)	PE	Meta analysis	rs1532085	15	58683366	1205	6.108e-50	7.243e-06	9.02605e-44	0.185114	2.67922e-44	0.054187	0.760699	0.814886	14.0384
202	PE(15-MHDA_18:2)	PE	Meta analysis	rs1532085	15	58683366	1205	7.914e-58	7.243e-06	1.62431e-51	0.186218	4.82147e-52	0.0545162	0.759265	0.813782	13.9273
203	PE(16:0_20:3)	PE	Meta analysis	rs1532085	15	58683366	1205	4.75e-59	7.243e-06	1.01598e-52	0.187259	3.01576e-53	0.0548264	0.757915	0.812741	13.8239
204	PE(18:0_18:2)	PE	Meta analysis	rs1532085	15	58683366	1205	5.318e-55	7.243e-06	9.26772e-49	0.189168	2.75095e-49	0.0553955	0.755437	0.810832	13.6371
205	Total PE	Totals	Meta analysis	rs1532085	15	58683366	1205	2.229e-82	7.243e-06	1.20524e-75	0.189762	3.57753e-76	0.0555728	0.754665	0.810238	13.5797
206	PE(16:0_18:1)	PE	Meta analysis	rs1532085	15	58683366	1205	6.277e-58	7.243e-06	1.13364e-51	0.193056	3.36501e-52	0.0565549	0.750389	0.806944	13.2683
207	PE(16:0_16:1)	PE	Meta analysis	rs1532085	15	58683366	1205	2.428e-32	7.243e-06	1.29205e-26	0.193933	3.83522e-27	0.0568163	0.74925	0.806067	13.1872
208	PE(16:0_18:3) (a)	PE	Meta analysis	rs1532085	15	58683366	1205	3.189e-58	7.243e-06	5.48491e-52	0.19694	1.6281e-52	0.0577127	0.745347	0.80306	12.9148
209	PE(17:0_18:2)	PE	Meta analysis	rs1532085	15	58683366	1205	1.181e-68	7.243e-06	3.1915e-62	0.197466	9.47339e-63	0.0578695	0.744665	0.802534	12.868
210	PE(18:0_22:5) (n3)	PE	Meta analysis	rs1532085	15	58683366	1715	1.513e-53	7.243e-06	2.06506e-47	0.199461	6.54242e-48	0.0624541	0.738085	0.800539	11.818
211	PE(15-MHDA_22:6)	PE	Meta analysis	rs1077835	15	58723426	1205	3.293e-66	7.243e-06	3.00019e-60	0.0600702	8.90553e-61	0.0169077	0.923022	0.93993	54.5917
212	PE(18:0_20:3) (b)	PE	Standard covariates	rs1077835	15	58723426	1205	1.5746e-28	7.243e-06	5.63817e-24	0.0611938	1.67359e-24	0.0172427	0.921563	0.938806	53.4466
213	PE(16:1_18:2)	PE	Standard covariates	rs1077835	15	58723426	1205	8.96243e-27	7.243e-06	3.74197e-22	0.0617731	1.11074e-22	0.0174154	0.920811	0.938227	52.8734
214	PE(15-MHDA_20:4)	PE	Standard covariates	rs1077835	15	58723426	1205	1.27398e-45	7.243e-06	4.61845e-41	0.0625665	1.3709e-41	0.0176519	0.919782	0.937434	52.1066
215	PE(17:0_18:1)	PE	Standard covariates	rs1077835	15	58723426	1205	4.18481e-41	7.243e-06	2.28719e-36	0.0626349	6.78909e-37	0.0176723	0.919693	0.937365	52.0414
216	PE(15-MHDA_18:1)	PE	Standard covariates	rs1077835	15	58723426	1205	2.40136e-33	7.243e-06	1.25176e-28	0.0628001	3.71561e-29	0.0177216	0.919478	0.9372	51.8847
217	PE(15-MHDA_18:2)	PE	Standard covariates	rs1077835	15	58723426	1205	5.55517e-41	7.243e-06	2.65561e-36	0.0838879	7.88268e-37	0.0240085	0.892104	0.916112	37.1579
218	LPE(20:4) [sn1]	LPE	Standard covariates	rs1800588	15	58723675	1205	4.1282e-11	7.243e-06	5.79354e-07	0.0400877	1.71971e-07	0.0109503	0.948961	0.959912	86.6605
219	DG(18:1_20:4)	DG	Standard covariates	rs1800588	15	58723675	1205	8.45568e-10	7.243e-06	6.54896e-06	0.040375	1.94394e-06	0.011036	0.94858	0.959616	85.9532
220	Total DG	Totals	Clinical lipid adjusted	rs1800588	15	58723675	1205	9.27982e-09	7.243e-06	9.18938e-05	0.0443192	2.7277e-05	0.012212	0.94335	0.955562	77.2477
221	LPE(22:6) [sn2]	LPE	Meta analysis	rs1800588	15	58723675	1205	1.057e-16	7.243e-06	3.76599e-12	0.0445215	1.11786e-12	0.0122722	0.943206	0.955478	76.8572
222	PG(36:1)	PG	Meta analysis	rs1800588	15	58723675	1205	1.983e-18	7.243e-06	6.14131e-14	0.0459709	1.82293e-14	0.0127043	0.941325	0.954029	74.0949
223	LPE(22:6) [sn1]	LPE	Meta analysis	rs1800588	15	58723675	1205	1.644e-14	7.243e-06	4.32364e-10	0.0473959	1.28339e-10	0.0131291	0.939475	0.952604	71.5566
224	PE(18:0_22:5) (n6)	PE	Meta analysis	rs1800588	15	58723675	1205	6.042e-37	7.243e-06	6.36982e-32	0.0476268	1.89076e-32	0.013198	0.939175	0.952373	71.1606
225	LPE(20:4) [sn2]	LPE	Standard covariates	rs1800588	15	58723675	1205	7.2636e-10	7.243e-06	6.93233e-06	0.0480517	2.05774e-06	0.0133247	0.938615	0.951939	70.4419
226	DG(18:1_20:3)	DG	Standard covariates	rs1800588	15	58723675	1205	1.57563e-11	7.243e-06	1.63993e-07	0.0484104	4.86782e-08	0.0134316	0.938158	0.951589	69.8471
227	Total PG	Totals	Meta analysis	rs1800588	15	58723675	1205	2.061e-27	7.243e-06	1.44424e-22	0.0490953	4.28695e-23	0.0136358	0.937269	0.950905	68.7361
228	PG(36:2)	PG	Meta analysis	rs1800588	15	58723675	1205	7.379e-17	7.243e-06	2.13206e-12	0.0506648	6.32863e-13	0.0141037	0.935232	0.949335	66.3112
229	PG(34:2)	PG	Meta analysis	rs1800588	15	58723675	1205	1.024e-26	7.243e-06	7.25041e-22	0.0516124	2.15215e-22	0.0143862	0.934001	0.948388	64.9235
230	PE(18:0_22:4)	PE	Standard covariates	rs1800588	15	58723675	1205	2.17785e-26	7.243e-06	7.45179e-22	0.0517594	2.21193e-22	0.01443	0.933811	0.948241	64.7131
231	PE(18:0_20:3) (b)	PE	Meta analysis	rs1800588	15	58723675	1205	1.481e-39	7.243e-06	1.56612e-34	0.0544035	4.64875e-35	0.0152183	0.930378	0.945597	61.1355
232	TG(O-52:2) [NL-16:0]	TG(O)	Standard covariates	rs1800588	15	58723675	1205	3.46964e-10	7.243e-06	3.49368e-06	0.0546492	1.03703e-06	0.0152916	0.930055	0.945346	60.8214
233	PE(O-38:5) (b)	PE(O)	Clinical lipid adjusted	rs1800588	15	58723675	1205	1.88415e-08	7.243e-06	0.000158414	0.0584251	4.70223e-05	0.0164175	0.924952	0.941369	56.3395
234	PE(18:1_18:1)	PE	Meta analysis	rs1800588	15	58723675	1205	6.909e-43	7.243e-06	7.93669e-38	0.0735482	2.35586e-38	0.0209259	0.905526	0.926452	43.2729
235	DG(18:0_18:1)	DG	Clinical lipid adjusted	rs1800588	15	58723675	1205	2.7504e-08	7.243e-06	0.00043788	0.0754369	0.000129977	0.0214895	0.902506	0.923995	41.9974
236	Total TG(O)	Totals	Standard covariates	rs1800588	15	58723675	1205	3.13733e-10	7.243e-06	2.41569e-05	0.191475	7.17052e-06	0.0560835	0.75241	0.808493	13.4159
237	PG(34:2)	PG	Standard covariates	rs2070895	15	58723939	1205	4.38612e-21	7.243e-06	1.44079e-16	0.0543777	4.27673e-17	0.0152106	0.930412	0.945622	61.1686
238	PE(18:0_20:4)	PE	Meta analysis	rs2070895	15	58723939	1205	9.574e-74	7.243e-06	2.1641e-67	0.0597682	6.42373e-68	0.0168177	0.923414	0.940232	54.9073
239	Total PG	Totals	Standard covariates	rs2070895	15	58723939	1205	2.40834e-22	7.243e-06	8.33174e-18	0.0597858	2.47313e-18	0.0168229	0.923391	0.940214	54.8889
240	PE(38:5) (a)	PE	Standard covariates	rs2070895	15	58723939	1205	1.08946e-56	7.243e-06	2.25467e-52	0.0616188	6.69256e-53	0.0173694	0.921012	0.938381	53.0249
241	PE(16:1_20:4)	PE	Clinical lipid adjusted	rs2070895	15	58723939	1205	2.82003e-19	7.243e-06	1.11675e-14	0.0616707	3.31486e-15	0.0173849	0.920944	0.938329	52.9739
242	PE(15-MHDA_22:6)	PE	Standard covariates	rs2070895	15	58723939	1205	3.44338e-43	7.243e-06	1.81232e-38	0.0618424	5.37955e-39	0.0174361	0.920721	0.938158	52.8055
243	PE(16:0_20:4)	PE	Standard covariates	rs2070895	15	58723939	1205	7.53101e-57	7.243e-06	1.51918e-52	0.0619206	4.50942e-53	0.0174594	0.92062	0.938079	52.7292
244	PE(18:1_18:2)	PE	Standard covariates	rs2070895	15	58723939	1205	1.1287e-36	7.243e-06	5.31678e-32	0.0621911	1.57819e-32	0.01754	0.920269	0.937809	52.4668
245	CE(18:3)	CE	Clinical lipid adjusted	rs2070895	15	58723939	1205	1.66057e-09	7.243e-06	1.99047e-05	0.0690501	5.90836e-06	0.0195849	0.911339	0.930924	46.5327
246	CE(22:5) (n6)	CE	Clinical lipid adjusted	rs2070895	15	58723939	1205	1.92158e-09	7.243e-06	2.94566e-05	0.0694016	8.74365e-06	0.0196897	0.91087	0.93056	46.2612
247	PE(18:1_18:1)	PE	Standard covariates	rs2070895	15	58723939	1205	6.71339e-33	7.243e-06	2.75461e-28	0.0762247	8.17656e-29	0.0217238	0.902051	0.923775	41.5236
248	PS(40:6)	PS	Standard covariates	rs2070895	15	58723939	1205	5.01941e-10	7.243e-06	7.039e-06	0.0776371	2.0894e-06	0.022145	0.900209	0.922354	40.6507
249	PE(18:1_22:6) (a)	PE	Meta analysis	rs2070895	15	58723939	1205	4.413e-54	7.243e-06	2.75698e-48	0.0802062	8.1836e-49	0.0229109	0.896883	0.919794	39.1466
250	PE(17:0_20:4)	PE	Standard covariates	rs2070895	15	58723939	1205	4.4629e-58	7.243e-06	1.03714e-53	0.0997545	3.07856e-54	0.0287388	0.871507	0.900246	30.3251
251	PG(34:1)	PG	Standard covariates	rs2070895	15	58723939	1205	1.01899e-26	7.243e-06	5.18582e-22	0.101701	1.53932e-22	0.0293191	0.86898	0.898299	29.6386
252	PE(18:0_22:5) (n6)	PE	Standard covariates	rs2070895	15	58723939	1205	1.41202e-28	7.243e-06	1.32233e-23	0.119525	3.92509e-24	0.0346331	0.845841	0.880475	24.4229
253	Total PC	Totals	Meta analysis	rs588136	15	58730498	1205	8.456e-11	7.243e-06	8.19266e-07	0.0235978	2.43184e-07	0.00603419	0.970367	0.976401	160.811
254	PC(16:0_18:1)	PC	Meta analysis	rs588136	15	58730498	1205	1.758e-08	7.243e-06	0.000103472	0.0327567	3.07137e-05	0.00876487	0.958344	0.967109	109.339
255	PC(P-16:0/16:1)	PC(P)	Meta analysis	rs588136	15	58730498	1205	3.372e-09	7.243e-06	2.01032e-05	0.0331019	5.96725e-06	0.00886769	0.958004	0.966872	108.033
256	PC(18:1_18:1)	PC	Meta analysis	rs588136	15	58730498	1205	4.235e-08	7.243e-06	0.000226725	0.0347458	6.72991e-05	0.00935806	0.955602	0.96496	102.115
257	TG(O-52:2) [NL-16:0]	TG(O)	Meta analysis	rs588136	15	58730498	1205	3.967e-11	7.243e-06	4.54205e-07	0.0375061	1.34822e-07	0.0101807	0.952313	0.962493	93.5411
258	DG(18:1_20:4)	DG	Meta analysis	rs588136	15	58730498	1205	4.702e-11	7.243e-06	5.63328e-07	0.0447732	1.67214e-07	0.0123472	0.942879	0.955226	76.3637
259	TG(O-50:1) [NL-16:0]	TG(O)	Meta analysis	rs588136	15	58730498	1205	1.518e-10	7.243e-06	1.31429e-06	0.0476308	3.90122e-07	0.0131992	0.939168	0.952368	71.1537
260	Total TG(O)	Totals	Meta analysis	rs588136	15	58730498	1205	7.87e-11	7.243e-06	8.18618e-07	0.056719	2.42992e-07	0.0159086	0.927371	0.94328	58.2936
261	DG(18:1_20:3)	DG	Meta analysis	rs588136	15	58730498	1205	2.408e-14	7.243e-06	7.639e-10	0.0569978	2.2675e-10	0.0159917	0.927011	0.943002	57.9681
262	PS(40:6)	PS	Meta analysis	rs588136	15	58730498	1205	2.89e-13	7.243e-06	6.77369e-09	0.0755753	2.01065e-09	0.0215302	0.902894	0.924425	41.9361
263	LPE(20:4) [sn1]	LPE	Meta analysis	rs261342	15	58731153	1205	2.337e-13	7.243e-06	7.5031e-09	0.0427904	2.22716e-09	0.0117561	0.945454	0.95721	80.4225
264	TG(56:6) [NL-20:4]	TG [NL]	Meta analysis	rs261342	15	58731153	1205	1.282e-10	7.243e-06	2.08629e-06	0.0442459	6.19278e-07	0.01219	0.943561	0.955751	77.4043
265	LPE(20:4) [sn2]	LPE	Meta analysis	rs261342	15	58731153	1205	7.327e-13	7.243e-06	2.17027e-08	0.0482343	6.44204e-09	0.0133791	0.938387	0.951766	70.1384
266	PC(16:0_16:0)	PC	Meta analysis	rs12446515	16	56987015	1399	9.267e-10	1.194e-09	1.76602e-09	1.26073e-05	1.94038e-06	0.0128649	0.987121	0.999985	76.7298
267	PC(16:0_18:3) (b)	PC	Standard covariates	rs12446515	16	56987015	1399	3.24437e-11	1.194e-09	9.16126e-11	1.48583e-05	1.00657e-07	0.0153406	0.984644	0.999985	64.1855
268	PC(O-18:0/18:2)	PC(O)	Meta analysis	rs12446515	16	56987015	1399	1.205e-08	1.194e-09	2.90486e-08	2.04424e-05	3.19165e-05	0.0214821	0.978465	0.999948	45.5479
269	PC(P-16:0/16:1)	PC(P)	Standard covariates	rs56156922	16	56987369	1399	5.01377e-13	1.194e-09	1.58515e-12	1.006e-05	1.74164e-09	0.0100633	0.989927	0.99999	98.3699
270	PC(O-32:1)	PC(O)	Standard covariates	rs56156922	16	56987369	1399	3.96321e-12	1.194e-09	1.04618e-11	1.01009e-05	1.14946e-08	0.0101083	0.989882	0.99999	97.928
271	PC(16:0_20:3) (a)	PC	Standard covariates	rs56156922	16	56987369	1399	1.65885e-08	1.194e-09	2.23904e-08	1.01872e-05	2.4601e-05	0.0102032	0.989762	0.999965	97.0048
272	PC(P-16:0/18:1)	PC(P)	Standard covariates	rs56156922	16	56987369	1399	1.81115e-10	1.194e-09	3.05439e-10	1.05505e-05	3.35594e-07	0.0106028	0.989386	0.999989	93.314
273	PC(16:1_18:2)	PC	Standard covariates	rs56156922	16	56987369	1399	9.63361e-10	1.194e-09	2.35355e-09	1.06292e-05	2.58591e-06	0.0106893	0.989297	0.999987	92.5504
274	Total PC(O)	Totals	Standard covariates	rs56156922	16	56987369	1399	9.08023e-13	1.194e-09	2.14516e-12	1.08235e-05	2.35694e-09	0.010903	0.989086	0.999989	90.717
275	PC(16:0_18:1)	PC	Standard covariates	rs56156922	16	56987369	1399	3.63314e-09	1.194e-09	6.69784e-09	1.10573e-05	7.3591e-06	0.0111601	0.988821	0.999982	88.603
276	PC(P-38:5) (a)	PC(P)	Standard covariates	rs56156922	16	56987369	1399	1.29186e-10	1.194e-09	2.54388e-10	1.113e-05	2.79503e-07	0.01124	0.988749	0.999989	87.9666
277	Total PC	Totals	Standard covariates	rs56156922	16	56987369	1399	1.34376e-16	1.194e-09	6.88943e-16	1.13524e-05	7.5696e-13	0.0114847	0.988504	0.999989	86.0713
278	PC(20:0_20:4)	PC	Standard covariates	rs56156922	16	56987369	1399	8.9773e-09	1.194e-09	1.92718e-08	1.15865e-05	2.11745e-05	0.0117422	0.988225	0.999967	84.1601
279	PC(18:1_18:1)	PC	Standard covariates	rs56156922	16	56987369	1399	2.10279e-10	1.194e-09	4.44844e-10	1.1685e-05	4.88761e-07	0.0118505	0.988137	0.999988	83.3837
280	Hex3Cer(d18:1/24:0)	Hex3Cer	Meta analysis	rs56156922	16	56987369	1399	1.499e-09	1.194e-09	2.54151e-09	1.18497e-05	2.79243e-06	0.0120316	0.987954	0.999985	82.1133
281	PC(O-16:0/20:4)	PC(O)	Standard covariates	rs56156922	16	56987369	1399	1.48685e-09	1.194e-09	2.43805e-09	1.22243e-05	2.67875e-06	0.0124436	0.987541	0.999985	79.3613
282	PC(16:0_18:2)	PC	Standard covariates	rs56156922	16	56987369	1399	7.18801e-11	1.194e-09	1.19563e-10	1.24272e-05	1.31367e-07	0.0126668	0.987321	0.999987	77.9458
283	PE(P-16:0/22:6)	PE(P)	Standard covariates	rs56156922	16	56987369	1399	1.46788e-09	1.194e-09	2.10369e-09	1.25887e-05	2.31138e-06	0.0128444	0.987141	0.999985	76.8539
284	Hex3Cer(d18:1/22:0)	Hex3Cer	Meta analysis	rs56156922	16	56987369	1399	2.709e-08	1.194e-09	4.48662e-08	1.27026e-05	4.92957e-05	0.0129697	0.986968	0.999938	76.0982
285	PC(40:8)	PC	Standard covariates	rs56156922	16	56987369	1399	1.4222e-08	1.194e-09	2.48592e-08	1.3491e-05	2.73134e-05	0.0138368	0.986122	0.999959	71.268
286	PC(38:6) (a)	PC	Standard covariates	rs56156922	16	56987369	1399	1.188e-11	1.194e-09	2.63056e-11	1.3786e-05	2.89026e-08	0.0141612	0.985825	0.999986	69.6145
287	PC(P-16:0/20:4)	PC(P)	Standard covariates	rs56156922	16	56987369	1399	2.56999e-10	1.194e-09	4.06482e-10	1.43272e-05	4.46613e-07	0.0147565	0.985229	0.999985	66.7658
288	PC(P-17:0/20:4) (a)	PC(P)	Standard covariates	rs56156922	16	56987369	1399	3.74319e-08	1.194e-09	2.56841e-07	3.01686e-05	0.000282198	0.0321796	0.967508	0.999687	30.0659
289	PC(O-18:0/20:4)	PC(O)	Meta analysis	rs56156922	16	56987369	1399	1.99e-08	1.194e-09	9.27791e-08	3.73895e-05	0.000101939	0.0401211	0.959739	0.999861	23.9211
290	PC(P-36:3)	PC(P)	Standard covariates	rs56156922	16	56987369	1399	2.96507e-09	1.194e-09	1.06303e-07	7.20074e-05	0.000116798	0.0781948	0.921616	0.999811	11.7862
291	CE(18:0)	CE	Clinical lipid adjusted	rs56228609	16	56987765	1399	1.06667e-09	1.194e-09	1.6799e-09	6.15919e-06	1.84575e-06	0.00577304	0.994219	0.999992	172.217
292	PE(O-18:1/22:6)	PE(O)	Standard covariates	rs56228609	16	56987765	1399	3.2433e-08	1.194e-09	2.77063e-08	1.00944e-05	3.04416e-05	0.0101011	0.989858	0.999959	97.9953
293	PI(18:0_18:1)	PI	Clinical lipid adjusted	rs56228609	16	56987765	1399	1.57439e-08	1.194e-09	2.23707e-08	1.10322e-05	2.45793e-05	0.0111325	0.988832	0.999964	88.8237
294	TG(O-52:2) [NL-16:0]	TG(O)	Clinical lipid adjusted	rs56228609	16	56987765	1399	1.29508e-10	1.194e-09	2.19636e-10	1.22602e-05	2.41319e-07	0.0124831	0.987504	0.999987	79.1074
295	PC(O-38:5)	PC(O)	Standard covariates	rs56228609	16	56987765	1399	2.69118e-10	1.194e-09	3.57894e-10	1.37939e-05	3.93228e-07	0.0141699	0.985816	0.999986	69.5713
296	PC(O-16:0/16:0)	PC(O)	Standard covariates	rs56228609	16	56987765	1399	1.11576e-09	1.194e-09	1.34872e-09	1.62187e-05	1.48187e-06	0.0168367	0.983146	0.999982	58.3929
297	PC(16:0_18:3) (a)	PC	Meta analysis	rs247616	16	56989590	1399	1.107e-10	1.194e-09	4.83907e-10	2.1634e-05	5.31682e-07	0.0227926	0.977185	0.999978	42.8728
298	TG(O-50:1) [NL-16:0]	TG(O)	Meta analysis	rs12149545	16	56993161	1399	6.029e-17	1.194e-09	1.62861e-16	7.28928e-06	1.78939e-13	0.00701595	0.992977	0.999993	141.531
299	Total TG(O)	Totals	Meta analysis	rs12149545	16	56993161	1399	2.446e-14	1.194e-09	5.95385e-14	7.58757e-06	6.54166e-11	0.00734402	0.992648	0.999992	135.164
300	PE(O-18:1/22:6)	PE(O)	Meta analysis	rs12149545	16	56993161	1399	1.858e-08	1.194e-09	1.69434e-08	8.74064e-06	1.86162e-05	0.00861222	0.99136	0.999973	115.111
301	PC(O-40:7) (a)	PC(O)	Meta analysis	rs12149545	16	56993161	1399	3.808e-09	1.194e-09	4.29606e-09	9.95818e-06	4.72019e-06	0.00995128	0.990034	0.999985	99.4881
302	PC(O-38:5)	PC(O)	Meta analysis	rs12149545	16	56993161	1399	2.013e-12	1.194e-09	2.58381e-12	1.04205e-05	2.83891e-09	0.0104598	0.98953	0.99999	94.6035
303	PC(P-16:0/16:0)	PC(P)	Standard covariates	rs12149545	16	56993161	1399	1.31265e-08	1.194e-09	1.10092e-08	1.27021e-05	1.20961e-05	0.0129692	0.987006	0.999975	76.1041
304	TG(O-52:0) [NL-16:0]	TG(O)	Clinical lipid adjusted	rs12149545	16	56993161	1399	7.82411e-12	1.194e-09	1.50719e-11	1.59251e-05	1.65599e-08	0.0165139	0.98347	0.999984	59.5541
305	PI(18:0_22:4)	PI	Clinical lipid adjusted	rs12149545	16	56993161	1418	4.9535e-08	1.194e-09	1.01781e-07	2.52496e-05	0.00011183	0.0267695	0.973093	0.999863	36.3508
306	PI(34:1)	PI	Clinical lipid adjusted	rs12149545	16	56993161	1399	1.80758e-08	1.194e-09	4.95535e-08	3.04153e-05	5.44457e-05	0.0324506	0.967464	0.999915	29.8134
307	TG(O-52:2) [NL-16:0]	TG(O)	Meta analysis	rs12149545	16	56993161	1399	1.622e-10	1.194e-09	4.03739e-09	3.73613e-05	4.43599e-06	0.04009	0.959868	0.999958	23.9429
308	Total PI	Totals	Clinical lipid adjusted	rs12149545	16	56993161	1399	8.66838e-09	1.194e-09	2.11765e-08	3.73568e-05	2.32671e-05	0.0400851	0.959854	0.999939	23.9454
309	PC(18:2_18:2)	PC	Standard covariates	rs3764261	16	56993324	1399	9.75958e-10	1.194e-09	2.14947e-09	1.69059e-05	2.36168e-06	0.0175925	0.982388	0.999981	55.8412
310	TG(O-50:1) [NL-16:0]	TG(O)	Clinical lipid adjusted	rs17231506	16	56994528	1399	2.00904e-18	1.194e-09	4.8818e-18	9.64077e-06	5.36376e-15	0.00960218	0.990388	0.99999	103.142
311	Total TG(O)	Totals	Clinical lipid adjusted	rs17231506	16	56994528	1399	6.68879e-17	1.194e-09	1.19385e-16	9.85799e-06	1.31172e-13	0.00984109	0.990149	0.99999	100.614
312	Hex2Cer(d18:1/22:0)	Hex2Cer	Meta analysis	rs17231506	16	56994528	1399	4.822e-09	1.194e-09	6.43033e-09	1.01807e-05	7.06517e-06	0.010196	0.989787	0.999983	97.0756
313	PC(O-36:0)	PC(O)	Meta analysis	rs17231506	16	56994528	1399	8.725e-11	1.194e-09	1.8552e-10	1.04267e-05	2.03836e-07	0.0104666	0.989523	0.999989	94.5413
314	PE(P-18:1/22:6) (a)	PE(P)	Meta analysis	rs17231506	16	56994528	1399	2.614e-09	1.194e-09	4.55559e-09	1.04349e-05	5.00535e-06	0.0104756	0.989509	0.999985	94.4584
315	PC(P-18:1/22:6)	PC(P)	Standard covariates	rs17231506	16	56994528	1399	8.01532e-10	1.194e-09	9.22348e-10	1.05917e-05	1.01341e-06	0.010648	0.98934	0.999988	92.9133
316	PC(O-34:1)	PC(O)	Standard covariates	rs17231506	16	56994528	1399	1.46126e-13	1.194e-09	2.63394e-13	1.07497e-05	2.89398e-10	0.0108218	0.989167	0.999989	91.4051
317	PE(P-16:0/22:6)	PE(P)	Meta analysis	rs17231506	16	56994528	1399	1.766e-10	1.194e-09	3.38292e-10	1.1014e-05	3.7169e-07	0.0111125	0.988876	0.999989	88.988
318	Hex2Cer(d18:1/24:0)	Hex2Cer	Meta analysis	rs17231506	16	56994528	1399	6.518e-11	1.194e-09	1.07716e-10	1.10309e-05	1.1835e-07	0.0111311	0.988858	0.999989	88.8374
319	PC(P-16:0/22:6)	PC(P)	Meta analysis	rs17231506	16	56994528	1399	3.294e-09	1.194e-09	5.18525e-09	1.12445e-05	5.69717e-06	0.011366	0.988617	0.999983	86.9805
320	Hex3Cer(d18:1/24:1)	Hex3Cer	Meta analysis	rs17231506	16	56994528	1399	1.082e-08	1.194e-09	1.38633e-08	1.13521e-05	1.5232e-05	0.0114844	0.988489	0.999973	86.0722
321	PC(O-18:1/18:1)	PC(O)	Standard covariates	rs17231506	16	56994528	1399	9.26747e-11	1.194e-09	1.20006e-10	1.13742e-05	1.31854e-07	0.0115086	0.98848	0.999988	85.8903
322	PC(P-16:0/18:1)	PC(P)	Meta analysis	rs17231506	16	56994528	1399	1.934e-12	1.194e-09	4.35661e-12	1.15581e-05	4.78672e-09	0.0117109	0.988277	0.999988	84.3893
323	PC(18:1_18:1)	PC	Meta analysis	rs17231506	16	56994528	1399	9.634e-09	1.194e-09	1.3942e-08	1.15632e-05	1.53185e-05	0.0117166	0.988257	0.999973	84.347
324	PC(P-16:0/16:0)	PC(P)	Meta analysis	rs17231506	16	56994528	1399	5.121e-14	1.194e-09	1.06582e-13	1.18325e-05	1.17105e-10	0.0120127	0.987975	0.999988	82.2442
325	Total PC(P)	Totals	Standard covariates	rs17231506	16	56994528	1399	7.94349e-13	1.194e-09	1.50877e-12	1.20325e-05	1.65772e-09	0.0122326	0.987755	0.999988	80.7475
326	PC(P-18:0/22:5)	PC(P)	Meta analysis	rs17231506	16	56994528	1399	2.931e-08	1.194e-09	4.15936e-08	1.20577e-05	4.56999e-05	0.0122605	0.987682	0.999942	80.5583
327	Total PC(O)	Totals	Meta analysis	rs17231506	16	56994528	1399	4.368e-16	1.194e-09	1.75152e-15	1.26449e-05	1.92444e-12	0.0129062	0.987081	0.999987	76.481
328	PC(40:8)	PC	Meta analysis	rs17231506	16	56994528	1399	2.381e-09	1.194e-09	3.81136e-09	1.26887e-05	4.18764e-06	0.0129543	0.987029	0.999983	76.193
329	PC(18:0_18:2)	PC	Standard covariates	rs17231506	16	56994528	1399	1.52837e-11	1.194e-09	2.69367e-11	1.30793e-05	2.9596e-08	0.013384	0.986603	0.999987	73.715
330	PC(P-38:5) (a)	PC(P)	Meta analysis	rs17231506	16	56994528	1399	2.88e-13	1.194e-09	9.61526e-13	1.30802e-05	1.05645e-09	0.0133849	0.986602	0.999987	73.7098
331	PC(O-18:1/18:2)	PC(O)	Meta analysis	rs17231506	16	56994528	1399	3.702e-12	1.194e-09	9.93296e-12	1.3171e-05	1.09136e-08	0.0134848	0.986502	0.999987	73.1565
332	Total PC	Totals	Meta analysis	rs17231506	16	56994528	1399	3.486e-17	1.194e-09	1.18828e-16	1.3185e-05	1.3056e-13	0.0135002	0.986487	0.999987	73.0721
333	PC(18:1_18:2)	PC	Standard covariates	rs17231506	16	56994528	1399	2.3319e-14	1.194e-09	5.5342e-14	1.34563e-05	6.08057e-11	0.0137986	0.986188	0.999987	71.4699
334	PC(38:6) (a)	PC	Meta analysis	rs17231506	16	56994528	1399	2.59e-12	1.194e-09	6.26824e-12	1.39049e-05	6.88708e-09	0.014292	0.985694	0.999986	68.9683
335	PE(P-18:1/22:6) (b)	PE(P)	Meta analysis	rs17231506	16	56994528	1399	3.504e-08	1.194e-09	6.84363e-08	1.40247e-05	7.51928e-05	0.0144238	0.985487	0.999911	68.3238
336	PC(P-16:0/18:3)	PC(P)	Standard covariates	rs17231506	16	56994528	1399	3.75117e-09	1.194e-09	6.27451e-09	1.41257e-05	6.89397e-06	0.0145349	0.985444	0.999979	67.7986
337	PC(16:0_18:2)	PC	Meta analysis	rs17231506	16	56994528	1399	4.883e-13	1.194e-09	1.50211e-12	1.44893e-05	1.65041e-09	0.0149347	0.985051	0.999986	65.9573
338	PE(P-18:1/18:3)	PE(P)	Meta analysis	rs17231506	16	56994528	1399	1.094e-09	1.194e-09	3.03882e-09	1.48952e-05	3.33884e-06	0.0153812	0.984601	0.999982	64.0134
339	PC(P-38:5) (b)	PC(P)	Meta analysis	rs17231506	16	56994528	1399	4.03e-08	1.194e-09	9.89447e-08	1.49064e-05	0.000108713	0.0153936	0.984483	0.999876	63.9539
340	PC(P-16:0/18:0)	PC(P)	Meta analysis	rs17231506	16	56994528	1399	5.44e-12	1.194e-09	1.03351e-11	1.5697e-05	1.13555e-08	0.016263	0.983721	0.999984	60.4883
341	PC(P-16:0/18:2)	PC(P)	Standard covariates	rs17231506	16	56994528	1399	2.28273e-12	1.194e-09	5.02834e-12	1.57353e-05	5.52477e-09	0.0163051	0.983679	0.999984	60.3296
342	PC(P-18:0/18:2)	PC(P)	Meta analysis	rs17231506	16	56994528	1399	2.094e-08	1.194e-09	5.86554e-08	1.61717e-05	6.44462e-05	0.0167851	0.983134	0.999919	58.5719
343	Total PE(P)	Totals	Meta analysis	rs17231506	16	56994528	1399	4.912e-08	1.194e-09	7.20012e-08	1.66269e-05	7.91096e-05	0.0172859	0.982618	0.999904	56.8452
344	PC(P-18:1/18:1)	PC(P)	Meta analysis	rs17231506	16	56994528	1399	4.093e-08	1.194e-09	7.03796e-08	1.67054e-05	7.73279e-05	0.0173721	0.982534	0.999906	56.5581
345	PC(17:1_18:2)	PC	Standard covariates	rs17231506	16	56994528	1399	2.98586e-13	1.194e-09	6.07163e-13	1.69723e-05	6.67106e-10	0.0176657	0.982317	0.999983	55.6061
346	PC(O-34:2)	PC(O)	Meta analysis	rs17231506	16	56994528	1399	4.387e-08	1.194e-09	1.00743e-07	2.86018e-05	0.000110689	0.0304561	0.969404	0.999861	31.8295
347	PC(P-16:0/20:4)	PC(P)	Meta analysis	rs17231506	16	56994528	1399	1.466e-11	1.194e-09	9.77135e-11	3.5463e-05	1.0736e-07	0.0380022	0.961962	0.999964	25.3133
348	PC(P-36:3)	PC(P)	Meta analysis	rs17231506	16	56994528	1399	1.145e-09	1.194e-09	1.46578e-08	6.22529e-05	1.61049e-05	0.0674665	0.932455	0.999922	13.821
349	PC(O-16:0/20:4)	PC(O)	Meta analysis	rs17231506	16	56994528	1399	2.142e-11	1.194e-09	3.77399e-10	6.75493e-05	4.14658e-07	0.0732916	0.92664	0.999932	12.6432
350	SM(35:2) (b)	SM	Meta analysis	rs56289821	19	11188247	1196	3.264e-12	1.931e-36	5.07137e-39	3.45387e-32	3.94951e-09	0.0259241	0.974076	1	37.5741
351	SM(d18:1/16:0)	SM	Meta analysis	rs56289821	19	11188247	1196	5.66e-13	1.931e-36	1.31999e-39	3.45626e-32	1.02799e-09	0.0259428	0.974057	1	37.5464
352	COH	COH	Meta analysis	rs56289821	19	11188247	1143	9.156e-13	1.931e-36	1.83117e-39	3.47377e-32	1.42608e-09	0.0260793	0.973921	1	37.3447
353	Total COH	Totals	Meta analysis	rs56289821	19	11188247	1143	9.156e-13	1.931e-36	1.83117e-39	3.47377e-32	1.42608e-09	0.0260793	0.973921	1	37.3447
354	Cer(d18:1/16:0)	Cer(d)	Meta analysis	rs56289821	19	11188247	1196	6.861e-11	1.931e-36	1.06351e-37	3.52259e-32	8.28244e-08	0.0264599	0.97354	1	36.7931
355	CE(22:4)	CE	Meta analysis	rs56289821	19	11188247	1143	4.501e-12	1.931e-36	7.62648e-39	3.54638e-32	5.93938e-09	0.0266453	0.973355	1	36.53
356	Total GM3	Totals	Meta analysis	rs56289821	19	11188247	1143	6.365e-09	1.931e-36	7.38393e-36	3.55581e-32	5.75049e-06	0.0267188	0.973275	0.999994	36.4266
357	Hex2Cer(d18:1/22:0)	Hex2Cer	Meta analysis	rs56289821	19	11188247	1143	4.289e-09	1.931e-36	4.51923e-36	3.55992e-32	3.51951e-06	0.0267509	0.973246	0.999996	36.3818
358	CE(18:1)	CE	Meta analysis	rs56289821	19	11188247	1143	6.734e-10	1.931e-36	8.94117e-37	3.57787e-32	6.96324e-07	0.0268908	0.973109	0.999999	36.1874
359	GM3(d18:1/16:0)	GM3	Meta analysis	rs56289821	19	11188247	1143	5.007e-10	1.931e-36	6.00315e-37	3.60148e-32	4.67516e-07	0.0270748	0.972925	1	35.9346
360	Total PC(P)	Totals	Meta analysis	rs56289821	19	11188247	1196	9.562e-09	1.931e-36	9.97606e-36	3.64948e-32	7.7692e-06	0.027449	0.972543	0.999992	35.4309
361	Hex2Cer(d18:1/24:0)	Hex2Cer	Meta analysis	rs56289821	19	11188247	1143	6.006e-10	1.931e-36	6.88268e-37	3.67538e-32	5.36012e-07	0.027651	0.972349	0.999999	35.1651
362	SHexCer(d18:1/24:0(OH))	SHexCer	Meta analysis	rs56289821	19	11188247	1196	3.196e-09	1.931e-36	6.04316e-36	3.6752e-32	4.70632e-06	0.0276496	0.972346	0.999995	35.1668
363	SM(d18:2/24:0)	SM	Meta analysis	rs56289821	19	11188247	1196	7.497e-09	1.931e-36	8.86961e-36	3.68959e-32	6.90751e-06	0.0277617	0.972231	0.999993	35.0206
364	CE(24:4)	CE	Standard covariates	rs56289821	19	11188247	1143	1.82015e-08	1.931e-36	1.87057e-35	3.69331e-32	1.45677e-05	0.0277907	0.972195	0.999985	34.9827
365	PC(P-36:3)	PC(P)	Meta analysis	rs56289821	19	11188247	1143	2.276e-09	1.931e-36	2.67376e-36	3.72351e-32	2.08228e-06	0.0280262	0.971972	0.999998	34.6809
366	Hex3Cer(d18:1/16:0)	Hex3Cer	Meta analysis	rs56289821	19	11188247	1196	7.242e-09	1.931e-36	7.79177e-36	3.72413e-32	6.06811e-06	0.028031	0.971963	0.999994	34.6746
367	Total SM	Totals	Meta analysis	rs56289821	19	11188247	1196	6.555e-14	1.931e-36	1.81384e-40	3.76339e-32	1.41259e-10	0.0283371	0.971663	1	34.2895
368	SM(d18:1/24:0)	SM	Meta analysis	rs56289821	19	11188247	1143	1.26e-09	1.931e-36	1.47113e-36	3.769e-32	1.14569e-06	0.0283808	0.971618	0.999999	34.235
369	Total SHexCer	Totals	Meta analysis	rs56289821	19	11188247	1143	8.236e-10	1.931e-36	1.22039e-36	3.7875e-32	9.50421e-07	0.028525	0.971474	0.999999	34.057
370	PC(20:0_20:4)	PC	Meta analysis	rs56289821	19	11188247	1196	4.103e-10	1.931e-36	5.53794e-37	3.79525e-32	4.31286e-07	0.0285854	0.971414	1	33.9828
371	PC(38:2)	PC	Meta analysis	rs56289821	19	11188247	1143	1.212e-08	1.931e-36	1.53186e-35	3.79836e-32	1.19299e-05	0.0286096	0.971378	0.999988	33.9528
372	SM(d18:1/22:0)/SM(d16:1/24:0)	SM	Meta analysis	rs56289821	19	11188247	1143	4.732e-10	1.931e-36	6.48722e-37	3.84765e-32	5.05215e-07	0.0289939	0.971006	0.999999	33.49
373	Total CE	Totals	Standard covariates	rs56289821	19	11188247	1196	1.39476e-08	1.931e-36	1.5184e-35	3.87018e-32	1.18251e-05	0.0291695	0.970819	0.999988	33.2819
374	CE(20:3)	CE	Meta analysis	rs56289821	19	11188247	1196	6.333e-11	1.931e-36	1.1808e-37	3.88859e-32	9.19587e-08	0.029313	0.970687	1	33.1145
375	SM(d18:2/16:0)	SM	Meta analysis	rs56289821	19	11188247	1196	1.674e-08	1.931e-36	1.96668e-35	3.9188e-32	1.53162e-05	0.0295486	0.970436	0.999985	32.8421
376	SM(d18:0/16:0)	SM	Standard covariates	rs56289821	19	11188247	1143	2.43826e-08	1.931e-36	2.3197e-35	3.92739e-32	1.80654e-05	0.0296155	0.970366	0.999982	32.7655
377	SM(d18:1/24:1)	SM	Meta analysis	rs56289821	19	11188247	1196	2.402e-11	1.931e-36	4.07711e-38	3.93453e-32	3.17519e-08	0.0296712	0.970329	1	32.7028
378	PC(16:0_16:0)	PC	Meta analysis	rs56289821	19	11188247	1196	1.109e-10	1.931e-36	2.05561e-37	3.98301e-32	1.60088e-07	0.0300491	0.969951	1	32.2788
379	CE(20:2)	CE	Meta analysis	rs56289821	19	11188247	1143	5.408e-13	1.931e-36	1.18666e-39	3.98359e-32	9.24151e-10	0.0300537	0.969946	1	32.2738
380	Hex3Cer(d18:1/24:0)	Hex3Cer	Meta analysis	rs56289821	19	11188247	1196	4.555e-09	1.931e-36	5.2289e-36	3.98734e-32	4.07218e-06	0.0300829	0.969913	0.999996	32.2414
381	Hex2Cer(d18:1/24:1)	Hex2Cer	Meta analysis	rs56289821	19	11188247	1196	2.4e-08	1.931e-36	2.89488e-35	4.02264e-32	2.25449e-05	0.0303581	0.969619	0.999977	31.9394
382	Total HexCer	Totals	Meta analysis	rs56289821	19	11188247	1196	1.943e-11	1.931e-36	4.74522e-38	4.06414e-32	3.69551e-08	0.0306816	0.969318	1	31.5929
383	HexCer(d18:1/24:0)	HexCer	Meta analysis	rs56289821	19	11188247	1143	5.762e-11	1.931e-36	1.7826e-37	4.09812e-32	1.38826e-07	0.0309465	0.969053	1	31.3138
384	Total Hex3Cer	Totals	Meta analysis	rs56289821	19	11188247	1196	1.729e-08	1.931e-36	2.54854e-35	4.11048e-32	1.98476e-05	0.0310428	0.968937	0.99998	31.2129
385	SM(d18:1/23:0)/SM(d17:1/24:0)	SM	Meta analysis	rs56289821	19	11188247	1196	6.099e-09	1.931e-36	6.76087e-36	4.15552e-32	5.26526e-06	0.031394	0.968601	0.999995	30.8531
386	Hex3Cer(d18:1/24:1)	Hex3Cer	Meta analysis	rs56289821	19	11188247	1196	1.232e-08	1.931e-36	2.40138e-35	4.15873e-32	1.87016e-05	0.031419	0.968562	0.999981	30.8273
387	Cer(d17:1/16:0)	Cer(d)	Meta analysis	rs56289821	19	11188247	1143	4.868e-08	1.931e-36	5.63173e-35	4.16793e-32	4.3859e-05	0.0314907	0.968465	0.999956	30.754
388	HexCer(d18:1/22:0)	HexCer	Meta analysis	rs56289821	19	11188247	1196	2.399e-11	1.931e-36	8.17468e-38	4.24786e-32	6.36632e-08	0.0321138	0.967886	1	30.1392
389	Total PC(O)	Totals	Meta analysis	rs56289821	19	11188247	1143	3.594e-09	1.931e-36	4.04719e-36	4.26238e-32	3.15189e-06	0.032227	0.96777	0.999997	30.0298
390	CE(16:0)	CE	Meta analysis	rs56289821	19	11188247	1196	1.094e-11	1.931e-36	3.42184e-38	4.27347e-32	2.66488e-08	0.0323134	0.967687	1	29.9469
391	SM(d18:1/20:0)/SM(d16:1/22:0)	SM	Meta analysis	rs56289821	19	11188247	1143	9.232e-11	1.931e-36	1.96848e-37	4.38122e-32	1.53302e-07	0.0331534	0.966846	1	29.1628
392	CE(18:2)	CE	Standard covariates	rs56289821	19	11188247	1143	2.0469e-08	1.931e-36	3.56225e-35	4.39587e-32	2.77423e-05	0.0332677	0.966705	0.999972	29.0584
393	SM(d18:2/20:0)	SM	Meta analysis	rs56289821	19	11188247	1196	5.394e-09	1.931e-36	7.73295e-36	4.42102e-32	6.02231e-06	0.0334637	0.96653	0.999994	28.883
394	PC(16:0_18:0)	PC	Meta analysis	rs56289821	19	11188247	1143	4.054e-13	1.931e-36	1.23432e-39	4.42772e-32	9.61272e-10	0.0335159	0.966484	1	28.8366
395	Total Hex2Cer	Totals	Meta analysis	rs56289821	19	11188247	1196	1.454e-09	1.931e-36	3.63394e-36	4.5029e-32	2.83006e-06	0.034102	0.965895	0.999997	28.3237
396	GM3(d18:1/18:0)	GM3	Meta analysis	rs56289821	19	11188247	1143	7.12e-09	1.931e-36	1.21217e-35	4.55121e-32	9.44022e-06	0.0344786	0.965512	0.999991	28.0032
397	SM(d18:1/14:0)/SM(d16:1/16:0)	SM	Meta analysis	rs56289821	19	11188247	1196	1.885e-08	1.931e-36	2.63997e-35	4.60851e-32	2.05597e-05	0.0349253	0.965054	0.999979	27.632
398	SM(d16:1/19:0)	SM	Meta analysis	rs56289821	19	11188247	1196	3.204e-08	1.931e-36	3.94808e-35	4.62305e-32	3.0747e-05	0.0350387	0.964931	0.999969	27.539
399	HexCer(d18:1/24:1)	HexCer	Meta analysis	rs56289821	19	11188247	1196	4.024e-10	1.931e-36	1.26341e-36	4.6388e-32	9.83921e-07	0.0351614	0.964838	0.999999	27.4403
400	SM(d17:1/16:0)	SM	Meta analysis	rs56289821	19	11188247	1143	4.415e-10	1.931e-36	7.06537e-37	4.63937e-32	5.5024e-07	0.0351659	0.964834	0.999999	27.4366
401	Cer(d18:1/26:0)	Cer(d)	Meta analysis	rs56289821	19	11188247	1196	1.35e-09	1.931e-36	2.47006e-36	4.64216e-32	1.92365e-06	0.0351876	0.96481	0.999998	27.4191
402	PC(O-16:0/20:4)	PC(O)	Meta analysis	rs56289821	19	11188247	1143	2.169e-08	1.931e-36	2.58925e-35	4.76892e-32	2.01647e-05	0.0361759	0.963804	0.99998	26.6422
403	SM(43:2) (b)	SM	Meta analysis	rs56289821	19	11188247	1143	1.69e-10	1.931e-36	3.49814e-37	4.87214e-32	2.72429e-07	0.0369805	0.963019	1	26.0413
404	SM(d18:2/17:0)	SM	Meta analysis	rs56289821	19	11188247	1196	4.355e-08	1.931e-36	5.07934e-35	4.97903e-32	3.95571e-05	0.0378138	0.962147	0.99996	25.4443
405	SM(d18:1/18:0)/SM(d16:1/20:0)	SM	Meta analysis	rs56289821	19	11188247	1143	7.437e-11	1.931e-36	2.12095e-37	5.03937e-32	1.65176e-07	0.0382841	0.961716	1	25.1205
406	PC(33:0) (b)	PC	Meta analysis	rs56289821	19	11188247	1196	7.766e-10	1.931e-36	1.56674e-36	5.05838e-32	1.22016e-06	0.0384324	0.961566	0.999999	25.0197
407	SM(d18:1/17:0)/SM(d17:1/18:0)	SM	Meta analysis	rs56289821	19	11188247	1143	1.2e-08	1.931e-36	1.6398e-35	5.0706e-32	1.27705e-05	0.0385276	0.96146	0.999987	24.9551
408	SM(d17:1/24:1)	SM	Meta analysis	rs56289821	19	11188247	1143	9.006e-10	1.931e-36	1.63598e-36	5.09508e-32	1.27408e-06	0.0387184	0.96128	0.999999	24.8275
409	SM(43:1)	SM	Meta analysis	rs56289821	19	11188247	1196	1.187e-10	1.931e-36	3.25259e-37	5.55698e-32	2.53307e-07	0.0423192	0.957681	1	22.6299
410	Cer(d16:1/24:1)	Cer(d)	Standard covariates	rs72999033	19	19366632	887	1.00206e-09	3.179e-07	4.17636e-06	0.00725311	1.98312e-05	0.0334818	0.959241	0.992723	28.6497
411	LPC(20:3) [sn1]	LPC	Meta analysis	rs58542926	19	19379549	887	3.698e-09	3.179e-07	3.3712e-06	0.00296722	1.6008e-05	0.0131058	0.983908	0.997013	75.0744
412	PC(18:1_20:3)	PC	Meta analysis	rs58542926	19	19379549	887	3.995e-10	3.179e-07	4.32182e-07	0.00302056	2.0522e-06	0.0133593	0.983618	0.996977	73.6277
413	DG(18:1_20:4)	DG	Standard covariates	rs10401969	19	19407718	887	5.75718e-13	3.179e-07	3.85548e-10	0.000990434	1.83076e-09	0.00370772	0.995302	0.99901	268.44
414	DG(18:2_20:4)	DG	Meta analysis	rs10401969	19	19407718	887	2.703e-09	3.179e-07	7.98803e-07	0.00104792	3.79308e-06	0.00398103	0.994966	0.998947	249.927
415	PC(40:7) (a)	PC	Meta analysis	rs10401969	19	19407718	887	7.701e-18	3.179e-07	1.06507e-14	0.00107946	5.05742e-14	0.00413098	0.99479	0.998921	240.812
416	PC(14:0_20:4)	PC	Meta analysis	rs10401969	19	19407718	887	1.498e-09	3.179e-07	4.30938e-07	0.00117869	2.04629e-06	0.00460274	0.994216	0.998819	216.005
417	PC(16:1_20:4)	PC	Meta analysis	rs10401969	19	19407718	887	2.235e-10	3.179e-07	7.7164e-08	0.00120848	3.66409e-07	0.00474437	0.994047	0.998791	209.521
418	DG(16:0_20:4)	DG	Meta analysis	rs10401969	19	19407718	887	4.268e-08	3.179e-07	9.70585e-06	0.00122543	4.60877e-05	0.00482498	0.993894	0.998719	205.989
419	Cer(d16:1/24:0)	Cer(d)	Meta analysis	rs10401969	19	19407718	887	3.752e-09	3.179e-07	9.88819e-07	0.00140996	4.69536e-06	0.00570225	0.992882	0.998584	174.121
420	PC(38:6) (a)	PC	Meta analysis	rs10401969	19	19407718	887	2.559e-13	3.179e-07	2.2656e-10	0.00142343	1.07581e-09	0.00576628	0.99281	0.998577	172.175
421	TG(54:2) [NL-18:0]	TG [NL]	Clinical lipid adjusted	rs10401969	19	19407718	887	2.22747e-08	3.179e-07	8.23606e-06	0.00142485	3.91085e-05	0.00577309	0.992755	0.998528	171.963
422	DG(18:1_20:3)	DG	Standard covariates	rs10401969	19	19407718	887	7.84255e-16	3.179e-07	7.60923e-13	0.00145636	3.6132e-12	0.00592285	0.992621	0.998544	167.592
423	TG(48:3) [NL-18:2]	TG [NL]	Meta analysis	rs10401969	19	19407718	887	1.333e-08	3.179e-07	2.99588e-06	0.0015074	1.42258e-05	0.00616549	0.99231	0.998475	160.946
424	TG(54:1) [NL-18:1]	TG [NL]	Clinical lipid adjusted	rs10401969	19	19407718	887	2.17381e-11	3.179e-07	2.50596e-08	0.00164482	1.18994e-07	0.00681881	0.991536	0.998355	145.412
425	Cer(d17:1/24:0)	Cer(d)	Meta analysis	rs10401969	19	19407718	887	3.869e-08	3.179e-07	1.01732e-05	0.00176016	4.83068e-05	0.00736719	0.990814	0.998181	134.49
426	PC(14:0_22:6)	PC	Meta analysis	rs10401969	19	19407718	887	2.042e-08	3.179e-07	5.80942e-06	0.00176482	2.75857e-05	0.00738936	0.990812	0.998202	134.086
427	PC(34:5)	PC	Meta analysis	rs10401969	19	19407718	887	2.91e-12	3.179e-07	1.65107e-09	0.00182864	7.84002e-09	0.00769273	0.990479	0.998171	128.755
428	TG(48:3) [NL-16:1]	TG [NL]	Meta analysis	rs10401969	19	19407718	887	2.577e-09	3.179e-07	1.66841e-06	0.00193467	7.92237e-06	0.00819683	0.989859	0.998056	120.761
429	PC(18:2_20:5)	PC	Meta analysis	rs10401969	19	19407718	887	7.527e-11	3.179e-07	6.66659e-08	0.0019668	3.1656e-07	0.00834957	0.989683	0.998033	118.531
430	Cer(d18:1/26:0)	Cer(d)	Meta analysis	rs10401969	19	19407718	887	3.501e-08	3.179e-07	1.2271e-05	0.00204885	5.82681e-05	0.00873971	0.989141	0.997881	113.178
431	PC(38:4) (b)	PC	Standard covariates	rs10401969	19	19407718	887	4.90516e-09	3.179e-07	1.42172e-06	0.00211817	6.75097e-06	0.00906921	0.988804	0.997874	109.029
432	Cer(d16:1/24:1)	Cer(d)	Meta analysis	rs10401969	19	19407718	887	9.539e-09	3.179e-07	2.48783e-06	0.00218639	1.18133e-05	0.00939356	0.988406	0.997799	105.222
433	Cer(d18:2/24:1)	Cer(d)	Meta analysis	rs10401969	19	19407718	887	3.906e-09	3.179e-07	2.10693e-06	0.00245717	1.00046e-05	0.0106809	0.98685	0.997531	92.3941
434	Cer(d18:1/24:0)	Cer(d)	Meta analysis	rs10401969	19	19407718	887	1.203e-09	3.179e-07	7.88044e-07	0.00252374	3.74199e-06	0.0109974	0.986474	0.997472	89.701
435	Total Cer	Totals	Meta analysis	rs10401969	19	19407718	887	1.913e-10	3.179e-07	2.25502e-07	0.00256424	1.07078e-06	0.0111899	0.986245	0.997434	88.1369
436	PC(18:1_20:3)	PC	Standard covariates	rs10401969	19	19407718	887	3.79606e-11	3.179e-07	2.9896e-08	0.00259323	1.4196e-07	0.0113277	0.986079	0.997407	87.05
437	TG(50:3) [NL-18:1]	TG [NL]	Standard covariates	rs10401969	19	19407718	887	1.77251e-10	3.179e-07	1.69404e-07	0.00267	8.04408e-07	0.0116927	0.985636	0.997329	84.2948
438	TG(50:3) [NL-16:1]	TG [NL]	Standard covariates	rs10401969	19	19407718	887	1.41885e-09	3.179e-07	1.19192e-06	0.00277983	5.65976e-06	0.0122149	0.984998	0.997213	80.6391
439	DG(16:0_22:5)	DG	Standard covariates	rs10401969	19	19407718	887	4.79507e-12	3.179e-07	2.55495e-09	0.00302403	1.2132e-08	0.0133758	0.9836	0.996976	73.5356
440	DG(16:1_18:1)	DG	Meta analysis	rs10401969	19	19407718	887	2.381e-08	3.179e-07	1.18045e-05	0.00304914	5.6053e-05	0.0134953	0.983388	0.996883	72.8688
441	TG(50:3) [NL-14:1]	TG [NL]	Standard covariates	rs10401969	19	19407718	887	1.36471e-08	3.179e-07	7.33796e-06	0.00323053	3.48439e-05	0.0143576	0.98237	0.996727	68.4215
442	TG(52:4) [NL-18:1]	TG [NL]	Standard covariates	rs10401969	19	19407718	887	1.18109e-08	3.179e-07	8.35088e-06	0.00336978	3.96537e-05	0.0150196	0.981563	0.996582	65.3519
443	DG(18:1_18:3)	DG	Meta analysis	rs10401969	19	19407718	887	3.187e-12	3.179e-07	5.9636e-09	0.00347248	2.83178e-08	0.0155079	0.98102	0.996527	63.2594
444	PE(18:0_20:3) (b)	PE	Standard covariates	rs10401969	19	19407718	887	1.00521e-08	3.179e-07	5.49876e-06	0.00353223	2.61106e-05	0.015792	0.980644	0.996436	62.0976
445	Cer(d18:1/24:1)	Cer(d)	Meta analysis	rs10401969	19	19407718	887	6.763e-09	3.179e-07	1.16823e-05	0.00370647	5.5473e-05	0.0166204	0.979606	0.996226	58.94
446	PC(36:6) (a)	PC	Meta analysis	rs10401969	19	19407718	887	1.928e-12	3.179e-07	1.60947e-09	0.00382046	7.64248e-09	0.0171622	0.979017	0.99618	57.0448
447	PC(38:5) (b)	PC	Meta analysis	rs10401969	19	19407718	887	6.74e-09	3.179e-07	3.5847e-06	0.00421081	1.70217e-05	0.0190181	0.976751	0.995769	51.3591
448	DG(18:1_18:2)	DG	Standard covariates	rs10401969	19	19407718	887	4.19205e-08	3.179e-07	5.98708e-05	0.00573749	0.000284293	0.0262765	0.967642	0.993918	36.8253
449	LPC(20:3) [sn1]	LPC	Standard covariates	rs10401969	19	19407718	887	1.08954e-09	3.179e-07	1.98062e-06	0.00611237	9.40487e-06	0.0280585	0.965818	0.993876	34.4216
450	LPC(20:3) [sn2]	LPC	Standard covariates	rs10401969	19	19407718	887	2.14442e-08	3.179e-07	3.83098e-05	0.0061965	0.000181912	0.0284586	0.965125	0.993583	33.9132
451	Cer(d18:1/24:0)	Cer(d)	Standard covariates	rs73001065	19	19460541	887	3.75485e-10	3.179e-07	9.0168e-07	0.00454345	4.28158e-06	0.0205995	0.974852	0.995451	47.3241
452	TG(50:3) [NL-16:1]	TG [NL]	Meta analysis	rs73001065	19	19460541	887	3.333e-08	3.179e-07	7.50103e-05	0.0048635	0.000356183	0.0221215	0.972584	0.994705	43.9655
453	TG(50:2) [NL-18:1]	TG [NL]	Standard covariates	rs73001065	19	19460541	887	2.89748e-09	3.179e-07	2.71821e-06	0.00502651	1.29073e-05	0.0228961	0.972062	0.994958	42.4554
454	Total Cer	Totals	Standard covariates	rs150268548	19	19494483	887	4.84388e-11	3.179e-07	1.8528e-07	0.00595628	8.79793e-07	0.0273164	0.966726	0.994043	35.39
455	Cer(d18:1/24:1)	Cer(d)	Standard covariates	rs150268548	19	19494483	887	2.45275e-09	3.179e-07	7.87215e-06	0.00672925	3.73805e-05	0.0309913	0.962234	0.993226	31.0486
456	Cer(d17:1/24:1)	Cer(d)	Standard covariates	rs150268548	19	19494483	887	2.1981e-08	3.179e-07	7.22098e-05	0.00680761	0.000342885	0.0313642	0.961413	0.992777	30.6532
457	CE(18:1)	CE	Meta analysis	rs7412	19	45412079	1288	6.134e-31	2.135e-35	7.70393e-55	5.98282e-32	1.28767e-26	5.8744e-12	1	1	1.7023e+11
458	CE(16:0)	CE	Standard covariates	rs7412	19	45412079	1288	9.47393e-46	2.135e-35	1.62744e-69	5.98282e-32	2.72018e-41	5.87409e-12	1	1	1.70239e+11
459	CE(18:2)	CE	Standard covariates	rs7412	19	45412079	1288	2.85881e-41	2.135e-35	4.18406e-65	5.98282e-32	6.99346e-37	5.87409e-12	1	1	1.70239e+11
460	CE(22:4)	CE	Meta analysis	rs7412	19	45412079	1288	1.82e-27	2.135e-35	1.44361e-51	5.98282e-32	2.41292e-23	5.87806e-12	1	1	1.70124e+11
461	COH	COH	Meta analysis	rs7412	19	45412079	1288	3.182e-28	2.135e-35	2.65906e-52	5.98282e-32	4.44449e-24	5.88156e-12	1	1	1.70023e+11
462	Total CE	Totals	Standard covariates	rs7412	19	45412079	1288	2.43395e-41	2.135e-35	4.12242e-65	5.98282e-32	6.89042e-37	5.87409e-12	1	1	1.70239e+11
463	Total COH	Totals	Meta analysis	rs7412	19	45412079	1288	3.182e-28	2.135e-35	2.65906e-52	5.98282e-32	4.44449e-24	5.88156e-12	1	1	1.70023e+11
464	Cer(d18:1/16:0)	Cer(d)	Meta analysis	rs7412	19	45412079	1288	1.434e-31	2.135e-35	1.95015e-55	5.98282e-32	3.25958e-27	5.90364e-12	1	1	1.69387e+11
465	CE(20:2)	CE	Meta analysis	rs7412	19	45412079	1288	3.109e-28	2.135e-35	2.71281e-52	5.98282e-32	4.53433e-24	5.90975e-12	1	1	1.69212e+11
466	TG(O-50:1) [NL-16:0]	TG(O)	Clinical lipid adjusted	rs7412	19	45412079	1288	1.50417e-42	2.135e-35	3.61194e-66	5.98282e-32	6.03718e-38	6.04115e-12	1	1	1.65531e+11
467	Total DE	Totals	Meta analysis	rs7412	19	45412079	1288	1.063e-25	2.135e-35	6.38888e-50	5.98282e-32	1.06787e-21	6.15651e-12	1	1	1.6243e+11
468	Total TG(O)	Totals	Clinical lipid adjusted	rs7412	19	45412079	1288	4.59221e-40	2.135e-35	9.34127e-64	5.98282e-32	1.56135e-35	7.21809e-12	1	1	1.38541e+11
469	GM3(d18:1/24:0)	GM3	Meta analysis	rs7412	19	45412079	1288	5.97e-22	2.135e-35	2.17342e-46	5.98282e-32	3.63277e-18	7.32636e-12	1	1	1.36493e+11
470	DE(18:2)	DE	Meta analysis	rs7412	19	45412079	1288	2.212e-24	2.135e-35	1.0988e-48	5.98282e-32	1.83659e-20	7.95865e-12	1	1	1.25649e+11
471	Total GM3	Totals	Meta analysis	rs7412	19	45412079	1288	5.429e-25	2.135e-35	3.07562e-49	5.98282e-32	5.14075e-21	9.25911e-12	1	1	1.08002e+11
472	GM3(d18:1/22:0)	GM3	Meta analysis	rs7412	19	45412079	1288	1.146e-27	2.135e-35	9.20016e-52	5.98282e-32	1.53776e-23	1.44419e-11	1	1	6.92429e+10
473	Cer(d18:2/20:0)	Cer(d)	Meta analysis	rs7412	19	45412079	1288	6.064e-23	2.135e-35	2.53825e-47	5.98282e-32	4.24255e-19	1.45473e-11	1	1	6.87415e+10
474	Cer(d18:2/18:0)	Cer(d)	Meta analysis	rs7412	19	45412079	1288	8.072e-20	2.135e-35	2.15334e-44	5.98282e-32	3.59921e-16	1.82259e-11	1	1	5.48671e+10
475	PC(16:0_18:0)	PC	Meta analysis	rs7412	19	45412079	1288	4.888e-24	2.135e-35	2.41005e-48	5.98282e-32	4.02828e-20	1.91745e-11	1	1	5.21527e+10
476	Cer(d18:2/16:0)	Cer(d)	Meta analysis	rs7412	19	45412079	1288	1.046e-20	2.135e-35	3.13392e-45	5.98282e-32	5.2382e-17	2.11217e-11	1	1	4.73447e+10
477	TG(O-52:0) [NL-16:0]	TG(O)	Clinical lipid adjusted	rs7412	19	45412079	1288	2.88715e-24	2.135e-35	1.38925e-48	5.98282e-32	2.32207e-20	4.07411e-11	1	1	2.45452e+10
478	Total SM	Totals	Meta analysis	rs7412	19	45412079	1288	5.502e-24	2.135e-35	2.64742e-48	5.98282e-32	4.42503e-20	5.22651e-11	1	1	1.91332e+10
479	DE(18:1)	DE	Meta analysis	rs7412	19	45412079	1288	4.152e-22	2.135e-35	1.51608e-46	5.98282e-32	2.53405e-18	5.56869e-11	1	1	1.79575e+10
480	CE(20:3)	CE	Meta analysis	rs7412	19	45412079	1288	6.385e-23	2.135e-35	2.68417e-47	5.98282e-32	4.48646e-19	7.51729e-11	1	1	1.33027e+10
481	SM(d18:1/24:0)	SM	Meta analysis	rs7412	19	45412079	1288	8.335e-30	2.135e-35	8.84884e-54	5.98282e-32	1.47904e-25	9.83867e-11	1	1	1.0164e+10
482	SM(d18:1/22:0)/SM(d16:1/24:0)	SM	Standard covariates	rs7412	19	45412079	1288	3.17058e-28	2.135e-35	1.64853e-52	5.98282e-32	2.75544e-24	1.02432e-10	1	1	9.76258e+09
483	GM3(d18:1/20:0)	GM3	Meta analysis	rs7412	19	45412079	1288	2.24e-21	2.135e-35	7.42561e-46	5.98282e-32	1.24115e-17	1.24196e-10	1	1	8.0518e+09
484	SM(d18:0/16:0)	SM	Standard covariates	rs7412	19	45412079	1288	6.85468e-22	2.135e-35	1.69766e-46	5.98283e-32	2.83755e-18	3.45271e-10	1	1	2.89628e+09
485	CE(20:4)	CE	Meta analysis	rs7412	19	45412079	1288	9.356e-18	2.135e-35	1.86326e-42	5.98283e-32	3.11435e-14	3.72826e-10	1	1	2.68222e+09
486	GM3(d18:1/16:0)	GM3	Meta analysis	rs7412	19	45412079	1288	1.863e-21	2.135e-35	6.33401e-46	5.98283e-32	1.0587e-17	5.88651e-10	1	1	1.6988e+09
487	SM(d18:2/24:0)	SM	Meta analysis	rs7412	19	45412079	1288	1.616e-22	2.135e-35	6.3702e-47	5.98283e-32	1.06475e-18	6.70719e-10	1	1	1.49094e+09
488	SM(d18:2/16:0)	SM	Meta analysis	rs7412	19	45412079	1288	3.671e-16	2.135e-35	5.76309e-41	5.98283e-32	9.63272e-13	8.89704e-10	1	1	1.12397e+09
489	SM(d18:2/22:0)	SM	Standard covariates	rs7412	19	45412079	1288	1.74801e-21	2.135e-35	5.95872e-46	5.98283e-32	9.95971e-18	9.39225e-10	1	1	1.06471e+09
490	SM(d18:1/24:1)	SM	Meta analysis	rs7412	19	45412079	1288	2.029e-16	2.135e-35	3.26314e-41	5.98283e-32	5.45417e-13	9.69876e-10	1	1	1.03106e+09
491	SM(d18:1/20:0)/SM(d16:1/22:0)	SM	Standard covariates	rs7412	19	45412079	1288	1.56259e-22	2.135e-35	4.30552e-47	5.98283e-32	7.19646e-19	1.50104e-09	1	1	6.66207e+08
492	SM(d18:1/16:0)	SM	Meta analysis	rs7412	19	45412079	1288	9.947e-18	2.135e-35	1.95202e-42	5.98284e-32	3.26271e-14	2.03633e-09	1	1	4.91078e+08
493	Hex3Cer(d18:1/24:0)	Hex3Cer	Standard covariates	rs7412	19	45412079	1288	5.86685e-20	2.135e-35	1.69255e-44	5.98284e-32	2.82902e-16	2.07913e-09	1	1	4.8097e+08
494	CE(24:4)	CE	Standard covariates	rs7412	19	45412079	1288	6.17185e-18	2.135e-35	1.22744e-42	5.98284e-32	2.05161e-14	2.15497e-09	1	1	4.64045e+08
495	SM(d18:1/23:0)/SM(d17:1/24:0)	SM	Standard covariates	rs7412	19	45412079	1288	2.15258e-24	2.135e-35	8.92762e-49	5.98284e-32	1.49221e-20	2.39846e-09	1	1	4.16935e+08
496	SM(35:2) (b)	SM	Standard covariates	rs7412	19	45412079	1288	3.3114e-20	2.135e-35	8.69573e-45	5.98284e-32	1.45345e-16	2.44196e-09	1	1	4.09507e+08
497	Hex2Cer(d18:1/16:0)	Hex2Cer	Meta analysis	rs7412	19	45412079	1288	2.316e-15	2.135e-35	3.18394e-40	5.98284e-32	5.3218e-12	3.1781e-09	1	1	3.14653e+08
498	GM3(d18:1/24:1)	GM3	Meta analysis	rs7412	19	45412079	1288	1.497e-15	2.135e-35	2.12258e-40	5.98285e-32	3.54779e-12	3.78092e-09	1	1	2.64486e+08
499	Cer(d18:2/22:0)	Cer(d)	Standard covariates	rs7412	19	45412079	1288	1.50563e-16	2.135e-35	2.81654e-41	5.98285e-32	4.70771e-13	4.13819e-09	1	1	2.41652e+08
500	SM(d18:2/20:0)	SM	Meta analysis	rs7412	19	45412079	1288	1.843e-16	2.135e-35	2.99931e-41	5.98285e-32	5.01321e-13	4.68275e-09	1	1	2.1355e+08
501	SHexCer(d18:1/24:0)	SHexCer	Standard covariates	rs7412	19	45412079	1288	4.38142e-15	2.135e-35	6.06388e-40	5.98285e-32	1.01355e-11	5.12776e-09	1	1	1.95017e+08
502	DE(20:4)	DE	Meta analysis	rs7412	19	45412079	1288	6.19e-15	2.135e-35	7.99777e-40	5.98286e-32	1.33679e-11	6.46242e-09	1	1	1.54741e+08
503	SM(d18:1/18:0)/SM(d16:1/20:0)	SM	Meta analysis	rs7412	19	45412079	1288	1.518e-18	2.135e-35	3.36337e-43	5.98287e-32	5.6217e-15	7.79523e-09	1	1	1.28284e+08
504	Total Hex2Cer	Totals	Meta analysis	rs7412	19	45412079	1288	5.654e-14	2.135e-35	6.27007e-39	5.98287e-32	1.04801e-10	7.88032e-09	1	1	1.26898e+08
505	Hex2Cer(d18:1/24:0)	Hex2Cer	Meta analysis	rs7412	19	45412079	1288	2.726e-14	2.135e-35	3.18775e-39	5.98288e-32	5.32816e-11	9.57444e-09	1	1	1.04445e+08
506	CE(22:5) (n6)	CE	Meta analysis	rs7412	19	45412079	1288	4.842e-16	2.135e-35	7.40824e-41	5.98289e-32	1.23825e-12	1.08997e-08	1	1	9.17457e+07
507	Cer(d18:1/18:0)	Cer(d)	Meta analysis	rs7412	19	45412079	1288	2.04e-14	2.135e-35	2.42226e-39	5.98289e-32	4.04869e-11	1.10681e-08	1	1	9.035e+07
508	Hex3Cer(d18:1/24:1)	Hex3Cer	Standard covariates	rs7412	19	45412079	1288	7.65133e-15	2.135e-35	1.08498e-39	5.98289e-32	1.8135e-11	1.14988e-08	1	1	8.69658e+07
509	GM3(d18:1/18:0)	GM3	Standard covariates	rs7412	19	45412079	1288	9.23402e-20	2.135e-35	2.73545e-44	5.98291e-32	4.57218e-16	1.41528e-08	1	1	7.06573e+07
510	PC(16:0_16:0)	PC	Meta analysis	rs7412	19	45412079	1288	1.213e-15	2.135e-35	1.74962e-40	5.98291e-32	2.92441e-12	1.42452e-08	1	1	7.01989e+07
511	HexCer(d18:1/24:0)	HexCer	Standard covariates	rs7412	19	45412079	1288	6.8022e-17	2.135e-35	1.3503e-41	5.98295e-32	2.25696e-13	2.04674e-08	1	1	4.88583e+07
512	HexCer(d18:1/22:0)	HexCer	Standard covariates	rs7412	19	45412079	1288	1.53557e-16	2.135e-35	2.87006e-41	5.98298e-32	4.79717e-13	2.55902e-08	1	1	3.90775e+07
513	SM(43:1)	SM	Standard covariates	rs7412	19	45412079	1288	1.15889e-19	2.135e-35	2.28262e-44	5.98299e-32	3.8153e-16	2.72541e-08	1	1	3.66917e+07
514	Hex3Cer(d18:1/22:0)	Hex3Cer	Standard covariates	rs7412	19	45412079	1288	3.35481e-15	2.135e-35	5.02837e-40	5.98299e-32	8.40467e-12	2.84647e-08	1	1	3.51312e+07
515	Cer(d17:1/16:0)	Cer(d)	Standard covariates	rs7412	19	45412079	1288	8.0206e-14	2.135e-35	8.8581e-39	5.983e-32	1.48059e-10	2.88415e-08	1	1	3.46722e+07
516	PE(P-18:0/20:3) (b)	PE(P)	Clinical lipid adjusted	rs7412	19	45412079	1288	5.45163e-20	2.135e-35	1.57946e-44	5.983e-32	2.63999e-16	2.95112e-08	1	1	3.38854e+07
517	HexCer(d18:1/24:1)	HexCer	Standard covariates	rs7412	19	45412079	1288	1.44775e-14	2.135e-35	1.97854e-39	5.98308e-32	3.30703e-11	4.27386e-08	1	1	2.33981e+07
518	SM(d18:2/23:0)	SM	Standard covariates	rs7412	19	45412079	1288	1.33065e-16	2.135e-35	2.43879e-41	5.98309e-32	4.07632e-13	4.38602e-08	1	1	2.27997e+07
519	TG(O-52:2) [NL-16:0]	TG(O)	Clinical lipid adjusted	rs7412	19	45412079	1288	1.91918e-29	2.135e-35	1.5705e-53	5.98309e-32	2.62502e-25	4.53556e-08	1	1	2.2048e+07
520	Cer(d18:2/24:1)	Cer(d)	Standard covariates	rs7412	19	45412079	1288	2.8143e-12	2.135e-35	2.64647e-37	5.98309e-32	4.42344e-09	4.39359e-08	1	1	2.27604e+07
521	SM(d16:1/23:0)/SM(d17:1/22:0)	SM	Standard covariates	rs7412	19	45412079	1288	1.17391e-16	2.135e-35	1.97427e-41	5.98311e-32	3.2999e-13	4.85653e-08	1	1	2.05908e+07
522	DE(22:6)	DE	Meta analysis	rs7412	19	45412079	1288	8.362e-12	2.135e-35	6.49785e-37	5.98307e-32	1.08608e-08	4.04806e-08	1	1	2.47032e+07
523	Total PC	Totals	Meta analysis	rs7412	19	45412079	1288	1.141e-12	2.135e-35	1.03355e-37	5.98315e-32	1.72752e-09	5.4157e-08	1	1	1.84648e+07
524	DE(16:0)	DE	Meta analysis	rs7412	19	45412079	1288	1.599e-12	2.135e-35	1.37262e-37	5.98316e-32	2.29427e-09	5.58091e-08	1	1	1.79182e+07
525	Total GM1	Totals	Meta analysis	rs7412	19	45412079	1288	5.466e-14	2.135e-35	6.00281e-39	5.98324e-32	1.00334e-10	6.89731e-08	1	1	1.44984e+07
526	Cer(d18:1/20:0)	Cer(d)	Standard covariates	rs7412	19	45412079	1288	2.72901e-13	2.135e-35	2.90904e-38	5.98326e-32	4.86232e-10	7.31932e-08	1	1	1.36625e+07
527	Total Hex3Cer	Totals	Standard covariates	rs7412	19	45412079	1288	5.02985e-15	2.135e-35	7.27878e-40	5.98346e-32	1.21661e-11	1.06097e-07	1	1	9.42538e+06
528	GM1(d18:1/16:0)	GM1	Meta analysis	rs7412	19	45412079	1288	1.551e-13	2.135e-35	1.58581e-38	5.98351e-32	2.6506e-10	1.15514e-07	1	1	8.65699e+06
529	SM(d18:2/14:0)	SM	Standard covariates	rs7412	19	45412079	1288	5.66988e-13	2.135e-35	5.88757e-38	5.98353e-32	9.84079e-10	1.17636e-07	1	1	8.50079e+06
530	SM(43:2) (c)	SM	Standard covariates	rs7412	19	45412079	1288	7.67669e-14	2.135e-35	7.63046e-39	5.98359e-32	1.27539e-10	1.28711e-07	1	1	7.76936e+06
531	Total Cer	Totals	Standard covariates	rs7412	19	45412079	1288	2.51366e-13	2.135e-35	2.72105e-38	5.98371e-32	4.54811e-10	1.47882e-07	1	1	6.76214e+06
532	Cer(d16:1/20:0)	Cer(d)	Standard covariates	rs7412	19	45412079	1288	7.46435e-14	2.135e-35	8.55169e-39	5.98372e-32	1.42937e-10	1.49163e-07	1	1	6.70408e+06
533	Hex3Cer(d18:1/16:0)	Hex3Cer	Standard covariates	rs7412	19	45412079	1288	4.41351e-16	2.135e-35	7.31024e-41	5.98379e-32	1.22187e-12	1.6135e-07	1	1	6.19771e+06
534	SM(d17:1/24:1)	SM	Standard covariates	rs7412	19	45412079	1288	4.69233e-12	2.135e-35	4.02161e-37	5.98401e-32	6.72192e-09	1.99225e-07	1	1	5.01944e+06
535	Hex2Cer(d18:1/24:1)	Hex2Cer	Standard covariates	rs7412	19	45412079	1288	1.13042e-11	2.135e-35	9.29689e-37	5.98398e-32	1.55393e-08	1.93266e-07	1	1	5.17421e+06
536	SM(d18:2/18:0)	SM	Meta analysis	rs7412	19	45412079	1288	4.058e-12	2.135e-35	3.34888e-37	5.98404e-32	5.59749e-09	2.03857e-07	1	1	4.9054e+06
537	CE(18:3)	CE	Meta analysis	rs7412	19	45412079	1288	1.997e-13	2.135e-35	2.02511e-38	5.98422e-32	3.38488e-10	2.33364e-07	1	1	4.28516e+06
538	SM(d17:1/16:0)	SM	Standard covariates	rs7412	19	45412079	1288	4.66441e-13	2.135e-35	4.72504e-38	5.98449e-32	7.89767e-10	2.78877e-07	1	1	3.58581e+06
539	PC(O-18:0/18:1)	PC(O)	Standard covariates	rs7412	19	45412079	1288	4.46599e-16	2.135e-35	7.10176e-41	5.98457e-32	1.18702e-12	2.9264e-07	1	1	3.41717e+06
540	HexCer(d18:1/20:0)	HexCer	Standard covariates	rs7412	19	45412079	1288	1.20186e-12	2.135e-35	1.20577e-37	5.98492e-32	2.01539e-09	3.50658e-07	1	1	2.85178e+06
541	CE(20:0)	CE	Standard covariates	rs7412	19	45412079	1288	1.813e-13	2.135e-35	1.93453e-38	5.98507e-32	3.23348e-10	3.7581e-07	1	1	2.66092e+06
542	SM(43:2) (b)	SM	Meta analysis	rs7412	19	45412079	1288	7.456e-13	2.135e-35	6.88079e-38	5.98534e-32	1.15009e-09	4.21185e-07	1	1	2.37425e+06
543	Cer(d18:2/14:0)	Cer(d)	Meta analysis	rs7412	19	45412079	1070	5.938e-12	2.135e-35	4.65327e-37	5.98531e-32	7.77771e-09	4.1535e-07	1	1	2.40761e+06
544	CE(17:0)	CE	Standard covariates	rs7412	19	45412079	1288	6.34534e-11	2.135e-35	4.63629e-36	5.98519e-32	7.74934e-08	3.95324e-07	1	1	2.52957e+06
545	PC(38:2)	PC	Meta analysis	rs7412	19	45412079	1070	1.574e-11	2.135e-35	1.18303e-36	5.98554e-32	1.97738e-08	4.54154e-07	1	1	2.2019e+06
546	PE(P-18:0/20:3) (a)	PE(P)	Clinical lipid adjusted	rs7412	19	45412079	1288	1.35127e-17	2.135e-35	2.97664e-42	5.98571e-32	4.97531e-14	4.82744e-07	1	1	2.07149e+06
547	Total HexCer	Totals	Standard covariates	rs7412	19	45412079	1288	5.53897e-13	2.135e-35	5.86392e-38	5.98571e-32	9.80126e-10	4.82196e-07	1	1	2.07385e+06
548	Total SHexCer	Totals	Standard covariates	rs7412	19	45412079	1288	7.41819e-11	2.135e-35	5.33272e-36	5.98568e-32	8.91339e-08	4.78354e-07	0.999999	1	2.0905e+06
549	Cer(d16:1/16:0)	Cer(d)	Standard covariates	rs7412	19	45412079	1288	1.73406e-11	2.135e-35	1.3268e-36	5.98659e-32	2.21769e-08	6.3093e-07	0.999999	1	1.58496e+06
550	PE(P-18:0/20:5)	PE(P)	Clinical lipid adjusted	rs7412	19	45412079	1288	3.47567e-12	2.135e-35	3.14863e-37	5.98796e-32	5.26279e-09	8.60005e-07	0.999999	1	1.16278e+06
551	SM(d18:1/14:0)/SM(d16:1/16:0)	SM	Standard covariates	rs7412	19	45412079	1288	1.9966e-12	2.135e-35	1.82776e-37	5.98885e-32	3.05502e-09	1.00851e-06	0.999999	1	991559
552	Hex2Cer(d18:1/22:0)	Hex2Cer	Meta analysis	rs7412	19	45412079	1288	4.689e-11	2.135e-35	3.23444e-36	5.98861e-32	5.40621e-08	9.67717e-07	0.999999	1	1.03336e+06
553	SM(41:1) (a)	SM	Standard covariates	rs7412	19	45412079	1288	2.57662e-13	2.135e-35	2.41504e-38	5.98904e-32	4.03662e-10	1.03956e-06	0.999999	1	961940
554	Cer(d17:1/18:0)	Cer(d)	Meta analysis	rs7412	19	45412079	1288	1.097e-10	2.135e-35	7.06803e-36	5.98834e-32	1.18139e-07	9.2275e-07	0.999999	1	1.08372e+06
555	SM(34:3)	SM	Standard covariates	rs7412	19	45412079	1288	1.53784e-11	2.135e-35	1.23976e-36	5.99031e-32	2.0722e-08	1.25279e-06	0.999999	1	798215
556	PC(18:0_18:2)	PC	Standard covariates	rs7412	19	45412079	1288	6.01755e-11	2.135e-35	4.41278e-36	5.99017e-32	7.37575e-08	1.22954e-06	0.999999	1	813312
557	SM(d18:0/14:0)	SM	Standard covariates	rs7412	19	45412079	1288	1.02277e-11	2.135e-35	7.78108e-37	5.99084e-32	1.30057e-08	1.34127e-06	0.999999	1	745563
558	Cer(d18:1/14:0)	Cer(d)	Standard covariates	rs7412	19	45412079	1288	1.23248e-11	2.135e-35	9.19819e-37	5.99142e-32	1.53743e-08	1.43859e-06	0.999999	1	695123
559	Total PE(P)	Totals	Clinical lipid adjusted	rs7412	19	45412079	1288	1.75926e-13	2.135e-35	2.00926e-38	5.9918e-32	3.35838e-10	1.50218e-06	0.999998	1	665700
560	Cer(d18:1/26:0)	Cer(d)	Standard covariates	rs7412	19	45412079	1288	8.11728e-11	2.135e-35	5.1754e-36	5.99193e-32	8.65043e-08	1.52307e-06	0.999998	1	656569
561	Cer(d17:1/20:0)	Cer(d)	Standard covariates	rs7412	19	45412079	1288	3.1171e-10	2.135e-35	1.95811e-35	5.99182e-32	3.27289e-07	1.505e-06	0.999998	1	664452
562	Cer(d18:2/24:0)	Cer(d)	Standard covariates	rs7412	19	45412079	1288	6.84245e-10	2.135e-35	4.19971e-35	5.99026e-32	7.01962e-07	1.24574e-06	0.999998	0.999999	802735
563	TG(52:3) [NL-18:2]	TG [NL]	Standard covariates	rs7412	19	45412079	1070	3.18552e-12	2.135e-35	2.96017e-37	5.99466e-32	4.94779e-09	1.98094e-06	0.999998	1	504809
564	SM(d16:1/19:0)	SM	Standard covariates	rs7412	19	45412079	1288	2.13106e-10	2.135e-35	1.31329e-35	5.99344e-32	2.1951e-07	1.77703e-06	0.999998	1	562737
565	CE(15:0)	CE	Standard covariates	rs7412	19	45412079	1288	7.60527e-11	2.135e-35	5.46622e-36	5.99822e-32	9.13653e-08	2.57595e-06	0.999997	1	388206
566	PC(20:0_20:4)	PC	Standard covariates	rs7412	19	45412079	1070	2.41908e-10	2.135e-35	1.61362e-35	5.99836e-32	2.69708e-07	2.60053e-06	0.999997	1	384535
567	PE(P-18:0/22:6)	PE(P)	Clinical lipid adjusted	rs7412	19	45412079	1288	5.29967e-11	2.135e-35	3.85425e-36	5.99988e-32	6.44219e-08	2.85374e-06	0.999997	1	350416
568	PC(16:0_20:3) (a)	PC	Meta analysis	rs7412	19	45412079	1070	1.103e-09	2.135e-35	6.0277e-35	5.99604e-32	1.0075e-06	2.21294e-06	0.999997	0.999999	451886
569	CE(22:5) (n3)	CE	Meta analysis	rs7412	19	45412079	1288	1.398e-09	2.135e-35	7.47589e-35	5.99723e-32	1.24956e-06	2.41176e-06	0.999996	0.999999	414634
570	CE(17:1)	CE	Meta analysis	rs7412	19	45412079	1288	1.39e-09	2.135e-35	7.43559e-35	5.99736e-32	1.24282e-06	2.43364e-06	0.999996	0.999999	410905
571	SM(d17:1/14:0)	SM	Standard covariates	rs7412	19	45412079	1288	1.36175e-09	2.135e-35	7.68003e-35	6.00033e-32	1.28368e-06	2.92973e-06	0.999996	0.999999	341327
572	PE(P-18:0/22:5) (n3)	PE(P)	Clinical lipid adjusted	rs7412	19	45412079	1288	1.57649e-11	2.135e-35	1.21993e-36	6.01267e-32	2.03905e-08	4.99344e-06	0.999995	1	200262
573	Cer(d18:1/24:0)	Cer(d)	Standard covariates	rs7412	19	45412079	1288	1.42671e-09	2.135e-35	8.01355e-35	6.00549e-32	1.33943e-06	3.79348e-06	0.999995	0.999999	263609
574	SM(d18:2/17:0)	SM	Standard covariates	rs7412	19	45412079	1288	2.56744e-09	2.135e-35	1.37974e-34	5.99986e-32	2.30617e-06	2.85202e-06	0.999995	0.999998	350627
575	PE(P-18:0/20:4)	PE(P)	Clinical lipid adjusted	rs7412	19	45412079	1288	4.20303e-14	2.135e-35	5.25228e-39	6.01407e-32	8.77894e-11	5.2279e-06	0.999995	1	191280
576	PE(P-18:0/22:5) (n6)	PE(P)	Clinical lipid adjusted	rs7412	19	45412079	1288	1.80152e-09	2.135e-35	9.90886e-35	6.00487e-32	1.65622e-06	3.68993e-06	0.999995	0.999998	271007
577	SM(d18:1/17:0)/SM(d17:1/18:0)	SM	Standard covariates	rs7412	19	45412079	1288	4.94183e-10	2.135e-35	2.82626e-35	6.01373e-32	4.72396e-07	5.17164e-06	0.999994	1	193361
578	Cer(d18:1/22:0)	Cer(d)	Standard covariates	rs7412	19	45412079	1070	7.58513e-12	2.135e-35	6.47055e-37	6.03281e-32	1.08152e-08	8.36281e-06	0.999992	1	119576
579	SM(d16:1/24:1)	SM	Standard covariates	rs7412	19	45412079	1288	4.99165e-09	2.135e-35	2.48902e-34	6.00859e-32	4.16027e-06	4.31464e-06	0.999992	0.999996	231767
580	Cer(d19:1/26:0)	Cer(d)	Standard covariates	rs7412	19	45412079	1288	9.43114e-09	2.135e-35	3.79567e-34	6.00244e-32	6.34428e-06	3.28896e-06	0.99999	0.999994	304044
581	Cer(d16:1/18:0)	Cer(d)	Meta analysis	rs7412	19	45412079	1288	4.671e-09	2.135e-35	2.27631e-34	6.02131e-32	3.80474e-06	6.44349e-06	0.99999	0.999996	155194
582	PC(16:1_18:2)	PC	Clinical lipid adjusted	rs7412	19	45412079	1288	1.27402e-09	2.135e-35	7.27861e-35	6.04162e-32	1.21658e-06	9.83888e-06	0.999989	0.999999	101636
583	Cer(d18:1/24:1)	Cer(d)	Standard covariates	rs7412	19	45412079	1070	6.42873e-09	2.135e-35	3.18214e-34	6.02272e-32	5.31879e-06	6.68e-06	0.999988	0.999995	149699
584	LPE(P-18:0)	LPE(P)	Clinical lipid adjusted	rs7412	19	45412079	1288	1.09547e-11	2.135e-35	9.23111e-37	6.0602e-32	1.54293e-08	1.29468e-05	0.999987	1	77238.2
585	PE(P-18:1/20:3) (b)	PE(P)	Clinical lipid adjusted	rs7412	19	45412079	1070	1.6005e-10	2.135e-35	1.08062e-35	6.05983e-32	1.8062e-07	1.28839e-05	0.999987	1	77615.1
586	LPC(24:0) [sn2]	LPC	Standard covariates	rs7412	19	45412079	1288	1.79295e-09	2.135e-35	9.94698e-35	6.05833e-32	1.66259e-06	1.26343e-05	0.999986	0.999998	79148.4
587	PC(P-18:0/20:4)	PC(P)	Clinical lipid adjusted	rs7412	19	45412079	1288	4.56235e-11	2.135e-35	3.41665e-36	6.08123e-32	5.71077e-08	1.64646e-05	0.999983	1	60735.5
588	HexCer(d18:2/24:0)	HexCer	Standard covariates	rs7412	19	45412079	1288	7.4503e-10	2.135e-35	4.56004e-35	6.09289e-32	7.62189e-07	1.84159e-05	0.999981	0.999999	54300
589	PE(P-18:0/18:1)	PE(P)	Clinical lipid adjusted	rs7412	19	45412079	1288	4.2127e-14	2.135e-35	5.28615e-39	6.09808e-32	8.83555e-11	1.92836e-05	0.999981	1	51856.5
590	CE(22:6)	CE	Meta analysis	rs7412	19	45412079	1288	6.982e-09	2.135e-35	3.29493e-34	6.07603e-32	5.50732e-06	1.55994e-05	0.999979	0.999994	64103.7
591	PE(P-19:0/20:4) (b)	PE(P)	Clinical lipid adjusted	rs7412	19	45412079	1288	2.90995e-10	2.135e-35	1.87491e-35	6.116e-32	3.13381e-07	2.2283e-05	0.999977	1	44876.2
592	TG(50:2) [NL-18:1]	TG [NL]	Meta analysis	rs7412	19	45412079	1288	1.93e-08	2.135e-35	8.37454e-34	6.05964e-32	1.39976e-05	1.2866e-05	0.999973	0.999986	77721.9
593	PC(16:0_18:2)	PC	Standard covariates	rs7412	19	45412079	1288	2.3917e-09	2.135e-35	1.25936e-34	6.14407e-32	2.10495e-06	2.69808e-05	0.999971	0.999998	37062.3
594	PC(38:5) (a)	PC	Meta analysis	rs7412	19	45412079	1288	2.528e-08	2.135e-35	1.07891e-33	6.05078e-32	1.80334e-05	1.13876e-05	0.999971	0.999982	87812.4
595	TG(52:2) [NL-16:0]	TG [NL]	Standard covariates	rs7412	19	45412079	1288	1.74806e-08	2.135e-35	8.09599e-34	6.08116e-32	1.35321e-05	1.64658e-05	0.99997	0.999986	60730
596	Total LPE(P)	Totals	Clinical lipid adjusted	rs7412	19	45412079	1288	2.68648e-09	2.135e-35	1.46868e-34	6.16554e-32	2.45483e-06	3.05729e-05	0.999967	0.999998	32707.6
597	PC(P-38:5) (b)	PC(P)	Clinical lipid adjusted	rs7412	19	45412079	1288	4.43424e-09	2.135e-35	2.23408e-34	6.18726e-32	3.73416e-06	3.42082e-05	0.999962	0.999996	29231.6
598	DG(18:1_20:4)	DG	Clinical lipid adjusted	rs7412	19	45412079	1288	3.00159e-10	2.135e-35	1.8383e-35	6.20904e-32	3.07262e-07	3.78489e-05	0.999962	1	26419.9
599	CE(24:5)	CE	Standard covariates	rs7412	19	45412079	1288	8.8418e-11	2.135e-35	6.13977e-36	6.22264e-32	1.02623e-07	4.01236e-05	0.99996	1	24922
600	LPC(24:0) [sn1]	LPC	Standard covariates	rs7412	19	45412079	1288	9.41278e-09	2.135e-35	4.5339e-34	6.18388e-32	7.57819e-06	3.36466e-05	0.999959	0.999992	29719.4
601	Hex2Cer(d18:2/16:0)	Hex2Cer	Standard covariates	rs7412	19	45412079	1288	3.52369e-08	2.135e-35	1.53808e-33	6.08046e-32	2.57083e-05	1.63621e-05	0.999958	0.999974	61114.4
602	SHexCer(d18:1/24:1)	SHexCer	Standard covariates	rs7412	19	45412079	1288	2.69434e-09	2.135e-35	1.46246e-34	6.28506e-32	2.44443e-06	5.0571e-05	0.999947	0.999998	19773.1
603	HexCer(d18:1/18:0)	HexCer	Standard covariates	rs7412	19	45412079	1288	3.73717e-08	2.135e-35	1.6267e-33	6.32082e-32	2.71895e-05	5.65776e-05	0.999916	0.999973	17673.4
604	PE(P-17:0/20:4) (b)	PE(P)	Clinical lipid adjusted	rs7412	19	45412079	1288	7.54543e-10	2.135e-35	4.54579e-35	6.48119e-32	7.59807e-07	8.3383e-05	0.999916	0.999999	11991.8
605	LPC(O-18:0)	LPC(O)	Clinical lipid adjusted	rs7412	19	45412079	1288	1.04478e-09	2.135e-35	6.12304e-35	6.52555e-32	1.02344e-06	9.08066e-05	0.999908	0.999999	11011.4
606	SM(d18:0/22:0)	SM	Standard covariates	rs7412	19	45412079	1288	1.24342e-10	2.135e-35	8.17503e-36	6.55801e-32	1.36642e-07	9.62356e-05	0.999904	1	10390.2
607	PC(P-18:0/22:5)	PC(P)	Clinical lipid adjusted	rs7412	19	45412079	1288	3.38711e-08	2.135e-35	1.4388e-33	6.42996e-32	2.40489e-05	7.48361e-05	0.999901	0.999976	13361.2
608	PE(P-16:0/20:3) (b)	PE(P)	Clinical lipid adjusted	rs7412	19	45412079	1070	1.9003e-09	2.135e-35	1.0587e-34	6.61687e-32	1.76957e-06	0.000106086	0.999892	0.999998	9425.31
609	SM(41:0)	SM	Standard covariates	rs7412	19	45412079	1288	6.50377e-11	2.135e-35	4.4695e-36	6.64703e-32	7.47056e-08	0.00011113	0.999889	1	8997.5
610	PC(33:0) (b)	PC	Standard covariates	rs7412	19	45412079	1070	3.49488e-08	2.135e-35	1.49691e-33	6.53554e-32	2.50201e-05	9.25012e-05	0.999882	0.999975	10809.4
611	PE(P-16:0/20:3) (a)	PE(P)	Clinical lipid adjusted	rs7412	19	45412079	1070	5.04521e-12	2.135e-35	4.55683e-37	6.87118e-32	7.61651e-09	0.000148634	0.999851	1	6726.95
612	PC(O-16:0/16:0)	PC(O)	Standard covariates	rs7412	19	45412079	1288	1.26828e-08	2.135e-35	5.85915e-34	6.8299e-32	9.79329e-06	0.000141737	0.999848	0.99999	7054.25
613	PC(P-17:0/20:4) (b)	PC(P)	Clinical lipid adjusted	rs7412	19	45412079	1288	4.84925e-09	2.135e-35	2.45884e-34	6.89172e-32	4.10983e-06	0.000152074	0.999844	0.999996	6574.73
614	PC(P-18:0/22:6)	PC(P)	Clinical lipid adjusted	rs7412	19	45412079	1288	3.97382e-08	2.135e-35	1.64304e-33	6.79594e-32	2.74627e-05	0.000136072	0.999836	0.999973	7347.82
615	CE(24:6)	CE	Clinical lipid adjusted	rs7412	19	45412079	1288	4.36067e-08	2.135e-35	1.80244e-33	6.78328e-32	3.01268e-05	0.000133956	0.999836	0.99997	7463.93
616	PC(36:0)	PC	Standard covariates	rs7412	19	45412079	1288	2.06648e-10	2.135e-35	1.32261e-35	7.01635e-32	2.21067e-07	0.000172922	0.999827	1	5781.97
617	PE(P-17:0/20:4) (a)	PE(P)	Clinical lipid adjusted	rs7412	19	45412079	1070	5.65924e-10	2.135e-35	3.4711e-35	7.02348e-32	5.80178e-07	0.000174116	0.999825	0.999999	5742.29
618	LPC(P-18:0)	LPC(P)	Clinical lipid adjusted	rs7412	19	45412079	1288	9.56777e-11	2.135e-35	6.69661e-36	7.03619e-32	1.11931e-07	0.000176242	0.999824	1	5673.03
619	PE(P-18:1/20:3) (a)	PE(P)	Clinical lipid adjusted	rs7412	19	45412079	1288	6.27998e-09	2.135e-35	3.15215e-34	7.28518e-32	5.26867e-06	0.000217906	0.999777	0.999995	4588.12
620	CE(18:0)	CE	Standard covariates	rs7412	19	45412079	1288	4.35914e-10	2.135e-35	2.73787e-35	7.43712e-32	4.57622e-07	0.000243322	0.999756	1	4108.78
621	PC(O-18:0/22:6)	PC(O)	Clinical lipid adjusted	rs7412	19	45412079	1288	1.50517e-08	2.135e-35	6.81322e-34	7.77009e-32	1.1388e-05	0.000299044	0.99969	0.999989	3342.96
622	Total TG	Totals	Meta analysis	rs7412	19	45412079	1288	2.543e-08	2.135e-35	1.08234e-33	7.91473e-32	1.80908e-05	0.00032325	0.999659	0.999982	3092.53
623	PE(P-17:0/22:6) (a)	PE(P)	Clinical lipid adjusted	rs7412	19	45412079	1070	1.0478e-08	2.135e-35	4.97178e-34	8.30418e-32	8.31008e-06	0.0003884	0.999603	0.999992	2573.65
624	TG(50:3) [NL-18:1]	TG [NL]	Meta analysis	rs7412	19	45412079	1288	1.302e-08	2.135e-35	5.85108e-34	8.64361e-32	9.7798e-06	0.000445193	0.999545	0.99999	2245.19
625	Total LPC(P)	Totals	Clinical lipid adjusted	rs7412	19	45412079	1288	1.78556e-08	2.135e-35	8.25092e-34	9.35605e-32	1.3791e-05	0.000564397	0.999422	0.999986	1770.78
626	TG(52:4) [NL-18:1]	TG [NL]	Standard covariates	rs7412	19	45412079	1288	7.15087e-09	2.135e-35	3.59771e-34	9.51589e-32	6.0134e-06	0.000591133	0.999403	0.999994	1690.66
627	LPC(P-16:0)	LPC(P)	Clinical lipid adjusted	rs7412	19	45412079	1070	4.09224e-08	2.135e-35	1.76124e-33	9.69868e-32	2.94383e-05	0.000621739	0.999349	0.999971	1607.34
628	LPC(O-16:0)	LPC(O)	Clinical lipid adjusted	rs7412	19	45412079	1288	4.61066e-08	2.135e-35	1.96371e-33	9.73528e-32	3.28225e-05	0.000627865	0.999339	0.999967	1591.65
629	Total PI	Totals	Meta analysis	rs7412	19	45412079	1288	3.084e-08	2.135e-35	1.2935e-33	1.14474e-31	2.16203e-05	0.000914305	0.999064	0.999978	1092.7
630	Total LPC	Totals	Standard covariates	rs7412	19	45412079	1070	1.42165e-08	2.135e-35	9.43946e-34	1.56998e-31	1.57776e-05	0.00162579	0.998358	0.999984	614.077
631	PC(O-18:0/20:4)	PC(O)	Clinical lipid adjusted	rs7412	19	45412079	1288	6.9332e-10	2.135e-35	1.2491e-34	1.84702e-31	2.08782e-06	0.0020893	0.997909	0.999998	477.627
632	PC(P-17:0/20:4) (a)	PC(P)	Clinical lipid adjusted	rs7412	19	45412079	1070	1.83419e-08	2.135e-35	8.44928e-34	1.91393e-31	1.41226e-05	0.00220125	0.997785	0.999986	453.281
633	CE(20:1)	CE	Standard covariates	rs7412	19	45412079	1288	2.19766e-11	2.135e-35	3.77323e-36	2.44577e-31	6.30678e-08	0.00309108	0.996909	1	322.512
634	TG(52:4) [NL-16:0]	TG [NL]	Meta analysis	rs7412	19	45412079	1070	2.548e-08	2.135e-35	4.4728e-33	4.63703e-31	7.47607e-05	0.0067574	0.993168	0.999925	146.975
635	LPC(20:0) [sn1]	LPC	Standard covariates	rs7412	19	45412079	1288	1.0969e-08	2.135e-35	6.34282e-33	1.13747e-30	0.000106017	0.0180303	0.981864	0.999894	54.4562
636	DG(18:1_20:3)	DG	Clinical lipid adjusted	rs7412	19	45412079	1288	2.23982e-08	2.135e-35	6.36711e-33	1.34414e-30	0.000106423	0.0214882	0.978405	0.999894	45.5322
637	LPC(20:0) [sn2]	LPC	Standard covariates	rs7412	19	45412079	1288	1.45877e-08	2.135e-35	8.86656e-33	1.38165e-30	0.0001482	0.0221158	0.977736	0.999852	44.2098
638	TG(54:5) [NL-18:1]	TG [NL]	Standard covariates	rs7412	19	45412079	1070	3.27829e-08	2.135e-35	1.03028e-32	1.39948e-30	0.000172206	0.0224143	0.977414	0.999828	43.6067
639	TG(50:4) [NL-14:0]	TG [NL]	Meta analysis	rs7412	19	45412079	1070	2.11e-08	2.135e-35	1.87732e-32	2.63453e-30	0.000313785	0.0430782	0.956608	0.999686	22.2063
640	TG(52:3) [NL-16:1]	TG [NL]	Meta analysis	rs7412	19	45412079	1288	6.344e-11	2.135e-35	2.51446e-34	4.44799e-30	4.20279e-06	0.0734195	0.926576	0.999996	12.6203
