# Supplementary material for: Comprehensive genetic analysis of the human lipidome identifies loci associated with lipid homeostasis with links to coronary artery disease
Source: Nat Commun. 2022 Jun 6;13:3124. doi: 10.1038/s41467-022-30875-7 (PMC9170690; doi:10.1038/s41467-022-30875-7)
Supplement: Supplementary file 19 — Supplementary Dataset 17 [file 41467_2022_30875_MOESM19_ESM.xlsx]

## Sheet: Supp Data 17
Supplementary Data 17: Association of lipid loci with coronary atherosclerosis in the UK Biobank
		Lead for proxy SNP used in the UK Biobank							Standard GWASa			Adjusted for clinical lipidsb			mtCOJOc
#	Lead SNP	rsID (if available)	Chromosome	Position (hg19)	Effect Allele	Other Allele	N	EAF	Beta	SE	P-value	Beta	SE	P-value	Beta	SE	P-value	Number of lipids passing genome-wide significance in association with lead SNP and also nominally associated with CAD	Number of lipids passing genome-wide significance in association with lead SNP and also an endophenotype for CAD
1	rs11591147	rs11591147	1	55505647	G	T	456486	0.982473	0.0153455	0.00199723	1.5493e-14	0.022859	0.0021269	6.08409e-27	-0.00902608	0.0020833	1.47369e-05	23	5
2	rs10889348	rs10889348	1	63078222	A	T	456486	0.647679	-0.000734711	0.00054948	0.18119	-0.000319761	0.000584908	0.584595	-0.0020021	0.00057316	0.000477454	26	9
3	rs1168099	rs1168099	1	63122859	C	A	456486	0.352783	0.0008009	0.000548906	0.144542	0.000387981	0.000584345	0.506717	0.00206291	0.000572561	0.000314631	26	9
4	rs660240	rs660240	1	109817838	T	C	456486	0.215225	-0.00715593	0.000638486	3.73985e-29	-0.00960866	0.00068036	2.74416e-45	0.0015417	0.000666002	0.0206207	2	0
5	rs4970966	rs4970966	1	150584103	G	T	456486	0.777002	-0.00297672	0.000632856	2.55571e-06	-0.00284763	0.000674114	2.39739e-05	-0.00274189	0.000660129	3.2733e-05	1	0
6	rs239993	rs239993	1	201698043	C	G	456486	0.0538473	0.00404242	0.00116268	0.00050741	0.00379812	0.00123773	0.0021505	0.00426523	0.00121279	0.00043664	1	0
7	rs4631704	rs4631704	1	230293530	C	T	456486	0.390081	0.00226267	0.000541303	2.91447e-05	0.000975206	0.000576406	0.0906698	0.000975508	0.000564631	0.0840434	8	7
8	rs2281721	rs2281721	1	230297136	C	T	456486	0.38617	0.00241827	0.000539182	7.28861e-06	0.00111157	0.000574128	0.0528559	0.00111923	0.000562418	0.0465876	5	5
9	rs478588	rs478588	2	21297149	A	G	456486	0.194517	-0.00300856	0.000662198	5.53826e-06	-0.0047821	0.000704982	1.17466e-11	0.00297756	0.000690736	1.62733e-05	2	0
10	rs6544713	rs6544713	2	44073881	T	C	456486	0.323297	0.00334526	0.000560028	2.32387e-09	0.00420151	0.000596172	1.82184e-12	-9.38596e-05	0.000584163	0.87235	6	1
11	rs1047891	rs1047891	2	211540507	C	A	456486	0.68425	0.00159769	0.000563719	0.00459407	0.00219702	0.000599944	0.000250209	0.00223226	0.000588013	0.000146882	0	0
12	rs2760994	rs2760994	6	32574308	C	T	456486	0.422143	-0.000899648	0.000530017	0.0896218	0.00010082	0.000564372	0.85822	-0.00184678	0.000552858	0.000836529	2	2
13	rs6689	rs6689	6	32627700	A	G	456486	0.810588	0.000249873	0.000669331	0.708912	-0.000252962	0.000712282	0.722483	0.0024899	0.000698176	0.000362072	5	5
14	rs41279633	rs41279633	7	44580876	G	T	456486	0.845126	-0.00222915	0.000725481	0.00212168	-0.00278886	0.00077285	0.000307926	0.000346668	0.000756746	0.646878	1	1
15	rs4841132	rs4841132	8	9183596	A	G	456486	0.0913237	-0.00298545	0.000913199	0.00107842	-0.00583289	0.000972529	2.00191e-09	-0.00247269	0.000952554	0.00943575	0	0
16	rs66614050	rs2980882	8	126480700	A	G	456486	0.528816	0.00385275	0.000524978	2.15384e-13	0.00391921	0.000559082	2.38196e-12	0.000512184	0.000547602	0.349622	2	2
17	rs10814274	rs10814274	9	35734956	C	T	456486	0.583044	-0.00192177	0.000531797	0.000301824	-0.00209799	0.000565825	0.000209031	-0.00168264	0.000554715	0.00241865	3	0
18	rs1570247	rs1570247	9	35749014	G	A	456486	0.582929	-0.0019445	0.00053191	0.000256498	-0.00214036	0.000565968	0.000155714	-0.00171168	0.000554833	0.00203523	3	0
19	rs3818689	rs3818689	9	107585016	G	C	456486	0.933823	-0.00313788	0.00105558	0.00295226	-0.00545001	0.00112457	1.25788e-06	-0.0033512	0.00110107	0.00233779	2	0
20	rs35093463	rs35093463	9	107586238	C	A	456486	0.937121	-0.00309659	0.00108038	0.00415411	-0.00542959	0.00115094	2.38724e-06	-0.00337085	0.00112694	0.00277922	2	0
21	rs635634	rs635634	9	136155000	C	T	456486	0.815463	-0.00166999	0.000677203	0.0136629	-0.00376299	0.000721438	1.82872e-07	0.00197313	0.000706388	0.00521789	1	1
22	rs603424	rs603424	10	102075479	G	A	456486	0.828844	-0.00227012	0.000694801	0.00108578	-0.00259608	0.000739613	0.00044802	-0.00145832	0.000724744	0.0441995	15	7
23	rs174533	rs174533	11	61549025	G	A	456486	0.653613	0.000280661	0.000551342	0.610717	0.00268818	0.000586831	4.6312e-06	-0.00125305	0.000575102	0.0293439	157	37
24	rs7394579	rs174559	11	61581656	G	A	456486	0.72004	0.000594598	0.000583406	0.308116	0.00278809	0.00062107	7.14994e-06	-0.000817983	0.000608548	0.178898	67	14
25	rs174564	rs174564	11	61588305	A	G	456486	0.650956	0.000432638	0.000550239	0.431707	0.0028257	0.000585724	1.40508e-06	-0.0011104	0.000573952	0.0530315	158	37
26	rs964184	rs964184	11	116648917	G	C	456486	0.133045	0.00393393	0.000771667	3.4334e-07	0.00108594	0.00082129	0.18609	0.000495531	0.000804923	0.538142	44	32
27	rs7979478	rs7979478	12	121420263	A	G	456486	0.386105	0.004033	0.000542832	1.08974e-13	0.00463601	0.000577945	1.04421e-15	0.0030791	0.000566226	5.38998e-08	5	1
28	rs190182262	rs190182262	15	58659418	T	A	456486	0.951261	-0.00319098	0.00122285	0.00906864	-0.00482672	0.00130268	0.000211197	-0.00479152	0.00127555	0.00017235	21	17
29	rs261290	rs261290	15	58678720	T	C	456486	0.346036	0.00199704	0.000552089	0.000297754	0.00465132	0.00058791	2.5408e-15	0.0042814	0.000575882	1.0496e-13	58	36
30	rs1532085	rs1532085	15	58683366	A	G	456486	0.386219	0.00215688	0.000538583	6.20865e-05	0.00461283	0.000573487	8.73232e-16	0.00432189	0.000561794	1.43696e-14	56	36
31	rs62000866	rs62000866	15	58701049	T	A	456486	0.942126	-0.00242195	0.00116797	0.0381127	-0.00410925	0.001243	0.000946692	-0.0043251	0.0012183	0.00038509	22	17
32	rs2070895	rs2070895	15	58723939	G	A	456486	0.780864	-0.000955548	0.000634216	0.131898	-0.00362817	0.000675243	7.73827e-08	-0.00371436	0.000661548	1.96969e-08	62	37
33	rs11071382	rs11071382	15	58744440	T	A	456486	0.719777	0.00116412	0.000585795	0.0468948	0.00206824	0.000624177	0.000921182	0.00177295	0.00061104	0.00371346	11	10
34	rs35138338	rs35138338	15	58744481	C	T	456486	0.723086	0.00117682	0.000585916	0.044589	0.00213904	0.000624325	0.000612178	0.00176833	0.000611166	0.00381125	9	8
35	rs247616	rs247616	16	56989590	C	T	456486	0.675365	0.00208823	0.000560704	0.000195862	-0.00253118	0.000596974	2.23496e-05	-0.00598063	0.000584868	1.52267e-24	42	6
36	rs17231506	rs17231506	16	56994528	C	T	456486	0.676473	0.00207418	0.000561016	0.000218	-0.00257688	0.000597287	1.60102e-05	-0.00600456	0.000585193	1.05818e-24	37	5
37	rs118146573	rs118146573	16	57000938	G	A	456486	0.871188	-0.00222302	0.000784652	0.00460942	0.00272842	0.000835315	0.00108949	0.00609177	0.000818467	9.85011e-14	4	2
38	rs289713	rs289713	16	57006829	T	A	456486	0.188963	0.00184833	0.000674015	0.0061016	-0.00277959	0.000717646	0.000107411	-0.00591198	0.000703062	4.1389e-17	15	2
39	rs77960347	rs77960347	18	47109955	A	G	456486	0.986605	0.00901659	0.00227901	7.60975e-05	0.00145009	0.00243151	0.550925	0.00592996	0.00237722	0.0126139	6	1
40	rs142158911	rs142158911	19	11190534	G	A	456486	0.88432	0.00744572	0.000825832	1.95035e-19	0.011924	0.000879195	6.68638e-42	-0.0046842	0.000861422	5.39565e-08	32	3
41	rs112552009	rs112552009	19	11193091	T	G	456486	0.881616	0.00754905	0.000811842	1.42206e-20	0.0120076	0.000864406	7.17191e-44	-0.00441486	0.000846829	1.85403e-07	32	3
42	rs72658867	rs72658867	19	11231203	G	A	456486	0.987551	0.0082155	0.00236376	0.000509694	0.0130334	0.002512	2.12014e-07	-0.009685	0.00246563	8.5653e-05	3	1
43	rs739846	rs739846	19	19419071	G	A	456486	0.924097	0.00160621	0.000992231	0.105493	0.00340587	0.00105548	0.00125163	-0.00423182	0.00103499	4.33716e-05	25	14
44	rs11881756	rs11881756	19	45220896	T	C	456486	0.885865	0.00138411	0.000824847	0.0933438	0.00445003	0.000877697	3.97551e-07	-0.00773575	0.000860394	2.45139e-19	2	1
45	rs2927439	rs2927439	19	45242740	A	G	456486	0.669006	0.0018744	0.000558283	0.000786686	0.00338968	0.000594151	1.16282e-08	-0.00382173	0.000582343	5.28475e-11	2	1
46	rs12974942	rs12974942	19	45352487	A	T	456486	0.589321	-0.00192091	0.000536083	0.000339367	-0.00355862	0.000570693	4.50007e-10	0.00435788	0.000559186	6.53022e-15	2	2
47	rs6859	rs6859	19	45382034	A	G	456486	0.422029	0.00355537	0.000530206	2.00516e-11	0.00448664	0.000564461	1.88725e-15	-0.00196495	0.000553056	0.000381014	1	1
48	rs429358	rs429358	19	45411941	T	C	456486	0.845437	-0.00726186	0.00072547	1.37917e-23	-0.00909775	0.000772066	4.73989e-32	0.00744565	0.000756735	7.63262e-23	35	14
49	rs7412	rs7412	19	45412079	C	T	456486	0.919704	0.0101054	0.000965349	1.21046e-25	0.0208174	0.00102623	1.73515e-91	-0.0252067	0.00100695	2.69433e-138	97	26
50	rs12721051	rs12721051	19	45422160	C	G	456486	0.811085	-0.00642548	0.000670185	9.01431e-22	-0.00838479	0.000713539	6.97927e-32	0.00635868	0.000699067	9.37566e-20	27	11
51	rs79890446	rs79890446	19	45723446	A	T	456486	0.971808	-0.000216041	0.00167964	0.897655	0.00277684	0.00178897	0.120615	-0.0107713	0.00175202	7.84996e-10	1	1
52	rs1321940	rs1321940	20	12959885	A	G	456486	0.392159	-0.00119279	0.000537498	0.0264763	-0.00203651	0.000572301	0.000373034	-0.000408994	0.000560662	0.465705	29	7
53	rs364585	rs364585	20	12962718	A	G	456486	0.392147	-0.001195	0.000537071	0.0260785	-0.00204121	0.000571847	0.000357658	-0.000412262	0.000560216	0.461793	29	7
