# Supplementary material for: Comprehensive genetic analysis of the human lipidome identifies loci associated with lipid homeostasis with links to coronary artery disease
Source: Nat Commun. 2022 Jun 6;13:3124. doi: 10.1038/s41467-022-30875-7 (PMC9170690; doi:10.1038/s41467-022-30875-7)
Supplement: Supplementary file 21 — Source Data [file 41467_2022_30875_MOESM21_ESM.xlsx]

## Sheet: Supp Fig 2a
lipid_name	h2_unadjusted	lambda_unadjusted
AC(12:0)	0.210806	1.00621
AC(13:0)	0.179741	1.00618
AC(14:0)	0.344227	1.00682
AC(14:1)	0.274113	1.00875
AC(14:2)	0.333292	1.0123
AC(15:0) (a)	0.238034	1.00797
AC(15:0) (b)	0.339502	1.01607
AC(16:0)	0.368203	1.01849
AC(16:1)	0.355425	1.01831
AC(17:0) (a)	0.279446	1.01365
AC(17:0) (b)	0.30815	1.01832
AC(18:0)	0.326108	1.00677
AC(18:1)	0.406608	1.01303
AC(18:2)	0.357685	1.0128
CE(14:0)	0.31193	1.01811
CE(15:0)	0.411887	1.01873
CE(16:0)	0.413553	1.00468
CE(16:1)	0.296907	1.01125
CE(16:2)	0.371471	1.01258
CE(17:0)	0.412791	1.0076
CE(17:1)	0.431879	1.01208
CE(18:0)	0.416287	1.01462
CE(18:1)	0.440762	1.01319
CE(18:2)	0.373905	1.00752
CE(18:3)	0.328375	1.01317
CE(20:0)	0.389423	1.01597
CE(20:1)	0.41066	1.01574
CE(20:2)	0.415347	1.01156
CE(20:3)	0.467662	1.01008
CE(20:4)	0.418071	1.00975
CE(20:5)	0.359483	1.00667
CE(22:0)	0.304631	1.00842
CE(22:1)	0.278377	1.00491
CE(22:4)	0.460622	1.0135
CE(22:5) (n3)	0.352851	1.01093
CE(22:5) (n6)	0.372638	1.01433
CE(22:6)	0.357891	1.00934
CE(24:0)	0.61582	1.00907
CE(24:1)	0.33596	1.00632
CE(24:4)	0.399894	1.01329
CE(24:5)	0.401057	1.01227
CE(24:6)	0.28357	1.00478
Cer(d16:1/16:0)	0.40607	1.01908
Cer(d16:1/18:0)	0.382181	1.01743
Cer(d16:1/20:0)	0.452441	1.02338
Cer(d16:1/22:0)	0.406358	1.02085
Cer(d16:1/24:0)	0.400378	1.02057
Cer(d16:1/24:1)	0.37601	1.01873
Cer(d17:1/16:0)	0.413539	1.01371
Cer(d17:1/18:0)	0.329143	1.01448
Cer(d17:1/20:0)	0.345007	1.01653
Cer(d17:1/22:0)	0.337897	1.01154
Cer(d17:1/24:0)	0.373798	1.01362
Cer(d17:1/24:1)	0.382311	1.01622
dhCer(d18:0/16:0)	0.148128	1.00874
dhCer(d18:0/18:0)	0.282557	1.01045
dhCer(d18:0/20:0)	0.221024	1.01093
dhCer(d18:0/22:0)	0.34443	1.00793
dhCer(d18:0/24:0)	0.315229	1.00852
dhCer(d18:0/24:1)	0.29934	1.0165
Cer(d18:1/14:0)	0.289716	1.00925
Cer(d18:1/16:0)	0.441003	1.01815
Cer(d18:1/18:0)	0.388187	1.01892
Cer(d18:1/20:0)	0.404169	1.0262
Cer(d18:1/22:0)	0.282607	1.00645
Cer(d18:1/24:0)	0.343036	1.01094
Cer(d18:1/24:1)	0.296963	1.01328
Cer(d18:1/26:0)	0.352714	1.00931
Cer(d18:2/14:0)	0.182823	1.00842
Cer(d18:2/16:0)	0.291312	1.01597
Cer(d18:2/17:0)	1e-06	0.989827
Cer(d18:2/18:0)	0.352641	1.01999
Cer(d18:2/20:0)	0.35808	1.01571
Cer(d18:2/22:0)	0.341546	1.01198
Cer(d18:2/24:0)	0.35684	1.01652
Cer(d18:2/24:1)	0.346508	1.02035
Cer(d18:2/26:0)	0.24053	1.00164
Cer(d19:1/16:0)	0.310822	1.0041
Cer(d19:1/18:0)	0.371415	1.01275
Cer(d19:1/20:0)	0.382291	1.00658
Cer(d19:1/22:0)	0.415626	1.00665
Cer(d19:1/24:0)	0.373774	1.00865
Cer(d19:1/24:1)	0.441166	1.00925
Cer(d19:1/26:0)	0.303259	1.00886
Cer(d20:1/22:0)	0.321565	1.00727
Cer(d20:1/24:0)	0.314422	1.01342
Cer(d20:1/24:1)	0.40042	1.01091
Cer(d20:1/26:0)	0.003369	1.00242
COH	0.278294	1.00573
DE(16:0)	0.085543	1.00436
DE(18:1)	0.137088	1.00664
DE(18:2)	0.116014	1.01305
DE(20:4)	0.18539	1.01151
DE(20:5)	0.119404	1.00473
DE(22:6)	0.152762	1.01406
DG(14:0_16:0)	0.185456	1.00695
DG(14:0_18:2)	0.288492	1.00962
DG(16:0_16:0)	0.252539	1.01099
DG(16:0_16:1)	0.211926	1.00951
DG(16:0_18:1)	0.318857	1.01803
DG(16:0_18:2)	0.306785	1.01193
DG(16:0_20:4)	0.319721	1.01061
DG(16:0_22:5)	0.268481	1.00875
DG(16:0_22:6)	0.149185	1.00659
DG(16:1_18:1)	0.297538	1.0154
DG(18:0_18:1)	0.363277	1.02113
DG(18:0_18:2)	0.325295	1.01107
DG(18:0_20:4)	0.285461	1.00356
DG(18:1_18:1)	0.309109	1.01989
DG(18:1_18:2)	0.360164	1.01951
DG(18:1_18:3)	0.366543	1.01761
DG(18:1_20:3)	0.417526	1.01343
DG(18:1_20:4)	0.424559	1.01256
DG(18:2_18:2)	0.344503	1.01564
DG(18:2_20:4)	0.327643	1.01276
GM1(d18:1/16:0)	0.269645	1.00669
GM3(d18:1/16:0)	0.413485	1.01091
GM3(d18:1/18:0)	0.435551	1.00995
GM3(d18:1/20:0)	0.288113	1.00968
GM3(d18:1/22:0)	0.332481	1.01067
GM3(d18:1/24:0)	0.349893	1.0144
GM3(d18:1/24:1)	0.331259	1.01296
GM3(d18:2/24:1)	0.200055	1.00825
Hex2Cer(d16:1/16:0)	0.516841	1.01853
Hex2Cer(d16:1/24:1)	0.405505	1.0154
Hex2Cer(d18:1/16:0)	0.449222	1.01967
Hex2Cer(d18:1/18:0)	0.356456	1.00368
Hex2Cer(d18:1/20:0)	0.267881	1.00216
Hex2Cer(d18:1/22:0)	0.379395	1.00675
Hex2Cer(d18:1/24:0)	0.404702	1.00381
Hex2Cer(d18:1/24:1)	0.454628	1.01416
Hex2Cer(d18:2/16:0)	0.404404	1.01782
Hex2Cer(d18:2/24:1)	0.372879	1.01622
Hex3Cer(d18:1/16:0)	0.398162	1.01158
Hex3Cer(d18:1/18:0)	0.353004	1.00623
Hex3Cer(d18:1/20:0)	0.262321	1.00842
Hex3Cer(d18:1/22:0)	0.353519	1.01296
Hex3Cer(d18:1/24:0)	0.388059	1.00823
Hex3Cer(d18:1/24:1)	0.407433	1.01019
HexCer(d16:1/18:0)	0.32017	1.00781
HexCer(d16:1/20:0)	0.369538	1.01147
HexCer(d16:1/22:0)	0.523002	1.01207
HexCer(d16:1/24:0)	0.539263	1.01494
HexCer(d18:1/16:0)	0.319915	1.00541
HexCer(d18:1/18:0)	0.398959	1.0137
HexCer(d18:1/20:0)	0.496625	1.01849
HexCer(d18:1/22:0)	0.514758	1.01858
HexCer(d18:1/24:0)	0.493254	1.01635
HexCer(d18:1/24:1)	0.529182	1.01717
HexCer(d18:2/18:0)	0.230548	1.00963
HexCer(d18:2/20:0)	0.252587	1.00754
HexCer(d18:2/22:0)	0.451083	1.01561
HexCer(d18:2/24:0)	0.452558	1.01221
LPC(14:0) [sn1]	0.29853	1.01402
LPC(14:0) [sn2]	0.285101	1.00963
LPC(15:0) [sn1]	0.256561	1.01133
LPC(15:0) [sn2]	0.447583	1.01837
LPC(17:1) (a) [sn1] [104_sn1]	0.449768	1.01977
LPC(15-MHDA) [sn1] / LPC(17:0) [sn2]	0.461312	1.01763
LPC(15-MHDA) [sn2]	0.442777	1.02005
LPC(16:0) [sn1]	0.511875	1.01595
LPC(16:0) [sn2]	0.497623	1.01625
LPC(16:1) [sn1]	0.391052	1.01124
LPC(16:1) [sn2]	0.33667	1.0108
LPC(17:0) [sn1]	0.42783	1.01561
LPC(15-MHDA) [sn1] [104_sn1]	0.433431	1.01665
LPC(17:1) [sn1] (a) / LPC(17:1) [sn2] (b)	0.45377	1.01995
LPC(17:1) [sn1] (b)	0.419528	1.01596
LPC(17:1) [sn2] (a)	0.210017	1.00036
LPC(18:0) [sn1]	0.509811	1.02332
LPC(18:0) [sn2]	0.451949	1.02311
LPC(18:1) [sn1]	0.392565	1.01197
LPC(18:1) [sn2]	0.296021	1.01786
LPC(18:2) [sn1]	0.15502	1.00192
LPC(18:2) [sn2]	0.180188	1.01174
LPC(18:3) [sn1] (a)/LPC(18:3) [sn2] (b)	0.165231	1.00508
LPC(18:3) [sn1] (b)	0.163025	1.00606
LPC(18:3) [sn2] (a)	0.171939	1.00915
LPC(19:0) (a) [sn1] [104_sn1]	0.382803	1.01311
LPC(19:0) [sn1] (a) / LPC(19:0) [sn2] (b)	0.422419	1.0136
LPC(19:0) [sn1] (b)	0.403439	1.01469
LPC(19:0) [sn2] (a)	0.376524	1.00714
LPC(20:0) [sn1]	0.342773	1.02273
LPC(20:0) [sn2]	0.302885	1.02409
LPC(20:1) [sn1]	0.354881	1.01962
LPC(20:1) [sn2]	0.284888	1.01753
LPC(20:2) [sn1]	0.377661	1.01678
LPC(20:2) [sn2]	0.34553	1.0118
LPC(20:3) [sn1]	0.406094	1.01555
LPC(20:3) [sn2]	0.410097	1.01717
LPC(20:4) [sn1]	0.218227	1.00813
LPC(20:4) [sn2]	0.486563	1.00719
LPC(20:5) [sn1]	0.385107	1.01411
LPC(20:5) [sn2]	0.367794	1.01192
LPC(22:0) [sn1]	0.314961	1.01734
LPC(22:0) [sn2]	0.288639	1.02079
LPC(22:1) [sn1]	0.679329	1.01076
LPC(22:1) [sn2]	0.513072	1.009
LPC(22:4) [sn1]	0.343082	1.00728
LPC(22:4) [sn2]	0.345431	1.00566
LPC(22:5) [sn1] (n3)/LPC(22:5) [sn2] (n6)	0.36345	1.01606
LPC(22:5) [sn1] (n6)	0.328309	1.012
LPC(22:5) [sn2] (n3)	0.252523	1.00811
LPC(22:6) [sn1]	0.27162	1.01134
LPC(22:6) [sn2]	0.330685	1.01533
LPC(24:0) [sn1]	0.389096	1.01652
LPC(24:0) [sn2]	0.386348	1.01739
LPC(26:0) [sn1]	0.341524	1.00933
LPC(26:0) [sn2]	0.341076	1.00996
LPC(O-16:0)	0.462966	1.02132
LPC(O-18:0)	0.512813	1.02738
LPC(O-18:1)	0.497605	1.02639
LPC(O-20:0)	0.562537	1.02358
LPC(O-20:1)	0.564255	1.02856
LPC(O-22:0)	0.504573	1.02237
LPC(O-22:1)	0.579087	1.0306
LPC(O-24:0)	0.478387	1.02283
LPC(O-24:1)	0.555218	1.02797
LPC(O-24:2)	0.402038	1.02323
LPC(P-16:0)	0.464194	1.01804
LPC(P-18:0)	0.435573	1.01989
LPC(P-18:1)	0.475191	1.02044
LPC(P-20:0)	0.462184	1.01928
LPE(16:0) [sn1]	0.353365	1.0155
LPE(16:0) [sn2]	0.354666	1.01309
LPE(17:0) [sn1]	0.17611	1.00717
LPE(17:0) [sn2]	0.266159	1.00312
LPE(18:0) [sn1]	0.429345	1.01729
LPE(18:0) [sn2]	0.46299	1.01646
LPE(18:1) [sn1]	0.321856	1.00394
LPE(18:1) [sn2]	0.319816	1.00695
LPE(18:2) [sn1]	0.326802	1.00313
LPE(18:2) [sn2]	0.354452	1.00604
LPE(20:4) [sn1]	0.429762	1.00759
LPE(20:4) [sn2]	0.343646	1.00714
LPE(22:6) [sn1]	0.315901	1.01297
LPE(22:6) [sn2]	0.272307	1.01219
LPE(P-16:0)	0.361595	1.01563
LPE(P-18:0)	0.331248	1.0177
LPE(P-18:1)	0.360204	1.017
LPE(P-20:0)	0.261796	1.01673
LPI(18:0) [sn1]	0.424822	1.01552
LPI(18:0) [sn2]	0.385237	1.01504
LPI(18:1) [sn1]	0.230417	0.999775
LPI(18:1) [sn2]	0.049878	1.00671
LPI(18:2) [sn1]	0.30611	1.01354
LPI(18:2) [sn2]	0.265245	1.01333
LPI(20:4) [sn1]	0.334686	1.00981
LPI(20:4) [sn2]	0.259715	1.0108
oxCE(18:2) [+2O]	0.042201	1.00213
oxCE(18:2) [+O]	0.300327	1.01058
PC(14:0_16:0)	0.325611	1.02096
PC(14:0_20:4)	0.308613	1.01161
PC(14:0_22:6)	0.303602	1.00832
PC(15:0_20:3)	0.353968	1.0133
PC(15:0_20:4)	0.498467	1.01213
PC(15:0_22:6)	0.362216	1.01385
PC(15-MHDA_18:1)	0.41171	1.01606
PC(15-MHDA_18:2)	0.373243	1.01239
PC(15-MHDA_20:4)	0.464738	1.01674
PC(15-MHDA_22:6)	0.321647	1.01581
PC(16:0_16:0)	0.446155	1.01415
PC(16:0_18:0)	0.515633	1.01833
PC(16:0_18:1)	0.37973	1.02533
PC(16:0_18:2)	0.360975	1.00674
PC(16:0_18:3) (a)	0.36452	1.01247
PC(16:0_18:3) (b)	0.331248	1.01454
PC(16:0_20:3) (a)	0.443038	1.01532
PC(16:0_20:3) (b)	0.393979	1.01554
PC(16:0_20:4)	0.450464	1.00406
PC(16:0_20:5)	0.392034	1.01579
PC(16:0_22:6)	0.338238	1.01683
PC(16:1_18:2)	0.401419	1.00839
PC(16:1_20:4)	0.429531	1.01258
PC(16:1_22:6)	0.313465	1.00916
PC(17:0_18:1)	0.461827	1.0144
PC(17:0_18:2)	0.37522	1.00773
PC(17:0_20:4)	0.4755	1.01095
PC(17:0_22:6)	0.322996	1.00973
PC(17:1_18:2)	0.436992	1.01201
PC(18:0_18:1)	0.39239	1.02416
PC(18:0_18:2)	0.436217	1.01566
PC(18:0_20:3)	0.494622	1.01913
PC(18:0_20:4)	0.595395	1.00938
PC(18:0_22:4)	0.415066	1.01681
PC(18:0_22:5) (n3)/PC(20:1_20:4)	0.410696	1.01558
PC(18:0_22:5) (n6)	0.390495	1.01476
PC(18:0_22:6)	0.361887	1.01344
PC(18:1_18:1)	0.364556	1.02126
PC(18:1_18:2)	0.471258	1.02481
PC(18:1_20:3)	0.441008	1.01737
PC(18:1_22:6) (a)	0.295256	1.01292
PC(18:1_22:6) (b)	0.27512	1.00824
PC(18:2_18:2)	0.310593	1.01277
PC(18:2_20:5)	0.282842	1.0113
PC(20:0_20:4)	0.460929	1.01742
PC(28:0)	0.153894	1.01642
PC(31:0) (a)	0.314178	1.01917
PC(31:0) (b)	0.404277	1.02549
PC(32:1)	0.275949	1.02189
PC(32:2)	0.309837	1.00956
PC(33:0) (a)	0.433899	1.01768
PC(33:0) (b)	0.388515	1.01408
PC(33:1)	0.42247	1.02092
PC(33:2)	0.399433	1.01239
PC(34:5)	0.278653	1.0143
PC(35:5)	0.35613	1.0175
PC(36:0)	0.372678	1.01199
PC(36:6) (a)	0.3109	1.00993
PC(38:2)	0.478845	1.01957
PC(38:4) (b)	0.318534	1.01616
PC(38:5) (a)	0.486319	1.01717
PC(38:5) (b)	0.466105	1.0089
PC(38:6) (a)	0.515919	1.02098
PC(38:7) (c)	0.299063	1.0074
PC(39:5) (a)	0.303396	1.00956
PC(39:5) (b)	0.411763	1.01712
PC(40:7) (a)	0.411576	1.00907
PC(40:8)	0.399197	1.01761
PC(O-16:0/16:0)	0.454077	1.02218
PC(O-16:0/20:3)	0.262363	1.00943
PC(O-16:0/20:4)	0.475281	1.01842
PC(O-16:0/22:6)	0.394139	1.02514
PC(O-18:0/18:1)	0.411414	1.00965
PC(O-18:0/18:2)	0.339885	1.01079
PC(O-18:0/20:4)	0.483372	1.01693
PC(O-18:0/22:6)	0.415454	1.01748
PC(O-18:1/18:1)	0.384589	1.01875
PC(O-18:1/18:2)	0.305471	1.02121
PC(O-32:1)	0.456062	1.02452
PC(O-32:2)	0.190741	1.0189
PC(O-34:1)	0.444825	1.02165
PC(O-34:2)	0.264522	1.01318
PC(O-34:4)	0.150758	1.01733
PC(O-36:0)	0.44038	1.01328
PC(O-36:5)	0.254416	1.01412
PC(O-38:5)	0.439756	1.01835
PC(O-40:5)	0.493554	1.01918
PC(O-40:7) (a)	0.371935	1.01825
PC(O-40:7) (b)	0.044586	1.00257
PC(P-15:0/20:4) (a)	0.158718	1.00658
PC(P-15:0/20:4) (b)	0.199311	1.00829
PC(P-16:0/14:0)	0.453443	1.01721
PC(P-16:0/16:0)	0.464122	1.00858
PC(P-16:0/16:1)	0.464108	1.02154
PC(P-16:0/18:0)	0.46344	1.00466
PC(P-16:0/18:1)	0.469471	1.02553
PC(P-16:0/18:2)	0.391827	1.02052
PC(P-16:0/18:3)	0.275514	1.01607
PC(P-16:0/20:4)	0.49425	1.01458
PC(P-16:0/20:5)	0.309815	1.0138
PC(P-16:0/22:6)	0.39913	1.01676
PC(P-17:0/20:4) (a)	0.475601	1.01522
PC(P-17:0/20:4) (b)	0.395308	1.01671
PC(P-18:0/18:2)	0.322234	1.01352
PC(P-18:0/20:4)	0.46242	1.0135
PC(P-18:0/22:5)	0.386127	1.01391
PC(P-18:0/22:6)	0.393385	1.01927
PC(P-18:1/18:1)	0.343638	1.02005
PC(P-18:1/22:6)	0.372427	1.0137
PC(P-20:0/20:4)	0.510031	1.01013
PC(P-36:3)	0.426777	1.01903
PC(P-38:5) (a)	0.523606	1.01604
PC(P-38:5) (b)	0.383042	1.01059
PE(15-MHDA_18:1)	0.307918	1.01395
PE(15-MHDA_18:2)	0.376918	1.01084
PE(15-MHDA_20:4)	0.322116	1.01465
PE(15-MHDA_22:6)	0.325474	1.01529
PE(16:0_16:0)	0.213329	1.0066
PE(16:0_16:1)	0.179991	1.01287
PE(16:0_18:1)	0.258336	1.0128
PE(16:0_18:2)	0.357045	1.01184
PE(16:0_18:3) (a)	0.293537	1.0114
PE(16:0_18:3) (b)	0.242625	1.01875
PE(16:0_20:3)	0.335076	1.01152
PE(16:0_20:4)	0.335074	1.01793
PE(16:0_20:5)	0.343387	1.02408
PE(16:0_22:6)	0.320456	1.01907
PE(16:1_18:2)	0.274511	1.00501
PE(16:1_20:4)	0.275765	1.01324
PE(17:0_18:1)	0.291264	1.01366
PE(17:0_18:2)	0.418048	1.01537
PE(17:0_20:4)	0.362845	1.01912
PE(17:0_22:6)	0.291828	1.00902
PE(18:0_18:1)	0.320975	1.00674
PE(18:0_18:2)	0.436672	1.01667
PE(18:0_20:3) (a)	0.387019	1.0218
PE(18:0_20:3) (b)	0.404913	1.01709
PE(18:0_20:4)	0.430263	1.02299
PE(18:0_22:4)	0.267949	1.01643
PE(18:0_22:5) (n3)	0.391193	1.02026
PE(18:0_22:5) (n6)	0.240674	1.02207
PE(18:0_22:6)	0.312375	1.01509
PE(18:1_18:1)	0.306876	1.00679
PE(18:1_18:2)	0.341853	1.01317
PE(18:1_22:6) (a)	0.264028	1.01572
PE(18:1_22:6) (b)	0.226644	1.01436
PE(36:0)	0.065625	1.00022
PE(38:5) (a)	0.415837	1.01988
PE(38:5) (b)	0.376321	1.02208
PE(O-16:0/18:2)	0.272504	1.0081
PE(O-16:0/20:3)	0.262041	1.00801
PE(O-16:0/20:4)	0.31013	1.01693
PE(O-16:0/22:4)	0.295966	1.0154
PE(O-16:0/22:6)	0.394502	1.01598
PE(O-18:0/20:4)	0.258297	1.00992
PE(O-18:0/22:5)	0.255918	1.00624
PE(O-18:0/22:6)	0.31072	1.00451
PE(O-18:1/18:2)	0.291187	1.02155
PE(O-18:1/22:6)	0.31472	1.00537
PE(O-34:1)	0.335439	1.02152
PE(O-36:5)	0.24441	1.01614
PE(O-38:5) (a)	0.333098	1.01861
PE(O-38:5) (b)	0.266564	1.01177
PE(P-15:0/20:4)	0.197798	1.00762
PE(P-15:0/22:6) (a)	0.215174	1.00471
PE(P-15:0/22:6) (b)	0.252625	1.0165
PE(P-16:0/18:1)	0.340533	1.027
PE(P-16:0/18:2)	0.312329	1.01975
PE(P-16:0/18:3)	0.134775	1.01817
PE(P-16:0/20:3) (a)	0.399429	1.01703
PE(P-16:0/20:3) (b)	0.303225	1.01767
PE(P-16:0/20:4)	0.378705	1.01931
PE(P-16:0/20:5)	0.30463	1.01633
PE(P-16:0/22:4)	0.259101	1.02294
PE(P-16:0/22:5) (n3)	0.328214	1.01695
PE(P-16:0/22:5) (n6)	0.277503	1.01858
PE(P-16:0/22:6)	0.424876	1.01581
PE(P-17:0/20:4) (a)	0.372068	1.0163
PE(P-17:0/20:4) (b)	0.340473	1.01321
PE(P-17:0/22:6) (a)	0.416234	1.02256
PE(P-17:0/22:6) (b)	0.379916	1.02003
PE(P-18:0/18:1)	0.352386	1.01966
PE(P-18:0/18:2)	0.313635	1.01931
PE(P-18:0/18:3)	0.203843	1.01138
PE(P-18:0/20:3) (a)	0.489213	1.01988
PE(P-18:0/20:3) (b)	0.327458	1.01922
PE(P-18:0/20:4)	0.388162	1.01592
PE(P-18:0/20:5)	0.264339	1.01693
PE(P-18:0/22:4)	0.228015	1.02371
PE(P-18:0/22:5) (n3)	0.280576	1.01491
PE(P-18:0/22:5) (n6)	0.311191	1.01369
PE(P-18:0/22:6)	0.39605	1.01953
PE(P-18:1/18:1)	0.325461	1.02395
PE(P-18:1/18:1) (a)	0.332992	1.02834
PE(P-18:1/18:1) (b)	0.250991	1.01543
PE(P-18:1/18:2) (a)	0.298606	1.02599
PE(P-18:1/18:2) (b)	0.271964	1.01693
PE(P-18:1/18:3)	0.185027	1.00892
PE(P-18:1/20:3) (a)	0.399168	1.01899
PE(P-18:1/20:3) (b)	0.282571	1.01818
PE(P-18:1/20:4) (a)	0.366602	1.02643
PE(P-18:1/20:4) (b)	0.291666	1.01765
PE(P-18:1/20:5) (a)	0.330084	1.01917
PE(P-18:1/20:5) (b)	0.202664	1.01139
PE(P-18:1/22:4)	0.174231	1.0141
PE(P-18:1/22:5) (a)	0.263191	1.0118
PE(P-18:1/22:5) (b)	0.256316	1.01355
PE(P-18:1/22:6) (a)	0.38944	1.01208
PE(P-18:1/22:6) (b)	0.311876	1.00712
PE(P-19:0/20:4) (a)	0.243805	1.0186
PE(P-19:0/20:4) (b)	0.325577	1.01836
PE(P-20:0/18:1)	0.318653	1.01992
PE(P-20:0/18:2)	0.373244	1.02238
PE(P-20:0/20:4)	0.348972	1.02349
PE(P-20:0/22:6)	0.317795	1.01483
PE(P-20:1/20:4)	0.157657	1.00845
PE(P-20:1/22:6)	0.157762	1.01395
PG(34:1)	0.309811	1.01135
PG(34:2)	0.256284	1.0074
PG(36:1)	0.34851	1.01617
PG(36:2)	0.274322	1.01362
PI(15-MHDA_20:4)/PI(17:0_20:4)	0.42538	1.01252
PI(16:0/16:0)	0.090558	1.01327
PI(16:0_16:1)	0.163005	1.01227
PI(16:0_20:3) (a)	0.399753	1.01549
PI(16:0_20:3) (b)	0.328352	1.01406
PI(16:0_20:4)	0.405657	1.01439
PI(15-MHDA_18:1)/PI(17:0_18:1)	0.281214	1.00822
PI(15-MHDA_18:2)/PI(17:0_18:2)	0.338814	1.00455
PI(18:0_18:1)	0.293152	1.0139
PI(18:0_20:2)	0.33878	1.00825
PI(18:0_20:3) (a)	0.288169	0.998769
PI(18:0_20:3) (b)	0.387708	1.01401
PI(18:0_20:4)	0.551126	1.01494
PI(18:0_22:4)	0.338135	1.02113
PI(18:0_22:5) (n3)	0.410332	1.02201
PI(18:0_22:5) (n6)	0.133865	1.01175
PI(18:0_22:6)	0.383643	1.01227
PI(18:1_18:2)	0.281698	1.01398
PI(20:0_20:4)	0.262934	1.01694
PI(34:0)	0.012287	1.01089
PI(34:1)	0.230534	1.00883
PI(36:2)	0.410306	1.01636
PI(37:6)	0.340979	1.01016
PI(38:5) (a)	0.408309	1.01265
PI(38:5) (b)	0.3184	1.01752
PI(38:6)	0.29985	1.00478
PI(39:6)	0.260264	1.00625
PS(36:1)	0.150516	1.00168
PS(36:2)	0.138445	0.998735
PS(38:3)	0.077508	0.998406
PS(38:4)	0.066423	1.00201
PS(38:5)	0.055723	0.998837
PS(40:5)	0.078299	0.999854
PS(40:6)	0.103392	1.01005
SM(34:3)	0.339304	1.00659
SM(35:2) (b)	0.358617	1.00187
SM(37:2)	0.353345	1.00607
SM(41:0)	0.344681	1.00922
SM(41:1) (a)	0.395623	1.00918
SM(43:1)	0.372951	1.00678
SM(43:2) (b)	0.353162	1.00304
SM(43:2) (c)	0.264222	1.00946
SM(d16:1/19:0)	0.408142	1.01284
SM(d16:1/23:0)/SM(d17:1/22:0)	0.391573	1.0079
SM(d16:1/24:1)	0.457209	1.02309
SM(d17:1/14:0)	0.443751	1.01794
SM(d17:1/16:0)	0.457746	1.01372
SM(d17:1/24:1)	0.443482	1.01662
SM(d18:0/14:0)	0.38312	1.01588
SM(d18:0/16:0)	0.31899	1.00484
SM(d18:0/22:0)	0.358423	1.01031
SM(d18:1/14:0)/SM(d16:1/16:0)	0.485569	1.02117
SM(d18:1/16:0)	0.366922	0.997648
SM(d18:1/17:0)/SM(d17:1/18:0)	0.277799	1.0003
SM(d18:1/18:0)/SM(d16:1/20:0)	0.397658	1.00823
SM(d18:1/20:0)/SM(d16:1/22:0)	0.370468	1.0106
SM(d18:1/22:0)/SM(d16:1/24:0)	0.327508	1.00216
SM(d18:1/23:0)/SM(d17:1/24:0)	0.351271	1.00163
SM(d18:1/24:0)	0.346798	1.00408
SM(d18:1/24:1)	0.357338	1.01064
SM(d18:2/14:0)	0.381915	1.01432
SM(d18:2/16:0)	0.474386	1.01537
SM(d18:2/17:0)	0.380501	1.0028
SM(d18:2/18:0)	0.417896	1.01145
SM(d18:2/18:1)	0.331548	1.00892
SM(d18:2/20:0)	0.396154	1.00817
SM(d18:2/22:0)	0.353686	1.00667
SM(d18:2/23:0)	0.389125	1.00466
SM(d18:2/24:0)	0.358151	1.00415
SM(d19:1/24:1)	0.426456	1.01502
SHexCer(d18:1/16:0)	0.394774	1.01183
SHexCer(d18:1/16:0(OH))	0.404707	1.00824
SHexCer(d18:1/24:0)	0.267491	1.00825
SHexCer(d18:1/24:0(OH))	0.215281	1.00209
SHexCer(d18:1/24:1)	0.397917	1.00138
SHexCer(d18:1/24:1(OH))	0.307372	1.01691
TG(48:0) [NL-16:0]	0.176335	1.01356
TG(48:1) [NL-18:1]	0.273026	1.01358
TG(48:2) [NL-14:1]	0.278568	1.01679
TG(48:2) [NL-16:0]	0.283059	1.01407
TG(48:2) [NL-16:1]	0.234953	1.01391
TG(48:2) [NL-18:1]	0.265943	1.01243
TG(48:3) [NL-16:1]	0.286521	1.0114
TG(48:3) [NL-18:2]	0.335165	1.01071
TG(49:1) [NL-15:0]	0.31324	1.02056
TG(49:1) [NL-16:0]	0.295326	1.01707
TG(49:1) [NL-18:1]	0.318966	1.0176
TG(50:0) [NL-18:0]	0.227658	1.0181
TG(50:1) [NL-14:0]	0.233027	1.01246
TG(50:1) [NL-18:1]	0.316231	1.01656
TG(50:2) [NL-18:0]	0.280809	1.01218
TG(50:2) [NL-18:1]	0.324538	1.01241
TG(50:2) [NL-18:2]	0.32606	1.01934
TG(50:3) [NL-14:1]	0.349255	1.01714
TG(50:3) [NL-16:1]	0.362522	1.01472
TG(50:3) [NL-18:1]	0.408807	1.01578
TG(50:4) [NL-14:0]	0.44401	1.01803
TG(51:0) [NL-16:0]	0.285927	1.01941
TG(51:1) [NL-18:1]	0.33176	1.02059
TG(51:2) [NL-15:0]	0.374423	1.01753
TG(51:2) [NL-16:0]	0.384462	1.02429
TG(51:2) [NL-18:1]	0.38754	1.02141
TG(52:1) [NL-18:0]	0.315958	1.02182
TG(52:2) [NL-16:0]	0.379826	1.02242
TG(52:3) [NL-16:1]	0.31149	1.01287
TG(52:3) [NL-18:2]	0.412862	1.02337
TG(52:4) [NL-16:0]	0.447711	1.01704
TG(52:4) [NL-18:1]	0.414138	1.02025
TG(53:2) [NL-17:0]	0.37174	1.01986
TG(54:0) [NL-18:0]	0.271622	1.01453
TG(54:1) [NL-18:1]	0.318128	1.01778
TG(54:2) [NL-18:0]	0.381096	1.02206
TG(54:3) [NL-18:1]	0.31787	1.01265
TG(54:4) [NL-18:0]	0.414816	1.01765
TG(54:4) [NL-18:2]	0.18511	1.00918
TG(54:5) [NL-18:1]	0.374916	1.02335
TG(54:6) [NL-18:2]	0.37615	1.01638
TG(56:6) [NL-20:4]	0.417113	1.01073
TG(56:8) [NL-20:4]	0.377735	1.00921
TG(58:8) [NL-22:6]	0.167832	1.00857
TG(O-50:1) [NL-16:0]	0.387935	1.01116
TG(O-52:0) [NL-16:0]	0.324575	1.01001
TG(O-52:2) [NL-16:0]	0.421672	1.0157
Total Acylcarnitine	0.501518	1.01866
Total CE	0.413049	1.00839
Total Cer	0.371302	1.01389
Total COH	0.278294	1.00573
Total DE	0.110339	1.01565
Total DG	0.345746	1.017
Total DHC	0.459663	1.01767
Total dhCer	0.349657	1.01173
Total GM1	0.269269	1.00618
Total GM3	0.412407	1.01358
Total LPC	0.569196	1.02311
Total LPCO	0.517207	1.02738
Total LPCP	0.469238	1.0186
Total LPE	0.449014	1.01335
Total LPEP	0.363783	1.01804
Total LPI	0.420771	1.01644
Total MHC	0.539824	1.01604
Total oxCE	0.101332	1.00774
Total PC	0.536117	1.02294
Total PCO	0.433552	1.02006
Total PCP	0.469261	1.01892
Total PE	0.380264	1.01963
Total PEO	0.356807	1.01569
Total PEP	0.413915	1.02169
Total PG	0.35157	1.01505
Total PI	0.462848	1.0189
Total PS	0.091348	0.999512
Total SM	0.384662	1.00123
Total Sulfatide	0.418532	1.0101
Total TG	0.411886	1.02143
Total TGO	0.408751	1.01232
Total THC	0.424234	1.00887
Total Ubiquinone	0.391299	1.01073
Ubiquinone	0.391299	1.01073

## Sheet: Supp Fig 2b
lipid_name	h2_adjusted_clinical_lipids	lambda_adjusted_clinical_lipids
AC(12:0)	0.215181	1.01019
AC(13:0)	0.178174	1.00973
AC(14:0)	0.351132	1.0065
AC(14:1)	0.287383	1.01234
AC(14:2)	0.341538	1.01385
AC(15:0) (a)	0.242278	1.00954
AC(15:0) (b)	0.338287	1.01703
AC(16:0)	0.366096	1.01751
AC(16:1)	0.362302	1.01696
AC(17:0) (a)	0.280117	1.01295
AC(17:0) (b)	0.316345	1.01907
AC(18:0)	0.335899	1.00869
AC(18:1)	0.408884	1.01306
AC(18:2)	0.35612	1.01131
CE(14:0)	0.263277	1.01649
CE(15:0)	0.386854	1.02355
CE(16:0)	0.238973	1.00817
CE(16:1)	0.246292	1.01574
CE(16:2)	0.29595	1.00921
CE(17:0)	0.382723	1.01622
CE(17:1)	0.392803	1.01799
CE(18:0)	0.378714	1.01058
CE(18:1)	0.268354	1.01575
CE(18:2)	0.237332	1.01567
CE(18:3)	0.233235	1.0093
CE(20:0)	0.29294	1.00947
CE(20:1)	0.342901	1.00995
CE(20:2)	0.303189	1.01009
CE(20:3)	0.421305	1.01579
CE(20:4)	0.381422	1.0072
CE(20:5)	0.297645	1.00769
CE(22:0)	0.249817	1.01249
CE(22:1)	0.220757	1.00218
CE(22:4)	0.38448	1.01618
CE(22:5) (n3)	0.286178	1.00942
CE(22:5) (n6)	0.346887	1.01494
CE(22:6)	0.294349	1.00432
CE(24:0)	0.657629	1.00991
CE(24:1)	0.234843	1.00352
CE(24:4)	0.3169	1.01376
CE(24:5)	0.375144	1.01431
CE(24:6)	0.264813	1.00725
Cer(d16:1/16:0)	0.362349	1.0163
Cer(d16:1/18:0)	0.359337	1.01751
Cer(d16:1/20:0)	0.44336	1.02565
Cer(d16:1/22:0)	0.413243	1.02473
Cer(d16:1/24:0)	0.406099	1.021
Cer(d16:1/24:1)	0.347213	1.01837
Cer(d17:1/16:0)	0.332125	1.00867
Cer(d17:1/18:0)	0.283774	1.01815
Cer(d17:1/20:0)	0.318372	1.01017
Cer(d17:1/22:0)	0.338539	1.01016
Cer(d17:1/24:0)	0.377331	1.01488
Cer(d17:1/24:1)	0.3539	1.01393
dhCer(d18:0/16:0)	0.062002	1.00593
dhCer(d18:0/18:0)	0.228681	1.00603
dhCer(d18:0/20:0)	0.172025	1.00769
dhCer(d18:0/22:0)	0.313362	1.01191
dhCer(d18:0/24:0)	0.324284	1.01887
dhCer(d18:0/24:1)	0.255519	1.01018
Cer(d18:1/14:0)	0.218124	1.00684
Cer(d18:1/16:0)	0.266267	1.01884
Cer(d18:1/18:0)	0.325978	1.01787
Cer(d18:1/20:0)	0.366939	1.02248
Cer(d18:1/22:0)	0.25632	1.00294
Cer(d18:1/24:0)	0.317524	1.01278
Cer(d18:1/24:1)	0.234603	1.01622
Cer(d18:1/26:0)	0.305166	1.0082
Cer(d18:2/14:0)	0.148106	1.00589
Cer(d18:2/16:0)	0.197584	1.0128
Cer(d18:2/17:0)	1e-06	0.988752
Cer(d18:2/18:0)	0.27852	1.0153
Cer(d18:2/20:0)	0.304456	1.01242
Cer(d18:2/22:0)	0.329884	1.00863
Cer(d18:2/24:0)	0.352158	1.01413
Cer(d18:2/24:1)	0.301169	1.01376
Cer(d18:2/26:0)	0.225188	1.00033
Cer(d19:1/16:0)	0.252067	1.00896
Cer(d19:1/18:0)	0.349519	1.0083
Cer(d19:1/20:0)	0.380937	1.00587
Cer(d19:1/22:0)	0.443894	1.00604
Cer(d19:1/24:0)	0.397528	1.01
Cer(d19:1/24:1)	0.454207	1.00758
Cer(d19:1/26:0)	0.26241	1.0098
Cer(d20:1/22:0)	0.30995	1.0089
Cer(d20:1/24:0)	0.309512	1.01664
Cer(d20:1/24:1)	0.400667	1.00996
Cer(d20:1/26:0)	0.002453	1.00416
COH	0.046329	1.00321
DE(16:0)	0.045892	1.00554
DE(18:1)	0.083314	1.00947
DE(18:2)	0.061303	1.00918
DE(20:4)	0.128447	1.01227
DE(20:5)	0.054458	1.01031
DE(22:6)	0.096464	1.00977
DG(14:0_16:0)	0.129363	1.00762
DG(14:0_18:2)	0.231514	1.00738
DG(16:0_16:0)	0.191591	1.01166
DG(16:0_16:1)	0.15462	1.00519
DG(16:0_18:1)	0.275904	1.01128
DG(16:0_18:2)	0.219451	1.00285
DG(16:0_20:4)	0.285055	1.00216
DG(16:0_22:5)	0.148898	0.997609
DG(16:0_22:6)	0.093903	1.0002
DG(16:1_18:1)	0.201406	1.00975
DG(18:0_18:1)	0.289656	1.01229
DG(18:0_18:2)	0.22777	1.00274
DG(18:0_20:4)	0.213744	1.00259
DG(18:1_18:1)	0.15977	1.00963
DG(18:1_18:2)	0.248168	1.00856
DG(18:1_18:3)	0.240327	1.01345
DG(18:1_20:3)	0.366424	1.00672
DG(18:1_20:4)	0.376021	1.00037
DG(18:2_18:2)	0.298833	1.01292
DG(18:2_20:4)	0.291081	1.00877
GM1(d18:1/16:0)	0.188333	1.0033
GM3(d18:1/16:0)	0.254439	1.01131
GM3(d18:1/18:0)	0.323543	1.00779
GM3(d18:1/20:0)	0.209285	1.00367
GM3(d18:1/22:0)	0.244988	1.00551
GM3(d18:1/24:0)	0.293734	1.00534
GM3(d18:1/24:1)	0.242323	1.00542
GM3(d18:2/24:1)	0.165807	1.00701
Hex2Cer(d16:1/16:0)	0.526722	1.02396
Hex2Cer(d16:1/24:1)	0.403341	1.01844
Hex2Cer(d18:1/16:0)	0.380636	1.01818
Hex2Cer(d18:1/18:0)	0.294735	1.00594
Hex2Cer(d18:1/20:0)	0.224273	1.00119
Hex2Cer(d18:1/22:0)	0.343686	1.00082
Hex2Cer(d18:1/24:0)	0.362705	0.998278
Hex2Cer(d18:1/24:1)	0.405724	1.01161
Hex2Cer(d18:2/16:0)	0.369411	1.01781
Hex2Cer(d18:2/24:1)	0.30718	1.01411
Hex3Cer(d18:1/16:0)	0.279834	1.0087
Hex3Cer(d18:1/18:0)	0.318336	1.00709
Hex3Cer(d18:1/20:0)	0.175936	1.00636
Hex3Cer(d18:1/22:0)	0.303522	1.00781
Hex3Cer(d18:1/24:0)	0.314064	1.00899
Hex3Cer(d18:1/24:1)	0.345617	1.00426
HexCer(d16:1/18:0)	0.291897	1.00791
HexCer(d16:1/20:0)	0.379397	1.01529
HexCer(d16:1/22:0)	0.539888	1.01649
HexCer(d16:1/24:0)	0.564958	1.02292
HexCer(d18:1/16:0)	0.267841	1.0093
HexCer(d18:1/18:0)	0.369408	1.01241
HexCer(d18:1/20:0)	0.508037	1.02408
HexCer(d18:1/22:0)	0.537973	1.02141
HexCer(d18:1/24:0)	0.54539	1.01835
HexCer(d18:1/24:1)	0.488405	1.01661
HexCer(d18:2/18:0)	0.182523	1.00727
HexCer(d18:2/20:0)	0.21783	1.00781
HexCer(d18:2/22:0)	0.4406	1.01627
HexCer(d18:2/24:0)	0.460232	1.01302
LPC(14:0) [sn1]	0.308554	1.0166
LPC(14:0) [sn2]	0.293913	1.01519
LPC(15:0) [sn1]	0.241878	1.01447
LPC(15:0) [sn2]	0.449674	1.02169
LPC(17:1) (a) [sn1] [104_sn1]	0.429109	1.02596
LPC(15-MHDA) [sn1] / LPC(17:0) [sn2]	0.435735	1.02718
LPC(15-MHDA) [sn2]	0.420596	1.02411
LPC(16:0) [sn1]	0.444297	1.00707
LPC(16:0) [sn2]	0.420949	1.00489
LPC(16:1) [sn1]	0.347517	1.01721
LPC(16:1) [sn2]	0.282697	1.01047
LPC(17:0) [sn1]	0.403	1.02419
LPC(15-MHDA) [sn1] [104_sn1]	0.384742	1.01687
LPC(17:1) [sn1] (a) / LPC(17:1) [sn2] (b)	0.40687	1.02115
LPC(17:1) [sn1] (b)	0.421952	1.0237
LPC(17:1) [sn2] (a)	0.177488	1.00101
LPC(18:0) [sn1]	0.45308	1.0253
LPC(18:0) [sn2]	0.375107	1.01705
LPC(18:1) [sn1]	0.309656	1.00946
LPC(18:1) [sn2]	0.210775	1.00316
LPC(18:2) [sn1]	0.158433	1.00463
LPC(18:2) [sn2]	0.171242	1.01027
LPC(18:3) [sn1] (a)/LPC(18:3) [sn2] (b)	0.148868	1.00414
LPC(18:3) [sn1] (b)	0.109434	1.00566
LPC(18:3) [sn2] (a)	0.168964	1.0065
LPC(19:0) (a) [sn1] [104_sn1]	0.350243	1.01461
LPC(19:0) [sn1] (a) / LPC(19:0) [sn2] (b)	0.393199	1.01885
LPC(19:0) [sn1] (b)	0.360496	1.01917
LPC(19:0) [sn2] (a)	0.340088	1.00915
LPC(20:0) [sn1]	0.31544	1.01903
LPC(20:0) [sn2]	0.284079	1.01995
LPC(20:1) [sn1]	0.32159	1.01621
LPC(20:1) [sn2]	0.255407	1.01165
LPC(20:2) [sn1]	0.336662	1.01486
LPC(20:2) [sn2]	0.313239	1.00863
LPC(20:3) [sn1]	0.319842	1.01452
LPC(20:3) [sn2]	0.327891	1.01258
LPC(20:4) [sn1]	0.204862	1.01007
LPC(20:4) [sn2]	0.442664	1.01066
LPC(20:5) [sn1]	0.357572	1.01068
LPC(20:5) [sn2]	0.340485	1.0121
LPC(22:0) [sn1]	0.299646	1.01701
LPC(22:0) [sn2]	0.280966	1.01633
LPC(22:1) [sn1]	0.683029	1.01188
LPC(22:1) [sn2]	0.512415	1.00843
LPC(22:4) [sn1]	0.297702	1.00698
LPC(22:4) [sn2]	0.304175	1.00715
LPC(22:5) [sn1] (n3)/LPC(22:5) [sn2] (n6)	0.310902	1.01626
LPC(22:5) [sn1] (n6)	0.322121	1.01298
LPC(22:5) [sn2] (n3)	0.219464	1.012
LPC(22:6) [sn1]	0.251468	1.01116
LPC(22:6) [sn2]	0.2936	1.01645
LPC(24:0) [sn1]	0.353131	1.02119
LPC(24:0) [sn2]	0.372735	1.01711
LPC(26:0) [sn1]	0.249771	1.00865
LPC(26:0) [sn2]	0.278152	1.00734
LPC(O-16:0)	0.475132	1.02663
LPC(O-18:0)	0.547191	1.03017
LPC(O-18:1)	0.496572	1.02774
LPC(O-20:0)	0.592494	1.02708
LPC(O-20:1)	0.571006	1.0315
LPC(O-22:0)	0.533731	1.02045
LPC(O-22:1)	0.582721	1.03021
LPC(O-24:0)	0.47109	1.02047
LPC(O-24:1)	0.54744	1.03223
LPC(O-24:2)	0.385377	1.01797
LPC(P-16:0)	0.455027	1.0215
LPC(P-18:0)	0.428954	1.02548
LPC(P-18:1)	0.466865	1.02203
LPC(P-20:0)	0.469878	1.02559
LPE(16:0) [sn1]	0.329001	1.00856
LPE(16:0) [sn2]	0.320082	1.00443
LPE(17:0) [sn1]	0.172505	1.00599
LPE(17:0) [sn2]	0.236016	1.00123
LPE(18:0) [sn1]	0.377681	1.01194
LPE(18:0) [sn2]	0.410352	1.0119
LPE(18:1) [sn1]	0.294603	1.00505
LPE(18:1) [sn2]	0.289896	1.0017
LPE(18:2) [sn1]	0.317611	1.00271
LPE(18:2) [sn2]	0.349356	1.00565
LPE(20:4) [sn1]	0.378409	1.00939
LPE(20:4) [sn2]	0.302141	1.00708
LPE(22:6) [sn1]	0.266489	1.01232
LPE(22:6) [sn2]	0.224994	1.00972
LPE(P-16:0)	0.349367	1.01811
LPE(P-18:0)	0.330812	1.0222
LPE(P-18:1)	0.341802	1.01665
LPE(P-20:0)	0.227669	1.02112
LPI(18:0) [sn1]	0.393536	1.0214
LPI(18:0) [sn2]	0.362846	1.0197
LPI(18:1) [sn1]	0.181949	1.00279
LPI(18:1) [sn2]	0.029105	1.00367
LPI(18:2) [sn1]	0.289812	1.01201
LPI(18:2) [sn2]	0.264014	1.01421
LPI(20:4) [sn1]	0.303113	1.00928
LPI(20:4) [sn2]	0.228192	1.00796
oxCE(18:2) [+2O]	0.025859	0.999753
oxCE(18:2) [+O]	0.274179	1.01058
PC(14:0_16:0)	0.272088	1.01896
PC(14:0_20:4)	0.267773	1.01522
PC(14:0_22:6)	0.27923	1.0106
PC(15:0_20:3)	0.327433	1.00866
PC(15:0_20:4)	0.474831	1.01587
PC(15:0_22:6)	0.345294	1.01164
PC(15-MHDA_18:1)	0.369669	1.0202
PC(15-MHDA_18:2)	0.353475	1.01916
PC(15-MHDA_20:4)	0.401546	1.02343
PC(15-MHDA_22:6)	0.285082	1.0154
PC(16:0_16:0)	0.303334	1.01686
PC(16:0_18:0)	0.416873	1.01596
PC(16:0_18:1)	0.290923	1.02246
PC(16:0_18:2)	0.311659	1.00307
PC(16:0_18:3) (a)	0.368237	1.00715
PC(16:0_18:3) (b)	0.253116	1.01069
PC(16:0_20:3) (a)	0.398643	1.01521
PC(16:0_20:3) (b)	0.330077	1.01406
PC(16:0_20:4)	0.412735	1.00246
PC(16:0_20:5)	0.333063	1.01994
PC(16:0_22:6)	0.27656	1.01374
PC(16:1_18:2)	0.363252	1.00318
PC(16:1_20:4)	0.362963	1.0113
PC(16:1_22:6)	0.251149	0.999365
PC(17:0_18:1)	0.407555	1.01375
PC(17:0_18:2)	0.365569	1.01364
PC(17:0_20:4)	0.412393	1.00951
PC(17:0_22:6)	0.293219	1.00962
PC(17:1_18:2)	0.395663	1.00527
PC(18:0_18:1)	0.304331	1.0183
PC(18:0_18:2)	0.416145	1.01681
PC(18:0_20:3)	0.467137	1.01853
PC(18:0_20:4)	0.545643	1.00851
PC(18:0_22:4)	0.398204	1.01194
PC(18:0_22:5) (n3)/PC(20:1_20:4)	0.366908	1.01274
PC(18:0_22:5) (n6)	0.394511	1.01051
PC(18:0_22:6)	0.312585	1.01294
PC(18:1_18:1)	0.288661	1.01164
PC(18:1_18:2)	0.437425	1.01356
PC(18:1_20:3)	0.395698	1.01418
PC(18:1_22:6) (a)	0.271705	1.01433
PC(18:1_22:6) (b)	0.257691	1.00598
PC(18:2_18:2)	0.292179	1.0112
PC(18:2_20:5)	0.199627	1.00942
PC(20:0_20:4)	0.390896	1.01944
PC(28:0)	0.135027	1.01293
PC(31:0) (a)	0.3018	1.01953
PC(31:0) (b)	0.388669	1.02194
PC(32:1)	0.218205	1.02518
PC(32:2)	0.3027	1.01103
PC(33:0) (a)	0.414489	1.02543
PC(33:0) (b)	0.319551	1.01908
PC(33:1)	0.393791	1.02366
PC(33:2)	0.389566	1.01806
PC(34:5)	0.243274	1.01837
PC(35:5)	0.327317	1.02221
PC(36:0)	0.38116	1.01737
PC(36:6) (a)	0.246097	1.0182
PC(38:2)	0.39138	1.00839
PC(38:4) (b)	0.293955	1.01368
PC(38:5) (a)	0.412211	1.0107
PC(38:5) (b)	0.421435	1.00523
PC(38:6) (a)	0.463411	1.00902
PC(38:7) (c)	0.27549	1.00792
PC(39:5) (a)	0.264264	1.01176
PC(39:5) (b)	0.358488	1.01548
PC(40:7) (a)	0.364383	1.0115
PC(40:8)	0.297918	1.01366
PC(O-16:0/16:0)	0.384084	1.02225
PC(O-16:0/20:3)	0.22383	1.00507
PC(O-16:0/20:4)	0.439605	1.0142
PC(O-16:0/22:6)	0.361046	1.02168
PC(O-18:0/18:1)	0.355675	1.01574
PC(O-18:0/18:2)	0.321974	1.01588
PC(O-18:0/20:4)	0.488339	1.01901
PC(O-18:0/22:6)	0.39652	1.01696
PC(O-18:1/18:1)	0.29934	1.01688
PC(O-18:1/18:2)	0.282617	1.01484
PC(O-32:1)	0.394456	1.02359
PC(O-32:2)	0.163468	1.02136
PC(O-34:1)	0.370795	1.01675
PC(O-34:2)	0.227359	1.01158
PC(O-34:4)	0.129839	1.01677
PC(O-36:0)	0.422976	1.01282
PC(O-36:5)	0.22089	1.01563
PC(O-38:5)	0.404438	1.01759
PC(O-40:5)	0.481157	1.01654
PC(O-40:7) (a)	0.34766	1.01549
PC(O-40:7) (b)	0.011076	1.00049
PC(P-15:0/20:4) (a)	0.135944	1.00478
PC(P-15:0/20:4) (b)	0.170424	1.0031
PC(P-16:0/14:0)	0.415894	1.01492
PC(P-16:0/16:0)	0.385438	1.01479
PC(P-16:0/16:1)	0.387728	1.02308
PC(P-16:0/18:0)	0.379318	1.01325
PC(P-16:0/18:1)	0.356666	1.02012
PC(P-16:0/18:2)	0.287052	1.00587
PC(P-16:0/18:3)	0.24505	1.00084
PC(P-16:0/20:4)	0.417388	1.0119
PC(P-16:0/20:5)	0.252224	1.0137
PC(P-16:0/22:6)	0.317431	1.01187
PC(P-17:0/20:4) (a)	0.431705	1.01265
PC(P-17:0/20:4) (b)	0.342688	1.0123
PC(P-18:0/18:2)	0.238375	1.00714
PC(P-18:0/20:4)	0.414142	1.01519
PC(P-18:0/22:5)	0.312408	1.01378
PC(P-18:0/22:6)	0.342953	1.0122
PC(P-18:1/18:1)	0.228134	1.01276
PC(P-18:1/22:6)	0.287215	1.01051
PC(P-20:0/20:4)	0.46902	1.0157
PC(P-36:3)	0.363861	1.00651
PC(P-38:5) (a)	0.446902	1.00761
PC(P-38:5) (b)	0.330083	1.00485
PE(15-MHDA_18:1)	0.295218	1.00781
PE(15-MHDA_18:2)	0.350006	1.00499
PE(15-MHDA_20:4)	0.27563	1.00996
PE(15-MHDA_22:6)	0.29695	1.01146
PE(16:0_16:0)	0.178821	1.00317
PE(16:0_16:1)	0.143286	1.00795
PE(16:0_18:1)	0.243174	1.00639
PE(16:0_18:2)	0.349414	1.00676
PE(16:0_18:3) (a)	0.274324	1.0097
PE(16:0_18:3) (b)	0.197155	1.01294
PE(16:0_20:3)	0.349724	1.01031
PE(16:0_20:4)	0.31381	1.01446
PE(16:0_20:5)	0.307257	1.01656
PE(16:0_22:6)	0.31554	1.00802
PE(16:1_18:2)	0.246959	1.00282
PE(16:1_20:4)	0.255853	1.00684
PE(17:0_18:1)	0.289033	1.00973
PE(17:0_18:2)	0.438151	1.00854
PE(17:0_20:4)	0.321345	1.01052
PE(17:0_22:6)	0.267217	1.01076
PE(18:0_18:1)	0.29895	1.00103
PE(18:0_18:2)	0.449956	1.00918
PE(18:0_20:3) (a)	0.371537	1.01891
PE(18:0_20:3) (b)	0.365828	1.01102
PE(18:0_20:4)	0.403727	1.01892
PE(18:0_22:4)	0.222892	1.01488
PE(18:0_22:5) (n3)	0.335022	1.01057
PE(18:0_22:5) (n6)	0.231642	1.01593
PE(18:0_22:6)	0.283147	1.00637
PE(18:1_18:1)	0.304714	0.998279
PE(18:1_18:2)	0.355037	1.00449
PE(18:1_22:6) (a)	0.24259	1.00646
PE(18:1_22:6) (b)	0.216833	1.00875
PE(36:0)	0.056936	0.998932
PE(38:5) (a)	0.389474	1.01303
PE(38:5) (b)	0.369107	1.01829
PE(O-16:0/18:2)	0.242541	1.00525
PE(O-16:0/20:3)	0.232067	1.00425
PE(O-16:0/20:4)	0.248309	1.01206
PE(O-16:0/22:4)	0.235441	1.01524
PE(O-16:0/22:6)	0.321519	1.01007
PE(O-18:0/20:4)	0.220728	1.00816
PE(O-18:0/22:5)	0.242337	1.00685
PE(O-18:0/22:6)	0.253178	1.00722
PE(O-18:1/18:2)	0.267152	1.01192
PE(O-18:1/22:6)	0.277313	1.00365
PE(O-34:1)	0.278332	1.01465
PE(O-36:5)	0.199631	1.01206
PE(O-38:5) (a)	0.28031	1.01151
PE(O-38:5) (b)	0.204051	1.00823
PE(P-15:0/20:4)	0.156014	1.0027
PE(P-15:0/22:6) (a)	0.211808	1.00736
PE(P-15:0/22:6) (b)	0.191906	1.01445
PE(P-16:0/18:1)	0.260273	1.01238
PE(P-16:0/18:2)	0.267741	1.0112
PE(P-16:0/18:3)	0.093977	1.01049
PE(P-16:0/20:3) (a)	0.378293	1.01734
PE(P-16:0/20:3) (b)	0.233127	1.01414
PE(P-16:0/20:4)	0.330158	1.01795
PE(P-16:0/20:5)	0.252243	1.01031
PE(P-16:0/22:4)	0.187433	1.01837
PE(P-16:0/22:5) (n3)	0.260835	1.00358
PE(P-16:0/22:5) (n6)	0.256198	1.01112
PE(P-16:0/22:6)	0.352705	1.00479
PE(P-17:0/20:4) (a)	0.329248	1.00889
PE(P-17:0/20:4) (b)	0.31404	1.00848
PE(P-17:0/22:6) (a)	0.339189	1.01442
PE(P-17:0/22:6) (b)	0.351478	1.00928
PE(P-18:0/18:1)	0.300541	1.01336
PE(P-18:0/18:2)	0.287812	1.01173
PE(P-18:0/18:3)	0.19442	1.00723
PE(P-18:0/20:3) (a)	0.484169	1.01371
PE(P-18:0/20:3) (b)	0.269925	1.01451
PE(P-18:0/20:4)	0.35543	1.02032
PE(P-18:0/20:5)	0.213367	1.00812
PE(P-18:0/22:4)	0.176061	1.01556
PE(P-18:0/22:5) (n3)	0.231331	1.00558
PE(P-18:0/22:5) (n6)	0.294866	1.01512
PE(P-18:0/22:6)	0.356014	1.00961
PE(P-18:1/18:1)	0.248608	1.01306
PE(P-18:1/18:1) (a)	0.256064	1.0142
PE(P-18:1/18:1) (b)	0.204243	1.01112
PE(P-18:1/18:2) (a)	0.257892	1.01374
PE(P-18:1/18:2) (b)	0.258825	1.01177
PE(P-18:1/18:3)	0.131964	1.00744
PE(P-18:1/20:3) (a)	0.364217	1.01492
PE(P-18:1/20:3) (b)	0.22661	1.01053
PE(P-18:1/20:4) (a)	0.299011	1.02298
PE(P-18:1/20:4) (b)	0.24742	1.01402
PE(P-18:1/20:5) (a)	0.25752	1.00962
PE(P-18:1/20:5) (b)	0.145391	1.00594
PE(P-18:1/22:4)	0.149044	1.0126
PE(P-18:1/22:5) (a)	0.194035	1.00412
PE(P-18:1/22:5) (b)	0.235564	1.01422
PE(P-18:1/22:6) (a)	0.335183	1.00398
PE(P-18:1/22:6) (b)	0.286071	1.00518
PE(P-19:0/20:4) (a)	0.191002	1.01218
PE(P-19:0/20:4) (b)	0.274335	1.01449
PE(P-20:0/18:1)	0.272101	1.017
PE(P-20:0/18:2)	0.351442	1.02103
PE(P-20:0/20:4)	0.282891	1.0225
PE(P-20:0/22:6)	0.293175	1.00695
PE(P-20:1/20:4)	0.132915	1.00408
PE(P-20:1/22:6)	0.143193	1.00879
PG(34:1)	0.270171	1.00189
PG(34:2)	0.22178	1.00624
PG(36:1)	0.312633	1.0043
PG(36:2)	0.175952	1.00889
PI(15-MHDA_20:4)/PI(17:0_20:4)	0.357806	1.01152
PI(16:0/16:0)	0.055718	1.0043
PI(16:0_16:1)	0.127837	1.01443
PI(16:0_20:3) (a)	0.369728	1.01196
PI(16:0_20:3) (b)	0.260139	1.01051
PI(16:0_20:4)	0.349905	1.00984
PI(15-MHDA_18:1)/PI(17:0_18:1)	0.214325	1.01038
PI(15-MHDA_18:2)/PI(17:0_18:2)	0.292512	1.00773
PI(18:0_18:1)	0.224292	1.01061
PI(18:0_20:2)	0.333874	1.00234
PI(18:0_20:3) (a)	0.253727	1.00152
PI(18:0_20:3) (b)	0.340809	1.01296
PI(18:0_20:4)	0.497021	1.01375
PI(18:0_22:4)	0.283067	1.0074
PI(18:0_22:5) (n3)	0.376906	1.01521
PI(18:0_22:5) (n6)	0.130643	1.01554
PI(18:0_22:6)	0.359466	1.01277
PI(18:1_18:2)	0.266722	1.01374
PI(20:0_20:4)	0.228486	1.0161
PI(34:0)	0.010959	1.00809
PI(34:1)	0.170261	1.00746
PI(36:2)	0.377485	1.0162
PI(37:6)	0.300371	1.0131
PI(38:5) (a)	0.340366	1.01044
PI(38:5) (b)	0.285082	1.00932
PI(38:6)	0.27944	1.00503
PI(39:6)	0.22965	1.00314
PS(36:1)	0.148719	1.00383
PS(36:2)	0.137128	0.998004
PS(38:3)	0.076469	1.00066
PS(38:4)	0.057494	1.00099
PS(38:5)	0.048403	1.00073
PS(40:5)	0.071731	0.997714
PS(40:6)	0.094682	1.0112
SM(34:3)	0.288018	1.01021
SM(35:2) (b)	0.205365	1.00949
SM(37:2)	0.252476	1.01041
SM(41:0)	0.312006	1.01678
SM(41:1) (a)	0.382419	1.01477
SM(43:1)	0.332674	1.01588
SM(43:2) (b)	0.238516	1.01205
SM(43:2) (c)	0.144428	1.01318
SM(d16:1/19:0)	0.362952	1.00769
SM(d16:1/23:0)/SM(d17:1/22:0)	0.355193	1.0124
SM(d16:1/24:1)	0.378518	1.02258
SM(d17:1/14:0)	0.446588	1.02188
SM(d17:1/16:0)	0.415125	1.01447
SM(d17:1/24:1)	0.340511	1.01978
SM(d18:0/14:0)	0.382638	1.01401
SM(d18:0/16:0)	0.211477	1.00381
SM(d18:0/22:0)	0.364525	1.01799
SM(d18:1/14:0)/SM(d16:1/16:0)	0.494763	1.02326
SM(d18:1/16:0)	0.203553	1.00154
SM(d18:1/17:0)/SM(d17:1/18:0)	0.167553	1.00214
SM(d18:1/18:0)/SM(d16:1/20:0)	0.285371	1.01366
SM(d18:1/20:0)/SM(d16:1/22:0)	0.279557	1.00812
SM(d18:1/22:0)/SM(d16:1/24:0)	0.202149	1.00552
SM(d18:1/23:0)/SM(d17:1/24:0)	0.210368	1.00975
SM(d18:1/24:0)	0.248642	1.01208
SM(d18:1/24:1)	0.206869	1.00707
SM(d18:2/14:0)	0.341233	1.01671
SM(d18:2/16:0)	0.381609	1.01757
SM(d18:2/17:0)	0.294559	1.00735
SM(d18:2/18:0)	0.328304	1.0158
SM(d18:2/18:1)	0.292111	1.01022
SM(d18:2/20:0)	0.336296	1.01184
SM(d18:2/22:0)	0.272165	1.0094
SM(d18:2/23:0)	0.294846	1.00581
SM(d18:2/24:0)	0.254225	1.00837
SM(d19:1/24:1)	0.399785	1.0145
SHexCer(d18:1/16:0)	0.347328	1.00783
SHexCer(d18:1/16:0(OH))	0.29566	1.00172
SHexCer(d18:1/24:0)	0.231266	1.00547
SHexCer(d18:1/24:0(OH))	0.10013	1.00272
SHexCer(d18:1/24:1)	0.295018	1.00625
SHexCer(d18:1/24:1(OH))	0.18601	1.01338
TG(48:0) [NL-16:0]	0.130971	1.02052
TG(48:1) [NL-18:1]	0.256747	1.01334
TG(48:2) [NL-14:1]	0.250212	1.01718
TG(48:2) [NL-16:0]	0.249581	1.0138
TG(48:2) [NL-16:1]	0.190857	1.01326
TG(48:2) [NL-18:1]	0.245518	1.0116
TG(48:3) [NL-16:1]	0.251493	1.01775
TG(48:3) [NL-18:2]	0.346891	1.01998
TG(49:1) [NL-15:0]	0.339373	1.01831
TG(49:1) [NL-16:0]	0.310896	1.01805
TG(49:1) [NL-18:1]	0.346723	1.01872
TG(50:0) [NL-18:0]	0.17391	1.01655
TG(50:1) [NL-14:0]	0.226577	1.00719
TG(50:1) [NL-18:1]	0.248562	1.01428
TG(50:2) [NL-18:0]	0.270235	1.00991
TG(50:2) [NL-18:1]	0.258391	1.0134
TG(50:2) [NL-18:2]	0.250095	1.00014
TG(50:3) [NL-14:1]	0.317083	1.01509
TG(50:3) [NL-16:1]	0.311101	1.01526
TG(50:3) [NL-18:1]	0.385103	1.01819
TG(50:4) [NL-14:0]	0.421011	1.01294
TG(51:0) [NL-16:0]	0.266868	1.0109
TG(51:1) [NL-18:1]	0.358893	1.0191
TG(51:2) [NL-15:0]	0.334501	1.01558
TG(51:2) [NL-16:0]	0.406591	1.01683
TG(51:2) [NL-18:1]	0.37049	1.02102
TG(52:1) [NL-18:0]	0.25741	1.01271
TG(52:2) [NL-16:0]	0.272211	1.02266
TG(52:3) [NL-16:1]	0.226558	1.01417
TG(52:3) [NL-18:2]	0.309287	1.01962
TG(52:4) [NL-16:0]	0.371554	1.01249
TG(52:4) [NL-18:1]	0.326956	1.01755
TG(53:2) [NL-17:0]	0.323609	1.01846
TG(54:0) [NL-18:0]	0.224291	1.01256
TG(54:1) [NL-18:1]	0.250438	1.00602
TG(54:2) [NL-18:0]	0.2942	1.01283
TG(54:3) [NL-18:1]	0.2464	1.01807
TG(54:4) [NL-18:0]	0.342425	1.01439
TG(54:4) [NL-18:2]	0.121977	1.00439
TG(54:5) [NL-18:1]	0.300688	1.02214
TG(54:6) [NL-18:2]	0.336994	1.01564
TG(56:6) [NL-20:4]	0.37638	1.00843
TG(56:8) [NL-20:4]	0.35391	1.00475
TG(58:8) [NL-22:6]	0.121125	1.0026
TG(O-50:1) [NL-16:0]	0.349686	1.02041
TG(O-52:0) [NL-16:0]	0.301227	1.01614
TG(O-52:2) [NL-16:0]	0.373624	1.02161
Total Acylcarnitine	0.49398	1.01787
Total CE	0.193709	1.01038
Total Cer	0.346162	1.01023
Total COH	0.046329	1.00321
Total DE	0.047243	1.01277
Total DG	0.228336	1.00876
Total DHC	0.396676	1.01894
Total dhCer	0.330686	1.01709
Total GM1	0.187676	1.00261
Total GM3	0.281241	1.00319
Total LPC	0.487615	1.01487
Total LPCO	0.537421	1.03016
Total LPCP	0.462547	1.02353
Total LPE	0.395423	1.0085
Total LPEP	0.358311	1.02145
Total LPI	0.374903	1.0216
Total MHC	0.55346	1.01846
Total oxCE	0.074235	1.01153
Total PC	0.471565	1.02111
Total PCO	0.37022	1.01643
Total PCP	0.357927	1.00804
Total PE	0.375232	1.0113
Total PEO	0.294704	1.01206
Total PEP	0.35458	1.01747
Total PG	0.304205	1.00333
Total PI	0.383718	1.01713
Total PS	0.086466	0.999982
Total SM	0.184196	1.00521
Total Sulfatide	0.27418	1.00106
Total TG	0.367429	1.01628
Total TGO	0.377073	1.02248
Total THC	0.347101	1.00499
Total Ubiquinone	0.328868	1.00777
Ubiquinone	0.328868	1.00777

## Sheet: Fig 7a
lipid_class	lipid_name	negLog10Pvalue
dhCer	dhCer(d18:0/16:0)	0.284
dhCer	dhCer(d18:0/18:0)	0.114
dhCer	dhCer(d18:0/20:0)	0.959
dhCer	dhCer(d18:0/22:0)	1.208
dhCer	dhCer(d18:0/24:0)	1.569
dhCer	dhCer(d18:0/24:1)	1
Cer(d)	Cer(d16:1/16:0)	1.77
Cer(d)	Cer(d16:1/18:0)	0.921
Cer(d)	Cer(d16:1/20:0)	0.292
Cer(d)	Cer(d16:1/22:0)	0.086
Cer(d)	Cer(d16:1/24:0)	0.26
Cer(d)	Cer(d16:1/24:1)	0.337
Cer(d)	Cer(d17:1/16:0)	0.638
Cer(d)	Cer(d17:1/18:0)	0.328
Cer(d)	Cer(d17:1/20:0)	0.086
Cer(d)	Cer(d17:1/22:0)	0.921
Cer(d)	Cer(d17:1/24:0)	1.131
Cer(d)	Cer(d17:1/24:1)	1.444
Cer(d)	Cer(d18:1/14:0)	1.215
Cer(d)	Cer(d18:1/16:0)	0.886
Cer(d)	Cer(d18:1/18:0)	0.252
Cer(d)	Cer(d18:1/20:0)	0.268
Cer(d)	Cer(d18:1/22:0)	0.921
Cer(d)	Cer(d18:1/24:0)	1.854
Cer(d)	Cer(d18:1/24:1)	1.854
Cer(d)	Cer(d18:1/26:0)	1.721
Cer(d)	Cer(d18:2/14:0)	0.194
Cer(d)	Cer(d18:2/16:0)	0.796
Cer(d)	Cer(d18:2/17:0)	0.268
Cer(d)	Cer(d18:2/18:0)	0.796
Cer(d)	Cer(d18:2/20:0)	0.046
Cer(d)	Cer(d18:2/22:0)	0.886
Cer(d)	Cer(d18:2/24:0)	1.959
Cer(d)	Cer(d18:2/24:1)	1.102
Cer(d)	Cer(d18:2/26:0)	1.495
Cer(d)	Cer(d19:1/16:0)	0.268
Cer(d)	Cer(d19:1/18:0)	0.013
Cer(d)	Cer(d19:1/20:0)	0.215
Cer(d)	Cer(d19:1/22:0)	1.108
Cer(d)	Cer(d19:1/24:0)	0.959
Cer(d)	Cer(d19:1/24:1)	1.167
Cer(d)	Cer(d19:1/26:0)	1.444
Cer(d)	Cer(d20:1/22:0)	0.114
Cer(d)	Cer(d20:1/24:0)	0.481
Cer(d)	Cer(d20:1/24:1)	0.585
Cer(d)	Cer(d20:1/26:0)	0.125
HexCer	HexCer(d16:1/18:0)	0.051
HexCer	HexCer(d16:1/20:0)	1.237
HexCer	HexCer(d16:1/22:0)	0.585
HexCer	HexCer(d16:1/24:0)	0.854
HexCer	HexCer(d18:1/16:0)	0.092
HexCer	HexCer(d18:1/18:0)	0.569
HexCer	HexCer(d18:1/20:0)	0.699
HexCer	HexCer(d18:1/22:0)	0.495
HexCer	HexCer(d18:1/24:0)	1.036
HexCer	HexCer(d18:1/24:1)	0.658
HexCer	HexCer(d18:2/18:0)	0.921
HexCer	HexCer(d18:2/20:0)	0.77
HexCer	HexCer(d18:2/22:0)	0.276
HexCer	HexCer(d18:2/24:0)	0.638
Hex2Cer	Hex2Cer(d16:1/16:0)	0.585
Hex2Cer	Hex2Cer(d16:1/24:1)	1.229
Hex2Cer	Hex2Cer(d18:1/16:0)	1.161
Hex2Cer	Hex2Cer(d18:1/18:0)	1.745
Hex2Cer	Hex2Cer(d18:1/20:0)	0.638
Hex2Cer	Hex2Cer(d18:1/22:0)	0.959
Hex2Cer	Hex2Cer(d18:1/24:0)	1.066
Hex2Cer	Hex2Cer(d18:1/24:1)	1.387
Hex2Cer	Hex2Cer(d18:2/16:0)	0.328
Hex2Cer	Hex2Cer(d18:2/24:1)	0.959
Hex3Cer	Hex3Cer(d18:1/16:0)	0.387
Hex3Cer	Hex3Cer(d18:1/18:0)	0.208
Hex3Cer	Hex3Cer(d18:1/20:0)	0.377
Hex3Cer	Hex3Cer(d18:1/22:0)	0.745
Hex3Cer	Hex3Cer(d18:1/24:0)	0.432
Hex3Cer	Hex3Cer(d18:1/24:1)	0.854
GM3	GM3(d18:1/16:0)	0.398
GM3	GM3(d18:1/18:0)	0.745
GM3	GM3(d18:1/20:0)	0.495
GM3	GM3(d18:1/22:0)	1.229
GM3	GM3(d18:1/24:0)	0.854
GM3	GM3(d18:1/24:1)	1.337
GM3	GM3(d18:2/24:1)	0.62
GM1	GM1(d18:1/16:0)	0.208
Sulfatide	SHexCer(d18:1/16:0)	0.959
Sulfatide	SHexCer(d18:1/16:0(OH))	0.013
Sulfatide	SHexCer(d18:1/24:0)	0.398
Sulfatide	SHexCer(d18:1/24:0(OH))	0
Sulfatide	SHexCer(d18:1/24:1)	1.469
Sulfatide	SHexCer(d18:1/24:1(OH))	0.886
SM	SM(34:3)	0.137
SM	SM(35:2) (b)	0.076
SM	SM(37:2)	0.292
SM	SM(41:0)	0.699
SM	SM(41:1) (a)	0.215
SM	SM(43:1)	0.187
SM	SM(43:2) (b)	0.456
SM	SM(43:2) (c)	0.721
SM	SM(d16:1/19:0)	0.119
SM	SM(d16:1/23:0)/SM(d17:1/22:0)	0.194
SM	SM(d16:1/24:1)	0.678
SM	SM(d17:1/14:0)	0.292
SM	SM(d17:1/16:0)	0.538
SM	SM(d17:1/24:1)	0.125
SM	SM(d18:0/14:0)	0.602
SM	SM(d18:0/16:0)	0.328
SM	SM(d18:0/22:0)	0.469
SM	SM(d18:1/14:0)/SM(d16:1/16:0)	1
SM	SM(d18:1/16:0)	0.018
SM	SM(d18:1/17:0)/SM(d17:1/18:0)	0.155
SM	SM(d18:1/18:0)/SM(d16:1/20:0)	0.131
SM	SM(d18:1/20:0)/SM(d16:1/22:0)	0.456
SM	SM(d18:1/22:0)/SM(d16:1/24:0)	0.237
SM	SM(d18:1/23:0)/SM(d17:1/24:0)	0.013
SM	SM(d18:1/24:0)	0.301
SM	SM(d18:1/24:1)	0.237
SM	SM(d18:2/14:0)	0.481
SM	SM(d18:2/16:0)	0.553
SM	SM(d18:2/17:0)	0.076
SM	SM(d18:2/18:0)	0.367
SM	SM(d18:2/18:1)	0.137
SM	SM(d18:2/20:0)	0.319
SM	SM(d18:2/22:0)	0.553
SM	SM(d18:2/23:0)	0.071
SM	SM(d18:2/24:0)	0.409
SM	SM(d19:1/24:1)	0.018
PC	PC(14:0_16:0)	2.77
PC	PC(14:0_20:4)	0.959
PC	PC(14:0_22:6)	0.337
PC	PC(15-MHDA_18:1)	1.347
PC	PC(15-MHDA_18:2)	0.854
PC	PC(15-MHDA_20:4)	0.108
PC	PC(15-MHDA_22:6)	0.102
PC	PC(15:0_20:3)	1.131
PC	PC(15:0_20:4)	0.377
PC	PC(15:0_22:6)	0.013
PC	PC(16:0_16:0)	2.886
PC	PC(16:0_18:0)	1.456
PC	PC(16:0_18:1)	4.377
PC	PC(16:0_18:2)	1.553
PC	PC(16:0_18:3) (a)	1.377
PC	PC(16:0_18:3) (b)	2.041
PC	PC(16:0_20:3) (a)	1.149
PC	PC(16:0_20:3) (b)	1.721
PC	PC(16:0_20:4)	0.469
PC	PC(16:0_20:5)	1.523
PC	PC(16:0_22:6)	0.31
PC	PC(16:1_18:2)	0.387
PC	PC(16:1_20:4)	0.538
PC	PC(16:1_22:6)	0.131
PC	PC(17:0_18:1)	2.481
PC	PC(17:0_18:2)	1.149
PC	PC(17:0_20:4)	0.161
PC	PC(17:0_22:6)	0.004
PC	PC(17:1_18:2)	1.678
PC	PC(18:0_18:1)	4.444
PC	PC(18:0_18:2)	3.42
PC	PC(18:0_20:3)	1.276
PC	PC(18:0_20:4)	0.62
PC	PC(18:0_22:4)	1.367
PC	PC(18:0_22:5) (n3)/PC(20:1_20:4)	0.357
PC	PC(18:0_22:5) (n6)	0.921
PC	PC(18:0_22:6)	0.495
PC	PC(18:1_18:1)	3.215
PC	PC(18:1_18:2)	1.77
PC	PC(18:1_20:3)	0.585
PC	PC(18:1_22:6) (a)	0.237
PC	PC(18:1_22:6) (b)	0.081
PC	PC(18:2_18:2)	1.018
PC	PC(18:2_20:5)	1.097
PC	PC(20:0_20:4)	1.018
PC	PC(28:0)	2.086
PC	PC(31:0) (a)	2.187
PC	PC(31:0) (b)	1.208
PC	PC(32:1)	2.886
PC	PC(32:2)	1.585
PC	PC(33:0) (a)	2.102
PC	PC(33:0) (b)	1.125
PC	PC(33:1)	3.013
PC	PC(33:2)	1.201
PC	PC(34:5)	1.071
PC	PC(35:5)	0.854
PC	PC(36:0)	0.77
PC	PC(36:6) (a)	0.658
PC	PC(38:2)	3.678
PC	PC(38:4) (b)	0.523
PC	PC(38:5) (a)	0.013
PC	PC(38:5) (b)	1
PC	PC(38:6) (a)	0.602
PC	PC(38:7) (c)	0.26
PC	PC(39:5) (a)	0.086
PC	PC(39:5) (b)	0.208
PC	PC(40:7) (a)	0.119
PC	PC(40:8)	0.409
PC(O)	PC(O-16:0/16:0)	3.229
PC(O)	PC(O-16:0/20:3)	2.194
PC(O)	PC(O-16:0/20:4)	3.137
PC(O)	PC(O-16:0/22:6)	2.194
PC(O)	PC(O-18:0/18:1)	0.42
PC(O)	PC(O-18:0/18:2)	2.367
PC(O)	PC(O-18:0/20:4)	1.854
PC(O)	PC(O-18:0/22:6)	1.444
PC(O)	PC(O-18:1/18:1)	3.018
PC(O)	PC(O-18:1/18:2)	2.092
PC(O)	PC(O-32:1)	3.921
PC(O)	PC(O-32:2)	4.62
PC(O)	PC(O-34:1)	4.284
PC(O)	PC(O-34:2)	2.469
PC(O)	PC(O-34:4)	3.137
PC(O)	PC(O-36:0)	2.066
PC(O)	PC(O-36:5)	2.469
PC(O)	PC(O-38:5)	1.721
PC(O)	PC(O-40:5)	1.638
PC(O)	PC(O-40:7) (a)	1.056
PC(O)	PC(O-40:7) (b)	0.638
PC(P)	PC(P-15:0/20:4) (a)	0.824
PC(P)	PC(P-15:0/20:4) (b)	0.301
PC(P)	PC(P-16:0/14:0)	1.77
PC(P)	PC(P-16:0/16:0)	2.745
PC(P)	PC(P-16:0/16:1)	4.131
PC(P)	PC(P-16:0/18:0)	2.244
PC(P)	PC(P-16:0/18:1)	3.187
PC(P)	PC(P-16:0/18:2)	2
PC(P)	PC(P-16:0/18:3)	1.018
PC(P)	PC(P-16:0/20:4)	1.77
PC(P)	PC(P-16:0/20:5)	1.569
PC(P)	PC(P-16:0/22:6)	1.432
PC(P)	PC(P-17:0/20:4) (a)	1.523
PC(P)	PC(P-17:0/20:4) (b)	1.509
PC(P)	PC(P-18:0/18:2)	1.745
PC(P)	PC(P-18:0/20:4)	1.77
PC(P)	PC(P-18:0/22:5)	2.367
PC(P)	PC(P-18:0/22:6)	1.387
PC(P)	PC(P-18:1/18:1)	1.745
PC(P)	PC(P-18:1/22:6)	1.602
PC(P)	PC(P-20:0/20:4)	1.824
PC(P)	PC(P-36:3)	1.699
PC(P)	PC(P-38:5) (a)	2.119
PC(P)	PC(P-38:5) (b)	1.409
LPC	LPC(14:0) [sn1]	0.301
LPC	LPC(14:0) [sn2]	0.201
LPC	LPC(15-MHDA) [sn1] [104_sn1]	0.208
LPC	LPC(15-MHDA) [sn1] / LPC(17:0) [sn2]	0.092
LPC	LPC(15-MHDA) [sn2]	0.244
LPC	LPC(15:0) [sn1]	0.495
LPC	LPC(15:0) [sn2]	0.056
LPC	LPC(16:0) [sn1]	0.523
LPC	LPC(16:0) [sn2]	0.553
LPC	LPC(16:1) [sn1]	0.276
LPC	LPC(16:1) [sn2]	0.032
LPC	LPC(17:0) [sn1]	0.051
LPC	LPC(17:1) (a) [sn1] [104_sn1]	0.409
LPC	LPC(17:1) [sn1] (a) / LPC(17:1) [sn2] (b)	0.509
LPC	LPC(17:1) [sn1] (b)	0.481
LPC	LPC(17:1) [sn2] (a)	0.06
LPC	LPC(18:0) [sn1]	0.721
LPC	LPC(18:0) [sn2]	0.495
LPC	LPC(18:1) [sn1]	0.585
LPC	LPC(18:1) [sn2]	0.745
LPC	LPC(18:2) [sn1]	0.076
LPC	LPC(18:2) [sn2]	0.481
LPC	LPC(18:3) [sn1] (a)/LPC(18:3) [sn2] (b)	0.222
LPC	LPC(18:3) [sn1] (b)	0.569
LPC	LPC(18:3) [sn2] (a)	0.26
LPC	LPC(19:0) (a) [sn1] [104_sn1]	0.301
LPC	LPC(19:0) [sn1] (a) / LPC(19:0) [sn2] (b)	0.161
LPC	LPC(19:0) [sn1] (b)	0.292
LPC	LPC(19:0) [sn2] (a)	0.041
LPC	LPC(20:0) [sn1]	0.538
LPC	LPC(20:0) [sn2]	0.481
LPC	LPC(20:1) [sn1]	0.638
LPC	LPC(20:1) [sn2]	0.585
LPC	LPC(20:2) [sn1]	0.149
LPC	LPC(20:2) [sn2]	0.215
LPC	LPC(20:3) [sn1]	0.444
LPC	LPC(20:3) [sn2]	0.092
LPC	LPC(20:4) [sn1]	1.208
LPC	LPC(20:4) [sn2]	0.469
LPC	LPC(20:5) [sn1]	0.086
LPC	LPC(20:5) [sn2]	0.18
LPC	LPC(22:0) [sn1]	0.553
LPC	LPC(22:0) [sn2]	0.523
LPC	LPC(22:1) [sn1]	0.854
LPC	LPC(22:1) [sn2]	1.387
LPC	LPC(22:4) [sn1]	0.215
LPC	LPC(22:4) [sn2]	0.125
LPC	LPC(22:5) [sn1] (n3)/LPC(22:5) [sn2] (n6)	1.114
LPC	LPC(22:5) [sn1] (n6)	0.523
LPC	LPC(22:5) [sn2] (n3)	0.959
LPC	LPC(22:6) [sn1]	0.921
LPC	LPC(22:6) [sn2]	0.854
LPC	LPC(24:0) [sn1]	0.745
LPC	LPC(24:0) [sn2]	0.886
LPC	LPC(26:0) [sn1]	0.959
LPC	LPC(26:0) [sn2]	1.456
LPC(O)	LPC(O-16:0)	1.886
LPC(O)	LPC(O-18:0)	1.585
LPC(O)	LPC(O-18:1)	1.26
LPC(O)	LPC(O-20:0)	1.041
LPC(O)	LPC(O-20:1)	1.409
LPC(O)	LPC(O-22:0)	0.678
LPC(O)	LPC(O-22:1)	1.18
LPC(O)	LPC(O-24:0)	0.921
LPC(O)	LPC(O-24:1)	1.456
LPC(O)	LPC(O-24:2)	0.229
LPC(P)	LPC(P-16:0)	1.367
LPC(P)	LPC(P-18:0)	1.538
LPC(P)	LPC(P-18:1)	1.357
LPC(P)	LPC(P-20:0)	1.523
PE	PE(15-MHDA_18:1)	30.658
PE	PE(15-MHDA_18:2)	39.585
PE	PE(15-MHDA_20:4)	40.167
PE	PE(15-MHDA_22:6)	38.553
PE	PE(16:0_16:0)	24.032
PE	PE(16:0_16:1)	23.409
PE	PE(16:0_18:1)	42.553
PE	PE(16:0_18:2)	44.06
PE	PE(16:0_18:3) (a)	40.398
PE	PE(16:0_18:3) (b)	38.569
PE	PE(16:0_20:3)	40.886
PE	PE(16:0_20:4)	51.886
PE	PE(16:0_20:5)	43.538
PE	PE(16:0_22:6)	54.921
PE	PE(16:1_18:2)	23.745
PE	PE(16:1_20:4)	27.602
PE	PE(17:0_18:1)	38.149
PE	PE(17:0_18:2)	49.959
PE	PE(17:0_20:4)	57.097
PE	PE(17:0_22:6)	43
PE	PE(18:0_18:1)	34.538
PE	PE(18:0_18:2)	40.481
PE	PE(18:0_20:3) (a)	37.796
PE	PE(18:0_20:3) (b)	24.495
PE	PE(18:0_20:4)	51.585
PE	PE(18:0_22:4)	23.149
PE	PE(18:0_22:5) (n3)	41.252
PE	PE(18:0_22:5) (n6)	27.854
PE	PE(18:0_22:6)	39.959
PE	PE(18:1_18:1)	31.796
PE	PE(18:1_18:2)	33.854
PE	PE(18:1_22:6) (a)	36.495
PE	PE(18:1_22:6) (b)	38.337
PE	PE(36:0)	7.796
PE	PE(38:5) (a)	52.215
PE	PE(38:5) (b)	52.745
PE(O)	PE(O-16:0/18:2)	1.301
PE(O)	PE(O-16:0/20:3)	1.092
PE(O)	PE(O-16:0/20:4)	1
PE(O)	PE(O-16:0/22:4)	1.469
PE(O)	PE(O-16:0/22:6)	1.678
PE(O)	PE(O-18:0/20:4)	0.319
PE(O)	PE(O-18:0/22:5)	1
PE(O)	PE(O-18:0/22:6)	1.42
PE(O)	PE(O-18:1/18:2)	1.161
PE(O)	PE(O-18:1/22:6)	0.854
PE(O)	PE(O-34:1)	2.022
PE(O)	PE(O-36:5)	2.18
PE(O)	PE(O-38:5) (a)	0.569
PE(O)	PE(O-38:5) (b)	0.959
PE(P)	PE(P-15:0/20:4)	0.886
PE(P)	PE(P-15:0/22:6) (a)	0.538
PE(P)	PE(P-15:0/22:6) (b)	0.959
PE(P)	PE(P-16:0/18:1)	3.569
PE(P)	PE(P-16:0/18:2)	3.284
PE(P)	PE(P-16:0/18:3)	0.387
PE(P)	PE(P-16:0/20:3) (a)	1.921
PE(P)	PE(P-16:0/20:3) (b)	1.432
PE(P)	PE(P-16:0/20:4)	1.319
PE(P)	PE(P-16:0/20:5)	2.337
PE(P)	PE(P-16:0/22:4)	0.509
PE(P)	PE(P-16:0/22:5) (n3)	1.009
PE(P)	PE(P-16:0/22:5) (n6)	2.959
PE(P)	PE(P-16:0/22:6)	1.854
PE(P)	PE(P-17:0/20:4) (a)	1.854
PE(P)	PE(P-17:0/20:4) (b)	2.131
PE(P)	PE(P-17:0/22:6) (a)	1.143
PE(P)	PE(P-17:0/22:6) (b)	2.678
PE(P)	PE(P-18:0/18:1)	2.699
PE(P)	PE(P-18:0/18:2)	2.367
PE(P)	PE(P-18:0/18:3)	1.495
PE(P)	PE(P-18:0/20:3) (a)	2.481
PE(P)	PE(P-18:0/20:3) (b)	1.824
PE(P)	PE(P-18:0/20:4)	1.244
PE(P)	PE(P-18:0/20:5)	2.26
PE(P)	PE(P-18:0/22:4)	0.244
PE(P)	PE(P-18:0/22:5) (n3)	0.959
PE(P)	PE(P-18:0/22:5) (n6)	1.009
PE(P)	PE(P-18:0/22:6)	1.456
PE(P)	PE(P-18:1/18:1)	3
PE(P)	PE(P-18:1/18:1) (a)	2.921
PE(P)	PE(P-18:1/18:1) (b)	1.959
PE(P)	PE(P-18:1/18:2) (a)	2.495
PE(P)	PE(P-18:1/18:2) (b)	1.538
PE(P)	PE(P-18:1/18:3)	0.77
PE(P)	PE(P-18:1/20:3) (a)	1.097
PE(P)	PE(P-18:1/20:3) (b)	1.824
PE(P)	PE(P-18:1/20:4) (a)	0.745
PE(P)	PE(P-18:1/20:4) (b)	0.699
PE(P)	PE(P-18:1/20:5) (a)	1.77
PE(P)	PE(P-18:1/20:5) (b)	0.721
PE(P)	PE(P-18:1/22:4)	0.004
PE(P)	PE(P-18:1/22:5) (a)	1.469
PE(P)	PE(P-18:1/22:5) (b)	2.678
PE(P)	PE(P-18:1/22:6) (a)	1.222
PE(P)	PE(P-18:1/22:6) (b)	0.854
PE(P)	PE(P-19:0/20:4) (a)	1.481
PE(P)	PE(P-19:0/20:4) (b)	0.824
PE(P)	PE(P-20:0/18:1)	2.824
PE(P)	PE(P-20:0/18:2)	1.921
PE(P)	PE(P-20:0/20:4)	1.284
PE(P)	PE(P-20:0/22:6)	0.959
PE(P)	PE(P-20:1/20:4)	1.161
PE(P)	PE(P-20:1/22:6)	0.796
LPE	LPE(16:0) [sn1]	55.886
LPE	LPE(16:0) [sn2]	55.097
LPE	LPE(17:0) [sn1]	12.538
LPE	LPE(17:0) [sn2]	22.959
LPE	LPE(18:0) [sn1]	51.276
LPE	LPE(18:0) [sn2]	49.276
LPE	LPE(18:1) [sn1]	29.244
LPE	LPE(18:1) [sn2]	25.538
LPE	LPE(18:2) [sn1]	4.602
LPE	LPE(18:2) [sn2]	5.194
LPE	LPE(20:4) [sn1]	5.886
LPE	LPE(20:4) [sn2]	6.229
LPE	LPE(22:6) [sn1]	8.174
LPE	LPE(22:6) [sn2]	10.387
LPE(P)	LPE(P-16:0)	1.276
LPE(P)	LPE(P-18:0)	1.432
LPE(P)	LPE(P-18:1)	1.114
LPE(P)	LPE(P-20:0)	1.131
PI	PI(15-MHDA_20:4)/PI(17:0_20:4)	0.398
PI	PI(16:0_16:1)	1.252
PI	PI(16:0_20:3) (a)	0.638
PI	PI(16:0_20:3) (b)	0.658
PI	PI(16:0_20:4)	1.092
PI	PI(16:0/16:0)	0.523
PI	PI(15-MHDA_18:1)/PI(17:0_18:1)	0.959
PI	PI(15-MHDA_18:2)/PI(17:0_18:2)	1.377
PI	PI(18:0_18:1)	0.959
PI	PI(18:0_20:2)	1
PI	PI(18:0_20:3) (a)	0.027
PI	PI(18:0_20:3) (b)	0.187
PI	PI(18:0_20:4)	0.036
PI	PI(18:0_22:4)	0.292
PI	PI(18:0_22:5) (n3)	0.367
PI	PI(18:0_22:5) (n6)	0.658
PI	PI(18:0_22:6)	1.523
PI	PI(18:1_18:2)	0.481
PI	PI(20:0_20:4)	0.004
PI	PI(34:0)	0.215
PI	PI(34:1)	0.959
PI	PI(36:2)	0.523
PI	PI(37:6)	0.319
PI	PI(38:5) (a)	0.523
PI	PI(38:5) (b)	0.027
PI	PI(38:6)	1.26
PI	PI(39:6)	0.921
LPI	LPI(18:0) [sn1]	0.585
LPI	LPI(18:0) [sn2]	0.155
LPI	LPI(18:1) [sn1]	0.229
LPI	LPI(18:1) [sn2]	0.276
LPI	LPI(18:2) [sn1]	0.071
LPI	LPI(18:2) [sn2]	0.208
LPI	LPI(20:4) [sn1]	0.959
LPI	LPI(20:4) [sn2]	0.824
PS	PS(36:1)	0.237
PS	PS(36:2)	0.201
PS	PS(38:3)	0.125
PS	PS(38:4)	0.119
PS	PS(38:5)	1.268
PS	PS(40:5)	0.097
PS	PS(40:6)	6.569
PG	PG(34:1)	25.886
PG	PG(34:2)	14.638
PG	PG(36:1)	13.699
PG	PG(36:2)	12.509
CE	CE(14:0)	0.398
CE	CE(15:0)	0.102
CE	CE(16:0)	0.018
CE	CE(16:1)	0.051
CE	CE(16:2)	0.553
CE	CE(17:0)	0.076
CE	CE(17:1)	0.553
CE	CE(18:0)	0.137
CE	CE(18:1)	0.495
CE	CE(18:2)	0.678
CE	CE(18:3)	0.102
CE	CE(20:0)	0.292
CE	CE(20:1)	0.796
CE	CE(20:2)	0.469
CE	CE(20:3)	1
CE	CE(20:4)	1.796
CE	CE(20:5)	0.337
CE	CE(22:0)	0.032
CE	CE(22:1)	0.119
CE	CE(22:4)	0.553
CE	CE(22:5) (n3)	0.886
CE	CE(22:5) (n6)	2
CE	CE(22:6)	0.886
CE	CE(24:0)	0.056
CE	CE(24:1)	0.009
CE	CE(24:4)	0.284
CE	CE(24:5)	0.77
CE	CE(24:6)	0.31
COH	COH	0.149
DE	DE(16:0)	0.18
DE	DE(18:1)	0.432
DE	DE(18:2)	1.137
DE	DE(20:4)	0.854
DE	DE(20:5)	0.143
DE	DE(22:6)	0.097
AC	AC(12:0)	0.377
AC	AC(13:0)	0.137
AC	AC(14:0)	0.62
AC	AC(14:1)	0.143
AC	AC(14:2)	0.161
AC	AC(15:0) (a)	0.284
AC	AC(15:0) (b)	0.244
AC	AC(16:0)	0.097
AC	AC(16:1)	0.071
AC	AC(17:0) (a)	0.456
AC	AC(17:0) (b)	0.377
AC	AC(18:0)	0.469
AC	AC(18:1)	0.071
AC	AC(18:2)	0.456
DG	DG(14:0_16:0)	0.77
DG	DG(14:0_18:2)	0.097
DG	DG(16:0_16:0)	2.319
DG	DG(16:0_16:1)	1.167
DG	DG(16:0_18:1)	3.004
DG	DG(16:0_18:2)	0.959
DG	DG(16:0_20:4)	4.301
DG	DG(16:0_22:5)	1.149
DG	DG(16:0_22:6)	0.886
DG	DG(16:1_18:1)	1.137
DG	DG(18:0_18:1)	3.638
DG	DG(18:0_18:2)	1.509
DG	DG(18:0_20:4)	1.276
DG	DG(18:1_18:1)	2.347
DG	DG(18:1_18:2)	0.854
DG	DG(18:1_18:3)	0.481
DG	DG(18:1_20:3)	3.301
DG	DG(18:1_20:4)	4.854
DG	DG(18:2_18:2)	0.102
DG	DG(18:2_20:4)	1.638
TG [NL]	TG(48:0) [NL-16:0]	1.638
TG [NL]	TG(48:1) [NL-18:1]	1.495
TG [NL]	TG(48:2) [NL-14:1]	1.569
TG [NL]	TG(48:2) [NL-16:0]	0.886
TG [NL]	TG(48:2) [NL-16:1]	0.699
TG [NL]	TG(48:2) [NL-18:1]	0.854
TG [NL]	TG(48:3) [NL-16:1]	0.284
TG [NL]	TG(48:3) [NL-18:2]	0.357
TG [NL]	TG(49:1) [NL-15:0]	1.678
TG [NL]	TG(49:1) [NL-16:0]	1.481
TG [NL]	TG(49:1) [NL-18:1]	1.456
TG [NL]	TG(50:0) [NL-18:0]	2.509
TG [NL]	TG(50:1) [NL-14:0]	2.638
TG [NL]	TG(50:1) [NL-18:1]	2.208
TG [NL]	TG(50:2) [NL-18:0]	2.114
TG [NL]	TG(50:2) [NL-18:1]	1.194
TG [NL]	TG(50:2) [NL-18:2]	1.229
TG [NL]	TG(50:3) [NL-14:1]	2.149
TG [NL]	TG(50:3) [NL-16:1]	0.42
TG [NL]	TG(50:3) [NL-18:1]	0.432
TG [NL]	TG(50:4) [NL-14:0]	0.108
TG [NL]	TG(51:0) [NL-16:0]	2.638
TG [NL]	TG(51:1) [NL-18:1]	2.796
TG [NL]	TG(51:2) [NL-15:0]	1.174
TG [NL]	TG(51:2) [NL-16:0]	1.77
TG [NL]	TG(51:2) [NL-18:1]	1.62
TG [NL]	TG(52:1) [NL-18:0]	4.125
TG [NL]	TG(52:2) [NL-16:0]	1.959
TG [NL]	TG(52:3) [NL-16:1]	0.509
TG [NL]	TG(52:3) [NL-18:2]	0.585
TG [NL]	TG(52:4) [NL-16:0]	0.081
TG [NL]	TG(52:4) [NL-18:1]	0.237
TG [NL]	TG(53:2) [NL-17:0]	2.328
TG [NL]	TG(54:0) [NL-18:0]	1.585
TG [NL]	TG(54:1) [NL-18:1]	4.056
TG [NL]	TG(54:2) [NL-18:0]	6.174
TG [NL]	TG(54:3) [NL-18:1]	2.102
TG [NL]	TG(54:4) [NL-18:0]	0.824
TG [NL]	TG(54:4) [NL-18:2]	0.131
TG [NL]	TG(54:5) [NL-18:1]	0.509
TG [NL]	TG(54:6) [NL-18:2]	0.032
TG [NL]	TG(56:6) [NL-20:4]	4.553
TG [NL]	TG(56:8) [NL-20:4]	4.481
TG [NL]	TG(58:8) [NL-22:6]	1.208
TG(O) [NL]	TG(O-50:1) [NL-16:0]	8.367
TG(O) [NL]	TG(O-52:0) [NL-16:0]	5.292
TG(O) [NL]	TG(O-52:2) [NL-16:0]	8.377
Ubiquinone	Ubiquinone	0.42
OxSpecies	oxCE(18:2) [+2O]	1.432
OxSpecies	oxCE(18:2) [+O]	0.77

## Sheet: Fig 7b
SNP_A	SNP_B	R2
15:58568716	15:58570403	0.764478
15:58568716	15:58571401	0.647961
15:58568716	15:58571982	0.202873
15:58568716	15:58586129	0.48718
15:58568716	15:58646053	0.002359
15:58568716	15:58654491	0.003233
15:58568716	15:58659418	0.004575
15:58568716	15:58662033	0.030478
15:58568716	15:58670135	0.008319
15:58568716	15:58671765	0.0326
15:58568716	15:58674308	0.0283
15:58568716	15:58677395	0.003649
15:58568716	15:58678512	0.026355
15:58568716	15:58680954	0.022839
15:58568716	15:58681128	0.011339
15:58568716	15:58682783	0.005514
15:58568716	15:58684057	0.011243
15:58568716	15:58684478	0.004376
15:58568716	15:58685970	0.030398
15:58568716	15:58687040	0.040773
15:58568716	15:58687603	0.036111
15:58568716	15:58688159	5.56e-07
15:58568716	15:58688467	0.019253
15:58568716	15:58690738	0.011487
15:58568716	15:58692118	0.035515
15:58568716	15:58692202	0.002129
15:58568716	15:58695948	0.011247
15:58568716	15:58698113	1.91e-05
15:58568716	15:58698662	0.002588
15:58568716	15:58698755	0.000266
15:58568716	15:58699937	0.015168
15:58568716	15:58701049	0.000687
15:58568716	15:58701931	0.008765
15:58568716	15:58702325	0.02466
15:58568716	15:58703069	0.026004
15:58568716	15:58705029	0.003021
15:58568716	15:58705980	0.024605
15:58568716	15:58706911	0.002316
15:58568716	15:58707309	0.014182
15:58568716	15:58709182	0.021138
15:58568716	15:58712945	0.007805
15:58568716	15:58716615	0.008172
15:58568716	15:58719741	0.000838
15:58568716	15:58723939	6.48e-07
15:58568716	15:58724524	0.000305
15:58568716	15:58724706	1.27e-05
15:58568716	15:58724842	0.000867
15:58568716	15:58727279	2.85e-05
15:58568716	15:58728067	1.33e-05
15:58568716	15:58729144	0.000259
15:58568716	15:58735222	2.71e-05
15:58568716	15:58738423	0.000191
15:58568716	15:58740588	0.000979
15:58568716	15:58741384	3.41e-05
15:58568716	15:58741891	9.67e-05
15:58568716	15:58742731	0.000119
15:58568716	15:58744481	0.001336
15:58568716	15:58855748	8.81e-05
15:58570403	15:58568716	0.764478
15:58570403	15:58571401	0.527113
15:58570403	15:58571982	0.140976
15:58570403	15:58586129	0.388062
15:58570403	15:58646053	0.001533
15:58570403	15:58654491	0.005987
15:58570403	15:58659418	0.003273
15:58570403	15:58662033	0.021916
15:58570403	15:58670135	0.003919
15:58570403	15:58671765	0.013132
15:58570403	15:58674308	0.018954
15:58570403	15:58677395	0.000116
15:58570403	15:58678512	0.022281
15:58570403	15:58680954	0.017905
15:58570403	15:58681128	0.011959
15:58570403	15:58682783	0.005865
15:58570403	15:58684057	0.007999
15:58570403	15:58684478	0.000107
15:58570403	15:58685970	0.028724
15:58570403	15:58687040	0.033054
15:58570403	15:58687603	0.020423
15:58570403	15:58688159	0.000184
15:58570403	15:58688467	0.007893
15:58570403	15:58690738	0.005322
15:58570403	15:58692118	0.027639
15:58570403	15:58692202	3.02e-06
15:58570403	15:58695948	0.012961
15:58570403	15:58698113	0.003485
15:58570403	15:58698662	0.004159
15:58570403	15:58698755	1.84e-06
15:58570403	15:58699937	0.003747
15:58570403	15:58701049	0.001425
15:58570403	15:58701931	0.004303
15:58570403	15:58702325	0.018172
15:58570403	15:58703069	0.017793
15:58570403	15:58705029	0.002483
15:58570403	15:58705980	0.020352
15:58570403	15:58706911	0.000765
15:58570403	15:58707309	0.005381
15:58570403	15:58709182	0.022631
15:58570403	15:58712945	0.006727
15:58570403	15:58716615	0.011568
15:58570403	15:58719741	0.001909
15:58570403	15:58723939	1.93e-05
15:58570403	15:58724524	0.001253
15:58570403	15:58724706	0.000103
15:58570403	15:58724842	0.000915
15:58570403	15:58727279	0.000562
15:58570403	15:58728067	0.000241
15:58570403	15:58729144	0.000944
15:58570403	15:58735222	8.92e-06
15:58570403	15:58738423	0.000289
15:58570403	15:58740588	0.000565
15:58570403	15:58741384	3.7e-05
15:58570403	15:58741891	0.000219
15:58570403	15:58742731	0.001168
15:58570403	15:58744481	0.000668
15:58570403	15:58855748	0.000344
15:58571401	15:58568716	0.647961
15:58571401	15:58570403	0.527113
15:58571401	15:58571982	0.386912
15:58571401	15:58586129	0.788073
15:58571401	15:58646053	0.013441
15:58571401	15:58654491	0.013118
15:58571401	15:58659418	0.003248
15:58571401	15:58662033	0.043088
15:58571401	15:58670135	0.006354
15:58571401	15:58671765	0.025208
15:58571401	15:58674308	0.019745
15:58571401	15:58677395	6.52e-05
15:58571401	15:58678512	0.021408
15:58571401	15:58680954	0.016438
15:58571401	15:58681128	0.006653
15:58571401	15:58682783	0.00365
15:58571401	15:58684057	0.008948
15:58571401	15:58684478	0.001392
15:58571401	15:58685970	0.059599
15:58571401	15:58687040	0.067407
15:58571401	15:58687603	0.025714
15:58571401	15:58688159	3.13e-05
15:58571401	15:58688467	0.00968
15:58571401	15:58690738	0.00743
15:58571401	15:58692118	0.023775
15:58571401	15:58692202	0.000821
15:58571401	15:58695948	0.006661
15:58571401	15:58698113	0.001486
15:58571401	15:58698662	0.005472
15:58571401	15:58698755	0.000184
15:58571401	15:58699937	0.010724
15:58571401	15:58701049	0.003529
15:58571401	15:58701931	0.007367
15:58571401	15:58702325	0.015785
15:58571401	15:58703069	0.018179
15:58571401	15:58705029	0.002324
15:58571401	15:58705980	0.017906
15:58571401	15:58706911	0.000156
15:58571401	15:58707309	0.004395
15:58571401	15:58709182	0.015771
15:58571401	15:58712945	0.0019
15:58571401	15:58716615	0.007352
15:58571401	15:58719741	3.34e-06
15:58571401	15:58723939	0.000144
15:58571401	15:58724524	0.000162
15:58571401	15:58724706	5.27e-05
15:58571401	15:58724842	0.000305
15:58571401	15:58727279	8.51e-07
15:58571401	15:58728067	2.67e-05
15:58571401	15:58729144	0.000156
15:58571401	15:58735222	0.000125
15:58571401	15:58738423	0.000719
15:58571401	15:58740588	0.000243
15:58571401	15:58741384	0.000165
15:58571401	15:58741891	2.52e-05
15:58571401	15:58742731	5.65e-05
15:58571401	15:58744481	0.000796
15:58571401	15:58855748	7.24e-05
15:58571982	15:58568716	0.202873
15:58571982	15:58570403	0.140976
15:58571982	15:58571401	0.386912
15:58571982	15:58586129	0.273859
15:58571982	15:58646053	0.072885
15:58571982	15:58654491	0.018193
15:58571982	15:58659418	0.00977
15:58571982	15:58662033	0.017354
15:58571982	15:58670135	0.01985
15:58571982	15:58671765	0.000829
15:58571982	15:58674308	0.001073
15:58571982	15:58677395	0.001763
15:58571982	15:58678512	0.000299
15:58571982	15:58680954	0.001984
15:58571982	15:58681128	0.000777
15:58571982	15:58682783	0.000648
15:58571982	15:58684057	0.005726
15:58571982	15:58684478	0.003764
15:58571982	15:58685970	0.021945
15:58571982	15:58687040	0.033268
15:58571982	15:58687603	0.004452
15:58571982	15:58688159	0.000528
15:58571982	15:58688467	0.002627
15:58571982	15:58690738	0.001216
15:58571982	15:58692118	0.006163
15:58571982	15:58692202	0.001902
15:58571982	15:58695948	0.000172
15:58571982	15:58698113	0.000186
15:58571982	15:58698662	0.000642
15:58571982	15:58698755	7.69e-05
15:58571982	15:58699937	0.006536
15:58571982	15:58701049	0.010295
15:58571982	15:58701931	0.002488
15:58571982	15:58702325	0.001189
15:58571982	15:58703069	0.000574
15:58571982	15:58705029	0.000111
15:58571982	15:58705980	0.005734
15:58571982	15:58706911	5.74e-05
15:58571982	15:58707309	2.24e-05
15:58571982	15:58709182	0.002373
15:58571982	15:58712945	0.000891
15:58571982	15:58716615	8.71e-06
15:58571982	15:58719741	0.000377
15:58571982	15:58723939	2.04e-05
15:58571982	15:58724524	0.000806
15:58571982	15:58724706	9.72e-05
15:58571982	15:58724842	0.001726
15:58571982	15:58727279	0.000395
15:58571982	15:58728067	1.07e-06
15:58571982	15:58729144	0.0005
15:58571982	15:58735222	9.65e-05
15:58571982	15:58738423	0.000749
15:58571982	15:58740588	0.001334
15:58571982	15:58741384	6.15e-05
15:58571982	15:58741891	1.92e-07
15:58571982	15:58742731	8.54e-05
15:58571982	15:58744481	0.001479
15:58571982	15:58855748	0.000378
15:58586129	15:58568716	0.48718
15:58586129	15:58570403	0.388062
15:58586129	15:58571401	0.788073
15:58586129	15:58571982	0.273859
15:58586129	15:58646053	0.008177
15:58586129	15:58654491	0.011691
15:58586129	15:58659418	0.004734
15:58586129	15:58662033	0.035217
15:58586129	15:58670135	0.008198
15:58586129	15:58671765	0.032917
15:58586129	15:58674308	0.028089
15:58586129	15:58677395	0.00241
15:58586129	15:58678512	0.027056
15:58586129	15:58680954	0.025331
15:58586129	15:58681128	0.008702
15:58586129	15:58682783	0.005662
15:58586129	15:58684057	0.013287
15:58586129	15:58684478	0.006002
15:58586129	15:58685970	0.040966
15:58586129	15:58687040	0.050584
15:58586129	15:58687603	0.029647
15:58586129	15:58688159	2.08e-07
15:58586129	15:58688467	0.016053
15:58586129	15:58690738	0.007655
15:58586129	15:58692118	0.027989
15:58586129	15:58692202	0.004098
15:58586129	15:58695948	0.005491
15:58586129	15:58698113	2.3e-06
15:58586129	15:58698662	0.006395
15:58586129	15:58698755	0.000122
15:58586129	15:58699937	0.015033
15:58586129	15:58701049	0.003961
15:58586129	15:58701931	0.009274
15:58586129	15:58702325	0.021577
15:58586129	15:58703069	0.024842
15:58586129	15:58705029	0.003088
15:58586129	15:58705980	0.022938
15:58586129	15:58706911	0.002487
15:58586129	15:58707309	0.011175
15:58586129	15:58709182	0.020448
15:58586129	15:58712945	0.005644
15:58586129	15:58716615	0.010915
15:58586129	15:58719741	1.97e-05
15:58586129	15:58723939	0.000497
15:58586129	15:58724524	2.05e-05
15:58586129	15:58724706	1.33e-06
15:58586129	15:58724842	7.38e-05
15:58586129	15:58727279	0.000476
15:58586129	15:58728067	0.000224
15:58586129	15:58729144	4.65e-05
15:58586129	15:58735222	6.18e-06
15:58586129	15:58738423	0.000432
15:58586129	15:58740588	0.000483
15:58586129	15:58741384	3.74e-07
15:58586129	15:58741891	5.05e-05
15:58586129	15:58742731	0.00018
15:58586129	15:58744481	0.000604
15:58586129	15:58855748	0.000249
15:58646053	15:58568716	0.002359
15:58646053	15:58570403	0.001533
15:58646053	15:58571401	0.013441
15:58646053	15:58571982	0.072885
15:58646053	15:58586129	0.008177
15:58646053	15:58654491	0.437623
15:58646053	15:58659418	0.010046
15:58646053	15:58662033	0.032711
15:58646053	15:58670135	0.015191
15:58646053	15:58671765	7.6e-05
15:58646053	15:58674308	0.000458
15:58646053	15:58677395	0.003447
15:58646053	15:58678512	0.003918
15:58646053	15:58680954	0.002428
15:58646053	15:58681128	0.012642
15:58646053	15:58682783	0.011707
15:58646053	15:58684057	0.020324
15:58646053	15:58684478	0.010998
15:58646053	15:58685970	0.0209
15:58646053	15:58687040	0.08006
15:58646053	15:58687603	0.000986
15:58646053	15:58688159	0.000689
15:58646053	15:58688467	0.001546
15:58646053	15:58690738	0.004605
15:58646053	15:58692118	0.002942
15:58646053	15:58692202	0.014098
15:58646053	15:58695948	0.001445
15:58646053	15:58698113	0.000148
15:58646053	15:58698662	0.00988
15:58646053	15:58698755	0.000486
15:58646053	15:58699937	0.014244
15:58646053	15:58701049	0.006898
15:58646053	15:58701931	0.018637
15:58646053	15:58702325	0.006662
15:58646053	15:58703069	0.0002
15:58646053	15:58705029	0.014937
15:58646053	15:58705980	0.031321
15:58646053	15:58706911	0.001783
15:58646053	15:58707309	0.002347
15:58646053	15:58709182	0.000588
15:58646053	15:58712945	0.002151
15:58646053	15:58716615	0.000446
15:58646053	15:58719741	0.001992
15:58646053	15:58723939	0.002392
15:58646053	15:58724524	5.98e-05
15:58646053	15:58724706	0.000372
15:58646053	15:58724842	0.001304
15:58646053	15:58727279	0.000153
15:58646053	15:58728067	0.000337
15:58646053	15:58729144	4.94e-06
15:58646053	15:58735222	0.001577
15:58646053	15:58738423	0.000163
15:58646053	15:58740588	0.000183
15:58646053	15:58741384	0.000873
15:58646053	15:58741891	0.000691
15:58646053	15:58742731	1.1e-05
15:58646053	15:58744481	0.001298
15:58646053	15:58855748	0.000151
15:58654491	15:58568716	0.003233
15:58654491	15:58570403	0.005987
15:58654491	15:58571401	0.013118
15:58654491	15:58571982	0.018193
15:58654491	15:58586129	0.011691
15:58654491	15:58646053	0.437623
15:58654491	15:58659418	0.006624
15:58654491	15:58662033	0.001102
15:58654491	15:58670135	0.009561
15:58654491	15:58671765	0.03974
15:58654491	15:58674308	0.038714
15:58654491	15:58677395	0.00679
15:58654491	15:58678512	0.037783
15:58654491	15:58680954	0.023933
15:58654491	15:58681128	0.009853
15:58654491	15:58682783	0.006066
15:58654491	15:58684057	0.0116
15:58654491	15:58684478	0.014278
15:58654491	15:58685970	0.023188
15:58654491	15:58687040	0.121031
15:58654491	15:58687603	0.031382
15:58654491	15:58688159	0.000512
15:58654491	15:58688467	0.038415
15:58654491	15:58690738	0.01062
15:58654491	15:58692118	0.036895
15:58654491	15:58692202	0.011258
15:58654491	15:58695948	0.014183
15:58654491	15:58698113	0.000267
15:58654491	15:58698662	0.00708
15:58654491	15:58698755	0.009661
15:58654491	15:58699937	0.017813
15:58654491	15:58701049	0.004986
15:58654491	15:58701931	0.012809
15:58654491	15:58702325	0.04921
15:58654491	15:58703069	0.031158
15:58654491	15:58705029	0.005985
15:58654491	15:58705980	0.020159
15:58654491	15:58706911	0.000129
15:58654491	15:58707309	0.007256
15:58654491	15:58709182	0.026202
15:58654491	15:58712945	0.001344
15:58654491	15:58716615	0.010125
15:58654491	15:58719741	0.002274
15:58654491	15:58723939	0.003193
15:58654491	15:58724524	0.002006
15:58654491	15:58724706	0.001944
15:58654491	15:58724842	0.001534
15:58654491	15:58727279	0.00171
15:58654491	15:58728067	0.001583
15:58654491	15:58729144	0.003292
15:58654491	15:58735222	0.003845
15:58654491	15:58738423	0.002146
15:58654491	15:58740588	2.38e-05
15:58654491	15:58741384	0.001885
15:58654491	15:58741891	0.001293
15:58654491	15:58742731	0.001335
15:58654491	15:58744481	0.002758
15:58654491	15:58855748	0.000115
15:58659418	15:58568716	0.004575
15:58659418	15:58570403	0.003273
15:58659418	15:58571401	0.003248
15:58659418	15:58571982	0.00977
15:58659418	15:58586129	0.004734
15:58659418	15:58646053	0.010046
15:58659418	15:58654491	0.006624
15:58659418	15:58662033	0.000402
15:58659418	15:58670135	0.004829
15:58659418	15:58671765	0.08467
15:58659418	15:58674308	0.075012
15:58659418	15:58677395	0.038837
15:58659418	15:58678512	0.103079
15:58659418	15:58680954	0.065729
15:58659418	15:58681128	0.239855
15:58659418	15:58682783	0.189554
15:58659418	15:58684057	0.005155
15:58659418	15:58684478	0.015238
15:58659418	15:58685970	0.004655
15:58659418	15:58687040	0.000836
15:58659418	15:58687603	0.061594
15:58659418	15:58688159	0.000727
15:58659418	15:58688467	0.039821
15:58659418	15:58690738	0.101361
15:58659418	15:58692118	0.056909
15:58659418	15:58692202	0.010756
15:58659418	15:58695948	0.154595
15:58659418	15:58698113	0.019794
15:58659418	15:58698662	0.003282
15:58659418	15:58698755	0.012785
15:58659418	15:58699937	0.015457
15:58659418	15:58701049	0.001952
15:58659418	15:58701931	0.010872
15:58659418	15:58702325	0.044578
15:58659418	15:58703069	0.04353
15:58659418	15:58705029	0.157684
15:58659418	15:58705980	0.015334
15:58659418	15:58706911	0.011197
15:58659418	15:58707309	0.035191
15:58659418	15:58709182	0.05274
15:58659418	15:58712945	0.005601
15:58659418	15:58716615	0.055961
15:58659418	15:58719741	0.000409
15:58659418	15:58723939	6.26e-05
15:58659418	15:58724524	0.004168
15:58659418	15:58724706	1.61e-05
15:58659418	15:58724842	2.03e-05
15:58659418	15:58727279	0.000805
15:58659418	15:58728067	0.000704
15:58659418	15:58729144	0.001775
15:58659418	15:58735222	0.000327
15:58659418	15:58738423	2.73e-05
15:58659418	15:58740588	2.86e-05
15:58659418	15:58741384	0.00046
15:58659418	15:58741891	0.000186
15:58659418	15:58742731	0.003988
15:58659418	15:58744481	0.000388
15:58659418	15:58855748	4.04e-05
15:58662033	15:58568716	0.030478
15:58662033	15:58570403	0.021916
15:58662033	15:58571401	0.043088
15:58662033	15:58571982	0.017354
15:58662033	15:58586129	0.035217
15:58662033	15:58646053	0.032711
15:58662033	15:58654491	0.001102
15:58662033	15:58659418	0.000402
15:58662033	15:58670135	0.001054
15:58662033	15:58671765	0.004888
15:58662033	15:58674308	0.004571
15:58662033	15:58677395	0.009135
15:58662033	15:58678512	0.003727
15:58662033	15:58680954	0.006003
15:58662033	15:58681128	0.00096
15:58662033	15:58682783	0.001407
15:58662033	15:58684057	0.002797
15:58662033	15:58684478	0.005052
15:58662033	15:58685970	0.000383
15:58662033	15:58687040	0.000351
15:58662033	15:58687603	0.005985
15:58662033	15:58688159	0.000134
15:58662033	15:58688467	0.007476
15:58662033	15:58690738	0.001797
15:58662033	15:58692118	0.004027
15:58662033	15:58692202	0.005523
15:58662033	15:58695948	0.000592
15:58662033	15:58698113	0.005055
15:58662033	15:58698662	0.000682
15:58662033	15:58698755	0.002703
15:58662033	15:58699937	0.003887
15:58662033	15:58701049	0.000549
15:58662033	15:58701931	0.002564
15:58662033	15:58702325	0.005953
15:58662033	15:58703069	0.006574
15:58662033	15:58705029	0.001519
15:58662033	15:58705980	0.003196
15:58662033	15:58706911	0.004196
15:58662033	15:58707309	0.008726
15:58662033	15:58709182	0.004823
15:58662033	15:58712945	0.003435
15:58662033	15:58716615	0.00285
15:58662033	15:58719741	0.000756
15:58662033	15:58723939	0.00053
15:58662033	15:58724524	0.001739
15:58662033	15:58724706	5.32e-06
15:58662033	15:58724842	0.000754
15:58662033	15:58727279	0.001456
15:58662033	15:58728067	0.000192
15:58662033	15:58729144	0.001802
15:58662033	15:58735222	0.000227
15:58662033	15:58738423	0.000571
15:58662033	15:58740588	7.47e-05
15:58662033	15:58741384	0.000229
15:58662033	15:58741891	0.000596
15:58662033	15:58742731	0.001733
15:58662033	15:58744481	0.004019
15:58662033	15:58855748	7.56e-05
15:58670135	15:58568716	0.008319
15:58670135	15:58570403	0.003919
15:58670135	15:58571401	0.006354
15:58670135	15:58571982	0.01985
15:58670135	15:58586129	0.008198
15:58670135	15:58646053	0.015191
15:58670135	15:58654491	0.009561
15:58670135	15:58659418	0.004829
15:58670135	15:58662033	0.001054
15:58670135	15:58671765	0.159412
15:58670135	15:58674308	0.155837
15:58670135	15:58677395	0.076695
15:58670135	15:58678512	0.199559
15:58670135	15:58680954	0.135477
15:58670135	15:58681128	0.009546
15:58670135	15:58682783	0.004041
15:58670135	15:58684057	0.141058
15:58670135	15:58684478	0.054841
15:58670135	15:58685970	0.008549
15:58670135	15:58687040	0.001533
15:58670135	15:58687603	0.122763
15:58670135	15:58688159	0.207102
15:58670135	15:58688467	0.0793
15:58670135	15:58690738	0.000253
15:58670135	15:58692118	0.117242
15:58670135	15:58692202	0.076199
15:58670135	15:58695948	0.001216
15:58670135	15:58698113	0.079141
15:58670135	15:58698662	0.004322
15:58670135	15:58698755	0.133261
15:58670135	15:58699937	0.102669
15:58670135	15:58701049	0.003118
15:58670135	15:58701931	0.167756
15:58670135	15:58702325	0.088364
15:58670135	15:58703069	5.7e-05
15:58670135	15:58705029	0.002925
15:58670135	15:58705980	0.181642
15:58670135	15:58706911	0.125203
15:58670135	15:58707309	0.063858
15:58670135	15:58709182	0.074032
15:58670135	15:58712945	0.142841
15:58670135	15:58716615	0.005541
15:58670135	15:58719741	0.000186
15:58670135	15:58723939	2.7e-06
15:58670135	15:58724524	0.002048
15:58670135	15:58724706	0.000995
15:58670135	15:58724842	0.000172
15:58670135	15:58727279	0.000295
15:58670135	15:58728067	0.000566
15:58670135	15:58729144	0.000291
15:58670135	15:58735222	0.001252
15:58670135	15:58738423	4.92e-05
15:58670135	15:58740588	0.016736
15:58670135	15:58741384	0.002139
15:58670135	15:58741891	4.75e-05
15:58670135	15:58742731	0.000974
15:58670135	15:58744481	8.96e-05
15:58670135	15:58855748	0.000107
15:58671765	15:58568716	0.0326
15:58671765	15:58570403	0.013132
15:58671765	15:58571401	0.025208
15:58671765	15:58571982	0.000829
15:58671765	15:58586129	0.032917
15:58671765	15:58646053	7.6e-05
15:58671765	15:58654491	0.03974
15:58671765	15:58659418	0.08467
15:58671765	15:58662033	0.004888
15:58671765	15:58670135	0.159412
15:58671765	15:58674308	0.665046
15:58671765	15:58677395	0.480577
15:58671765	15:58678512	0.782475
15:58671765	15:58680954	0.498217
15:58671765	15:58681128	0.255023
15:58671765	15:58682783	0.161555
15:58671765	15:58684057	0.212307
15:58671765	15:58684478	0.159167
15:58671765	15:58685970	0.025833
15:58671765	15:58687040	0.01422
15:58671765	15:58687603	0.63652
15:58671765	15:58688159	0.03667
15:58671765	15:58688467	0.473586
15:58671765	15:58690738	0.122469
15:58671765	15:58692118	0.459392
15:58671765	15:58692202	0.193013
15:58671765	15:58695948	0.102486
15:58671765	15:58698113	0.168115
15:58671765	15:58698662	0.097188
15:58671765	15:58698755	0.172416
15:58671765	15:58699937	0.254068
15:58671765	15:58701049	0.067711
15:58671765	15:58701931	0.255685
15:58671765	15:58702325	0.335141
15:58671765	15:58703069	0.252306
15:58671765	15:58705029	0.131716
15:58671765	15:58705980	0.162849
15:58671765	15:58706911	0.113148
15:58671765	15:58707309	0.361622
15:58671765	15:58709182	0.352534
15:58671765	15:58712945	0.114642
15:58671765	15:58716615	0.164203
15:58671765	15:58719741	0.000669
15:58671765	15:58723939	1.84e-05
15:58671765	15:58724524	0.000155
15:58671765	15:58724706	0.000187
15:58671765	15:58724842	0.000528
15:58671765	15:58727279	3.91e-05
15:58671765	15:58728067	0.0001
15:58671765	15:58729144	0.000172
15:58671765	15:58735222	0.001025
15:58671765	15:58738423	2.08e-05
15:58671765	15:58740588	0.005337
15:58671765	15:58741384	6.34e-05
15:58671765	15:58741891	5.47e-05
15:58671765	15:58742731	0.000457
15:58671765	15:58744481	2.9e-05
15:58671765	15:58855748	5.12e-05
15:58674308	15:58568716	0.0283
15:58674308	15:58570403	0.018954
15:58674308	15:58571401	0.019745
15:58674308	15:58571982	0.001073
15:58674308	15:58586129	0.028089
15:58674308	15:58646053	0.000458
15:58674308	15:58654491	0.038714
15:58674308	15:58659418	0.075012
15:58674308	15:58662033	0.004571
15:58674308	15:58670135	0.155837
15:58674308	15:58671765	0.665046
15:58674308	15:58677395	0.511196
15:58674308	15:58678512	0.738948
15:58674308	15:58680954	0.759938
15:58674308	15:58681128	0.23827
15:58674308	15:58682783	0.14524
15:58674308	15:58684057	0.46215
15:58674308	15:58684478	0.193018
15:58674308	15:58685970	0.02854
15:58674308	15:58687040	0.014977
15:58674308	15:58687603	0.696773
15:58674308	15:58688159	0.036036
15:58674308	15:58688467	0.520382
15:58674308	15:58690738	0.029954
15:58674308	15:58692118	0.712237
15:58674308	15:58692202	0.233705
15:58674308	15:58695948	0.089842
15:58674308	15:58698113	0.195075
15:58674308	15:58698662	0.118123
15:58674308	15:58698755	0.254027
15:58674308	15:58699937	0.274518
15:58674308	15:58701049	0.086765
15:58674308	15:58701931	0.368063
15:58674308	15:58702325	0.520777
15:58674308	15:58703069	0.277417
15:58674308	15:58705029	0.13164
15:58674308	15:58705980	0.237202
15:58674308	15:58706911	0.165018
15:58674308	15:58707309	0.386788
15:58674308	15:58709182	0.432596
15:58674308	15:58712945	0.17705
15:58674308	15:58716615	0.214686
15:58674308	15:58719741	0.004835
15:58674308	15:58723939	0.000656
15:58674308	15:58724524	0.000169
15:58674308	15:58724706	0.001045
15:58674308	15:58724842	0.001731
15:58674308	15:58727279	3.16e-05
15:58674308	15:58728067	2.71e-06
15:58674308	15:58729144	7.1e-05
15:58674308	15:58735222	0.002601
15:58674308	15:58738423	0.000199
15:58674308	15:58740588	0.004421
15:58674308	15:58741384	2.1e-06
15:58674308	15:58741891	0.000133
15:58674308	15:58742731	0.000996
15:58674308	15:58744481	1.71e-05
15:58674308	15:58855748	0.000499
15:58677395	15:58568716	0.003649
15:58677395	15:58570403	0.000116
15:58677395	15:58571401	6.52e-05
15:58677395	15:58571982	0.001763
15:58677395	15:58586129	0.00241
15:58677395	15:58646053	0.003447
15:58677395	15:58654491	0.00679
15:58677395	15:58659418	0.038837
15:58677395	15:58662033	0.009135
15:58677395	15:58670135	0.076695
15:58677395	15:58671765	0.480577
15:58677395	15:58674308	0.511196
15:58677395	15:58678512	0.389368
15:58677395	15:58680954	0.537475
15:58677395	15:58681128	0.119714
15:58677395	15:58682783	0.152535
15:58677395	15:58684057	0.240071
15:58677395	15:58684478	0.500376
15:58677395	15:58685970	0.102834
15:58677395	15:58687040	0.03131
15:58677395	15:58687603	0.479421
15:58677395	15:58688159	0.017003
15:58677395	15:58688467	0.760856
15:58677395	15:58690738	0.210475
15:58677395	15:58692118	0.515717
15:58677395	15:58692202	0.374232
15:58677395	15:58695948	0.122586
15:58677395	15:58698113	0.402065
15:58677395	15:58698662	0.059186
15:58677395	15:58698755	0.206183
15:58677395	15:58699937	0.236463
15:58677395	15:58701049	0.0448
15:58677395	15:58701931	0.19227
15:58677395	15:58702325	0.480745
15:58677395	15:58703069	0.387662
15:58677395	15:58705029	0.130558
15:58677395	15:58705980	0.195869
15:58677395	15:58706911	0.319698
15:58677395	15:58707309	0.612333
15:58677395	15:58709182	0.416775
15:58677395	15:58712945	0.222145
15:58677395	15:58716615	0.235218
15:58677395	15:58719741	0.001416
15:58677395	15:58723939	0.000133
15:58677395	15:58724524	0.0013
15:58677395	15:58724706	0.000806
15:58677395	15:58724842	0.000238
15:58677395	15:58727279	0.001192
15:58677395	15:58728067	8.58e-05
15:58677395	15:58729144	0.000953
15:58677395	15:58735222	0.001157
15:58677395	15:58738423	2.74e-05
15:58677395	15:58740588	0.003701
15:58677395	15:58741384	6.94e-05
15:58677395	15:58741891	5.71e-06
15:58677395	15:58742731	0.003769
15:58677395	15:58744481	3.99e-05
15:58677395	15:58855748	0.000125
15:58678512	15:58568716	0.026355
15:58678512	15:58570403	0.022281
15:58678512	15:58571401	0.021408
15:58678512	15:58571982	0.000299
15:58678512	15:58586129	0.027056
15:58678512	15:58646053	0.003918
15:58678512	15:58654491	0.037783
15:58678512	15:58659418	0.103079
15:58678512	15:58662033	0.003727
15:58678512	15:58670135	0.199559
15:58678512	15:58671765	0.782475
15:58678512	15:58674308	0.738948
15:58678512	15:58677395	0.389368
15:58678512	15:58680954	0.66104
15:58678512	15:58681128	0.317794
15:58678512	15:58682783	0.210436
15:58678512	15:58684057	0.291785
15:58678512	15:58684478	0.082817
15:58678512	15:58685970	0.047492
15:58678512	15:58687040	0.011219
15:58678512	15:58687603	0.595987
15:58678512	15:58688159	0.047951
15:58678512	15:58688467	0.395282
15:58678512	15:58690738	0.063477
15:58678512	15:58692118	0.557868
15:58678512	15:58692202	0.141066
15:58678512	15:58695948	0.144269
15:58678512	15:58698113	0.120103
15:58678512	15:58698662	0.127174
15:58678512	15:58698755	0.246276
15:58678512	15:58699937	0.184054
15:58678512	15:58701049	0.088129
15:58678512	15:58701931	0.33812
15:58678512	15:58702325	0.41519
15:58678512	15:58703069	0.181967
15:58678512	15:58705029	0.123361
15:58678512	15:58705980	0.238553
15:58678512	15:58706911	0.139864
15:58678512	15:58707309	0.29447
15:58678512	15:58709182	0.426209
15:58678512	15:58712945	0.180819
15:58678512	15:58716615	0.205065
15:58678512	15:58719741	0.001957
15:58678512	15:58723939	3.69e-05
15:58678512	15:58724524	5.43e-05
15:58678512	15:58724706	0.000238
15:58678512	15:58724842	0.000613
15:58678512	15:58727279	2.19e-06
15:58678512	15:58728067	8.7e-05
15:58678512	15:58729144	8.49e-05
15:58678512	15:58735222	0.000716
15:58678512	15:58738423	6.68e-05
15:58678512	15:58740588	0.003229
15:58678512	15:58741384	0.000228
15:58678512	15:58741891	3.89e-06
15:58678512	15:58742731	0.000349
15:58678512	15:58744481	0.000149
15:58678512	15:58855748	7.34e-05
15:58680954	15:58568716	0.022839
15:58680954	15:58570403	0.017905
15:58680954	15:58571401	0.016438
15:58680954	15:58571982	0.001984
15:58680954	15:58586129	0.025331
15:58680954	15:58646053	0.002428
15:58680954	15:58654491	0.023933
15:58680954	15:58659418	0.065729
15:58680954	15:58662033	0.006003
15:58680954	15:58670135	0.135477
15:58680954	15:58671765	0.498217
15:58680954	15:58674308	0.759938
15:58680954	15:58677395	0.537475
15:58680954	15:58678512	0.66104
15:58680954	15:58681128	0.222651
15:58680954	15:58682783	0.274117
15:58680954	15:58684057	0.455564
15:58680954	15:58684478	0.240608
15:58680954	15:58685970	0.068373
15:58680954	15:58687040	0.016805
15:58680954	15:58687603	0.678179
15:58680954	15:58688159	0.032097
15:58680954	15:58688467	0.566593
15:58680954	15:58690738	0.077137
15:58680954	15:58692118	0.603003
15:58680954	15:58692202	0.348694
15:58680954	15:58695948	0.079197
15:58680954	15:58698113	0.269377
15:58680954	15:58698662	0.109517
15:58680954	15:58698755	0.234999
15:58680954	15:58699937	0.245259
15:58680954	15:58701049	0.078692
15:58680954	15:58701931	0.340402
15:58680954	15:58702325	0.536557
15:58680954	15:58703069	0.305986
15:58680954	15:58705029	0.187618
15:58680954	15:58705980	0.210382
15:58680954	15:58706911	0.181689
15:58680954	15:58707309	0.414243
15:58680954	15:58709182	0.484161
15:58680954	15:58712945	0.152123
15:58680954	15:58716615	0.257307
15:58680954	15:58719741	0.002796
15:58680954	15:58723939	3.29e-06
15:58680954	15:58724524	0.001058
15:58680954	15:58724706	0.000389
15:58680954	15:58724842	0.000406
15:58680954	15:58727279	0.000775
15:58680954	15:58728067	0.000555
15:58680954	15:58729144	0.000868
15:58680954	15:58735222	0.000377
15:58680954	15:58738423	5.11e-07
15:58680954	15:58740588	0.003873
15:58680954	15:58741384	0.000797
15:58680954	15:58741891	0.000223
15:58680954	15:58742731	0.002773
15:58680954	15:58744481	1.65e-05
15:58680954	15:58855748	0.000338
15:58681128	15:58568716	0.011339
15:58681128	15:58570403	0.011959
15:58681128	15:58571401	0.006653
15:58681128	15:58571982	0.000777
15:58681128	15:58586129	0.008702
15:58681128	15:58646053	0.012642
15:58681128	15:58654491	0.009853
15:58681128	15:58659418	0.239855
15:58681128	15:58662033	0.00096
15:58681128	15:58670135	0.009546
15:58681128	15:58671765	0.255023
15:58681128	15:58674308	0.23827
15:58681128	15:58677395	0.119714
15:58681128	15:58678512	0.317794
15:58681128	15:58680954	0.222651
15:58681128	15:58682783	0.76913
15:58681128	15:58684057	0.043257
15:58681128	15:58684478	0.084351
15:58681128	15:58685970	0.01732
15:58681128	15:58687040	0.004484
15:58681128	15:58687603	0.200323
15:58681128	15:58688159	0.002865
15:58681128	15:58688467	0.130692
15:58681128	15:58690738	0.43878
15:58681128	15:58692118	0.192684
15:58681128	15:58692202	0.065483
15:58681128	15:58695948	0.627557
15:58681128	15:58698113	0.054989
15:58681128	15:58698662	0.009492
15:58681128	15:58698755	0.035315
15:58681128	15:58699937	0.041812
15:58681128	15:58701049	0.007041
15:58681128	15:58701931	0.028211
15:58681128	15:58702325	0.139513
15:58681128	15:58703069	0.136973
15:58681128	15:58705029	0.471784
15:58681128	15:58705980	0.004771
15:58681128	15:58706911	0.015199
15:58681128	15:58707309	0.100088
15:58681128	15:58709182	0.159845
15:58681128	15:58712945	0.007359
15:58681128	15:58716615	0.145372
15:58681128	15:58719741	3.01e-05
15:58681128	15:58723939	0.001811
15:58681128	15:58724524	0.011178
15:58681128	15:58724706	2.41e-05
15:58681128	15:58724842	0.001156
15:58681128	15:58727279	0.00549
15:58681128	15:58728067	1.11e-05
15:58681128	15:58729144	0.006055
15:58681128	15:58735222	0.000161
15:58681128	15:58738423	0.001308
15:58681128	15:58740588	0.014887
15:58681128	15:58741384	3.42e-05
15:58681128	15:58741891	0.000696
15:58681128	15:58742731	0.009472
15:58681128	15:58744481	0.003244
15:58681128	15:58855748	5.43e-05
15:58682783	15:58568716	0.005514
15:58682783	15:58570403	0.005865
15:58682783	15:58571401	0.00365
15:58682783	15:58571982	0.000648
15:58682783	15:58586129	0.005662
15:58682783	15:58646053	0.011707
15:58682783	15:58654491	0.006066
15:58682783	15:58659418	0.189554
15:58682783	15:58662033	0.001407
15:58682783	15:58670135	0.004041
15:58682783	15:58671765	0.161555
15:58682783	15:58674308	0.14524
15:58682783	15:58677395	0.152535
15:58682783	15:58678512	0.210436
15:58682783	15:58680954	0.274117
15:58682783	15:58681128	0.76913
15:58682783	15:58684057	0.056432
15:58682783	15:58684478	0.027919
15:58682783	15:58685970	0.020237
15:58682783	15:58687040	0.005241
15:58682783	15:58687603	0.123656
15:58682783	15:58688159	0.003796
15:58682783	15:58688467	0.169246
15:58682783	15:58690738	0.551228
15:58682783	15:58692118	0.109946
15:58682783	15:58692202	0.015282
15:58682783	15:58695948	0.477009
15:58682783	15:58698113	0.014416
15:58682783	15:58698662	0.011942
15:58682783	15:58698755	0.045527
15:58682783	15:58699937	0.055351
15:58682783	15:58701049	0.008592
15:58682783	15:58701931	0.036895
15:58682783	15:58702325	0.172393
15:58682783	15:58703069	0.163227
15:58682783	15:58705029	0.586004
15:58682783	15:58705980	0.01228
15:58682783	15:58706911	0.000654
15:58682783	15:58707309	0.121649
15:58682783	15:58709182	0.19368
15:58682783	15:58712945	0.017388
15:58682783	15:58716615	0.181818
15:58682783	15:58719741	0.000419
15:58682783	15:58723939	0.003448
15:58682783	15:58724524	0.01479
15:58682783	15:58724706	0.000183
15:58682783	15:58724842	0.002579
15:58682783	15:58727279	0.00871
15:58682783	15:58728067	7.16e-05
15:58682783	15:58729144	0.008923
15:58682783	15:58735222	0.000371
15:58682783	15:58738423	0.003537
15:58682783	15:58740588	0.013321
15:58682783	15:58741384	0.001394
15:58682783	15:58741891	0.003278
15:58682783	15:58742731	0.014057
15:58682783	15:58744481	0.004782
15:58682783	15:58855748	0.000194
15:58684057	15:58568716	0.011243
15:58684057	15:58570403	0.007999
15:58684057	15:58571401	0.008948
15:58684057	15:58571982	0.005726
15:58684057	15:58586129	0.013287
15:58684057	15:58646053	0.020324
15:58684057	15:58654491	0.0116
15:58684057	15:58659418	0.005155
15:58684057	15:58662033	0.002797
15:58684057	15:58670135	0.141058
15:58684057	15:58671765	0.212307
15:58684057	15:58674308	0.46215
15:58684057	15:58677395	0.240071
15:58684057	15:58678512	0.291785
15:58684057	15:58680954	0.455564
15:58684057	15:58681128	0.043257
15:58684057	15:58682783	0.056432
15:58684057	15:58684478	0.511972
15:58684057	15:58685970	0.030912
15:58684057	15:58687040	0.00712
15:58684057	15:58687603	0.426959
15:58684057	15:58688159	0.069415
15:58684057	15:58688467	0.28619
15:58684057	15:58690738	0.099705
15:58684057	15:58692118	0.389613
15:58684057	15:58692202	0.633607
15:58684057	15:58695948	0.068553
15:58684057	15:58698113	0.49862
15:58684057	15:58698662	0.237176
15:58684057	15:58698755	0.562489
15:58684057	15:58699937	0.600732
15:58684057	15:58701049	0.172664
15:58684057	15:58701931	0.726826
15:58684057	15:58702325	0.259278
15:58684057	15:58703069	0.094747
15:58684057	15:58705029	0.02142
15:58684057	15:58705980	0.398638
15:58684057	15:58706911	0.276876
15:58684057	15:58707309	0.209985
15:58684057	15:58709182	0.19186
15:58684057	15:58712945	0.327953
15:58684057	15:58716615	0.053717
15:58684057	15:58719741	0.00619
15:58684057	15:58723939	0.00283
15:58684057	15:58724524	0.003966
15:58684057	15:58724706	0.001021
15:58684057	15:58724842	0.004668
15:58684057	15:58727279	0.002136
15:58684057	15:58728067	0.00046
15:58684057	15:58729144	0.002004
15:58684057	15:58735222	0.001277
15:58684057	15:58738423	0.002481
15:58684057	15:58740588	0.000861
15:58684057	15:58741384	1.7e-05
15:58684057	15:58741891	0.000753
15:58684057	15:58742731	0.001232
15:58684057	15:58744481	0.003286
15:58684057	15:58855748	0.001049
15:58684478	15:58568716	0.004376
15:58684478	15:58570403	0.000107
15:58684478	15:58571401	0.001392
15:58684478	15:58571982	0.003764
15:58684478	15:58586129	0.006002
15:58684478	15:58646053	0.010998
15:58684478	15:58654491	0.014278
15:58684478	15:58659418	0.015238
15:58684478	15:58662033	0.005052
15:58684478	15:58670135	0.054841
15:58684478	15:58671765	0.159167
15:58684478	15:58674308	0.193018
15:58684478	15:58677395	0.500376
15:58684478	15:58678512	0.082817
15:58684478	15:58680954	0.240608
15:58684478	15:58681128	0.084351
15:58684478	15:58682783	0.027919
15:58684478	15:58684057	0.511972
15:58684478	15:58685970	0.068455
15:58684478	15:58687040	0.007262
15:58684478	15:58687603	0.227433
15:58684478	15:58688159	0.031886
15:58684478	15:58688467	0.551106
15:58684478	15:58690738	0.003088
15:58684478	15:58692118	0.276713
15:58684478	15:58692202	0.749478
15:58684478	15:58695948	0.020028
15:58684478	15:58698113	0.54392
15:58684478	15:58698662	0.115741
15:58684478	15:58698755	0.26659
15:58684478	15:58699937	0.450312
15:58684478	15:58701049	0.084247
15:58684478	15:58701931	0.365692
15:58684478	15:58702325	0.266847
15:58684478	15:58703069	0.218306
15:58684478	15:58705029	0.001571
15:58684478	15:58705980	0.282319
15:58684478	15:58706911	0.351145
15:58684478	15:58707309	0.320698
15:58684478	15:58709182	0.2136
15:58684478	15:58712945	0.221148
15:58684478	15:58716615	0.093902
15:58684478	15:58719741	0.000592
15:58684478	15:58723939	0.00037
15:58684478	15:58724524	0.000177
15:58684478	15:58724706	0.000216
15:58684478	15:58724842	0.000508
15:58684478	15:58727279	2.59e-05
15:58684478	15:58728067	0.000703
15:58684478	15:58729144	4.17e-06
15:58684478	15:58735222	6.27e-05
15:58684478	15:58738423	2.74e-05
15:58684478	15:58740588	0.000438
15:58684478	15:58741384	0.000619
15:58684478	15:58741891	1.21e-07
15:58684478	15:58742731	0.000249
15:58684478	15:58744481	0.001539
15:58684478	15:58855748	0.000409
15:58685970	15:58568716	0.030398
15:58685970	15:58570403	0.028724
15:58685970	15:58571401	0.059599
15:58685970	15:58571982	0.021945
15:58685970	15:58586129	0.040966
15:58685970	15:58646053	0.0209
15:58685970	15:58654491	0.023188
15:58685970	15:58659418	0.004655
15:58685970	15:58662033	0.000383
15:58685970	15:58670135	0.008549
15:58685970	15:58671765	0.025833
15:58685970	15:58674308	0.02854
15:58685970	15:58677395	0.102834
15:58685970	15:58678512	0.047492
15:58685970	15:58680954	0.068373
15:58685970	15:58681128	0.01732
15:58685970	15:58682783	0.020237
15:58685970	15:58684057	0.030912
15:58685970	15:58684478	0.068455
15:58685970	15:58687040	0.258628
15:58685970	15:58687603	0.077578
15:58685970	15:58688159	0.002284
15:58685970	15:58688467	0.0221
15:58685970	15:58690738	0.014265
15:58685970	15:58692118	0.004187
15:58685970	15:58692202	0.00423
15:58685970	15:58695948	0.033744
15:58685970	15:58698113	0.001646
15:58685970	15:58698662	0.009551
15:58685970	15:58698755	0.000638
15:58685970	15:58699937	0.031037
15:58685970	15:58701049	0.007213
15:58685970	15:58701931	0.024867
15:58685970	15:58702325	0.004626
15:58685970	15:58703069	0.003502
15:58685970	15:58705029	2.84e-05
15:58685970	15:58705980	0.003082
15:58685970	15:58706911	0.098122
15:58685970	15:58707309	0.031799
15:58685970	15:58709182	0.005427
15:58685970	15:58712945	0.043766
15:58685970	15:58716615	0.010397
15:58685970	15:58719741	5.1e-05
15:58685970	15:58723939	0.000422
15:58685970	15:58724524	3.41e-05
15:58685970	15:58724706	0.000833
15:58685970	15:58724842	0.000112
15:58685970	15:58727279	1.94e-06
15:58685970	15:58728067	5.44e-05
15:58685970	15:58729144	0.000119
15:58685970	15:58735222	0.000552
15:58685970	15:58738423	0.000384
15:58685970	15:58740588	0.000259
15:58685970	15:58741384	0.000498
15:58685970	15:58741891	0.000135
15:58685970	15:58742731	4.33e-05
15:58685970	15:58744481	0.000119
15:58685970	15:58855748	6.69e-05
15:58687040	15:58568716	0.040773
15:58687040	15:58570403	0.033054
15:58687040	15:58571401	0.067407
15:58687040	15:58571982	0.033268
15:58687040	15:58586129	0.050584
15:58687040	15:58646053	0.08006
15:58687040	15:58654491	0.121031
15:58687040	15:58659418	0.000836
15:58687040	15:58662033	0.000351
15:58687040	15:58670135	0.001533
15:58687040	15:58671765	0.01422
15:58687040	15:58674308	0.014977
15:58687040	15:58677395	0.03131
15:58687040	15:58678512	0.011219
15:58687040	15:58680954	0.016805
15:58687040	15:58681128	0.004484
15:58687040	15:58682783	0.005241
15:58687040	15:58684057	0.00712
15:58687040	15:58684478	0.007262
15:58687040	15:58685970	0.258628
15:58687040	15:58687603	0.017285
15:58687040	15:58688159	0.000209
15:58687040	15:58688467	0.017315
15:58687040	15:58690738	0.009573
15:58687040	15:58692118	0.020616
15:58687040	15:58692202	0.004029
15:58687040	15:58695948	0.00719
15:58687040	15:58698113	0.067156
15:58687040	15:58698662	0.002277
15:58687040	15:58698755	0.083175
15:58687040	15:58699937	0.004326
15:58687040	15:58701049	0.001313
15:58687040	15:58701931	0.005105
15:58687040	15:58702325	0.009252
15:58687040	15:58703069	0.010365
15:58687040	15:58705029	0.007135
15:58687040	15:58705980	0.004731
15:58687040	15:58706911	0.056702
15:58687040	15:58707309	0.027463
15:58687040	15:58709182	0.013064
15:58687040	15:58712945	0.061325
15:58687040	15:58716615	0.006915
15:58687040	15:58719741	0.002424
15:58687040	15:58723939	0.002874
15:58687040	15:58724524	0.002455
15:58687040	15:58724706	0.000673
15:58687040	15:58724842	0.001618
15:58687040	15:58727279	0.00138
15:58687040	15:58728067	0.000433
15:58687040	15:58729144	0.002802
15:58687040	15:58735222	0.001503
15:58687040	15:58738423	0.000613
15:58687040	15:58740588	0.000175
15:58687040	15:58741384	0.001486
15:58687040	15:58741891	0.000919
15:58687040	15:58742731	0.000682
15:58687040	15:58744481	0.000657
15:58687040	15:58855748	1.66e-05
15:58687603	15:58568716	0.036111
15:58687603	15:58570403	0.020423
15:58687603	15:58571401	0.025714
15:58687603	15:58571982	0.004452
15:58687603	15:58586129	0.029647
15:58687603	15:58646053	0.000986
15:58687603	15:58654491	0.031382
15:58687603	15:58659418	0.061594
15:58687603	15:58662033	0.005985
15:58687603	15:58670135	0.122763
15:58687603	15:58671765	0.63652
15:58687603	15:58674308	0.696773
15:58687603	15:58677395	0.479421
15:58687603	15:58678512	0.595987
15:58687603	15:58680954	0.678179
15:58687603	15:58681128	0.200323
15:58687603	15:58682783	0.123656
15:58687603	15:58684057	0.426959
15:58687603	15:58684478	0.227433
15:58687603	15:58685970	0.077578
15:58687603	15:58687040	0.017285
15:58687603	15:58688159	0.029007
15:58687603	15:58688467	0.651971
15:58687603	15:58690738	0.117545
15:58687603	15:58692118	0.648352
15:58687603	15:58692202	0.353105
15:58687603	15:58695948	0.111877
15:58687603	15:58698113	0.28835
15:58687603	15:58698662	0.108707
15:58687603	15:58698755	0.223458
15:58687603	15:58699937	0.401376
15:58687603	15:58701049	0.080508
15:58687603	15:58701931	0.332575
15:58687603	15:58702325	0.438386
15:58687603	15:58703069	0.382595
15:58687603	15:58705029	0.130331
15:58687603	15:58705980	0.198441
15:58687603	15:58706911	0.092765
15:58687603	15:58707309	0.493601
15:58687603	15:58709182	0.396005
15:58687603	15:58712945	0.142146
15:58687603	15:58716615	0.185216
15:58687603	15:58719741	0.001755
15:58687603	15:58723939	9.5e-05
15:58687603	15:58724524	0.000671
15:58687603	15:58724706	0.000272
15:58687603	15:58724842	0.001136
15:58687603	15:58727279	0.000219
15:58687603	15:58728067	3.05e-05
15:58687603	15:58729144	0.000363
15:58687603	15:58735222	0.000895
15:58687603	15:58738423	0.000235
15:58687603	15:58740588	0.004796
15:58687603	15:58741384	5.14e-05
15:58687603	15:58741891	4.27e-05
15:58687603	15:58742731	0.001457
15:58687603	15:58744481	1.84e-05
15:58687603	15:58855748	0.00036
15:58688159	15:58568716	5.56e-07
15:58688159	15:58570403	0.000184
15:58688159	15:58571401	3.13e-05
15:58688159	15:58571982	0.000528
15:58688159	15:58586129	2.08e-07
15:58688159	15:58646053	0.000689
15:58688159	15:58654491	0.000512
15:58688159	15:58659418	0.000727
15:58688159	15:58662033	0.000134
15:58688159	15:58670135	0.207102
15:58688159	15:58671765	0.03667
15:58688159	15:58674308	0.036036
15:58688159	15:58677395	0.017003
15:58688159	15:58678512	0.047951
15:58688159	15:58680954	0.032097
15:58688159	15:58681128	0.002865
15:58688159	15:58682783	0.003796
15:58688159	15:58684057	0.069415
15:58688159	15:58684478	0.031886
15:58688159	15:58685970	0.002284
15:58688159	15:58687040	0.000209
15:58688159	15:58687603	0.029007
15:58688159	15:58688467	0.018127
15:58688159	15:58690738	0.00819
15:58688159	15:58692118	0.028087
15:58688159	15:58692202	0.04257
15:58688159	15:58695948	0.004838
15:58688159	15:58698113	0.042445
15:58688159	15:58698662	0.000585
15:58688159	15:58698755	0.065801
15:58688159	15:58699937	0.051862
15:58688159	15:58701049	0.000373
15:58688159	15:58701931	0.080617
15:58688159	15:58702325	0.019599
15:58688159	15:58703069	0.018583
15:58688159	15:58705029	6.77e-05
15:58688159	15:58705980	0.028374
15:58688159	15:58706911	0.017973
15:58688159	15:58707309	0.013626
15:58688159	15:58709182	0.02306
15:58688159	15:58712945	0.021246
15:58688159	15:58716615	0.026336
15:58688159	15:58719741	0.000924
15:58688159	15:58723939	0.000208
15:58688159	15:58724524	0.001055
15:58688159	15:58724706	6.61e-05
15:58688159	15:58724842	0.000783
15:58688159	15:58727279	0.001384
15:58688159	15:58728067	1.78e-06
15:58688159	15:58729144	0.000659
15:58688159	15:58735222	5.87e-07
15:58688159	15:58738423	0.000807
15:58688159	15:58740588	0.00011
15:58688159	15:58741384	0.000108
15:58688159	15:58741891	0.000309
15:58688159	15:58742731	0.00124
15:58688159	15:58744481	0.000627
15:58688159	15:58855748	6.72e-08
15:58688467	15:58568716	0.019253
15:58688467	15:58570403	0.007893
15:58688467	15:58571401	0.00968
15:58688467	15:58571982	0.002627
15:58688467	15:58586129	0.016053
15:58688467	15:58646053	0.001546
15:58688467	15:58654491	0.038415
15:58688467	15:58659418	0.039821
15:58688467	15:58662033	0.007476
15:58688467	15:58670135	0.0793
15:58688467	15:58671765	0.473586
15:58688467	15:58674308	0.520382
15:58688467	15:58677395	0.760856
15:58688467	15:58678512	0.395282
15:58688467	15:58680954	0.566593
15:58688467	15:58681128	0.130692
15:58688467	15:58682783	0.169246
15:58688467	15:58684057	0.28619
15:58688467	15:58684478	0.551106
15:58688467	15:58685970	0.0221
15:58688467	15:58687040	0.017315
15:58688467	15:58687603	0.651971
15:58688467	15:58688159	0.018127
15:58688467	15:58690738	0.293192
15:58688467	15:58692118	0.703495
15:58688467	15:58692202	0.429953
15:58688467	15:58695948	0.200358
15:58688467	15:58698113	0.303562
15:58688467	15:58698662	0.070246
15:58688467	15:58698755	0.137189
15:58688467	15:58699937	0.258639
15:58688467	15:58701049	0.051387
15:58688467	15:58701931	0.225373
15:58688467	15:58702325	0.627659
15:58688467	15:58703069	0.545993
15:58688467	15:58705029	0.219964
15:58688467	15:58705980	0.215902
15:58688467	15:58706911	0.234523
15:58688467	15:58707309	0.635172
15:58688467	15:58709182	0.573131
15:58688467	15:58712945	0.151806
15:58688467	15:58716615	0.334358
15:58688467	15:58719741	0.000547
15:58688467	15:58723939	7.04e-05
15:58688467	15:58724524	0.002983
15:58688467	15:58724706	0.000109
15:58688467	15:58724842	2.76e-05
15:58688467	15:58727279	0.002343
15:58688467	15:58728067	0.000667
15:58688467	15:58729144	0.002403
15:58688467	15:58735222	8.74e-05
15:58688467	15:58738423	0.000547
15:58688467	15:58740588	0.004036
15:58688467	15:58741384	0.000976
15:58688467	15:58741891	0.000458
15:58688467	15:58742731	0.00588
15:58688467	15:58744481	7.26e-05
15:58688467	15:58855748	0.00015
15:58690738	15:58568716	0.011487
15:58690738	15:58570403	0.005322
15:58690738	15:58571401	0.00743
15:58690738	15:58571982	0.001216
15:58690738	15:58586129	0.007655
15:58690738	15:58646053	0.004605
15:58690738	15:58654491	0.01062
15:58690738	15:58659418	0.101361
15:58690738	15:58662033	0.001797
15:58690738	15:58670135	0.000253
15:58690738	15:58671765	0.122469
15:58690738	15:58674308	0.029954
15:58690738	15:58677395	0.210475
15:58690738	15:58678512	0.063477
15:58690738	15:58680954	0.077137
15:58690738	15:58681128	0.43878
15:58690738	15:58682783	0.551228
15:58690738	15:58684057	0.099705
15:58690738	15:58684478	0.003088
15:58690738	15:58685970	0.014265
15:58690738	15:58687040	0.009573
15:58690738	15:58687603	0.117545
15:58690738	15:58688159	0.00819
15:58690738	15:58688467	0.293192
15:58690738	15:58692118	0.135344
15:58690738	15:58692202	0.005818
15:58690738	15:58695948	0.675264
15:58690738	15:58698113	0.005318
15:58690738	15:58698662	0.022834
15:58690738	15:58698755	0.085451
15:58690738	15:58699937	0.02162
15:58690738	15:58701049	0.016163
15:58690738	15:58701931	0.069765
15:58690738	15:58702325	0.131273
15:58690738	15:58703069	0.253244
15:58690738	15:58705029	0.38181
15:58690738	15:58705980	0.003272
15:58690738	15:58706911	0.000284
15:58690738	15:58707309	0.186544
15:58690738	15:58709182	0.160694
15:58690738	15:58712945	0.008411
15:58690738	15:58716615	0.150087
15:58690738	15:58719741	0.002499
15:58690738	15:58723939	0.004812
15:58690738	15:58724524	0.014734
15:58690738	15:58724706	0.000343
15:58690738	15:58724842	0.002957
15:58690738	15:58727279	0.009741
15:58690738	15:58728067	0.000386
15:58690738	15:58729144	0.009635
15:58690738	15:58735222	0.00082
15:58690738	15:58738423	0.002173
15:58690738	15:58740588	0.009969
15:58690738	15:58741384	0.000746
15:58690738	15:58741891	0.002297
15:58690738	15:58742731	0.011734
15:58690738	15:58744481	0.004385
15:58690738	15:58855748	0.000314
15:58692118	15:58568716	0.035515
15:58692118	15:58570403	0.027639
15:58692118	15:58571401	0.023775
15:58692118	15:58571982	0.006163
15:58692118	15:58586129	0.027989
15:58692118	15:58646053	0.002942
15:58692118	15:58654491	0.036895
15:58692118	15:58659418	0.056909
15:58692118	15:58662033	0.004027
15:58692118	15:58670135	0.117242
15:58692118	15:58671765	0.459392
15:58692118	15:58674308	0.712237
15:58692118	15:58677395	0.515717
15:58692118	15:58678512	0.557868
15:58692118	15:58680954	0.603003
15:58692118	15:58681128	0.192684
15:58692118	15:58682783	0.109946
15:58692118	15:58684057	0.389613
15:58692118	15:58684478	0.276713
15:58692118	15:58685970	0.004187
15:58692118	15:58687040	0.020616
15:58692118	15:58687603	0.648352
15:58692118	15:58688159	0.028087
15:58692118	15:58688467	0.703495
15:58692118	15:58690738	0.135344
15:58692118	15:58692202	0.178293
15:58692118	15:58695948	0.293258
15:58692118	15:58698113	0.134741
15:58692118	15:58698662	0.099617
15:58692118	15:58698755	0.204741
15:58692118	15:58699937	0.211554
15:58692118	15:58701049	0.072204
15:58692118	15:58701931	0.316257
15:58692118	15:58702325	0.651646
15:58692118	15:58703069	0.393352
15:58692118	15:58705029	0.160068
15:58692118	15:58705980	0.322884
15:58692118	15:58706911	0.214858
15:58692118	15:58707309	0.492086
15:58692118	15:58709182	0.60524
15:58692118	15:58712945	0.239735
15:58692118	15:58716615	0.330173
15:58692118	15:58719741	0.00457
15:58692118	15:58723939	7.76e-05
15:58692118	15:58724524	0.000246
15:58692118	15:58724706	0.001034
15:58692118	15:58724842	0.001546
15:58692118	15:58727279	0.000117
15:58692118	15:58728067	0.001065
15:58692118	15:58729144	0.000172
15:58692118	15:58735222	0.00133
15:58692118	15:58738423	0.000413
15:58692118	15:58740588	0.002757
15:58692118	15:58741384	2.22e-05
15:58692118	15:58741891	3.05e-05
15:58692118	15:58742731	0.001088
15:58692118	15:58744481	1.73e-06
15:58692118	15:58855748	0.000305
15:58692202	15:58568716	0.002129
15:58692202	15:58570403	3.02e-06
15:58692202	15:58571401	0.000821
15:58692202	15:58571982	0.001902
15:58692202	15:58586129	0.004098
15:58692202	15:58646053	0.014098
15:58692202	15:58654491	0.011258
15:58692202	15:58659418	0.010756
15:58692202	15:58662033	0.005523
15:58692202	15:58670135	0.076199
15:58692202	15:58671765	0.193013
15:58692202	15:58674308	0.233705
15:58692202	15:58677395	0.374232
15:58692202	15:58678512	0.141066
15:58692202	15:58680954	0.348694
15:58692202	15:58681128	0.065483
15:58692202	15:58682783	0.015282
15:58692202	15:58684057	0.633607
15:58692202	15:58684478	0.749478
15:58692202	15:58685970	0.00423
15:58692202	15:58687040	0.004029
15:58692202	15:58687603	0.353105
15:58692202	15:58688159	0.04257
15:58692202	15:58688467	0.429953
15:58692202	15:58690738	0.005818
15:58692202	15:58692118	0.178293
15:58692202	15:58695948	0.104409
15:58692202	15:58698113	0.735484
15:58692202	15:58698662	0.15971
15:58692202	15:58698755	0.373373
15:58692202	15:58699937	0.608587
15:58692202	15:58701049	0.118434
15:58692202	15:58701931	0.492724
15:58692202	15:58702325	0.212555
15:58692202	15:58703069	0.167155
15:58692202	15:58705029	0.003226
15:58692202	15:58705980	0.231205
15:58692202	15:58706911	0.267307
15:58692202	15:58707309	0.27982
15:58692202	15:58709182	0.153043
15:58692202	15:58712945	0.182397
15:58692202	15:58716615	0.049286
15:58692202	15:58719741	0.000606
15:58692202	15:58723939	0.001029
15:58692202	15:58724524	0.000309
15:58692202	15:58724706	8.78e-05
15:58692202	15:58724842	0.000586
15:58692202	15:58727279	7.27e-07
15:58692202	15:58728067	0.00018
15:58692202	15:58729144	3.13e-07
15:58692202	15:58735222	2.81e-05
15:58692202	15:58738423	2.1e-06
15:58692202	15:58740588	0.000647
15:58692202	15:58741384	0.00058
15:58692202	15:58741891	1.43e-05
15:58692202	15:58742731	0.000146
15:58692202	15:58744481	0.001874
15:58692202	15:58855748	0.000374
15:58695948	15:58568716	0.011247
15:58695948	15:58570403	0.012961
15:58695948	15:58571401	0.006661
15:58695948	15:58571982	0.000172
15:58695948	15:58586129	0.005491
15:58695948	15:58646053	0.001445
15:58695948	15:58654491	0.014183
15:58695948	15:58659418	0.154595
15:58695948	15:58662033	0.000592
15:58695948	15:58670135	0.001216
15:58695948	15:58671765	0.102486
15:58695948	15:58674308	0.089842
15:58695948	15:58677395	0.122586
15:58695948	15:58678512	0.144269
15:58695948	15:58680954	0.079197
15:58695948	15:58681128	0.627557
15:58695948	15:58682783	0.477009
15:58695948	15:58684057	0.068553
15:58695948	15:58684478	0.020028
15:58695948	15:58685970	0.033744
15:58695948	15:58687040	0.00719
15:58695948	15:58687603	0.111877
15:58695948	15:58688159	0.004838
15:58695948	15:58688467	0.200358
15:58695948	15:58690738	0.675264
15:58695948	15:58692118	0.293258
15:58695948	15:58692202	0.104409
15:58695948	15:58698113	0.09079
15:58695948	15:58698662	0.01634
15:58695948	15:58698755	0.057609
15:58695948	15:58699937	0.069257
15:58695948	15:58701049	0.012417
15:58695948	15:58701931	0.046665
15:58695948	15:58702325	0.189099
15:58695948	15:58703069	0.184365
15:58695948	15:58705029	0.38756
15:58695948	15:58705980	0.001373
15:58695948	15:58706911	0.001325
15:58695948	15:58707309	0.131992
15:58695948	15:58709182	0.22166
15:58695948	15:58712945	4.17e-05
15:58695948	15:58716615	0.196749
15:58695948	15:58719741	0.000115
15:58695948	15:58723939	0.002924
15:58695948	15:58724524	0.010685
15:58695948	15:58724706	1.43e-05
15:58695948	15:58724842	0.001239
15:58695948	15:58727279	0.005947
15:58695948	15:58728067	0.000698
15:58695948	15:58729144	0.006533
15:58695948	15:58735222	2.27e-06
15:58695948	15:58738423	0.000952
15:58695948	15:58740588	0.009842
15:58695948	15:58741384	4.99e-05
15:58695948	15:58741891	0.000821
15:58695948	15:58742731	0.008428
15:58695948	15:58744481	0.004286
15:58695948	15:58855748	0.000149
15:58698113	15:58568716	1.91e-05
15:58698113	15:58570403	0.003485
15:58698113	15:58571401	0.001486
15:58698113	15:58571982	0.000186
15:58698113	15:58586129	2.3e-06
15:58698113	15:58646053	0.000148
15:58698113	15:58654491	0.000267
15:58698113	15:58659418	0.019794
15:58698113	15:58662033	0.005055
15:58698113	15:58670135	0.079141
15:58698113	15:58671765	0.168115
15:58698113	15:58674308	0.195075
15:58698113	15:58677395	0.402065
15:58698113	15:58678512	0.120103
15:58698113	15:58680954	0.269377
15:58698113	15:58681128	0.054989
15:58698113	15:58682783	0.014416
15:58698113	15:58684057	0.49862
15:58698113	15:58684478	0.54392
15:58698113	15:58685970	0.001646
15:58698113	15:58687040	0.067156
15:58698113	15:58687603	0.28835
15:58698113	15:58688159	0.042445
15:58698113	15:58688467	0.303562
15:58698113	15:58690738	0.005318
15:58698113	15:58692118	0.134741
15:58698113	15:58692202	0.735484
15:58698113	15:58695948	0.09079
15:58698113	15:58698662	0.156824
15:58698113	15:58698755	0.570562
15:58698113	15:58699937	0.652494
15:58698113	15:58701049	0.119389
15:58698113	15:58701931	0.517222
15:58698113	15:58702325	0.216439
15:58698113	15:58703069	0.145277
15:58698113	15:58705029	0.013847
15:58698113	15:58705980	0.256255
15:58698113	15:58706911	0.392495
15:58698113	15:58707309	0.361589
15:58698113	15:58709182	0.131106
15:58698113	15:58712945	0.288508
15:58698113	15:58716615	0.029964
15:58698113	15:58719741	0.002009
15:58698113	15:58723939	0.000768
15:58698113	15:58724524	0.000697
15:58698113	15:58724706	5.54e-05
15:58698113	15:58724842	0.001253
15:58698113	15:58727279	8.79e-05
15:58698113	15:58728067	2.63e-05
15:58698113	15:58729144	0.000271
15:58698113	15:58735222	0.000112
15:58698113	15:58738423	0.000366
15:58698113	15:58740588	0.000325
15:58698113	15:58741384	0.000423
15:58698113	15:58741891	4.11e-05
15:58698113	15:58742731	3.14e-05
15:58698113	15:58744481	0.002078
15:58698113	15:58855748	0.000403
15:58698662	15:58568716	0.002588
15:58698662	15:58570403	0.004159
15:58698662	15:58571401	0.005472
15:58698662	15:58571982	0.000642
15:58698662	15:58586129	0.006395
15:58698662	15:58646053	0.00988
15:58698662	15:58654491	0.00708
15:58698662	15:58659418	0.003282
15:58698662	15:58662033	0.000682
15:58698662	15:58670135	0.004322
15:58698662	15:58671765	0.097188
15:58698662	15:58674308	0.118123
15:58698662	15:58677395	0.059186
15:58698662	15:58678512	0.127174
15:58698662	15:58680954	0.109517
15:58698662	15:58681128	0.009492
15:58698662	15:58682783	0.011942
15:58698662	15:58684057	0.237176
15:58698662	15:58684478	0.115741
15:58698662	15:58685970	0.009551
15:58698662	15:58687040	0.002277
15:58698662	15:58687603	0.108707
15:58698662	15:58688159	0.000585
15:58698662	15:58688467	0.070246
15:58698662	15:58690738	0.022834
15:58698662	15:58692118	0.099617
15:58698662	15:58692202	0.15971
15:58698662	15:58695948	0.01634
15:58698662	15:58698113	0.156824
15:58698662	15:58698755	0.239831
15:58698662	15:58699937	0.207869
15:58698662	15:58701049	0.788831
15:58698662	15:58701931	0.31212
15:58698662	15:58702325	0.082262
15:58698662	15:58703069	0.076586
15:58698662	15:58705029	0.017821
15:58698662	15:58705980	0.188622
15:58698662	15:58706911	0.123867
15:58698662	15:58707309	0.053501
15:58698662	15:58709182	0.087726
15:58698662	15:58712945	0.142712
15:58698662	15:58716615	0.038449
15:58698662	15:58719741	0.000726
15:58698662	15:58723939	5.44e-05
15:58698662	15:58724524	0.000183
15:58698662	15:58724706	0.000885
15:58698662	15:58724842	0.00039
15:58698662	15:58727279	0.000633
15:58698662	15:58728067	0.001377
15:58698662	15:58729144	0.000472
15:58698662	15:58735222	0.000281
15:58698662	15:58738423	0.000655
15:58698662	15:58740588	0.000115
15:58698662	15:58741384	6.88e-05
15:58698662	15:58741891	2.39e-06
15:58698662	15:58742731	2.62e-05
15:58698662	15:58744481	0.002678
15:58698662	15:58855748	0.000178
15:58698755	15:58568716	0.000266
15:58698755	15:58570403	1.84e-06
15:58698755	15:58571401	0.000184
15:58698755	15:58571982	7.69e-05
15:58698755	15:58586129	0.000122
15:58698755	15:58646053	0.000486
15:58698755	15:58654491	0.009661
15:58698755	15:58659418	0.012785
15:58698755	15:58662033	0.002703
15:58698755	15:58670135	0.133261
15:58698755	15:58671765	0.172416
15:58698755	15:58674308	0.254027
15:58698755	15:58677395	0.206183
15:58698755	15:58678512	0.246276
15:58698755	15:58680954	0.234999
15:58698755	15:58681128	0.035315
15:58698755	15:58682783	0.045527
15:58698755	15:58684057	0.562489
15:58698755	15:58684478	0.26659
15:58698755	15:58685970	0.000638
15:58698755	15:58687040	0.083175
15:58698755	15:58687603	0.223458
15:58698755	15:58688159	0.065801
15:58698755	15:58688467	0.137189
15:58698755	15:58690738	0.085451
15:58698755	15:58692118	0.204741
15:58698755	15:58692202	0.373373
15:58698755	15:58695948	0.057609
15:58698755	15:58698113	0.570562
15:58698755	15:58698662	0.239831
15:58698755	15:58699937	0.496624
15:58698755	15:58701049	0.178869
15:58698755	15:58701931	0.7709
15:58698755	15:58702325	0.170397
15:58698755	15:58703069	0.029794
15:58698755	15:58705029	0.061626
15:58698755	15:58705980	0.427874
15:58698755	15:58706911	0.429088
15:58698755	15:58707309	0.190574
15:58698755	15:58709182	0.154573
15:58698755	15:58712945	0.565949
15:58698755	15:58716615	0.031905
15:58698755	15:58719741	0.005244
15:58698755	15:58723939	0.00282
15:58698755	15:58724524	0.007312
15:58698755	15:58724706	0.000457
15:58698755	15:58724842	0.003958
15:58698755	15:58727279	0.00408
15:58698755	15:58728067	5.3e-05
15:58698755	15:58729144	0.003742
15:58698755	15:58735222	0.001363
15:58698755	15:58738423	0.00179
15:58698755	15:58740588	0.001138
15:58698755	15:58741384	2.79e-05
15:58698755	15:58741891	0.001096
15:58698755	15:58742731	0.002836
15:58698755	15:58744481	0.003686
15:58698755	15:58855748	5.08e-05
15:58699937	15:58568716	0.015168
15:58699937	15:58570403	0.003747
15:58699937	15:58571401	0.010724
15:58699937	15:58571982	0.006536
15:58699937	15:58586129	0.015033
15:58699937	15:58646053	0.014244
15:58699937	15:58654491	0.017813
15:58699937	15:58659418	0.015457
15:58699937	15:58662033	0.003887
15:58699937	15:58670135	0.102669
15:58699937	15:58671765	0.254068
15:58699937	15:58674308	0.274518
15:58699937	15:58677395	0.236463
15:58699937	15:58678512	0.184054
15:58699937	15:58680954	0.245259
15:58699937	15:58681128	0.041812
15:58699937	15:58682783	0.055351
15:58699937	15:58684057	0.600732
15:58699937	15:58684478	0.450312
15:58699937	15:58685970	0.031037
15:58699937	15:58687040	0.004326
15:58699937	15:58687603	0.401376
15:58699937	15:58688159	0.051862
15:58699937	15:58688467	0.258639
15:58699937	15:58690738	0.02162
15:58699937	15:58692118	0.211554
15:58699937	15:58692202	0.608587
15:58699937	15:58695948	0.069257
15:58699937	15:58698113	0.652494
15:58699937	15:58698662	0.207869
15:58699937	15:58698755	0.496624
15:58699937	15:58701049	0.158243
15:58699937	15:58701931	0.668188
15:58699937	15:58702325	0.169238
15:58699937	15:58703069	0.161924
15:58699937	15:58705029	0.074596
15:58699937	15:58705980	0.365651
15:58699937	15:58706911	0.216333
15:58699937	15:58707309	0.251697
15:58699937	15:58709182	0.11013
15:58699937	15:58712945	0.259717
15:58699937	15:58716615	0.011213
15:58699937	15:58719741	0.000321
15:58699937	15:58723939	0.00011
15:58699937	15:58724524	0.000265
15:58699937	15:58724706	0.000201
15:58699937	15:58724842	0.000836
15:58699937	15:58727279	8.59e-06
15:58699937	15:58728067	2.73e-05
15:58699937	15:58729144	1.74e-05
15:58699937	15:58735222	1.39e-05
15:58699937	15:58738423	0.001924
15:58699937	15:58740588	0.000116
15:58699937	15:58741384	1.79e-06
15:58699937	15:58741891	0.000794
15:58699937	15:58742731	0.000154
15:58699937	15:58744481	0.00166
15:58699937	15:58855748	0.000601
15:58701049	15:58568716	0.000687
15:58701049	15:58570403	0.001425
15:58701049	15:58571401	0.003529
15:58701049	15:58571982	0.010295
15:58701049	15:58586129	0.003961
15:58701049	15:58646053	0.006898
15:58701049	15:58654491	0.004986
15:58701049	15:58659418	0.001952
15:58701049	15:58662033	0.000549
15:58701049	15:58670135	0.003118
15:58701049	15:58671765	0.067711
15:58701049	15:58674308	0.086765
15:58701049	15:58677395	0.0448
15:58701049	15:58678512	0.088129
15:58701049	15:58680954	0.078692
15:58701049	15:58681128	0.007041
15:58701049	15:58682783	0.008592
15:58701049	15:58684057	0.172664
15:58701049	15:58684478	0.084247
15:58701049	15:58685970	0.007213
15:58701049	15:58687040	0.001313
15:58701049	15:58687603	0.080508
15:58701049	15:58688159	0.000373
15:58701049	15:58688467	0.051387
15:58701049	15:58690738	0.016163
15:58701049	15:58692118	0.072204
15:58701049	15:58692202	0.118434
15:58701049	15:58695948	0.012417
15:58701049	15:58698113	0.119389
15:58701049	15:58698662	0.788831
15:58701049	15:58698755	0.178869
15:58701049	15:58699937	0.158243
15:58701049	15:58701931	0.235613
15:58701049	15:58702325	0.061453
15:58701049	15:58703069	0.058032
15:58701049	15:58705029	0.014461
15:58701049	15:58705980	0.145577
15:58701049	15:58706911	0.09611
15:58701049	15:58707309	0.041026
15:58701049	15:58709182	0.064853
15:58701049	15:58712945	0.110556
15:58701049	15:58716615	0.020279
15:58701049	15:58719741	0.001359
15:58701049	15:58723939	0.000301
15:58701049	15:58724524	0.000435
15:58701049	15:58724706	0.000524
15:58701049	15:58724842	0.000926
15:58701049	15:58727279	0.001193
15:58701049	15:58728067	0.000325
15:58701049	15:58729144	0.000857
15:58701049	15:58735222	0.000501
15:58701049	15:58738423	0.000564
15:58701049	15:58740588	0.000163
15:58701049	15:58741384	0.000164
15:58701049	15:58741891	1.19e-05
15:58701049	15:58742731	9.12e-05
15:58701049	15:58744481	0.001434
15:58701049	15:58855748	7.07e-05
15:58701931	15:58568716	0.008765
15:58701931	15:58570403	0.004303
15:58701931	15:58571401	0.007367
15:58701931	15:58571982	0.002488
15:58701931	15:58586129	0.009274
15:58701931	15:58646053	0.018637
15:58701931	15:58654491	0.012809
15:58701931	15:58659418	0.010872
15:58701931	15:58662033	0.002564
15:58701931	15:58670135	0.167756
15:58701931	15:58671765	0.255685
15:58701931	15:58674308	0.368063
15:58701931	15:58677395	0.19227
15:58701931	15:58678512	0.33812
15:58701931	15:58680954	0.340402
15:58701931	15:58681128	0.028211
15:58701931	15:58682783	0.036895
15:58701931	15:58684057	0.726826
15:58701931	15:58684478	0.365692
15:58701931	15:58685970	0.024867
15:58701931	15:58687040	0.005105
15:58701931	15:58687603	0.332575
15:58701931	15:58688159	0.080617
15:58701931	15:58688467	0.225373
15:58701931	15:58690738	0.069765
15:58701931	15:58692118	0.316257
15:58701931	15:58692202	0.492724
15:58701931	15:58695948	0.046665
15:58701931	15:58698113	0.517222
15:58701931	15:58698662	0.31212
15:58701931	15:58698755	0.7709
15:58701931	15:58699937	0.668188
15:58701931	15:58701049	0.235613
15:58701931	15:58702325	0.271941
15:58701931	15:58703069	0.072084
15:58701931	15:58705029	0.050935
15:58701931	15:58705980	0.584331
15:58701931	15:58706911	0.40116
15:58701931	15:58707309	0.184166
15:58701931	15:58709182	0.254677
15:58701931	15:58712945	0.451421
15:58701931	15:58716615	0.061223
15:58701931	15:58719741	0.003507
15:58701931	15:58723939	0.001074
15:58701931	15:58724524	0.003389
15:58701931	15:58724706	0.000252
15:58701931	15:58724842	0.002124
15:58701931	15:58727279	0.001548
15:58701931	15:58728067	0.000285
15:58701931	15:58729144	0.001236
15:58701931	15:58735222	0.000455
15:58701931	15:58738423	0.001015
15:58701931	15:58740588	0.000779
15:58701931	15:58741384	0.000555
15:58701931	15:58741891	0.00033
15:58701931	15:58742731	0.001059
15:58701931	15:58744481	0.002233
15:58701931	15:58855748	0.000179
15:58702325	15:58568716	0.02466
15:58702325	15:58570403	0.018172
15:58702325	15:58571401	0.015785
15:58702325	15:58571982	0.001189
15:58702325	15:58586129	0.021577
15:58702325	15:58646053	0.006662
15:58702325	15:58654491	0.04921
15:58702325	15:58659418	0.044578
15:58702325	15:58662033	0.005953
15:58702325	15:58670135	0.088364
15:58702325	15:58671765	0.335141
15:58702325	15:58674308	0.520777
15:58702325	15:58677395	0.480745
15:58702325	15:58678512	0.41519
15:58702325	15:58680954	0.536557
15:58702325	15:58681128	0.139513
15:58702325	15:58682783	0.172393
15:58702325	15:58684057	0.259278
15:58702325	15:58684478	0.266847
15:58702325	15:58685970	0.004626
15:58702325	15:58687040	0.009252
15:58702325	15:58687603	0.438386
15:58702325	15:58688159	0.019599
15:58702325	15:58688467	0.627659
15:58702325	15:58690738	0.131273
15:58702325	15:58692118	0.651646
15:58702325	15:58692202	0.212555
[truncated: 1,423 more rows]

## Sheet: Fig 7c
snp	bzx	bzx_se	bzx_pval	bzy	bzy_se	bzy_pval
15:58571401	-0.23599	0.031935	1.47e-13	-0.0193	0.0084	0.021583
15:58646053	-0.17629	0.027612	1.72e-10	-0.0172	0.0071	0.015413
15:58661083	0.279936	0.050824	3.63e-08	0.0298	0.0131	0.022917
15:58680954	0.363895	0.022184	1.81e-60	0.0194	0.0052	0.000191
15:58688159	0.465156	0.081911	1.36e-08	0.0014	0.0217	0.948559
15:58723939	0.407371	0.025881	7.99e-56	0.0271	0.0066	4.02e-05
15:58740588	0.491026	0.087108	1.73e-08	0.0361	0.0167	0.030643
15:58855748	1.39641	0.242388	8.36e-09	0.0522	0.0814	0.521342
